# Supplementary material for: Targeted molecular profiling of rare olfactory sensory neurons identifies fate, wiring, and functional determinants
Source: eLife. 2021 Mar 5;10:e63036. doi: 10.7554/eLife.63036 (PMC7993999; doi:10.7554/eLife.63036)
Supplement: Figure 4—source data 1. — 21 Bed-formatted files (representing all possible pairwise comparisons between the seven datasets) containing statistics and annotations. [file elife-63036-fig4-data1.zip]

Archive with 44 entries (43 files):
- 210129_Figure4_SourceData1/
- __MACOSX/._210129_Figure4_SourceData1
- 210129_Figure4_SourceData1/TopHits.IR40a.IR75a.annotated.bed
- __MACOSX/210129_Figure4_SourceData1/._TopHits.IR40a.IR75a.annotated.bed
- 210129_Figure4_SourceData1/TopHits.IR40a.IR75b.annotated.bed
- __MACOSX/210129_Figure4_SourceData1/._TopHits.IR40a.IR75b.annotated.bed
- 210129_Figure4_SourceData1/TopHits.IR40a.IR84a.annotated.bed
- __MACOSX/210129_Figure4_SourceData1/._TopHits.IR40a.IR84a.annotated.bed
- 210129_Figure4_SourceData1/TopHits.IR64a.IR84a.annotated.bed
- __MACOSX/210129_Figure4_SourceData1/._TopHits.IR64a.IR84a.annotated.bed
- 210129_Figure4_SourceData1/TopHits.IR40a.IR64a.annotated.bed
- __MACOSX/210129_Figure4_SourceData1/._TopHits.IR40a.IR64a.annotated.bed
- 210129_Figure4_SourceData1/TopHits.IR64a.IR75b.annotated.bed
- __MACOSX/210129_Figure4_SourceData1/._TopHits.IR64a.IR75b.annotated.bed
- 210129_Figure4_SourceData1/TopHits.IR64a.IR75a.annotated.bed
- __MACOSX/210129_Figure4_SourceData1/._TopHits.IR64a.IR75a.annotated.bed
- 210129_Figure4_SourceData1/TopHits.IR75b.IR75c.annotated.bed
- __MACOSX/210129_Figure4_SourceData1/._TopHits.IR75b.IR75c.annotated.bed
- 210129_Figure4_SourceData1/TopHits.IR31a.IR40a.annotated.bed
- __MACOSX/210129_Figure4_SourceData1/._TopHits.IR31a.IR40a.annotated.bed
- 210129_Figure4_SourceData1/TopHits.IR31a.IR75c.annotated.bed
- __MACOSX/210129_Figure4_SourceData1/._TopHits.IR31a.IR75c.annotated.bed
- 210129_Figure4_SourceData1/TopHits.IR75a.IR75c.annotated.bed
- __MACOSX/210129_Figure4_SourceData1/._TopHits.IR75a.IR75c.annotated.bed
- 210129_Figure4_SourceData1/TopHits.IR75a.IR84a.annotated.bed
- __MACOSX/210129_Figure4_SourceData1/._TopHits.IR75a.IR84a.annotated.bed
- 210129_Figure4_SourceData1/TopHits.IR31a.IR84a.annotated.bed
- __MACOSX/210129_Figure4_SourceData1/._TopHits.IR31a.IR84a.annotated.bed
- 210129_Figure4_SourceData1/TopHits.IR75a.IR75b.annotated.bed
- __MACOSX/210129_Figure4_SourceData1/._TopHits.IR75a.IR75b.annotated.bed
- 210129_Figure4_SourceData1/TopHits.IR75c.IR84a.annotated.bed
- __MACOSX/210129_Figure4_SourceData1/._TopHits.IR75c.IR84a.annotated.bed
- 210129_Figure4_SourceData1/TopHits.IR31a.IR75b.annotated.bed
- __MACOSX/210129_Figure4_SourceData1/._TopHits.IR31a.IR75b.annotated.bed
- 210129_Figure4_SourceData1/TopHits.IR75b.IR84a.annotated.bed
- __MACOSX/210129_Figure4_SourceData1/._TopHits.IR75b.IR84a.annotated.bed
- 210129_Figure4_SourceData1/TopHits.IR31a.IR75a.annotated.bed
- __MACOSX/210129_Figure4_SourceData1/._TopHits.IR31a.IR75a.annotated.bed
- 210129_Figure4_SourceData1/TopHits.IR64a.IR75c.annotated.bed
- __MACOSX/210129_Figure4_SourceData1/._TopHits.IR64a.IR75c.annotated.bed
- 210129_Figure4_SourceData1/TopHits.IR40a.IR75c.annotated.bed
- __MACOSX/210129_Figure4_SourceData1/._TopHits.IR40a.IR75c.annotated.bed
- 210129_Figure4_SourceData1/TopHits.IR31a.IR64a.annotated.bed
- __MACOSX/210129_Figure4_SourceData1/._TopHits.IR31a.IR64a.annotated.bed
