# Supplementary material for: Targeted molecular profiling of rare olfactory sensory neurons identifies fate, wiring, and functional determinants
Source: eLife. 2021 Mar 5;10:e63036. doi: 10.7554/eLife.63036 (PMC7993999; doi:10.7554/eLife.63036)
Supplement: Figure 4—source data 1. — 21 Bed-formatted files (representing all possible pairwise comparisons between the seven datasets) containing statistics and annotations. [file elife-63036-fig4-data1.zip › 210129_Figure4_SourceData1/TopHits.IR40a.IR75a.annotated.bed]

chr1	my.start	my.end	FB.id	gene	chr2	GATC.start	GATC.end	GATC.id	baseMean	log2FoldChange	lfcSE	stat	pvalue	padj	overlap
2L	114726	156030	FBgn0031228	ND-15	2L	153450	153454	2L_153450_153454	208.036971684811	-1.27408062500734	0.375045386059247	-3.3971371795681	0.000680948214173751	0.0083801951977706	4
2L	114726	156030	FBgn0031228	ND-15	2L	153856	153860	2L_153856_153860	147.828002128037	-1.40260060237375	0.327890406406728	-4.27765062645326	1.88876150480596e-05	0.00054420246888643	4
2L	153539	155305	FBgn0031227	CG3709	2L	153856	153860	2L_153856_153860	147.828002128037	-1.40260060237375	0.327890406406728	-4.27765062645326	1.88876150480596e-05	0.00054420246888643	4
2L	156029	157666	FBgn0031229	CG3436	2L	156303	156307	2L_156303_156307	486.453995768086	-1.07155105325046	0.358538911317453	-2.98866041990544	0.00280203362801256	0.0233827242505496	4
2L	159032	203397	FBgn0016977	spen	2L	190976	190980	2L_190976_190980	12.9511657433569	-2.18060989294976	0.821738203243945	-2.65365524487172	0.00796251335161097	0.0489271883634381	4
2L	210735	250823	FBgn0266557	kis	2L	213811	213815	2L_213811_213815	20.2373421195607	-2.60369444382494	0.926545852330525	-2.81010857398575	0.00495247897135338	0.035091775029285	4
2L	210735	250823	FBgn0266557	kis	2L	214028	214032	2L_214028_214032	21.3268942247816	-2.45857588805555	0.852587170069168	-2.88366512465358	0.00393076507054724	0.0298287650071701	4
2L	210735	250823	FBgn0266557	kis	2L	214189	214193	2L_214189_214193	43.717122072136	-2.12854292549637	0.731667819903368	-2.90916570005428	0.00362394729132907	0.0281449687979175	4
2L	210735	250823	FBgn0266557	kis	2L	215398	215402	2L_215398_215402	93.8253471181944	-1.49896046784315	0.539435831612867	-2.77875584082242	0.00545675234960088	0.0375448798488589	4
2L	210735	250823	FBgn0266557	kis	2L	242922	242926	2L_242922_242926	211.942440371084	-1.06526344860684	0.392895306658828	-2.71131629864917	0.00670166641100909	0.0434143477215685	4
2L	252589	271744	FBgn0031238	CG3645	2L	265026	265030	2L_265026_265030	16.2485018188877	-2.06092133088454	0.768970106592379	-2.68010591467245	0.00735988687505314	0.0463346550775643	4
2L	259949	267505	FBgn0031239	CG17075	2L	265026	265030	2L_265026_265030	16.2485018188877	-2.06092133088454	0.768970106592379	-2.68010591467245	0.00735988687505314	0.0463346550775643	4
2L	283385	291795	FBgn0031245	CG3625	2L	287284	287288	2L_287284_287288	23.2271545540205	-2.75414818528887	0.783114421612446	-3.51691669733017	0.000436590777193226	0.00598792396027845	4
2L	283385	291795	FBgn0031245	CG3625	2L	287490	287494	2L_287490_287494	30.5899357079748	-2.33074790756248	0.743079906982244	-3.13660467153255	0.00170916415370023	0.0164406129462292	4
2L	283385	291795	FBgn0031245	CG3625	2L	290569	290573	2L_290569_290573	222.95720053989	-1.37017399537078	0.331900236342785	-4.12827062272915	3.65501796990101e-05	0.00090931059692278	4
2L	286383	288292	FBgn0267996	CR46263	2L	287284	287288	2L_287284_287288	23.2271545540205	-2.75414818528887	0.783114421612446	-3.51691669733017	0.000436590777193226	0.00598792396027845	4
2L	286383	288292	FBgn0267996	CR46263	2L	287490	287494	2L_287490_287494	30.5899357079748	-2.33074790756248	0.743079906982244	-3.13660467153255	0.00170916415370023	0.0164406129462292	4
2L	286383	288292	FBtr0347595	CR46263-RA	2L	287284	287288	2L_287284_287288	23.2271545540205	-2.75414818528887	0.783114421612446	-3.51691669733017	0.000436590777193226	0.00598792396027845	4
2L	286383	288292	FBtr0347595	CR46263-RA	2L	287490	287494	2L_287490_287494	30.5899357079748	-2.33074790756248	0.743079906982244	-3.13660467153255	0.00170916415370023	0.0164406129462292	4
2L	287252	289144	FBgn0025686	Amnionless	2L	287284	287288	2L_287284_287288	23.2271545540205	-2.75414818528887	0.783114421612446	-3.51691669733017	0.000436590777193226	0.00598792396027845	4
2L	287252	289144	FBgn0025686	Amnionless	2L	287490	287494	2L_287490_287494	30.5899357079748	-2.33074790756248	0.743079906982244	-3.13660467153255	0.00170916415370023	0.0164406129462292	4
2L	292419	293222	FBgn0031247	CG11562	2L	292700	292704	2L_292700_292704	47.0356285901498	-1.37498989851109	0.444255427102629	-3.09504355968947	0.00196783994507333	0.018196121448581	4
2L	305935	355566	FBgn0004611	Plc21C	2L	318918	318922	2L_318918_318922	138.243071058165	-1.11701635149198	0.365336065049099	-3.0575036476124	0.00223188925048947	0.0199104350721162	4
2L	305935	355566	FBgn0004611	Plc21C	2L	319359	319363	2L_319359_319363	138.49729839266	-0.906311379448741	0.342247794994259	-2.64811459037726	0.00809420837836894	0.0495187239575691	4
2L	305935	355566	FBgn0004611	Plc21C	2L	320180	320184	2L_320180_320184	4.61629290512454	-3.96991324395905	1.37905881299687	-2.87871206546436	0.00399302717299072	0.03016382492903	4
2L	305935	355566	FBgn0004611	Plc21C	2L	320317	320321	2L_320317_320321	5.47176785691138	-3.1591631087849	0.888298568794427	-3.55642035208097	0.000375942386571437	0.00536000282813565	4
2L	305935	355566	FBgn0004611	Plc21C	2L	320329	320333	2L_320329_320333	7.27251990882073	-2.71069365205214	0.806351141216567	-3.36167894295088	0.000774701421146158	0.00920712233794416	4
2L	305935	355566	FBgn0004611	Plc21C	2L	320345	320349	2L_320345_320349	10.494304964087	-2.46379494233497	0.684969797389412	-3.5969395318233	0.000321983296063013	0.00477040403164487	4
2L	305935	355566	FBgn0004611	Plc21C	2L	330997	331001	2L_330997_331001	27.8060976657237	-2.75539828119752	0.58321008816141	-4.72453809892763	2.3063897501287e-06	0.000107040815550589	4
2L	305935	355566	FBgn0004611	Plc21C	2L	331844	331848	2L_331844_331848	37.7354996974789	-1.50033052688798	0.525486009644908	-2.85512934569241	0.00430193046887808	0.0317499669108083	4
2L	318362	319259	FBgn0031248	CG11912	2L	318918	318922	2L_318918_318922	138.243071058165	-1.11701635149198	0.365336065049099	-3.0575036476124	0.00223188925048947	0.0199104350721162	4
2L	320279	321248	FBgn0031249	CG11911	2L	320317	320321	2L_320317_320321	5.47176785691138	-3.1591631087849	0.888298568794427	-3.55642035208097	0.000375942386571437	0.00536000282813565	4
2L	320279	321248	FBgn0031249	CG11911	2L	320329	320333	2L_320329_320333	7.27251990882073	-2.71069365205214	0.806351141216567	-3.36167894295088	0.000774701421146158	0.00920712233794416	4
2L	320279	321248	FBgn0031249	CG11911	2L	320345	320349	2L_320345_320349	10.494304964087	-2.46379494233497	0.684969797389412	-3.5969395318233	0.000321983296063013	0.00477040403164487	4
2L	329910	332335	FBgn0051921	CG31921	2L	330997	331001	2L_330997_331001	27.8060976657237	-2.75539828119752	0.58321008816141	-4.72453809892763	2.3063897501287e-06	0.000107040815550589	4
2L	329910	332335	FBgn0051921	CG31921	2L	331844	331848	2L_331844_331848	37.7354996974789	-1.50033052688798	0.525486009644908	-2.85512934569241	0.00430193046887808	0.0317499669108083	4
2L	421771	422489	FBgn0031254	CG13692	2L	422254	422258	2L_422254_422258	13.2294858640837	-3.16985102946333	0.912512846595422	-3.47376044215709	0.000513219019005194	0.00678364007293995	4
2L	453108	454654	FBgn0031256	CG4164	2L	453561	453565	2L_453561_453565	204.185568338173	-1.14274250819267	0.430790860180585	-2.65266191514285	0.0079859815520618	0.0490396109574682	4
2L	453108	454654	FBgn0031256	CG4164	2L	453573	453577	2L_453573_453577	47.33432805519	-1.59704425652647	0.580379265463207	-2.75172521067212	0.00592822417641429	0.0398493468490735	4
2L	453108	454654	FBgn0031256	CG4164	2L	453818	453822	2L_453818_453822	48.177505895568	-1.6065108630092	0.583264120378884	-2.75434542753225	0.00588096621384689	0.0396080362986916	4
2L	455531	458745	FBgn0031257	CG4133	2L	456363	456367	2L_456363_456367	195.751085485743	-1.25287279179208	0.372510475725249	-3.36332230483675	0.000770103961329288	0.00916537864543669	4
2L	455531	458745	FBgn0031257	CG4133	2L	456935	456939	2L_456935_456939	160.456962439847	-1.58553545653175	0.436455183584579	-3.63275661778111	0.000280409479523809	0.00430107102540336	4
2L	455531	458745	FBgn0031257	CG4133	2L	457671	457675	2L_457671_457675	223.178302354295	-1.33465667621284	0.457789030298427	-2.91544049306467	0.00355186834212633	0.0277474356875488	4
2L	455531	458745	FBgn0031257	CG4133	2L	457934	457938	2L_457934_457938	230.253219034948	-1.36796480127168	0.448144649158299	-3.05250727380317	0.00226938230949594	0.020152267600153	4
2L	455531	458745	FBgn0031257	CG4133	2L	458166	458170	2L_458166_458170	85.5734619780348	-1.76865993767874	0.445972466265966	-3.96585007251089	7.31348249789238e-05	0.00154175249287705	4
2L	455531	458745	FBgn0031257	CG4133	2L	458423	458427	2L_458423_458427	94.0942864122701	-1.83121469916934	0.451179144919092	-4.05873081633178	4.93401492887428e-05	0.00114419730342689	4
2L	458876	472200	FBgn0031258	CG4297	2L	460469	460473	2L_460469_460473	12.9880951605758	-2.39286363930039	0.822631121300751	-2.90879299037067	0.00362827019820352	0.0281712129843811	4
2L	458876	472200	FBgn0031258	CG4297	2L	460648	460652	2L_460648_460652	12.6474562289312	-2.39157232978176	0.834333816044649	-2.86644540085832	0.00415109757094761	0.0309865662222724	4
2L	458876	472200	FBgn0031258	CG4297	2L	464311	464315	2L_464311_464315	431.809658590165	-1.33535298774558	0.355885841499011	-3.7521947547028	0.000175293201266701	0.00300370055291397	4
2L	458876	472200	FBgn0031258	CG4297	2L	464581	464585	2L_464581_464585	185.793459136934	-1.64632475735346	0.42436293809209	-3.87952059328092	0.000104662540471018	0.00203741262863263	4
2L	458876	472200	FBgn0031258	CG4297	2L	464871	464875	2L_464871_464875	68.5941045473036	-1.52285452720335	0.565072227913899	-2.69497322992733	0.00703942863970764	0.0449399647578868	4
2L	458876	472200	FBgn0031258	CG4297	2L	465147	465151	2L_465147_465151	626.950734578478	-0.98579377568977	0.338808574204093	-2.90958922159964	0.0036190407244578	0.028115134710555	4
2L	458876	472200	FBgn0031258	CG4297	2L	466503	466507	2L_466503_466507	667.498777212551	-0.973418236264223	0.256161348571114	-3.80001995497767	0.000144684436703221	0.00259978923840586	4
2L	458876	472200	FBgn0031258	CG4297	2L	466989	466993	2L_466989_466993	372.937951218151	-1.01755890180997	0.263549422318641	-3.86097944308793	0.000112933405827712	0.00215857362797124	4
2L	476220	540560	FBgn0003963	ush	2L	476705	476709	2L_476705_476709	16.7383168230615	-2.95059793300131	0.994310607109498	-2.9674810988679	0.00300250742472027	0.0245989251232911	4
2L	476446	479688	FBgn0043364	cbt	2L	476705	476709	2L_476705_476709	16.7383168230615	-2.95059793300131	0.994310607109498	-2.9674810988679	0.00300250742472027	0.0245989251232911	4
2L	553742	560310	FBgn0260933	rempA	2L	555278	555282	2L_555278_555282	8.15276438262807	-2.95382183091762	1.08792455199206	-2.71509805115528	0.00662561506950345	0.0430617057953558	4
2L	553742	560310	FBgn0260933	rempA	2L	555416	555420	2L_555416_555420	13.4667387318849	-3.32572654634819	1.14299509171544	-2.90965951687233	0.00361822692701396	0.0281108809317029	4
2L	553742	560310	FBgn0260933	rempA	2L	555607	555611	2L_555607_555611	24.7291617384663	-3.06417920111487	1.0528298729854	-2.91042197769912	0.0036094107230721	0.0280676529167041	4
2L	553742	560310	FBgn0260933	rempA	2L	557923	557927	2L_557923_557927	18.9360613984324	-2.48012021034272	0.825623261508033	-3.00393693585217	0.00266510561171481	0.0225774169581137	4
2L	553742	560310	FBgn0260933	rempA	2L	557981	557985	2L_557981_557985	37.6136160692238	-2.14444967362206	0.77820652374173	-2.75563055332823	0.00585791216116403	0.0395069973890545	4
2L	553742	560310	FBgn0260933	rempA	2L	559704	559708	2L_559704_559708	529.980096729859	-1.14823976837261	0.425577357965978	-2.69807532491989	0.00697416581730829	0.0446563160589877	4
2L	559612	560523	FBgn0031263	Tspo	2L	559704	559708	2L_559704_559708	529.980096729859	-1.14823976837261	0.425577357965978	-2.69807532491989	0.00697416581730829	0.0446563160589877	4
2L	564163	566472	FBgn0031265	CG2794	2L	564185	564189	2L_564185_564189	10.8206803538314	-2.74208068648018	0.949835324019227	-2.88690114711365	0.00389056444022653	0.0296074906417189	4
2L	737212	744395	FBgn0026438	Eaat2	2L	737694	737698	2L_737694_737698	41.8419944445618	-2.00189615881965	0.641132409986623	-3.12243793581021	0.00179359918082872	0.0170232707904732	4
2L	737212	744395	FBgn0026438	Eaat2	2L	737907	737911	2L_737907_737911	56.9357675059021	-1.78657715803097	0.474715288290951	-3.76347086790258	0.000167571255811521	0.00289713579375349	4
2L	737212	744395	FBgn0026438	Eaat2	2L	738773	738777	2L_738773_738777	93.2069499831581	-1.34604013312387	0.497046695301586	-2.70807581228792	0.00676745614283527	0.0437091353041822	4
2L	737212	744395	FBgn0026438	Eaat2	2L	742596	742600	2L_742596_742600	36.2688638411044	-1.57029830995667	0.570630032429556	-2.75186762125165	0.00592564690515928	0.0398378543670384	4
2L	815993	818096	FBgn0031282	Pex12	2L	816129	816133	2L_816129_816133	65.1028744719766	-1.44403758583903	0.538116851738349	-2.68350188471922	0.00728555645634401	0.0460222078367062	4
2L	833584	851071	FBgn0020304	drongo	2L	848859	848863	2L_848859_848863	50.6565604161789	-1.56493054634814	0.568546915101641	-2.75250908021965	0.00591405063369981	0.0397879935037921	4
2L	833584	851071	FBgn0020304	drongo	2L	849261	849265	2L_849261_849265	50.9244837943616	-1.86628004263244	0.512361381604005	-3.64250724125584	0.000269995380272842	0.00417687798252422	4
2L	833584	851071	FBgn0020304	drongo	2L	849394	849398	2L_849394_849398	257.588301341197	-2.98438106362311	0.951274484545297	-3.13724494045441	0.00170543586827059	0.0164129742699373	4
2L	833584	851071	FBgn0020304	drongo	2L	849675	849679	2L_849675_849679	288.141781082071	-2.91663440137887	0.973235752595923	-2.99684263920566	0.00272791486707424	0.0229500219556504	4
2L	833584	851071	FBgn0020304	drongo	2L	849842	849846	2L_849842_849846	13.8532278260258	-3.2048109844841	1.10112155314173	-2.91049700674744	0.00360854423178868	0.0280624979133222	4
2L	851251	852730	FBgn0031287	CG4291	2L	852322	852326	2L_852322_852326	22.5371431085772	-2.23045180311408	0.586114614605637	-3.80548743800702	0.000141525197550428	0.00255672794219597	4
2L	852768	854539	FBgn0020545	kraken	2L	852887	852891	2L_852887_852891	76.4916541399187	-1.43335291391669	0.509015804731646	-2.81593007641944	0.00486362509295945	0.0346205675363977	4
2L	852768	854539	FBgn0020545	kraken	2L	853666	853670	2L_853666_853670	153.887751578609	-2.02052585311525	0.423326339785049	-4.77297456648032	1.8152472226188e-06	8.85679587583104e-05	4
2L	852768	854539	FBgn0020545	kraken	2L	853860	853864	2L_853860_853864	20.0176445276804	-2.69306384437117	0.873541072009578	-3.08292755848994	0.002049750451978	0.0187263867544903	4
2L	852768	854539	FBgn0020545	kraken	2L	854338	854342	2L_854338_854342	169.679003329007	-1.25597581742543	0.43646038373623	-2.87763990553714	0.00400662202253211	0.0302286740953253	4
2L	855337	856639	FBgn0031288	CG13949	2L	855599	855603	2L_855599_855603	110.978172157855	-1.73979917240722	0.582799834253216	-2.98524308030484	0.00283353054778737	0.0235766176254054	4
2L	855337	856639	FBgn0031288	CG13949	2L	855895	855899	2L_855895_855899	111.955262821514	-1.71740066482713	0.588504928071228	-2.91824347241365	0.00352009379028933	0.0275798627050243	4
2L	870465	877038	FBgn0053526	PNUTS	2L	873795	873799	2L_873795_873799	123.812949392169	-1.5196399265251	0.563593100824377	-2.696342315586	0.00701055808762798	0.0448133914025277	4
2L	1008378	1048053	FBgn0031294	IA-2	2L	1010868	1010872	2L_1010868_1010872	68.3282115738473	-1.47388127659267	0.418175469900536	-3.52455220996877	0.000424199210430767	0.00586430761821566	4
2L	1008378	1048053	FBgn0031294	IA-2	2L	1010945	1010949	2L_1010945_1010949	18.7423824763968	-2.80574095499297	0.659178002042185	-4.2564238283143	2.07722762120976e-05	0.000586736225676329	4
2L	1008378	1048053	FBgn0031294	IA-2	2L	1011186	1011190	2L_1011186_1011190	18.0877621989329	-2.76818954371742	0.650557487147061	-4.25510365864356	2.08952188876799e-05	0.000589656766280046	4
2L	1008378	1048053	FBgn0031294	IA-2	2L	1014967	1014971	2L_1014967_1014971	28.9294811662352	-2.53320920424859	0.645864568639515	-3.92219875071438	8.77445649002856e-05	0.00177793360706227	4
2L	1008378	1048053	FBgn0031294	IA-2	2L	1015240	1015244	2L_1015240_1015244	32.1775385845281	-2.35820829349209	0.653697155106259	-3.60749358486769	0.000309169179724136	0.00462894479183114	4
2L	1008378	1048053	FBgn0031294	IA-2	2L	1015764	1015768	2L_1015764_1015768	120.11792193182	-2.05548610081732	0.608501529567437	-3.37794730323602	0.000730290739809545	0.00882382671139348	4
2L	1008378	1048053	FBgn0031294	IA-2	2L	1016190	1016194	2L_1016190_1016194	285.730587305684	-1.48980505299107	0.51605030302948	-2.88693765752127	0.00389011301512588	0.0296074906417189	4
2L	1008378	1048053	FBgn0031294	IA-2	2L	1016658	1016662	2L_1016658_1016662	249.694303926069	-1.48176730171242	0.478770956915657	-3.09493982521054	0.00196852830488914	0.0182000956693008	4
2L	1008378	1048053	FBgn0031294	IA-2	2L	1017048	1017052	2L_1017048_1017052	112.191583370816	-2.19095723643697	0.8065505850042	-2.71645359531363	0.00659854447080618	0.0429373055223468	4
2L	1008378	1048053	FBgn0031294	IA-2	2L	1032763	1032767	2L_1032763_1032767	252.19035858354	-1.36214323517824	0.35890570115116	-3.79526775643095	0.000147484198921879	0.00263864638803146	4
2L	1008378	1048053	FBgn0031294	IA-2	2L	1033998	1034002	2L_1033998_1034002	137.609046960175	-1.20405466268948	0.422616969356278	-2.84904476155671	0.00438507105907184	0.0321723754223953	4
2L	1008378	1048053	FBgn0031294	IA-2	2L	1034801	1034805	2L_1034801_1034805	330.576958702145	-0.992833381221357	0.326440101024606	-3.04139527620879	0.00235484465692881	0.0206696288711494	4
2L	1008378	1048053	FBgn0031294	IA-2	2L	1035506	1035510	2L_1035506_1035510	392.733270039857	-0.986737150065102	0.322880827033204	-3.05604132376566	0.00224280342656174	0.0199858791350425	4
2L	1008378	1048053	FBgn0031294	IA-2	2L	1036357	1036361	2L_1036357_1036361	144.447611981223	-1.27308938758606	0.440737504191409	-2.88854335172067	0.00387030675036347	0.0294963903235836	4
2L	1008378	1048053	FBgn0031294	IA-2	2L	1037342	1037346	2L_1037342_1037346	206.640716054768	-1.65106265483431	0.554089602737137	-2.97977555737963	0.00288459652710123	0.0238969980162775	4
2L	1008378	1048053	FBgn0031294	IA-2	2L	1037593	1037597	2L_1037593_1037597	29.6753807926498	-2.53216560958313	0.85229838519641	-2.97098487286187	0.00296846401952167	0.0243974860885982	4
2L	1008378	1048053	FBgn0031294	IA-2	2L	1040397	1040401	2L_1040397_1040401	137.402097819907	-0.994723693057978	0.296839702913205	-3.35104665344862	0.000805067380129885	0.00947047342918319	4
2L	1008378	1048053	FBgn0031294	IA-2	2L	1041197	1041201	2L_1041197_1041201	166.039273596183	-1.33642988021436	0.369610939488154	-3.61577469017847	0.000299450748398083	0.00452168057596787	4
2L	1008378	1048053	FBgn0031294	IA-2	2L	1041569	1041573	2L_1041569_1041573	238.134061621064	-1.05542212346874	0.346417436761485	-3.04667724966575	0.00231386011624585	0.0204269737887711	4
2L	1008378	1048053	FBgn0031294	IA-2	2L	1042354	1042358	2L_1042354_1042358	407.305713505347	-1.46194204233858	0.527261400619715	-2.77270826315049	0.00555919342286805	0.0380119728238902	4
2L	1008378	1048053	FBgn0031294	IA-2	2L	1043230	1043234	2L_1043230_1043234	175.132357318412	-1.12503686611002	0.420174771725841	-2.6775450165392	0.00741638857395054	0.046586665746021	4
2L	1037246	1038685	FBgn0031296	CG4415	2L	1037342	1037346	2L_1037342_1037346	206.640716054768	-1.65106265483431	0.554089602737137	-2.97977555737963	0.00288459652710123	0.0238969980162775	4
2L	1037246	1038685	FBgn0031296	CG4415	2L	1037593	1037597	2L_1037593_1037597	29.6753807926498	-2.53216560958313	0.85229838519641	-2.97098487286187	0.00296846401952167	0.0243974860885982	4
2L	1049674	1077815	FBgn0003310	S	2L	1054842	1054846	2L_1054842_1054846	17.6795675405694	-2.9794693286728	0.84577422706205	-3.52277148361748	0.000427059407057328	0.00589107045446019	4
2L	1049674	1077815	FBgn0003310	S	2L	1055761	1055765	2L_1055761_1055765	131.998823370881	-1.51414418166173	0.55663092933059	-2.72019412123336	0.0065243602423026	0.0426187429593391	4
2L	1049674	1077815	FBgn0003310	S	2L	1056001	1056005	2L_1056001_1056005	133.682880045503	-1.70087743041529	0.561892270124782	-3.02705255232924	0.00246951020940454	0.0213730698757956	4
2L	1049674	1077815	FBgn0003310	S	2L	1056082	1056086	2L_1056082_1056086	63.3687326329341	-1.65960661338617	0.570325739608558	-2.90992760474958	0.00361512484279765	0.0280950494186624	4
2L	1049674	1077815	FBgn0003310	S	2L	1056692	1056696	2L_1056692_1056696	425.270097536855	-1.15494938712221	0.361777459136851	-3.19243047888542	0.00141080901620379	0.0142810851988746	4
2L	1049674	1077815	FBgn0003310	S	2L	1060110	1060114	2L_1060110_1060114	14.8238536441955	-2.339804755996	0.713941365498467	-3.27730660957342	0.00104802496026053	0.01150435799804	4
2L	1080911	1085380	FBgn0031298	Atg4a	2L	1081275	1081279	2L_1081275_1081279	223.78612106517	-1.01466325666187	0.330512929039786	-3.0699654007778	0.00214083570179206	0.0193244418857837	4
2L	1080911	1085380	FBgn0031298	Atg4a	2L	1081725	1081729	2L_1081725_1081729	138.822796301996	-1.07786576754568	0.39108056300095	-2.75612206158931	0.00584911648417027	0.0394602801740924	4
2L	1134693	1141156	FBgn0031306	CG4577	2L	1138801	1138805	2L_1138801_1138805	77.2772403411131	-1.27659732509899	0.447994789627436	-2.84958074213462	0.00437768927702808	0.0321347143368313	4
2L	1150766	1151764	FBgn0031310	Vps29	2L	1151404	1151408	2L_1151404_1151408	156.853045086127	-2.15811355074301	0.723534182922148	-2.98273889704424	0.00285681597024254	0.0237376294484999	4
2L	1151678	1158262	FBgn0261458	capt	2L	1152008	1152012	2L_1152008_1152012	48.3524371488353	-1.88674349159324	0.655723007694441	-2.87734831545279	0.00401032660845369	0.0302508045755215	4
2L	1151678	1158262	FBgn0261458	capt	2L	1152233	1152237	2L_1152233_1152237	47.4008587306053	-1.87035404161556	0.652055918851574	-2.86839515989625	0.00412559902745001	0.0308637097445684	4
2L	1151678	1158262	FBgn0261458	capt	2L	1152530	1152534	2L_1152530_1152534	55.3909151702992	-1.99385725227515	0.587480367097667	-3.39391299512767	0.000689015791334502	0.00844593293228793	4
2L	1151678	1158262	FBgn0261458	capt	2L	1152795	1152799	2L_1152795_1152799	55.1137275240418	-1.98858406356968	0.588442665728603	-3.37940156176038	0.000726438169458401	0.00878818710128582	4
2L	1151678	1158262	FBgn0261458	capt	2L	1154533	1154537	2L_1154533_1154537	15.6492841374491	-2.24506065843519	0.846759581297814	-2.65135548273835	0.00801694134474902	0.0491656686866657	4
2L	1151678	1158262	FBgn0261458	capt	2L	1155106	1155110	2L_1155106_1155110	28.3384424819014	-3.58618409995003	0.939752643047418	-3.81609365664649	0.000135581059686482	0.00247873655863022	4
2L	1151678	1158262	FBgn0261458	capt	2L	1155372	1155376	2L_1155372_1155376	58.0370718278011	-3.25642973922207	0.807757245731696	-4.03144602716906	5.54347277877678e-05	0.00125037818815289	4
2L	1151678	1158262	FBgn0261458	capt	2L	1155578	1155582	2L_1155578_1155582	317.329010928298	-1.50948117085978	0.406011347250084	-3.71783000914506	0.000200941403705924	0.00333012041577246	4
2L	1151678	1158262	FBgn0261458	capt	2L	1155948	1155952	2L_1155948_1155952	370.669638257751	-1.25443680085697	0.321249980380826	-3.90486187538408	9.42792176025817e-05	0.00188137911762445	4
2L	1256417	1296596	FBgn0041097	robo3	2L	1293065	1293069	2L_1293065_1293069	50.2880771307943	-1.27116779222625	0.395660112968632	-3.21277720589194	0.0013145822100156	0.0135658357095526	4
2L	1611410	1612576	FBgn0031351	CG14352	2L	1612201	1612205	2L_1612201_1612205	566.899800467433	-0.992347090205095	0.347047236618729	-2.85940063915651	0.0042444235968604	0.0314618942046411	4
2L	1651258	1704682	FBgn0086758	chinmo	2L	1668290	1668294	2L_1668290_1668294	8.26983358330255	-3.29362760980879	0.888232034443398	-3.70807118195496	0.000208843956356674	0.00343119587457605	4
2L	1651258	1704682	FBgn0086758	chinmo	2L	1703526	1703530	2L_1703526_1703530	9.98470263436232	-2.95408123214047	0.9729023681804	-3.03635938071096	0.00239453771386074	0.0209352767755784	4
2L	1707132	1710421	FBgn0031356	CG17660	2L	1709674	1709678	2L_1709674_1709678	5.08640364563592	-3.88141914893127	1.15826696407541	-3.35105745852781	0.000805035967648677	0.00947047342918319	4
2L	1707132	1710421	FBgn0031356	CG17660	2L	1710304	1710308	2L_1710304_1710308	59.1396248320229	-2.29989924391928	0.751362400970711	-3.06097196365956	0.00220619751593709	0.0197531616300786	4
2L	1716244	1724388	FBgn0031359	Rim2	2L	1716840	1716844	2L_1716840_1716844	122.816191888703	-2.34945656612576	0.813721490464549	-2.88729816486039	0.0038856581531205	0.029577055038503	4
2L	1716244	1724388	FBgn0031359	Rim2	2L	1719966	1719970	2L_1719966_1719970	97.3361604555378	-2.47227693457175	0.686667806162028	-3.60039732806169	0.000317731276308959	0.00472293777716439	4
2L	1716244	1724388	FBgn0031359	Rim2	2L	1722014	1722018	2L_1722014_1722018	581.412512015081	-0.99148559097601	0.346914852339931	-2.85800848331649	0.00426308994113636	0.0315504215010648	4
2L	1716244	1724388	FBgn0031359	Rim2	2L	1722269	1722273	2L_1722269_1722273	91.0781653964193	-2.33402039959514	0.649453220244662	-3.59382373793739	0.000325860321343842	0.00481500751084853	4
2L	1984512	1987758	FBgn0001125	Got2	2L	1985714	1985718	2L_1985714_1985718	52.5233752568755	-1.93658973616925	0.689659931069352	-2.80803574185682	0.00498446943400316	0.0352382807802469	4
2L	1984512	1987758	FBgn0001125	Got2	2L	1985932	1985936	2L_1985932_1985936	49.8561677310637	-2.17579619562621	0.702879597675833	-3.09554609754043	0.00196450833843367	0.0181724766431733	4
2L	1984512	1987758	FBgn0001125	Got2	2L	1986102	1986106	2L_1986102_1986106	127.257737696418	-1.32276349919439	0.47606422278726	-2.77854002859084	0.00546037851316222	0.0375649848466343	4
2L	2009859	2030788	FBgn0031384	CG4238	2L	2027624	2027628	2L_2027624_2027628	99.149505018641	-2.05654513942857	0.57100590298627	-3.60161800197365	0.000316242819833289	0.00470639056311297	4
2L	2009859	2030788	FBgn0031384	CG4238	2L	2027991	2027995	2L_2027991_2027995	99.5040842517839	-2.03184410124309	0.545271176833172	-3.7263002109219	0.000194310955931644	0.00324596597912929	4
2L	2009859	2030788	FBgn0031384	CG4238	2L	2028061	2028065	2L_2028061_2028065	32.2135018646682	-2.8505376542946	0.669890722998197	-4.25522784005217	2.0883624865577e-05	0.000589408352795264	4
2L	2009859	2030788	FBgn0031384	CG4238	2L	2028310	2028314	2L_2028310_2028314	31.8467511350379	-2.82473551882815	0.674613766606597	-4.18718926095589	2.8243030584617e-05	0.00074443148828379	4
2L	2009859	2030788	FBgn0031384	CG4238	2L	2028649	2028653	2L_2028649_2028653	152.438603220016	-1.97700688821787	0.451742213034039	-4.37640501856068	1.20652730781272e-05	0.00038410969174762	4
2L	2009859	2030788	FBgn0031384	CG4238	2L	2029106	2029110	2L_2029106_2029110	168.653392511497	-1.72263074972375	0.441121903733977	-3.90511270272944	9.41814819965465e-05	0.00188013945833303	4
2L	2037714	2044372	FBgn0003557	Su(dx)	2L	2038574	2038578	2L_2038574_2038578	112.391024734105	-1.19883566182233	0.406731198159187	-2.94748882615374	0.00320366330179358	0.0258102007597248	4
2L	2058790	2109878	FBgn0053516	dpr3	2L	2074467	2074471	2L_2074467_2074471	408.375619209869	1.33162236700505	0.356235448101037	3.73804003532903	0.000185460419106332	0.00313507090792875	4
2L	2058790	2109878	FBgn0053516	dpr3	2L	2083375	2083379	2L_2083375_2083379	82.3380246163651	3.56804795671946	0.539498039660154	6.61364396980401	3.74972963376918e-11	1.66699559432373e-08	4
2L	2058790	2109878	FBgn0053516	dpr3	2L	2087340	2087344	2L_2087340_2087344	47.4777923239855	1.18784221661378	0.428641265149488	2.77118026935537	0.00558534952982493	0.0381373799931893	4
2L	2083362	2084419	FBgn0264864	CR44055	2L	2083375	2083379	2L_2083375_2083379	82.3380246163651	3.56804795671946	0.539498039660154	6.61364396980401	3.74972963376918e-11	1.66699559432373e-08	4
2L	2083362	2084419	FBtr0334780	CR44055-RA	2L	2083375	2083379	2L_2083375_2083379	82.3380246163651	3.56804795671946	0.539498039660154	6.61364396980401	3.74972963376918e-11	1.66699559432373e-08	4
2L	2130813	2137296	FBgn0004507	GlyP	2L	2135650	2135654	2L_2135650_2135654	12.4420249435294	-4.16838734495753	1.12439639747332	-3.70722225215636	0.000209545034051793	0.0034395029732335	4
2L	2137350	2145187	FBgn0031390	tho2	2L	2145020	2145024	2L_2145020_2145024	21.8761986382473	-2.02261230388929	0.687048360088356	-2.94391548162516	0.0032408849086109	0.0260177609634104	4
2L	2151754	2155389	FBgn0031392	AIF	2L	2151863	2151867	2L_2151863_2151867	270.817675824209	-1.10243418391177	0.234819383192849	-4.69481764632001	2.66844659212589e-06	0.000119836344471956	4
2L	2308761	2357356	FBgn0031413	CG9967	2L	2328196	2328200	2L_2328196_2328200	118.716328911023	1.88582721136712	0.431398447915851	4.37142790030383	1.23436612336074e-05	0.000390675397988371	4
2L	2308761	2357356	FBgn0031413	CG9967	2L	2350071	2350075	2L_2350071_2350075	96.59914170923	-1.13988918640094	0.363584144565108	-3.13514547716152	0.00171768906784272	0.0165000666459633	4
2L	2311680	2358944	FBgn0031414	eys	2L	2328196	2328200	2L_2328196_2328200	118.716328911023	1.88582721136712	0.431398447915851	4.37142790030383	1.23436612336074e-05	0.000390675397988371	4
2L	2311680	2358944	FBgn0031414	eys	2L	2350071	2350075	2L_2350071_2350075	96.59914170923	-1.13988918640094	0.363584144565108	-3.13514547716152	0.00171768906784272	0.0165000666459633	4
2L	2311680	2358944	FBgn0031414	eys	2L	2357936	2357940	2L_2357936_2357940	164.155014358975	-1.48641389290093	0.504658522940738	-2.94538549401548	0.00322552513177267	0.0259348776235072	4
2L	2365345	2370137	FBgn0261647	Axud1	2L	2365825	2365829	2L_2365825_2365829	88.4924818714526	-2.03508273588047	0.736626129587703	-2.76270777554352	0.00573240636066395	0.0388703611318697	4
2L	2365345	2370137	FBgn0261647	Axud1	2L	2366074	2366078	2L_2366074_2366078	77.4343271605081	-2.12294304333607	0.733340619257221	-2.89489357003889	0.00379287107001741	0.0290761997427371	4
2L	2372455	2374627	FBgn0031418	CG3609	2L	2374266	2374270	2L_2374266_2374270	218.786583407127	-2.10226192248069	0.369797365290842	-5.6849023811386	1.30887401588152e-08	1.72207045598548e-06	4
2L	2374713	2375697	FBgn0031419	CG15390	2L	2375450	2375454	2L_2375450_2375454	98.7118832683959	-1.52238088035652	0.407071524383529	-3.73983634119832	0.000184140106482498	0.00311699382811191	4
2L	2374955	2375582	FBgn0266317	CR44982	2L	2375450	2375454	2L_2375450_2375454	98.7118832683959	-1.52238088035652	0.407071524383529	-3.73983634119832	0.000184140106482498	0.00311699382811191	4
2L	2374955	2375582	FBtr0344047	CR44982-RA	2L	2375450	2375454	2L_2375450_2375454	98.7118832683959	-1.52238088035652	0.407071524383529	-3.73983634119832	0.000184140106482498	0.00311699382811191	4
2L	2492955	2498846	FBgn0011818	oaf	2L	2493022	2493026	2L_2493022_2493026	121.056617920218	-0.860501981674462	0.303986927334063	-2.83072035110517	0.0046443307887891	0.0335053139287014	4
2L	2577687	2579179	FBgn0031435	Elba2	2L	2579048	2579052	2L_2579048_2579052	140.692370462823	-1.71745902965512	0.586091338075472	-2.93036071014917	0.0033856874221475	0.02682936211198	4
2L	2579201	2580172	FBgn0031436	ND-B17.2	2L	2579846	2579850	2L_2579846_2579850	133.683910536145	-0.899971077170103	0.335345812751416	-2.68371049510384	0.00728101246447913	0.0460016948608156	4
2L	2580292	2581423	FBgn0031437	Arpc5	2L	2580403	2580407	2L_2580403_2580407	207.453758223675	-1.07703668935059	0.344084700171938	-3.13014989859299	0.00174717123441385	0.0167062472542178	4
2L	2580292	2581423	FBgn0031437	Arpc5	2L	2580774	2580778	2L_2580774_2580778	51.3861545033595	-1.81347074593063	0.675247696527392	-2.68563781151242	0.00723915141424884	0.0458346463733539	4
2L	2746880	2753068	FBgn0250906	Pgk	2L	2747528	2747532	2L_2747528_2747532	21.514412429641	-2.14498691113383	0.777553270511153	-2.7586366008386	0.00580430408521361	0.0392186391017195	4
2L	2746880	2753068	FBgn0250906	Pgk	2L	2747660	2747664	2L_2747660_2747664	28.8766044926759	-2.69197815083671	0.864606521849655	-3.11352977661764	0.00184863854936127	0.0173972508921777	4
2L	2746880	2753068	FBgn0250906	Pgk	2L	2747893	2747897	2L_2747893_2747897	31.015186935732	-2.7381548501527	0.820504595938193	-3.33715967431212	0.000846393073054876	0.00982201090569061	4
2L	2746880	2753068	FBgn0250906	Pgk	2L	2748218	2748222	2L_2748218_2748222	154.12389942485	-1.8186334801032	0.461262151177671	-3.94273294580958	8.05583416522855e-05	0.00166256292904904	4
2L	2746880	2753068	FBgn0250906	Pgk	2L	2748600	2748604	2L_2748600_2748604	187.212871623339	-1.63165981577596	0.405798824997887	-4.02085889673155	5.79863320663306e-05	0.00129397207754231	4
2L	2746880	2753068	FBgn0250906	Pgk	2L	2748907	2748911	2L_2748907_2748911	65.8513779912748	-1.59298807640654	0.485086214205021	-3.28392774265333	0.00102371165490396	0.0113080055836564	4
2L	2752445	2757975	FBgn0031453	Bacc	2L	2753498	2753502	2L_2753498_2753502	26.4187330559104	-2.85836413622842	0.770788532923288	-3.70836359667652	0.000208602979971345	0.00342937127867567	4
2L	2758427	2759677	FBgn0031454	CG9960	2L	2758898	2758902	2L_2758898_2758902	9.52609945236983	-2.92175572221482	1.0963778195834	-2.66491684711848	0.00770073614590897	0.0478268496308793	4
2L	2758427	2759677	FBgn0031454	CG9960	2L	2759533	2759537	2L_2759533_2759537	306.498901589009	-1.2303419428272	0.451303514098472	-2.72619623909851	0.00640688942414712	0.0420765698176992	4
2L	2758427	2759677	FBgn0031455	Snapin	2L	2758898	2758902	2L_2758898_2758902	9.52609945236983	-2.92175572221482	1.0963778195834	-2.66491684711848	0.00770073614590897	0.0478268496308793	4
2L	2758427	2759677	FBgn0031455	Snapin	2L	2759533	2759537	2L_2759533_2759537	306.498901589009	-1.2303419428272	0.451303514098472	-2.72619623909851	0.00640688942414712	0.0420765698176992	4
2L	2768590	2770069	FBgn0019830	colt	2L	2768784	2768788	2L_2768784_2768788	132.240583611185	-1.15578810672801	0.371410995566556	-3.11188446363834	0.00185897237674122	0.0174709813009787	4
2L	2768590	2770069	FBgn0019830	colt	2L	2769986	2769990	2L_2769986_2769990	121.256964274385	-1.87640417439242	0.583845233228155	-3.21387256005764	0.00130957782895587	0.0135348012347404	4
2L	2770135	2770904	FBgn0031459	CG2862	2L	2770366	2770370	2L_2770366_2770370	188.759784936761	-1.67940996907929	0.446443085298006	-3.7617560320332	0.000168724585251413	0.00291255074130388	4
2L	2770135	2770904	FBgn0031459	CG2862	2L	2770761	2770765	2L_2770761_2770765	111.637546341929	-1.46374133367636	0.465716323442651	-3.14298911160369	0.001672320606179	0.0161709221433101	4
2L	2770884	2771776	FBgn0031460	CG15399	2L	2771047	2771051	2L_2771047_2771051	116.114731787956	-1.36005370266588	0.473933009867645	-2.86971718438794	0.00410839080943987	0.0307623810526842	4
2L	2772327	2799979	FBgn0004242	Syt1	2L	2772489	2772493	2L_2772489_2772493	32.7103135825105	-1.67634602887148	0.592343450115737	-2.83002374474461	0.00465445496566048	0.0335558295809106	4
2L	2772327	2799979	FBgn0004242	Syt1	2L	2779055	2779059	2L_2779055_2779059	29.5935520171019	-2.39241649988291	0.74551132097747	-3.20909479516169	0.00133153583737276	0.0136972797986326	4
2L	2772327	2799979	FBgn0004242	Syt1	2L	2779513	2779517	2L_2779513_2779517	157.384532018372	-1.83674422201497	0.6069772416015	-3.02605121926606	0.00247770327620079	0.0214237836962071	4
2L	2772327	2799979	FBgn0004242	Syt1	2L	2779727	2779731	2L_2779727_2779731	34.0610889283048	-3.11857872397315	0.858464425888487	-3.63274077518763	0.000280426702330625	0.00430107102540336	4
2L	2772327	2799979	FBgn0004242	Syt1	2L	2779941	2779945	2L_2779941_2779945	4.66771477765839	-4.09614744206018	1.33275959277127	-3.07343309646931	0.00211611130888789	0.0191584488567219	4
2L	2772327	2799979	FBgn0004242	Syt1	2L	2783237	2783241	2L_2783237_2783241	188.779195554066	-1.39462306226539	0.485982400706422	-2.86969869739763	0.00410863099681584	0.0307630886904091	4
2L	2772327	2799979	FBgn0004242	Syt1	2L	2783621	2783625	2L_2783621_2783625	185.471909652142	-1.645645724217	0.48608301298768	-3.38552403652647	0.000710424874240998	0.00863915921933332	4
2L	2772327	2799979	FBgn0004242	Syt1	2L	2783789	2783793	2L_2783789_2783793	272.551573612753	-1.1224597642968	0.385116563388531	-2.91459747776257	0.0035614756700867	0.0277986209482932	4
2L	2772327	2799979	FBgn0004242	Syt1	2L	2784198	2784202	2L_2784198_2784202	291.298736579042	-1.15012230954671	0.309401465961302	-3.71724906335951	0.000201403868967958	0.00333673718831209	4
2L	2772327	2799979	FBgn0004242	Syt1	2L	2793558	2793562	2L_2793558_2793562	87.3559057618066	-1.52069780792038	0.424539704348547	-3.58199196057264	0.000340984288608142	0.00498063016232996	4
2L	2772327	2799979	FBgn0004242	Syt1	2L	2793809	2793813	2L_2793809_2793813	126.178307791349	-1.47360015451527	0.396457758843143	-3.71691591763826	0.000201669522476617	0.00333962250963995	4
2L	2815970	2830248	FBgn0031464	Duox	2L	2821234	2821238	2L_2821234_2821238	25.7081549933287	-3.29417284624855	0.984433874224152	-3.34626116847588	0.000819092072781186	0.00958738622166496	4
2L	2815970	2830248	FBgn0031464	Duox	2L	2821451	2821455	2L_2821451_2821455	23.247876839313	-3.05633929615759	0.978864028820935	-3.12233283292576	0.00179423968677709	0.0170270540255862	4
2L	2848989	2855778	FBgn0031473	CG3104	2L	2855053	2855057	2L_2855053_2855057	136.391573433253	-1.20023444389503	0.392085441654771	-3.06115534111525	0.00220484671197172	0.0197444158633495	4
2L	2868627	2874489	FBgn0051694	CG31694	2L	2874118	2874122	2L_2874118_2874122	33.5792822242449	-3.25666657661971	0.780527793965446	-4.17239027462985	3.01420765888956e-05	0.000782426801367413	4
2L	2877091	2878232	FBgn0031479	Prx6005	2L	2877202	2877206	2L_2877202_2877206	17.2557659948883	-3.03746167618124	0.955395374095136	-3.17927191039422	0.001476455179713	0.0147567250752383	4
2L	2877091	2878232	FBgn0031479	Prx6005	2L	2877370	2877374	2L_2877370_2877374	311.751635987945	-1.53625843904998	0.524267243732992	-2.93029644215649	0.00338638779502256	0.0268339051333755	4
2L	2877091	2878232	FBgn0031479	Prx6005	2L	2877717	2877721	2L_2877717_2877721	425.363581738988	-1.36115435068089	0.486239477945202	-2.79934972872417	0.00512056441921605	0.0359116355787783	4
2L	2877091	2878232	FBgn0031479	Prx6005	2L	2877885	2877889	2L_2877885_2877889	24.059285917973	-3.15642744763339	1.01341936185575	-3.1146310860426	0.00184175099713183	0.0173523791800443	4
2L	2879112	2880708	FBgn0028970	betaggt-II	2L	2879572	2879576	2L_2879572_2879576	38.1489293370978	-1.94358701392277	0.710327016459213	-2.73618624786513	0.00621558357486849	0.0412085131499114	4
2L	2885929	2954406	FBgn0041111	lilli	2L	2896435	2896439	2L_2896435_2896439	16.3627829492083	-2.34801941941277	0.791265524393834	-2.9674228776889	0.00300307611016783	0.02460152756457	4
2L	2885929	2954406	FBgn0041111	lilli	2L	2896737	2896741	2L_2896737_2896741	156.634963260111	-1.08306640195712	0.365439606714228	-2.96373568178689	0.00303929223150937	0.0248122410560939	4
2L	2954762	2968434	FBgn0010263	Rbp9	2L	2959302	2959306	2L_2959302_2959306	722.944883485314	-1.30063674348628	0.432035493722986	-3.0104858567945	0.0026083009495255	0.0222271870423487	4
2L	2954762	2968434	FBgn0010263	Rbp9	2L	2959654	2959658	2L_2959654_2959658	470.091782238199	-1.33994509699663	0.437669811871741	-3.06154333849578	0.00220199112505192	0.0197246993253145	4
2L	2954762	2968434	FBgn0010263	Rbp9	2L	2959668	2959672	2L_2959668_2959672	57.1234223117125	-1.751714579586	0.541224615325701	-3.23657596122423	0.00120973024944943	0.0127772879165577	4
2L	2954762	2968434	FBgn0010263	Rbp9	2L	2959940	2959944	2L_2959940_2959944	118.936693342477	-1.8359156445822	0.500019888750225	-3.67168523870315	0.000240956335830351	0.00382918930799394	4
2L	2954762	2968434	FBgn0010263	Rbp9	2L	2961414	2961418	2L_2961414_2961418	48.510190280063	-2.18828211424582	0.610466769993519	-3.5846048004694	0.000337588991178817	0.00494548999896007	4
2L	2954762	2968434	FBgn0010263	Rbp9	2L	2961604	2961608	2L_2961604_2961608	230.695456368837	-1.53343534582385	0.442204728259709	-3.46770454458654	0.000524924080883208	0.00689819953400618	4
2L	2954762	2968434	FBgn0010263	Rbp9	2L	2961722	2961726	2L_2961722_2961726	440.058041438445	-1.44559756948692	0.471201274536712	-3.0678982583573	0.00215569998623526	0.0194245724213069	4
2L	2954762	2968434	FBgn0010263	Rbp9	2L	2961958	2961962	2L_2961958_2961962	244.6567253403	-1.48084758749747	0.484287544459673	-3.05778582257297	0.00222978882420198	0.0198960553718028	4
2L	2954762	2968434	FBgn0010263	Rbp9	2L	2962993	2962997	2L_2962993_2962997	27.4736984446269	-2.97402943287111	0.778332478395846	-3.82102702305398	0.000132897087756497	0.00244095087652117	4
2L	2968293	2969638	FBgn0024920	Ts	2L	2968706	2968710	2L_2968706_2968710	181.314118645788	-1.19110169085718	0.352229384345257	-3.38160796286563	0.000720629087507387	0.00872906574604256	4
2L	2979562	2987723	FBgn0250786	Chd1	2L	2987397	2987401	2L_2987397_2987401	275.551740028873	-0.738706795267514	0.267796408479053	-2.75846416112521	0.00580736727332836	0.0392337758701796	4
2L	2989594	2992759	FBgn0002989	okr	2L	2991061	2991065	2L_2991061_2991065	6.78871410276134	-3.44871003811292	1.1710254619868	-2.94503420298115	0.00322918963652957	0.0259544596036493	4
2L	3029253	3030616	FBgn0031494	CG17219	2L	3030146	3030150	2L_3030146_3030150	128.367318912438	-1.40642469774658	0.512251255871897	-2.74557589000483	0.00604047949931904	0.0403890694549574	4
2L	3035493	3037403	FBgn0031497	CG17259	2L	3037137	3037141	2L_3037137_3037141	34.4011212752831	-2.02242243341523	0.630049181537104	-3.209943751504	0.00132760948947305	0.0136682092863851	4
2L	3037230	3038793	FBgn0031498	CG17260	2L	3037661	3037665	2L_3037661_3037665	41.5697112246413	-1.73498416671938	0.559287896014839	-3.1021307256636	0.00192133092258145	0.0178856653075874	4
2L	3056598	3068177	FBgn0283427	FASN1	2L	3060677	3060681	2L_3060677_3060681	107.975220178031	-1.27029449447805	0.477490657004031	-2.66035466002285	0.00780584082151672	0.0482592749326046	4
2L	3056598	3068177	FBgn0283427	FASN1	2L	3061200	3061204	2L_3061200_3061204	27.6585159798491	-1.81518701702379	0.673714962772155	-2.69429523956955	0.00705376522961429	0.0450117700957087	4
2L	3056598	3068177	FBgn0283427	FASN1	2L	3061704	3061708	2L_3061704_3061708	118.118333220397	-1.61596943859207	0.559550643285198	-2.88797709016022	0.00387728111537576	0.0295303216681696	4
2L	3056598	3068177	FBgn0283427	FASN1	2L	3062688	3062692	2L_3062688_3062692	84.1167685641502	-1.72016966129513	0.484494412033318	-3.55044272662703	0.000384583805456268	0.00545155353632203	4
2L	3056598	3068177	FBgn0283427	FASN1	2L	3063866	3063870	2L_3063866_3063870	52.7186652261002	-2.01363987159393	0.684497069383807	-2.94178012099692	0.003263315469083	0.0261461451273076	4
2L	3056598	3068177	FBgn0283427	FASN1	2L	3064409	3064413	2L_3064409_3064413	9.22626185782075	-2.40603682696905	0.858566733249534	-2.80238766981175	0.00507258779794682	0.0356743575003914	4
2L	3056598	3068177	FBgn0283427	FASN1	2L	3065042	3065046	2L_3065042_3065046	122.970548145225	-1.48250836680583	0.527020320534794	-2.81300038924771	0.00490815917471319	0.0348528977048787	4
2L	3056598	3068177	FBgn0283427	FASN1	2L	3065333	3065337	2L_3065333_3065337	121.402958198412	-1.5190364528089	0.5228976032256	-2.90503617426895	0.00367210657224484	0.0284245236879183	4
2L	3056598	3068177	FBgn0283427	FASN1	2L	3066126	3066130	2L_3066126_3066130	33.9829409928071	-2.21065159883232	0.775839554193075	-2.84936696883359	0.0043806321142189	0.0321499086746386	4
2L	3056598	3068177	FBgn0283427	FASN1	2L	3066806	3066810	2L_3066806_3066810	74.3085345580897	-1.60384099801276	0.588267239472045	-2.72638163473486	0.00640329143510762	0.0420607890310068	4
2L	3056598	3068177	FBgn0283427	FASN1	2L	3067182	3067186	2L_3067182_3067186	90.6997667193917	-1.21446294841696	0.454384432419687	-2.67276531009151	0.00752288605627725	0.0470529828399187	4
2L	3334875	3354829	FBgn0020445	E23	2L	3338959	3338963	2L_3338959_3338963	18.3800112791501	2.93021609781872	0.957456850636493	3.06041582539284	0.0022102988083294	0.0197804123112215	4
2L	3334875	3354829	FBgn0020445	E23	2L	3341640	3341644	2L_3341640_3341644	21.9476789638063	2.23614957107947	0.583409914790542	3.83289607253642	0.000126643465824063	0.00235435212649786	4
2L	3357646	3358618	FBgn0031526	CG8838	2L	3358370	3358374	2L_3358370_3358374	16.8445949763876	-2.55654929430192	0.961338144490456	-2.65936529092682	0.00782880300838511	0.0483567390901686	4
2L	3452466	3453755	FBgn0031535	CG12795	2L	3452675	3452679	2L_3452675_3452679	212.656838106355	-0.94781539769071	0.320013061445735	-2.96180222584894	0.00305844168628633	0.0249264768046975	4
2L	3452466	3453755	FBgn0031535	CG12795	2L	3452953	3452957	2L_3452953_3452957	17.4335765485286	-2.74737372518744	0.915617676803131	-3.00056868143903	0.00269475974098286	0.0227536477701548	4
2L	3718185	3729145	FBgn0003386	Shaw	2L	3721016	3721020	2L_3721016_3721020	167.748684381752	-1.3908022465539	0.456233030719251	-3.0484470717986	0.00230027429765772	0.0203477298917078	4
2L	3718185	3729145	FBgn0003386	Shaw	2L	3721325	3721329	2L_3721325_3721329	133.932751488675	-1.52066542538684	0.432847951952967	-3.51316303687184	0.000442805676016483	0.00605297701922893	4
2L	3730466	3754617	FBgn0031568	CG10019	2L	3752125	3752129	2L_3752125_3752129	225.547558120975	-1.57339725498088	0.343191384527442	-4.58460592519645	4.54843459881837e-06	0.000181772111537335	4
2L	3730466	3754617	FBgn0031568	CG10019	2L	3752506	3752510	2L_3752506_3752510	157.770855077084	-1.67933330719378	0.432474626582697	-3.88307938540451	0.000103141875468561	0.00201557130843467	4
2L	3803545	3810671	FBgn0021800	Reph	2L	3808706	3808710	2L_3808706_3808710	4.29964793880514	-3.76270065032454	1.2511437502643	-3.00740874062608	0.00263485223145106	0.0223938048784938	4
2L	3803545	3810671	FBgn0021800	Reph	2L	3808774	3808778	2L_3808774_3808778	95.9238593911203	-1.41613084200743	0.40099612155692	-3.53153251584859	0.000413159062427259	0.00575360721785088	4
2L	3803545	3810671	FBgn0021800	Reph	2L	3809580	3809584	2L_3809580_3809584	513.713138711776	-1.02151185695967	0.320841556438804	-3.18385145708054	0.00145329569182507	0.0145950228112102	4
2L	3810801	3813410	FBgn0031573	CG3407	2L	3811160	3811164	2L_3811160_3811164	48.4461288375299	-1.67747698942731	0.577395215320021	-2.90524920352443	0.00366960802078977	0.0284104202605577	4
2L	3825675	3827099	FBgn0003430	slp1	2L	3826059	3826063	2L_3826059_3826063	25.9721203621672	-2.19509189642686	0.787439888421004	-2.78763106708821	0.00530949717018326	0.0368499276419266	4
2L	3825675	3827099	FBgn0003430	slp1	2L	3826364	3826368	2L_3826364_3826368	233.323858716029	-1.75135165973079	0.650137796607946	-2.6938160938625	0.00706391291339773	0.0450601849352457	4
2L	3825675	3827099	FBgn0003430	slp1	2L	3826790	3826794	2L_3826790_3826794	306.61479659675	-2.01225161299521	0.578389061344103	-3.47906236041012	0.000503171482461972	0.00667842335691576	4
2L	3836840	3839185	FBgn0004567	slp2	2L	3837205	3837209	2L_3837205_3837209	9.60452090813505	-4.68788013867294	0.985308495920169	-4.7577790692802	1.95734552562812e-06	9.41523325639722e-05	4
2L	3836840	3839185	FBgn0004567	slp2	2L	3837513	3837517	2L_3837513_3837517	7.0239653290748	-4.55400157175145	1.43829535157145	-3.16624924552238	0.00154418417905904	0.0152333870517071	4
2L	3836840	3839185	FBgn0004567	slp2	2L	3837608	3837612	2L_3837608_3837612	11.2029285513218	-3.37473211789797	1.14167275260726	-2.95595398085049	0.00311703594856616	0.0252820528975156	4
2L	3836840	3839185	FBgn0004567	slp2	2L	3837935	3837939	2L_3837935_3837939	11.8963595062666	-4.33447892147558	1.13585542870412	-3.81604807437573	0.000135606094924272	0.00247884936400351	4
2L	3867697	3871425	FBgn0031575	Cep97	2L	3868503	3868507	2L_3868503_3868507	25.73814501222	-1.75361232008819	0.647638180125667	-2.70770373628671	0.00677504721853114	0.0437403542445487	4
2L	3902928	3991713	FBgn0051774	fred	2L	3935320	3935324	2L_3935320_3935324	58.4767171614461	-1.41094875461526	0.524760329322222	-2.68874889311399	0.00717203471887189	0.0455435204040037	4
2L	4189340	4198071	FBgn0031589	CG3714	2L	4194413	4194417	2L_4194413_4194417	91.0155696726254	1.48686436156571	0.364673357995421	4.07724976054975	4.55715333008177e-05	0.00107450307548761	4
2L	4283148	4323781	FBgn0010473	tutl	2L	4285567	4285571	2L_4285567_4285571	25.686450616741	-3.45702524409405	0.899824819126778	-3.84188696578616	0.000122092062883224	0.00229009919478813	4
2L	4283148	4323781	FBgn0010473	tutl	2L	4285721	4285725	2L_4285721_4285725	74.3439816830142	-3.02312603548601	0.776775223508077	-3.89189297494963	9.94651225658902e-05	0.00196096078816113	4
2L	4283148	4323781	FBgn0010473	tutl	2L	4299728	4299732	2L_4299728_4299732	52.2499237465354	-1.7253872492917	0.626793281030747	-2.75272135408717	0.0059102176610085	0.0397733784709469	4
2L	4283148	4323781	FBgn0010473	tutl	2L	4305659	4305663	2L_4305659_4305663	408.887434198673	-1.13716910419723	0.349092405414403	-3.25750170029427	0.00112397585026725	0.0121000615834542	4
2L	4283148	4323781	FBgn0010473	tutl	2L	4305887	4305891	2L_4305887_4305891	177.152875244992	-1.73612824387952	0.402303766172621	-4.3154660479479	1.59266530627883e-05	0.000475834673735553	4
2L	4283148	4323781	FBgn0010473	tutl	2L	4306185	4306189	2L_4306185_4306189	114.643124769992	-1.46668222519413	0.47433214636361	-3.09209956870562	0.00198746173438201	0.0183224404089205	4
2L	4283148	4323781	FBgn0010473	tutl	2L	4306248	4306252	2L_4306248_4306252	25.2925091056087	-1.85108368262177	0.672754165605056	-2.75150088585026	0.00593228593722375	0.0398685260428269	4
2L	4283148	4323781	FBgn0010473	tutl	2L	4306812	4306816	2L_4306812_4306816	39.0317585866726	-2.08061572354235	0.590520808114734	-3.52335717040153	0.000426116697617662	0.00588195913207782	4
2L	4283148	4323781	FBgn0010473	tutl	2L	4307129	4307133	2L_4307129_4307133	44.4856888784536	-2.48853083186668	0.840944954540651	-2.95920775602488	0.00308431089457846	0.025084065587766	4
2L	4283148	4323781	FBgn0010473	tutl	2L	4307424	4307428	2L_4307424_4307428	39.7060854514004	-2.68600091422816	0.822869282882257	-3.26418906392996	0.00109777883994722	0.0118959184109393	4
2L	4283148	4323781	FBgn0010473	tutl	2L	4307561	4307565	2L_4307561_4307565	172.781199075742	-1.25116312278217	0.471443394230128	-2.65389893695579	0.00795676537605258	0.0489030059346214	4
2L	4283148	4323781	FBgn0010473	tutl	2L	4308438	4308442	2L_4308438_4308442	50.8546147589132	-2.00537693358574	0.641036855163231	-3.12833328916026	0.00175800708866226	0.0167820098955125	4
2L	4283148	4323781	FBgn0010473	tutl	2L	4308666	4308670	2L_4308666_4308670	103.025669244029	-1.59673747097566	0.467565020501568	-3.41500625787363	0.00063780546192093	0.00798769132350049	4
2L	4283148	4323781	FBgn0010473	tutl	2L	4309243	4309247	2L_4309243_4309247	143.386614910033	-1.82565686290908	0.521771969923451	-3.49895542142082	0.000467084665883146	0.00630293089077524	4
2L	4283148	4323781	FBgn0010473	tutl	2L	4309559	4309563	2L_4309559_4309563	153.898293310737	-1.74488667594015	0.459302967619483	-3.79898846502933	0.000145287853394775	0.00260686085696898	4
2L	4283148	4323781	FBgn0010473	tutl	2L	4316569	4316573	2L_4316569_4316573	18.1686700658081	-2.71122226643589	0.896578101190674	-3.02396663808242	0.00249483948771249	0.0215359118732026	4
2L	4283148	4323781	FBgn0010473	tutl	2L	4316811	4316815	2L_4316811_4316815	32.7817900308298	-2.84939138111379	0.770983011557147	-3.69579009965329	0.000219204022097399	0.00356212018399051	4
2L	4283148	4323781	FBgn0010473	tutl	2L	4320694	4320698	2L_4320694_4320698	82.6864590489877	-1.85248180509823	0.57811887289453	-3.20432681227514	0.00135378710481485	0.0138642123073242	4
2L	4283148	4323781	FBgn0010473	tutl	2L	4321544	4321548	2L_4321544_4321548	41.8703481978581	-1.3294149693696	0.396879822681198	-3.34966630550397	0.000809089688943467	0.00950719778725803	4
2L	4283148	4323781	FBgn0010473	tutl	2L	4322305	4322309	2L_4322305_4322309	28.7585480118516	-2.82098245013202	0.685283028981455	-4.11652168641164	3.84633153500646e-05	0.000944005273807816	4
2L	4283148	4323781	FBgn0010473	tutl	2L	4322537	4322541	2L_4322537_4322541	48.4283284877764	-2.67832175744976	0.61207437460854	-4.37581096114785	1.20981831778489e-05	0.000384809330516643	4
2L	4283148	4323781	FBgn0010473	tutl	2L	4323765	4323769	2L_4323765_4323769	254.909288344785	-1.25309711238782	0.413279726421716	-3.03207980521441	0.00242874982612993	0.0211302835894943	4
2L	4394196	4400487	FBgn0022153	l(2)k05819	2L	4395907	4395911	2L_4395907_4395911	45.5050307402619	-1.19560862444833	0.437430058032465	-2.73325667153765	0.0062711441198374	0.0414532323764423	4
2L	4394196	4400487	FBgn0022153	l(2)k05819	2L	4396861	4396865	2L_4396861_4396865	350.310579945058	-1.37999602476867	0.40982047810265	-3.36731837110153	0.000759030063953475	0.00907090325664558	4
2L	4394196	4400487	FBgn0022153	l(2)k05819	2L	4397157	4397161	2L_4397157_4397161	369.914574290279	-1.33831605632983	0.392479803027641	-3.40989790049294	0.0006498720317477	0.00809581601086062	4
2L	4403992	4441282	FBgn0031602	CG15431	2L	4424569	4424573	2L_4424569_4424573	143.97729952105	1.25219154130622	0.331563133763519	3.77663079454219	0.000158964099496238	0.00278365792871893	4
2L	4457186	4458364	FBgn0261606	RpL27A	2L	4457601	4457605	2L_4457601_4457605	23.2875808707116	-2.1175085697751	0.70721622021983	-2.9941459333567	0.00275214275358402	0.023097070044148	4
2L	4457603	4457674	FBgn0065053	snoRNA:Me18S-C1831	2L	4457601	4457605	2L_4457601_4457605	23.2875808707116	-2.1175085697751	0.70721622021983	-2.9941459333567	0.00275214275358402	0.023097070044148	2
2L	4734592	4794044	FBgn0031627	CG15630	2L	4736179	4736183	2L_4736179_4736183	174.763556831655	2.30099140327627	0.454178674970786	5.06626913609336	4.05688231066167e-07	2.69058958472928e-05	4
2L	4734592	4794044	FBgn0031627	CG15630	2L	4736694	4736698	2L_4736694_4736698	170.52807261611	2.28580724796159	0.457046871567995	5.00125346032816	5.69587711898836e-07	3.55013866429319e-05	4
2L	4734592	4794044	FBgn0031627	CG15630	2L	4750894	4750898	2L_4750894_4750898	88.4720792572698	3.45171082866093	0.548788944040769	6.2896872579935	3.18106175101186e-10	9.07754659240099e-08	4
2L	4734592	4794044	FBgn0031627	CG15630	2L	4751564	4751568	2L_4751564_4751568	91.8519570330375	3.29420042670791	0.550439972590428	5.98466788522835	2.16831835690431e-09	4.18919900083046e-07	4
2L	4734592	4794044	FBgn0031627	CG15630	2L	4764385	4764389	2L_4764385_4764389	138.431794517272	2.82903999076744	0.48226579820712	5.86614269824801	4.46049954224098e-09	7.547393969038e-07	4
2L	4734592	4794044	FBgn0031627	CG15630	2L	4771632	4771636	2L_4771632_4771636	100.688390555226	2.3169102759427	0.410941966699924	5.63804737332788	1.71989199644198e-08	2.13513317521846e-06	4
2L	4734592	4794044	FBgn0031627	CG15630	2L	4773670	4773674	2L_4773670_4773674	47.1134805924013	1.3562310035331	0.487252593749794	2.78342490307917	0.00537883127385695	0.037188129602129	4
2L	4821774	4828945	FBgn0031632	CG15628	2L	4826333	4826337	2L_4826333_4826337	6.38503653671653	-3.181727314788	1.05333951446283	-3.02060947216109	0.00252266497318637	0.0217015488298925	4
2L	4830846	4835300	FBgn0031634	Ir25a	2L	4833991	4833995	2L_4833991_4833995	384.292658480041	-1.14558518157557	0.378380961468891	-3.02759731126101	0.00246506332375664	0.0213520854813997	4
2L	4830846	4835300	FBgn0031634	Ir25a	2L	4834272	4834276	2L_4834272_4834276	140.840971639216	-1.5388362273086	0.450637479526384	-3.41479858472027	0.000638291919712122	0.00799020855425748	4
2L	4830846	4835300	FBgn0031634	Ir25a	2L	4834462	4834466	2L_4834462_4834466	10.2071684982807	-3.11524285308374	1.11312417700091	-2.79864809106667	0.00513170315175243	0.0359634770725228	4
2L	4830846	4835300	FBgn0031634	Ir25a	2L	4834597	4834601	2L_4834597_4834601	217.807045462252	-1.06919560344838	0.295087946509859	-3.62331168078618	0.00029085498794276	0.00442252407927673	4
2L	4830846	4835300	FBgn0031634	Ir25a	2L	4835172	4835176	2L_4835172_4835176	347.821406963194	-0.92113328704281	0.344225782816877	-2.67595669186941	0.00745162734055455	0.0467426699812923	4
2L	4835335	4837999	FBgn0031635	tank	2L	4837641	4837645	2L_4837641_4837645	62.9262517500648	-1.55663182878474	0.522211335863382	-2.98084649237101	0.00287452845245812	0.0238392560447294	4
2L	4841482	4847295	FBgn0031637	mxt	2L	4846845	4846849	2L_4846845_4846849	1121.91931256669	-0.870257664725112	0.301656939559239	-2.88492506088763	0.0039150684344018	0.0297462372236088	4
2L	4841482	4847295	FBgn0031637	mxt	2L	4847205	4847209	2L_4847205_4847209	773.73569652629	-0.970094820046696	0.351934813114846	-2.75646166249011	0.00584304618814982	0.0394268853637713	4
2L	4852864	4876792	FBgn0051660	pog	2L	4860404	4860408	2L_4860404_4860408	12.9036920337281	-2.9156943553576	0.818555853964956	-3.56199804965591	0.000368043118913021	0.00527945990996704	4
2L	4852864	4876792	FBgn0051660	pog	2L	4869932	4869936	2L_4869932_4869936	303.611321978048	-0.930534055364331	0.345852576141367	-2.690551175724	0.00713340931874392	0.0453563110535087	4
2L	4852864	4876792	FBgn0051660	pog	2L	4870453	4870457	2L_4870453_4870457	334.890997981655	-1.54870502049717	0.334848484374342	-4.62509192296597	3.74432306105911e-06	0.000156076038720436	4
2L	4852864	4876792	FBgn0051660	pog	2L	4870786	4870790	2L_4870786_4870790	367.469520979143	-1.50557704099604	0.437009679238887	-3.44518007843261	0.000570679063788218	0.00733738166963166	4
2L	4852864	4876792	FBgn0051660	pog	2L	4871189	4871193	2L_4871189_4871193	315.54991056317	-1.53167714139693	0.489348714019988	-3.13003201503124	0.00174787252799657	0.0167109496985548	4
2L	4852864	4876792	FBgn0051660	pog	2L	4871419	4871423	2L_4871419_4871423	58.1908146799374	-1.79786407161823	0.645643600841381	-2.78460759043429	0.00535925378541337	0.0370892047113745	4
2L	4852864	4876792	FBgn0051660	pog	2L	4873683	4873687	2L_4873683_4873687	30.3799447093427	-2.72781832096508	0.875769940457073	-3.11476587052234	0.00184090968083614	0.0173467744526017	4
2L	4852864	4876792	FBgn0051660	pog	2L	4873835	4873839	2L_4873835_4873839	7.69569007817474	-4.11331623646323	1.29487989839938	-3.17660058013703	0.00149012108156437	0.0148483337368717	4
2L	4852864	4876792	FBgn0051660	pog	2L	4873931	4873935	2L_4873931_4873935	222.341346409363	-1.34292752717717	0.411552328521791	-3.2630784328221	0.00110209014312567	0.0119279468681032	4
2L	4852864	4876792	FBgn0051660	pog	2L	4874274	4874278	2L_4874274_4874278	245.677119570731	-1.21578278450319	0.37545551150203	-3.23815404823698	0.00120305829935473	0.0127265511951779	4
2L	4852864	4876792	FBgn0051660	pog	2L	4874340	4874344	2L_4874340_4874344	13.1531394726226	-2.14365176215152	0.69884409789116	-3.06742486431556	0.00215911732841782	0.0194454082828223	4
2L	4876891	4883107	FBgn0000286	Cf2	2L	4878075	4878079	2L_4878075_4878079	81.7977585993344	-1.27370694954592	0.481609854173575	-2.64468622996005	0.0081766698715763	0.0498513403233925	4
2L	4933047	4936450	FBgn0031649	hoe2	2L	4933338	4933342	2L_4933338_4933342	116.303757603991	2.14920679084843	0.418805636395136	5.13175230722227	2.8705709805907e-07	2.04615458096416e-05	4
2L	4933047	4936450	FBgn0031649	hoe2	2L	4933812	4933816	2L_4933812_4933816	72.8071848376644	2.42326708065622	0.503573335154289	4.81214335924629	1.49320178039291e-06	7.56154516935274e-05	4
2L	4933047	4936450	FBgn0031649	hoe2	2L	4933824	4933828	2L_4933824_4933828	46.9923373021124	2.486218084144	0.587593389765463	4.23118797360257	2.32460300290884e-05	0.000640754166451188	4
2L	4933047	4936450	FBgn0031649	hoe2	2L	4935593	4935597	2L_4935593_4935597	157.175583495259	0.981200949770134	0.32359492835383	3.03218889975078	0.00242787216604019	0.0211237277760954	4
2L	4942742	4944305	FBgn0031650	CG14044	2L	4944195	4944199	2L_4944195_4944199	108.859773788727	-1.99050482764183	0.688964947778558	-2.88912350920007	0.00386317305746229	0.0294621881685217	4
2L	4944256	4945361	FBgn0031651	mRpL24	2L	4944396	4944400	2L_4944396_4944400	49.118838950846	-2.26625269599247	0.765766332161115	-2.95945721405215	0.00308181493073988	0.0250685938094946	4
2L	4966367	4967775	FBgn0015834	Trip1	2L	4966896	4966900	2L_4966896_4966900	143.265765872063	-1.50901588522319	0.397241593595837	-3.79873585634262	0.000145435989088409	0.00260885380086826	4
2L	4966367	4967775	FBgn0015834	Trip1	2L	4967282	4967286	2L_4967282_4967286	146.289717249947	-1.4428495641699	0.46081889160396	-3.13105558486938	0.00174179189727788	0.0166680081100011	4
2L	4970135	4973921	FBgn0010607	l(2)05714	2L	4972068	4972072	2L_4972068_4972072	76.7753944792081	-1.221843864522	0.442989323365999	-2.75817903519201	0.00581243539669196	0.0392655029862967	4
2L	4971702	4973687	FBgn0031659	CG14043	2L	4972068	4972072	2L_4972068_4972072	76.7753944792081	-1.221843864522	0.442989323365999	-2.75817903519201	0.00581243539669196	0.0392655029862967	4
2L	4979513	4981592	FBgn0031664	CG8892	2L	4980765	4980769	2L_4980765_4980769	14.6889607929008	-2.74774327433319	0.866744602796691	-3.17018792556325	0.0015234037648742	0.015087990208004	4
2L	4992808	5009720	FBgn0053113	Rtnl1	2L	5009368	5009372	2L_5009368_5009372	67.7705934068736	-2.43808573080748	0.844408668478956	-2.88732911186148	0.00388527595083849	0.0295752118520119	4
2L	5029609	5037279	FBgn0000299	Cg25C	2L	5036837	5036841	2L_5036837_5036841	29.1228332080465	-2.60693416492274	0.737664896494964	-3.5340358166827	0.000409265614444588	0.00571321486554074	4
2L	5037709	5040818	FBgn0260451	CG14042	2L	5038655	5038659	2L_5038655_5038659	99.7896058956964	-1.10130012097245	0.406011971218795	-2.71248189472465	0.00667814294351373	0.0433097905192072	4
2L	5037709	5040818	FBgn0260451	CG14042	2L	5039128	5039132	2L_5039128_5039132	118.113735483458	-1.36897668203536	0.452527851284672	-3.02517663420937	0.00248487961002611	0.0214717676360583	4
2L	5037709	5040818	FBgn0260470	SP555	2L	5038655	5038659	2L_5038655_5038659	99.7896058956964	-1.10130012097245	0.406011971218795	-2.71248189472465	0.00667814294351373	0.0433097905192072	4
2L	5037709	5040818	FBgn0260470	SP555	2L	5039128	5039132	2L_5039128_5039132	118.113735483458	-1.36897668203536	0.452527851284672	-3.02517663420937	0.00248487961002611	0.0214717676360583	4
2L	5040648	5044712	FBgn0031673	CG31650	2L	5041370	5041374	2L_5041370_5041374	6.32517357067117	-3.87803495680884	1.15479310926093	-3.35820756610749	0.00078449680320214	0.00929372347481568	4
2L	5043270	5048365	FBgn0053995	CG33995	2L	5045941	5045945	2L_5045941_5045945	303.393003434535	-1.06668224972078	0.379184636735707	-2.81309458870367	0.00490672153171109	0.034846658630791	4
2L	5043270	5048365	FBgn0264742	CG44000	2L	5045941	5045945	2L_5045941_5045945	303.393003434535	-1.06668224972078	0.379184636735707	-2.81309458870367	0.00490672153171109	0.034846658630791	4
2L	5043270	5048365	FBgn0264743	CG44001	2L	5045941	5045945	2L_5045941_5045945	303.393003434535	-1.06668224972078	0.379184636735707	-2.81309458870367	0.00490672153171109	0.034846658630791	4
2L	5060815	5070750	FBgn0028572	qtc	2L	5066831	5066835	2L_5066831_5066835	89.3542384790932	-0.992981250482383	0.358818112207879	-2.76736657570704	0.0056511172079927	0.0384562250194129	4
2L	5060815	5070750	FBgn0028572	qtc	2L	5067419	5067423	2L_5067419_5067423	85.4022367187493	-0.986268927600543	0.342437104633443	-2.88014620569894	0.00397490793932126	0.030067930430613	4
2L	5060815	5070750	FBgn0028572	qtc	2L	5068722	5068726	2L_5068722_5068726	100.447530494824	-1.33015216534136	0.375356121693161	-3.54370713162022	0.000394543253917517	0.00555729121152976	4
2L	5060815	5070750	FBgn0028572	qtc	2L	5069376	5069380	2L_5069376_5069380	47.3609020001853	-1.65079677260574	0.478184707472463	-3.45221573757836	0.000556002981032501	0.0071990948248618	4
2L	5072170	5093592	FBgn0031681	pgant5	2L	5078706	5078710	2L_5078706_5078710	6.21655386030795	-4.22595706277668	1.32618723580428	-3.18654632519805	0.00143982427763759	0.0144937811783542	4
2L	5072170	5093592	FBgn0031681	pgant5	2L	5091757	5091761	2L_5091757_5091761	69.5749009126993	-1.3819107721147	0.502133829129667	-2.75207662170446	0.00592186635403477	0.0398200443971728	4
2L	5072170	5093592	FBgn0031681	pgant5	2L	5092235	5092239	2L_5092235_5092239	76.3746867358518	-1.40454103797524	0.438987714834524	-3.19949964546202	0.00137666356542921	0.0140283368337384	4
2L	5096227	5099294	FBgn0031683	CG4230	2L	5097360	5097364	2L_5097360_5097364	359.605611482899	-1.89392411911801	0.613200449102498	-3.08858893024299	0.0020110949330341	0.0184803696613989	4
2L	5096227	5099294	FBgn0031683	CG4230	2L	5097709	5097713	2L_5097709_5097713	340.48564108061	-1.75535113134556	0.649790942077477	-2.70140904970673	0.00690463617755608	0.0443509722385448	4
2L	5096227	5099294	FBgn0031683	CG4230	2L	5098042	5098046	2L_5098042_5098046	80.1506353002338	-1.94996801994424	0.617267123989774	-3.1590343048572	0.00158292856712686	0.0155179000147352	4
2L	5096227	5099294	FBgn0031683	CG4230	2L	5098421	5098425	2L_5098421_5098425	205.170673675261	-1.75801535255269	0.500076958841979	-3.51548960908677	0.000438943936375652	0.00601225356143048	4
2L	5096227	5099294	FBgn0031683	CG4230	2L	5098635	5098639	2L_5098635_5098639	16.1302533355787	-4.26843113588019	0.937713694884325	-4.55195563333085	5.31495454068779e-06	0.000204622824497566	4
2L	5099177	5100288	FBgn0031684	ND-13A	2L	5099688	5099692	2L_5099688_5099692	247.124311363264	-1.26578164209386	0.432524989757747	-2.92649366410669	0.00342806488441154	0.0270626044155451	4
2L	5100877	5207002	FBgn0261836	Msp300	2L	5110011	5110015	2L_5110011_5110015	162.247743434328	-1.36768528276703	0.492720054249751	-2.77578570421609	0.00550684918643917	0.0377862007799183	4
2L	5100877	5207002	FBgn0261836	Msp300	2L	5111378	5111382	2L_5111378_5111382	94.4979973667859	-1.77987361942624	0.648323692017141	-2.74534717972204	0.00604469127865627	0.0404015119304706	4
2L	5100877	5207002	FBgn0261836	Msp300	2L	5113426	5113430	2L_5113426_5113430	44.8354993728417	-1.41179015475814	0.513704948290949	-2.74825103292278	0.00599141175394519	0.0401500637558499	4
2L	5100877	5207002	FBgn0261836	Msp300	2L	5124222	5124226	2L_5124222_5124226	44.9829607295842	-2.51035191266086	0.73135146320629	-3.43248361281089	0.000598080024150048	0.00760128573817138	4
2L	5100877	5207002	FBgn0261836	Msp300	2L	5133776	5133780	2L_5133776_5133780	31.5962062819436	-2.06257576901269	0.666159589253579	-3.09621868736255	0.00196005746398467	0.0181392503529983	4
2L	5100877	5207002	FBgn0261836	Msp300	2L	5134056	5134060	2L_5134056_5134060	31.8838600828579	-2.03805355007497	0.652482416094569	-3.1235378912948	0.00178690855562036	0.0169796114778941	4
2L	5100877	5207002	FBgn0261836	Msp300	2L	5135979	5135983	2L_5135979_5135983	34.2444159611505	-2.00037194011153	0.615940276407812	-3.24767192004034	0.00116353348014452	0.0124110237882082	4
2L	5100877	5207002	FBgn0261836	Msp300	2L	5136362	5136366	2L_5136362_5136366	88.988823351138	-1.71182933026098	0.563585940055109	-3.03738828206678	0.00238637844517362	0.0208803664336796	4
2L	5100877	5207002	FBgn0261836	Msp300	2L	5138664	5138668	2L_5138664_5138668	11.5700265327957	-3.38681602523044	0.902913985505688	-3.75098412428911	0.000176141853573209	0.00301395077849689	4
2L	5100877	5207002	FBgn0261836	Msp300	2L	5138924	5138928	2L_5138924_5138928	9.10061086599668	-2.75547281089227	0.972272626077844	-2.83405367690734	0.0045961611161892	0.0332520950590462	4
2L	5100877	5207002	FBgn0261836	Msp300	2L	5154745	5154749	2L_5154745_5154749	20.9508100423043	-2.21110061173706	0.705311215117719	-3.13492904173943	0.00171895685321526	0.0165069886666557	4
2L	5100877	5207002	FBgn0261836	Msp300	2L	5165134	5165138	2L_5165134_5165138	81.5395086078657	-1.6158921583826	0.523912746274456	-3.08427723866849	0.00204047352492436	0.018661817892123	4
2L	5100877	5207002	FBgn0261836	Msp300	2L	5196965	5196969	2L_5196965_5196969	90.138317096181	-1.13316175935245	0.366716444892135	-3.0900216642473	0.00200141896240452	0.0184138915760299	4
2L	5100877	5207002	FBgn0261836	Msp300	2L	5200479	5200483	2L_5200479_5200483	5.25262356032418	-3.52840543707034	1.26892498421274	-2.78062571150288	0.00542542492891113	0.0374088726490611	4
2L	5100877	5207002	FBgn0261836	Msp300	2L	5201396	5201400	2L_5201396_5201400	62.950248523195	-1.4389499944724	0.489612133391152	-2.93895901742865	0.00329316616056014	0.0263227399648727	4
2L	5100877	5207002	FBgn0261836	Msp300	2L	5202113	5202117	2L_5202113_5202117	93.3920102346901	-1.0377421048886	0.369730029062366	-2.80675634467752	0.00500430778805113	0.0353443434389547	4
2L	5100877	5207002	FBgn0261836	Msp300	2L	5202857	5202861	2L_5202857_5202861	145.801107743076	-1.25119762272775	0.362349924304475	-3.45300920133875	0.000554370092797646	0.00718367843371953	4
2L	5100877	5207002	FBgn0261836	Msp300	2L	5203166	5203170	2L_5203166_5203170	87.7778354337639	-1.34369328704512	0.473499255432642	-2.83779387534067	0.00454265077832733	0.0329677451131672	4
2L	5100877	5207002	FBgn0261836	Msp300	2L	5203683	5203687	2L_5203683_5203687	11.0228750026612	-2.84402374077098	1.06998132353464	-2.6580125075229	0.00786029758336783	0.0485022301468242	4
2L	5288944	5311223	FBgn0016076	vri	2L	5289216	5289220	2L_5289216_5289220	44.1863897762213	1.56931205467769	0.438531638832093	3.57856062303079	0.000345491734628493	0.00502942221274159	4
2L	5521281	5523898	FBgn0031710	CG7371	2L	5523734	5523738	2L_5523734_5523738	88.3387938703627	-1.75532389722721	0.570050733995384	-3.07924153509015	0.00207528355963845	0.0188934459461837	4
2L	5524139	5525809	FBgn0031711	CG6907	2L	5524483	5524487	2L_5524483_5524487	148.819879003277	-0.891777004340255	0.297098922129968	-3.00161642441146	0.00268550325644117	0.0226954957240233	4
2L	5662849	5670838	FBgn0031728	Hsp60C	2L	5668676	5668680	2L_5668676_5668680	70.3496738862666	1.66618903608896	0.531914954066461	3.13243503186183	0.00173362790764416	0.0166138751078467	4
2L	5706374	5713791	FBgn0031730	CG7236	2L	5711970	5711974	2L_5711970_5711974	464.258694055849	-1.56676727266352	0.335149546909929	-4.6748303469573	2.9419671970898e-06	0.000129269160889492	4
2L	5706374	5713791	FBgn0031730	CG7236	2L	5712259	5712263	2L_5712259_5712263	369.121199875709	-1.50610863530552	0.416988472165944	-3.61187115673105	0.000303995602730721	0.00457125567453114	4
2L	5706374	5713791	FBgn0031730	CG7236	2L	5712376	5712380	2L_5712376_5712380	75.0355507430614	-1.87827675371104	0.541847134574614	-3.46643293626645	0.000527413288258088	0.00692292446563471	4
2L	5706374	5713791	FBgn0031730	CG7236	2L	5712627	5712631	2L_5712627_5712631	149.332388110046	-1.79478491444586	0.554987324212689	-3.23392055303599	0.00122103416812612	0.0128638666541038	4
2L	5706374	5713791	FBgn0031730	CG7236	2L	5712934	5712938	2L_5712934_5712938	74.3397476582209	-2.08558049101641	0.59869248726507	-3.48355881421479	0.000494794392170085	0.00659421835214783	4
2L	5767002	5800253	FBgn0031738	CG9171	2L	5770873	5770877	2L_5770873_5770877	26.2080148038114	-2.44463435872406	0.63842175107905	-3.82918400664166	0.000128568851796722	0.00238050217415259	4
2L	5767002	5800253	FBgn0031738	CG9171	2L	5771088	5771092	2L_5771088_5771092	30.063419622073	-2.15295809074134	0.618218554097669	-3.48251937194561	0.00049671928069161	0.00661023550952142	4
2L	5767002	5800253	FBgn0031738	CG9171	2L	5775747	5775751	2L_5775747_5775751	110.098497659622	-1.3228399002284	0.454794428652466	-2.90865458521098	0.00362987669666188	0.0281806544956138	4
2L	5769752	5771537	FBgn0051912	CR31912	2L	5770873	5770877	2L_5770873_5770877	26.2080148038114	-2.44463435872406	0.63842175107905	-3.82918400664166	0.000128568851796722	0.00238050217415259	4
2L	5769752	5771537	FBgn0051912	CR31912	2L	5771088	5771092	2L_5771088_5771092	30.063419622073	-2.15295809074134	0.618218554097669	-3.48251937194561	0.00049671928069161	0.00661023550952142	4
2L	5769752	5771537	FBtr0340166	CR31912-RB	2L	5770873	5770877	2L_5770873_5770877	26.2080148038114	-2.44463435872406	0.63842175107905	-3.82918400664166	0.000128568851796722	0.00238050217415259	4
2L	5769752	5771537	FBtr0340166	CR31912-RB	2L	5771088	5771092	2L_5771088_5771092	30.063419622073	-2.15295809074134	0.618218554097669	-3.48251937194561	0.00049671928069161	0.00661023550952142	4
2L	5769752	5771213	FBtr0332036	CR31912-RA	2L	5770873	5770877	2L_5770873_5770877	26.2080148038114	-2.44463435872406	0.63842175107905	-3.82918400664166	0.000128568851796722	0.00238050217415259	4
2L	5769752	5771213	FBtr0332036	CR31912-RA	2L	5771088	5771092	2L_5771088_5771092	30.063419622073	-2.15295809074134	0.618218554097669	-3.48251937194561	0.00049671928069161	0.00661023550952142	4
2L	5981764	5985909	FBgn0001942	eIF-4a	2L	5983825	5983829	2L_5983825_5983829	104.255652571704	-1.30303154461409	0.447868106141473	-2.90940910224691	0.00362112669799942	0.0281282355182322	4
2L	5981764	5985909	FBgn0001942	eIF-4a	2L	5984086	5984090	2L_5984086_5984090	79.6752666746035	-1.3879823049271	0.481623823845032	-2.88188049720252	0.00395309627580675	0.0299564858382818	4
2L	5981764	5985909	FBgn0001942	eIF-4a	2L	5984907	5984911	2L_5984907_5984911	7.13778909787748	-3.93470500715832	1.29368702764905	-3.0414659210958	0.00235429214246016	0.0206678329968867	4
2L	5981764	5985909	FBgn0001942	eIF-4a	2L	5985288	5985292	2L_5985288_5985292	208.065745002359	-0.784742787326358	0.29563195936109	-2.65445856741036	0.00794357941159387	0.0488434259437863	4
2L	5989400	5999501	FBgn0031759	lid	2L	5999341	5999345	2L_5999341_5999345	35.7026996913259	-2.71874361967353	0.896903990077959	-3.03125379053918	0.00243540450125192	0.0211742217440862	4
2L	6000228	6003738	FBgn0031760	Tsp26A	2L	6000394	6000398	2L_6000394_6000398	101.256017763039	-2.3551038762495	0.64716032132807	-3.63913515497439	0.000273555206966107	0.00422081329464028	4
2L	6025870	6034423	FBgn0031765	CG9109	2L	6030731	6030735	2L_6030731_6030735	16.1540469600653	-3.81537247501775	1.28170005416195	-2.97680604961233	0.00291268207030016	0.0240615410845219	4
2L	6036997	6037902	FBgn0031766	CG9117	2L	6037640	6037644	2L_6037640_6037644	92.3301928245684	-1.55593183194835	0.540362154730988	-2.87942413865559	0.00398402133587071	0.0301226964856046	4
2L	6046516	6048706	FBgn0029161	slmo	2L	6046754	6046758	2L_6046754_6046758	537.25627000885	-1.1827867158703	0.395803461831794	-2.9883182688608	0.00280517269838338	0.0234015212883586	4
2L	6046651	6048706	FBgn0085208	CG34179	2L	6046754	6046758	2L_6046754_6046758	537.25627000885	-1.1827867158703	0.395803461831794	-2.9883182688608	0.00280517269838338	0.0234015212883586	4
2L	6048002	6050474	FBgn0031768	CG12393	2L	6048881	6048885	2L_6048881_6048885	142.767742590793	-1.45130335826125	0.472088968693386	-3.07421578241505	0.002110567165943	0.0191215139564893	4
2L	6054302	6060169	FBgn0031770	CG13995	2L	6058743	6058747	2L_6058743_6058747	18.8938391659398	-2.33320086438824	0.706810479355308	-3.30102754916195	0.000963314232068096	0.0108231518891916	4
2L	6060842	6062757	FBgn0031771	ND-51	2L	6062574	6062578	2L_6062574_6062578	118.777639133688	-1.15252854719815	0.432007238481569	-2.66784545381482	0.00763393644056118	0.0475458808518043	4
2L	6069790	6070686	FBgn0031777	CG9154	2L	6070521	6070525	2L_6070521_6070525	191.912242217719	-1.15606494822492	0.318846824047346	-3.62576905596921	0.000288102750157814	0.00439062659496955	4
2L	6070990	6073961	FBgn0266449	Kr-h2	2L	6073389	6073393	2L_6073389_6073393	141.578238860597	-1.71400881310983	0.64148980233977	-2.6719190341891	0.00754188432623841	0.0471389128543606	4
2L	6070990	6073961	FBgn0266449	Kr-h2	2L	6073750	6073754	2L_6073750_6073754	98.7657791095734	-1.76007514505656	0.606371949214307	-2.90263285981011	0.00370040162777016	0.0285747974450731	4
2L	6082603	6096498	FBgn0266450	Kr-h1	2L	6084218	6084222	2L_6084218_6084222	108.650723271741	-1.88184067913092	0.636352396051503	-2.95723044465227	0.00310416028099296	0.0251989127827133	4
2L	6082603	6096498	FBgn0266450	Kr-h1	2L	6091332	6091336	2L_6091332_6091336	192.764281705159	-1.00549631408139	0.287311494509627	-3.49967311888283	0.000465829011539338	0.00629073228296598	4
2L	6082603	6096498	FBgn0266450	Kr-h1	2L	6091599	6091603	2L_6091599_6091603	64.2606151846627	-1.9514569953402	0.584822643818406	-3.33683556197278	0.000847380672900355	0.00983185065577045	4
2L	6082603	6096498	FBgn0266450	Kr-h1	2L	6091777	6091781	2L_6091777_6091781	22.7370577251326	-2.69201223650485	0.723646139972268	-3.72006715410383	0.000199169813071592	0.00330730974485165	4
2L	6082603	6096498	FBgn0266450	Kr-h1	2L	6093791	6093795	2L_6093791_6093795	36.8403976952982	-1.97991293499138	0.586819534946205	-3.37397243459675	0.000740917867558338	0.00891296253028137	4
2L	6082603	6096498	FBgn0266450	Kr-h1	2L	6094046	6094050	2L_6094046_6094050	55.2820252330477	-1.60359656371532	0.576553134099746	-2.78135087448488	0.0054133194605115	0.0373641839523205	4
2L	6091412	6096498	FBgn0266445	CG45075	2L	6091599	6091603	2L_6091599_6091603	64.2606151846627	-1.9514569953402	0.584822643818406	-3.33683556197278	0.000847380672900355	0.00983185065577045	4
2L	6091412	6096498	FBgn0266445	CG45075	2L	6091777	6091781	2L_6091777_6091781	22.7370577251326	-2.69201223650485	0.723646139972268	-3.72006715410383	0.000199169813071592	0.00330730974485165	4
2L	6091412	6096498	FBgn0266445	CG45075	2L	6093791	6093795	2L_6093791_6093795	36.8403976952982	-1.97991293499138	0.586819534946205	-3.37397243459675	0.000740917867558338	0.00891296253028137	4
2L	6091412	6096498	FBgn0266445	CG45075	2L	6094046	6094050	2L_6094046_6094050	55.2820252330477	-1.60359656371532	0.576553134099746	-2.78135087448488	0.0054133194605115	0.0373641839523205	4
2L	6100377	6124653	FBgn0266521	stai	2L	6119471	6119475	2L_6119471_6119475	173.74824224225	-1.66317340201245	0.507440707419991	-3.27757189695839	0.00104704061802646	0.0114953453897999	4
2L	6100377	6124653	FBgn0266521	stai	2L	6119774	6119778	2L_6119774_6119778	444.270702417825	-1.36626468641026	0.407191490939782	-3.35533702646136	0.00079268347440909	0.00936234598825543	4
2L	6100377	6124653	FBgn0266521	stai	2L	6120216	6120220	2L_6120216_6120220	418.548000456468	-1.37261891565292	0.410683786056952	-3.34227686179598	0.000830941343872699	0.00969598395882799	4
2L	6100377	6124653	FBgn0266521	stai	2L	6120535	6120539	2L_6120535_6120539	71.9280626977949	-2.32976099141743	0.795351224273915	-2.92922286445752	0.00339810683880478	0.0269015305142359	4
2L	6100377	6124653	FBgn0266521	stai	2L	6122262	6122266	2L_6122262_6122266	20.148680438305	-2.57579556696688	0.956568336476944	-2.69274600542767	0.00708662333936971	0.0451575748276597	4
2L	6100377	6124653	FBgn0266521	stai	2L	6122491	6122495	2L_6122491_6122495	50.2108019669568	-1.88082302194232	0.675060688179622	-2.78615397826553	0.00533375289620159	0.03696396261712	4
2L	6100377	6124653	FBgn0266521	stai	2L	6122753	6122757	2L_6122753_6122757	64.7028185465474	-2.00694153838152	0.454506029047256	-4.41565438106181	1.00704877324173e-05	0.000334839356554732	4
2L	6100377	6124653	FBgn0266521	stai	2L	6123073	6123077	2L_6123073_6123077	68.7096497182305	-1.38537107383235	0.450798995778344	-3.07314587389528	0.00211814919281936	0.019171288360948	4
2L	6118512	6120522	FBgn0051642	CG31642	2L	6119471	6119475	2L_6119471_6119475	173.74824224225	-1.66317340201245	0.507440707419991	-3.27757189695839	0.00104704061802646	0.0114953453897999	4
2L	6118512	6120522	FBgn0051642	CG31642	2L	6119774	6119778	2L_6119774_6119778	444.270702417825	-1.36626468641026	0.407191490939782	-3.35533702646136	0.00079268347440909	0.00936234598825543	4
2L	6118512	6120522	FBgn0051642	CG31642	2L	6120216	6120220	2L_6120216_6120220	418.548000456468	-1.37261891565292	0.410683786056952	-3.34227686179598	0.000830941343872699	0.00969598395882799	4
2L	6127872	6130651	FBgn0261683	B9d2	2L	6128996	6129000	2L_6128996_6129000	35.6514227174569	-4.18131818533958	1.37126691592948	-3.04923726866506	0.00229423207649724	0.020309734180002	4
2L	6127872	6130651	FBgn0261697	tectonic	2L	6128996	6129000	2L_6128996_6129000	35.6514227174569	-4.18131818533958	1.37126691592948	-3.04923726866506	0.00229423207649724	0.020309734180002	4
2L	6179133	6211114	FBgn0085409	CG34380	2L	6194374	6194378	2L_6194374_6194378	88.6201136726065	-1.18228307065858	0.411841278847669	-2.87072503748679	0.00409531580899978	0.0306895081001762	4
2L	6179133	6211114	FBgn0085409	CG34380	2L	6194645	6194649	2L_6194645_6194649	59.4826183478705	-1.47437196277911	0.469060762912005	-3.14324300678225	0.0016708706390458	0.0161620819525456	4
2L	6179133	6211114	FBgn0085409	CG34380	2L	6194819	6194823	2L_6194819_6194823	37.1689071886165	-1.46491590133877	0.534109505681517	-2.74272576270582	0.00609315486581568	0.0406148777368866	4
2L	6179133	6211114	FBgn0085409	CG34380	2L	6200688	6200692	2L_6200688_6200692	78.9742783055698	-1.93271637327358	0.51912876110743	-3.72299999166028	0.000196869528439612	0.00327781633537302	4
2L	6179133	6211114	FBgn0085409	CG34380	2L	6200942	6200946	2L_6200942_6200946	94.4764392243552	-1.8509686770089	0.552909870082472	-3.34768608260296	0.000814892595273523	0.00955411912490807	4
2L	6179133	6211114	FBgn0085409	CG34380	2L	6201314	6201318	2L_6201314_6201318	56.0474627738469	-1.90739686570386	0.711251106961169	-2.68174888873389	0.00732384120282888	0.0461880569561274	4
2L	6179133	6211114	FBgn0085409	CG34380	2L	6204651	6204655	2L_6204651_6204655	110.607002822816	-1.25479708521546	0.395971838231372	-3.16890486661897	0.0015301447049712	0.0151328960780891	4
2L	6253123	6323466	FBgn0053531	Ddr	2L	6273671	6273675	2L_6273671_6273675	19.6627055779102	-2.280163862577	0.675176231650317	-3.37713882048788	0.000732440743812849	0.00884304622543891	4
2L	6346430	6348427	FBgn0031800	CG9497	2L	6347389	6347393	2L_6347389_6347393	7.31844793223866	-3.38421442589082	1.11546528820371	-3.03390384414434	0.00241411361615872	0.0210451306342245	4
2L	6346430	6348427	FBgn0031800	CG9497	2L	6347578	6347582	2L_6347578_6347582	53.3119898418014	-3.47669079619217	0.864831610345878	-4.02007830726922	5.81788000414167e-05	0.00129744438136507	4
2L	6346430	6348427	FBgn0031800	CG9497	2L	6347851	6347855	2L_6347851_6347855	84.8346635707515	-3.43920267982402	0.864716361186742	-3.97726102360783	6.97136267240764e-05	0.00148669835670266	4
2L	6346430	6348427	FBgn0031800	CG9497	2L	6347949	6347953	2L_6347949_6347953	58.9206103992546	-2.22541316606834	0.66603895201803	-3.34126579132582	0.000833973446153342	0.00971891385359578	4
2L	6474438	6476975	FBgn0031818	CG9536	2L	6474575	6474579	2L_6474575_6474579	16.2831214928459	-2.62327960511492	0.791154450415044	-3.31576167427073	0.000913937333600036	0.0104000818484482	4
2L	6474438	6476975	FBgn0031818	CG9536	2L	6474746	6474750	2L_6474746_6474750	30.6990147045228	-2.37623999608	0.878596235283917	-2.70458704539306	0.00683893491985922	0.0440466427397573	4
2L	6555717	6557502	FBgn0031829	Osm6	2L	6557201	6557205	2L_6557201_6557205	233.471202337778	-1.56400102202644	0.276903587912864	-5.64817897021472	1.62156318098154e-08	2.04065705483617e-06	4
2L	6557800	6559308	FBgn0031830	COX5B	2L	6557820	6557824	2L_6557820_6557824	124.0832478186	-1.38429788120282	0.33197637748759	-4.16986862643431	3.04775275694197e-05	0.000789194180475687	4
2L	6557800	6559308	FBgn0031830	COX5B	2L	6557910	6557914	2L_6557910_6557914	220.118009611574	-1.5282320423264	0.405280493104895	-3.77080088562481	0.000162724473546137	0.00283306139251303	4
2L	6557800	6559308	FBgn0031830	COX5B	2L	6558425	6558429	2L_6558425_6558429	227.813830335349	-1.49131446959318	0.480631606303979	-3.10282230721629	0.00191684694891776	0.0178563641334079	4
2L	6557800	6559308	FBgn0031830	COX5B	2L	6558946	6558950	2L_6558946_6558950	125.643281973014	-1.42598542949902	0.526970133445819	-2.70600806192678	0.00680973927599627	0.0439150717188451	4
2L	6568400	6601068	FBgn0031835	CG11319	2L	6573086	6573090	2L_6573086_6573090	205.612662630145	-1.10245012395442	0.382652146452246	-2.88107654478294	0.00396319379428417	0.0300093125054289	4
2L	6568400	6601068	FBgn0031835	CG11319	2L	6573798	6573802	2L_6573798_6573802	193.188048328589	-1.11593654298121	0.322516025210085	-3.46009641615264	0.0005399820052756	0.00704478685839848	4
2L	6568400	6601068	FBgn0031835	CG11319	2L	6573802	6573806	2L_6573802_6573806	207.078236233804	-1.40717045734329	0.376401405225611	-3.7384835386038	0.000185133612484842	0.00313079960608626	4
2L	6568400	6601068	FBgn0031835	CG11319	2L	6574215	6574219	2L_6574215_6574219	574.252051510035	-1.2332296483697	0.361505143387058	-3.41137511022713	0.000646361037703638	0.00806254165100134	4
2L	6568400	6601068	FBgn0031835	CG11319	2L	6581470	6581474	2L_6581470_6581474	84.2071746567343	-1.4401462544262	0.542684014252613	-2.65374733104968	0.0079603408740659	0.0489194244134436	4
2L	6568400	6601068	FBgn0031835	CG11319	2L	6581817	6581821	2L_6581817_6581821	254.753457997498	-0.944368884480604	0.254821462255859	-3.70600214016664	0.000210556519892818	0.00345261680328674	4
2L	6568400	6601068	FBgn0031835	CG11319	2L	6582372	6582376	2L_6582372_6582376	363.242528773577	-0.679828401839924	0.202440246009584	-3.35816822613296	0.000784608466951716	0.0092945248933726	4
2L	6611011	6617117	FBgn0031836	CG11050	2L	6611517	6611521	2L_6611517_6611521	153.433477768232	-1.09865986738878	0.359829342378594	-3.05328036931691	0.00226354347552111	0.0201181846306175	4
2L	6611011	6617117	FBgn0031836	CG11050	2L	6612267	6612271	2L_6612267_6612271	167.426478725663	-1.07689494187886	0.288479640927281	-3.73300153320115	0.000189211442489738	0.00318065609677385	4
2L	6611011	6617117	FBgn0031836	CG11050	2L	6612535	6612539	2L_6612535_6612539	29.3795926472196	-2.14906993943668	0.771778571503036	-2.78456803387449	0.00535990753921221	0.0370925134443325	4
2L	6632798	6649114	FBgn0051635	CG31635	2L	6645616	6645620	2L_6645616_6645620	93.978982480251	-1.46276590762678	0.53009925279835	-2.75941891995689	0.00579042539672114	0.0391481254458222	4
2L	6649388	6654574	FBgn0031842	Tango1	2L	6649603	6649607	2L_6649603_6649607	203.287751501444	-1.17491680373275	0.335241952783568	-3.50468309224794	0.000457151102852227	0.0062068851081527	4
2L	6656459	6658152	FBgn0051636	CG31636	2L	6656930	6656934	2L_6656930_6656934	188.858000652594	-1.45611225749074	0.496856483528301	-2.93064960559743	0.00338254075675832	0.026814190326334	4
2L	6732866	6736149	FBgn0031853	TTLL3B	2L	6735177	6735181	2L_6735177_6735181	30.0073608184136	-2.38572586331829	0.820993689584943	-2.90590036632852	0.00366198032308344	0.0283693983735008	4
2L	6732866	6736149	FBgn0031853	TTLL3B	2L	6735443	6735447	2L_6735443_6735447	123.451536734291	-2.17006166984892	0.489759794604028	-4.43086936444717	9.38539365741183e-06	0.000317713178558567	4
2L	6732866	6736149	FBgn0031853	TTLL3B	2L	6735782	6735786	2L_6735782_6735786	103.13152355296	-2.0343682580401	0.507032419728422	-4.0123041030192	6.01289713789338e-05	0.00132956174116719	4
2L	6736364	6740188	FBgn0031854	TTLL3A	2L	6736691	6736695	2L_6736691_6736695	71.9625148813313	-2.77192975168971	0.732478544760041	-3.78431528338866	0.000154132332236429	0.00272526302718766	4
2L	6736364	6740188	FBgn0031854	TTLL3A	2L	6736916	6736920	2L_6736916_6736920	13.2383960137299	-2.73039463089385	1.00557020898294	-2.71527000949585	0.00662217549168232	0.0430467078148739	4
2L	6736364	6740188	FBgn0031854	TTLL3A	2L	6736922	6736926	2L_6736922_6736926	4.58183594294285	-4.46332133997285	1.57430286515905	-2.83510971030465	0.00458099509654763	0.0331764720676237	4
2L	6736364	6740188	FBgn0031854	TTLL3A	2L	6737037	6737041	2L_6737037_6737041	51.5655884745471	-2.31681623279523	0.797875246930205	-2.90373243399779	0.00368743145183938	0.0285038262252734	4
2L	6736364	6740188	FBgn0031854	TTLL3A	2L	6737801	6737805	2L_6737801_6737805	13.4438405798202	-3.22666976161305	0.963482849389445	-3.34896439895923	0.000811142176420036	0.00952548499111701	4
2L	6736364	6740188	FBgn0031854	TTLL3A	2L	6739113	6739117	2L_6739113_6739117	161.307855454246	-1.32862367910731	0.346563762451842	-3.83370629897273	0.000126226843934771	0.00234887823228919	4
2L	6736364	6740188	FBgn0031854	TTLL3A	2L	6739744	6739748	2L_6739744_6739748	131.049838922332	-1.30140552757801	0.306915820660868	-4.24026863384154	2.23252444618759e-05	0.000621375671876289	4
2L	6736364	6740188	FBgn0031854	TTLL3A	2L	6739807	6739811	2L_6739807_6739811	198.644712089644	-1.25692224952488	0.438383011184018	-2.86717828350623	0.00414149635904484	0.0309461334279013	4
2L	6736364	6740188	FBgn0031854	TTLL3A	2L	6740103	6740107	2L_6740103_6740107	216.66464609381	-1.37858916325719	0.411929637403073	-3.34666175502259	0.000817909447954055	0.00957725974856171	4
2L	6736364	6740188	FBgn0031854	TTLL3A	2L	6740115	6740119	2L_6740115_6740119	26.7027401278894	-1.893276799154	0.697762604127045	-2.7133537795747	0.00666059556413289	0.0432225390764517	4
2L	6742502	6756133	FBgn0031855	CG11221	2L	6744530	6744534	2L_6744530_6744534	112.03390046542	-2.29647111134651	0.643362801232808	-3.56948071437457	0.000357689547136958	0.00516196146552887	4
2L	6742502	6756133	FBgn0031855	CG11221	2L	6744856	6744860	2L_6744856_6744860	112.100526348093	-2.64239209469023	0.577546662239379	-4.57520104859513	4.75762883726089e-06	0.000188173621709442	4
2L	6742502	6756133	FBgn0031855	CG11221	2L	6744892	6744896	2L_6744892_6744896	6.35065384542939	-5.30838482551506	1.54815408029082	-3.4288478731509	0.000606149178689596	0.00767704131023358	4
2L	6742502	6756133	FBgn0031855	CG11221	2L	6744965	6744969	2L_6744965_6744969	102.682695481371	-2.54837345711761	0.425360475113126	-5.9910913359777	2.08437529259334e-09	4.06312158024948e-07	4
2L	6742502	6756133	FBgn0031855	CG11221	2L	6745468	6745472	2L_6745468_6745472	75.9242240853544	-3.11817367271482	0.502935088262723	-6.19995252963132	5.64801935639448e-10	1.46528043768536e-07	4
2L	6742502	6756133	FBgn0031855	CG11221	2L	6746467	6746471	2L_6746467_6746471	56.2556836455352	-1.92829132738038	0.42983691420753	-4.48609987565978	7.25387481075254e-06	0.000262337307066888	4
2L	6742502	6756133	FBgn0031855	CG11221	2L	6748374	6748378	2L_6748374_6748378	44.274636298745	-3.56530900057568	0.574778280426373	-6.20292923721982	5.54217636899462e-10	1.44663819466979e-07	4
2L	6742502	6756133	FBgn0031855	CG11221	2L	6748430	6748434	2L_6748430_6748434	74.3489680744508	-3.43309406866682	0.661459388220105	-5.19018118089577	2.10089554623068e-07	1.59813368410101e-05	4
2L	6742502	6756133	FBgn0031855	CG11221	2L	6748915	6748919	2L_6748915_6748919	101.797880854291	-3.70188013807153	0.607603517318074	-6.09259168612356	1.11097175081067e-09	2.49576258165092e-07	4
2L	6742502	6756133	FBgn0031855	CG11221	2L	6749808	6749812	2L_6749808_6749812	68.0646319647132	-2.83324000705174	0.521924937703893	-5.42844344536597	5.68476531566146e-08	5.58084854568852e-06	4
2L	6742502	6756133	FBgn0031855	CG11221	2L	6750098	6750102	2L_6750098_6750102	37.1210440703832	-3.99384615377319	0.762053085062035	-5.24090280855968	1.59792866762365e-07	1.27140693626507e-05	4
2L	6742502	6756133	FBgn0031855	CG11221	2L	6750851	6750855	2L_6750851_6750855	89.9361761563579	-1.45462090683597	0.449803837091667	-3.23390061819222	0.00122111939733759	0.0128641227686198	4
2L	6742502	6756133	FBgn0031855	CG11221	2L	6751652	6751656	2L_6751652_6751656	83.4375413519481	-2.00298476801988	0.368904087772166	-5.42955427822994	5.64949694325669e-08	5.55655785055253e-06	4
2L	6742502	6756133	FBgn0031855	CG11221	2L	6752256	6752260	2L_6752256_6752260	172.583713244205	-2.81207670237507	0.603386446250384	-4.66049033724592	3.15456970914437e-06	0.000136365235688966	4
2L	6742502	6756133	FBgn0031855	CG11221	2L	6752694	6752698	2L_6752694_6752698	220.909995565355	-2.75024791137283	0.539891442566988	-5.09407576140936	3.50446616890556e-07	2.39105367352326e-05	4
2L	6742502	6756133	FBgn0031855	CG11221	2L	6753328	6753332	2L_6753328_6753332	109.486513381157	-2.76885856864266	0.341843020977464	-8.09979551644904	5.50516422666236e-16	2.37247861105273e-12	4
2L	6742502	6756133	FBgn0031855	CG11221	2L	6753817	6753821	2L_6753817_6753821	78.1058030052497	-3.1942030673253	0.450255829668844	-7.09419591451951	1.30105711110912e-12	1.19776189825402e-09	4
2L	6742502	6756133	FBgn0031855	CG11221	2L	6753969	6753973	2L_6753969_6753973	11.1341100695226	-6.17533709023983	1.33704963099506	-4.61862966570957	3.86282563850808e-06	0.000159848160774539	4
2L	6742502	6756133	FBgn0031855	CG11221	2L	6754174	6754178	2L_6754174_6754178	18.1652537158859	-5.05827343656994	1.06271322848204	-4.75977272231294	1.93811079700414e-06	9.34245163759076e-05	4
2L	6742502	6756133	FBgn0031855	CG11221	2L	6754339	6754343	2L_6754339_6754343	9.82552586194551	-4.49108233955516	1.27416602814535	-3.52472302694515	0.000423925787049979	0.00586129513519085	4
2L	6742502	6756133	FBgn0031855	CG11221	2L	6754967	6754971	2L_6754967_6754971	8.80703858317277	-4.49526842432122	1.21826949894586	-3.6898801358902	0.000224359740218841	0.00362657667043265	4
2L	6742502	6756133	FBgn0031855	CG11221	2L	6754987	6754991	2L_6754987_6754991	28.5251709466614	-3.21397068376922	0.768839359786619	-4.18028895484905	2.91138906110731e-05	0.000762013144838757	4
2L	6742502	6756133	FBgn0031855	CG11221	2L	6755252	6755256	2L_6755252_6755256	28.8575921681871	-3.2097354653279	0.771288112265801	-4.16152591266928	3.16128117900847e-05	0.000813197547991316	4
2L	6742502	6756133	FBgn0031855	CG11221	2L	6756003	6756007	2L_6756003_6756007	86.5717573750803	-1.31145289504831	0.425459902270478	-3.08243594296363	0.00205313913821394	0.0187476124508502	4
2L	6744663	6745622	FBgn0051910	CG31910	2L	6744856	6744860	2L_6744856_6744860	112.100526348093	-2.64239209469023	0.577546662239379	-4.57520104859513	4.75762883726089e-06	0.000188173621709442	4
2L	6744663	6745622	FBgn0051910	CG31910	2L	6744892	6744896	2L_6744892_6744896	6.35065384542939	-5.30838482551506	1.54815408029082	-3.4288478731509	0.000606149178689596	0.00767704131023358	4
2L	6744663	6745622	FBgn0051910	CG31910	2L	6744965	6744969	2L_6744965_6744969	102.682695481371	-2.54837345711761	0.425360475113126	-5.9910913359777	2.08437529259334e-09	4.06312158024948e-07	4
2L	6744663	6745622	FBgn0051910	CG31910	2L	6745468	6745472	2L_6745468_6745472	75.9242240853544	-3.11817367271482	0.502935088262723	-6.19995252963132	5.64801935639448e-10	1.46528043768536e-07	4
2L	6774041	6778444	FBgn0031858	CG17378	2L	6775989	6775993	2L_6775989_6775993	14.360227914225	-2.88602391488099	0.892572495115248	-3.23337760313615	0.00122335745429044	0.0128812738423138	4
2L	6774041	6778444	FBgn0031858	CG17378	2L	6776037	6776041	2L_6776037_6776041	97.5345425195764	-1.7761698563755	0.570363432698562	-3.11410191212979	0.00184505748493391	0.0173761891709756	4
2L	6774041	6778444	FBgn0031858	CG17378	2L	6777019	6777023	2L_6777019_6777023	24.1218852940849	-3.11835867388106	0.961429417978796	-3.24346084649329	0.00118087039458623	0.0125509381660955	4
2L	6774041	6778444	FBgn0031858	CG17378	2L	6777206	6777210	2L_6777206_6777210	107.524657700765	-0.953522581607818	0.321758748465858	-2.96347056965569	0.00304191148617847	0.0248262489260777	4
2L	6778555	6786861	FBgn0015776	nrv1	2L	6779410	6779414	2L_6779410_6779414	72.9516474970287	-1.47051609927976	0.476516415648104	-3.08597154471527	0.00202888237424914	0.0185936565057479	4
2L	6778555	6786861	FBgn0015776	nrv1	2L	6779680	6779684	2L_6779680_6779684	73.4631709056243	-1.44105940220612	0.485469908792144	-2.9683804827193	0.00299373500883146	0.0245450005569546	4
2L	6852315	6853866	FBgn0017551	Rca1	2L	6853402	6853406	2L_6853402_6853406	31.0410947249585	-2.15172183062192	0.563765733833589	-3.81669495233469	0.000135251216221219	0.00247442322155567	4
2L	6854142	6860849	FBgn0086451	l(2)k09022	2L	6859079	6859083	2L_6859079_6859083	31.7293724224934	2.58741024342498	0.506112695660234	5.11232036977387	3.18225538149444e-07	2.22782028878042e-05	4
2L	6872714	6874378	FBgn0266219	CR44914	2L	6873900	6873904	2L_6873900_6873904	54.278073294124	4.38190928190818	0.64304969118537	6.81426232213993	9.47486783896566e-12	5.76194193561238e-09	4
2L	6872714	6874378	FBtr0345755	CR44914-RB	2L	6873900	6873904	2L_6873900_6873904	54.278073294124	4.38190928190818	0.64304969118537	6.81426232213993	9.47486783896566e-12	5.76194193561238e-09	4
2L	6872714	6874198	FBtr0343866	CR44914-RA	2L	6873900	6873904	2L_6873900_6873904	54.278073294124	4.38190928190818	0.64304969118537	6.81426232213993	9.47486783896566e-12	5.76194193561238e-09	4
2L	6920704	6932057	FBgn0004838	Hrb27C	2L	6924955	6924959	2L_6924955_6924959	18.4648345646068	-2.32458361394553	0.848121754567103	-2.74086073305835	0.00612784747642662	0.0407885722185915	4
2L	6968711	6971737	FBgn0016978	snRNP-U1-70K	2L	6968864	6968868	2L_6968864_6968868	31.3205426721194	-2.36303335769417	0.645139678851136	-3.66282440091463	0.000249449545765574	0.00392956073705519	4
2L	6968711	6971737	FBgn0016978	snRNP-U1-70K	2L	6969099	6969103	2L_6969099_6969103	34.4973021488814	-2.48356250398632	0.612601682879702	-4.0541228883206	5.0322758775699e-05	0.0011612453639107	4
2L	7037823	7056010	FBgn0262872	milt	2L	7040042	7040046	2L_7040042_7040046	97.8804596692541	-1.10685869232683	0.32603367732683	-3.39492135107646	0.000686483178196193	0.008424669016873	4
2L	7037823	7056010	FBgn0262872	milt	2L	7040593	7040597	2L_7040593_7040597	117.148801401717	-1.49687874484597	0.363615649969695	-4.11665104340456	3.84417433052114e-05	0.000943695193010333	4
2L	7037823	7056010	FBgn0262872	milt	2L	7045071	7045075	2L_7045071_7045075	241.3570882269	-1.29682634391221	0.40311297414802	-3.21702953533821	0.0012952526398441	0.0134280479871668	4
2L	7064431	7065837	FBgn0031886	Nuf2	2L	7065648	7065652	2L_7065648_7065652	17.7042249866238	-2.73037853159898	0.911816203220764	-2.99443958327851	0.00274949502421602	0.0230849934906292	4
2L	7363379	7377528	FBgn0031903	Wnt10	2L	7373292	7373296	2L_7373292_7373296	45.5052663458468	-2.86498513681004	0.693060703413024	-4.13381558455303	3.56789802311579e-05	0.00089268470348971	4
2L	7363379	7377528	FBgn0031903	Wnt10	2L	7373564	7373568	2L_7373564_7373568	42.9611166766762	-3.05140200816568	0.70272493742451	-4.34224238483565	1.41035812013248e-05	0.000433322426177995	4
2L	7363379	7377528	FBgn0031903	Wnt10	2L	7374195	7374199	2L_7374195_7374199	16.8597087228589	-3.29134110921997	1.1469726534426	-2.86958987151187	0.00411004514692052	0.0307714948975328	4
2L	7363379	7377528	FBgn0031903	Wnt10	2L	7374456	7374460	2L_7374456_7374460	47.2993372279216	-3.15145062733556	0.727511667401758	-4.33182142437754	1.4788086322436e-05	0.000450291364460874	4
2L	7363379	7377528	FBgn0031903	Wnt10	2L	7375093	7375097	2L_7375093_7375097	70.4425560897686	-3.39884623071413	0.518897086692561	-6.55013550447604	5.74848989776048e-11	2.32102698801202e-08	4
2L	7363379	7377528	FBgn0031903	Wnt10	2L	7375204	7375208	2L_7375204_7375208	316.57138657278	-2.77334521158225	0.418464562642731	-6.62743147010522	3.41578124631122e-11	1.56805150917619e-08	4
2L	7363379	7377528	FBgn0031903	Wnt10	2L	7375503	7375507	2L_7375503_7375507	312.508239789054	-2.77142119357956	0.419969891567873	-6.59909495710042	4.13675302749175e-11	1.81234411474975e-08	4
2L	7423820	7425932	FBgn0264439	CR43857	2L	7424846	7424850	2L_7424846_7424850	16.4297070376252	-2.37844910738595	0.713396349620108	-3.33397992385649	0.000856128368339402	0.00991482479354475	4
2L	7423820	7425932	FBtr0332524	CR43857-RA	2L	7424846	7424850	2L_7424846_7424850	16.4297070376252	-2.37844910738595	0.713396349620108	-3.33397992385649	0.000856128368339402	0.00991482479354475	4
2L	7423820	7425932	FBtr0332525	CR43857-RB	2L	7424846	7424850	2L_7424846_7424850	16.4297070376252	-2.37844910738595	0.713396349620108	-3.33397992385649	0.000856128368339402	0.00991482479354475	4
2L	7426866	7430329	FBgn0031912	CG5261	2L	7427261	7427265	2L_7427261_7427265	9.03843455218226	-2.74252473192494	0.978175014777985	-2.80371578755506	0.00505174147359286	0.0355803776418889	4
2L	7426866	7430329	FBgn0031912	CG5261	2L	7427288	7427292	2L_7427288_7427292	10.0342186847374	-2.50094953446018	0.762892833483765	-3.27824489193265	0.00104454732341752	0.0114781167295328	4
2L	7426866	7430329	FBgn0031912	CG5261	2L	7427331	7427335	2L_7427331_7427335	206.200585320839	-1.47126750432365	0.416728754259511	-3.53051592741174	0.000414750043328315	0.0057707015318939	4
2L	7426866	7430329	FBgn0031912	CG5261	2L	7427801	7427805	2L_7427801_7427805	239.561018138061	-1.40063524693117	0.426236725443735	-3.28605012970912	0.00101602926231569	0.0112396074841364	4
2L	7426866	7430329	FBgn0031912	CG5261	2L	7428915	7428919	2L_7428915_7428919	105.831686675556	-1.36469986820777	0.460820730070748	-2.96145502828888	0.00306189205320744	0.024946894864253	4
2L	7426866	7430329	FBgn0031912	CG5261	2L	7429408	7429412	2L_7429408_7429412	156.592238149497	-1.11233557573549	0.387354222974392	-2.87162372258177	0.00408368892014659	0.0306284646382353	4
2L	7472513	7496307	FBgn0260486	Ziz	2L	7494522	7494526	2L_7494522_7494526	47.6491411299797	1.28404571328464	0.448640472660116	2.86208175930088	0.0042086832346223	0.0312815184713217	4
2L	7497805	7578980	FBgn0264895	RapGAP1	2L	7499504	7499508	2L_7499504_7499508	77.0303012272444	-1.22282651353032	0.430122476368414	-2.84297282916908	0.00446948805088221	0.0326057883420573	4
2L	7642005	7675078	FBgn0264087	Slob	2L	7644310	7644314	2L_7644310_7644314	184.621139054931	-1.17585468898898	0.413014676432962	-2.84700461287321	0.00441327228753127	0.0323164533744851	4
2L	7642005	7675078	FBgn0264087	Slob	2L	7644641	7644645	2L_7644641_7644645	74.844820689335	-1.55345720728651	0.544154993431702	-2.854806490867	0.00430630583646634	0.0317756407492992	4
2L	7642005	7675078	FBgn0264087	Slob	2L	7644669	7644673	2L_7644669_7644673	292.510456337108	-1.65490632446704	0.504702250215412	-3.27897552222267	0.00104184672336005	0.0114543340746449	4
2L	7642005	7675078	FBgn0264087	Slob	2L	7644957	7644961	2L_7644957_7644961	296.592353445905	-1.60297723684252	0.502728477158402	-3.18855467647886	0.00142985966086751	0.0144220770379285	4
2L	7642005	7675078	FBgn0264087	Slob	2L	7645018	7645022	2L_7645018_7645022	180.350982687811	-1.47630746971206	0.500362758757272	-2.95047431862974	0.00317286420562602	0.0256177788702927	4
2L	7642005	7675078	FBgn0264087	Slob	2L	7651248	7651252	2L_7651248_7651252	59.4416578266103	-2.78876522170723	0.707372244330351	-3.94242952569799	8.06603555375372e-05	0.00166418035741579	4
2L	7642005	7675078	FBgn0264087	Slob	2L	7656145	7656149	2L_7656145_7656149	22.0924499234021	-2.14565816747702	0.790211491367629	-2.71529608328462	0.00662165409378767	0.0430461398217314	4
2L	7642005	7675078	FBgn0264087	Slob	2L	7656329	7656333	2L_7656329_7656333	29.90774309835	-2.0840276267062	0.636409331085583	-3.27466541565517	0.00105787184991652	0.0115769425167481	4
2L	7642005	7675078	FBgn0264087	Slob	2L	7656378	7656382	2L_7656378_7656382	27.6295713207982	-1.56187332139974	0.575265129283976	-2.7150495343665	0.00662658581174399	0.0430640386746585	4
2L	7642005	7675078	FBgn0264087	Slob	2L	7657191	7657195	2L_7657191_7657195	246.381934868382	-1.1905317477363	0.393856434220548	-3.02275561421865	0.00250484438142412	0.0215891653548358	4
2L	7642005	7675078	FBgn0264087	Slob	2L	7661894	7661898	2L_7661894_7661898	5.02065369691146	-3.3403058625663	1.10620363393005	-3.0196120859765	0.00253098622304248	0.0217517927128498	4
2L	7642005	7675078	FBgn0264087	Slob	2L	7662058	7662062	2L_7662058_7662062	6.32645121027702	-3.10371286708969	1.15269621838236	-2.69256792691252	0.00709040904552482	0.045171890946883	4
2L	7796314	7800058	FBgn0031950	Herp	2L	7799385	7799389	2L_7799385_7799389	12.0866457894822	-2.98738250589757	1.07970738176238	-2.76684456951784	0.00566017342552942	0.0385054444741534	4
2L	7796314	7800058	FBgn0031950	Herp	2L	7799570	7799574	2L_7799570_7799574	78.3418944119939	-1.61707430206549	0.522724012939915	-3.0935527391801	0.00197775397429814	0.0182494363663793	4
2L	7801668	7810703	FBgn0031952	cdc14	2L	7802575	7802579	2L_7802575_7802579	12.3532712975912	-1.96999699362431	0.737076539265162	-2.67271699569806	0.00752396952267635	0.0470538884133305	4
2L	7825347	7827315	FBgn0020618	Rack1	2L	7827106	7827110	2L_7827106_7827110	217.657381507232	-1.22787846410845	0.362156299349937	-3.39046557056295	0.000697740181000406	0.00852072626309818	4
2L	8026914	8039788	FBgn0031976	CG7367	2L	8036155	8036159	2L_8036155_8036159	13.7916725858358	-2.44443726226225	0.908768862428775	-2.68983386570844	0.00714875983349462	0.0454326095199504	4
2L	8026914	8039788	FBgn0031976	CG7367	2L	8036391	8036395	2L_8036391_8036395	11.8983122871628	-2.86203160184053	0.939008111090653	-3.04793064941292	0.00230423098079254	0.0203717750785849	4
2L	8030721	8040826	FBgn0044323	Cka	2L	8036155	8036159	2L_8036155_8036159	13.7916725858358	-2.44443726226225	0.908768862428775	-2.68983386570844	0.00714875983349462	0.0454326095199504	4
2L	8030721	8040826	FBgn0044323	Cka	2L	8036391	8036395	2L_8036391_8036395	11.8983122871628	-2.86203160184053	0.939008111090653	-3.04793064941292	0.00230423098079254	0.0203717750785849	4
2L	8041873	8042909	FBgn0031980	RpL36A	2L	8041996	8042000	2L_8041996_8042000	117.052731158091	-1.43810629346037	0.43548900732169	-3.30227920632232	0.000959025567217462	0.0107927686515763	4
2L	8041873	8042909	FBgn0031980	RpL36A	2L	8042275	8042279	2L_8042275_8042279	104.183423761459	-1.82489063433372	0.458332095818217	-3.98159031624419	6.84556994494012e-05	0.00146631874265311	4
2L	8042189	8042350	FBgn0065055	snoRNA:Psi28S-2648	2L	8042275	8042279	2L_8042275_8042279	104.183423761459	-1.82489063433372	0.458332095818217	-3.98159031624419	6.84556994494012e-05	0.00146631874265311	4
2L	8074117	8082982	FBgn0267488	Mcr	2L	8082826	8082830	2L_8082826_8082830	22.769091157042	-1.9671209419481	0.614088814622279	-3.20331667848087	0.00135854502303465	0.0138986112796948	4
2L	8134247	8159638	FBgn0031990	PAPLA1	2L	8156627	8156631	2L_8156627_8156631	246.95285972396	-0.838472624823032	0.256876755087435	-3.26410470475476	0.00109810576144249	0.0118982399010872	4
2L	8145758	8158786	FBgn0263256	CG43394	2L	8156627	8156631	2L_8156627_8156631	246.95285972396	-0.838472624823032	0.256876755087435	-3.26410470475476	0.00109810576144249	0.0118982399010872	4
2L	8159832	8161800	FBgn0261064	Rbsn-5	2L	8160385	8160389	2L_8160385_8160389	9.57573175405104	-3.39176651580437	1.21583693066606	-2.78965577558686	0.00527641068960955	0.0366854040729445	4
2L	8159832	8161800	FBgn0261064	Rbsn-5	2L	8160565	8160569	2L_8160565_8160569	19.723430405961	-2.88893713265561	1.00019772023533	-2.88836604424162	0.00387248933280303	0.0295065969340171	4
2L	8209626	8211122	FBgn0003607	Su(var)205	2L	8210756	8210760	2L_8210756_8210760	26.2060482744182	-2.57176388927004	0.794099850353941	-3.23859006915034	0.00120122086149102	0.0127166247740969	4
2L	8220980	8239878	FBgn0032006	Pvr	2L	8226899	8226903	2L_8226899_8226903	283.073478635165	-0.752900467928507	0.226234266750032	-3.32796829916307	0.000874818205448106	0.0100705195599687	4
2L	8220980	8239878	FBgn0032006	Pvr	2L	8227792	8227796	2L_8227792_8227796	61.423435720601	-2.0336187956601	0.631129677745779	-3.22218850953678	0.00127215406443551	0.0132448037897135	4
2L	8220980	8239878	FBgn0032006	Pvr	2L	8228030	8228034	2L_8228030_8228034	52.4310624651821	-2.70644256642753	0.847524583495142	-3.19334992651932	0.00140632415234723	0.0142472969968748	4
2L	8220980	8239878	FBgn0032006	Pvr	2L	8228050	8228054	2L_8228050_8228054	19.1753925978842	-3.74823690767009	1.21288365715515	-3.09035156468483	0.00199919703963259	0.0184022684479811	4
2L	8220980	8239878	FBgn0032006	Pvr	2L	8228104	8228108	2L_8228104_8228108	21.6945364498682	-3.1072647752812	1.02304189171679	-3.03728009619121	0.00238723516869977	0.0208861317577061	4
2L	8327456	8332911	FBgn0032022	CG14275	2L	8332649	8332653	2L_8332649_8332653	7.52679315623109	-2.89762292531315	0.938315985110335	-3.08810994515075	0.00201433932215033	0.0184973041389738	4
2L	8327456	8332911	FBgn0032022	CG14275	2L	8332699	8332703	2L_8332699_8332703	94.0500426854633	-1.08875704981318	0.394744202078141	-2.75813310007186	0.00581325226790601	0.0392685088419813	4
2L	8342695	8344378	FBgn0032024	CG14273	2L	8343795	8343799	2L_8343795_8343799	88.1176932440766	-2.34320567907036	0.654304341811286	-3.58121676616688	0.000341997756372042	0.00499060066461001	4
2L	8342695	8344378	FBgn0032024	CG14273	2L	8344084	8344088	2L_8344084_8344088	92.5187189118334	-2.35025574651474	0.646823875909248	-3.63353276533114	0.000279566926411494	0.00429193665695837	4
2L	8342695	8344378	FBgn0032024	CG14273	2L	8344338	8344342	2L_8344338_8344342	57.5740520392008	-2.2887825278761	0.861218320954841	-2.6576101229924	0.00786968749957413	0.0485459853327316	4
2L	8343320	8345015	FBgn0266911	CR45371	2L	8343795	8343799	2L_8343795_8343799	88.1176932440766	-2.34320567907036	0.654304341811286	-3.58121676616688	0.000341997756372042	0.00499060066461001	4
2L	8343320	8345015	FBgn0266911	CR45371	2L	8344084	8344088	2L_8344084_8344088	92.5187189118334	-2.35025574651474	0.646823875909248	-3.63353276533114	0.000279566926411494	0.00429193665695837	4
2L	8343320	8345015	FBgn0266911	CR45371	2L	8344338	8344342	2L_8344338_8344342	57.5740520392008	-2.2887825278761	0.861218320954841	-2.6576101229924	0.00786968749957413	0.0485459853327316	4
2L	8343320	8345015	FBgn0266911	CR45371	2L	8344783	8344787	2L_8344783_8344787	284.794736832581	-1.18971188543933	0.43364336654562	-2.74352607977499	0.00607832197752462	0.040554410595574	4
2L	8343320	8345015	FBtr0345780	CR45371-RA	2L	8343795	8343799	2L_8343795_8343799	88.1176932440766	-2.34320567907036	0.654304341811286	-3.58121676616688	0.000341997756372042	0.00499060066461001	4
2L	8343320	8345015	FBtr0345780	CR45371-RA	2L	8344084	8344088	2L_8344084_8344088	92.5187189118334	-2.35025574651474	0.646823875909248	-3.63353276533114	0.000279566926411494	0.00429193665695837	4
2L	8343320	8345015	FBtr0345780	CR45371-RA	2L	8344338	8344342	2L_8344338_8344342	57.5740520392008	-2.2887825278761	0.861218320954841	-2.6576101229924	0.00786968749957413	0.0485459853327316	4
2L	8343320	8345015	FBtr0345780	CR45371-RA	2L	8344783	8344787	2L_8344783_8344787	284.794736832581	-1.18971188543933	0.43364336654562	-2.74352607977499	0.00607832197752462	0.040554410595574	4
2L	8366038	8370090	FBgn0260439	Pp2A-29B	2L	8368197	8368201	2L_8368197_8368201	16.7936141840987	-2.23959464352247	0.825877007829418	-2.71177744663047	0.00669235086634075	0.0433726282952289	4
2L	8370454	8374250	FBgn0032029	CG17292	2L	8373552	8373556	2L_8373552_8373556	54.5344210278581	-1.67036986500913	0.582593551506759	-2.86712728056989	0.0041421638758696	0.0309461334279013	4
2L	8370454	8374250	FBgn0032029	CG17292	2L	8374068	8374072	2L_8374068_8374072	121.433737671408	-1.17208168963117	0.383795420211877	-3.05392307439237	0.00225869990091942	0.020087736665668	4
2L	8377035	8378206	FBgn0032032	CG17294	2L	8377335	8377339	2L_8377335_8377339	134.416022989118	-1.63368920574493	0.562464762106283	-2.90451831973828	0.00367818677277335	0.028455280789603	4
2L	8400421	8401592	FBgn0051898	CG31898	2L	8400946	8400950	2L_8400946_8400950	28.7741684630772	-2.33113101888236	0.700847801926664	-3.32615870731701	0.00088051777607488	0.010118479415443	4
2L	8400421	8401592	FBgn0051898	CG31898	2L	8401216	8401220	2L_8401216_8401220	25.2489786363374	-2.38539100768835	0.866600201994393	-2.75258533542759	0.00591267345594866	0.0397838703940159	4
2L	8403447	8403924	FBgn0266326	CR44991	2L	8403501	8403505	2L_8403501_8403505	24.1415938971886	-1.91608145918036	0.569189374150069	-3.36633385337088	0.000761744548109265	0.00909197991273828	4
2L	8403447	8403924	FBtr0344057	CR44991-RA	2L	8403501	8403505	2L_8403501_8403505	24.1415938971886	-1.91608145918036	0.569189374150069	-3.36633385337088	0.000761744548109265	0.00909197991273828	4
2L	8415690	8431297	FBgn0027932	Akap200	2L	8427269	8427273	2L_8427269_8427273	164.648891055676	1.10448730163777	0.391994057658384	2.81761235931875	0.00483821830357946	0.0345011819163388	4
2L	8415690	8431297	FBgn0027932	Akap200	2L	8427669	8427673	2L_8427669_8427673	192.767185618366	1.05904425613424	0.3693417863329	2.86738272062097	0.00413882170420011	0.0309332024362047	4
2L	8933962	8936096	FBgn0032074	Tsp29Fa	2L	8934505	8934509	2L_8934505_8934509	241.524085138286	-1.47606744227032	0.275358554127343	-5.36052873660754	8.29787254548907e-08	7.55929745334701e-06	4
2L	8933962	8936096	FBgn0032074	Tsp29Fa	2L	8934957	8934961	2L_8934957_8934961	161.420956957213	-1.2516154693229	0.328682693547569	-3.8079749676317	0.00014010945200602	0.00253918921740536	4
2L	8934796	8935720	FBgn0267740	CR46071	2L	8934957	8934961	2L_8934957_8934961	161.420956957213	-1.2516154693229	0.328682693547569	-3.8079749676317	0.00014010945200602	0.00253918921740536	4
2L	8934796	8935720	FBtr0347300	CR46071-RA	2L	8934957	8934961	2L_8934957_8934961	161.420956957213	-1.2516154693229	0.328682693547569	-3.8079749676317	0.00014010945200602	0.00253918921740536	4
2L	8937390	8939743	FBgn0032075	Tsp29Fb	2L	8937662	8937666	2L_8937662_8937666	262.353166587289	-1.17053218150351	0.405222657459064	-2.88861483916841	0.00386942708531277	0.0294940949110933	4
2L	8937390	8939743	FBgn0032075	Tsp29Fb	2L	8937958	8937962	2L_8937958_8937962	293.557771130628	-1.21381630255316	0.432366907051618	-2.80737559409986	0.00499469679825101	0.0352961693826742	4
2L	8937390	8939743	FBgn0032075	Tsp29Fb	2L	8938693	8938697	2L_8938693_8938697	54.5492113690698	-1.96177344360302	0.613866869185172	-3.19576367789163	0.00139461288144584	0.0141571778169962	4
2L	8939725	8942105	FBgn0032076	CG9510	2L	8940464	8940468	2L_8940464_8940468	164.483168472704	-1.19367709429961	0.421428890841505	-2.83245197526938	0.00461925044321111	0.0333881279328734	4
2L	9166778	9250211	FBgn0041092	tai	2L	9239130	9239134	2L_9239130_9239134	82.5367902239024	-2.4333202477272	0.640766727518112	-3.79751342138535	0.000146154865455227	0.0026186412231305	4
2L	9166778	9250211	FBgn0041092	tai	2L	9241642	9241646	2L_9241642_9241646	103.140775262459	-1.29139002771345	0.433469895145318	-2.97919196275561	0.00289009655753562	0.0239291104499518	4
2L	9166778	9250211	FBgn0041092	tai	2L	9241770	9241774	2L_9241770_9241774	50.0102911236994	-1.30253698077725	0.474135282680022	-2.74718424964018	0.00601093558766757	0.0402408536339785	4
2L	9250048	9251042	FBgn0032104	aust	2L	9250843	9250847	2L_9250843_9250847	111.406073754517	-1.13680667542278	0.414830318999492	-2.74041366639881	0.0061361900377414	0.0408308485233898	4
2L	9256563	9302494	FBgn0267252	Ggamma30A	2L	9278578	9278582	2L_9278578_9278582	257.832624948902	-0.985263446708705	0.34497365413278	-2.85605417951563	0.00428941931175819	0.0316875318252704	4
2L	9256563	9302494	FBgn0267252	Ggamma30A	2L	9291696	9291700	2L_9291696_9291700	120.836987488052	-1.08123985998385	0.395829775871752	-2.73157787991717	0.0063031841755934	0.04160901547381	4
2L	9256563	9302494	FBgn0267252	Ggamma30A	2L	9291956	9291960	2L_9291956_9291960	248.128401144476	-1.15107399912186	0.382679255229224	-3.00793414691991	0.00263030127764201	0.0223677295504634	4
2L	9256563	9302494	FBgn0267252	Ggamma30A	2L	9292338	9292342	2L_9292338_9292342	111.691467345978	-1.41369100623769	0.398667139559616	-3.54604346824097	0.000391061694622204	0.00552298795679385	4
2L	9491176	9494876	FBgn0004868	Gdi	2L	9494342	9494346	2L_9494342_9494346	6.17969336275619	-3.60537866435747	1.10392273893364	-3.26597010569796	0.00109089765194591	0.011841128558725	4
2L	9545811	9547424	FBgn0032127	CG13114	2L	9546932	9546936	2L_9546932_9546936	79.3687536137549	-1.56106689683561	0.565856889935738	-2.75876626157701	0.00580200177469187	0.0392116405661857	4
2L	9545811	9547424	FBgn0032127	CG13114	2L	9547170	9547174	2L_9547170_9547174	59.6578748490781	-1.64332055900921	0.586428154876088	-2.80225385726311	0.0050746924449348	0.0356835488066328	4
2L	9547720	9566750	FBgn0032129	jp	2L	9553423	9553427	2L_9553423_9553427	57.2386871859044	-1.45413029658922	0.514641434905872	-2.82552122305344	0.00472037608339347	0.0338945194320893	4
2L	9547720	9566750	FBgn0032129	jp	2L	9553672	9553676	2L_9553672_9553676	56.8699809712143	-1.42088725637446	0.524126759050633	-2.71096110213522	0.00670884959940735	0.0434462203204015	4
2L	9547720	9566750	FBgn0032129	jp	2L	9556089	9556093	2L_9556089_9556093	11.2279391482006	-2.67506328621543	0.998277603280452	-2.67967875611441	0.00736928445782527	0.0463790737159135	4
2L	9613166	9616404	FBgn0040070	Trx-2	2L	9616100	9616104	2L_9616100_9616104	136.751316019872	-2.09744417215695	0.565632039722422	-3.7081424404216	0.000208785208803181	0.00343076452980703	4
2L	9682315	9699297	FBgn0000273	Pka-C1	2L	9698824	9698828	2L_9698824_9698828	399.805067803044	-1.03139249783474	0.369597693329444	-2.79058153351461	0.00526134468854958	0.0366047586713112	4
2L	9682315	9699297	FBgn0000273	Pka-C1	2L	9699183	9699187	2L_9699183_9699187	427.227715925744	-1.31294419265643	0.360657897127505	-3.64041437360309	0.000272199620686715	0.00420450950926576	4
2L	9711512	9746495	FBgn0028704	Nckx30C	2L	9720475	9720479	2L_9720475_9720479	73.6500566652427	-2.08453297384261	0.433901314325979	-4.80416376954449	1.55399598898556e-06	7.82250834331593e-05	4
2L	9711512	9746495	FBgn0028704	Nckx30C	2L	9721327	9721331	2L_9721327_9721331	102.974826026404	-1.39324490090221	0.373363412534373	-3.73160533177296	0.000190263424279404	0.00319528763943322	4
2L	9711512	9746495	FBgn0028704	Nckx30C	2L	9722066	9722070	2L_9722066_9722070	274.545588069924	-1.49256711819645	0.477979526224319	-3.12265910213062	0.00179225206075094	0.0170135758443066	4
2L	9711512	9746495	FBgn0028704	Nckx30C	2L	9722289	9722293	2L_9722289_9722293	329.923736926598	-1.60487089754867	0.465753347481145	-3.44575279217642	0.000569471052631814	0.00732497187318968	4
2L	9711512	9746495	FBgn0028704	Nckx30C	2L	9722519	9722523	2L_9722519_9722523	76.4944079184677	-1.89682411135656	0.557046670204866	-3.40514397233353	0.000661291797701577	0.0082056449839609	4
2L	9711512	9746495	FBgn0028704	Nckx30C	2L	9722795	9722799	2L_9722795_9722799	55.2655858872725	-1.9991354204653	0.666869882117761	-2.99778933502994	0.00271945583102889	0.0228981238855899	4
2L	9711512	9746495	FBgn0028704	Nckx30C	2L	9722823	9722827	2L_9722823_9722827	188.101048957682	-1.20835147508448	0.347905466147716	-3.47321784984956	0.000514257753959289	0.00679200966390854	4
2L	9711512	9746495	FBgn0028704	Nckx30C	2L	9723400	9723404	2L_9723400_9723404	171.346890890084	-1.11418327217521	0.316983748583337	-3.51495392793704	0.000439830285692198	0.00602048886815648	4
2L	9711512	9746495	FBgn0028704	Nckx30C	2L	9723447	9723451	2L_9723447_9723451	46.919426917247	-1.70149073784445	0.522313254756881	-3.25760589521404	0.00112356328313738	0.0120989602944189	4
2L	9711512	9746495	FBgn0028704	Nckx30C	2L	9723710	9723714	2L_9723710_9723714	43.2502827917489	-1.65080834190525	0.538319087097973	-3.06659819699986	0.0021650967949645	0.0194884552429268	4
2L	9711512	9746495	FBgn0028704	Nckx30C	2L	9726764	9726768	2L_9726764_9726768	109.720728566003	-1.40227090308574	0.421646264852857	-3.32570455373319	0.00088195359240629	0.0101294667791391	4
2L	9711512	9746495	FBgn0028704	Nckx30C	2L	9727039	9727043	2L_9727039_9727043	93.776646344549	-1.50602116649008	0.45635749922061	-3.30009076012148	0.000966535650456296	0.0108483788793215	4
2L	9711512	9746495	FBgn0028704	Nckx30C	2L	9730756	9730760	2L_9730756_9730760	212.99198715019	-0.899124789493685	0.289752741534436	-3.10307603901248	0.00191520425147362	0.0178442597343242	4
2L	9711512	9746495	FBgn0028704	Nckx30C	2L	9733419	9733423	2L_9733419_9733423	14.1915465034233	-2.85097520665516	1.02438686797851	-2.78310401643587	0.00538415416218308	0.037217619762345	4
2L	9711512	9746495	FBgn0028704	Nckx30C	2L	9736480	9736484	2L_9736480_9736484	59.3188111152431	-1.68769886175616	0.547301245540129	-3.08367443982441	0.00204461204741099	0.0186899544100984	4
2L	9711512	9746495	FBgn0028704	Nckx30C	2L	9739438	9739442	2L_9739438_9739442	33.8781844899709	-1.73408135802567	0.632270495010812	-2.7426257775891	0.00609501025560334	0.0406213700450397	4
2L	9711512	9746495	FBgn0028704	Nckx30C	2L	9742443	9742447	2L_9742443_9742447	39.7668804074237	-2.1676866388096	0.802501778467035	-2.70116116496388	0.00690978465968747	0.0443710830636345	4
2L	9729940	9730945	FBgn0032139	CG13116	2L	9730756	9730760	2L_9730756_9730760	212.99198715019	-0.899124789493685	0.289752741534436	-3.10307603901248	0.00191520425147362	0.0178442597343242	4
2L	9793317	9886250	FBgn0032151	nAChRalpha6	2L	9798796	9798800	2L_9798796_9798800	76.9371603796765	4.65273347579822	0.588315914316517	7.90856300598903	2.60376857349208e-15	7.85475145895964e-12	4
2L	9793317	9886250	FBgn0032151	nAChRalpha6	2L	9799486	9799490	2L_9799486_9799490	122.697492801259	5.84263404102447	0.659221603908149	8.86292865158973	7.79394625354666e-19	9.68136495569966e-15	4
2L	9793317	9886250	FBgn0032151	nAChRalpha6	2L	9803597	9803601	2L_9803597_9803601	14.8424819307674	7.7726923545819	1.31784760770792	5.89802061264173	3.67888025908422e-09	6.44698578050039e-07	4
2L	9793317	9886250	FBgn0032151	nAChRalpha6	2L	9803606	9803610	2L_9803606_9803610	29.963930581661	5.39760057257789	0.891893358219952	6.05184523781012	1.43196007261986e-09	3.02686831446437e-07	4
2L	9793317	9886250	FBgn0032151	nAChRalpha6	2L	9804276	9804280	2L_9804276_9804280	45.6522934063582	5.10334896096733	0.665256259811503	7.67125282280446	1.70324445775885e-14	3.90946440930458e-11	4
2L	9793317	9886250	FBgn0032151	nAChRalpha6	2L	9805361	9805365	2L_9805361_9805365	29.2663035720498	6.80704841160364	1.27216357302012	5.35076507138441	8.75831612647519e-08	7.87747858746135e-06	4
2L	9793317	9886250	FBgn0032151	nAChRalpha6	2L	9806024	9806028	2L_9806024_9806028	25.2712378186035	7.50552861874656	1.29366246631385	5.80176731889944	6.56195789207038e-09	1.0121808065396e-06	4
2L	9793317	9886250	FBgn0032151	nAChRalpha6	2L	9815854	9815858	2L_9815854_9815858	142.696675969158	1.89023382320325	0.539951121802236	3.50074987694085	0.000463951064962774	0.00627284953927036	4
2L	9793317	9886250	FBgn0032151	nAChRalpha6	2L	9816495	9816499	2L_9816495_9816499	136.7045901673	1.63640960804962	0.481801079018855	3.39644238942351	0.000682679264395699	0.00839540929914528	4
2L	9793317	9886250	FBgn0032151	nAChRalpha6	2L	9819991	9819995	2L_9819991_9819995	37.3411079904383	2.60978271940994	0.700496578516155	3.72561808215849	0.000194837216695113	0.00325167038449961	4
2L	9793317	9886250	FBgn0032151	nAChRalpha6	2L	9820323	9820327	2L_9820323_9820327	93.6452475090689	2.89929959665587	0.619922612809842	4.67687343024091	2.91281916291401e-06	0.000128278247548327	4
2L	9793317	9886250	FBgn0032151	nAChRalpha6	2L	9821207	9821211	2L_9821207_9821211	78.5574675475263	3.49200255607319	0.69738940410369	5.00724922908922	5.52134154829369e-07	3.45563323079455e-05	4
2L	9793317	9886250	FBgn0032151	nAChRalpha6	2L	9827441	9827445	2L_9827441_9827445	39.0102251843003	2.17337083454036	0.766846043843948	2.83416841227473	0.00459451116737104	0.0332469924676652	4
2L	9793317	9886250	FBgn0032151	nAChRalpha6	2L	9836528	9836532	2L_9836528_9836532	102.645508447999	2.947498422331	0.58811584927888	5.01176498804629	5.39330480172422e-07	3.38684526513465e-05	4
2L	9793317	9886250	FBgn0032151	nAChRalpha6	2L	9838660	9838664	2L_9838660_9838664	34.3040945383635	4.23457453400037	0.76882666448348	5.50784036196934	3.63262592536342e-08	3.87590134737204e-06	4
2L	9793317	9886250	FBgn0032151	nAChRalpha6	2L	9838841	9838845	2L_9838841_9838845	67.8793753414744	3.40082283626843	0.588693129944512	5.77690253764125	7.6088329839521e-09	1.13953336422354e-06	4
2L	9896265	9897552	FBgn0004867	RpS2	2L	9896418	9896422	2L_9896418_9896422	90.2285145903518	-1.56146895666635	0.553461671514672	-2.8212774922481	0.0047832807266465	0.0342212977532351	4
2L	9896265	9897552	FBgn0004867	RpS2	2L	9896659	9896663	2L_9896659_9896663	19.0105952277263	-3.14571407859394	0.962731961310728	-3.26748690706305	0.00108506885257836	0.0117938964104008	4
2L	9915253	9917220	FBgn0040064	yip2	2L	9915437	9915441	2L_9915437_9915441	110.306875787239	-1.3135481016507	0.419278375328296	-3.13287824735103	0.0017310123011697	0.0165925740178576	4
2L	9915253	9917220	FBgn0040064	yip2	2L	9915672	9915676	2L_9915672_9915676	99.2005557169945	-1.25317452951473	0.435717138899348	-2.87611943078561	0.00402597350320932	0.0303356564754935	4
2L	9925161	9930378	FBgn0259712	CG42366	2L	9925602	9925606	2L_9925602_9925606	176.187108603405	-1.30960814696414	0.37140762029351	-3.52606698249543	0.000421780277695224	0.00584119213538465	4
2L	9925161	9930378	FBgn0259712	CG42366	2L	9925843	9925847	2L_9925843_9925847	144.065117179966	-1.60265153219447	0.455595337949786	-3.51770836682948	0.000435290458704192	0.00597305969092514	4
2L	9925161	9930378	FBgn0259712	CG42366	2L	9925863	9925867	2L_9925863_9925867	1060.58139411248	-1.93101008818144	0.611372475185245	-3.15848384832233	0.00158592097181007	0.0155396853869977	4
2L	9925161	9930378	FBgn0259712	CG42366	2L	9926334	9926338	2L_9926334_9926338	1334.19328971749	-1.74039622123846	0.445609014393765	-3.90565757204487	9.39695016543928e-05	0.00187681127070779	4
2L	9930580	9931131	FBgn0259713	CG42367	2L	9930903	9930907	2L_9930903_9930907	27.080477048394	-1.84245544733287	0.567842880786583	-3.24465712202059	0.00117592123317403	0.0125109298149382	4
2L	9932272	9933163	FBgn0051876	Cpr30F	2L	9932567	9932571	2L_9932567_9932571	4.7649395130288	-5.45829130434435	1.57852757438472	-3.45783715971632	0.000544530409205881	0.00708694169050894	4
2L	9959248	9963949	FBgn0032172	CG5850	2L	9963625	9963629	2L_9963625_9963629	11.2887148613694	-2.19676953846511	0.769779749675796	-2.85376374136928	0.00432046487888948	0.0318533596657124	4
2L	10003832	10008889	FBgn0043456	CG4747	2L	10004115	10004119	2L_10004115_10004119	210.401595581788	-1.26627626732558	0.37438374757705	-3.38229497279386	0.000718829135987882	0.0087117602725143	4
2L	10003832	10008889	FBgn0043456	CG4747	2L	10004589	10004593	2L_10004589_10004593	270.728502539755	-1.52885572870181	0.363871553943548	-4.20163574792386	2.64993269931863e-05	0.000709138243885081	4
2L	10003832	10008889	FBgn0043456	CG4747	2L	10004849	10004853	2L_10004849_10004853	248.349808654675	-1.06738447554723	0.373008464536926	-2.86155564022479	0.004215675000564	0.0313158496682414	4
2L	10004310	10005043	FBgn0266167	CR44873	2L	10004589	10004593	2L_10004589_10004593	270.728502539755	-1.52885572870181	0.363871553943548	-4.20163574792386	2.64993269931863e-05	0.000709138243885081	4
2L	10004310	10005043	FBgn0266167	CR44873	2L	10004849	10004853	2L_10004849_10004853	248.349808654675	-1.06738447554723	0.373008464536926	-2.86155564022479	0.004215675000564	0.0313158496682414	4
2L	10004310	10005043	FBtr0343745	CR44873-RA	2L	10004589	10004593	2L_10004589_10004593	270.728502539755	-1.52885572870181	0.363871553943548	-4.20163574792386	2.64993269931863e-05	0.000709138243885081	4
2L	10004310	10005043	FBtr0343745	CR44873-RA	2L	10004849	10004853	2L_10004849_10004853	248.349808654675	-1.06738447554723	0.373008464536926	-2.86155564022479	0.004215675000564	0.0313158496682414	4
2L	10009381	10013170	FBgn0011584	Trp1	2L	10009479	10009483	2L_10009479_10009483	51.4204316373476	-1.29359868881518	0.478277672273147	-2.7047022343046	0.00683656411185636	0.0440409875037365	4
2L	10201004	10202321	FBgn0005593	RpL7	2L	10201655	10201659	2L_10201655_10201659	16.100231654848	-2.55444430981104	0.865517618930691	-2.95134871196145	0.00316389497573936	0.0255660459654382	4
2L	10209853	10210681	FBgn0032193	CG5727	2L	10210356	10210360	2L_10210356_10210360	93.9379758949909	-1.55959522931009	0.405668322344362	-3.84450829262972	0.000120794400500527	0.00227227430468493	4
2L	10261795	10263554	FBgn0011305	Rsf1	2L	10263399	10263403	2L_10263399_10263403	50.016797566136	-1.24474475000328	0.446910339406669	-2.78522253849808	0.00534909975602501	0.03704321310728	4
2L	10368025	10373900	FBgn0041723	rho-5	2L	10368354	10368358	2L_10368354_10368358	123.817209802847	-1.41084393759442	0.457120717189718	-3.08637058995705	0.00202616121611617	0.0185751676515073	4
2L	10368025	10373900	FBgn0041723	rho-5	2L	10368731	10368735	2L_10368731_10368735	37.368272088381	-2.33521736038944	0.802033919097561	-2.91161920310927	0.00359560683005254	0.0279897188442709	4
2L	10393774	10396332	FBgn0262782	Mdh1	2L	10394469	10394473	2L_10394469_10394473	4.95190613010635	-5.35078528618391	1.72570825739941	-3.10063144407003	0.0019310848349445	0.0179466298048393	4
2L	10393774	10396332	FBgn0262782	Mdh1	2L	10394623	10394627	2L_10394623_10394627	5.09823596106507	-5.14728166977089	1.70031631312458	-3.02724947707643	0.00246790185959648	0.0213660098008084	4
2L	10432687	10435656	FBgn0032249	CG5337	2L	10434956	10434960	2L_10434956_10434960	5.34111887424248	-4.96643782941198	1.4032040380464	-3.53935542854227	0.000401105404688758	0.00562533214433921	4
2L	10489900	10491454	FBgn0032260	CG13144	2L	10490818	10490822	2L_10490818_10490822	6.11472605883125	-3.79225041716681	1.21380616716391	-3.12426359311347	0.00178250694674157	0.0169499899549477	4
2L	10489900	10491454	FBgn0032260	CG13144	2L	10491205	10491209	2L_10491205_10491209	225.399941443881	-1.4429678066383	0.499590422172805	-2.88830158184895	0.00387328311555705	0.0295112183513116	4
2L	10491814	10506779	FBgn0086347	Myo31DF	2L	10492599	10492603	2L_10492599_10492603	45.0925623171816	-1.37338925399003	0.502310259302217	-2.73414533857595	0.00625424315184247	0.0413855608513497	4
2L	10491814	10506779	FBgn0086347	Myo31DF	2L	10506403	10506407	2L_10506403_10506407	33.9348797554857	-2.35167140498634	0.77761244300589	-3.02422038913866	0.00249274775750804	0.0215230223844894	4
2L	10506301	10507015	FBgn0265155	CR44224	2L	10506403	10506407	2L_10506403_10506407	33.9348797554857	-2.35167140498634	0.77761244300589	-3.02422038913866	0.00249274775750804	0.0215230223844894	4
2L	10506301	10507015	FBtr0337005	CR44224-RA	2L	10506403	10506407	2L_10506403_10506407	33.9348797554857	-2.35167140498634	0.77761244300589	-3.02422038913866	0.00249274775750804	0.0215230223844894	4
2L	10544883	10628054	FBgn0051721	Trim9	2L	10616144	10616148	2L_10616144_10616148	44.6514088920393	2.62997990859493	0.616484225974863	4.26609440725928	1.98924630158993e-05	0.000567119161622981	4
2L	10629352	10638471	FBgn0032271	CG7329	2L	10633049	10633053	2L_10633049_10633053	91.075164465757	1.25628876115531	0.406290390676187	3.09209567832623	0.00198748778227162	0.0183224404089205	4
2L	10629352	10638471	FBgn0032271	CG7329	2L	10636961	10636965	2L_10636961_10636965	173.568841566324	3.21217520194724	0.6416933291229	5.00577932816881	5.56364669927163e-07	3.47953906746858e-05	4
2L	10737345	10740762	FBgn0032295	CG12299	2L	10740097	10740101	2L_10740097_10740101	15.9050496849669	-2.91158241527802	1.00108888836882	-2.90841547549507	0.00363265361878023	0.0281970299345923	4
2L	10744075	10756325	FBgn0032297	CG17124	2L	10747727	10747731	2L_10747727_10747731	6.24957542652158	-4.02082627116551	1.40854156323186	-2.8546025024209	0.0043090723922127	0.0317879049409759	4
2L	10768234	10769952	FBgn0032298	CG6724	2L	10768420	10768424	2L_10768420_10768424	115.739462693684	-0.965250222158663	0.286598087389512	-3.36795765439566	0.000757272262899188	0.00905885793605552	4
2L	10837732	10842597	FBgn0032305	CG6700	2L	10838397	10838401	2L_10838397_10838401	9.39341757707304	-4.15955959159811	1.02512100698652	-4.05762789295059	4.95736708531992e-05	0.00114847755641562	4
2L	10837732	10842597	FBgn0032305	CG6700	2L	10838485	10838489	2L_10838485_10838489	10.4045528567388	-3.67780875207589	1.38069926305195	-2.66372906142233	0.00772797778622729	0.0479421138447676	4
2L	10837732	10842597	FBgn0032305	CG6700	2L	10839161	10839165	2L_10839161_10839165	339.032610733261	-0.743597710575337	0.260132684003419	-2.85853241942317	0.00425605616655986	0.0315226708491499	4
2L	10837732	10842597	FBgn0032305	CG6700	2L	10840694	10840698	2L_10840694_10840698	133.850997906181	-1.35735596051118	0.423407782330003	-3.20578888050116	0.00134692771232607	0.0138125500755862	4
2L	10845788	10847044	FBgn0069354	Porin2	2L	10847009	10847013	2L_10847009_10847013	8.82798375184789	-2.94899327419834	1.06059648705281	-2.7805044710199	0.00542745123317456	0.0374189174314214	4
2L	10847227	10850848	FBgn0004363	porin	2L	10847748	10847752	2L_10847748_10847752	138.331947806283	-1.01162130124045	0.308979913435496	-3.27406817482858	0.00106011031469383	0.0115924278873838	4
2L	10847227	10850848	FBgn0004363	porin	2L	10847894	10847898	2L_10847894_10847898	40.2923206488199	-2.98996854508332	1.07231330057627	-2.78833484903758	0.0052979752321049	0.0367917269735966	4
2L	10847227	10850848	FBgn0004363	porin	2L	10848137	10848141	2L_10848137_10848141	119.380020001419	-1.6276762373715	0.569284265632685	-2.8591625232476	0.00424761104503492	0.0314799961098492	4
2L	10847227	10850848	FBgn0004363	porin	2L	10848377	10848381	2L_10848377_10848381	86.6988910731803	-1.42210375591999	0.498639626356905	-2.8519669932973	0.00434496119856263	0.0319692253093405	4
2L	10917015	10964153	FBgn0261871	dpr2	2L	10919816	10919820	2L_10919816_10919820	55.7590746019477	2.30683760846046	0.546559419948488	4.22065291396474	2.4359575224581e-05	0.000664852369267716	4
2L	10917015	10964153	FBgn0261871	dpr2	2L	10943399	10943403	2L_10943399_10943403	88.791167540372	1.7501179362528	0.482690351519277	3.62575703190309	0.000288116157403077	0.00439062659496955	4
2L	10943272	10943622	FBgn0265686	CR44493	2L	10943399	10943403	2L_10943399_10943403	88.791167540372	1.7501179362528	0.482690351519277	3.62575703190309	0.000288116157403077	0.00439062659496955	4
2L	10943272	10943622	FBtr0340555	CR44493-RA	2L	10943399	10943403	2L_10943399_10943403	88.791167540372	1.7501179362528	0.482690351519277	3.62575703190309	0.000288116157403077	0.00439062659496955	4
2L	10964905	10970275	FBgn0053129	CG33129	2L	10968683	10968687	2L_10968683_10968687	60.8759025014905	-1.35412297864369	0.484919074856791	-2.79247208215844	0.00523069810918103	0.036455378149206	4
2L	11156118	11203544	FBgn0259822	Ca-beta	2L	11157855	11157859	2L_11157855_11157859	76.8726335323194	-1.06362304951791	0.36294994435622	-2.93049514418443	0.00338422282771026	0.0268214995296711	4
2L	11156118	11203544	FBgn0259822	Ca-beta	2L	11166103	11166107	2L_11166103_11166107	30.9866328839266	-2.16984075356861	0.6198266604813	-3.50072188228191	0.00046399980017523	0.00627284953927036	4
2L	11156118	11203544	FBgn0259822	Ca-beta	2L	11179530	11179534	2L_11179530_11179534	4.97423704366182	-3.40509920290717	1.23222438528658	-2.76337592695444	0.00572068370388836	0.0388095652129244	4
2L	11179032	11180430	FBgn0032354	CG4788	2L	11179530	11179534	2L_11179530_11179534	4.97423704366182	-3.40509920290717	1.23222438528658	-2.76337592695444	0.00572068370388836	0.0388095652129244	4
2L	11210678	11261080	FBgn0264442	ab	2L	11253814	11253818	2L_11253814_11253818	108.437614091551	-1.02042508668091	0.376027423588631	-2.71369858331728	0.00665366755906159	0.0431965911715422	4
2L	11210678	11261080	FBgn0264442	ab	2L	11254059	11254063	2L_11254059_11254063	327.721337758514	-0.905060759125182	0.244755518408175	-3.6978155385891	0.000217462817823608	0.00354056964642834	4
2L	11280298	11281920	FBgn0032358	Ppt2	2L	11280936	11280940	2L_11280936_11280940	43.2121719656286	-2.54992160101638	0.693363880519236	-3.67760951018509	0.000235430009546744	0.00376208921620245	4
2L	11280298	11281920	FBgn0032358	Ppt2	2L	11281799	11281803	2L_11281799_11281803	149.32930585275	-1.08741916928455	0.410758890085359	-2.64734177526522	0.00811273143701936	0.049596122751795	4
2L	11282090	11284335	FBgn0020270	mre11	2L	11282310	11282314	2L_11282310_11282314	151.26562672071	-1.06842785406146	0.393738679371232	-2.71354558248546	0.00665674094420675	0.0432064167485463	4
2L	11496804	11498948	FBgn0032361	CG6488	2L	11498607	11498611	2L_11498607_11498611	62.1145469221228	-1.58801600687535	0.581503848827855	-2.7308778954367	0.00631658698116508	0.0416714891002685	4
2L	11581937	11626883	FBgn0015400	kek2	2L	11586140	11586144	2L_11586140_11586144	37.5231015424716	-1.91458321844018	0.672187755197507	-2.84828636587947	0.00439553532619278	0.0322200969449676	4
2L	11581937	11626883	FBgn0015400	kek2	2L	11607675	11607679	2L_11607675_11607679	8.79200778468886	-2.10147969988311	0.781660146162826	-2.68848259719942	0.00717775769804604	0.0455647899468205	4
2L	11581937	11626883	FBgn0015400	kek2	2L	11611700	11611704	2L_11611700_11611704	69.9307053628193	-1.78054462605291	0.5997481399001	-2.96882058917181	0.00298945082195076	0.0245195856744821	4
2L	11581937	11626883	FBgn0015400	kek2	2L	11622309	11622313	2L_11622309_11622313	40.8086266151178	-1.93842438114625	0.703222130204163	-2.75648944748579	0.00584254978850627	0.0394247956074421	4
2L	11581937	11626883	FBgn0015400	kek2	2L	11622552	11622556	2L_11622552_11622556	48.003984874995	-1.7674607727136	0.660958694441962	-2.67408657693177	0.00749331038108058	0.0469282673698321	4
2L	11581937	11626883	FBgn0015400	kek2	2L	11622801	11622805	2L_11622801_11622805	57.3040777956707	-1.90154357434042	0.656235927812306	-2.89765234384469	0.00375967093122127	0.0288982707095742	4
2L	11581937	11626883	FBgn0015400	kek2	2L	11623069	11623073	2L_11623069_11623073	204.089747137258	-1.57940049890365	0.533792322620466	-2.95882955219389	0.00308809854650099	0.0251071340956964	4
2L	11581937	11626883	FBgn0015400	kek2	2L	11623748	11623752	2L_11623748_11623752	291.189992565493	-1.07295532932174	0.283351726293393	-3.78665534654539	0.000152688652319302	0.00270744456570345	4
2L	11581937	11626883	FBgn0015400	kek2	2L	11624574	11624578	2L_11624574_11624578	148.842174984532	-1.00210843184834	0.351589262856861	-2.85022478703031	0.00436883408174748	0.0320900885378431	4
2L	11581937	11626883	FBgn0015400	kek2	2L	11624853	11624857	2L_11624853_11624857	48.8477699317541	-1.96420541642895	0.460635727041573	-4.26411869753141	2.00692742588226e-05	0.000571062471431688	4
2L	11585433	11586833	FBgn0028412	Mst33A	2L	11586140	11586144	2L_11586140_11586144	37.5231015424716	-1.91458321844018	0.672187755197507	-2.84828636587947	0.00439553532619278	0.0322200969449676	4
2L	11610510	11611772	FBgn0032368	spag4	2L	11611700	11611704	2L_11611700_11611704	69.9307053628193	-1.78054462605291	0.5997481399001	-2.96882058917181	0.00298945082195076	0.0245195856744821	4
2L	11794327	11809438	FBgn0020309	crol	2L	11798546	11798550	2L_11798546_11798550	148.919205873982	-1.63246767386575	0.571548438612933	-2.8562192870783	0.00428718920982952	0.0316776746972044	4
2L	11794327	11809438	FBgn0020309	crol	2L	11800883	11800887	2L_11800883_11800887	213.672199151312	-0.934215682598456	0.331335414033315	-2.81954672827252	0.00480915283456166	0.0343458039773559	4
2L	11794327	11809438	FBgn0020309	crol	2L	11801061	11801065	2L_11801061_11801065	11.8958175278213	-2.43570012239198	0.784679688865481	-3.10406928706618	0.00190878624340442	0.0177934301614455	4
2L	11794327	11809438	FBgn0020309	crol	2L	11801080	11801084	2L_11801080_11801084	69.8767569540963	-1.69095536180262	0.499733816707239	-3.38371209886169	0.000715129482129492	0.00867793094606956	4
2L	11794327	11809438	FBgn0020309	crol	2L	11801384	11801388	2L_11801384_11801388	196.827013638994	-1.08819759687033	0.403653508870058	-2.69587052498692	0.00702049492732193	0.0448550383592847	4
2L	11794327	11809438	FBgn0020309	crol	2L	11802629	11802633	2L_11802629_11802633	209.020629695013	-1.10666252811644	0.323925663919547	-3.41640892149656	0.00063452885422392	0.00795772592283863	4
2L	11794327	11809438	FBgn0020309	crol	2L	11803450	11803454	2L_11803450_11803454	19.1440626385916	-2.73209106701958	0.654465775635	-4.17453619231464	2.98593749785889e-05	0.000777094465797222	4
2L	11794327	11809438	FBgn0020309	crol	2L	11803459	11803463	2L_11803459_11803463	448.796077304988	-0.998270289722884	0.371570857402747	-2.68662159540907	0.00721786713446754	0.0457415402681344	4
2L	11794327	11809438	FBgn0020309	crol	2L	11803850	11803854	2L_11803850_11803854	474.44073084934	-1.13732126714252	0.347295832387815	-3.27479100259546	0.00105740170556384	0.0115729969607393	4
2L	11814156	11928572	FBgn0264815	Pde1c	2L	11817160	11817164	2L_11817160_11817164	120.353389298367	-1.31245680968954	0.427185873412074	-3.07233195518971	0.00212393383874165	0.0192151564016542	4
2L	11814156	11928572	FBgn0264815	Pde1c	2L	11817499	11817503	2L_11817499_11817503	100.997218870148	-1.55930990603292	0.450891516322312	-3.45828175866204	0.000543632517887051	0.00707911300010549	4
2L	12175004	12313438	FBgn0000114	aret	2L	12241068	12241072	2L_12241068_12241072	77.6596512440516	-1.4695247020973	0.525029146260812	-2.79893928282469	0.0051270777296468	0.0359474952447492	4
2L	12175004	12313438	FBgn0000114	aret	2L	12288951	12288955	2L_12288951_12288955	173.714495460866	-1.12347101077234	0.422133177048104	-2.66141367667085	0.00778132906846846	0.0481633048505492	4
2L	12175004	12313438	FBgn0000114	aret	2L	12299907	12299911	2L_12299907_12299911	240.693217171546	-2.56265051544256	0.431615578921982	-5.93734480540097	2.89675031486292e-09	5.28695739402743e-07	4
2L	12175004	12313438	FBgn0000114	aret	2L	12300304	12300308	2L_12300304_12300308	163.550055925422	-2.15764295744145	0.446359421679373	-4.833868968921	1.33904741541865e-06	6.95264235601488e-05	4
2L	12175004	12313438	FBgn0000114	aret	2L	12301670	12301674	2L_12301670_12301674	132.928926900182	-1.49310178868498	0.442513280341109	-3.37414006543267	0.000740466807586588	0.00891058210761595	4
2L	12175004	12313438	FBgn0000114	aret	2L	12305554	12305558	2L_12305554_12305558	47.7522988149224	-2.20465134142404	0.555029904616565	-3.97213073221179	7.12326065674792e-05	0.00151145971298648	4
2L	12175004	12313438	FBgn0000114	aret	2L	12305804	12305808	2L_12305804_12305808	44.4160686786883	-2.18032134472796	0.495357259599041	-4.40151285254765	1.07498699053508e-05	0.000351615323446891	4
2L	12175004	12313438	FBgn0000114	aret	2L	12309732	12309736	2L_12309732_12309736	51.7321149040505	-1.29923027339804	0.477002273928374	-2.72374020924088	0.00645472577349665	0.042293056177488	4
2L	12175004	12313438	FBgn0000114	aret	2L	12310409	12310413	2L_12310409_12310413	138.407190749555	-0.955968920829691	0.279788282599192	-3.41675824287165	0.000633715282054371	0.00794893903658196	4
2L	12344219	12397528	FBgn0262475	bru-2	2L	12345032	12345036	2L_12345032_12345036	58.489910123955	-1.10882861781165	0.39532672900248	-2.80484099977134	0.00503414062197216	0.0354874514215681	4
2L	12344219	12397528	FBgn0262475	bru-2	2L	12356907	12356911	2L_12356907_12356911	81.4863402223664	-1.40806001755369	0.484218441346769	-2.9079025029229	0.00363861759109036	0.0282350200079142	4
2L	12344219	12397528	FBgn0262475	bru-2	2L	12357819	12357823	2L_12357819_12357823	212.606082854784	-1.73446054627374	0.602895445608405	-2.87688447293448	0.00401622603077305	0.0302881475113847	4
2L	12344219	12397528	FBgn0262475	bru-2	2L	12358106	12358110	2L_12358106_12358110	221.215910609669	-1.67176356330454	0.549634967464953	-3.04158880395677	0.00235333135700271	0.0206644234826402	4
2L	12344219	12397528	FBgn0262475	bru-2	2L	12358113	12358117	2L_12358113_12358117	105.400543449006	-1.42913026382501	0.393543734907193	-3.63143949975987	0.000281844734742016	0.00431717604424794	4
2L	12344219	12397528	FBgn0262475	bru-2	2L	12384601	12384605	2L_12384601_12384605	13.5649122966471	-2.58347887040407	0.873639219565275	-2.95714616805965	0.00310500887998742	0.0252019262470379	4
2L	12344219	12397528	FBgn0262475	bru-2	2L	12396032	12396036	2L_12396032_12396036	210.621583521112	-1.33467812388499	0.332536494818822	-4.01362901419938	5.97922972678197e-05	0.00132378064892545	4
2L	12356441	12357906	FBgn0032424	CG17010	2L	12356907	12356911	2L_12356907_12356911	81.4863402223664	-1.40806001755369	0.484218441346769	-2.9079025029229	0.00363861759109036	0.0282350200079142	4
2L	12356441	12357906	FBgn0032424	CG17010	2L	12357819	12357823	2L_12357819_12357823	212.606082854784	-1.73446054627374	0.602895445608405	-2.87688447293448	0.00401622603077305	0.0302881475113847	4
2L	12426631	12427709	FBgn0032429	CG5446	2L	12427533	12427537	2L_12427533_12427537	28.292054526553	-1.92009259837703	0.54456702717316	-3.52590682609669	0.000422035420381782	0.00584280965391596	4
2L	12426631	12427709	FBgn0032429	CG5446	2L	12427557	12427561	2L_12427557_12427561	145.249153605801	-0.933548042703917	0.289848595659612	-3.22081271630601	0.0012782765124953	0.0132918600842332	4
2L	12428028	12430021	FBgn0032430	CG6388	2L	12428192	12428196	2L_12428192_12428196	165.583161781735	-0.785891518473943	0.278071946447912	-2.8262164828668	0.0047101419657174	0.03384821842038	4
2L	12429827	12430892	FBgn0032431	CG5435	2L	12430469	12430473	2L_12430469_12430473	181.951262884143	-1.00704097170429	0.363300208511874	-2.77192511347367	0.0055725854929106	0.0380751871276433	4
2L	12429827	12430892	FBgn0032431	CG5435	2L	12430760	12430764	2L_12430760_12430764	200.56174954455	-1.13452172276939	0.366580504363247	-3.09487741237103	0.00196894256963985	0.0182007382483675	4
2L	12431075	12434665	FBgn0265298	SC35	2L	12432159	12432163	2L_12432159_12432163	24.7389099994064	-2.01850337891866	0.740035423662609	-2.72757670021877	0.00638014229578494	0.0419794952119968	4
2L	12431075	12434665	FBgn0265298	SC35	2L	12434604	12434608	2L_12434604_12434608	192.740247466404	-1.68772186437162	0.376200802531277	-4.4862261138619	7.24958043867399e-06	0.000262271612484823	4
2L	12434452	12441279	FBgn0020443	Elf	2L	12434604	12434608	2L_12434604_12434608	192.740247466404	-1.68772186437162	0.376200802531277	-4.4862261138619	7.24958043867399e-06	0.000262271612484823	4
2L	12434452	12441279	FBgn0020443	Elf	2L	12435019	12435023	2L_12435019_12435023	182.471151418504	-1.74382773864125	0.341494562405341	-5.10645828840869	3.28253027098365e-07	2.27559936041011e-05	4
2L	12455540	12546611	FBgn0259176	bun	2L	12532308	12532312	2L_12532308_12532312	93.7487014227815	-1.46219864078452	0.494557710257224	-2.95657839410493	0.00311073143192693	0.0252386727251372	4
2L	12455540	12546611	FBgn0259176	bun	2L	12533043	12533047	2L_12533043_12533047	155.174606802139	-1.438949945668	0.526703071089279	-2.73199459933297	0.00629521728883751	0.0415694188201395	4
2L	12657165	12686306	FBgn0004394	pdm2	2L	12657887	12657891	2L_12657887_12657891	5.26040142552504	-5.79538774504306	1.41871529534828	-4.08495472209619	4.40854122897274e-05	0.00104742767732435	4
2L	12657165	12686306	FBgn0004394	pdm2	2L	12658151	12658155	2L_12658151_12658155	5.18784735622152	-5.9527108332515	1.41956434231959	-4.1933364031423	2.74881336242563e-05	0.000730232004172468	4
2L	12690336	12692934	FBgn0032444	CG5525	2L	12690498	12690502	2L_12690498_12690502	16.9918852022618	-2.24632930482878	0.709250416706975	-3.16718785342194	0.00153920854101412	0.0151990455547753	4
2L	12707661	12708680	FBgn0032453	CG6180	2L	12708036	12708040	2L_12708036_12708040	20.821017040103	-2.85132823220305	1.02813059948865	-2.77331326742067	0.00554886757851191	0.0379696457815685	4
2L	12719045	12766546	FBgn0032456	MRP	2L	12728257	12728261	2L_12728257_12728261	34.6905263045698	-1.39459753610107	0.522989081731415	-2.66659015420378	0.00766250518300897	0.0476633643951231	4
2L	13000770	13004107	FBgn0265262	Vha68-1	2L	13004098	13004102	2L_13004098_13004102	542.554901195679	-1.46389562089278	0.397474561429455	-3.68299197721764	0.00023051241689456	0.00370391462873159	4
2L	13004480	13013197	FBgn0021796	Tor	2L	13004591	13004595	2L_13004591_13004595	81.7971840421276	-1.36159499342412	0.45248530566174	-3.0091474273023	0.00261981955187816	0.0223028443914939	4
2L	13013276	13019434	FBgn0032467	CG9934	2L	13018621	13018625	2L_13018621_13018625	36.9832780475605	-1.6547981656051	0.568441530815077	-2.91111411798557	0.00360142454630119	0.0280246754834112	4
2L	13163209	13166072	FBgn0032474	DnaJ-H	2L	13164013	13164017	2L_13164013_13164017	33.2146893590308	-2.35347573694432	0.829086331309358	-2.83863772452686	0.0045306562786741	0.0329101037134963	4
2L	13165564	13169551	FBgn0024291	Sir2	2L	13167581	13167585	2L_13167581_13167585	22.3249662608442	-2.14110469128327	0.653613370951583	-3.27579695648832	0.00105364280974617	0.0115467159948724	4
2L	13165564	13169551	FBgn0024291	Sir2	2L	13167820	13167824	2L_13167820_13167824	24.8176231956119	-2.50464695855283	0.703047745839156	-3.56255599050857	0.000367261546150316	0.00527099780972864	4
2L	13203762	13210828	FBgn0032482	Pect	2L	13207433	13207437	2L_13207433_13207437	155.479400974163	-1.29429647395276	0.424958055563805	-3.04570405715825	0.00232136198485699	0.0204693309558275	4
2L	13203762	13210828	FBgn0032482	Pect	2L	13207891	13207895	2L_13207891_13207895	226.932619802037	-1.4855794300394	0.342719597890743	-4.33467895965785	1.45972996122537e-05	0.000445509837334932	4
2L	13203762	13210828	FBgn0032482	Pect	2L	13208996	13209000	2L_13208996_13209000	258.0876526616	-1.2382267027715	0.289253790325137	-4.28076223782467	1.86254267179823e-05	0.000538632444423842	4
2L	13203762	13210828	FBgn0032482	Pect	2L	13209550	13209554	2L_13209550_13209554	176.524813384505	-1.19221918910981	0.321708164568644	-3.70590280389175	0.000210639072262792	0.00345343413133456	4
2L	13203762	13210828	FBgn0032482	Pect	2L	13210026	13210030	2L_13210026_13210030	76.4411279595632	-1.28376131840376	0.475132406952101	-2.70190224792051	0.00689440286599438	0.0443054553988528	4
2L	13203762	13210828	FBgn0032482	Pect	2L	13210071	13210075	2L_13210071_13210075	229.003272179954	-0.802193497400104	0.276206272986923	-2.90432758360302	0.00368042853731971	0.0284653237141973	4
2L	13203762	13210828	FBgn0032482	Pect	2L	13210683	13210687	2L_13210683_13210687	339.026135593785	-1.14324020725496	0.31535489169079	-3.62524963898744	0.000288682450919454	0.00439544998166842	4
2L	13210773	13211814	FBgn0032483	CG15482	2L	13211579	13211583	2L_13211579_13211583	124.989853552831	-1.47745713134867	0.514292068905903	-2.87279781407438	0.00406854405341981	0.0305441663350596	4
2L	13210773	13211814	FBgn0032483	CG15482	2L	13211726	13211730	2L_13211726_13211730	30.0888426868126	-2.63759496859115	0.865069552083707	-3.04899757740627	0.00229606333202249	0.0203208341029558	4
2L	13216290	13219923	FBgn0032485	CG9426	2L	13219355	13219359	2L_13219355_13219359	25.8516966981642	-2.78732309659241	0.95890644632015	-2.9067727172853	0.00365178422962501	0.0283122213239877	4
2L	13219979	13221398	FBgn0032486	CG5705	2L	13220149	13220153	2L_13220149_13220153	280.413299710411	-0.766966614911084	0.261529854721954	-2.9326159176989	0.00336119421850515	0.0266983885925633	4
2L	13221397	13222429	FBgn0032487	Ski6	2L	13221605	13221609	2L_13221605_13221609	188.078625283854	-1.08191884400231	0.361327436458974	-2.99428920927004	0.00275085059846779	0.0230924913209002	4
2L	13283912	13286462	FBgn0028406	Drep4	2L	13286403	13286407	2L_13286403_13286407	26.048204734434	-2.31718534185652	0.664143684694561	-3.48898197070441	0.000484863850808142	0.00648844928057374	4
2L	13284927	13286538	FBgn0264892	CR44083	2L	13286403	13286407	2L_13286403_13286407	26.048204734434	-2.31718534185652	0.664143684694561	-3.48898197070441	0.000484863850808142	0.00648844928057374	4
2L	13284927	13286538	FBtr0334864	CR44083-RA	2L	13286403	13286407	2L_13286403_13286407	26.048204734434	-2.31718534185652	0.664143684694561	-3.48898197070441	0.000484863850808142	0.00648844928057374	4
2L	13286777	13289556	FBgn0032499	Uvrag	2L	13286884	13286888	2L_13286884_13286888	26.9896422834918	-1.93709193351002	0.630146218377344	-3.07403563969348	0.00211184202247638	0.019129781065644	4
2L	13289997	13301668	FBgn0051729	CG31729	2L	13292251	13292255	2L_13292251_13292255	401.254923051263	-1.36986087711828	0.487480556775726	-2.81008310603967	0.00495287089430031	0.0350933745263097	4
2L	13289997	13301668	FBgn0051729	CG31729	2L	13292915	13292919	2L_13292915_13292919	244.274413956136	-0.725846015277318	0.256569561470677	-2.82904180494643	0.00466875999343409	0.0336336498467132	4
2L	13289997	13301668	FBgn0051729	CG31729	2L	13298060	13298064	2L_13298060_13298064	9.16693783412423	-2.75676928678908	0.971476874849468	-2.83770963381527	0.00454384976782243	0.0329730470024579	4
2L	13289997	13301668	FBgn0051729	CG31729	2L	13298065	13298069	2L_13298065_13298069	4.65034504620278	-3.65900861308362	1.31184874966881	-2.78920006136941	0.00528384139317488	0.0367189330738129	4
2L	13289997	13301668	FBgn0051729	CG31729	2L	13298084	13298088	2L_13298084_13298088	7.95550135004963	-3.22882900009083	1.07914532758821	-2.99202425988998	0.00277134239052702	0.0231944366027035	4
2L	13301814	13331121	FBgn0264308	CG43778	2L	13311838	13311842	2L_13311838_13311842	12.213101268767	-2.57674149907772	0.863945072775595	-2.98252930686835	0.0028587727686054	0.0237501506019697	4
2L	13301814	13331121	FBgn0264308	CG43778	2L	13330031	13330035	2L_13330031_13330035	21.1183450022904	-2.43592915153543	0.743564277191212	-3.27601691778022	0.0010528225406926	0.0115414229493316	4
2L	13369204	13370329	FBgn0051855	CG31855	2L	13369543	13369547	2L_13369543_13369547	164.888839107483	-1.65300475229785	0.489914601327501	-3.37406712888077	0.000740663033437755	0.00891141994444669	4
2L	13369204	13370329	FBgn0051855	CG31855	2L	13369909	13369913	2L_13369909_13369913	163.728580426545	-1.55349701997946	0.527478306335083	-2.9451391674724	0.00322809429854929	0.0259479824214053	4
2L	13382652	13385671	FBgn0032515	loqs	2L	13385213	13385217	2L_13385213_13385217	324.531995225061	-1.09293290785563	0.348330985173523	-3.13762758518647	0.00170321130076804	0.0163982913400167	4
2L	13384822	13385403	FBgn0265810	CR44599	2L	13385213	13385217	2L_13385213_13385217	324.531995225061	-1.09293290785563	0.348330985173523	-3.13762758518647	0.00170321130076804	0.0163982913400167	4
2L	13384822	13385403	FBtr0342638	CR44599-RA	2L	13385213	13385217	2L_13385213_13385217	324.531995225061	-1.09293290785563	0.348330985173523	-3.13762758518647	0.00170321130076804	0.0163982913400167	4
2L	13415431	13500427	FBgn0263354	CG42784	2L	13484548	13484552	2L_13484548_13484552	22.7352797196915	-2.04289848796775	0.688916044572923	-2.96538091115907	0.00302308363632243	0.0247203580125052	4
2L	13415431	13500427	FBgn0263354	CG42784	2L	13484691	13484695	2L_13484691_13484695	9.59439528994657	-2.85564464831171	1.07514586797453	-2.65605322344908	0.00790611352996615	0.0486932039817595	4
2L	13415431	13500427	FBgn0263354	CG42784	2L	13493738	13493742	2L_13493738_13493742	191.563622453135	-1.61930772611763	0.386610310014959	-4.1884752790348	2.80834895007586e-05	0.000741611222145536	4
2L	13415431	13500427	FBgn0263354	CG42784	2L	13494032	13494036	2L_13494032_13494036	389.414847909155	-1.53686994878979	0.400246153233747	-3.83981191667379	0.000123128603667833	0.00230422022149318	4
2L	13415431	13500427	FBgn0263354	CG42784	2L	13495702	13495706	2L_13495702_13495706	21.4594804580531	-1.89857342667152	0.66942369723437	-2.83613118943236	0.00456636846030545	0.0330977859211156	4
2L	13500624	13549328	FBgn0023407	B4	2L	13502712	13502716	2L_13502712_13502716	539.945807798359	-1.04060764392634	0.347309215253616	-2.99619934693198	0.00273367660367169	0.0229894472737612	4
2L	13500624	13549328	FBgn0023407	B4	2L	13503094	13503098	2L_13503094_13503098	388.25107552419	-1.32975119649622	0.463137850980597	-2.87117797364382	0.00408945212181904	0.0306597112000385	4
2L	13500624	13549328	FBgn0023407	B4	2L	13505775	13505779	2L_13505775_13505779	5.40730914024351	-3.12808014606764	1.16839181519406	-2.67725270357881	0.00742286262054011	0.046614853204491	4
2L	13500624	13549328	FBgn0023407	B4	2L	13515303	13515307	2L_13515303_13515307	42.3429576913715	-1.87437867772842	0.670444400028195	-2.79572575690034	0.00517833210580449	0.0361977567651535	4
2L	13500624	13549328	FBgn0023407	B4	2L	13528234	13528238	2L_13528234_13528238	18.3287620840924	-2.30128168731603	0.865032812162005	-2.6603403419627	0.00780617269744908	0.0482599138148821	4
2L	13527841	13528537	FBgn0053640	CG33640	2L	13528234	13528238	2L_13528234_13528238	18.3287620840924	-2.30128168731603	0.865032812162005	-2.6603403419627	0.00780617269744908	0.0482599138148821	4
2L	13550139	13639411	FBgn0259984	kuz	2L	13596343	13596347	2L_13596343_13596347	288.396670414013	1.432914390814	0.534143734664084	2.68263820732662	0.00730439633286376	0.0460974622272216	4
2L	13595503	13597186	FBgn0028513	CG9254	2L	13596343	13596347	2L_13596343_13596347	288.396670414013	1.432914390814	0.534143734664084	2.68263820732662	0.00730439633286376	0.0460974622272216	4
2L	13782231	13784338	FBgn0028932	CG16890	2L	13782693	13782697	2L_13782693_13782697	11.9962987260562	-2.24103555152395	0.819087690605807	-2.73601419875625	0.00621883426197758	0.0412222994454369	4
2L	13803626	13809994	FBgn0027844	CAH1	2L	13803870	13803874	2L_13803870_13803874	91.0501445592872	-1.28956568700109	0.482859774420228	-2.67068361316592	0.00756969585830011	0.0472544870962698	4
2L	13803626	13809994	FBgn0027844	CAH1	2L	13804189	13804193	2L_13804189_13804193	57.0152634806827	-1.76991066329783	0.511053939468002	-3.4632560804448	0.000533680219457716	0.00698414629291317	4
2L	13827941	13829741	FBgn0001961	Arpc1	2L	13829183	13829187	2L_13829183_13829187	19.4003709051133	-3.08248336248365	1.0388368477986	-2.96724492302688	0.00300481492235599	0.0246109982749232	4
2L	13898828	13904661	FBgn0019890	Smg5	2L	13901845	13901849	2L_13901845_13901849	50.6500063640691	-1.49915821418085	0.547327380127264	-2.73905210777554	0.00616166067663042	0.0409551640466696	4
2L	13898828	13904661	FBgn0019890	Smg5	2L	13902110	13902114	2L_13902110_13902114	45.4186309951514	-1.70063944859809	0.55346126478542	-3.07273436607608	0.00212107203425651	0.0191952746777183	4
2L	14134491	14160587	FBgn0028906	CG17341	2L	14139745	14139749	2L_14139745_14139749	94.3535977139998	1.41082547692514	0.454553738546296	3.10375948383371	0.00191078595663936	0.0178086656889853	4
2L	14347239	14348790	FBgn0028530	mTTF	2L	14347958	14347962	2L_14347958_14347962	48.672962341322	-1.95787308876212	0.496141416941569	-3.94619965579835	7.94014115519982e-05	0.00164366604005611	4
2L	14352077	14352619	FBgn0262354	CG43052	2L	14352540	14352544	2L_14352540_14352544	19.6902458502346	2.92767000406477	0.649554487556449	4.50719694829349	6.56896550326056e-06	0.000242488064024218	4
2L	14563015	14563726	FBgn0028913	CG3473	2L	14563096	14563100	2L_14563096_14563100	69.4268550328088	1.72876741665803	0.482446195335325	3.58333723713263	0.000339232177133436	0.00496002243687113	4
2L	14599196	14689340	FBgn0003016	osp	2L	14683877	14683881	2L_14683877_14683881	84.2828950148174	2.35408895778411	0.470511736724812	5.0032523612922	5.6371066960351e-07	3.5187009955316e-05	4
2L	14907489	14972300	FBgn0259213	CG42313	2L	14908594	14908598	2L_14908594_14908598	14.4842774115856	-2.24964313537749	0.693061926633987	-3.24594823193275	0.0011706012395691	0.0124700359459884	4
2L	14975747	14997559	FBgn0086711	mol	2L	14983178	14983182	2L_14983178_14983182	46.0852197235881	2.17243617861415	0.539090110174686	4.02982013138805	5.58195487867608e-05	0.00125784894655882	4
2L	14975747	14997559	FBgn0086711	mol	2L	14983448	14983452	2L_14983448_14983452	51.241071043713	3.7644466992429	0.637730844601783	5.90287694425934	3.57216724057152e-09	6.31765001555282e-07	4
2L	14975747	14997559	FBgn0086711	mol	2L	14983899	14983903	2L_14983899_14983903	63.4730249193021	3.57548907202903	0.469972762087987	7.60786445610999	2.78661852605187e-14	5.49948281223666e-11	4
2L	15016331	15034704	FBgn0260446	GABA-B-R1	2L	15028059	15028063	2L_15028059_15028063	15.0802718754893	-4.69955872610236	1.62690564622676	-2.8886486054074	0.00386901164923013	0.0294940949110933	4
2L	15026882	15029513	FBgn0053310	CG33310	2L	15028059	15028063	2L_15028059_15028063	15.0802718754893	-4.69955872610236	1.62690564622676	-2.8886486054074	0.00386901164923013	0.0294940949110933	4
2L	15039488	15043334	FBgn0004837	Su(H)	2L	15039616	15039620	2L_15039616_15039620	370.170409560476	-1.44794246943317	0.466719215428597	-3.10238452064481	0.00191968428682529	0.0178737165555698	4
2L	15039488	15043334	FBgn0004837	Su(H)	2L	15039887	15039891	2L_15039887_15039891	111.828039555328	-2.11537157130233	0.632302587990677	-3.34550516078787	0.000821328307136601	0.00960557465448725	4
2L	15074776	15096915	FBgn0028879	CG15270	2L	15094569	15094573	2L_15094569_15094573	48.7090966285499	-2.59569306100338	0.932940055554635	-2.78227207155365	0.0053979766754359	0.0372850954663891	4
2L	15552723	15583978	FBgn0028370	kek3	2L	15570239	15570243	2L_15570239_15570243	99.2548465777092	-1.42033428857109	0.490210789540384	-2.89739499594201	0.00376275674631799	0.0289146221472517	4
2L	15552723	15583978	FBgn0028370	kek3	2L	15571262	15571266	2L_15571262_15571266	26.0275022293486	-1.98758260873785	0.708840484637249	-2.80399138002819	0.00504742545032993	0.0355581230190249	4
2L	15552723	15583978	FBgn0028370	kek3	2L	15571481	15571485	2L_15571481_15571485	173.049731050009	-1.46374875858514	0.353480851989935	-4.14095629323317	3.45860864838929e-05	0.000871915832141249	4
2L	15552723	15583978	FBgn0028370	kek3	2L	15572200	15572204	2L_15572200_15572204	233.540890318217	-1.53547082222571	0.482009990723529	-3.18555808339338	0.00144475099099945	0.0145257904712361	4
2L	15552723	15583978	FBgn0028370	kek3	2L	15574828	15574832	2L_15574828_15574832	316.993645836836	-0.882216687100939	0.325372964300028	-2.71140132677847	0.00669994790128068	0.0434072958377265	4
2L	15552723	15583978	FBgn0028370	kek3	2L	15575197	15575201	2L_15575197_15575201	139.511778815806	-1.04165203040127	0.336053283626872	-3.09966330088843	0.00193740744501862	0.0179863912489972	4
2L	15552723	15583978	FBgn0028370	kek3	2L	15575828	15575832	2L_15575828_15575832	129.03653460506	-1.12177533351038	0.388857471966364	-2.88479819569319	0.00391664637472963	0.0297539867271968	4
2L	15552723	15583978	FBgn0028370	kek3	2L	15579447	15579451	2L_15579447_15579451	64.1500371251689	-1.61387586236737	0.527497301411433	-3.05949595959846	0.00221709778216277	0.0198171472788888	4
2L	15552723	15583978	FBgn0028370	kek3	2L	15579707	15579711	2L_15579707_15579711	202.610729124119	-1.61366555280525	0.457700560104293	-3.52559226153788	0.000422536967912552	0.00584783631145352	4
2L	15552723	15583978	FBgn0028370	kek3	2L	15580172	15580176	2L_15580172_15580176	123.966606356978	-1.87750132221097	0.507690572217764	-3.69812130646708	0.000217201090033633	0.00353712653506766	4
2L	15552723	15583978	FBgn0028370	kek3	2L	15581397	15581401	2L_15581397_15581401	120.975247675697	-1.75184778883873	0.399414003485183	-4.38604498979145	1.15430256311147e-05	0.000371289815151747	4
2L	15552723	15583978	FBgn0028370	kek3	2L	15581508	15581512	2L_15581508_15581512	206.971283357618	-1.38291315239886	0.387496132895797	-3.56884375094071	0.000358560176933227	0.00516800460327867	4
2L	15552723	15583978	FBgn0028370	kek3	2L	15581963	15581967	2L_15581963_15581967	182.598243737331	-1.46477843571972	0.369600065228842	-3.96314441885389	7.39690039889963e-05	0.00155545574928783	4
2L	15552723	15583978	FBgn0028370	kek3	2L	15582129	15582133	2L_15582129_15582133	93.0229426382271	-2.50498927255254	0.713991033476239	-3.50843239635152	0.000450755778292087	0.00613662537491995	4
2L	15552723	15583978	FBgn0028370	kek3	2L	15582559	15582563	2L_15582559_15582563	92.9698956233494	-2.5798375075027	0.741738510826169	-3.47809567637146	0.000504989642068278	0.0066970830079931	4
2L	15552723	15583978	FBgn0028370	kek3	2L	15582979	15582983	2L_15582979_15582983	257.727737331832	-0.922728795932825	0.295734973417266	-3.12012064474669	0.00180776982533941	0.0171239016048658	4
2L	15764220	15766267	FBgn0028507	CG3793	2L	15764557	15764561	2L_15764557_15764561	60.8499044477018	-1.79193312758834	0.659941921738586	-2.71528913160658	0.00662179310297546	0.0430461398217314	4
2L	16000291	16041703	FBgn0028644	beat-Ic	2L	16025594	16025598	2L_16025594_16025598	31.173863680661	1.8495544209723	0.655878385857561	2.81996550100367	0.00480288127667766	0.0343161845181346	4
2L	16094997	16095944	FBgn0028520	CG4891	2L	16095772	16095776	2L_16095772_16095776	168.258257250043	2.7469288984129	0.474427827914525	5.78998266287996	7.03936899287633e-09	1.07405308633505e-06	4
2L	16263556	16287730	FBgn0001994	crp	2L	16274147	16274151	2L_16274147_16274151	31.2931521776427	-2.26931970521119	0.752848153914783	-3.01431263849264	0.00257562241578192	0.0220260411572444	4
2L	16263556	16287730	FBgn0001994	crp	2L	16274374	16274378	2L_16274374_16274378	96.6963029050511	-2.1527503694695	0.678468507817555	-3.17295547938444	0.00150895661552235	0.0149893381591224	4
2L	16263556	16287730	FBgn0001994	crp	2L	16274652	16274656	2L_16274652_16274656	74.0037440355501	-1.86375626685118	0.688274437990763	-2.70786791427549	0.00677169672467938	0.0437273981772798	4
2L	16293069	16293721	FBgn0266204	CR44899	2L	16293572	16293576	2L_16293572_16293576	68.9301322716289	1.14156379298189	0.386545392265578	2.95324641251336	0.00314450846399077	0.0254429269511505	4
2L	16293069	16293721	FBtr0343813	CR44899-RA	2L	16293572	16293576	2L_16293572_16293576	68.9301322716289	1.14156379298189	0.386545392265578	2.95324641251336	0.00314450846399077	0.0254429269511505	4
2L	16301656	16302954	FBgn0028894	GMF	2L	16302313	16302317	2L_16302313_16302317	32.8724903434397	-1.85626943336051	0.628633180587855	-2.95286582172557	0.00314838779697918	0.0254659192673421	4
2L	16303264	16305940	FBgn0028525	c(2)M	2L	16303614	16303618	2L_16303614_16303618	8.59828908277253	-4.1379574936397	1.32310669351174	-3.1274556420366	0.00176326425224709	0.0168181377133712	4
2L	16305801	16307298	FBgn0015338	CG5861	2L	16306829	16306833	2L_16306829_16306833	103.690566299679	-1.44460440742896	0.514623328597526	-2.8071102244157	0.00499881339248866	0.0353181687120264	4
2L	16328059	16329132	FBgn0001995	mRpL4	2L	16328137	16328141	2L_16328137_16328141	17.2459471196642	-2.57276795178538	0.953659729338152	-2.69778399216973	0.00698027176015193	0.0446744802932469	4
2L	16328059	16329132	FBgn0001995	mRpL4	2L	16328305	16328309	2L_16328305_16328309	35.197386161104	-2.52700506427398	0.812212268289799	-3.11126187442953	0.00186289653518827	0.0175000641629659	4
2L	16328059	16329132	FBgn0001995	mRpL4	2L	16328514	16328518	2L_16328514_16328518	32.915538583493	-2.73243385021938	0.658643668769408	-4.14857680986228	3.34548600802179e-05	0.00085043889411574	4
2L	16328059	16329132	FBgn0001995	mRpL4	2L	16328948	16328952	2L_16328948_16328952	24.772395423758	-2.54538488843978	0.620792552742074	-4.10021814404293	4.1276087438144e-05	0.000998189284486715	4
2L	16508078	16532877	FBgn0032587	CG5953	2L	16523724	16523728	2L_16523724_16523728	27.8669112801453	-3.65679048598165	1.26471257646369	-2.89140042886783	0.00383529104136677	0.029318332425642	4
2L	16545016	16663218	FBgn0259735	CG42389	2L	16558442	16558446	2L_16558442_16558446	11.0267473310246	-4.09349803147112	1.28772982146848	-3.1788485156017	0.00147861343866483	0.0147685101984663	4
2L	16663454	16676701	FBgn0032593	Trpgamma	2L	16671599	16671603	2L_16671599_16671603	121.937686793003	-1.16630077196915	0.368405647493161	-3.16580589875677	0.00154653954394857	0.0152486185000948	4
2L	16715891	16719635	FBgn0086907	Cyt-c-d	2L	16717607	16717611	2L_16717607_16717611	52.4439429901579	-1.93269191507172	0.581282782933295	-3.3248738339004	0.000884585548729111	0.0101519652801103	4
2L	16729777	16731199	FBgn0051812	CG31812	2L	16729906	16729910	2L_16729906_16729910	239.303678198768	-1.7015410812937	0.413161972611171	-4.11833903914249	3.81612975659938e-05	0.000938665682517855	4
2L	17131024	17173118	FBgn0083942	CG34106	2L	17153152	17153156	2L_17153152_17153156	5.29041173087531	-3.05027892413804	1.05324997391031	-2.89606361233841	0.00377875793234917	0.0289953762739211	4
2L	17131024	17173118	FBgn0265607	beat-IIIa	2L	17153152	17153156	2L_17153152_17153156	5.29041173087531	-3.05027892413804	1.05324997391031	-2.89606361233841	0.00377875793234917	0.0289953762739211	4
2L	17433862	17435800	FBgn0032636	CG5043	2L	17435365	17435369	2L_17435365_17435369	20.5022398356225	-2.82845932225122	0.796202047362606	-3.5524391473501	0.000381677288537393	0.00542127057683892	4
2L	17436830	17450364	FBgn0260632	dl	2L	17440021	17440025	2L_17440021_17440025	114.210933352455	-1.45451555840511	0.445012816602635	-3.26848015189613	0.00108126760978776	0.0117617271431684	4
2L	17436830	17450364	FBgn0260632	dl	2L	17441743	17441747	2L_17441743_17441747	146.892229819925	-1.50649862088621	0.441429313290282	-3.41277431183086	0.000643051727835711	0.00803169972577106	4
2L	17436830	17450364	FBgn0260632	dl	2L	17442119	17442123	2L_17442119_17442123	159.589230764261	-1.8355627434933	0.43558009828659	-4.21406476263199	2.50815314880233e-05	0.000680248759473787	4
2L	17436830	17450364	FBgn0260632	dl	2L	17442295	17442299	2L_17442295_17442299	13.3912708780012	-3.39415535732651	1.10110704404986	-3.0824935465337	0.00205274181343769	0.0187459015985468	4
2L	17436830	17450364	FBgn0260632	dl	2L	17442422	17442426	2L_17442422_17442426	6.90455840590962	-4.27211950190786	1.46402045412171	-2.9180736443131	0.00352201157499889	0.0275897221600833	4
2L	17436830	17450364	FBgn0260632	dl	2L	17442833	17442837	2L_17442833_17442837	164.021665217042	-1.31609758741482	0.447577081673277	-2.94049369662666	0.00327689668777082	0.0262257641138875	4
2L	17436830	17450364	FBgn0260632	dl	2L	17443125	17443129	2L_17443125_17443129	175.218462368001	-1.40934319268414	0.448251315849499	-3.1440915907034	0.00166603285943988	0.0161315432556376	4
2L	17436830	17450364	FBgn0260632	dl	2L	17443336	17443340	2L_17443336_17443340	14.2842147058008	-3.03778493451158	1.10257333268821	-2.7551772244528	0.00586603517514101	0.0395415748671809	4
2L	17436830	17450364	FBgn0260632	dl	2L	17444078	17444082	2L_17444078_17444082	143.906354515473	-1.13159624886017	0.412467457923795	-2.74348006641831	0.00607917389621441	0.0405562503811899	4
2L	17436830	17450364	FBgn0260632	dl	2L	17444305	17444309	2L_17444305_17444309	59.7494038249468	-2.23967740111855	0.552214486854382	-4.05581065769676	4.99607201038399e-05	0.00115566933321149	4
2L	17436830	17450364	FBgn0260632	dl	2L	17444726	17444730	2L_17444726_17444730	172.368290008706	-1.94310033116105	0.541956683423317	-3.58534250170564	0.000336636114902934	0.00493555336470337	4
2L	17459605	17473215	FBgn0000183	BicD	2L	17471752	17471756	2L_17471752_17471756	40.653384506297	-1.31364086357148	0.492752865181302	-2.66592232414142	0.00767774301584697	0.047723004655767	4
2L	17471603	17474773	FBgn0032640	Sgt	2L	17471752	17471756	2L_17471752_17471756	40.653384506297	-1.31364086357148	0.492752865181302	-2.66592232414142	0.00767774301584697	0.047723004655767	4
2L	17484501	17485624	FBgn0032644	CG5131	2L	17484829	17484833	2L_17484829_17484833	17.2907839394123	-2.51706927097602	0.881412559449012	-2.85572203843963	0.00429390871615141	0.0317062772142199	4
2L	17606465	17607260	FBgn0265585	CR44412	2L	17606536	17606540	2L_17606536_17606540	23.3945196237541	-2.79402380390022	0.668850665452291	-4.17735071252541	2.94924106745966e-05	0.00076963091662546	4
2L	17606465	17607260	FBgn0265585	CR44412	2L	17606595	17606599	2L_17606595_17606599	175.699619410087	-2.02961400463732	0.501316191065924	-4.04857062430371	5.15313848396604e-05	0.00118087677415316	4
2L	17606465	17607260	FBgn0265585	CR44412	2L	17607036	17607040	2L_17607036_17607040	230.012566737904	-1.37591882262044	0.396062353053105	-3.47399547574762	0.00051276967967119	0.00677939817911382	4
2L	17606465	17607260	FBtr0340253	CR44412-RA	2L	17606536	17606540	2L_17606536_17606540	23.3945196237541	-2.79402380390022	0.668850665452291	-4.17735071252541	2.94924106745966e-05	0.00076963091662546	4
2L	17606465	17607260	FBtr0340253	CR44412-RA	2L	17606595	17606599	2L_17606595_17606599	175.699619410087	-2.02961400463732	0.501316191065924	-4.04857062430371	5.15313848396604e-05	0.00118087677415316	4
2L	17606465	17607260	FBtr0340253	CR44412-RA	2L	17607036	17607040	2L_17607036_17607040	230.012566737904	-1.37591882262044	0.396062353053105	-3.47399547574762	0.00051276967967119	0.00677939817911382	4
2L	17786971	17875247	FBgn0262018	CadN2	2L	17869175	17869179	2L_17869175_17869179	161.68063064452	1.69532708337694	0.556226560101542	3.04790746250495	0.00230440877850345	0.020372494052542	4
2L	17786971	17875247	FBgn0262018	CadN2	2L	17869810	17869814	2L_17869810_17869814	165.645846124938	1.92776968511068	0.494638748422795	3.89732848721934	9.72596566988161e-05	0.0019264728623746	4
2L	18012380	18070246	FBgn0243486	rdo	2L	18026234	18026238	2L_18026234_18026238	139.935223453551	2.87844573452359	0.673316242933083	4.27502791553724	1.91113347333461e-05	0.000549149861609909	4
2L	18012380	18070246	FBgn0243486	rdo	2L	18029972	18029976	2L_18029972_18029976	38.3158321043484	3.04891384846741	0.947140117024706	3.21907370795897	0.00128605423063833	0.0133536657213667	4
2L	18159811	18275770	FBgn0261804	CG42750	2L	18169348	18169352	2L_18169348_18169352	196.657929460482	2.50689873348805	0.436728492847483	5.74017673347345	9.45777962869151e-09	1.33590662784718e-06	4
2L	18159811	18275770	FBgn0261804	CG42750	2L	18169834	18169838	2L_18169834_18169838	105.038500931986	2.38177131926437	0.524053246231356	4.54490328300129	5.49604844018805e-06	0.000210137526166509	4
2L	18159811	18275770	FBgn0261804	CG42750	2L	18171278	18171282	2L_18171278_18171282	50.5762095340912	2.08677282419471	0.469188525692742	4.44762117980966	8.68264783524555e-06	0.000300081403939956	4
2L	18159811	18275770	FBgn0261804	CG42750	2L	18179999	18180003	2L_18179999_18180003	31.324459716625	-1.79538414341629	0.626473028016223	-2.86586024158377	0.00415877801087211	0.0310307351330286	4
2L	18159811	18275770	FBgn0261804	CG42750	2L	18180681	18180685	2L_18180681_18180685	28.9145882518924	-1.71992595473981	0.61053129012582	-2.81709714564402	0.00484598656621548	0.0345355089831794	4
2L	18455717	18473132	FBgn0263049	let-7-C	2L	18471643	18471647	2L_18471643_18471647	69.5322606144651	-1.14236894268447	0.377095994468675	-3.02938498271258	0.00245052192586302	0.0212635070925445	4
2L	18455717	18473132	FBtr0306973	let-7-C-RA	2L	18471643	18471647	2L_18471643_18471647	69.5322606144651	-1.14236894268447	0.377095994468675	-3.02938498271258	0.00245052192586302	0.0212635070925445	4
2L	18532025	18590342	FBgn0085370	Pde11	2L	18567902	18567906	2L_18567902_18567906	153.01055438156	0.868198972268205	0.290520386221248	2.98842702077032	0.00280417460421728	0.0233959677132894	4
2L	18532025	18590342	FBgn0085370	Pde11	2L	18574641	18574645	2L_18574641_18574645	22.5369398400249	3.45455776408895	0.911383285697309	3.79045547389629	0.000150371287949445	0.00267621033500765	4
2L	18590891	18595429	FBgn0032688	CG15160	2L	18592619	18592623	2L_18592619_18592623	40.0595443249365	1.37692921070423	0.457063352066247	3.01255658428869	0.0025905713536045	0.0221269980017779	4
2L	18590891	18595429	FBgn0032688	CG15160	2L	18592808	18592812	2L_18592808_18592812	39.929072662005	1.37302931902008	0.451240576054541	3.04278779852927	0.00234397559004547	0.0206047218507127	4
2L	18845184	18855110	FBgn0032719	CG17321	2L	18852678	18852682	2L_18852678_18852682	71.1699768356157	-2.20181095496815	0.78595352881118	-2.80145183430701	0.00508732347357523	0.0357426112346265	4
2L	18855126	18859248	FBgn0032721	CG10602	2L	18858144	18858148	2L_18858144_18858148	448.08051645766	-1.15533578512654	0.432934975719036	-2.66861272459614	0.00761652155487287	0.0474652694679571	4
2L	18858028	18859248	FBgn0032720	mRpL13	2L	18858144	18858148	2L_18858144_18858148	448.08051645766	-1.15533578512654	0.432934975719036	-2.66861272459614	0.00761652155487287	0.0474652694679571	4
2L	18991020	18992409	FBgn0032734	CG15169	2L	18991060	18991064	2L_18991060_18991064	206.758022098634	-1.22772448189244	0.417531108850059	-2.94043834308244	0.00327748222771924	0.026227806846408	4
2L	19033657	19034576	FBgn0051800	CG31800	2L	19034147	19034151	2L_19034147_19034151	96.7509811461913	-1.99707130826932	0.451110540962894	-4.42701095834866	9.55478801039986e-06	0.000321745411350681	4
2L	19034444	19041541	FBgn0086442	mib2	2L	19034621	19034625	2L_19034621_19034625	120.726146840437	-2.06632651077095	0.405368072722785	-5.09740813303773	3.44335423864404e-07	2.35951189149348e-05	4
2L	19034444	19041541	FBgn0086442	mib2	2L	19034809	19034813	2L_19034809_19034813	93.575551126287	-2.33103282851347	0.662420289504985	-3.51896351220674	0.000433236288062253	0.0059536274958044	4
2L	19054078	19058821	FBgn0032748	CG10492	2L	19054223	19054227	2L_19054223_19054227	87.9875229319416	-1.65835121494346	0.441254504937538	-3.75826466673288	0.000171095852576327	0.00294577814894724	4
2L	19054078	19058821	FBgn0032748	CG10492	2L	19054499	19054503	2L_19054499_19054503	15.7707298902248	-1.72560929443035	0.62748944880576	-2.7500212118539	0.0059591406987224	0.0400057168357276	4
2L	19129469	19131954	FBgn0086443	Aats-asn	2L	19131817	19131821	2L_19131817_19131821	66.553229193282	-1.33810189046112	0.464247974766712	-2.88229989831086	0.00394783794043166	0.0299252294567116	4
2L	19133816	19179758	FBgn0010300	brat	2L	19168498	19168502	2L_19168498_19168502	7.28534641368843	-3.26399215977483	0.99425318003201	-3.28285815456959	0.00102760357786892	0.0113383552453205	4
2L	19390370	19398493	FBgn0032775	CG17544	2L	19392592	19392596	2L_19392592_19392596	47.756306882092	-2.42830263854857	0.536719251503367	-4.52434421114358	6.05830583157165e-06	0.000227355694919021	4
2L	19390370	19398493	FBgn0032775	CG17544	2L	19392851	19392855	2L_19392851_19392855	98.8756420650135	-2.24134042539441	0.356713220289387	-6.28331190970747	3.31435146043108e-10	9.41971694746043e-08	4
2L	19390370	19398493	FBgn0032775	CG17544	2L	19394543	19394547	2L_19394543_19394547	215.084797796383	-1.30643504635117	0.419029514846247	-3.11776378528023	0.00182228791847989	0.0172244213717476	4
2L	19390370	19398493	FBgn0032775	CG17544	2L	19394831	19394835	2L_19394831_19394835	216.286267810651	-1.42761375697319	0.406055069750691	-3.51581315768255	0.000438409394019057	0.00600678326812134	4
2L	19390370	19398493	FBgn0032775	CG17544	2L	19395181	19395185	2L_19395181_19395185	13.3611788287804	-3.10424755345885	0.802985631081039	-3.86588182067427	0.000110688530341011	0.00212586408140525	4
2L	19390370	19398493	FBgn0032775	CG17544	2L	19395247	19395251	2L_19395247_19395251	5.03261283545077	-8.59568944243681	1.93637838112848	-4.43905464252676	9.03548766709457e-06	0.000308339667046708	4
2L	19390370	19398493	FBgn0032775	CG17544	2L	19395437	19395441	2L_19395437_19395441	5.34648397715758	-8.57933372110839	1.93809270753088	-4.42668902667633	9.56905292365685e-06	0.000321980219236024	4
2L	19394160	19396190	FBgn0051798	CG31798	2L	19394543	19394547	2L_19394543_19394547	215.084797796383	-1.30643504635117	0.419029514846247	-3.11776378528023	0.00182228791847989	0.0172244213717476	4
2L	19394160	19396190	FBgn0051798	CG31798	2L	19394831	19394835	2L_19394831_19394835	216.286267810651	-1.42761375697319	0.406055069750691	-3.51581315768255	0.000438409394019057	0.00600678326812134	4
2L	19394160	19396190	FBgn0051798	CG31798	2L	19395181	19395185	2L_19395181_19395185	13.3611788287804	-3.10424755345885	0.802985631081039	-3.86588182067427	0.000110688530341011	0.00212586408140525	4
2L	19394160	19396190	FBgn0051798	CG31798	2L	19395247	19395251	2L_19395247_19395251	5.03261283545077	-8.59568944243681	1.93637838112848	-4.43905464252676	9.03548766709457e-06	0.000308339667046708	4
2L	19394160	19396190	FBgn0051798	CG31798	2L	19395437	19395441	2L_19395437_19395441	5.34648397715758	-8.57933372110839	1.93809270753088	-4.42668902667633	9.56905292365685e-06	0.000321980219236024	4
2L	19400753	19426596	FBgn0041789	Pax	2L	19406252	19406256	2L_19406252_19406256	138.997778361505	-1.13414712727395	0.332782535561283	-3.4080728586344	0.000654234236751289	0.00813528060925075	4
2L	19430643	19432444	FBgn0032781	CG9987	2L	19431933	19431937	2L_19431933_19431937	34.9787565776984	-1.46283430135386	0.471701606195002	-3.10118575417597	0.00192747336102939	0.0179241102123417	4
2L	19584235	19586440	FBgn0032814	CG10366	2L	19584944	19584948	2L_19584944_19584948	127.924633046374	-1.07083126473499	0.392270303803516	-2.72983005430704	0.00633669823977618	0.0417611249134071	4
2L	19586623	19732069	FBgn0000464	Lar	2L	19716574	19716578	2L_19716574_19716578	205.121716567852	-0.662810247747269	0.225332628667567	-2.94147479513548	0.00326653424851887	0.0261639927245953	4
2L	19606569	19731561	FBgn0267964	CG46244	2L	19716574	19716578	2L_19716574_19716578	205.121716567852	-0.662810247747269	0.225332628667567	-2.94147479513548	0.00326653424851887	0.0261639927245953	4
2L	19796365	19958424	FBgn0263873	sick	2L	19925371	19925375	2L_19925371_19925375	169.897098374492	-1.14236438215256	0.32137465092691	-3.55461881905667	0.000378527433654015	0.0053899447815139	4
2L	19796365	19958424	FBgn0263873	sick	2L	19926241	19926245	2L_19926241_19926245	8.41405560001626	-2.93694492815254	0.973970715991429	-3.01543452994165	0.00256611331762702	0.0219705245319762	4
2L	19796365	19958424	FBgn0263873	sick	2L	19937980	19937984	2L_19937980_19937984	94.8777236793436	1.27306383615478	0.33140910266356	3.84136653436214	0.000122351256196691	0.00229373289406242	4
2L	19796365	19958424	FBgn0263873	sick	2L	19939221	19939225	2L_19939221_19939225	54.8056313890232	1.90865964914261	0.430819124306093	4.43030390588354	9.41003811984948e-06	0.000318351061283618	4
2L	19796365	19958424	FBgn0263873	sick	2L	19945898	19945902	2L_19945898_19945902	183.885334318243	1.56122562473278	0.429646951609208	3.63374072336679	0.000279341579225671	0.00429003655286738	4
2L	19796365	19958424	FBgn0263873	sick	2L	19946266	19946270	2L_19946266_19946270	177.46054106966	1.64073524509328	0.392373644493438	4.18156333413144	2.89511580977344e-05	0.000758882591010723	4
2L	19965664	19966510	FBgn0042129	OS9	2L	19966000	19966004	2L_19966000_19966004	261.166670034594	-2.2033339982704	0.379974128231808	-5.79864215630551	6.68540176477024e-09	1.02896714275729e-06	4
2L	19965664	19966510	FBgn0042129	OS9	2L	19966411	19966415	2L_19966411_19966415	106.964240752615	-2.98104822055689	0.436212070685736	-6.83394252678658	8.26121330739689e-12	5.19197586814401e-09	4
2L	19966727	19967685	FBgn0014000	Hf	2L	19967350	19967354	2L_19967350_19967354	40.8131776664968	-2.53993127160574	0.549346572855883	-4.62354986288787	3.7722800885887e-06	0.000156993465066436	4
2L	19966727	19967685	FBgn0014000	Hf	2L	19967643	19967647	2L_19967643_19967647	39.73905994271	-2.48220123748133	0.535706647206787	-4.63350837706365	3.59520204316775e-06	0.000151353992235177	4
2L	20027915	20056373	FBgn0032840	sNPF	2L	20054622	20054626	2L_20054622_20054626	7.48305469767753	-3.70328361259401	1.29728444150483	-2.85464273995165	0.00430852655055304	0.0317875387683315	4
2L	20027915	20056373	FBgn0032840	sNPF	2L	20054835	20054839	2L_20054835_20054839	6.87399468471826	-3.79059589630027	1.26137742037661	-3.00512426738105	0.0026547236411076	0.0225173795728394	4
2L	20089636	20091348	FBgn0032845	CG10747	2L	20091045	20091049	2L_20091045_20091049	8.90269729875022	-2.97088322123894	1.01342064477673	-2.93154006339931	0.00337285858580329	0.0267568203856985	4
2L	20096329	20097253	FBgn0032849	mRpS18B	2L	20096962	20096966	2L_20096962_20096966	17.7707550388436	-2.77942499922057	0.841933061594407	-3.30124225547937	0.000962577304761951	0.0108187491078086	4
2L	20311219	20348386	FBgn0003475	spir	2L	20342264	20342268	2L_20342264_20342268	6.7805333508644	-3.7583768616927	1.18389602658592	-3.17458355910779	0.00150051680647004	0.0149238673207648	4
2L	20311219	20348386	FBgn0003475	spir	2L	20342378	20342382	2L_20342378_20342382	40.8110578984751	-2.47100250852005	0.846733146694457	-2.91827775748067	0.00351970674128402	0.0275798520592031	4
2L	20311219	20348386	FBgn0003475	spir	2L	20342782	20342786	2L_20342782_20342786	158.23895435602	-2.00778814120076	0.755680124417701	-2.65692860818311	0.00788561403328726	0.0486058946315188	4
2L	20311219	20348386	FBgn0003475	spir	2L	20347584	20347588	2L_20347584_20347588	6.51921713356685	-4.38928700679365	1.48352298514928	-2.9586916082409	0.00308948108877642	0.0251164405218379	4
2L	20426199	20447905	FBgn0263355	CG31688	2L	20427144	20427148	2L_20427144_20427148	70.8116158799199	-1.403049108534	0.468037109658132	-2.99773047816407	0.00271998103683261	0.0229007198909879	4
2L	20426199	20447905	FBgn0263355	CG31688	2L	20431594	20431598	2L_20431594_20431598	154.200872215429	-0.911898615041866	0.320900119193622	-2.84168986079949	0.00448751228345122	0.0326954182127892	4
2L	20426199	20447905	FBgn0263355	CG31688	2L	20434047	20434051	2L_20434047_20434051	21.7328790037564	-1.94717831526672	0.679362028683051	-2.86618655894169	0.00415449338167881	0.0310064345240104	4
2L	20659132	20675941	FBgn0051678	CG31678	2L	20660769	20660773	2L_20660769_20660773	78.1133737748733	-1.70269288351772	0.364695154813968	-4.66881136489533	3.02947375510444e-06	0.000132147885543874	4
2L	20683462	20714588	FBgn0014859	Hr38	2L	20709642	20709646	2L_20709642_20709646	141.595724955791	-0.911331733698399	0.322353169887155	-2.82712198554593	0.00469684322108265	0.0337779855365453	4
2L	20683462	20714588	FBgn0014859	Hr38	2L	20710274	20710278	2L_20710274_20710278	125.917281316412	-0.956107272082754	0.300898784408231	-3.17750460163241	0.00148548332610228	0.0148164442418525	4
2L	20683462	20714588	FBgn0014859	Hr38	2L	20713331	20713335	2L_20713331_20713335	80.3182946042828	-0.922408437178171	0.320687038912334	-2.87635085068196	0.00402302269776589	0.0303197229552341	4
2L	20710096	20711006	FBgn0265076	CR44187	2L	20710274	20710278	2L_20710274_20710278	125.917281316412	-0.956107272082754	0.300898784408231	-3.17750460163241	0.00148548332610228	0.0148164442418525	4
2L	20710096	20711006	FBtr0336826	CR44187-RA	2L	20710274	20710278	2L_20710274_20710278	125.917281316412	-0.956107272082754	0.300898784408231	-3.17750460163241	0.00148548332610228	0.0148164442418525	4
2L	20869854	20871565	FBgn0032900	CG14401	2L	20871517	20871521	2L_20871517_20871521	62.6803064950597	-1.88757553789078	0.633609555235684	-2.979083131391	0.00289112328647274	0.0239327168407397	4
2L	20871335	20918931	FBgn0032901	sky	2L	20871517	20871521	2L_20871517_20871521	62.6803064950597	-1.88757553789078	0.633609555235684	-2.979083131391	0.00289112328647274	0.0239327168407397	4
2L	20871335	20918931	FBgn0263996	CG43739	2L	20871517	20871521	2L_20871517_20871521	62.6803064950597	-1.88757553789078	0.633609555235684	-2.979083131391	0.00289112328647274	0.0239327168407397	4
2L	20965520	21052164	FBgn0250867	CG42238	2L	20984422	20984426	2L_20984422_20984426	23.0603917858789	-2.40686100674288	0.883236326896657	-2.72504757044996	0.0064292223139445	0.0421786385482488	4
2L	20965520	21052164	FBgn0250867	CG42238	2L	20996063	20996067	2L_20996063_20996067	114.993962410536	1.32365829105285	0.413217151444946	3.20329949137942	0.00135862611077399	0.0138987674915183	4
2L	20965520	21052164	FBgn0250867	CG42238	2L	21005515	21005519	2L_21005515_21005519	54.8616853325367	-3.09269883599676	0.807131490240995	-3.83171623631403	0.000127252461034341	0.00236317366033769	4
2L	20965520	21052164	FBgn0250867	CG42238	2L	21023977	21023981	2L_21023977_21023981	36.3385557248438	-1.48805422196825	0.558085009462796	-2.6663576278471	0.00766780764233141	0.0476868403078698	4
2L	20965520	21052164	FBgn0250867	CG42238	2L	21024239	21024243	2L_21024239_21024243	37.326117959327	-1.55112259693471	0.545524252717842	-2.84336138898848	0.00446404218797897	0.0325799712235682	4
2L	21075405	21081053	FBgn0032911	tadr	2L	21080645	21080649	2L_21080645_21080649	24.2480081420688	-2.38755308722467	0.884497597737105	-2.69933247227915	0.00694787267575924	0.0445443657009263	4
2L	21075405	21081053	FBgn0032911	tadr	2L	21080901	21080905	2L_21080901_21080905	22.9642361755793	-2.49285913012342	0.84677769198381	-2.94393576226981	0.0032406725488423	0.0260177609634104	4
2L	21104568	21134255	FBgn0040297	Nhe2	2L	21116076	21116080	2L_21116076_21116080	289.578382938527	-1.77113993908169	0.550817014481908	-3.21547790376012	0.00130227520022232	0.0134803357588503	4
2L	21104568	21134255	FBgn0040297	Nhe2	2L	21116301	21116305	2L_21116301_21116305	182.996264313953	-1.76320106173615	0.514236312315816	-3.4287758750364	0.00060630998947468	0.00767815699294688	4
2L	21104568	21134255	FBgn0040297	Nhe2	2L	21121226	21121230	2L_21121226_21121230	18.3420450759677	-3.24044521658712	0.800127523646059	-4.04991094647127	5.1237127438817e-05	0.00117630373200697	4
2L	21104568	21134255	FBgn0040297	Nhe2	2L	21121537	21121541	2L_21121537_21121541	21.4804324273101	-2.97547127929577	0.711541926321134	-4.18172305696696	2.89308232902619e-05	0.000758557702099052	4
2L	21104568	21134255	FBgn0040297	Nhe2	2L	21124328	21124332	2L_21124328_21124332	86.4092031095938	-1.91797479451095	0.411922260545689	-4.65615718842225	3.22166002763198e-06	0.000138669283472277	4
2L	21104568	21134255	FBgn0040297	Nhe2	2L	21124722	21124726	2L_21124722_21124726	31.8557652234096	-2.05514708805716	0.637095037698613	-3.22580928503383	0.00125617031027162	0.0131292304533478	4
2L	21104568	21134255	FBgn0040297	Nhe2	2L	21127875	21127879	2L_21127875_21127879	142.719997291846	-1.03115674513515	0.38841501542581	-2.65478085085025	0.0079359946803475	0.0488043605072533	4
2L	21104568	21134255	FBgn0040297	Nhe2	2L	21128295	21128299	2L_21128295_21128299	573.877210862825	-1.03814171863561	0.377506448190321	-2.74999731425044	0.00595957531635249	0.0400073626781384	4
2L	21104568	21134255	FBgn0040297	Nhe2	2L	21128724	21128728	2L_21128724_21128728	396.351378693439	-1.18290300340966	0.398598554374739	-2.96765502640926	0.00300080914240497	0.0245896338759555	4
2L	21104568	21134255	FBgn0040297	Nhe2	2L	21128956	21128960	2L_21128956_21128960	215.516529227655	-1.26052195966203	0.383999710727704	-3.2826117427882	0.00102850213799659	0.0113447832171207	4
2L	21104568	21134255	FBgn0040297	Nhe2	2L	21129673	21129677	2L_21129673_21129677	206.377861382347	-0.950403141562638	0.31571544258508	-3.01031566204279	0.00260976308156353	0.0222360575535671	4
2L	21104568	21134255	FBgn0040297	Nhe2	2L	21129715	21129719	2L_21129715_21129719	112.701775512678	-1.42639406660329	0.340182123792295	-4.1930306351847	2.75252254451433e-05	0.000731125384503147	4
2L	21104568	21134255	FBgn0040297	Nhe2	2L	21130291	21130295	2L_21130291_21130295	119.542213524997	-1.41458357500953	0.342246499514014	-4.13323022154564	3.57700103603032e-05	0.000894479053498294	4
2L	21134439	21142347	FBgn0023388	Dap160	2L	21135024	21135028	2L_21135024_21135028	34.6197577303098	-2.02089325102251	0.526432580929153	-3.8388453227109	0.000123614269524603	0.00231085145777014	4
2L	21134439	21142347	FBgn0023388	Dap160	2L	21135155	21135159	2L_21135155_21135159	51.3892834594573	-1.60083859926639	0.579535404797922	-2.76227920850597	0.00573993693057377	0.0389037884674225	4
2L	21182446	21198762	FBgn0011829	Ret	2L	21187728	21187732	2L_21187728_21187732	101.504135091676	1.66088371829504	0.539977995541477	3.07583592666503	0.00209913320408983	0.0190506171755734	4
2L	21212322	21220572	FBgn0032935	Atg18b	2L	21220424	21220428	2L_21220424_21220428	658.271602606836	-1.02513270591602	0.303325062431232	-3.37965052310318	0.000725780525655272	0.00878290097659442	4
2L	21380000	21393319	FBgn0032946	nrv3	2L	21382485	21382489	2L_21382485_21382489	19.2289594313861	-2.68660802297793	0.813352303677982	-3.30312954279354	0.000956122078637438	0.0107667833983329	4
2L	21578292	21589423	FBgn0016919	nompB	2L	21587826	21587830	2L_21587826_21587830	99.2190641151238	-1.20888133196742	0.436883295180278	-2.76705780537703	0.00565647244387556	0.0384864664592188	4
2L	22175415	22183991	FBgn0032981	CG3635	2L	22182445	22182449	2L_22182445_22182449	24.8101994895873	4.94493082888377	0.988715345558148	5.00136955605991	5.69244764889932e-07	3.54904867175309e-05	4
2L	22189526	22214376	FBgn0259683	Ir40a	2L	22189735	22189739	2L_22189735_22189739	66.7330044115643	1.77243130534055	0.578054077230879	3.06620327605202	0.00216795870022001	0.0195067324047918	4
2L	22189526	22214376	FBgn0259683	Ir40a	2L	22190816	22190820	2L_22190816_22190820	78.2654152788283	1.87707463129939	0.55422241399964	3.38686163512075	0.000706970333030757	0.00860458278302241	4
2L	22189526	22214376	FBgn0259683	Ir40a	2L	22191233	22191237	2L_22191233_22191237	120.31971048224	1.9862331464971	0.487196034852883	4.0768664036785	4.56467015597811e-05	0.00107577198479698	4
2L	22189526	22214376	FBgn0259683	Ir40a	2L	22191891	22191895	2L_22191891_22191895	122.853990485081	1.55449067779159	0.465473476382512	3.33959023803573	0.000839020874560054	0.00976088566522849	4
2L	22189526	22214376	FBgn0259683	Ir40a	2L	22192372	22192376	2L_22192372_22192376	91.70530513059	1.60715727090233	0.601919181295702	2.67005491907191	0.00758388415630891	0.0473262699701362	4
2L	22189526	22214376	FBgn0259683	Ir40a	2L	22195083	22195087	2L_22195083_22195087	66.8496147678313	1.13798010883333	0.364469619656136	3.1222907135771	0.00179449642468362	0.0170287251609936	4
2L	22189526	22214376	FBgn0259683	Ir40a	2L	22195571	22195575	2L_22195571_22195575	84.7015535257471	1.55089969838916	0.376278763170625	4.12167746412492	3.76123561308207e-05	0.000928624578444189	4
2L	22189526	22214376	FBgn0259683	Ir40a	2L	22197175	22197179	2L_22197175_22197179	46.0548404617247	2.20740692593706	0.776063001185109	2.84436562826236	0.00444999510566416	0.0325017884825667	4
2L	22189526	22214376	FBgn0259683	Ir40a	2L	22200394	22200398	2L_22200394_22200398	38.4324490853983	2.7509117917468	0.596687750872029	4.61030377735505	4.0208099914266e-06	0.000165091659395211	4
2L	22189526	22214376	FBgn0259683	Ir40a	2L	22201113	22201117	2L_22201113_22201117	41.4366591236998	2.53932799766191	0.534348762504436	4.75219215585033	2.01222998285459e-06	9.63335751858152e-05	4
2L	22189526	22214376	FBgn0259683	Ir40a	2L	22207692	22207696	2L_22207692_22207696	67.1338441313094	2.00782276546014	0.522358982224267	3.84376039043225	0.00012116331025524	0.00227773648179281	4
2L	22189526	22214376	FBgn0259683	Ir40a	2L	22208243	22208247	2L_22208243_22208247	65.2887624974122	1.77979636169654	0.430370346749265	4.13549951835657	3.54183357913157e-05	0.000887319863848684	4
2L	22189526	22214376	FBgn0259683	Ir40a	2L	22208446	22208450	2L_22208446_22208450	56.1135965214582	1.78153895364214	0.493374526739265	3.61092609587369	0.000305105600939054	0.00458364064876803	4
2L	22189526	22214376	FBgn0259683	Ir40a	2L	22209181	22209185	2L_22209181_22209185	61.5345127689649	2.15444621650475	0.541808061877365	3.97640117985619	6.99660537663504e-05	0.00149117800178973	4
2L	22189526	22214376	FBgn0259683	Ir40a	2L	22210448	22210452	2L_22210448_22210452	42.0419074790681	1.43979839050333	0.527561678574829	2.72915651188472	0.00634965597545821	0.0418242662910746	4
2R	5758065	5760407	FBgn0033038	CG7791	2R	5758311	5758315	2R_5758311_5758315	207.292290922657	-1.035693207128	0.379654816005165	-2.72798648526536	0.00637222186790835	0.0419375848470507	4
2R	5804712	5860831	FBgn0085414	dpr12	2R	5838399	5838403	2R_5838399_5838403	80.9787533533305	-1.30257420242048	0.457669017766543	-2.8461052679011	0.00442575616565767	0.032376431718617	4
2R	5804712	5860831	FBgn0085414	dpr12	2R	5852944	5852948	2R_5852944_5852948	449.893411259362	-0.855394305186316	0.286927664151999	-2.98121935266993	0.00287103065362359	0.023816381248601	4
2R	5804712	5860831	FBgn0085414	dpr12	2R	5854596	5854600	2R_5854596_5854600	174.493841509234	-0.996767255563515	0.370475287900957	-2.69050942968696	0.00713430187701177	0.0453582176889217	4
2R	5804712	5860831	FBgn0085414	dpr12	2R	5855403	5855407	2R_5855403_5855407	99.4838166244099	-1.20628524474551	0.440386218284345	-2.73915303127547	0.00615976944171457	0.0409473956066741	4
2R	6036557	6040647	FBgn0033054	CG14591	2R	6037228	6037232	2R_6037228_6037232	17.5320757757901	-2.76787096736708	0.955996660359399	-2.895272632361	0.00378829355517531	0.0290516550500893	4
2R	6036557	6040647	FBgn0033054	CG14591	2R	6038315	6038319	2R_6038315_6038319	645.417087518617	-1.2776914584555	0.426553443937489	-2.99538422820176	0.00274099329656088	0.023035383151517	4
2R	6036557	6040647	FBgn0033054	CG14591	2R	6039170	6039174	2R_6039170_6039174	92.8284702229165	-2.01311488802743	0.74352596969763	-2.70752464617491	0.00677870373331387	0.0437571389973156	4
2R	6036557	6040647	FBgn0033054	CG14591	2R	6039344	6039348	2R_6039344_6039348	52.2262063763516	-2.28963198713642	0.797951183945309	-2.86938854556966	0.00411266246379249	0.0307867243487586	4
2R	6036557	6040647	FBgn0033054	CG14591	2R	6039549	6039553	2R_6039549_6039553	44.8492453057485	-2.64394953580321	0.721183847549215	-3.66612417178795	0.000246254387247592	0.00389375113787342	4
2R	6087873	6169087	FBgn0000546	EcR	2R	6109979	6109983	2R_6109979_6109983	134.197744100528	-1.0934374360148	0.317267205872639	-3.44642438857593	0.000568057504244961	0.00731163470878171	4
2R	6087873	6169087	FBgn0000546	EcR	2R	6111157	6111161	2R_6111157_6111161	21.68046338988	-2.22658534496993	0.771659369526095	-2.88545105897872	0.00390853226520032	0.0297115425817279	4
2R	6087873	6169087	FBgn0000546	EcR	2R	6111362	6111366	2R_6111362_6111366	22.0025146486114	-2.32671209632607	0.753742805078781	-3.08687801813629	0.00202270581300953	0.0185547672077149	4
2R	6087873	6169087	FBgn0000546	EcR	2R	6123266	6123270	2R_6123266_6123270	136.828736333466	-1.1282331562268	0.392650749497248	-2.87337578667912	0.00406110739702896	0.0305143725738618	4
2R	6087873	6169087	FBgn0000546	EcR	2R	6123678	6123682	2R_6123678_6123682	322.204464654972	-1.0273148252535	0.361538991555228	-2.84150492546962	0.00449011583626954	0.032702241184844	4
2R	6087873	6169087	FBgn0000546	EcR	2R	6124105	6124109	2R_6124105_6124109	495.678650426719	-1.11274125877297	0.322595478069576	-3.44933929462267	0.000561960114478544	0.00725664975565371	4
2R	6087873	6169087	FBgn0000546	EcR	2R	6130797	6130801	2R_6130797_6130801	20.7950844761859	-2.24861087142374	0.702044876135223	-3.20294463767389	0.00136030128776043	0.0139094053750593	4
2R	6207219	6209468	FBgn0033072	CG17994	2R	6208214	6208218	2R_6208214_6208218	206.613832582388	-1.28601809144028	0.424660020935148	-3.02834744982191	0.00245895190830675	0.021312262213648	4
2R	6207219	6209468	FBgn0033072	CG17994	2R	6208354	6208358	2R_6208354_6208358	319.543169023675	-1.26870801826902	0.400958248458352	-3.16418984556894	0.00155515317552151	0.0153078164251399	4
2R	6207219	6209468	FBgn0033072	CG17994	2R	6209349	6209353	2R_6209349_6209353	487.133763566188	-1.25319361415635	0.451534973730239	-2.77540763631977	0.00551325569251698	0.0378141866336698	4
2R	6502006	6621792	FBgn0086655	jing	2R	6503185	6503189	2R_6503185_6503189	93.7916091941259	-1.25421495696979	0.452072938214283	-2.77436415885459	0.00553097273821373	0.0378864814838172	4
2R	6502006	6621792	FBgn0086655	jing	2R	6519905	6519909	2R_6519905_6519909	102.617577676327	1.33742371309231	0.407997166550004	3.2780220617743	0.00104537224989158	0.011483596070598	4
2R	6502006	6621792	FBgn0086655	jing	2R	6585538	6585542	2R_6585538_6585542	172.33577988114	1.15403058056648	0.398954992855897	2.89263350811935	0.00382026780915096	0.0292363393876269	4
2R	6502006	6621792	FBgn0086655	jing	2R	6588613	6588617	2R_6588613_6588617	70.1097891877673	1.26844440474834	0.461105226831347	2.75087839160904	0.00594357033356313	0.0399326500058419	4
2R	6502006	6621792	FBgn0086655	jing	2R	6588887	6588891	2R_6588887_6588891	74.272645252084	1.30497439747814	0.459844912165919	2.83785764059359	0.00454174341329703	0.032962292861531	4
2R	6633647	6636262	FBgn0026761	Trap1	2R	6635871	6635875	2R_6635871_6635875	14.4686973737731	-2.78583899924341	0.886511103994046	-3.14247501998816	0.00167526007183839	0.0161919314742754	4
2R	6662265	6668085	FBgn0000054	Adf1	2R	6662974	6662978	2R_6662974_6662978	57.2908800942741	-1.45480641402743	0.495086832715528	-2.93848738825852	0.00329818076582267	0.0263462066504521	4
2R	6668150	6668738	FBgn0033085	CG15908	2R	6668279	6668283	2R_6668279_6668283	104.481014653212	-1.42625216473498	0.538320182693065	-2.64944954803634	0.00806230089012968	0.0493739171218313	4
2R	6695114	6696661	FBgn0259483	Mob4	2R	6696519	6696523	2R_6696519_6696523	159.047381765124	-1.61019074584885	0.568750774551133	-2.83110075255657	0.00463881061932669	0.0334804994565489	4
2R	6696739	6699469	FBgn0014009	Rab2	2R	6696833	6696837	2R_6696833_6696837	266.692579184867	-1.50731516145393	0.509455969302262	-2.95867602359887	0.00308963732121806	0.0251167436805888	4
2R	6696739	6699469	FBgn0014009	Rab2	2R	6697113	6697117	2R_6697113_6697117	246.533081804487	-1.25474704133106	0.467420567222508	-2.68440699729363	0.0072658595326479	0.0459445134238716	4
2R	6696739	6699469	FBgn0014009	Rab2	2R	6697509	6697513	2R_6697509_6697513	126.741897740026	-1.29001405247466	0.466810492873662	-2.76346412980865	0.00571913780917384	0.0388020412562578	4
2R	6699695	6715892	FBgn0033095	CG3409	2R	6700925	6700929	2R_6700925_6700929	8.44994597085521	-3.1235791063873	1.16140539638282	-2.68948217058026	0.00715629697680833	0.0454681947285673	4
2R	6699695	6715892	FBgn0266525	CG45092	2R	6700925	6700929	2R_6700925_6700929	8.44994597085521	-3.1235791063873	1.16140539638282	-2.68948217058026	0.00715629697680833	0.0454681947285673	4
2R	6749227	6756300	FBgn0027066	Eb1	2R	6756255	6756259	2R_6756255_6756259	137.497506946193	-1.73352270851322	0.423276929604606	-4.09548120218258	4.21292411637545e-05	0.00101213011796716	4
2R	6756296	6757209	FBgn0033100	CG3420	2R	6756550	6756554	2R_6756550_6756554	135.22880509194	-1.71911598077569	0.425196611021977	-4.04310837907134	5.27472237692582e-05	0.00120234518014969	4
2R	6759715	6798941	FBgn0085421	Epac	2R	6792358	6792362	2R_6792358_6792362	29.3635218230347	-1.81734295728804	0.675734860486074	-2.68943199997226	0.00715737275930259	0.0454736616071369	4
2R	6759715	6798941	FBgn0085421	Epac	2R	6793822	6793826	2R_6793822_6793826	88.7103364798845	-1.70778457927024	0.497457259842665	-3.43302775360112	0.000596880996413265	0.00758997850152342	4
2R	6809044	6809766	FBgn0033104	CG15237	2R	6809480	6809484	2R_6809480_6809484	404.288849075291	-0.791500078024139	0.276560913095581	-2.86193760775801	0.00421059786399812	0.0312900836959914	4
2R	6809044	6809766	FBgn0033104	CG15237	2R	6809764	6809768	2R_6809764_6809768	311.061338376556	-1.56614595657127	0.285785943055684	-5.48013642597569	4.24998000223777e-08	4.40579173840228e-06	2
2R	6810011	6810530	FBgn0022224	ubl	2R	6810412	6810416	2R_6810412_6810416	155.331549116252	-1.39152285925859	0.344324751069682	-4.04130941773912	5.31535694977602e-05	0.00120964898843658	4
2R	6873149	6880088	FBgn0265058	CR44169	2R	6877334	6877338	2R_6877334_6877338	66.9837015743654	-1.55391238327714	0.494211536570037	-3.14422523209741	0.00166527214509181	0.0161286147931362	4
2R	6873149	6880088	FBtr0336743	CR44169-RB	2R	6877334	6877338	2R_6877334_6877338	66.9837015743654	-1.55391238327714	0.494211536570037	-3.14422523209741	0.00166527214509181	0.0161286147931362	4
2R	6875438	6880088	FBtr0336742	CR44169-RA	2R	6877334	6877338	2R_6877334_6877338	66.9837015743654	-1.55391238327714	0.494211536570037	-3.14422523209741	0.00166527214509181	0.0161286147931362	4
2R	6875906	6878927	FBgn0265137	Spn42Da	2R	6877334	6877338	2R_6877334_6877338	66.9837015743654	-1.55391238327714	0.494211536570037	-3.14422523209741	0.00166527214509181	0.0161286147931362	4
2R	6891760	6922613	FBgn0050158	CG30158	2R	6895557	6895561	2R_6895557_6895561	45.4039868737329	-1.81517733701788	0.567494441665033	-3.1985817018615	0.00138105393894623	0.0140607684383298	4
2R	6891760	6922613	FBgn0050158	CG30158	2R	6895769	6895773	2R_6895769_6895773	34.7836652290166	-2.24214922744822	0.646972397153938	-3.46560260887719	0.000529044608141774	0.00694014201364281	4
2R	6891760	6922613	FBgn0050158	CG30158	2R	6899888	6899892	2R_6899888_6899892	28.8982639448981	-1.50997210495054	0.50868897153066	-2.96836021509762	0.00299393243748749	0.0245456662250789	4
2R	6891760	6922613	FBgn0050158	CG30158	2R	6900025	6900029	2R_6900025_6900029	124.494887857154	-1.30374283069203	0.412054181014546	-3.1640082561036	0.0015561238110017	0.015314515212826	4
2R	6986043	6988922	FBgn0033122	CG17002	2R	6988706	6988710	2R_6988706_6988710	82.3863472929021	2.24382892938539	0.512772919928643	4.37587252013549	1.20947689057451e-05	0.000384758686394756	4
2R	7012254	7018362	FBgn0029506	Tsp42Ee	2R	7013857	7013861	2R_7013857_7013861	44.6101247198986	7.30865677469979	1.43421239077131	5.0959375485309	3.47019520917565e-07	2.3715022068971e-05	4
2R	7025010	7028082	FBgn0033127	Tsp42Ef	2R	7027045	7027049	2R_7027045_7027049	19.6896102868575	-2.41051031470313	0.706270768600484	-3.4130115840412	0.000642492110700285	0.00802660912455527	4
2R	7025010	7028082	FBgn0033127	Tsp42Ef	2R	7027274	7027278	2R_7027274_7027278	72.3005808701617	-1.61537223811045	0.570517699126647	-2.83141476694461	0.00463425829824039	0.0334616524424949	4
2R	7040136	7042762	FBgn0033132	Tsp42Ej	2R	7042411	7042415	2R_7042411_7042415	143.740152744861	-1.11000311383592	0.312322669779168	-3.5540267205732	0.000379380666001076	0.00539809018786572	4
2R	7042656	7044710	FBgn0033133	Tsp42Ek	2R	7043370	7043374	2R_7043370_7043374	122.624457226338	-1.21974328994095	0.378271357983634	-3.22451928806547	0.0012618435600623	0.0131702738676965	4
2R	7086316	7127868	FBgn0263934	esn	2R	7087693	7087697	2R_7087693_7087697	89.8799346925207	-1.13567549961651	0.398033575102074	-2.85321533321724	0.00432792839983776	0.0318894582622192	4
2R	7086316	7127868	FBgn0263934	esn	2R	7088193	7088197	2R_7088193_7088197	80.1613219392163	-1.25650936911313	0.428258485055194	-2.93399760416	0.00334626791368403	0.0266198795553524	4
2R	7150703	7223378	FBgn0003090	pk	2R	7161413	7161417	2R_7161413_7161417	87.6167258101279	3.50690480304141	0.347723667481174	10.0853209919376	6.41551509640456e-24	2.70950298375511e-19	4
2R	7272275	7278101	FBgn0033155	Br140	2R	7277882	7277886	2R_7277882_7277886	21.4655262697513	-1.70361151065658	0.626658443235831	-2.71856468072108	0.00655658352261784	0.0427591299970403	4
2R	7393546	7395932	FBgn0283450	Glo1	2R	7394621	7394625	2R_7394621_7394625	78.0063338967142	-1.60317082272561	0.551494003111188	-2.90695966534815	0.00364960253053863	0.0282984235576405	4
2R	7440706	7442885	FBgn0033169	CG11123	2R	7442515	7442519	2R_7442515_7442519	5.05819495355312	-3.68320698451485	1.22531494908066	-3.00592675154933	0.00264772770660012	0.0224779032060519	4
2R	7446189	7451553	FBgn0050502	fa2h	2R	7448901	7448905	2R_7448901_7448905	11.15692904742	-3.0816007629676	1.08649043387456	-2.83628890498209	0.00456411389309288	0.0330873361121365	4
2R	7446189	7451553	FBgn0050502	fa2h	2R	7451264	7451268	2R_7451264_7451268	139.805672095461	-1.774870237901	0.460402803625345	-3.85503785799122	0.000115711721648523	0.00219913714670825	4
2R	7446189	7451553	FBgn0050502	fa2h	2R	7451462	7451466	2R_7451462_7451466	200.590195053659	-1.48851468605686	0.493433004728068	-3.01665002501644	0.00255584708239318	0.0219142098177527	4
2R	7447473	7449995	FBgn0033174	CG11125	2R	7448901	7448905	2R_7448901_7448905	11.15692904742	-3.0816007629676	1.08649043387456	-2.83628890498209	0.00456411389309288	0.0330873361121365	4
2R	7451670	7452365	FBgn0266859	CR45320	2R	7451760	7451764	2R_7451760_7451764	149.374321615422	-1.39462694230305	0.520146555289982	-2.68121922200473	0.00733544437293712	0.0462363774504324	4
2R	7451670	7452365	FBtr0345668	CR45320-RA	2R	7451760	7451764	2R_7451760_7451764	149.374321615422	-1.39462694230305	0.520146555289982	-2.68121922200473	0.00733544437293712	0.0462363774504324	4
2R	7463504	7464987	FBgn0033178	CG11127	2R	7463524	7463528	2R_7463524_7463528	63.958469996353	-1.65793359056748	0.590412269205038	-2.8080947450496	0.00498355624736844	0.0352363916867046	4
2R	7463504	7464987	FBgn0033178	CG11127	2R	7463804	7463808	2R_7463804_7463808	273.856310641913	-0.854377751465654	0.321179801282857	-2.660122921968	0.00781121379302125	0.0482811847045051	4
2R	7465018	7466759	FBgn0033179	p47	2R	7465815	7465819	2R_7465815_7465819	63.4303293981989	-2.49256104540004	0.886169218864693	-2.81273710747183	0.00491217932070929	0.0348764401450991	4
2R	7478853	7489823	FBgn0259745	wech	2R	7480192	7480196	2R_7480192_7480196	17.4551237786997	-2.54111248155185	0.934896028282757	-2.71806960846699	0.00656640221920459	0.0428033345832689	4
2R	7478853	7489823	FBgn0259745	wech	2R	7483620	7483624	2R_7483620_7483624	49.9750100847958	-1.93288499634951	0.680275657920451	-2.84132612102892	0.00449263437853347	0.0327136511922752	4
2R	7478853	7489823	FBgn0259745	wech	2R	7483875	7483879	2R_7483875_7483879	264.585811058396	-1.18485282304147	0.422985472124723	-2.80116670931927	0.00509182073882607	0.0357658783812801	4
2R	7522437	7525716	FBgn0022772	Orc1	2R	7525535	7525539	2R_7525535_7525539	20.9001452593698	-2.64131020594327	0.94041117469435	-2.80867590370961	0.0049745697920451	0.0352022369842358	4
2R	7526118	7532981	FBgn0033188	Drat	2R	7527282	7527286	2R_7527282_7527286	55.319207098781	-1.80203525781542	0.636328931654114	-2.8319241325883	0.00462688253857446	0.0334225015002534	4
2R	7526118	7532981	FBgn0033188	Drat	2R	7531764	7531768	2R_7531764_7531768	179.46806479666	-1.40077874816581	0.459049864929142	-3.05147404494289	0.00227720735474077	0.0202013662697823	4
2R	7526118	7532981	FBgn0033188	Drat	2R	7532118	7532122	2R_7532118_7532122	149.057671916403	-1.68730021755325	0.541048418910083	-3.11857526716785	0.00181727719477552	0.0171869956889602	4
2R	7623242	7651787	FBgn0263077	CG43340	2R	7629368	7629372	2R_7629368_7629372	129.889730931353	3.27071780691547	0.52477265730336	6.23263762201836	4.58646301993394e-10	1.23377608024638e-07	4
2R	7651625	7655302	FBgn0033199	CG17985	2R	7653534	7653538	2R_7653534_7653538	4.68374563046699	-3.14991089322679	1.15716600418337	-2.72209076471247	0.00648703228681558	0.0424366057602934	4
2R	7651625	7655302	FBgn0033199	CG17985	2R	7655187	7655191	2R_7655187_7655191	110.087474149902	-1.29588539959732	0.484698064740055	-2.67359309613152	0.0075043443977646	0.0469742818374731	4
2R	7652440	7653954	FBgn0028687	Rpt1	2R	7653534	7653538	2R_7653534_7653538	4.68374563046699	-3.14991089322679	1.15716600418337	-2.72209076471247	0.00648703228681558	0.0424366057602934	4
2R	7655072	7656770	FBgn0050491	CG30491	2R	7655187	7655191	2R_7655187_7655191	110.087474149902	-1.29588539959732	0.484698064740055	-2.67359309613152	0.0075043443977646	0.0469742818374731	4
2R	7673721	7674400	FBgn0033208	mRpL52	2R	7674282	7674286	2R_7674282_7674286	105.893712548215	-2.43097695668824	0.723255714619629	-3.36115831171375	0.000776163242502394	0.00921775150963081	4
2R	7676540	7698902	FBgn0033212	LRR	2R	7681463	7681467	2R_7681463_7681467	103.723389115857	1.01739594653123	0.384254470119309	2.64771401674348	0.00810380471296155	0.0495645088810365	4
2R	7714923	7716781	FBgn0033216	CG1946	2R	7716324	7716328	2R_7716324_7716328	39.337779009319	-2.09927293010943	0.597084337084618	-3.51587338626156	0.000438309956057721	0.0060062970019985	4
2R	7714923	7716781	FBgn0033216	CG1946	2R	7716582	7716586	2R_7716582_7716586	32.9711430812958	-2.74674506418304	0.629985224372642	-4.36001505736635	1.30053494646408e-05	0.000406861279370261	4
2R	7716807	7735622	FBgn0042135	CG18812	2R	7727998	7728002	2R_7727998_7728002	5.87923281065802	-3.19389349882213	1.09310983674534	-2.92184132962497	0.00347968761515367	0.0273484693433367	4
2R	7737019	7782637	FBgn0050497	CG30497	2R	7740046	7740050	2R_7740046_7740050	140.651604068941	-1.30409437774374	0.478927472982223	-2.72294752611143	0.00647023339265529	0.0423700265159622	4
2R	7737019	7782637	FBgn0050497	CG30497	2R	7740321	7740325	2R_7740321_7740325	141.228891216465	-1.36340179439952	0.470483311683735	-2.89787493103692	0.00375700378114965	0.0288819751158692	4
2R	7737019	7782637	FBgn0050497	CG30497	2R	7741848	7741852	2R_7741848_7741852	10.2024128524965	-2.8299112493021	1.04052059315581	-2.71970710422869	0.00653397637408705	0.0426591245041805	4
2R	7737019	7782637	FBgn0050497	CG30497	2R	7742791	7742795	2R_7742791_7742795	56.6610081798297	-1.70656294966809	0.600989550683211	-2.83958838839719	0.00451717788424224	0.0328379480377254	4
2R	7737019	7782637	FBgn0266526	CG45093	2R	7740046	7740050	2R_7740046_7740050	140.651604068941	-1.30409437774374	0.478927472982223	-2.72294752611143	0.00647023339265529	0.0423700265159622	4
2R	7737019	7782637	FBgn0266526	CG45093	2R	7740321	7740325	2R_7740321_7740325	141.228891216465	-1.36340179439952	0.470483311683735	-2.89787493103692	0.00375700378114965	0.0288819751158692	4
2R	7737019	7782637	FBgn0266526	CG45093	2R	7741848	7741852	2R_7741848_7741852	10.2024128524965	-2.8299112493021	1.04052059315581	-2.71970710422869	0.00653397637408705	0.0426591245041805	4
2R	7737019	7782637	FBgn0266526	CG45093	2R	7742791	7742795	2R_7742791_7742795	56.6610081798297	-1.70656294966809	0.600989550683211	-2.83958838839719	0.00451717788424224	0.0328379480377254	4
2R	7834812	7885982	FBgn0085390	Dgk	2R	7851810	7851814	2R_7851810_7851814	15.5221297641266	-1.94073083974035	0.627816054916389	-3.09124117572752	0.00199321667127177	0.0183631050606661	4
2R	7916856	7921579	FBgn0015509	Cul1	2R	7916902	7916906	2R_7916902_7916906	79.5531238181527	-1.52317455733629	0.53460968815654	-2.84913384676689	0.00438384335348908	0.0321712400788734	4
2R	7916856	7921579	FBgn0015509	Cul1	2R	7917466	7917470	2R_7917466_7917470	75.8837906402483	-1.53225784202864	0.450730784551295	-3.3994967606972	0.000675099795138665	0.00833172237902755	4
2R	7916856	7921579	FBgn0015509	Cul1	2R	7920823	7920827	2R_7920823_7920827	31.4250372323372	-1.90795211142605	0.654100754481822	-2.91690859298508	0.00353519357525296	0.0276626308730845	4
2R	7931054	7932380	FBgn0023171	rnh1	2R	7932174	7932178	2R_7932174_7932178	35.6784775674403	-1.97204459054119	0.715852723123948	-2.75481887103157	0.00587246354683664	0.0395733401287854	4
2R	7932429	7936840	FBgn0026722	drosha	2R	7932431	7932435	2R_7932431_7932435	33.698931658776	-2.05201393973384	0.746640399271827	-2.74832963999149	0.00598997538208822	0.0401438040396333	4
2R	7939956	7941870	FBgn0050379	CG30379	2R	7941084	7941088	2R_7941084_7941088	74.2600408521412	-2.12749441127592	0.564894886954563	-3.76617749674735	0.000165765965750557	0.00287227926935371	4
2R	7939956	7941870	FBgn0050379	CG30379	2R	7941162	7941166	2R_7941162_7941166	5.56163536270931	-4.25429644955451	1.25189544019458	-3.39828416412579	0.000678099459408342	0.00835626205907684	4
2R	7939956	7941870	FBgn0050379	CG30379	2R	7941365	7941369	2R_7941365_7941369	270.877828431314	-1.34747215077091	0.487096598160804	-2.76633455429322	0.00566903425513274	0.0385536569845641	4
2R	7942043	7955882	FBgn0033236	CG14764	2R	7945824	7945828	2R_7945824_7945828	175.169885104535	-2.02588153114775	0.351424192392727	-5.7647753768863	8.17666686447092e-09	1.20240277746281e-06	4
2R	7942043	7955882	FBgn0033236	CG14764	2R	7946339	7946343	2R_7946339_7946343	73.7218729715918	-1.86848741511715	0.36518908266245	-5.11649308214457	3.11268696050542e-07	2.19246124108075e-05	4
2R	7942043	7955882	FBgn0033236	CG14764	2R	7946497	7946501	2R_7946497_7946501	203.28353516273	-1.35994331059943	0.40120033098417	-3.38968641242992	0.000699726166608427	0.00853855967352605	4
2R	7942043	7955882	FBgn0033236	CG14764	2R	7946973	7946977	2R_7946973_7946977	240.392677569016	-1.43486194294735	0.34559254544632	-4.15188915922444	3.29741965884046e-05	0.000840243169443733	4
2R	7942043	7955882	FBgn0033236	CG14764	2R	7947656	7947660	2R_7947656_7947660	208.354016501981	-1.34935924420726	0.507543183135087	-2.65860972828417	0.00784637953325288	0.0484418276598627	4
2R	7942043	7955882	FBgn0033236	CG14764	2R	7947927	7947931	2R_7947927_7947931	212.892782235541	-1.37337031342624	0.514129999183855	-2.67125107581033	0.00755690986402795	0.0471969933503018	4
2R	7942043	7955882	FBgn0033236	CG14764	2R	7949355	7949359	2R_7949355_7949359	116.741447403077	-1.55678259313349	0.555626061580036	-2.8018530821007	0.00508100068955404	0.0357124468649896	4
2R	7944526	7947076	FBgn0085460	CG34431	2R	7945824	7945828	2R_7945824_7945828	175.169885104535	-2.02588153114775	0.351424192392727	-5.7647753768863	8.17666686447092e-09	1.20240277746281e-06	4
2R	7944526	7947076	FBgn0085460	CG34431	2R	7946339	7946343	2R_7946339_7946343	73.7218729715918	-1.86848741511715	0.36518908266245	-5.11649308214457	3.11268696050542e-07	2.19246124108075e-05	4
2R	7944526	7947076	FBgn0085460	CG34431	2R	7946497	7946501	2R_7946497_7946501	203.28353516273	-1.35994331059943	0.40120033098417	-3.38968641242992	0.000699726166608427	0.00853855967352605	4
2R	7944526	7947076	FBgn0085460	CG34431	2R	7946973	7946977	2R_7946973_7946977	240.392677569016	-1.43486194294735	0.34559254544632	-4.15188915922444	3.29741965884046e-05	0.000840243169443733	4
2R	7962463	7969805	FBgn0027548	nito	2R	7962620	7962624	2R_7962620_7962624	184.087415336195	-1.70249256747859	0.605464003700087	-2.81188073456785	0.00492527620081048	0.0349412324387808	4
2R	7962463	7969805	FBgn0027548	nito	2R	7962872	7962876	2R_7962872_7962876	56.564751319188	-1.79715704378288	0.593140674601871	-3.0299001918713	0.00244634567222377	0.0212413265814607	4
2R	7962463	7969805	FBgn0027548	nito	2R	7965611	7965615	2R_7965611_7965615	244.979077152539	-1.20771226098124	0.428114747944198	-2.82100130112466	0.00478740087027481	0.0342414939362617	4
2R	7974115	7991862	FBgn0033246	ACC	2R	7981105	7981109	2R_7981105_7981109	17.1664153339899	-2.4930464089589	0.734735237011471	-3.39312215254482	0.000691008165742028	0.00846249564132764	4
2R	7974115	7991862	FBgn0033246	ACC	2R	7991029	7991033	2R_7991029_7991033	25.3056892042286	-3.32331792014434	1.02472782038443	-3.24312256780303	0.00118227338816884	0.0125607922536143	4
2R	7974115	7991862	FBgn0033246	ACC	2R	7991232	7991236	2R_7991232_7991236	166.152423739933	-1.48276484011995	0.459860233588195	-3.22438152251227	0.0012624508322324	0.0131759609222978	4
2R	7974115	7991862	FBgn0033246	ACC	2R	7991789	7991793	2R_7991789_7991793	316.139908608955	-1.21646132850416	0.397744919563233	-3.05839564170917	0.00222525569837787	0.0198681998780203	4
2R	7988462	7991283	FBgn0033247	Nup44A	2R	7991029	7991033	2R_7991029_7991033	25.3056892042286	-3.32331792014434	1.02472782038443	-3.24312256780303	0.00118227338816884	0.0125607922536143	4
2R	7988462	7991283	FBgn0033247	Nup44A	2R	7991232	7991236	2R_7991232_7991236	166.152423739933	-1.48276484011995	0.459860233588195	-3.22438152251227	0.0012624508322324	0.0131759609222978	4
2R	7992196	7992567	FBgn0265299	CR44272	2R	7992278	7992282	2R_7992278_7992282	452.083152339762	-1.57264467787626	0.449974457777302	-3.49496432674092	0.000474125120522355	0.00637829225014108	4
2R	7992196	7992567	FBgn0265299	CR44272	2R	7992535	7992539	2R_7992535_7992539	438.285280345199	-1.54170075242418	0.447227966378873	-3.44723690896853	0.000566351712791731	0.00729595891207932	4
2R	7992196	7992567	FBtr0339301	CR44272-RA	2R	7992278	7992282	2R_7992278_7992282	452.083152339762	-1.57264467787626	0.449974457777302	-3.49496432674092	0.000474125120522355	0.00637829225014108	4
2R	7992196	7992567	FBtr0339301	CR44272-RA	2R	7992535	7992539	2R_7992535_7992539	438.285280345199	-1.54170075242418	0.447227966378873	-3.44723690896853	0.000566351712791731	0.00729595891207932	4
2R	8000490	8002120	FBgn0033249	CG11191	2R	8000556	8000560	2R_8000556_8000560	743.446901163479	-1.08928687563597	0.407122247290471	-2.67557688847889	0.00746007592116474	0.0467719228547616	4
2R	8000490	8002120	FBgn0033249	CG11191	2R	8001162	8001166	2R_8001162_8001166	28.0926261268905	-3.16067319834345	0.868519519252107	-3.63915044887551	0.000273538962734148	0.00422081329464028	4
2R	8000490	8002120	FBgn0033249	CG11191	2R	8001362	8001366	2R_8001362_8001366	268.887667777151	-1.83924498465706	0.566144917417074	-3.24871764820969	0.00115926484926275	0.0123742425157517	4
2R	8000490	8002120	FBgn0033249	CG11191	2R	8001644	8001648	2R_8001644_8001648	439.053641326075	-1.44443943047758	0.326372949065046	-4.4257326920489	9.61154855291005e-06	0.000323053849633417	4
2R	8007246	8009062	FBgn0013308	Odc2	2R	8008457	8008461	2R_8008457_8008461	432.233507926927	-1.21046269660714	0.338601791845856	-3.57488567915845	0.000350380961428348	0.00508412333284555	4
2R	8009119	8013755	FBgn0033250	CG14762	2R	8011751	8011755	2R_8011751_8011755	21.5680384561173	-2.58736393654824	0.969772022572912	-2.66801255998671	0.00763014056373558	0.0475292484531833	4
2R	8009119	8013755	FBgn0033250	CG14762	2R	8011967	8011971	2R_8011967_8011971	25.1916951576057	-2.92081877983859	0.922270809551649	-3.16698604096395	0.00154027711777977	0.0152074639240377	4
2R	8009119	8013755	FBgn0033250	CG14762	2R	8012532	8012536	2R_8012532_8012536	225.085925465041	-1.25022557444272	0.467651209488544	-2.6734146070317	0.00750833892313868	0.0469895357039105	4
2R	8066274	8067655	FBgn0040778	CG17977	2R	8067457	8067461	2R_8067457_8067461	38.4097443969424	-2.55171874030647	0.77310708544243	-3.30060193258504	0.00096477660239678	0.0108347692129288	4
2R	8067977	8078815	FBgn0020279	lig	2R	8069312	8069316	2R_8069312_8069316	12.4951947240176	-3.37855687722054	0.899098058667992	-3.75771790924101	0.000171470026300058	0.0029511220728085	4
2R	8067977	8078815	FBgn0020279	lig	2R	8069536	8069540	2R_8069536_8069540	15.6711694357137	-3.31720419347133	1.01486729964517	-3.26860880691607	0.00108077613679761	0.0117587374545458	4
2R	8067977	8078815	FBgn0020279	lig	2R	8075389	8075393	2R_8075389_8075393	5.23730901362436	-3.01582274403216	1.11046835076762	-2.71581152398216	0.00661135439402235	0.0430015287764801	4
2R	8136986	8156654	FBgn0263593	Lpin	2R	8155526	8155530	2R_8155526_8155530	92.1915901519791	-1.40873262026229	0.473506125591064	-2.97510960075502	0.00292883884646711	0.0241573721400971	4
2R	8136986	8156654	FBgn0263593	Lpin	2R	8156007	8156011	2R_8156007_8156011	53.5454928252161	-2.41181890763367	0.59866979465177	-4.0286296873163	5.61029092551127e-05	0.00126261740824722	4
2R	8146918	8156654	FBgn0010504	kermit	2R	8155526	8155530	2R_8155526_8155530	92.1915901519791	-1.40873262026229	0.473506125591064	-2.97510960075502	0.00292883884646711	0.0241573721400971	4
2R	8146918	8156654	FBgn0010504	kermit	2R	8156007	8156011	2R_8156007_8156011	53.5454928252161	-2.41181890763367	0.59866979465177	-4.0286296873163	5.61029092551127e-05	0.00126261740824722	4
2R	8163564	8167769	FBgn0021995	Rs1	2R	8163733	8163737	2R_8163733_8163737	37.8060769780038	-2.13004252740942	0.801421829284045	-2.65782943460911	0.00786456846903131	0.0485257478514611	4
2R	8174165	8226438	FBgn0053087	LRP1	2R	8202753	8202757	2R_8202753_8202757	51.2259368372997	2.05647824408079	0.579331592600542	3.54974296300593	0.000385607452593372	0.00546276362198023	4
2R	8174165	8226438	FBgn0053087	LRP1	2R	8203058	8203062	2R_8203058_8203062	54.5272738256391	2.73895303619967	0.522141085234899	5.245618691292	1.5575874660876e-07	1.24729855911561e-05	4
2R	8237271	8240297	FBgn0013726	pnut	2R	8238529	8238533	2R_8238529_8238533	48.6068332753314	-2.06021023654308	0.580571559722787	-3.54858966485853	0.000387300109788476	0.0054826968950736	4
2R	8237271	8240297	FBgn0013726	pnut	2R	8238910	8238914	2R_8238910_8238914	53.0685624369791	-1.82776739596686	0.609559379566156	-2.9985058998973	0.00271306903315855	0.0228653161555725	4
2R	8327490	8396280	FBgn0261588	pdm3	2R	8329680	8329684	2R_8329680_8329684	153.010341964692	-0.995586213259604	0.350284906737161	-2.84221841738288	0.00448007870823861	0.0326581742398115	4
2R	8327490	8396280	FBgn0261588	pdm3	2R	8339248	8339252	2R_8339248_8339252	83.439063611259	-1.49992938162783	0.407291789524432	-3.68268995399882	0.000230785782218362	0.00370633295760036	4
2R	8327490	8396280	FBgn0261588	pdm3	2R	8339574	8339578	2R_8339574_8339578	74.8643235640466	-1.36694265159253	0.470141904274944	-2.90751077315823	0.00364317795294644	0.0282558710826677	4
2R	8327490	8396280	FBgn0261588	pdm3	2R	8341965	8341969	2R_8341965_8341969	116.996922011582	-1.28177736557944	0.435072814093847	-2.94612148600707	0.0032178598885274	0.0258929633403405	4
2R	8327490	8396280	FBgn0261588	pdm3	2R	8350863	8350867	2R_8350863_8350867	32.7127625751066	-2.45264026026703	0.7162792752261	-3.42413964091426	0.000616749206553801	0.00777849239531697	4
2R	8327490	8396280	FBgn0261588	pdm3	2R	8357863	8357867	2R_8357863_8357867	239.370600409636	-0.985689474947517	0.310992392573196	-3.16949706322968	0.00152703001352265	0.015114125797776	4
2R	8327490	8396280	FBgn0261588	pdm3	2R	8358497	8358501	2R_8358497_8358501	152.31861801644	-1.2279200968119	0.316393615150162	-3.88098886328388	0.000104032605288777	0.00202903456115456	4
2R	8327490	8396280	FBgn0261588	pdm3	2R	8360030	8360034	2R_8360030_8360034	95.6599516937552	-1.69527449871447	0.473331363345461	-3.58158074870093	0.000341521545223695	0.00498675298449711	4
2R	8327490	8396280	FBgn0261588	pdm3	2R	8360102	8360106	2R_8360102_8360106	140.71298211746	-1.50765050303828	0.344420668697631	-4.377352000213	1.2012987970564e-05	0.000382849176542116	4
2R	8327490	8396280	FBgn0261588	pdm3	2R	8360543	8360547	2R_8360543_8360547	127.984861632158	-1.51859259306745	0.381305567123784	-3.98261322152285	6.81616348423344e-05	0.0014612747316128	4
2R	8327490	8396280	FBgn0261588	pdm3	2R	8360750	8360754	2R_8360750_8360754	24.1541507487299	-1.86294700255208	0.63111447311	-2.95183692012619	0.00315889716217303	0.0255333204188231	4
2R	8327490	8396280	FBgn0261588	pdm3	2R	8361551	8361555	2R_8361551_8361555	105.092556301745	-1.13741972827476	0.42379043306241	-2.68392025760349	0.00727644594136767	0.0459821168159625	4
2R	8327490	8396280	FBgn0261588	pdm3	2R	8361828	8361832	2R_8361828_8361832	106.646958712635	-1.17413403695526	0.417157824621294	-2.81460389247442	0.00488373888882077	0.0347301916265302	4
2R	8327490	8396280	FBgn0261588	pdm3	2R	8361921	8361925	2R_8361921_8361925	43.8853547250285	-1.6339287651901	0.608383474325804	-2.68568893492839	0.00723804396720998	0.0458303828626026	4
2R	8327490	8396280	FBgn0261588	pdm3	2R	8362541	8362545	2R_8362541_8362545	118.199906320725	-1.12489694528075	0.335898694178355	-3.3489172919602	0.000811280097704955	0.00952582984766079	4
2R	8327490	8396280	FBgn0261588	pdm3	2R	8363041	8363045	2R_8363041_8363045	166.981824121763	-1.27578590539558	0.343906687993916	-3.70968623156916	0.000207516266663458	0.0034152283531127	4
2R	8327490	8396280	FBgn0261588	pdm3	2R	8363378	8363382	2R_8363378_8363382	185.106105518945	-1.04618696228749	0.375935929035907	-2.78288634175098	0.00538776767093703	0.0372340660929582	4
2R	8327490	8396280	FBgn0261588	pdm3	2R	8363811	8363815	2R_8363811_8363815	176.355355215466	-1.00455132035014	0.308685346542925	-3.25428897613853	0.00113676580469568	0.0121969697396462	4
2R	8327490	8396280	FBgn0261588	pdm3	2R	8364531	8364535	2R_8364531_8364535	94.6135633708373	-1.44763939887399	0.443730305741925	-3.262430760625	0.00110461153161197	0.011947887512546	4
2R	8327490	8396280	FBgn0261588	pdm3	2R	8364892	8364896	2R_8364892_8364896	79.0446136850122	-1.6950347414202	0.38943609664366	-4.35253628523085	1.34571590699598e-05	0.000417531790550291	4
2R	8327490	8396280	FBgn0261588	pdm3	2R	8366659	8366663	2R_8366659_8366663	53.5384978692678	-1.58947324808452	0.446249798695328	-3.56184642039405	0.000368255792260385	0.00528156139764859	4
2R	8327490	8396280	FBgn0261588	pdm3	2R	8367292	8367296	2R_8367292_8367296	57.4893160000403	-1.35123397865767	0.414289438041785	-3.26156994260951	0.0011079709535469	0.0119731851143028	4
2R	8327490	8396280	FBgn0261588	pdm3	2R	8369044	8369048	2R_8369044_8369048	187.356352736208	-1.43786546607018	0.336451649489611	-4.2736169320358	1.92327348120167e-05	0.000551737283627759	4
2R	8327490	8396280	FBgn0261588	pdm3	2R	8369404	8369408	2R_8369404_8369408	101.008842829846	-1.95916537695779	0.553296843839204	-3.54089382358225	0.000398774017219574	0.00560044637325239	4
2R	8327490	8396280	FBgn0261588	pdm3	2R	8369685	8369689	2R_8369685_8369689	53.0896982479948	-2.18267502131653	0.695686433240539	-3.13744083113642	0.00170429669223109	0.0164044353687436	4
2R	8327490	8396280	FBgn0261588	pdm3	2R	8369877	8369881	2R_8369877_8369881	141.517872593819	-0.944990564103855	0.303958734890903	-3.1089436019762	0.00187757554579384	0.0175964793562131	4
2R	8327490	8396280	FBgn0261588	pdm3	2R	8372746	8372750	2R_8372746_8372750	29.7428913362789	-1.3455729187894	0.506633668658442	-2.65590899703223	0.00790949555694492	0.0487039032771635	4
2R	8327490	8396280	FBgn0261588	pdm3	2R	8387298	8387302	2R_8387298_8387302	116.898992810263	-1.27235094585792	0.343218817186409	-3.70711301987525	0.000209635402449746	0.00344071884536825	4
2R	8327490	8396280	FBgn0261588	pdm3	2R	8387895	8387899	2R_8387895_8387899	94.0263811433609	-1.25988751338201	0.339885779324879	-3.7067967829797	0.000209897233188838	0.00344421314305855	4
2R	8327490	8396280	FBgn0261588	pdm3	2R	8388370	8388374	2R_8388370_8388374	61.1196959372539	-2.62984447994894	0.543063387730608	-4.84261053012378	1.28144310399748e-06	6.73133774589403e-05	4
2R	8327490	8396280	FBgn0261588	pdm3	2R	8388617	8388621	2R_8388617_8388621	137.826118571896	-1.10741653562339	0.333066075782627	-3.32491543313506	0.000884453577553172	0.0101510023949534	4
2R	8327490	8396280	FBgn0261588	pdm3	2R	8390622	8390626	2R_8390622_8390626	124.834702460371	-1.47786227948441	0.542369587390477	-2.72482512634032	0.00643355525043981	0.0421991984570067	4
2R	8327490	8396280	FBgn0261588	pdm3	2R	8391406	8391410	2R_8391406_8391410	68.4874308330339	-1.62190262901874	0.416204014622408	-3.89689328318991	9.7434526615944e-05	0.0019290855260448	4
2R	8327490	8396280	FBgn0261588	pdm3	2R	8391745	8391749	2R_8391745_8391749	83.1556950436765	-1.61488761833654	0.448745292899045	-3.59867310897864	0.000319844918793735	0.00474717962721208	4
2R	8327490	8396280	FBgn0261588	pdm3	2R	8392010	8392014	2R_8392010_8392014	54.0977560909958	-1.45623169432909	0.47739636703543	-3.05036191073698	0.00228565759587917	0.0202542065970043	4
2R	8359466	8362156	FBgn0050364	hubl	2R	8360030	8360034	2R_8360030_8360034	95.6599516937552	-1.69527449871447	0.473331363345461	-3.58158074870093	0.000341521545223695	0.00498675298449711	4
2R	8359466	8362156	FBgn0050364	hubl	2R	8360102	8360106	2R_8360102_8360106	140.71298211746	-1.50765050303828	0.344420668697631	-4.377352000213	1.2012987970564e-05	0.000382849176542116	4
2R	8359466	8362156	FBgn0050364	hubl	2R	8360543	8360547	2R_8360543_8360547	127.984861632158	-1.51859259306745	0.381305567123784	-3.98261322152285	6.81616348423344e-05	0.0014612747316128	4
2R	8359466	8362156	FBgn0050364	hubl	2R	8360750	8360754	2R_8360750_8360754	24.1541507487299	-1.86294700255208	0.63111447311	-2.95183692012619	0.00315889716217303	0.0255333204188231	4
2R	8359466	8362156	FBgn0050364	hubl	2R	8361551	8361555	2R_8361551_8361555	105.092556301745	-1.13741972827476	0.42379043306241	-2.68392025760349	0.00727644594136767	0.0459821168159625	4
2R	8359466	8362156	FBgn0050364	hubl	2R	8361828	8361832	2R_8361828_8361832	106.646958712635	-1.17413403695526	0.417157824621294	-2.81460389247442	0.00488373888882077	0.0347301916265302	4
2R	8359466	8362156	FBgn0050364	hubl	2R	8361921	8361925	2R_8361921_8361925	43.8853547250285	-1.6339287651901	0.608383474325804	-2.68568893492839	0.00723804396720998	0.0458303828626026	4
2R	8359466	8362156	FBgn0050365	spaw	2R	8360030	8360034	2R_8360030_8360034	95.6599516937552	-1.69527449871447	0.473331363345461	-3.58158074870093	0.000341521545223695	0.00498675298449711	4
2R	8359466	8362156	FBgn0050365	spaw	2R	8360102	8360106	2R_8360102_8360106	140.71298211746	-1.50765050303828	0.344420668697631	-4.377352000213	1.2012987970564e-05	0.000382849176542116	4
2R	8359466	8362156	FBgn0050365	spaw	2R	8360543	8360547	2R_8360543_8360547	127.984861632158	-1.51859259306745	0.381305567123784	-3.98261322152285	6.81616348423344e-05	0.0014612747316128	4
2R	8359466	8362156	FBgn0050365	spaw	2R	8360750	8360754	2R_8360750_8360754	24.1541507487299	-1.86294700255208	0.63111447311	-2.95183692012619	0.00315889716217303	0.0255333204188231	4
2R	8359466	8362156	FBgn0050365	spaw	2R	8361551	8361555	2R_8361551_8361555	105.092556301745	-1.13741972827476	0.42379043306241	-2.68392025760349	0.00727644594136767	0.0459821168159625	4
2R	8359466	8362156	FBgn0050365	spaw	2R	8361828	8361832	2R_8361828_8361832	106.646958712635	-1.17413403695526	0.417157824621294	-2.81460389247442	0.00488373888882077	0.0347301916265302	4
2R	8359466	8362156	FBgn0050365	spaw	2R	8361921	8361925	2R_8361921_8361925	43.8853547250285	-1.6339287651901	0.608383474325804	-2.68568893492839	0.00723804396720998	0.0458303828626026	4
2R	8362359	8363218	FBgn0250827	whip	2R	8362541	8362545	2R_8362541_8362545	118.199906320725	-1.12489694528075	0.335898694178355	-3.3489172919602	0.000811280097704955	0.00952582984766079	4
2R	8362359	8363218	FBgn0250827	whip	2R	8363041	8363045	2R_8363041_8363045	166.981824121763	-1.27578590539558	0.343906687993916	-3.70968623156916	0.000207516266663458	0.0034152283531127	4
2R	8363272	8365345	FBgn0050363	cola	2R	8363378	8363382	2R_8363378_8363382	185.106105518945	-1.04618696228749	0.375935929035907	-2.78288634175098	0.00538776767093703	0.0372340660929582	4
2R	8363272	8365345	FBgn0050363	cola	2R	8363811	8363815	2R_8363811_8363815	176.355355215466	-1.00455132035014	0.308685346542925	-3.25428897613853	0.00113676580469568	0.0121969697396462	4
2R	8363272	8365345	FBgn0050363	cola	2R	8364531	8364535	2R_8364531_8364535	94.6135633708373	-1.44763939887399	0.443730305741925	-3.262430760625	0.00110461153161197	0.011947887512546	4
2R	8363272	8365345	FBgn0050363	cola	2R	8364892	8364896	2R_8364892_8364896	79.0446136850122	-1.6950347414202	0.38943609664366	-4.35253628523085	1.34571590699598e-05	0.000417531790550291	4
2R	8363272	8365345	FBgn0050366	swif	2R	8363378	8363382	2R_8363378_8363382	185.106105518945	-1.04618696228749	0.375935929035907	-2.78288634175098	0.00538776767093703	0.0372340660929582	4
2R	8363272	8365345	FBgn0050366	swif	2R	8363811	8363815	2R_8363811_8363815	176.355355215466	-1.00455132035014	0.308685346542925	-3.25428897613853	0.00113676580469568	0.0121969697396462	4
2R	8363272	8365345	FBgn0050366	swif	2R	8364531	8364535	2R_8364531_8364535	94.6135633708373	-1.44763939887399	0.443730305741925	-3.262430760625	0.00110461153161197	0.011947887512546	4
2R	8363272	8365345	FBgn0050366	swif	2R	8364892	8364896	2R_8364892_8364896	79.0446136850122	-1.6950347414202	0.38943609664366	-4.35253628523085	1.34571590699598e-05	0.000417531790550291	4
2R	8365550	8366688	FBgn0050362	boly	2R	8366659	8366663	2R_8366659_8366663	53.5384978692678	-1.58947324808452	0.446249798695328	-3.56184642039405	0.000368255792260385	0.00528156139764859	4
2R	8367163	8367927	FBgn0033285	CG18449	2R	8367292	8367296	2R_8367292_8367296	57.4893160000403	-1.35123397865767	0.414289438041785	-3.26156994260951	0.0011079709535469	0.0119731851143028	4
2R	8368344	8370038	FBgn0033286	CG2127	2R	8369044	8369048	2R_8369044_8369048	187.356352736208	-1.43786546607018	0.336451649489611	-4.2736169320358	1.92327348120167e-05	0.000551737283627759	4
2R	8368344	8370038	FBgn0033286	CG2127	2R	8369404	8369408	2R_8369404_8369408	101.008842829846	-1.95916537695779	0.553296843839204	-3.54089382358225	0.000398774017219574	0.00560044637325239	4
2R	8368344	8370038	FBgn0033286	CG2127	2R	8369685	8369689	2R_8369685_8369689	53.0896982479948	-2.18267502131653	0.695686433240539	-3.13744083113642	0.00170429669223109	0.0164044353687436	4
2R	8368344	8370038	FBgn0033286	CG2127	2R	8369877	8369881	2R_8369877_8369881	141.517872593819	-0.944990564103855	0.303958734890903	-3.1089436019762	0.00187757554579384	0.0175964793562131	4
2R	8596972	8599962	FBgn0033309	CG8735	2R	8599653	8599657	2R_8599653_8599657	29.8664405165688	-1.78265216826327	0.552599148988802	-3.2259408497558	0.00125559303000993	0.0131251457334358	4
2R	8596972	8599962	FBgn0033309	CG8735	2R	8599844	8599848	2R_8599844_8599848	183.368492083756	-1.2989624140872	0.410334653770526	-3.16561714237673	0.00154754335231612	0.0152542423853751	4
2R	8600415	8612295	FBgn0267792	rgr	2R	8600443	8600447	2R_8600443_8600447	177.222658189739	-1.44485521309031	0.511351223563272	-2.82556322642989	0.00471975722931859	0.0338945194320893	4
2R	8600415	8612295	FBgn0267792	rgr	2R	8600815	8600819	2R_8600815_8600819	141.864597102725	-2.01944976950212	0.684564718520292	-2.94997640817252	0.00317798195176849	0.0256473321406042	4
2R	8600415	8612295	FBgn0267792	rgr	2R	8601091	8601095	2R_8601091_8601095	194.232387277347	-1.82875604488114	0.570308231434527	-3.20660994192767	0.00134308971960301	0.0137852420486598	4
2R	8600415	8612295	FBgn0267792	rgr	2R	8601364	8601368	2R_8601364_8601368	153.924860126915	-1.20501136126909	0.385674321443586	-3.12442725447396	0.00178151566758103	0.0169451421328657	4
2R	8600415	8612295	FBgn0267792	rgr	2R	8603848	8603852	2R_8603848_8603852	62.4473684957474	-1.00153622943126	0.359775248085289	-2.78378302776913	0.00537289628953179	0.0371604796170526	4
2R	8600415	8612295	FBgn0267792	rgr	2R	8607811	8607815	2R_8607811_8607815	667.875165919031	-0.833525646372856	0.310094616875312	-2.68797199632786	0.00718874251373422	0.0456098422359832	4
2R	8600415	8612295	FBgn0267792	rgr	2R	8608538	8608542	2R_8608538_8608542	89.3371005869271	-2.01080237965072	0.406523460585702	-4.94633784912104	7.56226644874336e-07	4.42479545981778e-05	4
2R	8600415	8612295	FBgn0267792	rgr	2R	8609181	8609185	2R_8609181_8609185	70.0284345555312	-1.39724217262047	0.41417070208021	-3.37359008158399	0.000741947655625386	0.0089212847365392	4
2R	8600415	8612295	FBgn0267792	rgr	2R	8609406	8609410	2R_8609406_8609410	47.685139137699	-1.54557470391104	0.542496036839975	-2.84900644235849	0.00438559924138611	0.0321723754223953	4
2R	8600415	8612295	FBgn0267792	rgr	2R	8609699	8609703	2R_8609699_8609703	50.4945450764848	-1.59757132495628	0.509540255648527	-3.13531915731161	0.00171667234637145	0.0164938287830392	4
2R	8614722	8625203	FBgn0033313	Cirl	2R	8623558	8623562	2R_8623558_8623562	149.802318954431	-1.04564184958451	0.380708476769004	-2.74656834136886	0.00602223377276153	0.0402947738062898	4
2R	8626181	8627611	FBgn0033315	beta3GalTII	2R	8627088	8627092	2R_8627088_8627092	17.128313743287	-3.28231573609211	0.922304685067938	-3.55881932427822	0.000372525678075637	0.00532747544276555	4
2R	8718017	8723839	FBgn0040777	CG14767	2R	8723013	8723017	2R_8723013_8723017	133.872356561705	-1.89688761252932	0.546624895802804	-3.47018152135835	0.000520106737374341	0.00685263635235795	4
2R	8718017	8723839	FBgn0040777	CG14767	2R	8723271	8723275	2R_8723271_8723275	145.541351892555	-1.87753369786827	0.573454815910344	-3.2740743399072	0.0010600871855487	0.0115924278873838	4
2R	8724258	8728999	FBgn0005695	gcl	2R	8727448	8727452	2R_8727448_8727452	31.0938887489712	-2.70549844865525	0.867270381657161	-3.11955591459914	0.00181123880782745	0.0171429513545845	4
2R	8724258	8728999	FBgn0005695	gcl	2R	8727667	8727671	2R_8727667_8727671	23.7235647874475	-3.35981699731856	1.00248699916797	-3.35148186470957	0.000803803035091905	0.00945776905975324	4
2R	8729502	8734304	FBgn0086784	stmA	2R	8731287	8731291	2R_8731287_8731291	26.4415043762165	-1.89691759461555	0.653761678712402	-2.90154295729228	0.00371329863695407	0.0286488514576745	4
2R	8860364	8888097	FBgn0011286	RyR	2R	8861173	8861177	2R_8861173_8861177	31.4604999377002	-1.65971377172581	0.567241321274988	-2.92593947139688	0.0034341774679488	0.027099715528842	4
2R	8891832	8893339	FBgn0021825	Dmn	2R	8891959	8891963	2R_8891959_8891963	126.082818948205	-1.81062591526455	0.675674982029076	-2.67972910559331	0.00736817619879906	0.0463762453516543	4
2R	8891832	8893339	FBgn0021825	Dmn	2R	8892244	8892248	2R_8892244_8892248	124.555497351535	-1.83274986495401	0.672284782379425	-2.72615104936235	0.0064077667009283	0.04208065816682	4
2R	8891832	8893339	FBgn0021825	Dmn	2R	8893077	8893081	2R_8893077_8893081	37.5944485050105	-1.9631216177079	0.615296816609246	-3.1905278309844	0.00142013162274819	0.0143513760773588	4
2R	8891832	8893339	FBgn0021825	Dmn	2R	8893312	8893316	2R_8893312_8893316	28.7289723511711	-1.74762731681274	0.625591129434582	-2.79356153657784	0.00521311093578135	0.0363626283308144	4
2R	8893613	8898798	FBgn0033339	Sec31	2R	8893682	8893686	2R_8893682_8893686	176.11993801472	-1.42162758552485	0.510727852163952	-2.78353252030688	0.0053770471766424	0.0371818815311161	4
2R	8893613	8898798	FBgn0033339	Sec31	2R	8893949	8893953	2R_8893949_8893953	75.9631151783503	-1.92795681405598	0.656076753201508	-2.93861473470594	0.00329682606750343	0.026342971256528	4
2R	8901404	8904791	FBgn0004921	Ggamma1	2R	8901855	8901859	2R_8901855_8901859	248.50337932889	-0.842933693483087	0.285275236525243	-2.95480849915446	0.00312863183544773	0.025345926779246	4
2R	8901404	8904791	FBgn0004921	Ggamma1	2R	8902147	8902151	2R_8902147_8902151	126.440082985469	-1.3438498831565	0.467573527057677	-2.87409317549051	0.00405189406251815	0.0304708134567815	4
2R	8901404	8904791	FBgn0004921	Ggamma1	2R	8904024	8904028	2R_8904024_8904028	118.411046257421	-1.67601203567765	0.526997483500628	-3.18030367914584	0.00147120787957632	0.0147168178832009	4
2R	8910900	8914069	FBgn0003074	Pgi	2R	8913720	8913724	2R_8913720_8913724	134.589420591291	-1.40820489925944	0.529001196880109	-2.66200701919884	0.00776762586548998	0.0481062439865562	4
2R	8951595	8952242	FBgn0033357	Tom7	2R	8951816	8951820	2R_8951816_8951820	217.675311561612	-2.21750338726665	0.584813240064749	-3.79181460908979	0.000149550539724599	0.00266657843220165	4
2R	8952339	8962796	FBgn0011300	babo	2R	8960788	8960792	2R_8960788_8960792	419.090293382538	-0.810922194970478	0.302738233679923	-2.67862497945286	0.00739251382671369	0.0464823237184217	4
2R	8963164	8968184	FBgn0033358	CG8216	2R	8963535	8963539	2R_8963535_8963539	57.991908963647	-2.39754282565039	0.751834729878938	-3.18892268522425	0.00142804065847607	0.0144106131018386	4
2R	8963164	8968184	FBgn0033358	CG8216	2R	8963778	8963782	2R_8963778_8963782	46.6660474788281	-2.16051278634398	0.740775747668802	-2.91655442708949	0.00353920968122991	0.0276842399023133	4
2R	8963164	8968184	FBgn0033358	CG8216	2R	8964152	8964156	2R_8964152_8964156	58.8396759245085	-1.70543152338504	0.461402627983205	-3.69618944486618	0.000218859685365579	0.00355755230846575	4
2R	8963164	8968184	FBgn0033358	CG8216	2R	8964174	8964178	2R_8964174_8964178	334.242516146258	-1.11319142433042	0.376001830705562	-2.96060107537649	0.00307039354264464	0.0249987994915632	4
2R	8963164	8968184	FBgn0033358	CG8216	2R	8964675	8964679	2R_8964675_8964679	380.199677547003	-1.14667974544923	0.368232312659192	-3.11401174212136	0.00184562144635057	0.0173779903501563	4
2R	8963164	8968184	FBgn0033358	CG8216	2R	8965292	8965296	2R_8965292_8965296	76.5926907261265	-1.79557300463252	0.502475476297765	-3.57345400786977	0.000352303146105712	0.00510429850818874	4
2R	8963164	8968184	FBgn0033358	CG8216	2R	8966899	8966903	2R_8966899_8966903	137.771043847465	-1.58123919425932	0.330173101383268	-4.78912178985715	1.67512796156523e-06	8.30165269626395e-05	4
2R	8963164	8968184	FBgn0033358	CG8216	2R	8967181	8967185	2R_8967181_8967185	124.450817529947	-1.58036821852625	0.375368769225205	-4.21017502811509	2.55172923716862e-05	0.000689146386436145	4
2R	8963164	8968184	FBgn0033358	CG8216	2R	8967801	8967805	2R_8967801_8967805	211.052290359272	-1.5291399679967	0.406222431476518	-3.76429229286686	0.000167021429399257	0.00289047543053453	4
2R	9096931	9098525	FBgn0033375	CG8078	2R	9097994	9097998	2R_9097994_9097998	65.3577402276458	-1.84093970804781	0.498621526892538	-3.69205822203614	0.000222446522951723	0.00360282154921533	4
2R	9114274	9116030	FBgn0033380	Phax	2R	9115788	9115792	2R_9115788_9115792	116.39531159414	-1.37423041977243	0.512503317687065	-2.6814078511225	0.00733131027040474	0.0462158375777905	4
2R	9116122	9122000	FBgn0003612	Su(var)2-10	2R	9116131	9116135	2R_9116131_9116135	161.558928220929	-1.09737939634669	0.341923747012562	-3.20942726539076	0.00132999691743782	0.0136867830926661	4
2R	9116122	9122000	FBgn0003612	Su(var)2-10	2R	9119055	9119059	2R_9119055_9119059	52.6406639423637	-1.65566376793349	0.60766436206295	-2.72463529424814	0.00643725502265266	0.042215598404457	4
2R	9122125	9123309	FBgn0033381	GstE13	2R	9122638	9122642	2R_9122638_9122642	16.7138546520232	-2.77321540636216	1.03794462053267	-2.67183369083695	0.0075438026074021	0.0471440305630941	4
2R	9123304	9132030	FBgn0027561	CG18659	2R	9131246	9131250	2R_9131246_9131250	74.6402973315377	-1.91029460867018	0.71713303104012	-2.66379392105189	0.00772648801674709	0.0479356882663116	4
2R	9135375	9137933	FBgn0260972	alc	2R	9137016	9137020	2R_9137016_9137020	50.668910584064	-2.92371291766855	0.856465876013533	-3.41369457855942	0.000640883765122738	0.00801267868048776	4
2R	9135375	9137933	FBgn0260972	alc	2R	9137177	9137181	2R_9137177_9137181	78.9236468863043	-3.02085006393165	0.760886109228351	-3.970173758324	7.18202355872412e-05	0.00152163494617102	4
2R	9135375	9137933	FBgn0260972	alc	2R	9137297	9137301	2R_9137297_9137301	31.5883783370968	-2.9254147854052	0.618414336007086	-4.73050932857365	2.23957234730559e-06	0.000104754999168332	4
2R	9195205	9199870	FBgn0015561	unpg	2R	9195440	9195444	2R_9195440_9195444	57.1212605774811	-1.69610743225705	0.544950307379309	-3.11240751549203	0.00185568147036229	0.0174509260625012	4
2R	9227785	9247249	FBgn0010114	hig	2R	9231715	9231719	2R_9231715_9231719	47.3899827577293	-2.37448932685286	0.67658994844161	-3.50949542233376	0.000448957786911963	0.00611687966621236	4
2R	9227785	9247249	FBgn0010114	hig	2R	9232559	9232563	2R_9232559_9232563	36.521650519662	-1.86233564052854	0.611177660927959	-3.04712648970339	0.00231040463905	0.02041012076719	4
2R	9227785	9247249	FBgn0010114	hig	2R	9235104	9235108	2R_9235104_9235108	13.4842039109866	-2.56484634033677	0.847883815486593	-3.02499740352377	0.00248635261813853	0.0214827377114189	4
2R	9227785	9247249	FBgn0010114	hig	2R	9235308	9235312	2R_9235308_9235312	21.6811769776714	-2.34113775237461	0.774947117453548	-3.02102904784977	0.00251917191319052	0.021682909210264	4
2R	9227785	9247249	FBgn0010114	hig	2R	9235474	9235478	2R_9235474_9235478	295.299631477471	-1.09411246855296	0.409054633635707	-2.67473432296418	0.00747884914317895	0.0468619214820573	4
2R	9227785	9247249	FBgn0010114	hig	2R	9235948	9235952	2R_9235948_9235952	401.506157581185	-1.05879294150427	0.334205394272218	-3.1680905205314	0.00153443736040929	0.0151625675490364	4
2R	9291856	9302821	FBgn0028408	Drep2	2R	9294214	9294218	2R_9294214_9294218	19.0770820273115	-2.70642591467571	0.938369760012271	-2.88417852962388	0.00392436204177081	0.0297975507402344	4
2R	9309296	9389467	FBgn0033405	CG13954	2R	9340088	9340092	2R_9340088_9340092	103.498473439411	0.926223298176756	0.333245642972408	2.77940107458043	0.00544592383502201	0.037499750363385	4
2R	9309296	9389467	FBgn0033405	CG13954	2R	9340719	9340723	2R_9340719_9340723	151.799408290163	0.903680237471582	0.325425861124977	2.77691586755772	0.00548773817636618	0.0376930358842991	4
2R	9309296	9351655	FBgn0033403	CG13739	2R	9340088	9340092	2R_9340088_9340092	103.498473439411	0.926223298176756	0.333245642972408	2.77940107458043	0.00544592383502201	0.037499750363385	4
2R	9309296	9351655	FBgn0033403	CG13739	2R	9340719	9340723	2R_9340719_9340723	151.799408290163	0.903680237471582	0.325425861124977	2.77691586755772	0.00548773817636618	0.0376930358842991	4
2R	9396265	9398734	FBgn0028473	Non1	2R	9396552	9396556	2R_9396552_9396556	19.8215698328991	-2.57817460651383	0.954818518274378	-2.70017239629297	0.00693035538113783	0.0444647794222378	4
2R	9400531	9413463	FBgn0016078	wun	2R	9404827	9404831	2R_9404827_9404831	91.2499306315626	-1.83468274455555	0.463297738833434	-3.96005115236524	7.49337107733455e-05	0.00157214126543327	4
2R	9400531	9413463	FBgn0016078	wun	2R	9405203	9405207	2R_9405203_9405207	88.9533285712913	-1.57383243037441	0.472452364409967	-3.33119812478857	0.000864730329743565	0.00998432797152874	4
2R	9503765	9541565	FBgn0259246	brp	2R	9507917	9507921	2R_9507917_9507921	112.196714687492	-1.42580518712127	0.385005040384451	-3.70334161261243	0.000212778047910045	0.00348066580068699	4
2R	9503765	9541565	FBgn0259246	brp	2R	9508204	9508208	2R_9508204_9508208	107.529957646035	-1.3293943894434	0.404241248767799	-3.28861637325641	0.00100681152276932	0.0111688207903767	4
2R	9503765	9541565	FBgn0259246	brp	2R	9508208	9508212	2R_9508208_9508212	38.854301780707	-1.50484405481269	0.42569676047343	-3.53501410990092	0.000407753384740626	0.00569667897064497	4
2R	9503765	9541565	FBgn0259246	brp	2R	9508427	9508431	2R_9508427_9508431	25.2621215675542	-1.9785121587388	0.52094348760639	-3.79794009486439	0.000145903572653982	0.00261479806757159	4
2R	9503765	9541565	FBgn0259246	brp	2R	9510981	9510985	2R_9510981_9510985	16.5177494304519	-2.51388200309655	0.831861822580252	-3.02199468091833	0.00251114960723846	0.0216288469332027	4
2R	9503765	9541565	FBgn0259246	brp	2R	9522668	9522672	2R_9522668_9522672	184.214483973546	-1.18956639743534	0.414993736097134	-2.8664683197939	0.00415079701319902	0.0309865662222724	4
2R	9503765	9541565	FBgn0259246	brp	2R	9526853	9526857	2R_9526853_9526857	73.0880153286199	-3.04271189662999	1.01247107286913	-3.00523341176314	0.00265377114538771	0.0225138220734093	4
2R	9503765	9541565	FBgn0259246	brp	2R	9527164	9527168	2R_9527164_9527168	36.1546216330495	-2.7950174984203	0.86996609903047	-3.21278898285255	0.00131452831050205	0.0135658357095526	4
2R	9503765	9541565	FBgn0259246	brp	2R	9527328	9527332	2R_9527328_9527332	75.0318385880973	-2.01892550388432	0.568749338417947	-3.54976325686855	0.000385577729958802	0.00546270902918084	4
2R	9503765	9541565	FBgn0259246	brp	2R	9527660	9527664	2R_9527660_9527664	68.9734397686089	-2.29486870435983	0.567726369640108	-4.04220911178494	5.29499790793207e-05	0.00120605556921821	4
2R	9503765	9541565	FBgn0259246	brp	2R	9529208	9529212	2R_9529208_9529212	265.003675546932	-2.01043436389595	0.627208211001754	-3.20536996906491	0.00134888977934519	0.01382785805754	4
2R	9503765	9541565	FBgn0259246	brp	2R	9529492	9529496	2R_9529492_9529496	176.060409232096	-1.8244624266791	0.378212523832958	-4.82390801919847	1.40772355648715e-06	7.22747794739312e-05	4
2R	9503765	9541565	FBgn0259246	brp	2R	9530131	9530135	2R_9530131_9530135	309.634099866368	-1.06376486965953	0.388377466634403	-2.7389973956983	0.00616268616076595	0.0409559546631512	4
2R	9503765	9541565	FBgn0259246	brp	2R	9532300	9532304	2R_9532300_9532304	13.2635732045758	-3.32006480416594	1.03352371978888	-3.21237407579203	0.0013164284422362	0.013580242368839	4
2R	9503765	9541565	FBgn0259246	brp	2R	9532951	9532955	2R_9532951_9532955	47.3481231920526	-2.26851867822386	0.84560541530467	-2.68271540977125	0.00730271049558437	0.0460912351907049	4
2R	9503765	9541565	FBgn0259246	brp	2R	9533164	9533168	2R_9533164_9533168	83.9620476091105	-2.47632579282527	0.748206784710413	-3.30968101790698	0.000934023484721907	0.0105705488623054	4
2R	9503765	9541565	FBgn0259246	brp	2R	9533375	9533379	2R_9533375_9533379	50.7798974166629	-2.62653512300262	0.762496177712611	-3.44465349437145	0.000571791879988285	0.00734766309945634	4
2R	9503765	9541565	FBgn0259246	brp	2R	9533474	9533478	2R_9533474_9533478	154.990352054173	-2.18944137968197	0.589371276152292	-3.71487628982486	0.000203303131294682	0.00336082007430996	4
2R	9503765	9541565	FBgn0259246	brp	2R	9533833	9533837	2R_9533833_9533837	155.718323408197	-1.87499297164937	0.61844207996408	-3.03180044242505	0.00243099860978925	0.0211446212386513	4
2R	9503765	9541565	FBgn0259246	brp	2R	9534568	9534572	2R_9534568_9534572	31.2139518652167	-1.80339805861477	0.647966289619684	-2.78316648181382	0.0053831176097985	0.0372116727584762	4
2R	9503765	9541565	FBgn0259246	brp	2R	9536408	9536412	2R_9536408_9536412	135.738507789292	-1.52464555505795	0.381393929534512	-3.99756114870199	6.39984615197246e-05	0.0013930962913305	4
2R	9503765	9541565	FBgn0259246	brp	2R	9537021	9537025	2R_9537021_9537025	164.868407929268	-1.07979799859291	0.350283727721154	-3.0826381962353	0.00205174439265826	0.0187397746885117	4
2R	9503765	9541565	FBgn0259246	brp	2R	9538992	9538996	2R_9538992_9538996	28.6341343503834	-2.48132460303146	0.71243544270019	-3.48287641842611	0.000496057299170601	0.00660577892318235	4
2R	9503765	9541565	FBgn0259246	brp	2R	9539596	9539600	2R_9539596_9539600	27.9611430472186	-1.72627041783955	0.617038134396795	-2.79767217228336	0.00514723260183091	0.0360412100956108	4
2R	9541947	9548135	FBgn0033421	CG1888	2R	9545749	9545753	2R_9545749_9545753	28.2342716633052	-2.05357762184298	0.769010645743749	-2.67041507579764	0.0075757532654388	0.0472867093954119	4
2R	9566146	9579007	FBgn0085436	Not1	2R	9570266	9570270	2R_9570266_9570270	8.48838145054249	-4.50166546375476	1.45416299638489	-3.09570899200852	0.00196342953093307	0.0181632929069994	4
2R	9581761	9584545	FBgn0033427	CG1868	2R	9583780	9583784	2R_9583780_9583784	75.0319586864421	-1.84357346242884	0.681444211830938	-2.70539162329288	0.00682239059787984	0.0439751710195992	4
2R	9581761	9584545	FBgn0033427	CG1868	2R	9583982	9583986	2R_9583982_9583986	373.845451651278	-1.04180752176296	0.367232883076299	-2.83691240565325	0.00455521072691157	0.0330407288421139	4
2R	9581761	9584545	FBgn0033427	CG1868	2R	9584458	9584462	2R_9584458_9584462	443.290743944891	-1.2477853741079	0.378976731040995	-3.29251184018715	0.000992967167030792	0.0110563085013213	4
2R	9584643	9586126	FBgn0033428	Updo	2R	9585871	9585875	2R_9585871_9585875	6.47403744794348	-3.44674468083629	1.02991543740705	-3.3466288159676	0.000818006631909343	0.00957786661752327	4
2R	9584643	9586126	FBgn0033428	Updo	2R	9585892	9585896	2R_9585892_9585896	17.2526019497695	-2.81429810869104	0.754639704433738	-3.72932684585264	0.000191991985248786	0.00321536708232339	4
2R	9586110	9586714	FBgn0033429	CG12929	2R	9586683	9586687	2R_9586683_9586687	502.558921828057	-0.692730768547178	0.237982957807163	-2.91084191460674	0.00360456341255144	0.0280398013225397	4
2R	9587193	9587989	FBgn0025286	RpL31	2R	9587329	9587333	2R_9587329_9587333	217.883896504304	-1.3966624284573	0.33966407151703	-4.11189332512983	3.92427622701507e-05	0.000959122178595277	4
2R	9587953	9599732	FBgn0261016	clos	2R	9590927	9590931	2R_9590927_9590931	123.307629667334	-2.01768712038182	0.61487735283618	-3.28144647233313	0.00103276124774034	0.0113811777039365	4
2R	9587953	9599732	FBgn0261016	clos	2R	9591135	9591139	2R_9591135_9591139	22.7297274448992	-2.9779644506952	1.05745624752564	-2.81615854808497	0.00486016751587644	0.0346030412790579	4
2R	9587953	9599732	FBgn0261016	clos	2R	9591261	9591265	2R_9591261_9591265	10.938692547463	-3.78732198549001	1.12937716976822	-3.35346072762146	0.000798077385012535	0.00940553662452991	4
2R	9590867	9592744	FBgn0010342	Map60	2R	9590927	9590931	2R_9590927_9590931	123.307629667334	-2.01768712038182	0.61487735283618	-3.28144647233313	0.00103276124774034	0.0113811777039365	4
2R	9590867	9592744	FBgn0010342	Map60	2R	9591135	9591139	2R_9591135_9591139	22.7297274448992	-2.9779644506952	1.05745624752564	-2.81615854808497	0.00486016751587644	0.0346030412790579	4
2R	9590867	9592744	FBgn0010342	Map60	2R	9591261	9591265	2R_9591261_9591265	10.938692547463	-3.78732198549001	1.12937716976822	-3.35346072762146	0.000798077385012535	0.00940553662452991	4
2R	9608128	9610290	FBgn0033437	CG12926	2R	9608856	9608860	2R_9608856_9608860	112.99588612312	-1.15663409260175	0.387947569681827	-2.98141858073852	0.00286916329018218	0.0238065019120311	4
2R	9608128	9610290	FBgn0033437	CG12926	2R	9609670	9609674	2R_9609670_9609674	290.745538750876	-1.21615437298831	0.341843515206978	-3.55763476236185	0.000374209132315346	0.00534214400032227	4
2R	9608128	9610290	FBgn0033437	CG12926	2R	9610025	9610029	2R_9610025_9610029	124.964494648911	-1.91680986593655	0.482004040169264	-3.97675062072804	6.986336318274e-05	0.00148944035099171	4
2R	9610464	9615617	FBgn0264878	CR44069	2R	9610622	9610626	2R_9610622_9610626	7.3227151160603	-3.63158573111149	1.34080776928539	-2.70850588302231	0.00675869138637791	0.0436698899295836	4
2R	9610464	9615617	FBgn0264878	CR44069	2R	9611574	9611578	2R_9611574_9611578	343.322868704565	-1.48853875070412	0.367289416693462	-4.05276788017677	5.06152159106507e-05	0.00116646446725093	4
2R	9610464	9615617	FBgn0264878	CR44069	2R	9611955	9611959	2R_9611955_9611959	134.721027489543	-1.28491482232724	0.441577292729283	-2.90982992894742	0.00361625478364619	0.0281007282485004	4
2R	9610464	9615617	FBgn0264878	CR44069	2R	9612145	9612149	2R_9612145_9612149	124.148028074683	-1.05821131997692	0.372672894122213	-2.83951780949728	0.0045181772933966	0.0328402633831854	4
2R	9610464	9615617	FBgn0264878	CR44069	2R	9612775	9612779	2R_9612775_9612779	286.552625063463	-1.28028861598822	0.29412968452227	-4.3528031455502	1.34407829769671e-05	0.000417146275673162	4
2R	9610464	9615617	FBgn0264878	CR44069	2R	9613111	9613115	2R_9613111_9613115	150.366760886288	-1.49453888035623	0.42629770567089	-3.50585719902993	0.000455139337038578	0.00618340173162094	4
2R	9610464	9615617	FBtr0334806	CR44069-RA	2R	9610622	9610626	2R_9610622_9610626	7.3227151160603	-3.63158573111149	1.34080776928539	-2.70850588302231	0.00675869138637791	0.0436698899295836	4
2R	9610464	9615617	FBtr0334806	CR44069-RA	2R	9611574	9611578	2R_9611574_9611578	343.322868704565	-1.48853875070412	0.367289416693462	-4.05276788017677	5.06152159106507e-05	0.00116646446725093	4
2R	9610464	9615617	FBtr0334806	CR44069-RA	2R	9611955	9611959	2R_9611955_9611959	134.721027489543	-1.28491482232724	0.441577292729283	-2.90982992894742	0.00361625478364619	0.0281007282485004	4
2R	9610464	9615617	FBtr0334806	CR44069-RA	2R	9612145	9612149	2R_9612145_9612149	124.148028074683	-1.05821131997692	0.372672894122213	-2.83951780949728	0.0045181772933966	0.0328402633831854	4
2R	9610464	9615617	FBtr0334806	CR44069-RA	2R	9612775	9612779	2R_9612775_9612779	286.552625063463	-1.28028861598822	0.29412968452227	-4.3528031455502	1.34407829769671e-05	0.000417146275673162	4
2R	9610464	9615617	FBtr0334806	CR44069-RA	2R	9613111	9613115	2R_9613111_9613115	150.366760886288	-1.49453888035623	0.42629770567089	-3.50585719902993	0.000455139337038578	0.00618340173162094	4
2R	9611139	9683858	FBgn0033438	Mmp2	2R	9611574	9611578	2R_9611574_9611578	343.322868704565	-1.48853875070412	0.367289416693462	-4.05276788017677	5.06152159106507e-05	0.00116646446725093	4
2R	9611139	9683858	FBgn0033438	Mmp2	2R	9611955	9611959	2R_9611955_9611959	134.721027489543	-1.28491482232724	0.441577292729283	-2.90982992894742	0.00361625478364619	0.0281007282485004	4
2R	9611139	9683858	FBgn0033438	Mmp2	2R	9612145	9612149	2R_9612145_9612149	124.148028074683	-1.05821131997692	0.372672894122213	-2.83951780949728	0.0045181772933966	0.0328402633831854	4
2R	9611139	9683858	FBgn0033438	Mmp2	2R	9612775	9612779	2R_9612775_9612779	286.552625063463	-1.28028861598822	0.29412968452227	-4.3528031455502	1.34407829769671e-05	0.000417146275673162	4
2R	9611139	9683858	FBgn0033438	Mmp2	2R	9613111	9613115	2R_9613111_9613115	150.366760886288	-1.49453888035623	0.42629770567089	-3.50585719902993	0.000455139337038578	0.00618340173162094	4
2R	9611139	9683858	FBgn0033438	Mmp2	2R	9644065	9644069	2R_9644065_9644069	131.359531130697	-2.11493246004573	0.678415354773763	-3.11745959929079	0.0018241694699202	0.0172351775670742	4
2R	9611139	9683858	FBgn0033438	Mmp2	2R	9650822	9650826	2R_9650822_9650826	30.579571058932	-1.66549860970422	0.516963006174056	-3.22169785809289	0.00127433441088733	0.0132587036301861	4
2R	9611139	9683858	FBgn0033438	Mmp2	2R	9652008	9652012	2R_9652008_9652012	180.887281929643	-1.2465961882687	0.340752169701624	-3.65836610625332	0.000253828288868638	0.00398160838685281	4
2R	9611139	9683858	FBgn0033438	Mmp2	2R	9652301	9652305	2R_9652301_9652305	143.900352768274	-1.29519806751247	0.455824006870436	-2.8414432938821	0.00449098380083708	0.0327040508743763	4
2R	9611139	9683858	FBgn0033438	Mmp2	2R	9652367	9652371	2R_9652367_9652371	222.918449858555	-1.07892635556361	0.3268130567858	-3.30135633556023	0.000962185965023924	0.0108168673634322	4
2R	9611139	9683858	FBgn0033438	Mmp2	2R	9653061	9653065	2R_9653061_9653065	266.209584807313	-0.944322171896867	0.318976834253493	-2.96047258136122	0.00307167462053596	0.0250082656540594	4
2R	9766364	9806875	FBgn0027589	CG1688	2R	9774942	9774946	2R_9774942_9774946	96.8715646337071	1.04438623992008	0.393843257065646	2.65178144143267	0.00800683520213845	0.0491193822545225	4
2R	9810974	9820053	FBgn0033446	CG1648	2R	9817602	9817606	2R_9817602_9817606	119.417788556424	-2.07347248750456	0.624827484427526	-3.31847196095142	0.000905114091277653	0.0103218498664085	4
2R	9817300	9818535	FBgn0040093	lectin-46Ca	2R	9817602	9817606	2R_9817602_9817606	119.417788556424	-2.07347248750456	0.624827484427526	-3.31847196095142	0.000905114091277653	0.0103218498664085	4
2R	9820563	9821186	FBgn0054033	CG34033	2R	9821115	9821119	2R_9821115_9821119	100.367927310984	1.15267397520656	0.362511185197285	3.17969216475142	0.00147431580019717	0.0147409241901532	4
2R	9845458	9846485	FBgn0023180	Orc6	2R	9846285	9846289	2R_9846285_9846289	30.8191496933324	-2.30288356674721	0.707604102846993	-3.25448023475518	0.00113600064781397	0.0121937165047314	4
2R	9846636	9847836	FBgn0023175	Prosalpha7	2R	9847203	9847207	2R_9847203_9847207	162.768616225149	-1.03302530744601	0.323161796285221	-3.1966195240921	0.00139048204778657	0.0141310900733494	4
2R	9882572	9891689	FBgn0033463	CG1513	2R	9884549	9884553	2R_9884549_9884553	251.134748284192	-0.815593113243006	0.281639678490543	-2.89587432287313	0.00378103791522755	0.0290107628254767	4
2R	9882572	9891689	FBgn0033463	CG1513	2R	9885005	9885009	2R_9885005_9885009	45.317286649366	-2.22927425982639	0.760553404895748	-2.93112126706206	0.00337740911576606	0.026783141181723	4
2R	9882572	9891689	FBgn0033463	CG1513	2R	9889393	9889397	2R_9889393_9889397	156.671180816543	-1.04876393714936	0.353162356173289	-2.96963682231965	0.00298152005817795	0.0244743101125489	4
2R	9882572	9891689	FBgn0033463	CG1513	2R	9889553	9889557	2R_9889553_9889557	216.849846065437	-0.96230773708342	0.343102049283582	-2.80472745380792	0.00503591421791283	0.0354959756189531	4
2R	9887648	9889485	FBgn0033461	CG12923	2R	9889393	9889397	2R_9889393_9889397	156.671180816543	-1.04876393714936	0.353162356173289	-2.96963682231965	0.00298152005817795	0.0244743101125489	4
2R	9913496	9958858	FBgn0011656	Mef2	2R	9914594	9914598	2R_9914594_9914598	409.192780138205	-2.0979691300435	0.759872487926368	-2.76094892679782	0.00576336884637187	0.0390089128674206	4
2R	9913496	9958858	FBgn0011656	Mef2	2R	9914867	9914871	2R_9914867_9914871	102.561129866895	-2.22693078250117	0.808193178588838	-2.7554436754707	0.00586125951956477	0.0395169518925786	4
2R	9913496	9958858	FBgn0011656	Mef2	2R	9927865	9927869	2R_9927865_9927869	12.16158127008	-2.24243638566001	0.807465413109243	-2.77712995411809	0.00548412473372742	0.0376755693855082	4
2R	9913496	9958858	FBgn0011656	Mef2	2R	9927912	9927916	2R_9927912_9927916	188.246471549209	-0.747290684578658	0.279514356850384	-2.67353238309208	0.00750570292103555	0.0469775981686218	4
2R	9913496	9958858	FBgn0011656	Mef2	2R	9939348	9939352	2R_9939348_9939352	125.982457178513	-0.918422179010721	0.344220598120125	-2.66812092020773	0.00762768002667745	0.0475167247587888	4
2R	9959549	9963853	FBgn0033466	Pal1	2R	9959780	9959784	2R_9959780_9959784	186.07391512957	-1.2901711501537	0.419914858066513	-3.07245891725351	0.00212303054715928	0.0192088827534398	4
2R	9993890	10026042	FBgn0022382	Pka-R2	2R	9996295	9996299	2R_9996295_9996299	123.257053149358	-1.28711562076268	0.44566911628502	-2.88805208557357	0.00387635677834736	0.0295264765057914	4
2R	9993890	10026042	FBgn0022382	Pka-R2	2R	9996653	9996657	2R_9996653_9996657	111.487110832352	-1.45509730205465	0.420388119813181	-3.4613187991642	0.000537535848136249	0.00701720882660951	4
2R	9993890	10026042	FBgn0022382	Pka-R2	2R	10004521	10004525	2R_10004521_10004525	195.948076525008	-1.14309790716256	0.375148441609532	-3.04705492646651	0.0023109547745036	0.020411565075388	4
2R	9993890	10026042	FBgn0022382	Pka-R2	2R	10005201	10005205	2R_10005201_10005205	127.215997897757	-1.1225646984369	0.320092295830375	-3.50700317708296	0.00045318373776607	0.00616262460253895	4
2R	9993890	10026042	FBgn0022382	Pka-R2	2R	10025291	10025295	2R_10025291_10025295	147.222023345495	-1.58236547034375	0.486323296732196	-3.25373158344728	0.00113899845046029	0.0122140983539914	4
2R	10067217	10068702	FBgn0013435	cdc2rk	2R	10067446	10067450	2R_10067446_10067450	102.023242585742	-1.25744248645079	0.399119235771615	-3.150543431012	0.00162967025032463	0.0158674938869675	4
2R	10085169	10096416	FBgn0033484	CG2269	2R	10088259	10088263	2R_10088259_10088263	287.629231638457	-1.35987665038468	0.422103142164254	-3.22166910061879	0.00127446230969783	0.0132593810422364	4
2R	10085169	10096416	FBgn0033484	CG2269	2R	10088605	10088609	2R_10088605_10088609	618.740263723082	-1.25223578367745	0.398305086955746	-3.14391109902289	0.0016670607627605	0.0161387203173986	4
2R	10085169	10096416	FBgn0033484	CG2269	2R	10093146	10093150	2R_10093146_10093150	31.6599006818283	-1.85846558092428	0.666753678864735	-2.78733457322446	0.00531435797954022	0.0368738373490553	4
2R	10096480	10098556	FBgn0001291	Jra	2R	10096672	10096676	2R_10096672_10096676	195.149419696083	-0.912536060585644	0.328785634019571	-2.77547424876637	0.005512126431014	0.0378088973619296	4
2R	10096480	10098556	FBgn0001291	Jra	2R	10097989	10097993	2R_10097989_10097993	12.5766040509036	-3.05169690460727	0.935767006462459	-3.26117172707745	0.0011095282203672	0.0119844938740922	4
2R	10109740	10117457	FBgn0003071	Pfk	2R	10110301	10110305	2R_10110301_10110305	219.49661806586	-1.43757232572685	0.320451840259417	-4.48607917047094	7.25457939220247e-06	0.000262337307066888	4
2R	10109740	10117457	FBgn0003071	Pfk	2R	10110893	10110897	2R_10110893_10110897	164.087827823533	-1.27611905155507	0.358480718320692	-3.55979829970511	0.000371139741629206	0.00530981280219215	4
2R	10117694	10121451	FBgn0033486	dmpd	2R	10118470	10118474	2R_10118470_10118474	23.0447338738791	-1.85940617589201	0.697807650844051	-2.66463999591136	0.0077070779726242	0.0478588555349969	4
2R	10137656	10139267	FBgn0033490	CG12917	2R	10138686	10138690	2R_10138686_10138690	36.003363627915	-3.00446065854072	0.777158122471357	-3.86595799705028	0.000110653982434777	0.00212539386599845	4
2R	10145897	10192394	FBgn0033494	KCNQ	2R	10167904	10167908	2R_10167904_10167908	43.142447229777	-1.58724776325973	0.582881943737921	-2.72310333217905	0.00646718264410279	0.0423539891015351	4
2R	10145897	10192394	FBgn0033494	KCNQ	2R	10192161	10192165	2R_10192161_10192165	7.57375022031253	-2.45626715967421	0.912660517516581	-2.69132619690605	0.0071168570420416	0.0452816435521962	4
2R	10203995	10237348	FBgn0000448	Hr46	2R	10210640	10210644	2R_10210640_10210644	155.504541076956	-0.987021379084985	0.292070815770499	-3.3793906333338	0.000726467050121444	0.00878818710128582	4
2R	10205454	10234607	FBgn0033497	CG12912	2R	10210640	10210644	2R_10210640_10210644	155.504541076956	-0.987021379084985	0.292070815770499	-3.3793906333338	0.000726467050121444	0.00878818710128582	4
2R	10269016	10307024	FBgn0033504	CAP	2R	10277009	10277013	2R_10277009_10277013	205.589250623447	-1.49517259219893	0.530239639750171	-2.81980538630307	0.00480527828669434	0.0343275035603745	4
2R	10269016	10307024	FBgn0033504	CAP	2R	10280501	10280505	2R_10280501_10280505	21.2340888675237	-3.05134217733905	0.997791001264492	-3.05809751087363	0.00222747081500003	0.0198818882944318	4
2R	10269016	10307024	FBgn0033504	CAP	2R	10282712	10282716	2R_10282712_10282716	130.51850622939	-1.36276971287842	0.384439132810948	-3.54482568648539	0.000392872809192967	0.00554189481440618	4
2R	10269016	10307024	FBgn0033504	CAP	2R	10283057	10283061	2R_10283057_10283061	149.773583643844	-1.12822432696808	0.419925040768375	-2.68672790958993	0.0072155703807058	0.0457388276694648	4
2R	10269016	10307024	FBgn0033504	CAP	2R	10283387	10283391	2R_10283387_10283391	116.329509134787	-1.31496443922054	0.496724556821403	-2.64727084892913	0.00811443331972501	0.0495993474182908	4
2R	10269016	10307024	FBgn0033504	CAP	2R	10287331	10287335	2R_10287331_10287335	62.2682629066267	-1.80716914269491	0.490228209104927	-3.68638342129372	0.000227463568191139	0.0036663633896486	4
2R	10269016	10307024	FBgn0033504	CAP	2R	10287617	10287621	2R_10287617_10287621	61.8244738480249	-1.75869745874625	0.481175591215689	-3.65500139835211	0.000257180576152929	0.00402522293989488	4
2R	10269016	10307024	FBgn0033504	CAP	2R	10291509	10291513	2R_10291509_10291513	184.333908755123	-0.915418888150742	0.318951512430715	-2.87008793648407	0.00410357659939574	0.030731782222974	4
2R	10269016	10307024	FBgn0033504	CAP	2R	10292319	10292323	2R_10292319_10292323	97.1779737260532	-1.28823375198485	0.472722762542643	-2.72513585987652	0.0064275032729441	0.0421699810831125	4
2R	10269016	10307024	FBgn0033504	CAP	2R	10301469	10301473	2R_10301469_10301473	332.247472376981	-1.37876566626865	0.331105419384358	-4.16412896180393	3.12543431498144e-05	0.000805090985783401	4
2R	10269016	10307024	FBgn0033504	CAP	2R	10301753	10301757	2R_10301753_10301757	368.678719795458	-1.19499499776669	0.312124954618631	-3.82857884345322	0.000128885343113434	0.00238489836440393	4
2R	10269016	10307024	FBgn0033504	CAP	2R	10305346	10305350	2R_10305346_10305350	110.162454645627	-1.20634848762088	0.40355900083928	-2.98927414606549	0.00279641102403528	0.0233477986368607	4
2R	10313891	10322104	FBgn0026403	Ndg	2R	10321942	10321946	2R_10321942_10321946	523.674556314951	-1.11057409960231	0.369846588251733	-3.00279665915535	0.00267511105476708	0.0226384743803573	4
2R	10322195	10416996	FBgn0261698	CG42732	2R	10322382	10322386	2R_10322382_10322386	683.744930965156	-0.990309840379475	0.371519782418291	-2.66556422361513	0.00768592495207708	0.0477583980779253	4
2R	10322195	10416996	FBgn0261698	CG42732	2R	10324737	10324741	2R_10324737_10324741	163.036355004642	-1.21122033506917	0.382018237775586	-3.1705824887363	0.00152133631317201	0.0150711928401157	4
2R	10322195	10416996	FBgn0261698	CG42732	2R	10326092	10326096	2R_10326092_10326096	57.6666349828903	-1.74746487272878	0.553041648826832	-3.159734671766	0.0015791287307329	0.0154889430912446	4
2R	10322195	10416996	FBgn0261698	CG42732	2R	10326365	10326369	2R_10326365_10326369	50.0206577313479	-1.49708194296932	0.500176577778709	-2.99310685361934	0.00276153045287368	0.0231480971210078	4
2R	10322195	10416996	FBgn0261698	CG42732	2R	10329593	10329597	2R_10329593_10329597	38.3541456979594	-1.41405569596879	0.502909482768193	-2.81174991607898	0.00492727964285113	0.0349519227257075	4
2R	10322195	10416996	FBgn0261698	CG42732	2R	10329771	10329775	2R_10329771_10329775	123.667151475863	-1.11600507801111	0.390558887712339	-2.85745661697268	0.00427051007397954	0.0315920501419552	4
2R	10322195	10416996	FBgn0261698	CG42732	2R	10332007	10332011	2R_10332007_10332011	43.9335372372812	-2.14480018940935	0.797708152162921	-2.68870285905177	0.00717302374634892	0.0455470615368357	4
2R	10322195	10416996	FBgn0261698	CG42732	2R	10338373	10338377	2R_10338373_10338377	137.887273436394	-0.913829469778586	0.318349899231033	-2.87051911116014	0.00409798424245827	0.0307018781136531	4
2R	10322195	10416996	FBgn0261698	CG42732	2R	10343232	10343236	2R_10343232_10343236	73.1753734231	-1.26684789412631	0.442850720390655	-2.86066576341747	0.00422752484446775	0.0313747346737519	4
2R	10322195	10416996	FBgn0261698	CG42732	2R	10345851	10345855	2R_10345851_10345855	72.0268005146624	-1.42409041137866	0.402059250054504	-3.5419914134188	0.000397118400940025	0.0055820208007524	4
2R	10322195	10416996	FBgn0261698	CG42732	2R	10364765	10364769	2R_10364765_10364769	14.0708170166727	-1.80501096292458	0.658501847470194	-2.7410871660558	0.00612362598430296	0.0407652297170105	4
2R	10322195	10416996	FBgn0261698	CG42732	2R	10409564	10409568	2R_10409564_10409568	39.8329736477023	-2.23028896619599	0.665457734839684	-3.35151107189894	0.000803718250440533	0.00945776905975324	4
2R	10322195	10416996	FBgn0261698	CG42732	2R	10410394	10410398	2R_10410394_10410398	33.6508929162667	-2.08990215787022	0.736356643244217	-2.83816568648393	0.00453736230231747	0.0329395531716095	4
2R	10322195	10416996	FBgn0261698	CG42732	2R	10410973	10410977	2R_10410973_10410977	398.13699060215	-1.25914625719281	0.462553665948905	-2.72216252920564	0.00648562366507515	0.0424313343280537	4
2R	10322195	10416996	FBgn0261698	CG42732	2R	10411169	10411173	2R_10411169_10411173	21.5167160047734	-2.9463353035747	0.885965654521767	-3.32556379419143	0.000882399047152585	0.0101329997906198	4
2R	10322195	10416996	FBgn0261698	CG42732	2R	10412275	10412279	2R_10412275_10412279	268.402522596969	-1.31646003513891	0.411055681755754	-3.20263189044335	0.00136177926976512	0.0139202345259832	4
2R	10322195	10416996	FBgn0261698	CG42732	2R	10412578	10412582	2R_10412578_10412582	646.52075800884	-1.22394524801811	0.434553970438647	-2.81655520667004	0.00485416996267754	0.0345729239239671	4
2R	10409155	10409751	FBgn0053477	CG33477	2R	10409564	10409568	2R_10409564_10409568	39.8329736477023	-2.23028896619599	0.665457734839684	-3.35151107189894	0.000803718250440533	0.00945776905975324	4
2R	10409985	10410570	FBgn0053476	CG33476	2R	10410394	10410398	2R_10410394_10410398	33.6508929162667	-2.08990215787022	0.736356643244217	-2.83816568648393	0.00453736230231747	0.0329395531716095	4
2R	10410770	10411213	FBgn0053475	CG33475	2R	10410973	10410977	2R_10410973_10410977	398.13699060215	-1.25914625719281	0.462553665948905	-2.72216252920564	0.00648562366507515	0.0424313343280537	4
2R	10410770	10411213	FBgn0053475	CG33475	2R	10411169	10411173	2R_10411169_10411173	21.5167160047734	-2.9463353035747	0.885965654521767	-3.32556379419143	0.000882399047152585	0.0101329997906198	4
2R	10437985	10465701	FBgn0001122	Galphao	2R	10454044	10454048	2R_10454044_10454048	23.8333249599135	-1.89214839101212	0.6274380635117	-3.01567357967092	0.00256409129736674	0.0219607634474897	4
2R	10437985	10465701	FBgn0001122	Galphao	2R	10461849	10461853	2R_10461849_10461853	38.7187799208344	-2.44136041885125	0.785742720803163	-3.10707354228591	0.00188949386798857	0.0176689682541586	4
2R	10449350	10458892	FBgn0033524	Cyp49a1	2R	10454044	10454048	2R_10454044_10454048	23.8333249599135	-1.89214839101212	0.6274380635117	-3.01567357967092	0.00256409129736674	0.0219607634474897	4
2R	10469473	10478567	FBgn0261862	whd	2R	10472404	10472408	2R_10472404_10472408	19.885154899283	3.57507037729398	0.581485201664216	6.14817086842811	7.83815714386992e-10	1.90468120570394e-07	4
2R	10481894	10543291	FBgn0005630	lola	2R	10490785	10490789	2R_10490785_10490789	128.758332255606	-1.02540907649758	0.295564687172999	-3.46932201646062	0.000521773656089411	0.00686876749635863	4
2R	10481894	10543291	FBgn0005630	lola	2R	10496317	10496321	2R_10496317_10496321	146.838507651337	-2.15544233951024	0.561669723923445	-3.83756191174731	0.000124261911471792	0.00232008305231436	4
2R	10481894	10543291	FBgn0005630	lola	2R	10496616	10496620	2R_10496616_10496620	133.802099342445	-2.19564420343723	0.472571773167354	-4.64616028316966	3.38170292690608e-06	0.000143930832880966	4
2R	10481894	10543291	FBgn0005630	lola	2R	10497111	10497115	2R_10497111_10497115	39.2372545250606	-1.43349506664469	0.478104326463655	-2.99828925884791	0.00271499852461596	0.0228733615976902	4
2R	10481894	10543291	FBgn0005630	lola	2R	10500814	10500818	2R_10500814_10500818	14.7693828601675	-3.46474267737948	1.02604277470243	-3.37680139932208	0.000733339788116502	0.00884902265011345	4
2R	10481894	10543291	FBgn0005630	lola	2R	10501007	10501011	2R_10501007_10501011	15.7032005254956	-3.58792304135441	1.02740669910189	-3.49221301018458	0.000479036064174457	0.00642920348287731	4
2R	10481894	10543291	FBgn0005630	lola	2R	10501102	10501106	2R_10501102_10501106	26.844308412704	-3.4058004797621	1.01245472175666	-3.36390399153145	0.000768482716828026	0.0091502335937398	4
2R	10481894	10543291	FBgn0005630	lola	2R	10505021	10505025	2R_10505021_10505025	177.304752185302	-1.77168647450999	0.613352102479872	-2.88853085747453	0.00387046051280953	0.0294964598350342	4
2R	10481894	10543291	FBgn0005630	lola	2R	10505181	10505185	2R_10505181_10505185	295.544449984859	-1.66900003680457	0.537144787430371	-3.10716975359445	0.00188887899952457	0.0176668125161556	4
2R	10481894	10543291	FBgn0005630	lola	2R	10505469	10505473	2R_10505469_10505473	162.94630059952	-1.55776145850594	0.569575305469733	-2.73495259282922	0.00623892607286603	0.041319163900109	4
2R	10481894	10543291	FBgn0005630	lola	2R	10505650	10505654	2R_10505650_10505654	135.95113692163	-1.33368956799341	0.450333599641906	-2.96155909542153	0.00306085748638578	0.0249403902486924	4
2R	10481894	10543291	FBgn0005630	lola	2R	10515965	10515969	2R_10515965_10515969	94.9205392531482	-1.40964459793522	0.409328251999222	-3.44379991131883	0.000573600027835647	0.00736221766073035	4
2R	10481894	10543291	FBgn0005630	lola	2R	10517785	10517789	2R_10517785_10517789	334.956556069686	-1.05630667827922	0.293185293712913	-3.60286378931938	0.000314730472904194	0.00468860701955788	4
2R	10481894	10543291	FBgn0005630	lola	2R	10519213	10519217	2R_10519213_10519217	351.143112044063	-1.5351823203654	0.440441096710443	-3.48555648378714	0.000491114527188316	0.0065558930701879	4
2R	10481894	10543291	FBgn0005630	lola	2R	10520601	10520605	2R_10520601_10520605	7.60761372701629	-4.58956228550155	1.54374744372478	-2.97300073542326	0.0029490374476577	0.0242794003566214	4
2R	10481894	10543291	FBgn0005630	lola	2R	10520708	10520712	2R_10520708_10520712	10.2673560085125	-3.59568218595042	1.15015337845417	-3.12626320394162	0.00177043019443471	0.0168685738978653	4
2R	10481894	10543291	FBgn0005630	lola	2R	10520865	10520869	2R_10520865_10520869	240.993019955074	-1.53393232478924	0.407076553669135	-3.7681667267823	0.000164450854993159	0.00285370680805287	4
2R	10481894	10543291	FBgn0005630	lola	2R	10521220	10521224	2R_10521220_10521224	234.570469951396	-1.36171421005823	0.428597364949501	-3.17714088190597	0.00148734765730352	0.0148276947454192	4
2R	10481894	10543291	FBgn0005630	lola	2R	10525391	10525395	2R_10525391_10525395	255.423984181263	-0.9423370444548	0.355713878814952	-2.64914331595428	0.00806961032623905	0.0494040204502855	4
2R	10481894	10543291	FBgn0005630	lola	2R	10526023	10526027	2R_10526023_10526027	149.894494857833	-1.55565638103561	0.485332059954563	-3.20534435986209	0.00134900981135106	0.01382785805754	4
2R	10481894	10543291	FBgn0005630	lola	2R	10526720	10526724	2R_10526720_10526724	127.110439752345	-1.72189046420831	0.501318544694347	-3.43472325616468	0.000593159246658103	0.00755577429115887	4
2R	10481894	10543291	FBgn0005630	lola	2R	10529898	10529902	2R_10529898_10529902	64.7189000608622	-2.31385584141737	0.563326982257909	-4.10748271304714	3.99994705015807e-05	0.000974009246641812	4
2R	10481894	10543291	FBgn0005630	lola	2R	10530741	10530745	2R_10530741_10530745	422.58717289795	-0.929119302396667	0.286258463479071	-3.24573565827372	0.00117147561298788	0.0124757042183267	4
2R	10481894	10543291	FBgn0005630	lola	2R	10531134	10531138	2R_10531134_10531138	286.009022835002	-1.38692962806155	0.500128701106917	-2.77314544234695	0.00555173017860951	0.0379806187305735	4
2R	10481894	10543291	FBgn0005630	lola	2R	10533390	10533394	2R_10533390_10533394	274.449027566357	-1.36931063098087	0.511727925310469	-2.67585676538974	0.00745384933446826	0.0467478334564138	4
2R	10481894	10543291	FBgn0005630	lola	2R	10534971	10534975	2R_10534971_10534975	736.804100719568	-1.16611039382474	0.384251392886777	-3.03475905464927	0.0024072791875537	0.0210075349812935	4
2R	10481894	10543291	FBgn0005630	lola	2R	10535781	10535785	2R_10535781_10535785	16.1727691933306	-2.61694251254466	0.857620481676259	-3.05139927095692	0.00227777460531323	0.020205549584322	4
2R	10481894	10543291	FBgn0005630	lola	2R	10535897	10535901	2R_10535897_10535901	234.633847224951	-1.85791694648277	0.546965773840636	-3.39677002719386	0.00068186245501967	0.00838892629349765	4
2R	10481894	10543291	FBgn0005630	lola	2R	10536188	10536192	2R_10536188_10536192	238.75108064858	-1.78130896099703	0.546194900818342	-3.26130646464873	0.00110900108747528	0.0119800256619593	4
2R	10738617	10739829	FBgn0024956	Mat1	2R	10739014	10739018	2R_10739014_10739018	4.60717140468547	-5.27098496125082	1.78222846958871	-2.95752483544784	0.00310119765645493	0.0251855129112482	4
2R	10740054	10798709	FBgn0053144	CG33144	2R	10753549	10753553	2R_10753549_10753553	72.2278310208132	-1.96736571029099	0.42755093650765	-4.60147678861601	4.19505913074819e-06	0.000170390891810316	4
2R	10740054	10798709	FBgn0053144	CG33144	2R	10753937	10753941	2R_10753937_10753941	111.591224223925	-1.26785995641185	0.336263418461162	-3.77043676714506	0.00016296209054784	0.00283579552837299	4
2R	10740054	10798709	FBgn0053144	CG33144	2R	10766311	10766315	2R_10766311_10766315	282.080899803367	-1.07798592194797	0.381790950605109	-2.82349783366903	0.00475027469656618	0.0340392925112894	4
2R	10740054	10798709	FBgn0053144	CG33144	2R	10766606	10766610	2R_10766606_10766610	175.847719482195	-1.47979611033448	0.443958490768177	-3.33318573944606	0.000858576040304838	0.00993499837136785	4
2R	10740054	10798709	FBgn0053144	CG33144	2R	10797032	10797036	2R_10797032_10797036	39.0186620532571	-1.93993050885928	0.691030568813672	-2.80730056875726	0.00499586033123822	0.0353027567358242	4
2R	10823405	10827644	FBgn0033557	CG12325	2R	10826398	10826402	2R_10826398_10826402	118.902686579259	-1.67635045141162	0.558041703687462	-3.00398776710508	0.00266466038643414	0.0225756564048924	4
2R	10823405	10827644	FBgn0033557	CG12325	2R	10826688	10826692	2R_10826688_10826692	192.814350332864	-1.67259194339774	0.548856562903245	-3.04741175827498	0.00230821285639285	0.0204001461707933	4
2R	10823405	10827644	FBgn0033557	CG12325	2R	10826914	10826918	2R_10826914_10826918	479.30298906496	-1.28892841779606	0.418467273077489	-3.0801176118673	0.00206918867696392	0.0188552436979654	4
2R	10823405	10827644	FBgn0033557	CG12325	2R	10827356	10827360	2R_10827356_10827360	456.277393423498	-1.47760229600237	0.378283494473757	-3.90607128671558	9.38088477976011e-05	0.00187429527596971	4
2R	10827430	10835709	FBgn0033558	CG12344	2R	10828742	10828746	2R_10828742_10828746	583.297868971188	-1.23087238781524	0.445844144362308	-2.7607683164164	0.00576655680446107	0.0390279884389742	4
2R	10827430	10835709	FBgn0033558	CG12344	2R	10828757	10828761	2R_10828757_10828761	102.710642090623	-1.63861660825444	0.508362837300144	-3.22332099835807	0.00126713467633784	0.0132104811322098	4
2R	10827430	10835709	FBgn0033558	CG12344	2R	10829256	10829260	2R_10829256_10829260	184.965059925547	-1.06779392445757	0.390578894703199	-2.73387512468893	0.00625937782665259	0.0414029267194137	4
2R	10827430	10835709	FBgn0033558	CG12344	2R	10829874	10829878	2R_10829874_10829878	137.82944839186	-1.07185937277125	0.335160729897053	-3.19804582446303	0.00138362291833405	0.0140794566508657	4
2R	10827430	10835709	FBgn0033558	CG12344	2R	10830087	10830091	2R_10830087_10830091	56.6677643718766	-1.3581326108189	0.489495231801563	-2.77455738602469	0.00552768809211778	0.037879955834377	4
2R	10827430	10835709	FBgn0033558	CG12344	2R	10830441	10830445	2R_10830441_10830445	223.50514802091	-1.16023286339245	0.316995549714852	-3.66009196165725	0.00025212474669228	0.00396047939031469	4
2R	10827430	10835709	FBgn0033558	CG12344	2R	10830935	10830939	2R_10830935_10830939	223.211417235122	-1.80420078989437	0.550575496675999	-3.27693622543486	0.00104940069368684	0.0115128764383033	4
2R	10827430	10835709	FBgn0033558	CG12344	2R	10831577	10831581	2R_10831577_10831581	16.2400820233265	-3.16971621710916	1.04708650975505	-3.02717701696936	0.00246849355386889	0.0213672806480816	4
2R	10836570	10838727	FBgn0027525	CG7686	2R	10837147	10837151	2R_10837147_10837151	238.943821692353	-1.02035892811678	0.380258351971938	-2.68333074822792	0.0072892860844456	0.0460402585433616	4
2R	10839102	10874771	FBgn0050015	CG30015	2R	10860050	10860054	2R_10860050_10860054	116.782889453648	1.45145303857884	0.327861459027871	4.427031597073	9.55387419403053e-06	0.000321745411350681	4
2R	10859695	10860191	FBgn0265348	CR44302	2R	10860050	10860054	2R_10860050_10860054	116.782889453648	1.45145303857884	0.327861459027871	4.427031597073	9.55387419403053e-06	0.000321745411350681	4
2R	10859695	10860191	FBtr0339470	CR44302-RA	2R	10860050	10860054	2R_10860050_10860054	116.782889453648	1.45145303857884	0.327861459027871	4.427031597073	9.55387419403053e-06	0.000321745411350681	4
2R	10897144	10897885	FBgn0033570	ND-B14	2R	10897489	10897493	2R_10897489_10897493	30.4637948993977	-1.83825439449615	0.672227755841535	-2.73457080360348	0.00624616603955156	0.0413541429766428	4
2R	10977956	11116378	FBgn0040765	luna	2R	11085142	11085146	2R_11085142_11085146	83.3040577505735	1.81303389245191	0.420241693958591	4.31426466844235	1.6013501041548e-05	0.000477888494621483	4
2R	10977956	11116378	FBgn0040765	luna	2R	11091139	11091143	2R_11091139_11091143	33.7485810764324	1.61055509374695	0.577457346227773	2.78904598628429	0.00528635582052124	0.0367291542759131	4
2R	11226458	11232516	FBgn0050021	metro	2R	11229348	11229352	2R_11229348_11229352	441.8990129977	-0.803591367874781	0.303380983888554	-2.64878621453076	0.00807814145223074	0.0494462150840506	4
2R	11280484	11283971	FBgn0033607	CG9062	2R	11283206	11283210	2R_11283206_11283210	18.4688590496121	-2.42456191653661	0.905041115819238	-2.67895223118334	0.00738529289369403	0.0464464861188041	4
2R	11305511	11307528	FBgn0025373	Fpps	2R	11306788	11306792	2R_11306788_11306792	89.2592503938049	-1.14196508025441	0.368865191690473	-3.09588734849416	0.00196224894628637	0.0181555529724138	4
2R	11370300	11371335	FBgn0021795	Tapdelta	2R	11370533	11370537	2R_11370533_11370537	284.081704365852	-0.994560175503934	0.36792899943463	-2.70313070465281	0.0068689729732227	0.0441904485988755	4
2R	11370300	11371335	FBgn0021795	Tapdelta	2R	11371015	11371019	2R_11371015_11371019	446.44843432366	-0.959213500129723	0.36138870321718	-2.65424317802561	0.00794865207934685	0.0488689248636421	4
2R	11373607	11377109	FBgn0033628	CG13203	2R	11373651	11373655	2R_11373651_11373655	54.324555969913	-1.27381573841952	0.463137497653237	-2.75040510620295	0.00595216285560775	0.0399779365742041	4
2R	11373607	11377109	FBgn0033628	CG13203	2R	11374350	11374354	2R_11374350_11374354	211.162426872301	-1.19569341600083	0.392957911942196	-3.04280275231286	0.00234385912086027	0.0206047218507127	4
2R	11373607	11377109	FBgn0033628	CG13203	2R	11374876	11374880	2R_11374876_11374880	530.153694367222	-1.36997509141078	0.379002323507323	-3.61468784342243	0.000300709721743459	0.00453508573926029	4
2R	11373607	11377109	FBgn0033628	CG13203	2R	11375929	11375933	2R_11375929_11375933	365.432679134147	-1.10641449162771	0.36615502978979	-3.02171048220449	0.00251350824882052	0.0216438653462844	4
2R	11373607	11377109	FBgn0033628	CG13203	2R	11376515	11376519	2R_11376515_11376519	444.719888921729	-1.03044315390273	0.351262971450237	-2.93353765598579	0.00335122999999321	0.026644297313199	4
2R	11373607	11377109	FBgn0033628	CG13203	2R	11377066	11377070	2R_11377066_11377070	96.0272900145445	-1.62552118854454	0.426985888042707	-3.80696700772919	0.00014068150435436	0.0025471518401356	4
2R	11377193	11379177	FBgn0033629	Tsp47F	2R	11377269	11377273	2R_11377269_11377273	416.869737734417	-1.91669658883509	0.550345017858138	-3.48271816158996	0.000496350613466053	0.00660741135626297	4
2R	11377193	11379177	FBgn0033629	Tsp47F	2R	11377623	11377627	2R_11377623_11377627	377.256924810476	-1.74238652040037	0.548706808458967	-3.1754417724355	0.00149608543592463	0.0148930075582582	4
2R	11377193	11379177	FBgn0033629	Tsp47F	2R	11377652	11377656	2R_11377652_11377656	30.0969145198329	-3.01776209978408	0.905806753574644	-3.33157385708916	0.000863563816320277	0.00997631401962472	4
2R	11377193	11379177	FBgn0033629	Tsp47F	2R	11377876	11377880	2R_11377876_11377880	56.3613128159723	-2.95730882822983	0.710397265342032	-4.16289444302124	3.14238658155528e-05	0.0008088389683738	4
2R	11377193	11379177	FBgn0033629	Tsp47F	2R	11378084	11378088	2R_11378084_11378088	29.1120906664217	-3.0607714249503	0.730355215506601	-4.19079834026685	2.7797464151258e-05	0.000735949712875232	4
2R	11377193	11379177	FBgn0033629	Tsp47F	2R	11378243	11378247	2R_11378243_11378247	566.26014879195	-1.21128336741639	0.431315047725998	-2.80834942764595	0.00497961628539246	0.0352261435715305	4
2R	11377193	11379177	FBgn0033629	Tsp47F	2R	11379077	11379081	2R_11379077_11379081	652.674853338369	-1.23193753481417	0.431032838527365	-2.85810598334715	0.00426178021800055	0.0315440450429282	4
2R	11380347	11384114	FBgn0033631	Sod3	2R	11380660	11380664	2R_11380660_11380664	11.4882379854264	-2.85805835702364	0.90701832672541	-3.15104808007798	0.00162685707159544	0.0158474100052895	4
2R	11380347	11384114	FBgn0033631	Sod3	2R	11380834	11380838	2R_11380834_11380838	12.8166773722645	-2.72252236250498	0.923618186954597	-2.94767080267424	0.0032017782167284	0.0258000893434605	4
2R	11380347	11384114	FBgn0033631	Sod3	2R	11381071	11381075	2R_11381071_11381075	64.577733192535	-1.79517234741809	0.442748378821906	-4.05461077507456	5.02178488434624e-05	0.00115983842333766	4
2R	11380347	11384114	FBgn0033631	Sod3	2R	11381719	11381723	2R_11381719_11381723	157.830989211551	-1.44403408513937	0.370412301074966	-3.89845067496049	9.68101150627129e-05	0.00191961887987563	4
2R	11380347	11384114	FBgn0033631	Sod3	2R	11382001	11382005	2R_11382001_11382005	39.3540051734604	-1.8999955152805	0.586266500364686	-3.24083930106635	0.00119178347492697	0.0126370340363233	4
2R	11380347	11384114	FBgn0033631	Sod3	2R	11382445	11382449	2R_11382445_11382449	137.883792147059	-2.64801864204233	0.324703075829764	-8.15520036351809	3.48601464095109e-16	1.74064495397468e-12	4
2R	11380347	11384114	FBgn0033631	Sod3	2R	11383046	11383050	2R_11383046_11383050	112.989566310133	-2.6066426776112	0.356759143516123	-7.30644953320838	2.74293453695833e-13	3.30982857314524e-10	4
2R	11380347	11384114	FBgn0033631	Sod3	2R	11383072	11383076	2R_11383072_11383076	157.94693512412	-2.46297003005803	0.526910944073982	-4.67435732310812	2.94875546739626e-06	0.000129455882440568	4
2R	11442505	11451604	FBgn0260499	qvr	2R	11445998	11446002	2R_11445998_11446002	265.257404533756	-1.01410448415478	0.35580774407087	-2.85014730863417	0.00436989849906899	0.0320934415974473	4
2R	11442505	11451604	FBgn0260499	qvr	2R	11446378	11446382	2R_11446378_11446382	126.515119739117	-1.58841097930633	0.418406564110512	-3.79633379481779	0.000146851738647474	0.00262889012773057	4
2R	11442505	11451604	FBgn0260499	qvr	2R	11447087	11447091	2R_11447087_11447091	46.5365970474038	-1.94414964286335	0.681349717654108	-2.85337997872381	0.00432568644178152	0.0318796131133955	4
2R	11452043	11465270	FBgn0000581	E(Pc)	2R	11453976	11453980	2R_11453976_11453980	4.31520241879049	-5.12226625838071	1.62212907828825	-3.15774270182369	0.0015899582366116	0.0155705746375179	4
2R	11452043	11465270	FBgn0000581	E(Pc)	2R	11454091	11454095	2R_11454091_11454095	51.9968522576757	-3.08952943152152	0.824842042835751	-3.74560130434177	0.000179962206988604	0.00306371003913009	4
2R	11452043	11465270	FBgn0000581	E(Pc)	2R	11454349	11454353	2R_11454349_11454353	53.5789439681295	-2.88334084785751	0.832260657904992	-3.46446851773048	0.000531280321531251	0.00696266386998767	4
2R	11452043	11465270	FBgn0000581	E(Pc)	2R	11459977	11459981	2R_11459977_11459981	97.4340431389253	-1.73641002638832	0.652502544183146	-2.66115441520935	0.00778732349025273	0.0481857041869982	4
2R	11452043	11465270	FBgn0000581	E(Pc)	2R	11460828	11460832	2R_11460828_11460832	6.35869670834287	-3.48701715956805	1.11255910479023	-3.13423093169105	0.00172305194746473	0.0165387924382833	4
2R	11474465	11509695	FBgn0001269	inv	2R	11480404	11480408	2R_11480404_11480408	122.758358396169	1.56253724574833	0.485256750423685	3.2200216573681	0.00128180912590136	0.0133208046507855	4
2R	11474465	11509695	FBgn0001269	inv	2R	11484206	11484210	2R_11484206_11484210	53.2826671347025	1.4882526118456	0.545632203392076	2.72757473366391	0.00638018032719837	0.0419794952119968	4
2R	11474465	11509695	FBgn0001269	inv	2R	11484847	11484851	2R_11484847_11484851	41.181135297573	2.33078683422586	0.708147790815383	3.29138474264266	0.000996954603175024	0.0110878448224187	4
2R	11474465	11509695	FBgn0001269	inv	2R	11488450	11488454	2R_11488450_11488454	92.7395112532894	2.80401940706601	0.526961755966529	5.3211060865755	1.03138232880667e-07	8.95538419446738e-06	4
2R	11474465	11509695	FBgn0001269	inv	2R	11489627	11489631	2R_11489627_11489631	171.322231303675	2.08955987527685	0.382598075166797	5.46150127484539	4.72124857346331e-08	4.7816624401012e-06	4
2R	11474465	11509695	FBgn0001269	inv	2R	11490248	11490252	2R_11490248_11490252	75.0397308172007	1.47636773112419	0.447835262240671	3.29667593332742	0.000978363171976971	0.0109375294774754	4
2R	11474465	11509695	FBgn0001269	inv	2R	11502612	11502616	2R_11502612_11502616	22.2660418625849	5.48523948776469	1.31986489748509	4.15590981941896	3.23995611686781e-05	0.000829202585488719	4
2R	11524006	11528210	FBgn0000577	en	2R	11525924	11525928	2R_11525924_11525928	84.3813287592391	-1.07887644134301	0.407253784637788	-2.64915019096156	0.00806944616200276	0.0494040204502855	4
2R	11577485	11616045	FBgn0033636	tou	2R	11585558	11585562	2R_11585558_11585562	6.0155442540574	-4.171972889593	1.46140264521989	-2.85477305193003	0.00430675923549954	0.0317767202740031	4
2R	11577485	11616045	FBgn0033636	tou	2R	11585709	11585713	2R_11585709_11585713	9.92961202422257	-3.28900202872261	1.10313630301579	-2.98150103457845	0.00286839077531281	0.0238016819423159	4
2R	11577485	11616045	FBgn0033636	tou	2R	11590723	11590727	2R_11590723_11590727	24.6659420402678	-2.68211200139635	0.78008730416493	-3.4382202954418	0.000585551119863981	0.00748167597745731	4
2R	11577485	11616045	FBgn0033636	tou	2R	11590951	11590955	2R_11590951_11590955	21.7395814832619	-3.02766796718367	0.78137069321781	-3.87481638800048	0.000106705125061136	0.00206684166656668	4
2R	11845324	11852324	FBgn0033657	Sln	2R	11845488	11845492	2R_11845488_11845492	26.9264225992986	-2.42253770007203	0.820619336945879	-2.95208459148434	0.00315636448930715	0.025518709616678	4
2R	11845324	11852324	FBgn0033657	Sln	2R	11851312	11851316	2R_11851312_11851316	9.72204148741726	-2.96407575016796	1.05311614036205	-2.81457631933068	0.00488415787898309	0.0347301916265302	4
2R	11845324	11852324	FBgn0033657	Sln	2R	11851496	11851500	2R_11851496_11851500	10.6569044575131	-3.31588042807409	1.11516931298103	-2.97343227568754	0.00294489386275259	0.0242500135396092	4
2R	11845324	11852324	FBgn0033657	Sln	2R	11851779	11851783	2R_11851779_11851783	156.821514598722	-1.6474182482962	0.457858330134654	-3.59809604820709	0.000320555246121392	0.00475592005992848	4
2R	11970686	11977721	FBgn0026573	ADD1	2R	11970756	11970760	2R_11970756_11970760	23.0483316196938	-2.75909863102396	0.733366706621993	-3.76223600841225	0.000168401022226524	0.00290783556924509	4
2R	11970686	11977721	FBgn0026573	ADD1	2R	11970935	11970939	2R_11970935_11970939	75.6699881664189	-1.89850460005052	0.657335586895813	-2.88818168055676	0.00387475995992971	0.0295185725032807	4
2R	11989131	11992350	FBgn0033673	CG8298	2R	11989468	11989472	2R_11989468_11989472	51.3802797316812	-2.22114252131811	0.839877603365588	-2.64460263307114	0.00817868996320248	0.0498607772431879	4
2R	12001473	12019846	FBgn0004839	otk	2R	12016783	12016787	2R_12016783_12016787	26.2590027497451	-1.73879191469843	0.57032387437703	-3.04877981234387	0.00229772823077637	0.0203321603686132	4
2R	12044612	12050172	FBgn0024732	Drep1	2R	12048109	12048113	2R_12048109_12048113	7.63165532550334	-3.46123790208701	1.03143977266892	-3.35573437616315	0.000791545539032415	0.00935413780213761	4
2R	12044612	12050172	FBgn0024732	Drep1	2R	12048832	12048836	2R_12048832_12048836	28.2365829038639	-2.24253147723786	0.731384592246384	-3.06614536457505	0.00216837866339618	0.0195088486043221	4
2R	12044612	12050172	FBgn0024732	Drep1	2R	12049085	12049089	2R_12049085_12049089	162.655591305867	-1.02630888904909	0.274382948818174	-3.74042517390248	0.00018370923184573	0.00311218458935976	4
2R	12052944	12056547	FBgn0265373	CG44314	2R	12054363	12054367	2R_12054363_12054367	239.430453607301	-0.820080438277425	0.256594886383915	-3.19601239851066	0.00139341123969272	0.0141511020373891	4
2R	12064565	12079543	FBgn0033679	CG8888	2R	12073060	12073064	2R_12073060_12073064	32.8953182404676	1.59710489159257	0.498591258347185	3.20323484388179	0.00135893115386613	0.0139001616861509	4
2R	12064565	12079543	FBgn0033679	CG8888	2R	12077495	12077499	2R_12077495_12077499	387.789808901333	-1.10090976073176	0.399694784367617	-2.75437609843615	0.00588041505295312	0.0396068986317302	4
2R	12064565	12079543	FBgn0033679	CG8888	2R	12077928	12077932	2R_12077928_12077932	426.515360528514	-1.29772062369015	0.421008365058371	-3.08241054428984	0.00205331434980928	0.0187484016353408	4
2R	12064565	12079543	FBgn0033679	CG8888	2R	12078290	12078294	2R_12078290_12078294	135.336213992812	-1.74761568187081	0.560455975872698	-3.11820331498751	0.00181957234456886	0.0172025801900487	4
2R	12064565	12079543	FBgn0033679	CG8888	2R	12078476	12078480	2R_12078476_12078480	67.7246517604233	-1.33512275555934	0.462225864290946	-2.88846397119602	0.00387128375391168	0.0295006043717665	4
2R	12064565	12079543	FBgn0033679	CG8888	2R	12078481	12078485	2R_12078481_12078485	168.689867433459	-1.3383167935986	0.467755430489045	-2.86114645895052	0.00422112002396587	0.0313408626005002	4
2R	12085194	12119340	FBgn0086677	jeb	2R	12087555	12087559	2R_12087555_12087559	481.743561825759	-1.79761836823948	0.302630367739303	-5.9399801205278	2.85056641528369e-09	5.22978634911057e-07	4
2R	12085194	12119340	FBgn0086677	jeb	2R	12087992	12087996	2R_12087992_12087996	24.6307186382529	-3.02412632071388	0.717007015289209	-4.2177081342699	2.4679798067102e-05	0.00067194218646645	4
2R	12085194	12119340	FBgn0086677	jeb	2R	12088110	12088114	2R_12088110_12088114	169.122732282497	-1.78921108268413	0.498479395613807	-3.58933809186028	0.000331518656496979	0.0048805167076934	4
2R	12085194	12119340	FBgn0086677	jeb	2R	12088448	12088452	2R_12088448_12088452	238.40852764762	-1.76293884620749	0.47312664616245	-3.7261457592946	0.000194429997890596	0.00324692714864068	4
2R	12085194	12119340	FBgn0086677	jeb	2R	12097742	12097746	2R_12097742_12097746	53.7657005208788	-1.76026454090047	0.636582735064587	-2.76517794772092	0.00568917511993958	0.0386479566262635	4
2R	12085194	12119340	FBgn0086677	jeb	2R	12097834	12097838	2R_12097834_12097838	22.2721589410325	-3.73506263698369	0.803411792045863	-4.64900151324948	3.33545766022566e-06	0.000142521635612006	4
2R	12085194	12119340	FBgn0086677	jeb	2R	12098078	12098082	2R_12098078_12098082	29.6769373189035	-2.533791130054	0.655406408738002	-3.86598467191198	0.000110641887117691	0.00212535486390145	4
2R	12085194	12119340	FBgn0086677	jeb	2R	12100942	12100946	2R_12100942_12100946	40.2680416000606	-1.49021326408805	0.503230650179745	-2.96129272641835	0.00306350618792541	0.0249561945332858	4
2R	12085194	12119340	FBgn0086677	jeb	2R	12101384	12101388	2R_12101384_12101388	45.5445350996636	-1.73228934771704	0.514355870127342	-3.3678809717641	0.000757482913094472	0.00906010488769943	4
2R	12085194	12119340	FBgn0086677	jeb	2R	12108773	12108777	2R_12108773_12108777	211.620364729307	-1.24465473653788	0.378096335535607	-3.29189843846202	0.000995135419492644	0.0110728610108242	4
2R	12085194	12119340	FBgn0086677	jeb	2R	12110393	12110397	2R_12110393_12110397	46.3460730333928	-1.99212214735002	0.594634649557786	-3.3501615636282	0.000807644375582194	0.00949216355626223	4
2R	12085194	12119340	FBgn0086677	jeb	2R	12110919	12110923	2R_12110919_12110923	314.903951618002	-1.03526426319462	0.37481274704206	-2.76208392421201	0.00574337132827875	0.0389172197615828	4
2R	12085194	12119340	FBgn0086677	jeb	2R	12113946	12113950	2R_12113946_12113950	146.423418984001	-1.34931999739216	0.448866061559974	-3.0060637525207	0.00264653503844779	0.0224741026661416	4
2R	12085194	12119340	FBgn0086677	jeb	2R	12115793	12115797	2R_12115793_12115797	218.944601668666	-1.40538948589323	0.445559171906198	-3.15421514022632	0.00160930400995484	0.0157137791416721	4
2R	12085194	12119340	FBgn0086677	jeb	2R	12116751	12116755	2R_12116751_12116755	39.2442283644908	-2.01731753514274	0.622324388841436	-3.2415852107264	0.00118866892418557	0.0126141433932568	4
2R	12085194	12119340	FBgn0086677	jeb	2R	12117007	12117011	2R_12117007_12117011	65.129848025393	-2.46571105626268	0.650879899618465	-3.78827347058657	0.000151697820494803	0.00269372059857439	4
2R	12085194	12119340	FBgn0086677	jeb	2R	12117459	12117463	2R_12117459_12117463	34.4984122292136	-3.14089357208641	0.818653658841785	-3.83665734363183	0.000124720299870148	0.00232555728768029	4
2R	12143191	12144552	FBgn0033685	OSCP1	2R	12143714	12143718	2R_12143714_12143718	51.2481749006416	-2.14045764340144	0.694855739955682	-3.08043457126505	0.00206698763258454	0.0188406632018653	4
2R	12143191	12144552	FBgn0033685	OSCP1	2R	12143925	12143929	2R_12143925_12143929	84.4387640060861	-2.08229467900029	0.663126447590587	-3.14011707203977	0.0016888033085049	0.0162937459245379	4
2R	12143191	12144552	FBgn0033685	OSCP1	2R	12144130	12144134	2R_12144130_12144134	465.063806458426	-0.890564673895208	0.333369997645668	-2.67140018653319	0.00755355333478871	0.0471844032125621	4
2R	12145710	12152752	FBgn0033686	Hen1	2R	12145822	12145826	2R_12145822_12145826	189.63412652688	-1.69547923240695	0.393503284058077	-4.30867873559275	1.64232724238948e-05	0.00048757925896146	4
2R	12145710	12152752	FBgn0033686	Hen1	2R	12146543	12146547	2R_12146543_12146547	287.543639251028	-0.797200799423956	0.273409494035753	-2.91577584836797	0.00354805306327076	0.0277299407552004	4
2R	12146024	12151057	FBgn0027504	CG8878	2R	12146543	12146547	2R_12146543_12146547	287.543639251028	-0.797200799423956	0.273409494035753	-2.91577584836797	0.00354805306327076	0.0277299407552004	4
2R	12174802	12177516	FBgn0010621	Cct5	2R	12174826	12174830	2R_12174826_12174830	127.97521215039	-2.43854562758236	0.51341940805501	-4.74961715378139	2.03802104447058e-06	9.73107998530312e-05	4
2R	12174802	12177516	FBgn0010621	Cct5	2R	12175092	12175096	2R_12175092_12175096	220.072726520709	-0.918563993114494	0.296204087337502	-3.10111856109488	0.00192791081078629	0.0179265992995209	4
2R	12179014	12179745	FBgn0266802	CR45264	2R	12179590	12179594	2R_12179590_12179594	210.097969216683	-1.04761423596006	0.298263462503698	-3.51237871097628	0.000444114663531077	0.00606498126291991	4
2R	12179014	12179745	FBtr0345473	CR45264-RA	2R	12179590	12179594	2R_12179590_12179594	210.097969216683	-1.04761423596006	0.298263462503698	-3.51237871097628	0.000444114663531077	0.00606498126291991	4
2R	12179483	12179902	FBgn0033691	CG8860	2R	12179590	12179594	2R_12179590_12179594	210.097969216683	-1.04761423596006	0.298263462503698	-3.51237871097628	0.000444114663531077	0.00606498126291991	4
2R	12192374	12198854	FBgn0033698	CG8858	2R	12197343	12197347	2R_12197343_12197347	108.887549902384	1.3256288024539	0.369895426547038	3.5837934381309	0.000338639928069469	0.00495461209246682	4
2R	12259398	12278809	FBgn0000253	Cam	2R	12273650	12273654	2R_12273650_12273654	164.055322329479	-0.979738265240343	0.305620390623215	-3.20573592371399	0.00134717560202444	0.0138137504869523	4
2R	12428449	12431099	FBgn0033737	Nup54	2R	12430919	12430923	2R_12430919_12430923	101.342701338548	-1.1907039374277	0.432934830133114	-2.7503075625992	0.0059539351556516	0.0399872965761923	4
2R	12430595	12431296	FBgn0262840	CG43204	2R	12430919	12430923	2R_12430919_12430923	101.342701338548	-1.1907039374277	0.432934830133114	-2.7503075625992	0.0059539351556516	0.0399872965761923	4
2R	12437345	12452916	FBgn0033739	Dyb	2R	12442112	12442116	2R_12442112_12442116	132.019866753106	-0.835158720943621	0.306821033993735	-2.72197349077663	0.00648933477815779	0.0424490380532192	4
2R	12453190	12465630	FBgn0010238	Lac	2R	12453432	12453436	2R_12453432_12453436	20.4938790736649	-2.59007437724019	0.794937325326539	-3.25821205612185	0.00112116592148076	0.0120775074337828	4
2R	12453190	12465630	FBgn0010238	Lac	2R	12453629	12453633	2R_12453629_12453633	14.6124502700765	-2.44826342662678	0.776316779506413	-3.15369123952647	0.00161219558268091	0.0157372586697898	4
2R	12453190	12465630	FBgn0010238	Lac	2R	12457198	12457202	2R_12457198_12457202	6.95121775291562	-3.10866060747183	1.00619420014953	-3.0895234806659	0.00200477858991353	0.0184399810643288	4
2R	12487451	12507333	FBgn0045063	fdl	2R	12499802	12499806	2R_12499802_12499806	8.44572186081557	-4.51993119105382	1.25829918006638	-3.5920957930016	0.000328029217325398	0.00484163512715241	4
2R	12487451	12507333	FBgn0045063	fdl	2R	12500177	12500181	2R_12500177_12500181	168.094501330052	-1.46404181214461	0.452359237006306	-3.23645831095122	0.00121022902628948	0.0127812774705425	4
2R	12487451	12507333	FBgn0045063	fdl	2R	12500713	12500717	2R_12500713_12500717	259.199239980632	-1.73868109291169	0.37788844564435	-4.60104327865068	4.20380063179819e-06	0.000170680286832448	4
2R	12495672	12501459	FBgn0050044	s-cup	2R	12499802	12499806	2R_12499802_12499806	8.44572186081557	-4.51993119105382	1.25829918006638	-3.5920957930016	0.000328029217325398	0.00484163512715241	4
2R	12495672	12501459	FBgn0050044	s-cup	2R	12500177	12500181	2R_12500177_12500181	168.094501330052	-1.46404181214461	0.452359237006306	-3.23645831095122	0.00121022902628948	0.0127812774705425	4
2R	12495672	12501459	FBgn0050044	s-cup	2R	12500713	12500717	2R_12500713_12500717	259.199239980632	-1.73868109291169	0.37788844564435	-4.60104327865068	4.20380063179819e-06	0.000170680286832448	4
2R	12515375	12517284	FBgn0033750	CG13151	2R	12516224	12516228	2R_12516224_12516228	80.5000661025148	-1.43789059402095	0.468071684655407	-3.07194526214402	0.00212668719905871	0.0192326859173549	4
2R	12517264	12518912	FBgn0033751	CG8818	2R	12518653	12518657	2R_12518653_12518657	83.6745930978059	-1.50495099118204	0.50679783331188	-2.96952925261601	0.00298256413804366	0.0244771716568498	4
2R	12519166	12521624	FBgn0033752	CG8569	2R	12519543	12519547	2R_12519543_12519547	209.56106148627	-0.723049995907886	0.270928337714463	-2.66878689031756	0.00761257344641889	0.0474520149226137	4
2R	12575240	12592917	FBgn0022764	Sin3A	2R	12585501	12585505	2R_12585501_12585505	183.208223625895	-1.67224336948598	0.595479194871931	-2.80823139395428	0.0049814419265453	0.0352305248367884	4
2R	12575240	12592917	FBgn0022764	Sin3A	2R	12592742	12592746	2R_12592742_12592746	102.318000879293	-0.987404969200565	0.364902366995992	-2.70594290009472	0.00681107561113529	0.0439210069518495	4
2R	12756434	12757173	FBgn0026741	mRpL18	2R	12756918	12756922	2R_12756918_12756922	286.037221448434	-1.19973066670178	0.355238089460329	-3.3772579638754	0.000732123535991363	0.00883990295890127	4
2R	12759693	12760999	FBgn0086904	Nacalpha	2R	12760278	12760282	2R_12760278_12760282	118.299563840487	-1.43945598919861	0.472350129657867	-3.0474343052287	0.00230803970430544	0.0203994696249276	4
2R	12759693	12760999	FBgn0086904	Nacalpha	2R	12760698	12760702	2R_12760698_12760702	150.274284737628	-1.05352087625791	0.355367829658859	-2.96459270741883	0.00303083905721955	0.0247627412234135	4
2R	12780541	12802010	FBgn0003326	sca	2R	12798039	12798043	2R_12798039_12798043	125.373181924967	1.4975413813583	0.414635881561831	3.61170233438898	0.000304193611065486	0.0045732876015048	4
2R	12780541	12802010	FBgn0003326	sca	2R	12798519	12798523	2R_12798519_12798523	96.0943154135813	1.62462886298609	0.390997610395119	4.1550864245547	3.25164610597955e-05	0.000831891937130471	4
2R	12783611	12799259	FBgn0266630	CR45137	2R	12798039	12798043	2R_12798039_12798043	125.373181924967	1.4975413813583	0.414635881561831	3.61170233438898	0.000304193611065486	0.0045732876015048	4
2R	12783611	12799259	FBgn0266630	CR45137	2R	12798519	12798523	2R_12798519_12798523	96.0943154135813	1.62462886298609	0.390997610395119	4.1550864245547	3.25164610597955e-05	0.000831891937130471	4
2R	12783611	12799259	FBtr0344918	CR45137-RA	2R	12798039	12798043	2R_12798039_12798043	125.373181924967	1.4975413813583	0.414635881561831	3.61170233438898	0.000304193611065486	0.0045732876015048	4
2R	12783611	12799259	FBtr0344918	CR45137-RA	2R	12798519	12798523	2R_12798519_12798523	96.0943154135813	1.62462886298609	0.390997610395119	4.1550864245547	3.25164610597955e-05	0.000831891937130471	4
2R	12870249	12871794	FBgn0000181	bic	2R	12870831	12870835	2R_12870831_12870835	62.9819635423619	-1.60524489912957	0.582190834229045	-2.75724866272634	0.00582900054611126	0.0393597795964961	4
2R	12870249	12871794	FBgn0000181	bic	2R	12871095	12871099	2R_12871095_12871099	61.7093416811579	-1.5610217518456	0.512413201285235	-3.04641205170016	0.00231590219462874	0.0204398743891733	4
2R	12915994	12923734	FBgn0010488	NAT1	2R	12917318	12917322	2R_12917318_12917322	72.2639655800137	-1.31104289303539	0.478031389927484	-2.74258745484115	0.00609572153268606	0.0406230102128396	4
2R	12915994	12923734	FBgn0010488	NAT1	2R	12918233	12918237	2R_12918233_12918237	245.066586659253	-1.28838401186491	0.37034074149041	-3.47891513820461	0.000503447986555319	0.00668167333448014	4
2R	13055246	13079539	FBgn0033791	Drl-2	2R	13067452	13067456	2R_13067452_13067456	64.6711714130604	-1.4696033251247	0.526329728816762	-2.79217236774466	0.00523554582212598	0.0364793526303065	4
2R	13110769	13126014	FBgn0033792	CG13325	2R	13122399	13122403	2R_13122399_13122403	174.025834488543	2.12543623782451	0.352699533966826	6.02619519770735	1.67864431648847e-09	3.41828315356062e-07	4
2R	13152885	13159141	FBgn0020370	TppII	2R	13158039	13158043	2R_13158039_13158043	86.0124147690929	-1.50704865696168	0.462422789564116	-3.25902764952877	0.00111794771826502	0.0120520106070343	4
2R	13152885	13159141	FBgn0020370	TppII	2R	13158309	13158313	2R_13158309_13158313	102.57515968486	-1.3842871929404	0.415891852667633	-3.32847874768702	0.000873216670288878	0.0100564691225764	4
2R	13152885	13159141	FBgn0020370	TppII	2R	13158836	13158840	2R_13158836_13158840	328.380267209322	-1.13235419710856	0.365876941140762	-3.09490451510285	0.00196876266563259	0.0182007382483675	4
2R	13158666	13160190	FBgn0085468	ND-MWFE	2R	13158836	13158840	2R_13158836_13158840	328.380267209322	-1.13235419710856	0.365876941140762	-3.09490451510285	0.00196876266563259	0.0182007382483675	4
2R	13158666	13160190	FBgn0085468	ND-MWFE	2R	13159407	13159411	2R_13159407_13159411	369.251696549887	-1.07559902995058	0.344787378146911	-3.11960094285202	0.0018109619873293	0.017141836072453	4
2R	13158666	13160190	FBgn0085468	ND-MWFE	2R	13159796	13159800	2R_13159796_13159800	43.8562380908711	-2.26089608503526	0.736096397899077	-3.07146739406438	0.00213009427202473	0.0192547389001075	4
2R	13176553	13198337	FBgn0053182	Kdm4B	2R	13190924	13190928	2R_13190924_13190928	14.9442187905297	-2.57397478076911	0.685500545866022	-3.75488363399813	0.000173422030870032	0.00297878505081852	4
2R	13176553	13198337	FBgn0053182	Kdm4B	2R	13196039	13196043	2R_13196039_13196043	279.102707989305	-1.17132561339641	0.340281295006568	-3.44222744707082	0.000576944929919078	0.00739184000492367	4
2R	13176553	13198337	FBgn0053182	Kdm4B	2R	13197275	13197279	2R_13197275_13197279	163.061344194205	-1.06154280806958	0.355007903731745	-2.99019485738469	0.00278799532178223	0.0232950340723345	4
2R	13176553	13198337	FBgn0053182	Kdm4B	2R	13197992	13197996	2R_13197992_13197996	142.129464139654	-1.00303101393462	0.332026764220107	-3.02093421983806	0.00251996099007468	0.0216874058893974	4
2R	13176553	13198337	FBgn0053182	Kdm4B	2R	13198213	13198217	2R_13198213_13198217	68.5399779219106	-2.49712483913228	0.621510691040278	-4.01783086780474	5.87363298433167e-05	0.00130687190155663	4
2R	13198850	13202709	FBgn0027079	Aats-val	2R	13198985	13198989	2R_13198985_13198989	52.0788223222399	-2.04579021849458	0.695696883065325	-2.94063444625564	0.00327540824157301	0.0262191587398214	4
2R	13198850	13202709	FBgn0027079	Aats-val	2R	13199052	13199056	2R_13199052_13199056	11.8864996129768	-3.30798205700551	1.05675024729234	-3.13033478391077	0.00174607186601572	0.016699782771086	4
2R	13414978	13439051	FBgn0259221	CG42321	2R	13415654	13415658	2R_13415654_13415658	137.291743416078	-1.35002528876674	0.332942445932123	-4.05483081313689	5.01706020806174e-05	0.0011591275383107	4
2R	13414978	13439051	FBgn0259221	CG42321	2R	13421926	13421930	2R_13421926_13421930	7.38525235196233	-3.57499437240818	1.17427367632015	-3.04443030998635	0.00233121433967654	0.0205322940722231	4
2R	13414978	13439051	FBgn0259221	CG42321	2R	13422117	13422121	2R_13422117_13422121	8.55882650070112	-3.74827187323177	1.14157190647605	-3.28343037522921	0.00102551973164083	0.0113226472179823	4
2R	13414978	13439051	FBgn0259221	CG42321	2R	13427026	13427030	2R_13427026_13427030	394.590787447646	-1.03268926180952	0.314270222187101	-3.28599144590514	0.00101624096045645	0.0112413604577092	4
2R	13414978	13439051	FBgn0259221	CG42321	2R	13431833	13431837	2R_13431833_13431837	17.0850554398676	-2.5123608445043	0.92115143142685	-2.72741349444867	0.0063832992436627	0.041989550018247	4
2R	13414978	13439051	FBgn0259221	CG42321	2R	13438875	13438879	2R_13438875_13438879	296.366751819953	-1.04810293296894	0.366241443657987	-2.86178134975819	0.00421267418442748	0.0313001647435763	4
2R	13431777	13431850	FBgn0011884	tRNA:I:49Fd	2R	13431833	13431837	2R_13431833_13431837	17.0850554398676	-2.5123608445043	0.92115143142685	-2.72741349444867	0.0063832992436627	0.041989550018247	4
2R	13486634	13494862	FBgn0033844	bbc	2R	13488169	13488173	2R_13488169_13488173	24.5141035429062	-2.11597441284344	0.75459254331184	-2.80412844202861	0.00504528017899321	0.0355465676243707	4
2R	13486634	13494862	FBgn0033844	bbc	2R	13488254	13488258	2R_13488254_13488258	100.772062091192	-1.51995748955079	0.433448567004731	-3.50666170165053	0.000453765640225721	0.00616805810847667	4
2R	13486634	13494862	FBgn0033844	bbc	2R	13488699	13488703	2R_13488699_13488703	116.012742625117	-1.5867542053924	0.404127218722038	-3.92637301295902	8.62363870890028e-05	0.00175289172025468	4
2R	13486634	13494862	FBgn0033844	bbc	2R	13494731	13494735	2R_13494731_13494735	75.1300808806777	-2.53878840406534	0.744925710554202	-3.40810951762769	0.000654146347287219	0.00813466673717375	4
2R	13506430	13513112	FBgn0033846	mip120	2R	13506891	13506895	2R_13506891_13506895	8.75421240331993	-3.42269605209901	1.01496406837184	-3.3722337162039	0.00074561147442182	0.0089561594898013	4
2R	13506430	13513112	FBgn0033846	mip120	2R	13508228	13508232	2R_13508228_13508232	15.9251414005319	-2.17152173030658	0.736743612770435	-2.94745918751957	0.00320397042258724	0.0258116903020335	4
2R	13507557	13509332	FBgn0024556	EfTuM	2R	13508228	13508232	2R_13508228_13508232	15.9251414005319	-2.17152173030658	0.736743612770435	-2.94745918751957	0.00320397042258724	0.0258116903020335	4
2R	13580313	13593339	FBgn0027581	CG6191	2R	13590144	13590148	2R_13590144_13590148	13.611722327243	-2.93218893936721	1.10911638568031	-2.64371618454512	0.00820013819940116	0.0499636312373869	4
2R	13580313	13593339	FBgn0027581	CG6191	2R	13590329	13590333	2R_13590329_13590333	9.49891700027933	-3.57417354012966	1.2644284959349	-2.82671068519929	0.00470287960069959	0.0338052789434092	4
2R	13580313	13593339	FBgn0027581	CG6191	2R	13592991	13592995	2R_13592991_13592995	401.656069891248	-1.17047731003372	0.372135638119114	-3.14529754782334	0.00165917986267804	0.0160873177483813	4
2R	13580313	13593339	FBgn0027581	CG6191	2R	13593197	13593201	2R_13593197_13593201	147.705178531047	-1.87953561874863	0.451039321025391	-4.16712142629983	3.08470203577245e-05	0.0007962233950495	4
2R	13580586	13593339	FBgn0266489	CG45088	2R	13590144	13590148	2R_13590144_13590148	13.611722327243	-2.93218893936721	1.10911638568031	-2.64371618454512	0.00820013819940116	0.0499636312373869	4
2R	13580586	13593339	FBgn0266489	CG45088	2R	13590329	13590333	2R_13590329_13590333	9.49891700027933	-3.57417354012966	1.2644284959349	-2.82671068519929	0.00470287960069959	0.0338052789434092	4
2R	13580586	13593339	FBgn0266489	CG45088	2R	13592991	13592995	2R_13592991_13592995	401.656069891248	-1.17047731003372	0.372135638119114	-3.14529754782334	0.00165917986267804	0.0160873177483813	4
2R	13580586	13593339	FBgn0266489	CG45088	2R	13593197	13593201	2R_13593197_13593201	147.705178531047	-1.87953561874863	0.451039321025391	-4.16712142629983	3.08470203577245e-05	0.0007962233950495	4
2R	13593644	13596557	FBgn0033859	fand	2R	13593656	13593660	2R_13593656_13593660	93.2728097359248	-1.85522073521698	0.595263345475116	-3.11663862611297	0.00182925653849122	0.0172647020970821	4
2R	13623044	13749367	FBgn0000633	fas	2R	13688102	13688106	2R_13688102_13688106	109.096894534445	-1.01819479297551	0.325922342725779	-3.12404109660009	0.00178385539724738	0.0169579708142333	4
2R	13623044	13749367	FBgn0000633	fas	2R	13704562	13704566	2R_13704562_13704566	28.3290916579896	-1.55703915201563	0.523383119427957	-2.9749510334178	0.0029303531949549	0.0241613690786082	4
2R	13623044	13749367	FBgn0000633	fas	2R	13705321	13705325	2R_13705321_13705325	139.060057087261	-1.2171559380314	0.454697951897374	-2.67684499776704	0.00743190081367844	0.0466618984634986	4
2R	13805794	13819571	FBgn0261041	stj	2R	13806537	13806541	2R_13806537_13806541	11.1516484315682	-2.29031059254399	0.817379811288661	-2.80201512309577	0.00507844929356415	0.0357016439317982	4
2R	13805794	13819571	FBgn0261041	stj	2R	13808168	13808172	2R_13808168_13808172	4.51418674209667	-4.4289250812922	1.40895994442241	-3.14340027821572	0.00166997305958735	0.016157100295379	4
2R	13805794	13819571	FBgn0261041	stj	2R	13818179	13818183	2R_13818179_13818183	265.689693815291	-1.57779223062449	0.575015692534979	-2.74391160294901	0.00607118839580725	0.0405234602258693	4
2R	13826371	13833503	FBgn0033872	CG6329	2R	13830899	13830903	2R_13830899_13830903	126.399040062405	-1.89955277390124	0.647874255048527	-2.9319775544391	0.0033681108868195	0.0267312075674785	4
2R	13833575	13835096	FBgn0033873	CG6337	2R	13833576	13833580	2R_13833576_13833580	452.250370586405	-1.8164486407444	0.40301233649307	-4.50717875425543	6.5695285946855e-06	0.000242488064024218	4
2R	13833575	13835096	FBgn0033873	CG6337	2R	13833979	13833983	2R_13833979_13833983	504.133977249085	-1.64517777524561	0.39609570507401	-4.15348551920856	3.27448943643507e-05	0.000836418755670886	4
2R	13840053	13841743	FBgn0033875	CG6357	2R	13840521	13840525	2R_13840521_13840525	101.042101522974	-1.66443745101161	0.383063511165903	-4.34506916606514	1.39231785876078e-05	0.000428902957839235	4
2R	13840053	13841743	FBgn0033875	CG6357	2R	13840851	13840855	2R_13840851_13840855	110.842257395883	-1.38535734479347	0.37246213107299	-3.71945824613775	0.000199650547015212	0.00331392915517279	4
2R	13864237	13942110	FBgn0013733	shot	2R	13893580	13893584	2R_13893580_13893584	7.82126363481434	-2.82636767593685	1.0612670565497	-2.66320117871716	0.00774011237080172	0.0479897194547569	4
2R	13943387	13958089	FBgn0262739	AGO1	2R	13952453	13952457	2R_13952453_13952457	62.0392517935337	-1.60535920406774	0.545761996067715	-2.94150053619447	0.00326626277178904	0.026163644748976	4
2R	13943387	13958089	FBgn0262739	AGO1	2R	13954413	13954417	2R_13954413_13954417	37.0893938693074	-1.72769389610366	0.590795484712471	-2.92435189640032	0.0034517429156997	0.0271986883101039	4
2R	13943387	13958089	FBgn0262739	AGO1	2R	13954623	13954627	2R_13954623_13954627	38.387874749201	-1.91208090881566	0.63724197449384	-3.00055706520968	0.00269486252998358	0.0227536477701548	4
2R	13943387	13958089	FBgn0262739	AGO1	2R	13954728	13954732	2R_13954728_13954732	203.050545999264	-1.35254940484101	0.4729650478929	-2.85972380172009	0.00424010117387304	0.0314379139081024	4
2R	13943387	13958089	FBgn0262739	AGO1	2R	13954995	13954999	2R_13954995_13954999	247.457941428066	-1.37342698721889	0.495630010111172	-2.77107309727033	0.00558718825578178	0.0381478068286642	4
2R	13943387	13958089	FBgn0262739	AGO1	2R	13955862	13955866	2R_13955862_13955866	436.537793244213	-1.16257556804513	0.438667207363174	-2.65024498875438	0.0080433422483803	0.0492817784971992	4
2R	13943387	13958089	FBgn0262739	AGO1	2R	13956047	13956051	2R_13956047_13956051	165.984389125928	-1.51478047112979	0.409318973105517	-3.70073358592957	0.000214977086387283	0.00350794230571284	4
2R	13943387	13958089	FBgn0262739	AGO1	2R	13956499	13956503	2R_13956499_13956503	215.639934721283	-1.62105222647073	0.398882513675127	-4.06398418304946	4.82420963846391e-05	0.00112379338216784	4
2R	13943387	13958089	FBgn0262739	AGO1	2R	13956749	13956753	2R_13956749_13956753	377.117533451473	-1.04139863587656	0.391993813517153	-2.65667110032334	0.00789163932668142	0.0486316775129618	4
2R	13943387	13958089	FBgn0262739	AGO1	2R	13957445	13957449	2R_13957445_13957449	559.556110938388	-0.981006043609223	0.351781448765368	-2.78868043511736	0.00529232575493927	0.0367597475501288	4
2R	13943387	13958089	FBgn0262739	AGO1	2R	13957965	13957969	2R_13957965_13957969	212.85598379189	-1.0389799606414	0.39298021552077	-2.64384800966268	0.00819694541643259	0.049946312298268	4
2R	13954195	13955664	FBgn0050481	mRpL53	2R	13954413	13954417	2R_13954413_13954417	37.0893938693074	-1.72769389610366	0.590795484712471	-2.92435189640032	0.0034517429156997	0.0271986883101039	4
2R	13954195	13955664	FBgn0050481	mRpL53	2R	13954623	13954627	2R_13954623_13954627	38.387874749201	-1.91208090881566	0.63724197449384	-3.00055706520968	0.00269486252998358	0.0227536477701548	4
2R	13954195	13955664	FBgn0050481	mRpL53	2R	13954728	13954732	2R_13954728_13954732	203.050545999264	-1.35254940484101	0.4729650478929	-2.85972380172009	0.00424010117387304	0.0314379139081024	4
2R	13954195	13955664	FBgn0050481	mRpL53	2R	13954995	13954999	2R_13954995_13954999	247.457941428066	-1.37342698721889	0.495630010111172	-2.77107309727033	0.00558718825578178	0.0381478068286642	4
2R	13954195	13955664	FBgn0053155	CG33155	2R	13954413	13954417	2R_13954413_13954417	37.0893938693074	-1.72769389610366	0.590795484712471	-2.92435189640032	0.0034517429156997	0.0271986883101039	4
2R	13954195	13955664	FBgn0053155	CG33155	2R	13954623	13954627	2R_13954623_13954627	38.387874749201	-1.91208090881566	0.63724197449384	-3.00055706520968	0.00269486252998358	0.0227536477701548	4
2R	13954195	13955664	FBgn0053155	CG33155	2R	13954728	13954732	2R_13954728_13954732	203.050545999264	-1.35254940484101	0.4729650478929	-2.85972380172009	0.00424010117387304	0.0314379139081024	4
2R	13954195	13955664	FBgn0053155	CG33155	2R	13954995	13954999	2R_13954995_13954999	247.457941428066	-1.37342698721889	0.495630010111172	-2.77107309727033	0.00558718825578178	0.0381478068286642	4
2R	13984815	13990707	FBgn0020620	RN-tre	2R	13990603	13990607	2R_13990603_13990607	228.058371608731	-1.17691813327779	0.411195367642963	-2.86218723723489	0.00420728277080145	0.0312744117201	4
2R	13991203	14060356	FBgn0002643	mam	2R	14041653	14041657	2R_14041653_14041657	123.066710210588	-1.4553661395698	0.429237632161132	-3.39058374784686	0.000697439418444353	0.00851803858380897	4
2R	13991203	14060356	FBgn0002643	mam	2R	14041753	14041757	2R_14041753_14041757	30.9396553945773	-5.01432627209989	1.27746001359368	-3.92523148962907	8.66463726550993e-05	0.00176016750561154	4
2R	13991203	14060356	FBgn0002643	mam	2R	14042028	14042032	2R_14042028_14042032	28.7459522248255	-5.18569379924654	1.36971478636483	-3.78596613752647	0.0001531125254809	0.00271245518294889	4
2R	14060456	14140902	FBgn0040752	Prosap	2R	14063183	14063187	2R_14063183_14063187	66.0934731613825	-1.52423526402451	0.55653405844276	-2.73879961325184	0.00616639453593334	0.0409698644358296	4
2R	14060456	14140902	FBgn0040752	Prosap	2R	14063560	14063564	2R_14063560_14063564	245.751313054625	-1.2081540888764	0.455477420173711	-2.65250050906065	0.00798980074279296	0.0490533578500975	4
2R	14060456	14140902	FBgn0040752	Prosap	2R	14064694	14064698	2R_14064694_14064698	114.555752931294	-1.74122012728914	0.490377847579486	-3.55077240108587	0.000384102422739898	0.00544757923366267	4
2R	14060456	14140902	FBgn0040752	Prosap	2R	14065027	14065031	2R_14065027_14065031	106.955974362763	-1.34942837511852	0.489483233950773	-2.75684289373277	0.00583623852491992	0.0393973152877146	4
2R	14060456	14140902	FBgn0040752	Prosap	2R	14081179	14081183	2R_14081179_14081183	124.377075580798	-1.05418115400103	0.392622148229466	-2.6849762774588	0.00725349543611417	0.0458938164570294	4
2R	14060456	14140902	FBgn0040752	Prosap	2R	14089931	14089935	2R_14089931_14089935	145.666625801366	-1.15323291574049	0.397105547350091	-2.90409671543519	0.00368314364443221	0.0284831933314092	4
2R	14060456	14140902	FBgn0040752	Prosap	2R	14090235	14090239	2R_14090235_14090239	43.3581312838758	-1.73678851739791	0.545897868131409	-3.18152647003894	0.00146501134620539	0.0146768011546289	4
2R	14060456	14140902	FBgn0040752	Prosap	2R	14090301	14090305	2R_14090301_14090305	24.0791806973109	-2.0561469576395	0.604641692406338	-3.40060399979449	0.000672371538561433	0.00830895090443239	4
2R	14060456	14140902	FBgn0040752	Prosap	2R	14091137	14091141	2R_14091137_14091141	19.8642363750732	-2.10303612440429	0.642675530504758	-3.27231398206893	0.00106671040966748	0.0116465076153592	4
2R	14091031	14091814	FBgn0259184	CG42288	2R	14091137	14091141	2R_14091137_14091141	19.8642363750732	-2.10303612440429	0.642675530504758	-3.27231398206893	0.00106671040966748	0.0116465076153592	4
2R	14159096	14161262	FBgn0033900	CG8257	2R	14161257	14161261	2R_14161257_14161261	200.230888925714	-1.70553757962088	0.459350101828753	-3.71293610871281	0.00020486861934692	0.0033824625965794	4
2R	14161430	14163054	FBgn0033901	O-fut1	2R	14161543	14161547	2R_14161543_14161547	163.285139426743	-1.65588143468752	0.579625263661091	-2.8568137700356	0.00427916825506881	0.0316394748629682	4
2R	14161430	14163054	FBgn0033901	O-fut1	2R	14161668	14161672	2R_14161668_14161672	6.43146437956906	-4.45416525975349	1.42264782893184	-3.13089801226336	0.00174272670645657	0.016674586005846	4
2R	14163066	14164825	FBgn0033902	Tango7	2R	14163919	14163923	2R_14163919_14163923	30.3103177496403	-2.36291409180045	0.78103399131985	-3.02536652445487	0.00248331986736743	0.021462681199699	4
2R	14163066	14164825	FBgn0033902	Tango7	2R	14164123	14164127	2R_14164123_14164127	16.6311768641674	-2.3827061914057	0.873597955636834	-2.72746310362958	0.00638233948678012	0.0419866021551893	4
2R	14246966	14252597	FBgn0010241	Mdr50	2R	14252230	14252234	2R_14252230_14252234	204.062858174083	-0.769744220510402	0.235748108929672	-3.26511302256101	0.00109420406195958	0.0118675338138614	4
2R	14252598	14256192	FBgn0001220	Hsc70-5	2R	14252942	14252946	2R_14252942_14252946	307.621132387141	-0.744202187459479	0.277766954329227	-2.67923226957157	0.00737911876531637	0.0464229801416411	4
2R	14276130	14300095	FBgn0263397	Ih	2R	14281655	14281659	2R_14281655_14281659	155.026178707676	-1.60192934295917	0.427632159892482	-3.74604506677406	0.000179644332148304	0.00306027221128534	4
2R	14276130	14300095	FBgn0263397	Ih	2R	14282026	14282030	2R_14282026_14282030	322.289015841571	-1.19164190452001	0.365123087790413	-3.26367174349718	0.00109978505600596	0.0119109350039321	4
2R	14276130	14300095	FBgn0263397	Ih	2R	14282560	14282564	2R_14282560_14282564	50.2608038474124	-1.81343507338943	0.478549338809715	-3.78944222950959	0.00015098591832658	0.0026840133345557	4
2R	14276130	14300095	FBgn0263397	Ih	2R	14286415	14286419	2R_14286415_14286419	30.6341386291053	-1.53867417414757	0.558614753916285	-2.7544459994305	0.00587915909522702	0.0396022287097164	4
2R	14276130	14300095	FBgn0263397	Ih	2R	14291418	14291422	2R_14291418_14291422	98.8479718847898	-1.45303763187501	0.530401685988131	-2.73950417251789	0.00615319337614475	0.040916015564476	4
2R	14276130	14300095	FBgn0263397	Ih	2R	14292083	14292087	2R_14292083_14292087	130.420573706601	-1.85254940854146	0.46038994867475	-4.02387022973481	5.72494709426129e-05	0.00128172776505616	4
2R	14276130	14300095	FBgn0263397	Ih	2R	14292775	14292779	2R_14292775_14292779	46.3461626931666	-1.94051543848483	0.64023091529211	-3.03096178602912	0.00243776098533271	0.0211877309742648	4
2R	14276130	14300095	FBgn0263397	Ih	2R	14292945	14292949	2R_14292945_14292949	15.5459869683745	-2.20335772222175	0.806229064608871	-2.73291775122331	0.00627760064223696	0.0414817503961405	4
2R	14276130	14300095	FBgn0263397	Ih	2R	14294734	14294738	2R_14294734_14294738	47.8364548518901	-3.09787419317147	1.06692609537297	-2.90355087068008	0.00368957025346841	0.0285172274545009	4
2R	14300103	14302353	FBgn0033921	tej	2R	14301385	14301389	2R_14301385_14301389	68.4901807234777	-2.09716785286368	0.792617055575421	-2.64587777680507	0.00814792503438343	0.0497392759499503	4
2R	14308142	14351802	FBgn0085408	Shroom	2R	14334106	14334110	2R_14334106_14334110	86.6605346577635	-1.14899352658092	0.429066679634391	-2.67789036324139	0.00740874648100852	0.0465580506770707	4
2R	14308142	14351802	FBgn0085408	Shroom	2R	14335564	14335568	2R_14335564_14335568	32.7060652619299	-1.91233705896763	0.690080363330246	-2.77118022854457	0.00558535022990217	0.0381373799931893	4
2R	14357927	14360297	FBgn0033926	Arc1	2R	14358331	14358335	2R_14358331_14358335	73.3377915123198	-1.53472740877548	0.432224248673789	-3.55076656037819	0.00038411094629861	0.00544757923366267	4
2R	14357927	14360297	FBgn0033926	Arc1	2R	14358613	14358617	2R_14358613_14358617	71.8014747640525	-1.57008441690192	0.435508502876784	-3.60517511490731	0.00031194251415508	0.00466022474914043	4
2R	14357927	14360297	FBgn0033926	Arc1	2R	14359816	14359820	2R_14359816_14359820	18.5447933196844	-2.30931862849805	0.654783184282555	-3.52684473873343	0.000420543293120434	0.00583131436112959	4
2R	14357927	14360297	FBgn0033926	Arc1	2R	14360152	14360156	2R_14360152_14360156	189.38819458126	-1.67322914442836	0.464381674826685	-3.60313344632482	0.000314404010353199	0.00468473511559866	4
2R	14409295	14411572	FBgn0033934	CG17385	2R	14409515	14409519	2R_14409515_14409519	411.12174182043	-0.892725749759463	0.330757222992169	-2.69903629521221	0.00695405916634048	0.0445735245420484	4
2R	14427336	14432337	FBgn0013725	phyl	2R	14428693	14428697	2R_14428693_14428697	593.44243486872	-1.22426485537531	0.385195761059397	-3.17829264789477	0.00148145139337925	0.0147877630743138	4
2R	14427336	14432337	FBgn0013725	phyl	2R	14430174	14430178	2R_14430174_14430178	239.384800106815	-0.971611714352995	0.367096925086511	-2.64674435538795	0.00812707656570332	0.0496463668262455	4
2R	14427336	14432337	FBgn0013725	phyl	2R	14430734	14430738	2R_14430734_14430738	477.24710933035	-1.00822058548136	0.356805349690105	-2.82568797344835	0.00471791970999069	0.0338857069255914	4
2R	14427336	14432337	FBgn0013725	phyl	2R	14431246	14431250	2R_14431246_14431250	302.01859136002	-1.02197025667489	0.283302954803476	-3.60734062016337	0.000309351441150736	0.00463068867405676	4
2R	14427336	14432337	FBgn0013725	phyl	2R	14431973	14431977	2R_14431973_14431977	316.908227147631	-1.08640161098717	0.285914242149777	-3.79974639534767	0.000144844237420116	0.00260221779203089	4
2R	14607154	14618118	FBgn0026427	Su(var)2-HP2	2R	14617899	14617903	2R_14617899_14617903	149.110645301869	-1.62145785607355	0.371287236430716	-4.36712522536747	1.25892555922062e-05	0.000396672141284788	4
2R	14671396	14713622	FBgn0020269	mspo	2R	14674839	14674843	2R_14674839_14674843	395.939983710933	-1.11341080950445	0.301514507415312	-3.69272715614581	0.000221862016486971	0.00359473323851153	4
2R	14671396	14713622	FBgn0020269	mspo	2R	14675394	14675398	2R_14675394_14675398	140.865808658405	-0.998404471366484	0.353636183665386	-2.82325315531395	0.00475390177898925	0.03405726458358	4
2R	14671396	14713622	FBgn0020269	mspo	2R	14683107	14683111	2R_14683107_14683111	104.938733951497	-1.70093673630869	0.450516139766423	-3.7755289681532	0.000159668466404858	0.00279251869420084	4
2R	14671396	14713622	FBgn0020269	mspo	2R	14683526	14683530	2R_14683526_14683530	78.6512409910768	-1.70822135797719	0.495630327332446	-3.44656342393549	0.000567765276894056	0.00730970966901378	4
2R	14674465	14678136	FBgn0050479	CG30479	2R	14674839	14674843	2R_14674839_14674843	395.939983710933	-1.11341080950445	0.301514507415312	-3.69272715614581	0.000221862016486971	0.00359473323851153	4
2R	14674465	14678136	FBgn0050479	CG30479	2R	14675394	14675398	2R_14675394_14675398	140.865808658405	-0.998404471366484	0.353636183665386	-2.82325315531395	0.00475390177898925	0.03405726458358	4
2R	14674606	14678136	FBgn0050480	CG30480	2R	14674839	14674843	2R_14674839_14674843	395.939983710933	-1.11341080950445	0.301514507415312	-3.69272715614581	0.000221862016486971	0.00359473323851153	4
2R	14674606	14678136	FBgn0050480	CG30480	2R	14675394	14675398	2R_14675394_14675398	140.865808658405	-0.998404471366484	0.353636183665386	-2.82325315531395	0.00475390177898925	0.03405726458358	4
2R	14739359	14745335	FBgn0033958	CG12858	2R	14741451	14741455	2R_14741451_14741455	239.125268647851	-1.19714107849804	0.425526704224304	-2.81331598372967	0.00490334416872219	0.0348276909679401	4
2R	14739359	14745335	FBgn0033958	CG12858	2R	14742630	14742634	2R_14742630_14742634	6.1200542650734	-3.31213971910343	1.15227554524022	-2.87443375222629	0.00404752672344956	0.0304469978319107	4
2R	14739359	14745335	FBgn0033958	CG12858	2R	14742788	14742792	2R_14742788_14742792	14.6136158285101	-3.5695313645155	1.21295017896333	-2.94285076701689	0.00325205141693183	0.0260806347503194	4
2R	14757064	14757846	FBgn0266723	Trs31	2R	14757539	14757543	2R_14757539_14757543	84.9703374559733	-1.08372911156939	0.381981987437235	-2.83712098269413	0.00455223590173752	0.0330236885807863	4
2R	14769599	14771295	FBgn0259112	CR42254	2R	14770839	14770843	2R_14770839_14770843	8.4156710603413	-2.93552574531335	0.839840090036748	-3.49533891051201	0.000473460153772573	0.0063709700982506	4
2R	14769599	14771295	FBtr0347232	CR42254-RG	2R	14770839	14770843	2R_14770839_14770843	8.4156710603413	-2.93552574531335	0.839840090036748	-3.49533891051201	0.000473460153772573	0.0063709700982506	4
2R	14769599	14770890	FBtr0347231	CR42254-RF	2R	14770839	14770843	2R_14770839_14770843	8.4156710603413	-2.93552574531335	0.839840090036748	-3.49533891051201	0.000473460153772573	0.0063709700982506	4
2R	14770469	14772630	FBgn0015602	BEAF-32	2R	14770839	14770843	2R_14770839_14770843	8.4156710603413	-2.93552574531335	0.839840090036748	-3.49533891051201	0.000473460153772573	0.0063709700982506	4
2R	14770469	14772630	FBgn0015602	BEAF-32	2R	14771981	14771985	2R_14771981_14771985	5.00733464053218	-3.97125825470154	1.4612617780384	-2.71769118606015	0.00657391633087485	0.0428364477970248	4
2R	14770469	14772630	FBgn0015602	BEAF-32	2R	14772349	14772353	2R_14772349_14772353	423.805519763141	-1.66476291557316	0.547049879666652	-3.04316475965152	0.00234104120344462	0.0205886047581939	4
2R	14853863	14855048	FBgn0033972	Ciao1	2R	14854572	14854576	2R_14854572_14854576	128.575945598521	-1.20818718065699	0.439795570374731	-2.74715631998647	0.0060114475139429	0.0402430049652642	4
2R	14860936	14871071	FBgn0264962	Pcf11	2R	14869312	14869316	2R_14869312_14869316	210.105417319114	-1.73572860875911	0.642783181261691	-2.70033295730004	0.00692701127186645	0.0444487257667354	4
2R	14860936	14871071	FBgn0264962	Pcf11	2R	14869681	14869685	2R_14869681_14869685	562.664440039713	-0.988474285796352	0.312925471498798	-3.15881695747528	0.0015841094944599	0.0155255376276854	4
2R	14901475	14928425	FBgn0027596	Kank	2R	14903460	14903464	2R_14903460_14903464	108.01270412889	-1.06771751925282	0.358992451379927	-2.97420604569436	0.00293747754018565	0.0242040446857314	4
2R	14901475	14928425	FBgn0027596	Kank	2R	14904013	14904017	2R_14904013_14904017	69.2001698518018	-1.4748757883213	0.390924257888195	-3.77279168166411	0.000161431070084593	0.00281582972333128	4
2R	14901475	14928425	FBgn0027596	Kank	2R	14905307	14905311	2R_14905307_14905311	69.683411335445	-1.36908513358257	0.501660358813318	-2.72910767121635	0.00635059650802443	0.0418291566876638	4
2R	14929703	14934861	FBgn0033983	CG10253	2R	14931928	14931932	2R_14931928_14931932	24.9948918127491	-2.95313375915476	0.949844380070032	-3.10907115009411	0.00187676517315578	0.0175904459869046	4
2R	14929703	14934861	FBgn0033983	CG10253	2R	14932149	14932153	2R_14932149_14932153	18.1926210706876	-3.40091252990165	0.932913169348416	-3.64547595815052	0.00026689736744267	0.00414260810644129	4
2R	14942398	14944469	FBgn0033985	CG10257	2R	14942928	14942932	2R_14942928_14942932	9.36799341813159	-3.11665707417201	1.06504567204842	-2.92631307367101	0.00343005565540954	0.0270752838158464	4
2R	14944458	14962969	FBgn0261854	aPKC	2R	14946328	14946332	2R_14946328_14946332	218.000036604753	-1.57052468945896	0.292001329405863	-5.37848472352682	7.51153544699319e-08	6.99689420939858e-06	4
2R	14944458	14962969	FBgn0261854	aPKC	2R	14948822	14948826	2R_14948822_14948826	354.676869835546	-1.29983857563911	0.400295864891169	-3.24719461189665	0.0011654866617106	0.0124280910660053	4
2R	14944458	14962969	FBgn0261854	aPKC	2R	14949249	14949253	2R_14949249_14949253	358.741867804964	-1.11000631320971	0.378809988332363	-2.93024563078786	0.00338694161510603	0.0268352726616655	4
2R	14944458	14962969	FBgn0261854	aPKC	2R	14951124	14951128	2R_14951124_14951128	203.335535747342	-1.07592953052767	0.381262840194407	-2.82201520079705	0.00477229151997647	0.0341611951081489	4
2R	14944458	14962969	FBgn0261854	aPKC	2R	14952206	14952210	2R_14952206_14952210	6.10470114043668	-3.41865326929743	1.20934339309214	-2.82686728089394	0.00470058052317161	0.0337956551672433	4
2R	14944458	14962969	FBgn0261854	aPKC	2R	14952398	14952402	2R_14952398_14952402	117.543599157714	-1.45007559080185	0.500630272784211	-2.89650001135045	0.00377350628646489	0.0289740300887287	4
2R	14944458	14962969	FBgn0261854	aPKC	2R	14953468	14953472	2R_14953468_14953472	59.5277424990385	-1.31194474429965	0.421570962666973	-3.11203773618546	0.00185800747074674	0.0174657995718771	4
2R	14944458	14962969	FBgn0261854	aPKC	2R	14954143	14954147	2R_14954143_14954147	320.708376848279	-0.858128604927068	0.25996134094289	-3.30098545350859	0.000963458776428951	0.0108236241368808	4
2R	14981263	14991336	FBgn0033988	pcs	2R	14982377	14982381	2R_14982377_14982381	288.667600711776	-1.15456495883528	0.401450632642086	-2.87598241217528	0.00402772153586706	0.0303434142449509	4
2R	14981263	14991336	FBgn0033988	pcs	2R	14982877	14982881	2R_14982877_14982881	78.7038470456134	-1.21380317143837	0.433479978525494	-2.80013664199022	0.00510809790850528	0.0358503994663402	4
2R	14981263	14991336	FBgn0033988	pcs	2R	14988841	14988845	2R_14988841_14988845	12.0124045689482	-3.24535519478426	1.04988574784382	-3.09115082422	0.00199382330504883	0.018365613072216	4
2R	14981263	14991336	FBgn0033988	pcs	2R	14990616	14990620	2R_14990616_14990620	72.1318958573369	-1.6598412891688	0.579818435631979	-2.86269146885548	0.00420059376719158	0.0312387894394114	4
2R	14987660	14992230	FBgn0033989	CG7639	2R	14988841	14988845	2R_14988841_14988845	12.0124045689482	-3.24535519478426	1.04988574784382	-3.09115082422	0.00199382330504883	0.018365613072216	4
2R	14987660	14992230	FBgn0033989	CG7639	2R	14990616	14990620	2R_14990616_14990620	72.1318958573369	-1.6598412891688	0.579818435631979	-2.86269146885548	0.00420059376719158	0.0312387894394114	4
2R	15115236	15144783	FBgn0015371	chn	2R	15129498	15129502	2R_15129498_15129502	181.679716723145	-0.97707144070426	0.31319575860525	-3.11968286242266	0.00181045846953714	0.0171378381789142	4
2R	15115236	15144783	FBgn0015371	chn	2R	15135298	15135302	2R_15135298_15135302	251.087235609077	-1.1505257271993	0.380868793810028	-3.02079284493222	0.00252113780983511	0.0216945244102388	4
2R	15115236	15144783	FBgn0015371	chn	2R	15139334	15139338	2R_15139334_15139338	8.78580469399955	-3.40981209481931	1.25919593536751	-2.70792813020328	0.006770468229858	0.0437219032159833	4
2R	15115236	15144783	FBgn0015371	chn	2R	15140918	15140922	2R_15140918_15140922	45.1440437996097	-1.76775151205289	0.566255325001551	-3.12182761733506	0.00179732144881846	0.0170471063467525	4
2R	15115236	15144783	FBgn0015371	chn	2R	15141280	15141284	2R_15141280_15141284	7.12054483431337	-3.05115925670421	1.04037663713173	-2.93274488085019	0.00335979847366955	0.0266885403579272	4
2R	15115236	15144783	FBgn0015371	chn	2R	15142024	15142028	2R_15142024_15142028	69.2187601757001	-1.79966212434882	0.56778518038985	-3.16961799375098	0.00152639469108544	0.0151099622223481	4
2R	15115236	15144783	FBgn0015371	chn	2R	15142328	15142332	2R_15142328_15142332	401.808346150278	-0.797817548318575	0.220304054025244	-3.62143834278762	0.000292969633474939	0.00444443367260188	4
2R	15115236	15144783	FBgn0015371	chn	2R	15143189	15143193	2R_15143189_15143193	15.8199767682958	-2.93299704767212	0.976157192695662	-3.00463600495801	0.00265898850140231	0.0225435935224685	4
2R	15155437	15190292	FBgn0013467	igl	2R	15180459	15180463	2R_15180459_15180463	23.2513467674815	-2.09774542993504	0.706823515289356	-2.96784895318073	0.00299891661470249	0.0245788947678438	4
2R	15262808	15309368	FBgn0265194	Trpm	2R	15284683	15284687	2R_15284683_15284687	100.587521525253	2.74247731360921	0.42353031727303	6.47527981294729	9.46363993760297e-11	3.47877289755755e-08	4
2R	15340472	15368300	FBgn0034013	unc-5	2R	15351769	15351773	2R_15351769_15351773	14.5755633792615	-2.13862026068504	0.770362089990882	-2.77612344697589	0.00550113168832886	0.037764148641495	4
2R	15340472	15368300	FBgn0034013	unc-5	2R	15351928	15351932	2R_15351928_15351932	103.532547175709	-2.34944607447453	0.463982577903362	-5.06365149547463	4.11301246741482e-07	2.71417692724704e-05	4
2R	15340472	15368300	FBgn0034013	unc-5	2R	15352479	15352483	2R_15352479_15352483	137.33932523341	-1.33762515802627	0.497410882232649	-2.68917550018666	0.00716287502065699	0.0454976685926333	4
2R	15380724	15387851	FBgn0026370	SRPK	2R	15382214	15382218	2R_15382214_15382218	17.3340836676966	-1.8682174198977	0.685141055864706	-2.72676320285587	0.00639589203075056	0.0420383381582898	4
2R	15401096	15471884	FBgn0263980	CG43729	2R	15449239	15449243	2R_15449239_15449243	115.964773398865	-1.73704392977885	0.542046133798684	-3.20460533055659	0.00135247793792149	0.0138553369812742	4
2R	15401096	15471884	FBgn0263980	CG43729	2R	15457782	15457786	2R_15457782_15457786	20.6445540138543	-2.26896228676993	0.643948523261474	-3.52351500905395	0.000425862976342388	0.0058796098717404	4
2R	15401096	15471884	FBgn0263980	CG43729	2R	15458416	15458420	2R_15458416_15458420	80.4236462594855	-1.85103073351578	0.541198150991285	-3.4202458565783	0.000625645641334166	0.00786734584584369	4
2R	15401096	15471884	FBgn0263980	CG43729	2R	15466877	15466881	2R_15466877_15466881	132.80418894306	-1.09620141731185	0.369751367031179	-2.96469875449957	0.00302979456625718	0.0247579776707452	4
2R	15472175	15482834	FBgn0034021	CG8180	2R	15475336	15475340	2R_15475336_15475340	313.458551182806	-1.42213260960254	0.310818087587265	-4.57544997024429	4.75197519263249e-06	0.000187985218710719	4
2R	15538175	15540014	FBgn0050467	CG30467	2R	15538306	15538310	2R_15538306_15538310	93.9049057648729	-1.50433204565661	0.519298189532583	-2.89685594130543	0.00376922792118405	0.0289517067387092	4
2R	15538175	15540014	FBgn0050467	CG30467	2R	15538604	15538608	2R_15538604_15538608	90.1592175409267	-1.59621924853114	0.535517635280991	-2.98070342294813	0.00287587161772386	0.0238471710426259	4
2R	15538175	15540014	FBgn0050467	CG30467	2R	15538694	15538698	2R_15538694_15538698	11.5468065668104	-2.63187626634146	0.95334314418131	-2.76068095984642	0.0057680993077883	0.0390362775184635	4
2R	15538175	15540014	FBgn0050467	CG30467	2R	15538699	15538703	2R_15538699_15538703	61.6679328890988	-1.85065535429991	0.506113859808755	-3.65659884319156	0.000255583885162216	0.00400498203190374	4
2R	15538175	15540014	FBgn0050467	CG30467	2R	15539189	15539193	2R_15539189_15539193	73.6996413486286	-1.80917569528506	0.532990912919805	-3.39438375295016	0.000687832344843473	0.00843551576894212	4
2R	15538175	15540014	FBgn0050467	CG30467	2R	15539802	15539806	2R_15539802_15539806	73.4032978793255	-1.55628740951067	0.478986161546711	-3.24912812613459	0.0011575932498465	0.0123620234339833	4
2R	15539554	15541363	FBgn0034027	CG8187	2R	15539802	15539806	2R_15539802_15539806	73.4032978793255	-1.55628740951067	0.478986161546711	-3.24912812613459	0.0011575932498465	0.0123620234339833	4
2R	15539554	15541363	FBgn0034027	CG8187	2R	15540465	15540469	2R_15540465_15540469	84.6643090323242	-1.499765173809	0.482433611925515	-3.10874934236663	0.00187881038519904	0.0176042185206829	4
2R	15541435	15542498	FBgn0022097	Vha36-1	2R	15542147	15542151	2R_15542147_15542151	110.849581005122	-1.56010027500519	0.557885079406435	-2.796454561332	0.0051666675580417	0.0361353576953781	4
2R	15566271	15569404	FBgn0024754	Flo1	2R	15567410	15567414	2R_15567410_15567414	204.787915208226	-1.11336588278782	0.413607192393663	-2.69184362182982	0.00710582550146935	0.0452384408419956	4
2R	15566271	15569404	FBgn0024754	Flo1	2R	15567848	15567852	2R_15567848_15567852	582.003534181186	-1.07405741553126	0.396340370370661	-2.7099369527429	0.00672959987743356	0.0435338708733232	4
2R	15566271	15569404	FBgn0024754	Flo1	2R	15569103	15569107	2R_15569103_15569107	35.3169522769484	-1.95661350550369	0.484109968457432	-4.04167158907767	5.30715252526459e-05	0.00120843302184071	4
2R	15566271	15569404	FBgn0024754	Flo1	2R	15569287	15569291	2R_15569287_15569291	24.7038894144199	-2.37395156303792	0.583942530758488	-4.06538561244096	4.79531094361309e-05	0.0011184186230847	4
2R	15568960	15573170	FBgn0050466	CG30466	2R	15569103	15569107	2R_15569103_15569107	35.3169522769484	-1.95661350550369	0.484109968457432	-4.04167158907767	5.30715252526459e-05	0.00120843302184071	4
2R	15568960	15573170	FBgn0050466	CG30466	2R	15569287	15569291	2R_15569287_15569291	24.7038894144199	-2.37395156303792	0.583942530758488	-4.06538561244096	4.79531094361309e-05	0.0011184186230847	4
2R	15568960	15573170	FBgn0050466	CG30466	2R	15570944	15570948	2R_15570944_15570948	15.6428969067816	-2.2604213433619	0.824570080560105	-2.74133320702889	0.00611904190123878	0.0407488439041561	4
2R	15569528	15571417	FBgn0013762	Cdk5	2R	15570944	15570948	2R_15570944_15570948	15.6428969067816	-2.2604213433619	0.824570080560105	-2.74133320702889	0.00611904190123878	0.0407488439041561	4
2R	15679426	15680084	FBgn0262512	Vha14-1	2R	15679736	15679740	2R_15679736_15679740	8.84473127453525	-3.72169774728002	1.30637719843969	-2.84886918703506	0.00438749160792527	0.0321823553392742	4
2R	15857752	15862755	FBgn0022160	Gpo-1	2R	15857795	15857799	2R_15857795_15857799	5.71320673763987	-3.05625071282286	1.15095026473437	-2.65541510043289	0.00792108696840535	0.0487477076601936	4
2R	15857752	15862755	FBgn0022160	Gpo-1	2R	15858636	15858640	2R_15858636_15858640	11.1860117421273	-3.56563738427746	1.09389189705659	-3.25958844184857	0.00111573987763877	0.0120343527674544	4
2R	15857752	15862755	FBgn0022160	Gpo-1	2R	15861902	15861906	2R_15861902_15861906	1620.34715736578	-1.09627972396072	0.359182785219131	-3.05214996117338	0.00227208558668115	0.0201696056690286	4
2R	15935893	15940073	FBgn0034051	Mlf	2R	15937660	15937664	2R_15937660_15937664	58.4209898151101	-1.85218793138313	0.651416242316413	-2.84332476082699	0.00446455529343436	0.0325823816210108	4
2R	15935893	15940073	FBgn0034051	Mlf	2R	15938895	15938899	2R_15938895_15938899	351.74132527582	-0.997232032070135	0.335790526325686	-2.96980395183309	0.00297989854769909	0.0244676372936983	4
2R	15935893	15940073	FBgn0034051	Mlf	2R	15939174	15939178	2R_15939174_15939178	379.62196707641	-1.20673810651212	0.266068297998949	-4.53544490489014	5.74821828112543e-06	0.000218277244738122	4
2R	15935893	15940073	FBgn0034051	Mlf	2R	15939922	15939926	2R_15939922_15939926	294.039874560189	-0.813959609044362	0.271739594936019	-2.99536624111039	0.00274115495438148	0.0230358249525162	4
2R	15993531	16001290	FBgn0020236	ATPCL	2R	16000487	16000491	2R_16000487_16000491	233.786354281648	-1.43903047123281	0.501285771445833	-2.87067886862675	0.00409591393690605	0.0306923600207868	4
2R	15993531	16001290	FBgn0020236	ATPCL	2R	16000737	16000741	2R_16000737_16000741	378.510886882277	-1.37755870903193	0.387594593766723	-3.55412260951458	0.000379242365172531	0.00539648596824482	4
2R	16001181	16006901	FBgn0034060	CG8370	2R	16001912	16001916	2R_16001912_16001916	56.6869115028549	-1.49842709693176	0.493671897905898	-3.03526918037653	0.00240321094700233	0.0209893808113404	4
2R	16017737	16024627	FBgn0034067	CG8399	2R	16018855	16018859	2R_16018855_16018859	40.3368771588949	-2.5535795780253	0.890323678783493	-2.86814743769864	0.00412883078619282	0.0308803902903862	4
2R	16017737	16024627	FBgn0034067	CG8399	2R	16019061	16019065	2R_16019061_16019065	25.0872944471692	-2.80668512539052	0.984287787111558	-2.85148831687415	0.00435150853456296	0.0320046665307332	4
2R	16017737	16024627	FBgn0034067	CG8399	2R	16019159	16019163	2R_16019159_16019163	193.937270643518	-1.08925268388566	0.406850445974892	-2.67728029958429	0.00742225121712218	0.0466123998518143	4
2R	16017737	16024627	FBgn0034067	CG8399	2R	16019664	16019668	2R_16019664_16019668	6.28136695910519	-2.67151488066071	0.942742743232603	-2.8337687029022	0.00460026149893134	0.0332743882032713	4
2R	16031930	16047243	FBgn0034070	SP2353	2R	16041086	16041090	2R_16041086_16041090	291.167799726852	-1.41153146555649	0.424014760532242	-3.32896775523729	0.000871684956189109	0.0100432108701736	4
2R	16031930	16047243	FBgn0034070	SP2353	2R	16041392	16041396	2R_16041392_16041396	675.261369154466	-1.02451939546356	0.333779106344487	-3.06945334800607	0.00214450895832492	0.0193477273562398	4
2R	16031930	16047243	FBgn0034070	SP2353	2R	16042443	16042447	2R_16042443_16042447	285.722884106023	-1.64213425825612	0.44437814764888	-3.69535330876269	0.000219581228862579	0.00356653556929876	4
2R	16031930	16047243	FBgn0034070	SP2353	2R	16042819	16042823	2R_16042819_16042823	290.15092870786	-1.63696734957452	0.462264952967473	-3.54118853066004	0.000398328845735488	0.00559605519900683	4
2R	16031930	16047243	FBgn0034070	SP2353	2R	16042882	16042886	2R_16042882_16042886	30.6797811214277	-2.16984405423415	0.732403867623538	-2.96263325489355	0.0030501975133006	0.0248733010508671	4
2R	16031930	16047243	FBgn0034070	SP2353	2R	16043141	16043145	2R_16043141_16043145	33.6879507873675	-2.42432436915321	0.724087035707675	-3.34811182855088	0.00081364172713876	0.00954385852858483	4
2R	16031930	16047243	FBgn0034070	SP2353	2R	16043287	16043291	2R_16043287_16043291	36.8724556824439	-2.23604380519811	0.633004805919343	-3.53242784934404	0.000411762570542882	0.00573952033849799	4
2R	16031930	16047243	FBgn0034070	SP2353	2R	16043597	16043601	2R_16043597_16043601	59.4406683974736	-2.15999949479348	0.665999400798814	-3.24324540262759	0.00118176375901367	0.0125579050655897	4
2R	16031930	16047243	FBgn0034070	SP2353	2R	16045554	16045558	2R_16045554_16045558	770.453693723071	-1.14827094120454	0.416933935097838	-2.75408366780001	0.00588567197158386	0.0396326747338826	4
2R	16031930	16047243	FBgn0034070	SP2353	2R	16045954	16045958	2R_16045954_16045958	39.6047224461391	-1.93885220616701	0.496096939894778	-3.90821238804302	9.29815509322238e-05	0.00186217072716766	4
2R	16031930	16047243	FBgn0034070	SP2353	2R	16047181	16047185	2R_16047181_16047185	256.699967353923	-1.51459564878909	0.362240552098079	-4.18118744579155	2.89990672270984e-05	0.000759746941457048	4
2R	16047648	16060835	FBgn0034071	CG8405	2R	16047825	16047829	2R_16047825_16047829	13.2654315855637	-2.24033363953719	0.769039359413064	-2.91315862070705	0.00357792806438373	0.02788755563119	4
2R	16081176	16098564	FBgn0034072	Dg	2R	16082560	16082564	2R_16082560_16082564	33.148756816399	-1.4968724199011	0.499523028283883	-2.99660342996323	0.00273005608085093	0.0229644870331871	4
2R	16081176	16098564	FBgn0034072	Dg	2R	16085263	16085267	2R_16085263_16085267	43.4279741065736	-1.46420195831909	0.529715483751851	-2.76412905272938	0.00570749610200009	0.0387487312521591	4
2R	16124981	16138238	FBgn0086676	spin	2R	16126557	16126561	2R_16126557_16126561	120.786991752848	-1.01869815041542	0.35967748088435	-2.83225446283353	0.00462210494644329	0.0334008848583443	4
2R	16124981	16138238	FBgn0086676	spin	2R	16127004	16127008	2R_16127004_16127008	152.727159391565	-0.953533597347217	0.306380004528321	-3.11225792562803	0.00185662210402924	0.0174551078074728	4
2R	16124981	16138238	FBgn0086676	spin	2R	16132683	16132687	2R_16132683_16132687	43.7118142111144	-1.49881348775668	0.518777558504836	-2.8891255282445	0.00386314825189718	0.0294621881685217	4
2R	16178826	16185103	FBgn0015754	Lis-1	2R	16182677	16182681	2R_16182677_16182681	104.22322379717	-1.25293804650105	0.407182367068199	-3.07709308613354	0.00209030013667299	0.018989223457129	4
2R	16185122	16186506	FBgn0034086	CG8441	2R	16186083	16186087	2R_16186083_16186087	169.927060738562	-1.35979286982427	0.307001345044225	-4.42927332982332	9.45511296608112e-06	0.000319407661945516	4
2R	16186584	16194277	FBgn0034087	clu	2R	16186721	16186725	2R_16186721_16186725	172.459151623397	-0.964868468556937	0.274005535818177	-3.52134662416893	0.000429360969183797	0.00591475615764917	4
2R	16324813	16336637	FBgn0262511	Vha44	2R	16325149	16325153	2R_16325149_16325153	128.196228158227	-1.75568219272664	0.640800694555661	-2.73982567066981	0.00614717800212061	0.0408859266229426	4
2R	16324813	16336637	FBgn0262511	Vha44	2R	16325660	16325664	2R_16325660_16325664	309.186455022485	-1.1331029485917	0.292025839246507	-3.88014619362232	0.000104393698884082	0.002034573936867	4
2R	16324813	16336637	FBgn0262511	Vha44	2R	16328723	16328727	2R_16328723_16328727	57.2180840286162	-1.46819808234461	0.47396979582763	-3.09766169757904	0.00195053954002423	0.0180773111076514	4
2R	16324813	16336637	FBgn0262511	Vha44	2R	16328958	16328962	2R_16328958_16328962	162.287235944179	-1.21267660327928	0.351107845045475	-3.45385789691543	0.000552628486422855	0.0071673779084691	4
2R	16324813	16336637	FBgn0262511	Vha44	2R	16330242	16330246	2R_16330242_16330246	49.6065393724394	-1.90376458030531	0.647089262157386	-2.94204322593484	0.00326054410546953	0.0261298890954	4
2R	16324813	16336637	FBgn0262511	Vha44	2R	16330472	16330476	2R_16330472_16330476	104.434673790604	-2.2210014227803	0.720287922548815	-3.08349113354706	0.00204587206497264	0.0186974254399785	4
2R	16324813	16336637	FBgn0262511	Vha44	2R	16330718	16330722	2R_16330718_16330722	59.4710261799925	-2.56079205275437	0.917042378544967	-2.79244679707984	0.00523110692449889	0.0364568444565208	4
2R	16324813	16336637	FBgn0262511	Vha44	2R	16332674	16332678	2R_16332674_16332678	395.782487009852	-1.38729069622035	0.3421759127461	-4.05432014511711	5.0280317799579e-05	0.00116074272457414	4
2R	16324813	16336637	FBgn0262511	Vha44	2R	16333072	16333076	2R_16333072_16333076	324.372347047779	-1.23009433810722	0.404258912298269	-3.04283789592654	0.00234358542182853	0.0206032575502367	4
2R	16324813	16336637	FBgn0262511	Vha44	2R	16333147	16333151	2R_16333147_16333151	6.28857992039202	-4.45709845346707	1.39896227798222	-3.1860033137532	0.00144252944976675	0.0145115897863649	4
2R	16324813	16336637	FBgn0262511	Vha44	2R	16333617	16333621	2R_16333617_16333621	294.478020596185	-1.65092917927572	0.590709357064569	-2.79482483141918	0.005192784346097	0.0362601512173811	4
2R	16324813	16336637	FBgn0262511	Vha44	2R	16336081	16336085	2R_16336081_16336085	13.6914235566256	-2.80074983213434	0.774052340001831	-3.61829515576132	0.000296550083612219	0.00448548729003833	4
2R	16607654	16624894	FBgn0034145	CG5065	2R	16613904	16613908	2R_16613904_16613908	114.623556901356	0.903567287731708	0.303998205404005	2.97227836108734	0.00295598548589107	0.0243233270889859	4
2R	16607654	16624894	FBgn0034145	CG5065	2R	16617908	16617912	2R_16617908_16617912	319.889825537553	-0.980291798006887	0.288374610324674	-3.39936930266919	0.000675414513637065	0.00833387472336751	4
2R	16751503	16772671	FBgn0267002	unc-104	2R	16753342	16753346	2R_16753342_16753346	113.749666764436	-1.59054361068818	0.540253586784129	-2.94406858111932	0.00323928210858951	0.0260088488329517	4
2R	16751503	16772671	FBgn0267002	unc-104	2R	16761833	16761837	2R_16761833_16761837	112.848353085673	-1.42095587409364	0.505967894101522	-2.80839138344325	0.00497896749585387	0.0352227339418583	4
2R	16751503	16772671	FBgn0267002	unc-104	2R	16762357	16762361	2R_16762357_16762361	131.203990693893	-1.65235232889794	0.453944968927016	-3.63998379099471	0.000272655203968709	0.00421031474308332	4
2R	16751503	16772671	FBgn0267002	unc-104	2R	16768566	16768570	2R_16768566_16768570	144.31757189735	-1.8162891847707	0.596033111340552	-3.04729577973553	0.00230910371578272	0.0204051435576542	4
2R	16751503	16772671	FBgn0267002	unc-104	2R	16768764	16768768	2R_16768764_16768768	10.2932408257979	-3.06351456392119	1.00031494702903	-3.06255002289023	0.00219459791886552	0.0196854022082763	4
2R	16766804	16769238	FBgn0034156	CG5348	2R	16768566	16768570	2R_16768566_16768570	144.31757189735	-1.8162891847707	0.596033111340552	-3.04729577973553	0.00230910371578272	0.0204051435576542	4
2R	16766804	16769238	FBgn0034156	CG5348	2R	16768764	16768768	2R_16768764_16768768	10.2932408257979	-3.06351456392119	1.00031494702903	-3.06255002289023	0.00219459791886552	0.0196854022082763	4
2R	16772785	16773915	FBgn0010213	Sod2	2R	16773348	16773352	2R_16773348_16773352	30.1233186606035	-2.73337942791778	0.89787084420882	-3.04429021785017	0.00233230027782636	0.0205376624729996	4
2R	16772785	16773915	FBgn0010213	Sod2	2R	16773556	16773560	2R_16773556_16773560	29.2548506526002	-2.77426553809845	1.00071821464048	-2.77227445000102	0.00556660815202724	0.0380454254538398	4
2R	16783671	16792472	FBgn0034158	CG5522	2R	16783705	16783709	2R_16783705_16783709	484.841166457314	-0.827231271966824	0.270189825451366	-3.06166699869209	0.0022010817221075	0.0197198992403054	4
2R	16861321	16867714	FBgn0014870	Psi	2R	16867243	16867247	2R_16867243_16867247	158.839163203267	-1.13579831174126	0.329371333918949	-3.44838240240043	0.000563954985208986	0.00727573596753489	4
2R	16868222	16869280	FBgn0028737	Ef1beta	2R	16868451	16868455	2R_16868451_16868455	237.686498829605	-1.10346494938509	0.31215313880428	-3.53501154469238	0.000407757343164204	0.00569667897064497	4
2R	16924655	16945126	FBgn0003091	Pkc53E	2R	16926967	16926971	2R_16926967_16926971	7.44666267528632	-2.51181428005039	0.911642284761387	-2.75526302590037	0.00586449695567271	0.0395324680181158	4
2R	16924655	16945126	FBgn0003091	Pkc53E	2R	16940947	16940951	2R_16940947_16940951	110.06028029685	-1.21583507841529	0.367072081326406	-3.31225157201251	0.000925482816533087	0.0104956585085141	4
2R	16924655	16945126	FBgn0003091	Pkc53E	2R	16941671	16941675	2R_16941671_16941675	119.453801088088	-2.07532344417645	0.475726228572626	-4.36243225521384	1.286244209476e-05	0.000403395909720759	4
2R	16924655	16945126	FBgn0003091	Pkc53E	2R	16942016	16942020	2R_16942016_16942020	152.36184551752	-1.84785925549799	0.421545633005612	-4.38353314758069	1.16769871841115e-05	0.000374799518117413	4
2R	16924655	16945126	FBgn0003091	Pkc53E	2R	16942351	16942355	2R_16942351_16942355	220.451967059491	-1.62306954861075	0.404732623948379	-4.0102266349988	6.06604945768645e-05	0.00133767286119542	4
2R	16924655	16945126	FBgn0003091	Pkc53E	2R	16944632	16944636	2R_16944632_16944636	109.698120391593	-1.22760973790765	0.428521915986679	-2.86475368495695	0.00417333724372973	0.0311047840505023	4
2R	16948296	16955266	FBgn0085444	mute	2R	16955022	16955026	2R_16955022_16955026	13.6987752934837	-1.73592844422465	0.648449678723051	-2.67704418890777	0.00742748382862146	0.0466410998311626	4
2R	16973927	16996057	FBgn0004580	Cbp53E	2R	16994487	16994491	2R_16994487_16994491	64.1236632585776	-1.98934066610848	0.455819120256408	-4.36432035801708	1.27518589139408e-05	0.000400890954762401	4
2R	16973927	16996057	FBgn0004580	Cbp53E	2R	16994948	16994952	2R_16994948_16994952	147.603607666849	-1.23641947535937	0.34748390294676	-3.55820648057131	0.000373395742282265	0.00533575202978777	4
2R	17027190	17044653	FBgn0023172	RhoGEF2	2R	17028183	17028187	2R_17028183_17028187	88.0659486996916	-1.94957243141529	0.675669036251938	-2.88539555139294	0.00390922154673051	0.0297154427173754	4
2R	17027190	17044653	FBgn0023172	RhoGEF2	2R	17028545	17028549	2R_17028545_17028549	114.496422647938	-1.59982082947212	0.599522635954215	-2.66849111864776	0.00761927929033405	0.0474741957800378	4
2R	17027190	17044653	FBgn0023172	RhoGEF2	2R	17038825	17038829	2R_17038825_17038829	142.748052315501	-1.27605281461573	0.462360281948724	-2.75986684937018	0.00578249240732525	0.0391107702081951	4
2R	17027190	17044653	FBgn0023172	RhoGEF2	2R	17039074	17039078	2R_17039074_17039078	141.318363422512	-1.45662842355142	0.492102053079512	-2.96001289658522	0.00307626164323374	0.0250335830100573	4
2R	17048875	17053855	FBgn0034184	CG9646	2R	17050280	17050284	2R_17050280_17050284	57.4731596073249	-1.71854445704503	0.55527511962533	-3.09494230212334	0.0019685118660499	0.0182000956693008	4
2R	17048875	17053855	FBgn0034184	CG9646	2R	17052432	17052436	2R_17052432_17052436	34.6373315926197	-2.51600333275748	0.856139565550413	-2.93877708027655	0.00329509978707481	0.0263324019071155	4
2R	17062775	17066546	FBgn0034187	CG6967	2R	17065400	17065404	2R_17065400_17065404	171.740303823278	-1.11874930466828	0.367846192979177	-3.04135077655027	0.00235519275021228	0.0206708787479978	4
2R	17065971	17087633	FBgn0050460	CG30460	2R	17071379	17071383	2R_17071379_17071383	102.733976998737	-1.49995912881952	0.558570506280356	-2.68535325792276	0.00724531825784956	0.0458606856640162	4
2R	17065971	17087633	FBgn0050460	CG30460	2R	17071843	17071847	2R_17071843_17071847	69.9461098228681	-1.32867290447211	0.44928883718988	-2.95728002676947	0.00310366112688032	0.0251963820430848	4
2R	17065971	17087633	FBgn0050460	CG30460	2R	17072821	17072825	2R_17072821_17072825	7.26403495002471	-2.63202229080095	0.912787442133119	-2.88349967288123	0.00393283055474452	0.0298393202998092	4
2R	17065971	17087633	FBgn0050460	CG30460	2R	17077739	17077743	2R_17077739_17077743	171.337478529391	-0.999316806523264	0.374323298645784	-2.6696623216844	0.00759275633852183	0.0473662193369753	4
2R	17065971	17087633	FBgn0050460	CG30460	2R	17078237	17078241	2R_17078237_17078241	81.7771346463974	-1.49768239985547	0.481672822990111	-3.1093354832814	0.00187508676398808	0.0175791554806086	4
2R	17065971	17087633	FBgn0050460	CG30460	2R	17078476	17078480	2R_17078476_17078480	81.1123533709439	-1.51542337997723	0.426709821780473	-3.55141433973568	0.000383166694772543	0.00543876753389314	4
2R	17065971	17087633	FBgn0050460	CG30460	2R	17078886	17078890	2R_17078886_17078890	88.1066131123814	-1.81670517830414	0.383827825709322	-4.73312526247107	2.21088950801335e-06	0.000103610544968522	4
2R	17065971	17087633	FBgn0050460	CG30460	2R	17085897	17085901	2R_17085897_17085901	197.14351262505	-1.46253696813836	0.443355893438797	-3.29878770031565	0.000971033188764517	0.0108867075341134	4
2R	17088441	17091958	FBgn0010591	Sply	2R	17089415	17089419	2R_17089415_17089419	136.767406713281	-0.933267774628416	0.344839369717547	-2.70638406337665	0.00680203286083936	0.0438753117960482	4
2R	17088441	17091958	FBgn0010591	Sply	2R	17089425	17089429	2R_17089425_17089429	83.3523251501979	-1.91774898583761	0.584465622372211	-3.28120065993601	0.0010336617839818	0.0113869420209645	4
2R	17088441	17091958	FBgn0010591	Sply	2R	17089789	17089793	2R_17089789_17089793	40.3147266072022	-1.84862191623675	0.582698158958383	-3.17252060576492	0.00151121834739339	0.0150019253470462	4
2R	17088441	17091958	FBgn0010591	Sply	2R	17090036	17090040	2R_17090036_17090040	40.4975367544657	-1.84960031940279	0.5662579960302	-3.2663562057747	0.00108941119644209	0.0118307422746353	4
2R	17088441	17091958	FBgn0010591	Sply	2R	17090190	17090194	2R_17090190_17090194	4.46960368312962	-4.71838278547839	1.55294930939525	-3.03833663915008	0.00237888044836706	0.0208363443743322	4
2R	17088441	17091958	FBgn0010591	Sply	2R	17090570	17090574	2R_17090570_17090574	125.648313891386	-1.12593545117514	0.354898079213674	-3.17256000277546	0.00151101331912289	0.015001300450049	4
2R	17088441	17091958	FBgn0010591	Sply	2R	17091325	17091329	2R_17091325_17091329	89.9178679377228	-1.04502037771347	0.367376786199078	-2.84454657172372	0.00444746837050383	0.0324926401597051	4
2R	17088441	17091958	FBgn0010591	Sply	2R	17091371	17091375	2R_17091371_17091375	14.180028709105	-2.84810395608414	0.998633987609195	-2.85199982318118	0.00434451247885176	0.0319670375669594	4
2R	17088441	17091958	FBgn0010591	Sply	2R	17091574	17091578	2R_17091574_17091578	157.630445302213	-1.02216789542661	0.295004688120828	-3.46492085240338	0.000530387549090876	0.00695291802342138	4
2R	17091984	17093070	FBgn0034191	CG6984	2R	17092237	17092241	2R_17092237_17092241	154.499728815422	-1.14614482334403	0.29509527478186	-3.88398229755214	0.000102759392637723	0.00201014316114153	4
2R	17091984	17093070	FBgn0034191	CG6984	2R	17092272	17092276	2R_17092272_17092276	131.159026316749	-1.93794861361755	0.448938110191159	-4.31673892152387	1.58351266981594e-05	0.000473971939701904	4
2R	17091984	17093070	FBgn0034191	CG6984	2R	17092716	17092720	2R_17092716_17092720	220.796592146373	-1.63989317110041	0.446957740306069	-3.66901168324648	0.000243489952882185	0.0038598668546074	4
2R	17093246	17099501	FBgn0010226	GstS1	2R	17093940	17093944	2R_17093940_17093944	11.5889765257227	-2.92517050722706	0.923478398483954	-3.16755704522079	0.0015372554741823	0.0151861510091752	4
2R	17093246	17099501	FBgn0010226	GstS1	2R	17094087	17094091	2R_17094087_17094091	5.21370063525816	-3.65426805302781	1.25293518520364	-2.91656591353039	0.0035390793642747	0.0276842399023133	4
2R	17093246	17099501	FBgn0010226	GstS1	2R	17094161	17094165	2R_17094161_17094165	76.9261936719347	-2.38594850409265	0.770477679592553	-3.0967133341934	0.00195679004003373	0.0181156622422366	4
2R	17093246	17099501	FBgn0010226	GstS1	2R	17094565	17094569	2R_17094565_17094569	94.8451979579874	-2.98083684383519	0.727268917790019	-4.09867212927672	4.15527161084633e-05	0.00100270948441437	4
2R	17093246	17099501	FBgn0010226	GstS1	2R	17095443	17095447	2R_17095443_17095447	44.0408067525581	-1.52402620199265	0.530994865585122	-2.87013359406644	0.00410298409060133	0.0307290686843929	4
2R	17093246	17099501	FBgn0010226	GstS1	2R	17096100	17096104	2R_17096100_17096104	71.8280288303846	-1.71696938054275	0.464486947951257	-3.69648574220633	0.000218604530252294	0.00355395191656914	4
2R	17093246	17099501	FBgn0010226	GstS1	2R	17096345	17096349	2R_17096345_17096349	43.1812818339395	-2.40767917814491	0.607335404447936	-3.9643319992739	7.36017595210175e-05	0.00154958488081099	4
2R	17093246	17099501	FBgn0010226	GstS1	2R	17096473	17096477	2R_17096473_17096477	4.48459693619926	-4.76186643024307	1.7570765177201	-2.71010760329428	0.00672613832839542	0.0435188938070485	4
2R	17093246	17099501	FBgn0010226	GstS1	2R	17096583	17096587	2R_17096583_17096587	6.84162152509797	-4.29219257254414	1.3097838631986	-3.27702355567448	0.00104907616883503	0.0115125544773833	4
2R	17093246	17099501	FBgn0010226	GstS1	2R	17096758	17096762	2R_17096758_17096762	7.13132769407226	-3.8604750682875	1.23735960254088	-3.11992977656627	0.001808941592541	0.0171311587682168	4
2R	17093246	17099501	FBgn0010226	GstS1	2R	17096876	17096880	2R_17096876_17096880	7.56204236833975	-2.53883003855927	0.926966148138337	-2.73885949735932	0.00616527151071209	0.0409658874684605	4
2R	17093246	17099501	FBgn0010226	GstS1	2R	17096881	17096885	2R_17096881_17096885	5.83184169114755	-2.81023164691919	1.00738164668425	-2.78963951365299	0.00527667568805688	0.036685911883203	4
2R	17205208	17205743	FBgn0262882	CG43237	2R	17205518	17205522	2R_17205518_17205522	109.547593969374	1.3770780877547	0.413884024765025	3.32720763633366	0.000877209842871606	0.0100898005392184	4
2R	17216549	17379376	FBgn0265487	mbl	2R	17230736	17230740	2R_17230736_17230740	171.614955376999	1.44915775780789	0.490471075245947	2.95462430089523	0.00313050016889602	0.0253591169121311	4
2R	17216549	17379376	FBgn0265487	mbl	2R	17231028	17231032	2R_17231028_17231032	100.902873886035	1.46143797915903	0.527461389626436	2.77070134023282	0.00559357063669871	0.0381728702520891	4
2R	17216549	17379376	FBgn0265487	mbl	2R	17272670	17272674	2R_17272670_17272674	215.685766719031	-1.2810955865155	0.469280356233537	-2.72991521911896	0.00633506151904523	0.0417567896761165	4
2R	17216549	17379376	FBgn0265487	mbl	2R	17276845	17276849	2R_17276845_17276849	335.392063649076	-0.668029922767033	0.240192336089682	-2.78122913346248	0.00541535003272048	0.0373707853787752	4
2R	17216549	17379376	FBgn0265487	mbl	2R	17278175	17278179	2R_17278175_17278179	42.2351086149269	-3.52471276439666	0.750451360377341	-4.69679042573042	2.64281365161239e-06	0.000118993107288632	4
2R	17216549	17379376	FBgn0265487	mbl	2R	17289467	17289471	2R_17289467_17289471	85.0315704935444	-1.30545145687089	0.457668211981467	-2.85239704811256	0.00433908652649239	0.0319408068628325	4
2R	17216549	17379376	FBgn0265487	mbl	2R	17313195	17313199	2R_17313195_17313199	119.470370699373	-0.965821168065458	0.347811704767548	-2.77685067761288	0.00548883890629391	0.0376987015748952	4
2R	17216549	17379376	FBgn0265487	mbl	2R	17349355	17349359	2R_17349355_17349359	225.849357451973	-1.30605246435613	0.378143534532947	-3.45385374886618	0.000552636986218053	0.0071673779084691	4
2R	17216549	17379376	FBgn0265487	mbl	2R	17349810	17349814	2R_17349810_17349814	492.681090431179	-1.48362758786508	0.287838060265206	-5.1543829419157	2.54467457790301e-07	1.85871269895062e-05	4
2R	17216549	17379376	FBgn0265487	mbl	2R	17350102	17350106	2R_17350102_17350106	324.358175408631	-1.34587425013143	0.404068364218837	-3.33080827234108	0.000865942225512396	0.00999394916527309	4
2R	17216549	17379376	FBgn0265487	mbl	2R	17350595	17350599	2R_17350595_17350599	807.612863471902	-0.961607927763616	0.340397716185998	-2.82495411114386	0.00472873878437454	0.0339276403784589	4
2R	17216549	17379376	FBgn0265487	mbl	2R	17351153	17351157	2R_17351153_17351157	405.610115552092	-0.683165761377586	0.249047146242021	-2.74311820748065	0.00608587731770627	0.0405831741592882	4
2R	17216549	17379376	FBgn0265487	mbl	2R	17352574	17352578	2R_17352574_17352578	261.475238401038	-1.11200719818269	0.386596326527963	-2.87640394353891	0.00402234599450611	0.0303193588288955	4
2R	17216549	17379376	FBgn0265487	mbl	2R	17353000	17353004	2R_17353000_17353004	28.2202066739566	-2.43767560001484	0.689922079195506	-3.53326219514141	0.000410465173546944	0.00572541844029071	4
2R	17216549	17379376	FBgn0265487	mbl	2R	17356526	17356530	2R_17356526_17356530	59.8870023980363	-1.8333898888468	0.593908146868623	-3.08699232114147	0.00202192819732548	0.018549245528405	4
2R	17216549	17379376	FBgn0265487	mbl	2R	17364246	17364250	2R_17364246_17364250	153.219260200783	-1.51782244011291	0.429272736051332	-3.53579976700735	0.000406542709470118	0.00568526918989657	4
2R	17216549	17379376	FBgn0265487	mbl	2R	17364576	17364580	2R_17364576_17364580	405.582870913812	-1.48045114474401	0.344315715995621	-4.29969088243082	1.71036505946829e-05	0.000502888288607352	4
2R	17216549	17379376	FBgn0265487	mbl	2R	17365066	17365070	2R_17365066_17365070	271.138144753386	-1.14271016407852	0.428290381770924	-2.66807337431572	0.00762875956432629	0.0475220478385691	4
2R	17216549	17379376	FBgn0265487	mbl	2R	17365439	17365443	2R_17365439_17365443	158.225105548143	-1.51891917910724	0.413584579726023	-3.67257207730868	0.000240121393292703	0.00381879457590251	4
2R	17216549	17379376	FBgn0265487	mbl	2R	17366053	17366057	2R_17366053_17366057	157.054221262619	-1.06412247809806	0.386086940541859	-2.75617319924005	0.0058482020457964	0.0394553715529308	4
2R	17216549	17379376	FBgn0265487	mbl	2R	17368230	17368234	2R_17368230_17368234	125.099047518997	-2.08343916639131	0.699467951213983	-2.9786056141319	0.00289563218154118	0.0239596087151254	4
2R	17216549	17379376	FBgn0265487	mbl	2R	17368539	17368543	2R_17368539_17368543	260.434606293728	-1.35768128740747	0.356466148307302	-3.80872431745481	0.000139685590540161	0.00253302935020908	4
2R	17216549	17379376	FBgn0265487	mbl	2R	17368998	17369002	2R_17368998_17369002	14.5736382964469	-2.22152008406508	0.737897182636623	-3.01060925063738	0.00260724134941732	0.0222217444815045	4
2R	17216549	17379376	FBgn0265487	mbl	2R	17370851	17370855	2R_17370851_17370855	226.305194195533	-1.31879949016166	0.365754470913153	-3.60569615695771	0.00031131722652682	0.00465318771880065	4
2R	17216549	17379376	FBgn0265487	mbl	2R	17371200	17371204	2R_17371200_17371204	203.042740597336	-1.15745023064388	0.411527793323098	-2.81256879710951	0.00491475087374467	0.0348876600950287	4
2R	17386841	17389081	FBgn0265444	CR44344	2R	17388164	17388168	2R_17388164_17388168	146.111317574773	2.67369390740224	0.710535770872885	3.76292653657343	0.000167936545233007	0.00290147060177085	4
2R	17386841	17389081	FBgn0265444	CR44344	2R	17388562	17388566	2R_17388562_17388566	156.831021471714	2.42804296251693	0.67687003312858	3.58716273978655	0.000334295698320696	0.00491072729157433	4
2R	17386841	17389081	FBtr0339754	CR44344-RA	2R	17388164	17388168	2R_17388164_17388168	146.111317574773	2.67369390740224	0.710535770872885	3.76292653657343	0.000167936545233007	0.00290147060177085	4
2R	17386841	17389081	FBtr0339754	CR44344-RA	2R	17388562	17388566	2R_17388562_17388566	156.831021471714	2.42804296251693	0.67687003312858	3.58716273978655	0.000334295698320696	0.00491072729157433	4
2R	17405304	17407427	FBgn0034210	CG6568	2R	17406798	17406802	2R_17406798_17406802	163.372222932836	-1.08787448444504	0.312425398082066	-3.48202960170122	0.000497628678497691	0.00661900055309905	4
2R	17519024	17535866	FBgn0263197	Patronin	2R	17535832	17535836	2R_17535832_17535836	202.682683468809	-1.17238767883604	0.408388864194607	-2.87076309278936	0.00409482285364317	0.0306879920629634	4
2R	17547769	17556289	FBgn0034240	MESR4	2R	17555533	17555537	2R_17555533_17555537	18.5473927659847	-2.59000011173997	0.953125735990124	-2.71737506809575	0.00658019922658504	0.0428617789824796	4
2R	17557031	17563406	FBgn0263076	Klp54D	2R	17558184	17558188	2R_17558184_17558188	280.522738313889	-1.47231550255913	0.313869620229463	-4.6908506197024	2.72071560678584e-06	0.000121490394005869	4
2R	17557031	17563406	FBgn0263076	Klp54D	2R	17558469	17558473	2R_17558469_17558473	157.222562171817	-1.16900961068163	0.419319657315114	-2.78787218840812	0.00530554711596991	0.0368321971656629	4
2R	17572096	17572784	FBgn0034245	UQCR-6.4	2R	17572424	17572428	2R_17572424_17572428	10.2647539411066	-3.00481690768371	1.04789612218141	-2.86747593017958	0.00413760276196964	0.0309273760234896	4
2R	17573462	17574979	FBgn0016701	Rab4	2R	17573580	17573584	2R_17573580_17573584	508.800014790487	-1.51348308086347	0.412160262474547	-3.67207423582456	0.000240589767279329	0.00382393948342927	4
2R	17671309	17672640	FBgn0034259	P32	2R	17671696	17671700	2R_17671696_17671700	331.446052043716	-0.926640718478116	0.29333252900216	-3.15901111148601	0.00158305454650205	0.0155179000147352	4
2R	17671309	17672640	FBgn0034259	P32	2R	17671975	17671979	2R_17671975_17671979	256.064340914223	-0.895392046446667	0.319408692480537	-2.80328014711506	0.00505857079626673	0.0356103499774047	4
2R	17695776	17698362	FBgn0027872	rdgBbeta	2R	17696731	17696735	2R_17696731_17696735	5.33110070634134	-6.46122612213765	1.85297162918571	-3.48695361567788	0.0004885560833873	0.00652991387324297	4
2R	17703335	17719346	FBgn0028494	CG6424	2R	17704673	17704677	2R_17704673_17704677	137.748564459981	-1.55957956437428	0.535243746298869	-2.91377447220736	0.00357087775873312	0.0278484865301427	4
2R	17703335	17719346	FBgn0028494	CG6424	2R	17705015	17705019	2R_17705015_17705019	157.568139867275	-1.58068595829394	0.485851140461916	-3.25343675593954	0.00114018102535257	0.0122230554757667	4
2R	17703335	17719346	FBgn0028494	CG6424	2R	17706138	17706142	2R_17706138_17706142	263.148392467916	-1.08843828369462	0.393035195817742	-2.76931505187478	0.00561742868671397	0.0382787821780637	4
2R	17703335	17719346	FBgn0028494	CG6424	2R	17706466	17706470	2R_17706466_17706470	270.663542037247	-1.42105267832231	0.449374179397567	-3.1622926805171	0.00156532150896521	0.0153878223735006	4
2R	17703335	17719346	FBgn0028494	CG6424	2R	17707159	17707163	2R_17707159_17707163	89.3556603839702	-1.63085531432085	0.487773900482709	-3.34346571783961	0.000827389162690644	0.0096652162807467	4
2R	17703335	17719346	FBgn0028494	CG6424	2R	17712212	17712216	2R_17712212_17712216	211.818937574734	-1.19716803363359	0.411026252098	-2.91263155947555	0.00358397194663103	0.0279181174385475	4
2R	17703335	17719346	FBgn0028494	CG6424	2R	17712566	17712570	2R_17712566_17712570	242.767526289696	-1.20650297595787	0.299567211407108	-4.02748675427716	5.63762423880996e-05	0.00126660903847326	4
2R	17703335	17719346	FBgn0028494	CG6424	2R	17713165	17713169	2R_17713165_17713169	162.978260223032	-1.08520923020977	0.342030978999469	-3.17283900243275	0.00150956209392556	0.0149939420625622	4
2R	17703335	17719346	FBgn0028494	CG6424	2R	17713623	17713627	2R_17713623_17713627	122.068263625547	-1.70027770219189	0.390600467787639	-4.35298429574922	1.34296773868553e-05	0.000416862871443108	4
2R	17739901	17743969	FBgn0034271	CG4996	2R	17740050	17740054	2R_17740050_17740054	183.78864319429	-0.995079097057398	0.350755858862599	-2.83695645251417	0.00455458236296114	0.0330373058677445	4
2R	17770405	17772552	FBgn0028740	CG6362	2R	17771112	17771116	2R_17771112_17771116	28.328956652884	-1.70712060354496	0.607928584231935	-2.80809398969413	0.00498356793697492	0.0352363916867046	4
2R	17770405	17772552	FBgn0028740	CG6362	2R	17771120	17771124	2R_17771120_17771124	190.059743179335	-1.39011434736839	0.440579560021278	-3.15519482406594	0.00160390963276387	0.0156735382879509	4
2R	17770405	17772552	FBgn0028740	CG6362	2R	17771666	17771670	2R_17771666_17771670	200.654825427609	-1.51981445026719	0.486188971493992	-3.12597475339065	0.00177216765119883	0.0168813198560247	4
2R	17843442	17860582	FBgn0041585	olf186-F	2R	17854325	17854329	2R_17854325_17854329	125.74439179007	-1.27877359850934	0.46791530929264	-2.732916775992	0.00627761922928409	0.0414817503961405	4
2R	17843442	17860582	FBgn0041585	olf186-F	2R	17854510	17854514	2R_17854510_17854514	51.0617405011022	-1.95558305661745	0.567951483443497	-3.44322202446013	0.000574827188390571	0.00737231143140359	4
2R	17866178	17872015	FBgn0034282	Mapmodulin	2R	17868718	17868722	2R_17868718_17868722	4.75320024835512	-4.54554196206039	1.53775628756373	-2.95595732485145	0.0031170021541698	0.0252820528975156	4
2R	17873939	17926695	FBgn0011589	Elk	2R	17903989	17903993	2R_17903989_17903993	108.050558958157	1.35107651124807	0.460644066155647	2.93301620603436	0.00335686369343578	0.0266740241736763	4
2R	17873939	17926695	FBgn0011589	Elk	2R	17917272	17917276	2R_17917272_17917276	10.0529609842565	5.7917282538952	1.44234319803693	4.01549940525799	5.93200484311294e-05	0.00131649984099892	4
2R	18057915	18059075	FBgn0266853	CR45314	2R	18058799	18058803	2R_18058799_18058803	128.441259635692	5.14833117267958	0.639427934390895	8.05146427890075	8.18092941638277e-16	3.38735392744847e-12	4
2R	18057915	18059075	FBtr0345645	CR45314-RA	2R	18058799	18058803	2R_18058799_18058803	128.441259635692	5.14833117267958	0.639427934390895	8.05146427890075	8.18092941638277e-16	3.38735392744847e-12	4
2R	18126347	18128210	FBgn0028983	Spn55B	2R	18126609	18126613	2R_18126609_18126613	90.124986592854	-1.20054650401036	0.419212604792581	-2.86381299198855	0.00418575051539125	0.0311659167460294	4
2R	18158257	18160310	FBgn0034307	CG10914	2R	18160095	18160099	2R_18160095_18160099	151.381624208475	-1.39389999205565	0.511221151106613	-2.72660860967576	0.00639888898840859	0.0420458187519785	4
2R	18160720	18164746	FBgn0034308	CG10915	2R	18160950	18160954	2R_18160950_18160954	31.7108281127366	-3.27480954164183	0.825696985348931	-3.96611541491572	7.3053498188036e-05	0.00154034559214889	4
2R	18167227	18168380	FBgn0260392	CG42518	2R	18167831	18167835	2R_18167831_18167835	164.549470284409	-1.1624933825871	0.423118149474402	-2.74744390906218	0.0060061781358266	0.0402166542342718	4
2R	18167227	18168380	FBgn0260392	CG42518	2R	18168206	18168210	2R_18168206_18168210	240.711503420654	-0.870401975318093	0.301831717921661	-2.88373263522954	0.00392992255797955	0.029824757833726	4
2R	18167255	18168380	FBgn0260401	MED9	2R	18167831	18167835	2R_18167831_18167835	164.549470284409	-1.1624933825871	0.423118149474402	-2.74744390906218	0.0060061781358266	0.0402166542342718	4
2R	18167255	18168380	FBgn0260401	MED9	2R	18168206	18168210	2R_18168206_18168210	240.711503420654	-0.870401975318093	0.301831717921661	-2.88373263522954	0.00392992255797955	0.029824757833726	4
2R	18168413	18172607	FBgn0027836	Dgp-1	2R	18172586	18172590	2R_18172586_18172590	54.3285557763323	-2.57967695145762	0.840952279316205	-3.06756639455833	0.00215809512822071	0.0194403477534387	4
2R	18278198	18357296	FBgn0010575	sbb	2R	18302975	18302979	2R_18302975_18302979	34.4058130600361	4.55904803645488	0.939641804329493	4.85189996384645	1.22284302938928e-06	6.4800945095822e-05	4
2R	18278198	18357296	FBgn0010575	sbb	2R	18303751	18303755	2R_18303751_18303755	37.1245816504287	3.25068673014344	0.77286679240911	4.20601164660044	2.59916844326809e-05	0.000699245838873475	4
2R	18302945	18303977	FBgn0034327	CG14505	2R	18302975	18302979	2R_18302975_18302979	34.4058130600361	4.55904803645488	0.939641804329493	4.85189996384645	1.22284302938928e-06	6.4800945095822e-05	4
2R	18302945	18303977	FBgn0034327	CG14505	2R	18303751	18303755	2R_18303751_18303755	37.1245816504287	3.25068673014344	0.77286679240911	4.20601164660044	2.59916844326809e-05	0.000699245838873475	4
2R	18430315	18440475	FBgn0050118	CG30118	2R	18437589	18437593	2R_18437589_18437593	63.3090809314368	-1.83625262529169	0.587733254355232	-3.12429594834844	0.00178231093438236	0.0169499208797229	4
2R	18430315	18440475	FBgn0050118	CG30118	2R	18440130	18440134	2R_18440130_18440134	34.348469638859	-2.32845337384589	0.785073339060409	-2.96590555047077	0.00301793155974835	0.024690378805196	4
2R	18440965	18445526	FBgn0261477	slim	2R	18445089	18445093	2R_18445089_18445093	137.910416001225	-1.14705575863817	0.403599542829299	-2.84206406825221	0.00448224830722392	0.0326663472144904	4
2R	18456602	18498026	FBgn0028496	CG30116	2R	18459887	18459891	2R_18459887_18459891	325.346117438476	-1.32507455054523	0.46406207001721	-2.8553821485477	0.00429850726837689	0.0317313564583867	4
2R	18456602	18498026	FBgn0028496	CG30116	2R	18463515	18463519	2R_18463515_18463519	293.736938719762	-0.809703316476178	0.210269081261496	-3.85079590217647	0.000117734586002892	0.00222775780081172	4
2R	18456602	18498026	FBgn0028496	CG30116	2R	18463901	18463905	2R_18463901_18463905	132.53837842657	-1.43982114941464	0.417457524667258	-3.4490243062747	0.000562616056283249	0.0072621140346046	4
2R	18456602	18498026	FBgn0028496	CG30116	2R	18465212	18465216	2R_18465212_18465216	188.630907940962	-0.976884722560238	0.330383742480585	-2.95681838103049	0.00310831144912518	0.0252248534679246	4
2R	18456602	18498026	FBgn0028496	CG30116	2R	18486731	18486735	2R_18486731_18486735	70.3306153069057	-1.48509293137931	0.521826297761866	-2.84595264314761	0.00442787793548305	0.0323844756010834	4
2R	18514574	18526439	FBgn0262476	CG43066	2R	18519074	18519078	2R_18519074_18519078	270.629591503847	-1.27943346197358	0.43885681052816	-2.91537793485259	0.0035525804689379	0.027750945602215	4
2R	18514574	18526439	FBgn0262476	CG43066	2R	18520866	18520870	2R_18520866_18520870	94.4083154355883	-1.61136695134374	0.541552872818354	-2.97545638149393	0.00292552951249601	0.0241442223040903	4
2R	18514574	18526439	FBgn0262476	CG43066	2R	18521129	18521133	2R_18521129_18521133	104.872427259072	-1.36508647278756	0.459986008206194	-2.96766955610452	0.00300066730963421	0.024589425838831	4
2R	18514574	18526439	FBgn0262476	CG43066	2R	18521977	18521981	2R_18521977_18521981	31.3202185882354	-1.53491084254417	0.56860956618405	-2.69941086789127	0.00694623599068469	0.0445423085141934	4
2R	18514574	18526439	FBgn0262476	CG43066	2R	18522193	18522197	2R_18522193_18522197	116.682354112478	-1.39395320076494	0.412063133704589	-3.38286317495288	0.000717343615123029	0.00869725076180167	4
2R	18514574	18526439	FBgn0262476	CG43066	2R	18522470	18522474	2R_18522470_18522474	85.7236020377453	-1.33524214508442	0.430856479640362	-3.099041579226	0.00194147771168235	0.0180123002249698	4
2R	18614210	18615018	FBgn0034361	mRpS28	2R	18614914	18614918	2R_18614914_18614918	64.9218668924782	-1.4205903067879	0.496224078518048	-2.86280002983819	0.0041991548885259	0.0312304842566913	4
2R	18615060	18615999	FBgn0034362	CG5323	2R	18615617	18615621	2R_18615617_18615621	120.906196229381	-1.15751704181211	0.404662647903843	-2.8604494331465	0.00423041011898011	0.031386664465069	4
2R	18632328	18639270	FBgn0050122	CG30122	2R	18636144	18636148	2R_18636144_18636148	4.90740401378243	-4.02023473164368	1.35843378009126	-2.95946316306534	0.0030817554301053	0.0250685938094946	4
2R	18667527	18673536	FBgn0023214	edl	2R	18668179	18668183	2R_18668179_18668183	61.9025943130668	2.49933311079254	0.469772655629267	5.32030351456845	1.03594277990753e-07	8.98334743721975e-06	4
2R	18667527	18673536	FBgn0023214	edl	2R	18668887	18668891	2R_18668887_18668891	67.7356102613366	1.98302591385471	0.439639498590129	4.51057268560726	6.4652842830992e-06	0.000239435487810153	4
2R	18688132	18705805	FBgn0262103	Sik3	2R	18694178	18694182	2R_18694178_18694182	20.4213090063594	-3.12394577032738	1.11163454015296	-2.81022733415385	0.00495065175671513	0.0350835368199886	4
2R	18718114	18754675	FBgn0053147	Hs3st-A	2R	18743108	18743112	2R_18743108_18743112	47.3181995259685	-1.47041659309275	0.532433090704424	-2.76169272489684	0.00575025679087243	0.0389501275385709	4
2R	18718114	18754675	FBgn0053147	Hs3st-A	2R	18748793	18748797	2R_18748793_18748797	79.8834909093853	-1.24353866940972	0.371515427230725	-3.34720600616521	0.000816305230015258	0.00956483979646332	4
2R	18718114	18754675	FBgn0053147	Hs3st-A	2R	18749633	18749637	2R_18749633_18749637	132.994374946535	-1.12667520044562	0.33713074663408	-3.3419532679661	0.000831910655866527	0.00970354117200745	4
2R	18742517	18743626	FBgn0034382	CG18609	2R	18743108	18743112	2R_18743108_18743112	47.3181995259685	-1.47041659309275	0.532433090704424	-2.76169272489684	0.00575025679087243	0.0389501275385709	4
2R	18822188	18829699	FBgn0034396	CG15097	2R	18822372	18822376	2R_18822372_18822376	42.3250599859773	-1.57148142412564	0.554189065290971	-2.83564134074091	0.00457337735360429	0.0331338027586342	4
[truncated: 4,960 more rows]
