# Supplementary material for: Targeted molecular profiling of rare olfactory sensory neurons identifies fate, wiring, and functional determinants
Source: eLife. 2021 Mar 5;10:e63036. doi: 10.7554/eLife.63036 (PMC7993999; doi:10.7554/eLife.63036)
Supplement: Figure 4—source data 1. — 21 Bed-formatted files (representing all possible pairwise comparisons between the seven datasets) containing statistics and annotations. [file elife-63036-fig4-data1.zip › 210129_Figure4_SourceData1/TopHits.IR40a.IR75b.annotated.bed]

chr1	my.start	my.end	FB.id	gene	chr2	GATC.start	GATC.end	GATC.id	baseMean	log2FoldChange	lfcSE	stat	pvalue	padj	overlap
2L	114726	156030	FBgn0031228	ND-15	2L	123374	123378	2L_123374_123378	35.6684200775519	-2.23739965565337	0.728222222197297	-3.07241332034933	0.00212335491296158	0.0235280065087744	4
2L	114726	156030	FBgn0031228	ND-15	2L	151332	151336	2L_151332_151336	12.5825380264861	-2.33644598965459	0.808964303524352	-2.88819417553479	0.00387460603331232	0.0355915765273688	4
2L	114726	156030	FBgn0031228	ND-15	2L	151547	151551	2L_151547_151551	10.6608379152496	-2.43396293549125	0.827897845085537	-2.93993147818833	0.00328284837158287	0.0316906607275259	4
2L	114726	156030	FBgn0031228	ND-15	2L	151780	151784	2L_151780_151784	67.8391544290493	-1.95034043406374	0.550660652193077	-3.54181913361026	0.00039737784403885	0.00709109075103679	4
2L	114726	156030	FBgn0031228	ND-15	2L	152062	152066	2L_152062_152066	66.3186813975925	-1.82654366686502	0.568405525411174	-3.21345163832413	0.00131149882453524	0.0167940850100249	4
2L	114726	156030	FBgn0031228	ND-15	2L	152086	152090	2L_152086_152090	25.6942014324998	-2.25156014668913	0.663596540153287	-3.3929654699059	0.000691403532223538	0.0105994848009545	4
2L	114726	156030	FBgn0031228	ND-15	2L	152335	152339	2L_152335_152339	30.2881431676655	-2.33762332884258	0.643321880997188	-3.63367607708154	0.000279411612901085	0.00545419991902091	4
2L	114726	156030	FBgn0031228	ND-15	2L	155607	155611	2L_155607_155611	15.3844798094002	-2.61623194773939	0.761584222387317	-3.43524966882633	0.000592008134917578	0.00947065013834396	4
2L	122624	130791	FBgn0025683	CG3164	2L	123374	123378	2L_123374_123378	35.6684200775519	-2.23739965565337	0.728222222197297	-3.07241332034933	0.00212335491296158	0.0235280065087744	4
2L	122837	124031	FBgn0266304	CR44969	2L	123374	123378	2L_123374_123378	35.6684200775519	-2.23739965565337	0.728222222197297	-3.07241332034933	0.00212335491296158	0.0235280065087744	4
2L	122837	124031	FBtr0344032	CR44969-RA	2L	123374	123378	2L_123374_123378	35.6684200775519	-2.23739965565337	0.728222222197297	-3.07241332034933	0.00212335491296158	0.0235280065087744	4
2L	144231	153300	FBgn0259818	CG42399	2L	151332	151336	2L_151332_151336	12.5825380264861	-2.33644598965459	0.808964303524352	-2.88819417553479	0.00387460603331232	0.0355915765273688	4
2L	144231	153300	FBgn0259818	CG42399	2L	151547	151551	2L_151547_151551	10.6608379152496	-2.43396293549125	0.827897845085537	-2.93993147818833	0.00328284837158287	0.0316906607275259	4
2L	144231	153300	FBgn0259818	CG42399	2L	151780	151784	2L_151780_151784	67.8391544290493	-1.95034043406374	0.550660652193077	-3.54181913361026	0.00039737784403885	0.00709109075103679	4
2L	144231	153300	FBgn0259818	CG42399	2L	152062	152066	2L_152062_152066	66.3186813975925	-1.82654366686502	0.568405525411174	-3.21345163832413	0.00131149882453524	0.0167940850100249	4
2L	144231	153300	FBgn0259818	CG42399	2L	152086	152090	2L_152086_152090	25.6942014324998	-2.25156014668913	0.663596540153287	-3.3929654699059	0.000691403532223538	0.0105994848009545	4
2L	144231	153300	FBgn0259818	CG42399	2L	152335	152339	2L_152335_152339	30.2881431676655	-2.33762332884258	0.643321880997188	-3.63367607708154	0.000279411612901085	0.00545419991902091	4
2L	159032	203397	FBgn0016977	spen	2L	180086	180090	2L_180086_180090	90.7222158040657	-1.81007142975723	0.595804388335082	-3.0380297043721	0.00238130480325277	0.0254378196035921	4
2L	159032	203397	FBgn0016977	spen	2L	186025	186029	2L_186025_186029	11.989795028397	-3.44859627353147	1.05624818305034	-3.26494883387373	0.00109483851720835	0.0147802196385918	4
2L	159032	203397	FBgn0016977	spen	2L	191331	191335	2L_191331_191335	20.4237341864159	-2.74276134323372	0.907456800862005	-3.02247042573083	0.0025072058040928	0.0263929425299442	4
2L	159032	203397	FBgn0016977	spen	2L	194423	194427	2L_194423_194427	12.5440865461014	-2.60784908723823	0.746428189590858	-3.49377089933818	0.000476249524797232	0.00809636053911828	4
2L	159032	203397	FBgn0016977	spen	2L	194638	194642	2L_194638_194642	20.3320555555759	-2.45034722439947	0.676076744628269	-3.624362535568	0.000289675039550471	0.00560856453277901	4
2L	203779	204782	FBgn0031231	mRpL10	2L	204234	204238	2L_204234_204238	13.6565988785685	-2.38261817583661	0.718090730447367	-3.31799043604456	0.000906675889022462	0.0129198474908387	4
2L	210735	250823	FBgn0266557	kis	2L	215098	215102	2L_215098_215102	52.3546287672075	-1.95012691368706	0.69220519993924	-2.81726706742197	0.00484342328196549	0.0414155467741893	4
2L	274740	278234	FBgn0086855	CG17078	2L	276585	276589	2L_276585_276589	13.5628467206648	-2.53271557573768	0.858690582550495	-2.94950897005878	0.00318279333546922	0.0310080842054393	4
2L	283385	291795	FBgn0031245	CG3625	2L	285480	285484	2L_285480_285484	88.4168984137721	-1.41746540223427	0.445719753542578	-3.18017182538637	0.0014718774934766	0.0182011842855376	4
2L	283385	291795	FBgn0031245	CG3625	2L	287284	287288	2L_287284_287288	23.2271545540205	-2.41770298404482	0.759843147066524	-3.18184482334108	0.00146340203110051	0.0181259319564716	4
2L	283385	291795	FBgn0031245	CG3625	2L	287776	287780	2L_287776_287780	31.3508954226788	-2.40627057088788	0.611187465157242	-3.93704175570553	8.24922572227611e-05	0.00218198506615092	4
2L	283385	291795	FBgn0031245	CG3625	2L	288006	288010	2L_288006_288010	30.272704914513	-2.29040426543141	0.596741359649288	-3.83818588806632	0.000123946638597751	0.00296706865704751	4
2L	283385	291795	FBgn0031245	CG3625	2L	290569	290573	2L_290569_290573	222.95720053989	-1.15720579329509	0.331265092062227	-3.49329229376729	0.000477103975953754	0.00810819378770839	4
2L	286383	288292	FBgn0267996	CR46263	2L	287284	287288	2L_287284_287288	23.2271545540205	-2.41770298404482	0.759843147066524	-3.18184482334108	0.00146340203110051	0.0181259319564716	4
2L	286383	288292	FBgn0267996	CR46263	2L	287776	287780	2L_287776_287780	31.3508954226788	-2.40627057088788	0.611187465157242	-3.93704175570553	8.24922572227611e-05	0.00218198506615092	4
2L	286383	288292	FBgn0267996	CR46263	2L	288006	288010	2L_288006_288010	30.272704914513	-2.29040426543141	0.596741359649288	-3.83818588806632	0.000123946638597751	0.00296706865704751	4
2L	286383	288292	FBtr0347595	CR46263-RA	2L	287284	287288	2L_287284_287288	23.2271545540205	-2.41770298404482	0.759843147066524	-3.18184482334108	0.00146340203110051	0.0181259319564716	4
2L	286383	288292	FBtr0347595	CR46263-RA	2L	287776	287780	2L_287776_287780	31.3508954226788	-2.40627057088788	0.611187465157242	-3.93704175570553	8.24922572227611e-05	0.00218198506615092	4
2L	286383	288292	FBtr0347595	CR46263-RA	2L	288006	288010	2L_288006_288010	30.272704914513	-2.29040426543141	0.596741359649288	-3.83818588806632	0.000123946638597751	0.00296706865704751	4
2L	287252	289144	FBgn0025686	Amnionless	2L	287284	287288	2L_287284_287288	23.2271545540205	-2.41770298404482	0.759843147066524	-3.18184482334108	0.00146340203110051	0.0181259319564716	4
2L	287252	289144	FBgn0025686	Amnionless	2L	287776	287780	2L_287776_287780	31.3508954226788	-2.40627057088788	0.611187465157242	-3.93704175570553	8.24922572227611e-05	0.00218198506615092	4
2L	287252	289144	FBgn0025686	Amnionless	2L	288006	288010	2L_288006_288010	30.272704914513	-2.29040426543141	0.596741359649288	-3.83818588806632	0.000123946638597751	0.00296706865704751	4
2L	292419	293222	FBgn0031247	CG11562	2L	292700	292704	2L_292700_292704	47.0356285901498	-1.36995693871184	0.450323174432349	-3.04216397576858	0.00234883902665812	0.0252092389439032	4
2L	292419	293222	FBgn0031247	CG11562	2L	293000	293004	2L_293000_293004	49.0156775010209	-1.30463128161476	0.431985844287225	-3.02007878005215	0.0025270894473716	0.0265231702695739	4
2L	292959	294681	FBgn0017457	U2af38	2L	293000	293004	2L_293000_293004	49.0156775010209	-1.30463128161476	0.431985844287225	-3.02007878005215	0.0025270894473716	0.0265231702695739	4
2L	295122	297449	FBgn0024352	Hop	2L	296491	296495	2L_296491_296495	28.8366720798349	-1.76442322376481	0.630203983964019	-2.79976526436169	0.00511397795946308	0.0429365303539849	4
2L	305935	355566	FBgn0004611	Plc21C	2L	329009	329013	2L_329009_329013	105.383634951726	1.28119511889561	0.380006513699409	3.37150831027347	0.000747577832640453	0.0112179406151341	4
2L	325522	329761	FBgn0264086	CG43755	2L	329009	329013	2L_329009_329013	105.383634951726	1.28119511889561	0.380006513699409	3.37150831027347	0.000747577832640453	0.0112179406151341	4
2L	448254	453024	FBgn0015924	crq	2L	452708	452712	2L_452708_452712	51.5205511883751	-2.95732977169006	0.946781183611011	-3.12356204673486	0.00178676188471498	0.0208628418548963	4
2L	448254	453024	FBgn0015924	crq	2L	452838	452842	2L_452838_452842	324.087681004724	-1.34023626975111	0.430217959264342	-3.11524947039141	0.00183789398623136	0.0212718672717965	4
2L	453108	454654	FBgn0031256	CG4164	2L	453248	453252	2L_453248_453252	443.085084493021	-1.20963187734961	0.394668711304915	-3.06492975678294	0.00217721125408255	0.0239471017927688	4
2L	453108	454654	FBgn0031256	CG4164	2L	453561	453565	2L_453561_453565	204.185568338173	-1.30438273499069	0.431700444375648	-3.02149963472279	0.00251525943808057	0.0264396634813595	4
2L	455531	458745	FBgn0031257	CG4133	2L	458166	458170	2L_458166_458170	85.5734619780348	-1.66598324135359	0.44823287033031	-3.71678061032406	0.000201777511762798	0.00426218047541207	4
2L	455531	458745	FBgn0031257	CG4133	2L	458423	458427	2L_458423_458427	94.0942864122701	-1.66996618413688	0.452626628766916	-3.68950052427615	0.000224694765266405	0.00461256117233796	4
2L	458876	472200	FBgn0031258	CG4297	2L	464311	464315	2L_464311_464315	431.809658590165	-1.05458136733069	0.35594473921282	-2.96276711284714	0.00304887148046646	0.0301308549861079	4
2L	458876	472200	FBgn0031258	CG4297	2L	464581	464585	2L_464581_464585	185.793459136934	-1.29707933812379	0.426062979444977	-3.04433710671944	0.00233193676251861	0.0250856856836044	4
2L	476220	540560	FBgn0003963	ush	2L	476705	476709	2L_476705_476709	16.7383168230615	-3.22773754756546	1.0124035757021	-3.18819255979714	0.00143165162449664	0.0178425990019061	4
2L	476220	540560	FBgn0003963	ush	2L	477054	477058	2L_477054_477058	51.6593765563733	-1.88949930688544	0.691604177599405	-2.73205305590257	0.00629410043503282	0.0493162301171195	4
2L	476446	479688	FBgn0043364	cbt	2L	476705	476709	2L_476705_476709	16.7383168230615	-3.22773754756546	1.0124035757021	-3.18819255979714	0.00143165162449664	0.0178425990019061	4
2L	476446	479688	FBgn0043364	cbt	2L	477054	477058	2L_477054_477058	51.6593765563733	-1.88949930688544	0.691604177599405	-2.73205305590257	0.00629410043503282	0.0493162301171195	4
2L	544925	552923	FBgn0005660	Ets21C	2L	551409	551413	2L_551409_551413	13.7873874811955	-2.57468048367505	0.843410499677397	-3.05270148363088	0.00226791423588203	0.0246155126817074	4
2L	553742	560310	FBgn0260933	rempA	2L	555278	555282	2L_555278_555282	8.15276438262807	-3.14973338827214	1.09534463247324	-2.87556381333625	0.00403306613337429	0.0365857947147925	4
2L	553742	560310	FBgn0260933	rempA	2L	555416	555420	2L_555416_555420	13.4667387318849	-3.94454424765597	1.20401812737873	-3.27615021564803	0.00105232574026212	0.0143722161796834	4
2L	553742	560310	FBgn0260933	rempA	2L	555607	555611	2L_555607_555611	24.7291617384663	-3.05570598309458	1.05871476928824	-2.88624100818853	0.00389873479876622	0.0357437263162642	4
2L	553742	560310	FBgn0260933	rempA	2L	556235	556239	2L_556235_556239	187.556288435315	-1.02308111867507	0.374331619575569	-2.73308762918579	0.00627436367415581	0.049220916151616	4
2L	553742	560310	FBgn0260933	rempA	2L	556778	556782	2L_556778_556782	7.71964487747023	-3.12496162006085	1.12181309470235	-2.78563482171688	0.00534230186264795	0.0442285398278536	4
2L	553742	560310	FBgn0260933	rempA	2L	559704	559708	2L_559704_559708	529.980096729859	-1.47577277046619	0.426171224945508	-3.46286347853469	0.00053445949806236	0.00879762179662631	4
2L	559612	560523	FBgn0031263	Tspo	2L	559704	559708	2L_559704_559708	529.980096729859	-1.47577277046619	0.426171224945508	-3.46286347853469	0.00053445949806236	0.00879762179662631	4
2L	564163	566472	FBgn0031265	CG2794	2L	564185	564189	2L_564185_564189	10.8206803538314	-2.64503790010995	0.931373687925736	-2.83993195685045	0.00451231575656118	0.0394547679642303	4
2L	737212	744395	FBgn0026438	Eaat2	2L	738773	738777	2L_738773_738777	93.2069499831581	-1.39602572529075	0.49395413202246	-2.82622542213549	0.00471001051194166	0.0406464696775653	4
2L	737212	744395	FBgn0026438	Eaat2	2L	742413	742417	2L_742413_742417	20.2740345697094	-1.99806669811647	0.621176757475049	-3.21658316102842	0.00129726930461591	0.0166712213485371	4
2L	737212	744395	FBgn0026438	Eaat2	2L	742596	742600	2L_742596_742600	36.2688638411044	-1.6924383513494	0.558313899923214	-3.03133837717844	0.00243472227436555	0.0258532052829955	4
2L	737212	744395	FBgn0026438	Eaat2	2L	742803	742807	2L_742803_742807	90.5028565847473	-1.81833294187178	0.633065051520868	-2.87226871472915	0.0040753627017952	0.036835306542538	4
2L	737212	744395	FBgn0026438	Eaat2	2L	743052	743056	2L_743052_743056	78.9549331661913	-1.94003697210899	0.659623720538172	-2.94112675409271	0.00327020686363644	0.031601402503686	4
2L	813314	815950	FBgn0031281	Saf6	2L	815745	815749	2L_815745_815749	134.453359632477	-1.2798479439858	0.466064886818226	-2.74607244652817	0.00603134433795897	0.04794522046203	4
2L	815993	818096	FBgn0031282	Pex12	2L	816129	816133	2L_816129_816133	65.1028744719766	-1.76810068514614	0.534548392960998	-3.30765316747504	0.000940812480253154	0.0132732733882099	4
2L	815993	818096	FBgn0031282	Pex12	2L	816364	816368	2L_816364_816368	17.064235928017	-2.19590093673418	0.681315282817989	-3.22303196788968	0.00126841396919362	0.0163898903037697	4
2L	833584	851071	FBgn0020304	drongo	2L	845490	845494	2L_845490_845494	12.315162794495	-2.10433235661484	0.747206011107989	-2.81626797072262	0.00485851235554094	0.0415081716463371	4
2L	833584	851071	FBgn0020304	drongo	2L	849261	849265	2L_849261_849265	50.9244837943616	-1.61490427562766	0.516022801253706	-3.12952116011959	0.00175091461446583	0.0205650615908534	4
2L	852768	854539	FBgn0020545	kraken	2L	853666	853670	2L_853666_853670	153.887751578609	-1.60426590001556	0.424376310139323	-3.78029089203608	0.000156645234246006	0.0035294818800711	4
2L	852768	854539	FBgn0020545	kraken	2L	853860	853864	2L_853860_853864	20.0176445276804	-2.91250971237317	0.883825221110919	-3.29534577969194	0.000983006425548826	0.0136865614841084	4
2L	852768	854539	FBgn0020545	kraken	2L	853998	854002	2L_853998_854002	161.417165005412	-1.74989047012436	0.465910678731077	-3.75584967249569	0.000172754371063844	0.00379963759166128	4
2L	852768	854539	FBgn0020545	kraken	2L	854113	854117	2L_854113_854117	328.953079403822	-1.47378524524614	0.426938370881638	-3.45198592059724	0.000556476762957123	0.00906368388460103	4
2L	852768	854539	FBgn0020545	kraken	2L	854338	854342	2L_854338_854342	169.679003329007	-1.25078533541647	0.444651443636978	-2.81295687513304	0.00490882340233521	0.0417828470070822	4
2L	855337	856639	FBgn0031288	CG13949	2L	855599	855603	2L_855599_855603	110.978172157855	-1.67016250347292	0.58230936496729	-2.8681704330253	0.00412853069479308	0.0371649436546089	4
2L	855337	856639	FBgn0031288	CG13949	2L	855895	855899	2L_855895_855899	111.955262821514	-1.66051771196056	0.5883201219919	-2.8224730888661	0.00476548213049932	0.0409577437522805	4
2L	870465	877038	FBgn0053526	PNUTS	2L	873795	873799	2L_873795_873799	123.812949392169	-2.08455389446336	0.564403133629356	-3.69337760592996	0.00022129504426925	0.00456243894733446	4
2L	870465	877038	FBgn0053526	PNUTS	2L	874211	874215	2L_874211_874215	124.879168033738	-1.63985076431157	0.534844502594459	-3.0660327559821	0.00216919549331438	0.0238910188669858	4
2L	922793	958098	FBgn0028481	CG4341	2L	955922	955926	2L_955922_955926	169.291825461988	1.24203323336908	0.355664596296915	3.49214750723239	0.00047915355939563	0.00813155279714275	4
2L	922793	958098	FBgn0028481	CG4341	2L	956189	956193	2L_956189_956193	164.184441715973	1.33875134225897	0.320075608230621	4.18260969543912	2.88181892499718e-05	0.000970725937874359	4
2L	1008378	1048053	FBgn0031294	IA-2	2L	1010945	1010949	2L_1010945_1010949	18.7423824763968	-2.41615572280842	0.648855351689684	-3.72372011191171	0.000196308552856566	0.00417935753400106	4
2L	1008378	1048053	FBgn0031294	IA-2	2L	1011186	1011190	2L_1011186_1011190	18.0877621989329	-2.50517268895408	0.646682986566141	-3.87388062001822	0.000107115899328511	0.00265396108076626	4
2L	1008378	1048053	FBgn0031294	IA-2	2L	1014967	1014971	2L_1014967_1014971	28.9294811662352	-2.30096807214914	0.644377320684699	-3.57083962809894	0.000355838727376903	0.00655373129407391	4
2L	1008378	1048053	FBgn0031294	IA-2	2L	1015240	1015244	2L_1015240_1015244	32.1775385845281	-2.07947087286925	0.6506824496223	-3.19583058383751	0.0013942895454176	0.017537216316712	4
2L	1049674	1077815	FBgn0003310	S	2L	1054842	1054846	2L_1054842_1054846	17.6795675405694	-2.4338488739227	0.825619054954326	-2.94790782663966	0.00319932441389151	0.0311220551821253	4
2L	1049674	1077815	FBgn0003310	S	2L	1055761	1055765	2L_1055761_1055765	131.998823370881	-1.58249528473912	0.560511178117303	-2.82330727114944	0.00475309935655372	0.0408942289513778	4
2L	1049674	1077815	FBgn0003310	S	2L	1056001	1056005	2L_1056001_1056005	133.682880045503	-1.78963089102779	0.565629107483036	-3.1639653393924	0.00155635329171483	0.0189460407132669	4
2L	1049674	1077815	FBgn0003310	S	2L	1056082	1056086	2L_1056082_1056086	63.3687326329341	-1.91462926732281	0.571439001734139	-3.35054006029079	0.000806541423074256	0.0118576876881153	4
2L	1049674	1077815	FBgn0003310	S	2L	1056692	1056696	2L_1056692_1056696	425.270097536855	-1.12855909998226	0.361954869685123	-3.11795528808336	0.00182110428720851	0.0211480679795333	4
2L	1049674	1077815	FBgn0003310	S	2L	1060110	1060114	2L_1060110_1060114	14.8238536441955	-2.29447051015213	0.713553811766123	-3.21555357468145	0.00130193190624728	0.016716434760475	4
2L	1080911	1085380	FBgn0031298	Atg4a	2L	1081275	1081279	2L_1081275_1081279	223.78612106517	-0.978868957410837	0.332053601869879	-2.94792452754186	0.00319915158158899	0.0311219442596784	4
2L	1080911	1085380	FBgn0031298	Atg4a	2L	1081725	1081729	2L_1081725_1081729	138.822796301996	-1.10968672805514	0.392175781076091	-2.82956465340688	0.00466113812136908	0.0403778632217829	4
2L	1114654	1128953	FBgn0016926	Pino	2L	1117878	1117882	2L_1117878_1117882	325.625365640422	-1.06221783316789	0.358011400338932	-2.96699443694329	0.0030072640023332	0.0298507651960718	4
2L	1114654	1128953	FBgn0016926	Pino	2L	1118222	1118226	2L_1118222_1118226	327.460180697688	-1.10952333653398	0.346931759106257	-3.19810252999685	0.00138335086544019	0.0174329626328634	4
2L	1134693	1141156	FBgn0031306	CG4577	2L	1138801	1138805	2L_1138801_1138805	77.2772403411131	-1.66866323482574	0.455568555026676	-3.66281477598478	0.00024945892217453	0.0050064887362378	4
2L	1134693	1141156	FBgn0031306	CG4577	2L	1139027	1139031	2L_1139027_1139031	9.3136616915332	-3.39788366961538	1.06964162008685	-3.17665618633975	0.00148983542943497	0.018367249812922	4
2L	1151678	1158262	FBgn0261458	capt	2L	1152008	1152012	2L_1152008_1152012	48.3524371488353	-2.04171697961414	0.660988029445871	-3.08888646792255	0.00200908198715034	0.0226691159640248	4
2L	1151678	1158262	FBgn0261458	capt	2L	1152233	1152237	2L_1152233_1152237	47.4008587306053	-2.10621996766535	0.659996542256286	-3.19125909427489	0.00141654187519558	0.0177298153845056	4
2L	1151678	1158262	FBgn0261458	capt	2L	1152530	1152534	2L_1152530_1152534	55.3909151702992	-2.38076807411404	0.589206255652785	-4.04063611218176	5.3306415825342e-05	0.0015633698303815	4
2L	1151678	1158262	FBgn0261458	capt	2L	1152795	1152799	2L_1152795_1152799	55.1137275240418	-2.37006168931897	0.589820482452536	-4.01827633971612	5.86254196432476e-05	0.00168273197778365	4
2L	1151678	1158262	FBgn0261458	capt	2L	1154533	1154537	2L_1154533_1154537	15.6492841374491	-3.30794252842337	1.13272400645382	-2.9203429163468	0.00349646415997379	0.0331833506261361	4
2L	1151678	1158262	FBgn0261458	capt	2L	1155106	1155110	2L_1155106_1155110	28.3384424819014	-2.59054598928771	0.949055292335408	-2.72960491365363	0.00634102688764602	0.0495417373318135	4
2L	1151678	1158262	FBgn0261458	capt	2L	1155372	1155376	2L_1155372_1155376	58.0370718278011	-2.89275059479396	0.809351330357425	-3.57415931288637	0.00035135496312205	0.00649217226931744	4
2L	1151678	1158262	FBgn0261458	capt	2L	1155948	1155952	2L_1155948_1155952	370.669638257751	-0.996723872620843	0.322836999825598	-3.08739045759715	0.00201922177343355	0.0227555824819777	4
2L	1359837	1361821	FBgn0053126	NLaz	2L	1359979	1359983	2L_1359979_1359983	28.1532580953317	-2.16467575623164	0.600148492315827	-3.60690026543045	0.000309876697113685	0.00590039348285056	4
2L	1711302	1715851	FBgn0086698	frtz	2L	1715622	1715626	2L_1715622_1715626	126.852005077272	-1.62565374483252	0.528610818236941	-3.07533196209361	0.00210268376789132	0.0233865531872507	4
2L	1716244	1724388	FBgn0031359	Rim2	2L	1716840	1716844	2L_1716840_1716844	122.816191888703	-2.41952253831417	0.812653369038859	-2.97731189027837	0.00290788027241892	0.0291897067318338	4
2L	1716244	1724388	FBgn0031359	Rim2	2L	1719966	1719970	2L_1719966_1719970	97.3361604555378	-2.60262865229223	0.687133851756555	-3.7876589046501	0.000152073424887123	0.00345268556018256	4
2L	1716244	1724388	FBgn0031359	Rim2	2L	1722014	1722018	2L_1722014_1722018	581.412512015081	-0.959038094368223	0.347228721847315	-2.76197801053432	0.00574523477065854	0.0463881221358591	4
2L	1716244	1724388	FBgn0031359	Rim2	2L	1722269	1722273	2L_1722269_1722273	91.0781653964193	-2.42900949753189	0.650016695399884	-3.73684170686968	0.000186346152047157	0.00402129523403169	4
2L	1716244	1724388	FBgn0031359	Rim2	2L	1722948	1722952	2L_1722948_1722952	342.189699299736	-1.10193599128742	0.390436963222612	-2.82231472704887	0.0047678361807753	0.0409710973630869	4
2L	1716244	1724388	FBgn0031359	Rim2	2L	1724342	1724346	2L_1724342_1724346	47.0723486087436	-1.77241279281759	0.521201925197706	-3.4006259515355	0.000672317552857279	0.0103822866262051	4
2L	1984512	1987758	FBgn0001125	Got2	2L	1985932	1985936	2L_1985932_1985936	49.8561677310637	-1.98805108804204	0.701020555234424	-2.83593836613996	0.00456912626845054	0.0398098394918764	4
2L	1984512	1987758	FBgn0001125	Got2	2L	1986518	1986522	2L_1986518_1986522	146.303613729432	-1.34299733473867	0.454384997870426	-2.95563749030651	0.00312023590702692	0.0306291690417109	4
2L	2009859	2030788	FBgn0031384	CG4238	2L	2027624	2027628	2L_2027624_2027628	99.149505018641	-2.1825028296393	0.570426141350596	-3.82609188364297	0.000130193710978466	0.00307408294505018	4
2L	2009859	2030788	FBgn0031384	CG4238	2L	2027991	2027995	2L_2027991_2027995	99.5040842517839	-1.86397649794637	0.542157467121106	-3.43807216719566	0.000585871535049262	0.00939502601882577	4
2L	2009859	2030788	FBgn0031384	CG4238	2L	2028061	2028065	2L_2028061_2028065	32.2135018646682	-2.93965364138842	0.670206993270127	-4.38618765680887	1.15354611095153e-05	0.000477190565752167	4
2L	2009859	2030788	FBgn0031384	CG4238	2L	2028310	2028314	2L_2028310_2028314	31.8467511350379	-2.93869256922805	0.674930640412656	-4.35406602288988	1.33635430293647e-05	0.000535294596838213	4
2L	2009859	2030788	FBgn0031384	CG4238	2L	2028649	2028653	2L_2028649_2028653	152.438603220016	-1.82439677835061	0.454334961375432	-4.01553244510947	5.93117381427743e-05	0.00169808973231679	4
2L	2009859	2030788	FBgn0031384	CG4238	2L	2029106	2029110	2L_2029106_2029110	168.653392511497	-1.41354894643902	0.440801449614681	-3.20677018570299	0.00134234184927468	0.017067286916627	4
2L	2058790	2109878	FBgn0053516	dpr3	2L	2083375	2083379	2L_2083375_2083379	82.3380246163651	1.99234668510077	0.497575191161986	4.00411178147377	6.22509265634519e-05	0.001761608309915	4
2L	2083362	2084419	FBgn0264864	CR44055	2L	2083375	2083379	2L_2083375_2083379	82.3380246163651	1.99234668510077	0.497575191161986	4.00411178147377	6.22509265634519e-05	0.001761608309915	4
2L	2083362	2084419	FBtr0334780	CR44055-RA	2L	2083375	2083379	2L_2083375_2083379	82.3380246163651	1.99234668510077	0.497575191161986	4.00411178147377	6.22509265634519e-05	0.001761608309915	4
2L	2130813	2137296	FBgn0004507	GlyP	2L	2135650	2135654	2L_2135650_2135654	12.4420249435294	-3.292179413338	1.06326504128974	-3.09629234997193	0.00195957056331192	0.0222648621189798	4
2L	2137350	2145187	FBgn0031390	tho2	2L	2137771	2137775	2L_2137771_2137775	98.2928359792019	-1.56293940035541	0.552500776086582	-2.82884561977608	0.0046716228111484	0.0404396051487312	4
2L	2151754	2155389	FBgn0031392	AIF	2L	2151863	2151867	2L_2151863_2151867	270.817675824209	-0.991160707111532	0.233838375708172	-4.23865716698482	2.2486073681636e-05	0.000800491713428588	4
2L	2155753	2156790	FBgn0031393	CG15382	2L	2155926	2155930	2L_2155926_2155930	71.537927019884	-1.24545911751742	0.374868974516728	-3.322385159036	0.000892514021195589	0.0127678015294242	4
2L	2220748	2225544	FBgn0031401	papi	2L	2221250	2221254	2L_2221250_2221254	90.7133414453243	-1.10824968677649	0.385417956365686	-2.87544902481133	0.00403453285773749	0.0365938706685502	4
2L	2308761	2357356	FBgn0031413	CG9967	2L	2328196	2328200	2L_2328196_2328200	118.716328911023	2.56636134515465	0.435821813482661	5.8885564369686	3.89583510276048e-09	9.65789784893532e-07	4
2L	2311680	2358944	FBgn0031414	eys	2L	2328196	2328200	2L_2328196_2328200	118.716328911023	2.56636134515465	0.435821813482661	5.8885564369686	3.89583510276048e-09	9.65789784893532e-07	4
2L	2365345	2370137	FBgn0261647	Axud1	2L	2366074	2366078	2L_2366074_2366078	77.4343271605081	-2.00488083895802	0.729931943983572	-2.74666817294838	0.00602040116989786	0.047888935726248	4
2L	2372455	2374627	FBgn0031418	CG3609	2L	2374266	2374270	2L_2374266_2374270	218.786583407127	-1.23334736163611	0.369128996587565	-3.34123673035135	0.000834060748742715	0.0121557972525657	4
2L	2577687	2579179	FBgn0031435	Elba2	2L	2577886	2577890	2L_2577886_2577890	116.322564843511	-1.41161016338752	0.459228405327283	-3.07387380007884	0.00211298795147244	0.0234625192151785	4
2L	2579201	2580172	FBgn0031436	ND-B17.2	2L	2579846	2579850	2L_2579846_2579850	133.683910536145	-1.18273923552317	0.33477179595108	-3.53297156399641	0.000410916667258379	0.007268081896965	4
2L	2580292	2581423	FBgn0031437	Arpc5	2L	2580403	2580407	2L_2580403_2580407	207.453758223675	-1.03087683414175	0.341999525474671	-3.01426393124659	0.00257603598496177	0.0268921609262631	4
2L	2725674	2739830	FBgn0031449	CG31689	2L	2731540	2731544	2L_2731540_2731544	236.885400269408	-0.876902170071669	0.303102924641792	-2.89308382988384	0.00381479465307248	0.0352304829997588	4
2L	2745098	2746944	FBgn0031452	Cwc25	2L	2746671	2746675	2L_2746671_2746675	9.09820739642728	-3.20943394668192	1.06677060478536	-3.00855116581289	0.00262496597036571	0.0272197818311564	4
2L	2746880	2753068	FBgn0250906	Pgk	2L	2748041	2748045	2L_2748041_2748045	11.117679000595	-3.51855341931162	1.03403678125166	-3.40273526349087	0.000667148899329274	0.0103314502972644	4
2L	2746880	2753068	FBgn0250906	Pgk	2L	2748218	2748222	2L_2748218_2748222	154.12389942485	-1.5051369330262	0.457184556716939	-3.2921867349034	0.000994115803838834	0.0137934072991239	4
2L	2746880	2753068	FBgn0250906	Pgk	2L	2748600	2748604	2L_2748600_2748604	187.212871623339	-1.45506342898136	0.404146446489649	-3.60033706004296	0.000317804935104249	0.00601499962579044	4
2L	2746880	2753068	FBgn0250906	Pgk	2L	2748907	2748911	2L_2748907_2748911	65.8513779912748	-1.36060934941405	0.484941310074998	-2.80571962245004	0.00502043555522673	0.0424085040952381	4
2L	2768590	2770069	FBgn0019830	colt	2L	2769986	2769990	2L_2769986_2769990	121.256964274385	-1.93347257630384	0.586917054195851	-3.29428590033549	0.000986720812946252	0.0137196202502464	4
2L	2770135	2770904	FBgn0031459	CG2862	2L	2770366	2770370	2L_2770366_2770370	188.759784936761	-1.54372647927665	0.447898153557974	-3.44660157005278	0.000567685125084946	0.00919478972535138	4
2L	2772327	2799979	FBgn0004242	Syt1	2L	2783237	2783241	2L_2783237_2783241	188.779195554066	-1.36527638831148	0.48500476816142	-2.81497518774308	0.00487810000451383	0.0416129462170104	4
2L	2772327	2799979	FBgn0004242	Syt1	2L	2783621	2783625	2L_2783621_2783625	185.471909652142	-1.35099070598182	0.483710462134478	-2.79297392084571	0.00522259022807166	0.0435750695062252	4
2L	2868627	2874489	FBgn0051694	CG31694	2L	2874118	2874122	2L_2874118_2874122	33.5792822242449	-3.09531894115871	0.781742663010756	-3.95951134256584	7.51032776149542e-05	0.00202645249053353	4
2L	2877091	2878232	FBgn0031479	Prx6005	2L	2877885	2877889	2L_2877885_2877889	24.059285917973	-2.82459583668255	0.997983814489398	-2.83030225107178	0.00465040487951857	0.0403087583122781	4
2L	2877091	2878232	FBgn0031479	Prx6005	2L	2878106	2878110	2L_2878106_2878110	68.232873558436	-1.3681632543629	0.463842909656997	-2.94962631933864	0.00318158482474862	0.0310041366855899	4
2L	2878344	2879001	FBgn0051950	CG31950	2L	2878753	2878757	2L_2878753_2878757	52.3869565934972	-1.28627769820889	0.444156308421973	-2.89600231679442	0.00377949609752133	0.0350110769915064	4
2L	2879112	2880708	FBgn0028970	betaggt-II	2L	2879572	2879576	2L_2879572_2879576	38.1489293370978	-1.9188524240463	0.675317445966508	-2.84140804521948	0.00449148028004116	0.0393377710020069	4
2L	2885929	2954406	FBgn0041111	lilli	2L	2896435	2896439	2L_2896435_2896439	16.3627829492083	-2.73369812665358	0.817712960448726	-3.34310235850174	0.000828473345876628	0.0120881309739536	4
2L	2954762	2968434	FBgn0010263	Rbp9	2L	2959654	2959658	2L_2959654_2959658	470.091782238199	-1.21667023889593	0.438484787273003	-2.77471482297611	0.00552501314137116	0.0452189400686001	4
2L	2954762	2968434	FBgn0010263	Rbp9	2L	2959668	2959672	2L_2959668_2959672	57.1234223117125	-1.69452105548857	0.551455722080599	-3.07281434871193	0.00212050364734893	0.023511549212711	4
2L	2954762	2968434	FBgn0010263	Rbp9	2L	2961414	2961418	2L_2961414_2961418	48.510190280063	-1.79604764841852	0.612968897883396	-2.93007957601167	0.00338875210944938	0.0324331849473116	4
2L	2978411	2979288	FBgn0031485	CG9643	2L	2979182	2979186	2L_2979182_2979186	241.979698374859	-1.49797327243976	0.429157666860833	-3.49049635626228	0.000482124187413303	0.00816302345032639	4
2L	2999286	3016069	FBgn0031488	CG17265	2L	2999972	2999976	2L_2999972_2999976	47.1988035233967	-1.81257551332121	0.58525983136235	-3.09704410962554	0.00195460787074242	0.0222220390026197	4
2L	3029253	3030616	FBgn0031494	CG17219	2L	3029794	3029798	2L_3029794_3029798	69.600872572555	-1.47187995566599	0.516425060687525	-2.85013270600473	0.00437009913992158	0.0386314377737516	4
2L	3056598	3068177	FBgn0283427	FASN1	2L	3060677	3060681	2L_3060677_3060681	107.975220178031	-1.30802681486275	0.479754802955096	-2.72644860834291	0.00640199211962597	0.0498561267435617	4
2L	3056598	3068177	FBgn0283427	FASN1	2L	3060923	3060927	2L_3060923_3060927	25.9653443573982	-1.97209514008139	0.663271687191718	-2.97328406769662	0.00294631633428893	0.0294528072222064	4
2L	3056598	3068177	FBgn0283427	FASN1	2L	3063866	3063870	2L_3063866_3063870	52.7186652261002	-2.05381718159919	0.686991075717447	-2.98958349561429	0.00279358085000374	0.0284028357716854	4
2L	3056598	3068177	FBgn0283427	FASN1	2L	3065781	3065785	2L_3065781_3065785	42.9620828306331	-2.15181268175412	0.767785781180062	-2.80262116660568	0.00506891717457983	0.042680082417904	4
2L	3056598	3068177	FBgn0283427	FASN1	2L	3066563	3066567	2L_3066563_3066567	48.6327019191872	-1.77841507531485	0.572051914949107	-3.10883510541709	0.00187826512797738	0.0216166435466582	4
2L	3056598	3068177	FBgn0283427	FASN1	2L	3066806	3066810	2L_3066806_3066810	74.3085345580897	-1.90911970376266	0.589261054678349	-3.23985386206249	0.00119590974256388	0.0156997080500911	4
2L	3056598	3068177	FBgn0283427	FASN1	2L	3067182	3067186	2L_3067182_3067186	90.6997667193917	-1.28777799989762	0.455417825482167	-2.82768466195675	0.00468859655781443	0.0405317068413284	4
2L	3056598	3068177	FBgn0283427	FASN1	2L	3067451	3067455	2L_3067451_3067455	91.8093018254039	-1.31269022058159	0.450660645467503	-2.91281307516843	0.00358188943408238	0.033738004046344	4
2L	3068345	3144786	FBgn0015600	toc	2L	3095530	3095534	2L_3095530_3095534	183.69535595062	1.06217241087688	0.287064451826932	3.70011822821326	0.000215499046895879	0.00447847883488112	4
2L	3334875	3354829	FBgn0020445	E23	2L	3338959	3338963	2L_3338959_3338963	18.3800112791501	4.79701243304828	0.791990977249837	6.05690288253756	1.3876730911353e-09	4.26792579830135e-07	4
2L	3334875	3354829	FBgn0020445	E23	2L	3341640	3341644	2L_3341640_3341644	21.9476789638063	2.96873187615457	0.543796873265233	5.45926617475527	4.78106535136206e-08	6.93349284608858e-06	4
2L	3334875	3354829	FBgn0020445	E23	2L	3342907	3342911	2L_3342907_3342911	47.0501418245779	2.75538896326987	0.598295992650654	4.60539431504892	4.11685025672537e-06	0.000216009251770728	4
2L	3358640	3373372	FBgn0085423	CG34394	2L	3364568	3364572	2L_3364568_3364572	169.967062234635	-1.24039852802876	0.420507022016363	-2.94976888157766	0.0031801172233652	0.030997060338635	4
2L	3358640	3373372	FBgn0085423	CG34394	2L	3365046	3365050	2L_3365046_3365050	123.272102410263	-1.20813135838717	0.36794551524746	-3.28345178381818	0.00102544184429798	0.0141132998772153	4
2L	3358640	3373372	FBgn0085423	CG34394	2L	3368063	3368067	2L_3368063_3368067	44.3224262742857	-1.86964465129226	0.678988492180132	-2.75357340046973	0.00589485500590859	0.0471717405857943	4
2L	3358640	3373372	FBgn0085423	CG34394	2L	3368287	3368291	2L_3368287_3368291	36.5456694736991	-2.0054859999846	0.693166582374742	-2.89322372280835	0.00381309586249709	0.0352179394787832	4
2L	3452466	3453755	FBgn0031535	CG12795	2L	3452675	3452679	2L_3452675_3452679	212.656838106355	-0.893016284460936	0.320882371264829	-2.78300201080201	0.00538584723422934	0.0444803827988823	4
2L	3457302	3460367	FBgn0266670	Sec5	2L	3457504	3457508	2L_3457504_3457508	81.5294670040615	-1.23775714036881	0.424050347173906	-2.91889193964318	0.00351277970835919	0.0332888224417482	4
2L	3457302	3460367	FBgn0266670	Sec5	2L	3457780	3457784	2L_3457780_3457784	74.9227042827989	-1.32165665749556	0.421150351013757	-3.13820623517035	0.00169985229415421	0.0201385879755479	4
2L	3711881	3713105	FBgn0051955	CG31955	2L	3712745	3712749	2L_3712745_3712749	95.0054955646814	-1.35095083605891	0.468172151158541	-2.88558563920525	0.00390686153448911	0.0357989986438567	4
2L	3718185	3729145	FBgn0003386	Shaw	2L	3720047	3720051	2L_3720047_3720051	57.316062801002	-1.32273858486435	0.420140366291401	-3.14832539548682	0.00164208790343935	0.0196727741523209	4
2L	3836840	3839185	FBgn0004567	slp2	2L	3837205	3837209	2L_3837205_3837209	9.60452090813505	-4.66635851930943	1.10029542197641	-4.24100512108598	2.22521059063191e-05	0.000794233784595635	4
2L	4186250	4187793	FBgn0051961	CG31961	2L	4187225	4187229	2L_4187225_4187229	34.4833868409651	-1.79901075922467	0.587642476940693	-3.06140354010902	0.00220301962371936	0.0241363254312342	4
2L	4186250	4187793	FBgn0051961	CG31961	2L	4187452	4187456	2L_4187452_4187456	64.3391677741488	-1.45384393538514	0.515950210698545	-2.81779889849601	0.00483540849198008	0.0413833037735425	4
2L	4189340	4198071	FBgn0031589	CG3714	2L	4194413	4194417	2L_4194413_4194417	91.0155696726254	1.67033505027761	0.374135262164323	4.46452184328989	8.02477619743598e-06	0.000361862447125429	4
2L	4283148	4323781	FBgn0010473	tutl	2L	4285567	4285571	2L_4285567_4285571	25.686450616741	-3.00930982836317	0.889534785446453	-3.38301534419794	0.000716946264816762	0.0108698099181104	4
2L	4283148	4323781	FBgn0010473	tutl	2L	4285721	4285725	2L_4285721_4285725	74.3439816830142	-3.12442876096547	0.775449567609416	-4.02918370384494	5.59708680463185e-05	0.00162176916769613	4
2L	4283148	4323781	FBgn0010473	tutl	2L	4285953	4285957	2L_4285953_4285957	256.385297975912	-1.46641293629095	0.336829423380646	-4.35357731392065	1.33933830271835e-05	0.000535965654819292	4
2L	4283148	4323781	FBgn0010473	tutl	2L	4286639	4286643	2L_4286639_4286643	25.3081229445348	-2.1489710932083	0.719029515944992	-2.9887105404623	0.00280157406561918	0.0284511438169968	4
2L	4283148	4323781	FBgn0010473	tutl	2L	4305659	4305663	2L_4305659_4305663	408.887434198673	-1.07007604661906	0.348423342369185	-3.07119505640131	0.00213203820578325	0.023584006621712	4
2L	4283148	4323781	FBgn0010473	tutl	2L	4305887	4305891	2L_4305887_4305891	177.152875244992	-1.58374427715103	0.403170531412854	-3.92822429655515	8.55753809432505e-05	0.00224029713293729	4
2L	4283148	4323781	FBgn0010473	tutl	2L	4306812	4306816	2L_4306812_4306816	39.0317585866726	-2.29944468496587	0.60772705339333	-3.78367997956747	0.000154526488900907	0.00349443181438552	4
2L	4283148	4323781	FBgn0010473	tutl	2L	4308438	4308442	2L_4308438_4308442	50.8546147589132	-2.12819003467908	0.642733857017503	-3.3111528379018	0.00092912446840333	0.0131475408740245	4
2L	4283148	4323781	FBgn0010473	tutl	2L	4308666	4308670	2L_4308666_4308670	103.025669244029	-1.37943812940996	0.466230025956506	-2.95870718875288	0.00308932490493838	0.030417602641459	4
2L	4283148	4323781	FBgn0010473	tutl	2L	4309243	4309247	2L_4309243_4309247	143.386614910033	-1.56217942600507	0.528084979716791	-2.95819704404935	0.00309444249525402	0.0304548111539064	4
2L	4283148	4323781	FBgn0010473	tutl	2L	4309559	4309563	2L_4309559_4309563	153.898293310737	-1.4349237089393	0.460390349576933	-3.11675453288257	0.00182853754571946	0.0212043253008201	4
2L	4283148	4323781	FBgn0010473	tutl	2L	4316811	4316815	2L_4316811_4316815	32.7817900308298	-2.53841390359178	0.75527957121668	-3.36089310545318	0.000776908869084458	0.0115405205153925	4
2L	4283148	4323781	FBgn0010473	tutl	2L	4320694	4320698	2L_4320694_4320698	82.6864590489877	-1.65446391787912	0.572247918553852	-2.891166335843	0.00383814917102139	0.0353735768049198	4
2L	4283148	4323781	FBgn0010473	tutl	2L	4322283	4322287	2L_4322283_4322287	5.06034742853963	-3.50815057460697	1.2744591822998	-2.75265824384929	0.00591135699182702	0.0472797730061103	4
2L	4283148	4323781	FBgn0010473	tutl	2L	4322305	4322309	2L_4322305_4322309	28.7585480118516	-2.63204279673048	0.687608331914989	-3.82782272198511	0.00012928181521252	0.00306043684825864	4
2L	4283148	4323781	FBgn0010473	tutl	2L	4322537	4322541	2L_4322537_4322541	48.4283284877764	-2.41704865862368	0.609313373817039	-3.96683999151717	7.28318527343312e-05	0.00198174793427505	4
2L	4324554	4331830	FBgn0028482	bdl	2L	4324689	4324693	2L_4324689_4324693	40.4911841685275	-1.85601916421128	0.573012487608153	-3.23905535105981	0.00119926297428047	0.0157326337829113	4
2L	4324554	4331830	FBgn0028482	bdl	2L	4324944	4324948	2L_4324944_4324948	40.3067225366466	-1.86328177211627	0.583840192755929	-3.19142428910372	0.00141573209844077	0.0177220094347426	4
2L	4394196	4400487	FBgn0022153	l(2)k05819	2L	4395185	4395189	2L_4395185_4395189	41.3712098926136	-1.26343061943053	0.443301742311199	-2.85004659093715	0.00437128253506156	0.038633466361927	4
2L	4394196	4400487	FBgn0022153	l(2)k05819	2L	4395907	4395911	2L_4395907_4395911	45.5050307402619	-2.14307960039616	0.438128127333679	-4.89144491461511	1.00098409486795e-06	7.26584583969942e-05	4
2L	4394196	4400487	FBgn0022153	l(2)k05819	2L	4396861	4396865	2L_4396861_4396865	350.310579945058	-1.87827673958056	0.413357452308832	-4.54395276797197	5.52090335719697e-06	0.000271364459588696	4
2L	4394196	4400487	FBgn0022153	l(2)k05819	2L	4397157	4397161	2L_4397157_4397161	369.914574290279	-1.75167582498373	0.393756372837762	-4.44862850691045	8.64203382542688e-06	0.000382950007003898	4
2L	4444732	4446765	FBgn0031604	Elp3	2L	4445360	4445364	2L_4445360_4445364	61.8589281522205	-1.12675834775592	0.391929768838447	-2.87489861026701	0.00404157257642228	0.0366398695412776	4
2L	4457186	4458364	FBgn0261606	RpL27A	2L	4457601	4457605	2L_4457601_4457605	23.2875808707116	-1.8793465167179	0.689657533146874	-2.72504312124676	0.0064293089531889	0.0499617175686726	4
2L	4457603	4457674	FBgn0065053	snoRNA:Me18S-C1831	2L	4457601	4457605	2L_4457601_4457605	23.2875808707116	-1.8793465167179	0.689657533146874	-2.72504312124676	0.0064293089531889	0.0499617175686726	2
2L	4734592	4794044	FBgn0031627	CG15630	2L	4750894	4750898	2L_4750894_4750898	88.4720792572698	1.79909687709789	0.512457363049337	3.51072500235435	0.000446886437152502	0.00773327653796105	4
2L	4734592	4794044	FBgn0031627	CG15630	2L	4751564	4751568	2L_4751564_4751568	91.8519570330375	1.94639340755717	0.514262376982196	3.78482559618502	0.000153816408378717	0.00348260485525135	4
2L	4734592	4794044	FBgn0031627	CG15630	2L	4764385	4764389	2L_4764385_4764389	138.431794517272	1.92804619439515	0.469910750676472	4.10300507409031	4.07818302137401e-05	0.00127318399286585	4
2L	4734592	4794044	FBgn0031627	CG15630	2L	4771632	4771636	2L_4771632_4771636	100.688390555226	1.92708664485553	0.400704625326343	4.80924482288187	1.51501560762518e-06	9.97513556084224e-05	4
2L	4830846	4835300	FBgn0031634	Ir25a	2L	4833991	4833995	2L_4833991_4833995	384.292658480041	-1.08280272237589	0.377948113553062	-2.86495072616328	0.00417074134586374	0.0374445091156536	4
2L	4830846	4835300	FBgn0031634	Ir25a	2L	4834272	4834276	2L_4834272_4834276	140.840971639216	-1.26146844723817	0.449887624544385	-2.80396343090277	0.00504786300654524	0.0425613828206515	4
2L	4835335	4837999	FBgn0031635	tank	2L	4837641	4837645	2L_4837641_4837645	62.9262517500648	-1.77764171251639	0.520499815995022	-3.4152590604055	0.000637213757576154	0.0100008420871736	4
2L	4835335	4837999	FBgn0031635	tank	2L	4837871	4837875	2L_4837871_4837875	262.201809873524	-0.946094117292553	0.346510500057942	-2.73034761467358	0.00632675749081605	0.049472620163684	4
2L	4841482	4847295	FBgn0031637	mxt	2L	4846845	4846849	2L_4846845_4846849	1121.91931256669	-0.907565495777317	0.302189577113382	-3.00329847391393	0.00267070362177134	0.0275392607122003	4
2L	4852864	4876792	FBgn0051660	pog	2L	4870453	4870457	2L_4870453_4870457	334.890997981655	-1.09301884319046	0.33448178238178	-3.26779783164058	0.0010838775876279	0.0146817123677575	4
2L	4852864	4876792	FBgn0051660	pog	2L	4870786	4870790	2L_4870786_4870790	367.469520979143	-1.2959638693469	0.436383079389195	-2.96978487607921	0.00298008358225462	0.0296744677577862	4
2L	4852864	4876792	FBgn0051660	pog	2L	4871189	4871193	2L_4871189_4871193	315.54991056317	-1.44856782346861	0.48857153235209	-2.96490427204158	0.00302777129416718	0.0299802065940051	4
2L	4852864	4876792	FBgn0051660	pog	2L	4871419	4871423	2L_4871419_4871423	58.1908146799374	-1.90020908339818	0.644684546749135	-2.94750214345933	0.00320352531424252	0.0311451652999151	4
2L	4852864	4876792	FBgn0051660	pog	2L	4873683	4873687	2L_4873683_4873687	30.3799447093427	-2.54944378102733	0.875151783856899	-2.91314470021603	0.00357808757325759	0.0337095852864417	4
2L	4852864	4876792	FBgn0051660	pog	2L	4873835	4873839	2L_4873835_4873839	7.69569007817474	-4.88179133076772	1.31389988774497	-3.71549718232055	0.00020280452547545	0.00427857789744044	4
2L	4852864	4876792	FBgn0051660	pog	2L	4875698	4875702	2L_4875698_4875702	7.89356885576515	-3.76365270179111	1.36083966290067	-2.76568416132783	0.00568035211076647	0.0460290597949121	4
2L	4933047	4936450	FBgn0031649	hoe2	2L	4933338	4933342	2L_4933338_4933342	116.303757603991	1.87421345678581	0.404644861918654	4.63174905495915	3.62589477875883e-06	0.000195386111067602	4
2L	4933047	4936450	FBgn0031649	hoe2	2L	4935593	4935597	2L_4935593_4935597	157.175583495259	1.00162372718833	0.319776219242124	3.13226458666062	0.00173463474575683	0.0204242244620283	4
2L	4966367	4967775	FBgn0015834	Trip1	2L	4966896	4966900	2L_4966896_4966900	143.265765872063	-1.41555349696889	0.395125129808495	-3.58254484511013	0.000340263179965798	0.00633446285200192	4
2L	4966367	4967775	FBgn0015834	Trip1	2L	4967282	4967286	2L_4967282_4967286	146.289717249947	-1.31295783401629	0.457520787234567	-2.86972279872204	0.00410831786919821	0.0370432423355341	4
2L	4970135	4973921	FBgn0010607	l(2)05714	2L	4972068	4972072	2L_4972068_4972072	76.7753944792081	-1.25959789705801	0.437955425219214	-2.87608698174599	0.00402638741378399	0.0365458908663883	4
2L	4971702	4973687	FBgn0031659	CG14043	2L	4972068	4972072	2L_4972068_4972072	76.7753944792081	-1.25959789705801	0.437955425219214	-2.87608698174599	0.00402638741378399	0.0365458908663883	4
2L	4979513	4981592	FBgn0031664	CG8892	2L	4980765	4980769	2L_4980765_4980769	14.6889607929008	-2.75443176296935	0.850903129488306	-3.23706855400302	0.0012076439698043	0.0158081468010539	4
2L	4992808	5009720	FBgn0053113	Rtnl1	2L	5009368	5009372	2L_5009368_5009372	67.7705934068736	-2.30217834014717	0.836695553949322	-2.75151257740113	0.00593207418100269	0.0473973375173857	4
2L	5029609	5037279	FBgn0000299	Cg25C	2L	5036837	5036841	2L_5036837_5036841	29.1228332080465	-2.50871693674828	0.731309537059889	-3.43044471542676	0.000602592751937685	0.00959276316790608	4
2L	5040648	5044712	FBgn0031673	CG31650	2L	5041370	5041374	2L_5041370_5041374	6.32517357067117	-4.49853128537913	1.19594853742049	-3.76147563596833	0.00016891387714784	0.00373683630032507	4
2L	5043270	5048365	FBgn0053995	CG33995	2L	5045567	5045571	2L_5045567_5045571	332.920494384683	-1.05431138968632	0.366127905944137	-2.8796258700018	0.00398147332404879	0.0362716701347521	4
2L	5043270	5048365	FBgn0264742	CG44000	2L	5045567	5045571	2L_5045567_5045571	332.920494384683	-1.05431138968632	0.366127905944137	-2.8796258700018	0.00398147332404879	0.0362716701347521	4
2L	5043270	5048365	FBgn0264743	CG44001	2L	5045567	5045571	2L_5045567_5045571	332.920494384683	-1.05431138968632	0.366127905944137	-2.8796258700018	0.00398147332404879	0.0362716701347521	4
2L	5051193	5053094	FBgn0022023	eIF-3p40	2L	5052212	5052216	2L_5052212_5052216	6.67922687430751	-2.88240034068705	1.02423437213916	-2.81419997130834	0.00488987996071631	0.0416770422391657	4
2L	5060815	5070750	FBgn0028572	qtc	2L	5068722	5068726	2L_5068722_5068726	100.447530494824	-1.26333784553388	0.376306539130857	-3.35720407211571	0.00078734976612285	0.0116558731137539	4
2L	5072170	5093592	FBgn0031681	pgant5	2L	5091757	5091761	2L_5091757_5091761	69.5749009126993	-1.40055944204932	0.498834906284395	-2.8076612610803	0.00499026876493654	0.0422523729048087	4
2L	5072170	5093592	FBgn0031681	pgant5	2L	5092235	5092239	2L_5092235_5092239	76.3746867358518	-1.36383000780804	0.429561539167589	-3.17493509882402	0.00149870017673359	0.0184448754531425	4
2L	5096227	5099294	FBgn0031683	CG4230	2L	5097123	5097127	2L_5097123_5097127	134.024368169277	-2.70736687729827	0.918324597315231	-2.94815894642634	0.00319672655317088	0.0311099260379052	4
2L	5096227	5099294	FBgn0031683	CG4230	2L	5097360	5097364	2L_5097360_5097364	359.605611482899	-1.84398895712876	0.613114953400539	-3.00757459413017	0.00263341486801939	0.0272740918092451	4
2L	5096227	5099294	FBgn0031683	CG4230	2L	5098042	5098046	2L_5098042_5098046	80.1506353002338	-2.29728255934487	0.633953683097178	-3.62373880079299	0.000290374855756825	0.00561839539484206	4
2L	5096227	5099294	FBgn0031683	CG4230	2L	5098421	5098425	2L_5098421_5098425	205.170673675261	-1.74106087538119	0.499915910143782	-3.48270747150344	0.000496370432374684	0.00832507008735354	4
2L	5096227	5099294	FBgn0031683	CG4230	2L	5098635	5098639	2L_5098635_5098639	16.1302533355787	-3.66058565480692	0.918600308103235	-3.98496018618309	6.74914408396596e-05	0.00187594507368745	4
2L	5096227	5099294	FBgn0031683	CG4230	2L	5098710	5098714	2L_5098710_5098714	82.9460106860505	-1.73581019314476	0.567036618909003	-3.06119593560733	0.00220454778533625	0.0241504836779228	4
2L	5096227	5099294	FBgn0031683	CG4230	2L	5099012	5099016	2L_5099012_5099016	101.948137554375	-1.81905173728099	0.597608549225805	-3.04388506429092	0.00233544347369385	0.0251070224894613	4
2L	5100877	5207002	FBgn0261836	Msp300	2L	5111378	5111382	2L_5111378_5111382	94.4979973667859	-2.13001761381167	0.650137570253923	-3.27625676667132	0.00105192878116895	0.0143687114043361	4
2L	5100877	5207002	FBgn0261836	Msp300	2L	5113426	5113430	2L_5113426_5113430	44.8354993728417	-1.4393425865923	0.511435478907934	-2.81431900200924	0.00488806953526625	0.0416668146947548	4
2L	5100877	5207002	FBgn0261836	Msp300	2L	5123749	5123753	2L_5123749_5123753	108.278316455115	-1.56968228665156	0.514806249515135	-3.04907387610377	0.00229548026020536	0.0248330992139545	4
2L	5100877	5207002	FBgn0261836	Msp300	2L	5124222	5124226	2L_5124222_5124226	44.9829607295842	-2.23993209830991	0.706764138605831	-3.16927808862575	0.00152818104171303	0.018706514559391	4
2L	5100877	5207002	FBgn0261836	Msp300	2L	5124421	5124425	2L_5124421_5124425	17.5392438164265	-2.83503548985316	0.873029568779302	-3.24735334430562	0.00116483678048659	0.0154163196656333	4
2L	5100877	5207002	FBgn0261836	Msp300	2L	5125016	5125020	2L_5125016_5125020	228.910511202082	-1.6890351231197	0.494511279131356	-3.41556440550073	0.000636499754042278	0.00999181378307823	4
2L	5100877	5207002	FBgn0261836	Msp300	2L	5125400	5125404	2L_5125400_5125404	190.584190334378	-1.75975797282306	0.501311559519982	-3.51030798992163	0.000447587934423702	0.00774123951168117	4
2L	5100877	5207002	FBgn0261836	Msp300	2L	5125547	5125551	2L_5125547_5125551	6.97665892845509	-4.05772939217967	1.39187550071194	-2.9152962244857	0.00355351080852589	0.0335691687230222	4
2L	5100877	5207002	FBgn0261836	Msp300	2L	5125659	5125663	2L_5125659_5125663	52.5739245402491	-2.27031822950588	0.546067772979997	-4.15757593076097	3.21642384608821e-05	0.00105480586188214	4
2L	5100877	5207002	FBgn0261836	Msp300	2L	5125947	5125951	2L_5125947_5125951	51.1792030563308	-2.07275418347065	0.529200250158174	-3.916767202682	8.97443352740084e-05	0.00231779184744124	4
2L	5100877	5207002	FBgn0261836	Msp300	2L	5125952	5125956	2L_5125952_5125956	13.2326509863362	-2.38179308488291	0.777336359386845	-3.0640443562445	0.00218366530891901	0.0239950628087537	4
2L	5100877	5207002	FBgn0261836	Msp300	2L	5126430	5126434	2L_5126430_5126434	9.77934541628788	-2.91614219581514	1.05437878732284	-2.76574437088164	0.00567930351491151	0.046022384033456	4
2L	5100877	5207002	FBgn0261836	Msp300	2L	5126982	5126986	2L_5126982_5126986	79.1157912257987	-2.0630688061703	0.606726789144762	-3.40032588486556	0.000673055852981211	0.0103893783191478	4
2L	5100877	5207002	FBgn0261836	Msp300	2L	5127452	5127456	2L_5127452_5127456	70.9052378496448	-2.27327280040294	0.535303625276455	-4.24669793564151	2.16944126715476e-05	0.00077921794315514	4
2L	5100877	5207002	FBgn0261836	Msp300	2L	5127716	5127720	2L_5127716_5127720	100.556423374626	-1.94515294799542	0.618080812208939	-3.14708515387123	0.00164906928243474	0.0197310166428419	4
2L	5100877	5207002	FBgn0261836	Msp300	2L	5128061	5128065	2L_5128061_5128065	180.845422102714	-1.66637581202566	0.502292391186691	-3.31754141863221	0.000908134500622498	0.0129334320088655	4
2L	5100877	5207002	FBgn0261836	Msp300	2L	5129520	5129524	2L_5129520_5129524	25.7594544448513	-1.91247442216735	0.627324483634124	-3.04862072509634	0.00229894521368514	0.0248574513420572	4
2L	5100877	5207002	FBgn0261836	Msp300	2L	5130191	5130195	2L_5130191_5130195	27.2469672590224	-1.76766810490188	0.619686008201064	-2.85252221529641	0.00433737806032265	0.0384200471798308	4
2L	5100877	5207002	FBgn0261836	Msp300	2L	5130459	5130463	2L_5130459_5130463	11.1885237648924	-3.13060552182258	1.14657344438536	-2.73040121167362	0.00632572885905985	0.0494694029564607	4
2L	5100877	5207002	FBgn0261836	Msp300	2L	5130689	5130693	2L_5130689_5130693	17.114772240249	-2.65743453071857	0.960228576837145	-2.76750202485306	0.00564876945519819	0.0458384411429826	4
2L	5100877	5207002	FBgn0261836	Msp300	2L	5132772	5132776	2L_5132772_5132776	5.18971457265583	-3.49597413249069	1.26855714167783	-2.75586650189585	0.00585368830904364	0.0469505698263317	4
2L	5100877	5207002	FBgn0261836	Msp300	2L	5132990	5132994	2L_5132990_5132994	5.16125322188027	-3.60758685097324	1.24005624896911	-2.90921226675993	0.00362340751250461	0.0340191613718727	4
2L	5100877	5207002	FBgn0261836	Msp300	2L	5133776	5133780	2L_5133776_5133780	31.5962062819436	-3.00165815090258	0.635831494130212	-4.72083905659425	2.34873734412427e-06	0.000139404709704823	4
2L	5100877	5207002	FBgn0261836	Msp300	2L	5134056	5134060	2L_5134056_5134060	31.8838600828579	-2.96677505701615	0.623047823513452	-4.76171321855535	1.91956339872746e-06	0.000119436389556556	4
2L	5100877	5207002	FBgn0261836	Msp300	2L	5134403	5134407	2L_5134403_5134407	61.2358891523799	-1.86160378581324	0.628843554848787	-2.96036076295778	0.00307278984017648	0.0303058005005904	4
2L	5100877	5207002	FBgn0261836	Msp300	2L	5134776	5134780	2L_5134776_5134780	54.8919388486508	-1.74602883984039	0.545078238224026	-3.20326279311626	0.00135879926597658	0.0172145398809312	4
2L	5100877	5207002	FBgn0261836	Msp300	2L	5135979	5135983	2L_5135979_5135983	34.2444159611505	-2.02737769367732	0.622821143810795	-3.25515232394424	0.00113331563533586	0.0151430196421829	4
2L	5100877	5207002	FBgn0261836	Msp300	2L	5136362	5136366	2L_5136362_5136366	88.988823351138	-2.20212491426097	0.554259335693135	-3.97309485370612	7.09447807157971e-05	0.00194552308257832	4
2L	5100877	5207002	FBgn0261836	Msp300	2L	5137046	5137050	2L_5137046_5137050	76.1315341572612	-1.91010797324826	0.490888164042614	-3.89112656031047	9.97798677790415e-05	0.00251374556660664	4
2L	5100877	5207002	FBgn0261836	Msp300	2L	5137484	5137488	2L_5137484_5137488	79.5833569648277	-1.98493035179337	0.498034404548616	-3.98552857727244	6.73300728422436e-05	0.00187326692168751	4
2L	5100877	5207002	FBgn0261836	Msp300	2L	5137791	5137795	2L_5137791_5137795	160.238712269226	-1.51933617494655	0.473403487339394	-3.20938948609246	0.00133017170549786	0.0169647775031725	4
2L	5100877	5207002	FBgn0261836	Msp300	2L	5138220	5138224	2L_5138220_5138224	151.690028557434	-1.95159293238271	0.456213057213572	-4.27781033778936	1.88740724119054e-05	0.000695859931516214	4
2L	5100877	5207002	FBgn0261836	Msp300	2L	5138664	5138668	2L_5138664_5138668	11.5700265327957	-3.04366677686492	0.814826538429925	-3.73535548158472	0.000187450205435667	0.00403969197057029	4
2L	5100877	5207002	FBgn0261836	Msp300	2L	5138924	5138928	2L_5138924_5138928	9.10061086599668	-2.67305084112992	0.883912770250241	-3.02411157649997	0.00249364452935328	0.0262947939124884	4
2L	5100877	5207002	FBgn0261836	Msp300	2L	5139038	5139042	2L_5139038_5139042	18.4481831309099	-3.06034928061216	0.955808794785792	-3.20184256234849	0.00136551606864808	0.0172759570927498	4
2L	5100877	5207002	FBgn0261836	Msp300	2L	5139324	5139328	2L_5139324_5139328	19.6690831224865	-2.61804402409033	0.952958610344364	-2.7472798877847	0.00600918292111614	0.0478308020937804	4
2L	5100877	5207002	FBgn0261836	Msp300	2L	5143066	5143070	2L_5143066_5143070	15.2373875391898	-3.70613296951625	0.881056911261976	-4.2064626270371	2.59398957003474e-05	0.00089346687346825	4
2L	5100877	5207002	FBgn0261836	Msp300	2L	5143336	5143340	2L_5143336_5143340	14.1183448958911	-3.47729215187396	0.886450754527275	-3.92271328566732	8.75573238236549e-05	0.00227640148358585	4
2L	5100877	5207002	FBgn0261836	Msp300	2L	5143794	5143798	2L_5143794_5143798	22.2133014684195	-2.57135715477796	0.732389532290751	-3.51091467232653	0.00044656771441879	0.0077303895296396	4
2L	5100877	5207002	FBgn0261836	Msp300	2L	5144037	5144041	2L_5144037_5144041	21.1799932970293	-2.41554229689967	0.733946916901354	-3.29116757802844	0.000997724587548666	0.0138337428776208	4
2L	5100877	5207002	FBgn0261836	Msp300	2L	5154108	5154112	2L_5154108_5154112	6.98401190238356	-3.94808899281289	1.25708653501997	-3.14066604233428	0.00168564124910521	0.0200210110033877	4
2L	5100877	5207002	FBgn0261836	Msp300	2L	5154301	5154305	2L_5154301_5154305	21.8454454287174	-1.91650211337634	0.645962461437579	-2.96689394165598	0.00300824708759469	0.0298561816417502	4
2L	5100877	5207002	FBgn0261836	Msp300	2L	5154745	5154749	2L_5154745_5154749	20.9508100423043	-2.31582734184536	0.680583112513703	-3.40271055696923	0.000667209225714098	0.0103314502972644	4
2L	5100877	5207002	FBgn0261836	Msp300	2L	5155148	5155152	2L_5155148_5155152	211.389118826543	-1.32674794277156	0.455637752204424	-2.91184814329501	0.00359297264740371	0.0338062685780253	4
2L	5100877	5207002	FBgn0261836	Msp300	2L	5155450	5155454	2L_5155450_5155454	238.894449833061	-1.3741477095185	0.419410032565424	-3.27638254410175	0.0010514603718108	0.0143651879780461	4
2L	5100877	5207002	FBgn0261836	Msp300	2L	5155873	5155877	2L_5155873_5155877	135.008432159482	-0.939346998287857	0.338311985209456	-2.77657026459257	0.00549357594283573	0.0450535698238627	4
2L	5100877	5207002	FBgn0261836	Msp300	2L	5156527	5156531	2L_5156527_5156531	139.75804952152	-0.955139110291822	0.276158247818731	-3.45866588391295	0.000542857867293152	0.00890419094600161	4
2L	5100877	5207002	FBgn0261836	Msp300	2L	5158523	5158527	2L_5158523_5158527	239.799500200442	-0.840080417186419	0.276301429827383	-3.0404490404239	0.00236225663204091	0.0253107930526792	4
2L	5100877	5207002	FBgn0261836	Msp300	2L	5158811	5158815	2L_5158811_5158815	171.610109596019	-1.2672882566522	0.351746477173118	-3.60284562573879	0.000314752474201667	0.00596991799160124	4
2L	5100877	5207002	FBgn0261836	Msp300	2L	5159555	5159559	2L_5159555_5159559	8.96813506312395	-2.24079898123264	0.791940200887236	-2.82950528173996	0.00466200304999126	0.040383647385279	4
2L	5100877	5207002	FBgn0261836	Msp300	2L	5159633	5159637	2L_5159633_5159637	69.0345192792253	-1.55054148414196	0.457812414778017	-3.38684892346964	0.000707003089109898	0.0107589321875495	4
2L	5100877	5207002	FBgn0261836	Msp300	2L	5159942	5159946	2L_5159942_5159946	69.7113567794397	-1.81828859053902	0.48993588249781	-3.71127867032101	0.000206214930033248	0.00433445070755985	4
2L	5100877	5207002	FBgn0261836	Msp300	2L	5165134	5165138	2L_5165134_5165138	81.5395086078657	-1.36086936931463	0.499046477029701	-2.72693913684044	0.00639248289490534	0.049808825624961	4
2L	5100877	5207002	FBgn0261836	Msp300	2L	5180444	5180448	2L_5180444_5180448	17.1750287538905	-2.72644321968938	0.737218459454361	-3.69828398180277	0.000217061965570501	0.00450203855874177	4
2L	5100877	5207002	FBgn0261836	Msp300	2L	5180705	5180709	2L_5180705_5180709	17.2831620827389	-3.08536137441849	0.738756241571378	-4.17642681144155	2.96123960255688e-05	0.000989341019638386	4
2L	5100877	5207002	FBgn0261836	Msp300	2L	5186551	5186555	2L_5186551_5186555	72.7759615255885	-1.53996401647903	0.551644131659253	-2.79158959209278	0.00524498351296865	0.0436942548406658	4
2L	5100877	5207002	FBgn0261836	Msp300	2L	5186862	5186866	2L_5186862_5186866	55.6753046776056	-1.86066107469667	0.541662378487956	-3.43509379383276	0.000592348771404572	0.00947387903014694	4
2L	5100877	5207002	FBgn0261836	Msp300	2L	5188871	5188875	2L_5188871_5188875	36.6366655517546	-2.49459231629841	0.689620819407276	-3.61733904501679	0.000297647306752074	0.00572126571942258	4
2L	5100877	5207002	FBgn0261836	Msp300	2L	5192178	5192182	2L_5192178_5192182	26.1400908744989	-2.0224191106853	0.658570328057418	-3.07092352103203	0.00213397803221387	0.0235919670500146	4
2L	5100877	5207002	FBgn0261836	Msp300	2L	5192424	5192428	2L_5192424_5192428	23.1071684867942	-1.99377487483535	0.663291514744928	-3.00588026608793	0.00264813249950101	0.0273823559893866	4
2L	5100877	5207002	FBgn0261836	Msp300	2L	5193099	5193103	2L_5193099_5193103	57.6907706473163	-1.83921149889534	0.669805771001014	-2.74588780587343	0.00603473972160967	0.0479652771474311	4
2L	5100877	5207002	FBgn0261836	Msp300	2L	5193152	5193156	2L_5193152_5193156	31.5736634050807	-1.8865631615192	0.691196351802129	-2.72941712814374	0.00634463936526102	0.0495589335781508	4
2L	5100877	5207002	FBgn0261836	Msp300	2L	5193435	5193439	2L_5193435_5193439	37.1087696284297	-2.05897675415843	0.662905983180487	-3.1059860770601	0.0018964564482342	0.021773301671892	4
2L	5100877	5207002	FBgn0261836	Msp300	2L	5195510	5195514	2L_5195510_5195514	105.098809424043	-1.68932794578597	0.508663530348888	-3.32111080310255	0.000896599343730755	0.0128155000989152	4
2L	5100877	5207002	FBgn0261836	Msp300	2L	5195990	5195994	2L_5195990_5195994	97.6614578020889	-1.64314380609778	0.538970727949673	-3.04866984585333	0.00229856938756745	0.0248547001295565	4
2L	5100877	5207002	FBgn0261836	Msp300	2L	5200026	5200030	2L_5200026_5200030	74.6821855542129	-1.46867435882091	0.530443709482694	-2.7687657192753	0.00562690808164718	0.0457426143976629	4
2L	5100877	5207002	FBgn0261836	Msp300	2L	5201396	5201400	2L_5201396_5201400	62.950248523195	-1.89034140083817	0.484564981797046	-3.90111021606988	9.57525407042897e-05	0.00243565916210385	4
2L	5100877	5207002	FBgn0261836	Msp300	2L	5202857	5202861	2L_5202857_5202861	145.801107743076	-1.19720897141569	0.357875741695336	-3.34532026603493	0.000821876078286201	0.0120123497728136	4
2L	5100877	5207002	FBgn0261836	Msp300	2L	5203166	5203170	2L_5203166_5203170	87.7778354337639	-1.56960246129872	0.469053882879079	-3.3463158894761	0.000818930430133527	0.0119789922070502	4
2L	5100877	5207002	FBgn0261836	Msp300	2L	5203176	5203180	2L_5203176_5203180	14.9862598079023	-2.40554437009745	0.78284315840421	-3.07283054628854	0.00212038855824234	0.023511549212711	4
2L	5100877	5207002	FBgn0261836	Msp300	2L	5203396	5203400	2L_5203396_5203400	19.0824903751925	-2.61551905907872	0.831769565689713	-3.1445236360745	0.00166357472146859	0.0198546872160447	4
2L	5327975	5328879	FBgn0031700	CG14022	2L	5328349	5328353	2L_5328349_5328353	35.1578406672155	-2.18317782770282	0.745433501896333	-2.92873585926708	0.00340343509199158	0.0325220307488419	4
2L	5521281	5523898	FBgn0031710	CG7371	2L	5522196	5522200	2L_5522196_5522200	248.657768504099	-1.35627873016944	0.445114939838752	-3.04703034829782	0.00231114374447233	0.0249393066119366	4
2L	5521281	5523898	FBgn0031710	CG7371	2L	5522892	5522896	2L_5522892_5522896	250.651918878095	-1.00738803524693	0.369492595430704	-2.72640926423073	0.00640275538279947	0.0498585113410816	4
2L	5521281	5523898	FBgn0031710	CG7371	2L	5523483	5523487	2L_5523483_5523487	88.8287017287574	-1.88021233166883	0.686586471633633	-2.73849312410008	0.00617214510643342	0.0486829401469188	4
2L	5521281	5523898	FBgn0031710	CG7371	2L	5523734	5523738	2L_5523734_5523738	88.3387938703627	-1.63976915207186	0.566814345031997	-2.89295633825092	0.00381634344741897	0.0352381782988755	4
2L	5601723	5617946	FBgn0031725	DIP-eta	2L	5604017	5604021	2L_5604017_5604021	143.468745537141	-1.32730404435906	0.430672402489063	-3.08193428854028	0.00205660231971493	0.0230320351271392	4
2L	5662849	5670838	FBgn0031728	Hsp60C	2L	5668676	5668680	2L_5668676_5668680	70.3496738862666	1.51692935578899	0.528299603285449	2.87134297727149	0.00408731788791288	0.0369107787992126	4
2L	5706374	5713791	FBgn0031730	CG7236	2L	5711970	5711974	2L_5711970_5711974	464.258694055849	-1.19262661512328	0.33389542195914	-3.57185674522135	0.000354459294062784	0.00653773380712017	4
2L	5706374	5713791	FBgn0031730	CG7236	2L	5712259	5712263	2L_5712259_5712263	369.121199875709	-1.24379985270296	0.416323079745446	-2.9875832333472	0.00281192715682143	0.0285218281914595	4
2L	5706374	5713791	FBgn0031730	CG7236	2L	5712376	5712380	2L_5712376_5712380	75.0355507430614	-2.09532861321524	0.543049385390992	-3.85844946994391	0.000114108652991338	0.00278559389455751	4
2L	5706374	5713791	FBgn0031730	CG7236	2L	5712627	5712631	2L_5712627_5712631	149.332388110046	-1.69712822645191	0.553809952154373	-3.06445960360575	0.00218063621662033	0.0239744707009348	4
2L	5706374	5713791	FBgn0031730	CG7236	2L	5712934	5712938	2L_5712934_5712938	74.3397476582209	-1.69804531590594	0.592140210507414	-2.86764061243343	0.0041354499361391	0.0372127205708277	4
2L	5767002	5800253	FBgn0031738	CG9171	2L	5769369	5769373	2L_5769369_5769373	37.0345956621027	-1.71822503233671	0.584682155415691	-2.93873349207162	0.00329556319568652	0.0317804410122604	4
2L	5767002	5800253	FBgn0031738	CG9171	2L	5770873	5770877	2L_5770873_5770877	26.2080148038114	-2.67424479256489	0.623927572210961	-4.28614619977185	1.81799367802188e-05	0.000676357066608256	4
2L	5767002	5800253	FBgn0031738	CG9171	2L	5771088	5771092	2L_5771088_5771092	30.063419622073	-2.41009664817528	0.603590369804197	-3.99293422947935	6.52606744520621e-05	0.00182883506038044	4
2L	5767002	5800253	FBgn0031738	CG9171	2L	5775747	5775751	2L_5775747_5775751	110.098497659622	-1.37535770968802	0.456365396811983	-3.01372040758526	0.00258065512056602	0.0269170531646324	4
2L	5767002	5800253	FBgn0031738	CG9171	2L	5776483	5776487	2L_5776483_5776487	92.1510668146403	-1.29382767034518	0.46805063763094	-2.76428994284454	0.00570468239396723	0.04616387661864	4
2L	5767002	5800253	FBgn0031738	CG9171	2L	5783056	5783060	2L_5783056_5783060	67.5910229767619	-1.55259305445378	0.456413399737227	-3.40172539927106	0.000669618841277944	0.0103562319403929	4
2L	5769752	5771537	FBgn0051912	CR31912	2L	5770873	5770877	2L_5770873_5770877	26.2080148038114	-2.67424479256489	0.623927572210961	-4.28614619977185	1.81799367802188e-05	0.000676357066608256	4
2L	5769752	5771537	FBgn0051912	CR31912	2L	5771088	5771092	2L_5771088_5771092	30.063419622073	-2.41009664817528	0.603590369804197	-3.99293422947935	6.52606744520621e-05	0.00182883506038044	4
2L	5769752	5771537	FBtr0340166	CR31912-RB	2L	5770873	5770877	2L_5770873_5770877	26.2080148038114	-2.67424479256489	0.623927572210961	-4.28614619977185	1.81799367802188e-05	0.000676357066608256	4
2L	5769752	5771537	FBtr0340166	CR31912-RB	2L	5771088	5771092	2L_5771088_5771092	30.063419622073	-2.41009664817528	0.603590369804197	-3.99293422947935	6.52606744520621e-05	0.00182883506038044	4
2L	5769752	5771213	FBtr0332036	CR31912-RA	2L	5770873	5770877	2L_5770873_5770877	26.2080148038114	-2.67424479256489	0.623927572210961	-4.28614619977185	1.81799367802188e-05	0.000676357066608256	4
2L	5769752	5771213	FBtr0332036	CR31912-RA	2L	5771088	5771092	2L_5771088_5771092	30.063419622073	-2.41009664817528	0.603590369804197	-3.99293422947935	6.52606744520621e-05	0.00182883506038044	4
2L	5943643	5948968	FBgn0001128	Gpdh	2L	5945571	5945575	2L_5945571_5945575	358.183337708558	-1.54100367324367	0.49879194614059	-3.0894718432549	0.00200512711578178	0.0226367976894825	4
2L	5972115	5981018	FBgn0000308	chic	2L	5973565	5973569	2L_5973565_5973569	16.0318255667661	-2.90454747546772	1.04384165911327	-2.78255562049047	0.00539326200041325	0.0445147919424652	4
2L	5981764	5985909	FBgn0001942	eIF-4a	2L	5983825	5983829	2L_5983825_5983829	104.255652571704	-1.36437107212315	0.442974638537121	-3.08002073578941	0.00206986183726233	0.0231379773279033	4
2L	5981764	5985909	FBgn0001942	eIF-4a	2L	5984907	5984911	2L_5984907_5984911	7.13778909787748	-3.93483194320202	1.25784230135148	-3.12823947721766	0.00175856833967846	0.020626562136515	4
2L	5989400	5999501	FBgn0031759	lid	2L	5991975	5991979	2L_5991975_5991979	88.09435835558	-2.14779042125132	0.704682985403661	-3.04788176490597	0.0023046058429275	0.0248949618695196	4
2L	5989400	5999501	FBgn0031759	lid	2L	5992904	5992908	2L_5992904_5992908	32.8426709691149	-1.65704419742097	0.563739344571254	-2.93938007587748	0.00328869511830045	0.0317321422101662	4
2L	5989400	5999501	FBgn0031759	lid	2L	5998791	5998795	2L_5998791_5998795	1259.31500866906	-1.20317333805661	0.413973179256679	-2.90640408206397	0.00365608970786851	0.0342287023272138	4
2L	5989400	5999501	FBgn0031759	lid	2L	5999116	5999120	2L_5999116_5999120	122.086076363229	-1.95296147198887	0.527229588437633	-3.70419550574957	0.000212062663813427	0.00443008034520994	4
2L	5989400	5999501	FBgn0031759	lid	2L	5999341	5999345	2L_5999341_5999345	35.7026996913259	-3.12603151020696	0.898476101524128	-3.47925949828172	0.000502801451420505	0.0083971656149151	4
2L	6000228	6003738	FBgn0031760	Tsp26A	2L	6000394	6000398	2L_6000394_6000398	101.256017763039	-2.40477016126168	0.645798643903119	-3.72371509907109	0.000196312452676054	0.00417935753400106	4
2L	6007364	6012338	FBgn0031762	CG9098	2L	6010139	6010143	2L_6010139_6010143	129.277837145126	1.34476604540495	0.48790081389924	2.75622832980694	0.00584721635085622	0.0469258162676456	4
2L	6007364	6012338	FBgn0031762	CG9098	2L	6010420	6010424	2L_6010420_6010424	132.668264117872	1.29793620248094	0.464202686354656	2.79605491444593	0.00517306098091286	0.0432799734806768	4
2L	6036997	6037902	FBgn0031766	CG9117	2L	6037640	6037644	2L_6037640_6037644	92.3301928245684	-1.63325374961471	0.540229319837265	-3.02326010388829	0.0025006720797704	0.026344478079458	4
2L	6046516	6048706	FBgn0029161	slmo	2L	6046754	6046758	2L_6046754_6046758	537.25627000885	-1.14261121576215	0.396052766463401	-2.88499743598618	0.00391416849671586	0.0358451008379031	4
2L	6046651	6048706	FBgn0085208	CG34179	2L	6046754	6046758	2L_6046754_6046758	537.25627000885	-1.14261121576215	0.396052766463401	-2.88499743598618	0.00391416849671586	0.0358451008379031	4
2L	6054302	6060169	FBgn0031770	CG13995	2L	6058743	6058747	2L_6058743_6058747	18.8938391659398	-2.07717412677195	0.719907339683579	-2.8853353928645	0.003909968707358	0.0358229510388622	4
2L	6060842	6062757	FBgn0031771	ND-51	2L	6061997	6062001	2L_6061997_6062001	10.4548270707269	-2.86337560179728	0.950571832342644	-3.01226641098823	0.00259304916456313	0.0270036866871415	4
2L	6060842	6062757	FBgn0031771	ND-51	2L	6062574	6062578	2L_6062574_6062578	118.777639133688	-1.42075422440658	0.432929163637298	-3.28172445688337	0.00103174372332291	0.0141731714794005	4
2L	6062989	6063671	FBgn0031772	CG13994	2L	6063189	6063193	2L_6063189_6063193	364.441156827753	-1.0993623645627	0.360669084019604	-3.04811921307607	0.00230278553706207	0.0248845210223825	4
2L	6062989	6063671	FBgn0031772	CG13994	2L	6063622	6063626	2L_6063622_6063626	9.23044081909375	-3.59170419017939	1.2148104795563	-2.95659631738709	0.0031105506375987	0.0305780194177346	4
2L	6063562	6065953	FBgn0031773	Fbw5	2L	6063622	6063626	2L_6063622_6063626	9.23044081909375	-3.59170419017939	1.2148104795563	-2.95659631738709	0.0031105506375987	0.0305780194177346	4
2L	6082603	6096498	FBgn0266450	Kr-h1	2L	6083648	6083652	2L_6083648_6083652	350.860486654723	-2.00183466164238	0.575822164524173	-3.47648073480566	0.000508040727092875	0.00846120240791817	4
2L	6082603	6096498	FBgn0266450	Kr-h1	2L	6084218	6084222	2L_6084218_6084222	108.650723271741	-2.0385546674317	0.637757410663858	-3.19644214766508	0.00139133724613351	0.017508686407096	4
2L	6082603	6096498	FBgn0266450	Kr-h1	2L	6090306	6090310	2L_6090306_6090310	15.8360494706991	-2.23736454987954	0.679457923072491	-3.2928669663049	0.00099171386720504	0.0137694104393709	4
2L	6082603	6096498	FBgn0266450	Kr-h1	2L	6090560	6090564	2L_6090560_6090564	31.219137838082	-1.82013062410014	0.560734079418663	-3.24597824692079	0.00117047782833946	0.0154689817963996	4
2L	6082603	6096498	FBgn0266450	Kr-h1	2L	6091332	6091336	2L_6091332_6091336	192.764281705159	-0.904654822344175	0.288581773267873	-3.1348300764111	0.00171953683608889	0.0202989806786723	4
2L	6082603	6096498	FBgn0266450	Kr-h1	2L	6091599	6091603	2L_6091599_6091603	64.2606151846627	-1.76847554750148	0.579746784315569	-3.05042752343902	0.00228515825985281	0.0247475823224847	4
2L	6082603	6096498	FBgn0266450	Kr-h1	2L	6091777	6091781	2L_6091777_6091781	22.7370577251326	-2.09365233807745	0.709372531946204	-2.95141444557121	0.00316322163757619	0.0308955458687678	4
2L	6082603	6096498	FBgn0266450	Kr-h1	2L	6093791	6093795	2L_6093791_6093795	36.8403976952982	-2.01162994843624	0.589259972447126	-3.41382419050488	0.000640578972287399	0.01003673387385	4
2L	6082603	6096498	FBgn0266450	Kr-h1	2L	6094046	6094050	2L_6094046_6094050	55.2820252330477	-1.81839729386069	0.577432979016958	-3.14910536796217	0.00163771134256783	0.0196410258987308	4
2L	6082603	6096498	FBgn0266450	Kr-h1	2L	6095977	6095981	2L_6095977_6095981	75.5388815803485	-2.6306439254835	0.892156790588686	-2.94863408902339	0.00319181641211271	0.0310741151084247	4
2L	6091412	6096498	FBgn0266445	CG45075	2L	6091599	6091603	2L_6091599_6091603	64.2606151846627	-1.76847554750148	0.579746784315569	-3.05042752343902	0.00228515825985281	0.0247475823224847	4
2L	6091412	6096498	FBgn0266445	CG45075	2L	6091777	6091781	2L_6091777_6091781	22.7370577251326	-2.09365233807745	0.709372531946204	-2.95141444557121	0.00316322163757619	0.0308955458687678	4
2L	6091412	6096498	FBgn0266445	CG45075	2L	6093791	6093795	2L_6093791_6093795	36.8403976952982	-2.01162994843624	0.589259972447126	-3.41382419050488	0.000640578972287399	0.01003673387385	4
2L	6091412	6096498	FBgn0266445	CG45075	2L	6094046	6094050	2L_6094046_6094050	55.2820252330477	-1.81839729386069	0.577432979016958	-3.14910536796217	0.00163771134256783	0.0196410258987308	4
2L	6091412	6096498	FBgn0266445	CG45075	2L	6095977	6095981	2L_6095977_6095981	75.5388815803485	-2.6306439254835	0.892156790588686	-2.94863408902339	0.00319181641211271	0.0310741151084247	4
2L	6100377	6124653	FBgn0266521	stai	2L	6120216	6120220	2L_6120216_6120220	418.548000456468	-1.12293784977679	0.410670514547147	-2.73440096135238	0.00624938923165818	0.049087625613229	4
2L	6100377	6124653	FBgn0266521	stai	2L	6120535	6120539	2L_6120535_6120539	71.9280626977949	-2.19577669198672	0.791150987202495	-2.77542052971579	0.00551303709821621	0.0451575495230824	4
2L	6100377	6124653	FBgn0266521	stai	2L	6122491	6122495	2L_6122491_6122495	50.2108019669568	-2.01486432334563	0.676594188073947	-2.9779509769088	0.00290182394051084	0.0291546383715482	4
2L	6100377	6124653	FBgn0266521	stai	2L	6122733	6122737	2L_6122733_6122737	49.0401064467927	-1.85054099906354	0.653718025576488	-2.83079389991062	0.0046432630267534	0.0402707193334282	4
2L	6100377	6124653	FBgn0266521	stai	2L	6122753	6122757	2L_6122753_6122757	64.7028185465474	-1.83399553749195	0.45136133762413	-4.06325350581801	4.83934224729169e-05	0.00145046594419489	4
2L	6100377	6124653	FBgn0266521	stai	2L	6123073	6123077	2L_6123073_6123077	68.7096497182305	-1.39818541573667	0.448414771450295	-3.11806279533245	0.00182044012127566	0.0211427197519667	4
2L	6118512	6120522	FBgn0051642	CG31642	2L	6120216	6120220	2L_6120216_6120220	418.548000456468	-1.12293784977679	0.410670514547147	-2.73440096135238	0.00624938923165818	0.049087625613229	4
2L	6125132	6125911	FBgn0031781	Arpc4	2L	6125433	6125437	2L_6125433_6125437	37.348586544855	-2.49470145755128	0.859089354018437	-2.90389055094464	0.00368556976497626	0.0344165792427334	4
2L	6253123	6323466	FBgn0053531	Ddr	2L	6254224	6254228	2L_6254224_6254228	52.903602239416	-2.46543212947048	0.728385645244968	-3.38478956245948	0.000712328423723122	0.0108142101622877	4
2L	6338836	6346280	FBgn0015623	Cpr	2L	6344754	6344758	2L_6344754_6344758	259.662556904432	-1.12126060112637	0.400968680507426	-2.79637950701639	0.00516786770809574	0.0432471263578957	4
2L	6338836	6346280	FBgn0015623	Cpr	2L	6345052	6345056	2L_6345052_6345056	265.44151721344	-1.09068011354196	0.395093298691115	-2.76056343439693	0.00577017510669549	0.0465336166051803	4
2L	6377771	6411326	FBgn0259714	DIP-epsilon	2L	6381243	6381247	2L_6381243_6381247	26.5671985348079	-1.92761921755265	0.702956372529402	-2.7421605278527	0.00610365043143128	0.0483419312889038	4
2L	6426724	6448403	FBgn0031813	CG9527	2L	6447620	6447624	2L_6447620_6447624	55.449681091112	-1.56391535902821	0.546845801042828	-2.85988363821364	0.00423796477557248	0.0378323991265335	4
2L	6474438	6476975	FBgn0031818	CG9536	2L	6474575	6474579	2L_6474575_6474579	16.2831214928459	-2.53495936471099	0.805006507981232	-3.14899238649397	0.00163834463565165	0.0196442645334553	4
2L	6555717	6557502	FBgn0031829	Osm6	2L	6557201	6557205	2L_6557201_6557205	233.471202337778	-0.96636737587294	0.271431226823418	-3.56026602827691	0.000370479280889923	0.00674331567904602	4
2L	6557800	6559308	FBgn0031830	COX5B	2L	6557820	6557824	2L_6557820_6557824	124.0832478186	-1.18766486215188	0.329718967146588	-3.60205199121549	0.000315715199956361	0.00598487329162535	4
2L	6557800	6559308	FBgn0031830	COX5B	2L	6557910	6557914	2L_6557910_6557914	220.118009611574	-1.31389513403605	0.406322107144742	-3.23362945538183	0.00122227926966512	0.0159456983620532	4
2L	6557800	6559308	FBgn0031830	COX5B	2L	6558425	6558429	2L_6558425_6558429	227.813830335349	-1.31677252235691	0.479395444771451	-2.74673557439553	0.00601916416933804	0.0478839241890836	4
2L	6557800	6559308	FBgn0031830	COX5B	2L	6558946	6558950	2L_6558946_6558950	125.643281973014	-1.85658503270635	0.527607149250296	-3.51887770160899	0.000433376436947948	0.00756393824082397	4
2L	6557800	6559308	FBgn0031830	COX5B	2L	6559216	6559220	2L_6559216_6559220	104.46282957484	-1.63279408196808	0.57299474892913	-2.84957948571014	0.00437770656793041	0.038675218677279	4
2L	6568400	6601068	FBgn0031835	CG11319	2L	6581817	6581821	2L_6581817_6581821	254.753457997498	-0.776492537674327	0.256961102857043	-3.02182909802624	0.00251252357791346	0.0264251694326524	4
2L	6611011	6617117	FBgn0031836	CG11050	2L	6611517	6611521	2L_6611517_6611521	153.433477768232	-1.14383456582215	0.360629152383401	-3.17177509988456	0.00151510291189099	0.0185923549095933	4
2L	6611011	6617117	FBgn0031836	CG11050	2L	6612267	6612271	2L_6612267_6612271	167.426478725663	-1.07773601255342	0.290586631514497	-3.70882860968658	0.000208220304653031	0.00436629342992236	4
2L	6632798	6649114	FBgn0051635	CG31635	2L	6640898	6640902	2L_6640898_6640902	54.3949525664877	-1.92838583541142	0.461423923731265	-4.17920644386553	2.92528050118436e-05	0.000981008577901274	4
2L	6632798	6649114	FBgn0051635	CG31635	2L	6645616	6645620	2L_6645616_6645620	93.978982480251	-1.77669334857009	0.530864729863957	-3.34679109125482	0.000817527955709142	0.0119656756679577	4
2L	6632798	6649114	FBgn0051635	CG31635	2L	6645885	6645889	2L_6645885_6645889	210.591368785421	-1.12709749565292	0.40525922005363	-2.78117668859888	0.00541622499564315	0.0446377509421177	4
2L	6649388	6654574	FBgn0031842	Tango1	2L	6654057	6654061	2L_6654057_6654061	50.102314124318	-2.2397643466654	0.810590868483836	-2.76312555908106	0.00572507385066169	0.0462742528717255	4
2L	6654760	6656321	FBgn0051633	CG31633	2L	6656276	6656280	2L_6656276_6656280	94.9999642909191	-2.12638127186347	0.754960618831797	-2.81654594799099	0.00485430987930627	0.0414826527571065	4
2L	6656459	6658152	FBgn0051636	CG31636	2L	6657242	6657246	2L_6657242_6657246	174.436991063941	-1.44157678770251	0.510912255699045	-2.82157409931398	0.00477885959733112	0.0410305319368464	4
2L	6723903	6732766	FBgn0046704	Liprin-alpha	2L	6724683	6724687	2L_6724683_6724687	72.5775640599038	-1.32946759022275	0.421750956856272	-3.15225743678827	0.00162013366143826	0.0195079107130066	4
2L	6732866	6736149	FBgn0031853	TTLL3B	2L	6735443	6735447	2L_6735443_6735447	123.451536734291	-2.33891979285526	0.504924155570723	-4.63222004146652	3.61765351966596e-06	0.000195147438333761	4
2L	6732866	6736149	FBgn0031853	TTLL3B	2L	6735782	6735786	2L_6735782_6735786	103.13152355296	-3.0872226457475	0.564016842485624	-5.47363556049515	4.40895320902483e-08	6.54686389199128e-06	4
2L	6736364	6740188	FBgn0031854	TTLL3A	2L	6736691	6736695	2L_6736691_6736695	71.9625148813313	-2.83654946027995	0.732073493823572	-3.87467854554444	0.000106765540300589	0.00264771298973853	4
2L	6736364	6740188	FBgn0031854	TTLL3A	2L	6737037	6737041	2L_6737037_6737041	51.5655884745471	-2.27765335228744	0.798754476445709	-2.85150621305125	0.0043512635898017	0.0385080621815418	4
2L	6736364	6740188	FBgn0031854	TTLL3A	2L	6739113	6739117	2L_6739113_6739117	161.307855454246	-1.36475364233191	0.349633072542107	-3.90338829335875	9.48553401219686e-05	0.00241749189931723	4
2L	6736364	6740188	FBgn0031854	TTLL3A	2L	6739744	6739748	2L_6739744_6739748	131.049838922332	-0.847847501769082	0.309657116798122	-2.73802039667581	0.00618102422789217	0.0487173198266753	4
2L	6736364	6740188	FBgn0031854	TTLL3A	2L	6740103	6740107	2L_6740103_6740107	216.66464609381	-1.15570360657926	0.411930945476246	-2.80557607839614	0.00502267229804098	0.0424256480952584	4
2L	6742502	6756133	FBgn0031855	CG11221	2L	6744530	6744534	2L_6744530_6744534	112.03390046542	-2.50798050185711	0.641232790421776	-3.91118567128713	9.18441306943448e-05	0.0023596912112948	4
2L	6742502	6756133	FBgn0031855	CG11221	2L	6744856	6744860	2L_6744856_6744860	112.100526348093	-2.64922657174009	0.573945126874421	-4.61581856468961	3.91548915131571e-06	0.00020792709609352	4
2L	6742502	6756133	FBgn0031855	CG11221	2L	6744892	6744896	2L_6744892_6744896	6.35065384542939	-5.5286536785337	1.55005516761205	-3.56674639332413	0.000361440963909295	0.00662472996546999	4
2L	6742502	6756133	FBgn0031855	CG11221	2L	6744965	6744969	2L_6744965_6744969	102.682695481371	-3.62564934790161	0.425846716859647	-8.51397745798888	1.68066702657025e-17	1.43394510706974e-13	4
2L	6742502	6756133	FBgn0031855	CG11221	2L	6745468	6745472	2L_6745468_6745472	75.9242240853544	-4.83002343367732	0.54902748364108	-8.79741648204061	1.40001927309943e-18	1.43181483911775e-14	4
2L	6742502	6756133	FBgn0031855	CG11221	2L	6745795	6745799	2L_6745795_6745799	37.2623030868556	-2.15832927641667	0.411290323331345	-5.24770254484657	1.54007690608671e-07	1.68731122474887e-05	4
2L	6742502	6756133	FBgn0031855	CG11221	2L	6746467	6746471	2L_6746467_6746471	56.2556836455352	-2.43815198145493	0.419943573287715	-5.80590378456508	6.4019719499744e-09	1.44215510698829e-06	4
2L	6742502	6756133	FBgn0031855	CG11221	2L	6748374	6748378	2L_6748374_6748378	44.274636298745	-3.42090379453387	0.573935516734113	-5.96043230431176	2.51571506067469e-09	6.88624479637565e-07	4
2L	6742502	6756133	FBgn0031855	CG11221	2L	6748430	6748434	2L_6748430_6748434	74.3489680744508	-3.39097614665417	0.659104684051804	-5.1448217994877	2.67774871937479e-07	2.58031646950088e-05	4
2L	6742502	6756133	FBgn0031855	CG11221	2L	6748915	6748919	2L_6748915_6748919	101.797880854291	-3.87257728782998	0.603608870736169	-6.41570638799084	1.40171371887211e-10	6.45002505137089e-08	4
2L	6742502	6756133	FBgn0031855	CG11221	2L	6749216	6749220	2L_6749216_6749220	32.2560794979943	-4.90066069193778	0.870871722324382	-5.62730487890659	1.83047034206993e-08	3.26215623154896e-06	4
2L	6742502	6756133	FBgn0031855	CG11221	2L	6749473	6749477	2L_6749473_6749477	6.23276231916504	-4.89163785157555	1.24787161987596	-3.91998485554292	8.85545332413988e-05	0.00229330146234662	4
2L	6742502	6756133	FBgn0031855	CG11221	2L	6749808	6749812	2L_6749808_6749812	68.0646319647132	-3.2963023086973	0.514128239449281	-6.41143990111923	1.44151585245505e-10	6.58875709989988e-08	4
2L	6742502	6756133	FBgn0031855	CG11221	2L	6750098	6750102	2L_6750098_6750102	37.1210440703832	-4.48016497943634	0.754734382751548	-5.93608172865125	2.91914324214188e-09	7.65361233555581e-07	4
2L	6742502	6756133	FBgn0031855	CG11221	2L	6750117	6750121	2L_6750117_6750121	33.3662268018772	-3.31162775564713	0.548760615935345	-6.03474021181817	1.5921862358924e-09	4.75260628500313e-07	4
2L	6742502	6756133	FBgn0031855	CG11221	2L	6751652	6751656	2L_6751652_6751656	83.4375413519481	-1.88721610545955	0.36812036536763	-5.12662781798245	2.94977820411181e-07	2.78993156258461e-05	4
2L	6742502	6756133	FBgn0031855	CG11221	2L	6752256	6752260	2L_6752256_6752260	172.583713244205	-2.80782417577777	0.605776270611307	-4.63508445608857	3.56791778753093e-06	0.000193113146998264	4
2L	6742502	6756133	FBgn0031855	CG11221	2L	6752694	6752698	2L_6752694_6752698	220.909995565355	-2.67571655800418	0.5425277528034	-4.93194411562905	8.14152119769278e-07	6.18767589988567e-05	4
2L	6742502	6756133	FBgn0031855	CG11221	2L	6753328	6753332	2L_6753328_6753332	109.486513381157	-3.13079817829593	0.344577604951059	-9.08590150175489	1.02842830555334e-19	2.10589207271546e-15	4
2L	6742502	6756133	FBgn0031855	CG11221	2L	6753817	6753821	2L_6753817_6753821	78.1058030052497	-3.24264697573045	0.446033559330395	-7.26996188492734	3.59588945463492e-13	5.07809028859781e-10	4
2L	6742502	6756133	FBgn0031855	CG11221	2L	6753969	6753973	2L_6753969_6753973	11.1341100695226	-4.73079756297196	1.24328866418305	-3.80506772019877	0.000141765398988985	0.00327389818951073	4
2L	6742502	6756133	FBgn0031855	CG11221	2L	6754174	6754178	2L_6754174_6754178	18.1652537158859	-4.35639098835309	1.02246581311739	-4.26067153782965	2.03813582184717e-05	0.00074128773706572	4
2L	6742502	6756133	FBgn0031855	CG11221	2L	6754339	6754343	2L_6754339_6754343	9.82552586194551	-4.9816049120048	1.25363862169349	-3.97371684774305	7.07596767502441e-05	0.00194173017987984	4
2L	6742502	6756133	FBgn0031855	CG11221	2L	6754735	6754739	2L_6754735_6754739	13.3035777007039	-4.63147641199024	0.991146793422513	-4.6728460836738	2.97054380554386e-06	0.000167475857371587	4
2L	6742502	6756133	FBgn0031855	CG11221	2L	6754967	6754971	2L_6754967_6754971	8.80703858317277	-5.23761059111386	1.22140130146228	-4.28819797788271	1.80128510922179e-05	0.000671605151575251	4
2L	6742502	6756133	FBgn0031855	CG11221	2L	6754987	6754991	2L_6754987_6754991	28.5251709466614	-3.71887361477331	0.758587315267035	-4.90236725546117	9.46885991056174e-07	6.96701223918759e-05	4
2L	6742502	6756133	FBgn0031855	CG11221	2L	6755252	6755256	2L_6755252_6755256	28.8575921681871	-3.86331515069922	0.763527001441536	-5.05982780360786	4.19635271281946e-07	3.67527267877937e-05	4
2L	6742502	6756133	FBgn0031855	CG11221	2L	6755282	6755286	2L_6755282_6755286	9.68085908317848	-4.14682054434793	1.1890804577315	-3.48741796014303	0.000487708526190793	0.0082262849663127	4
2L	6742502	6756133	FBgn0031855	CG11221	2L	6756003	6756007	2L_6756003_6756007	86.5717573750803	-1.22490470922111	0.420806671847972	-2.91084906957853	0.00360448087439762	0.0338820975199802	4
2L	6744663	6745622	FBgn0051910	CG31910	2L	6744856	6744860	2L_6744856_6744860	112.100526348093	-2.64922657174009	0.573945126874421	-4.61581856468961	3.91548915131571e-06	0.00020792709609352	4
2L	6744663	6745622	FBgn0051910	CG31910	2L	6744892	6744896	2L_6744892_6744896	6.35065384542939	-5.5286536785337	1.55005516761205	-3.56674639332413	0.000361440963909295	0.00662472996546999	4
2L	6744663	6745622	FBgn0051910	CG31910	2L	6744965	6744969	2L_6744965_6744969	102.682695481371	-3.62564934790161	0.425846716859647	-8.51397745798888	1.68066702657025e-17	1.43394510706974e-13	4
2L	6744663	6745622	FBgn0051910	CG31910	2L	6745468	6745472	2L_6745468_6745472	75.9242240853544	-4.83002343367732	0.54902748364108	-8.79741648204061	1.40001927309943e-18	1.43181483911775e-14	4
2L	6757864	6759628	FBgn0031856	CG11322	2L	6758185	6758189	2L_6758185_6758189	137.788038197253	-2.19242387290894	0.322206892878944	-6.80439779956119	1.0147279337132e-11	7.90052507720856e-09	4
2L	6757864	6759628	FBgn0031856	CG11322	2L	6758624	6758628	2L_6758624_6758628	32.0705973340056	-3.21225171759832	0.758471026992827	-4.23516733438613	2.28381573587648e-05	0.000809507323184965	4
2L	6757864	6759628	FBgn0031856	CG11322	2L	6758854	6758858	2L_6758854_6758858	11.1051968370926	-2.92601520958586	0.839404382384805	-3.48582312767161	0.000490625283233278	0.0082618553586058	4
2L	6774041	6778444	FBgn0031858	CG17378	2L	6777019	6777023	2L_6777019_6777023	24.1218852940849	-2.90308109829936	0.951719495186781	-3.05035371554474	0.00228571997123155	0.0247497386213919	4
2L	6778555	6786861	FBgn0015776	nrv1	2L	6779149	6779153	2L_6779149_6779153	5.14732118952903	-3.29210299534059	1.13126946082029	-2.91009623202721	0.00361317487122345	0.0339448794288256	4
2L	6778555	6786861	FBgn0015776	nrv1	2L	6779410	6779414	2L_6779410_6779414	72.9516474970287	-1.3763749511347	0.480267719784371	-2.86584938865486	0.00415892058142782	0.0373645950165765	4
2L	6854142	6860849	FBgn0086451	l(2)k09022	2L	6859079	6859083	2L_6859079_6859083	31.7293724224934	1.48398457404135	0.481801140109748	3.08007692489751	0.00206947137299473	0.0231374018075558	4
2L	6872714	6874378	FBgn0266219	CR44914	2L	6873900	6873904	2L_6873900_6873904	54.278073294124	3.84023363345796	0.61117708092604	6.28334038252765	3.3137442254691e-10	1.30239688591335e-07	4
2L	6872714	6874378	FBtr0345755	CR44914-RB	2L	6873900	6873904	2L_6873900_6873904	54.278073294124	3.84023363345796	0.61117708092604	6.28334038252765	3.3137442254691e-10	1.30239688591335e-07	4
2L	6872714	6874198	FBtr0343866	CR44914-RA	2L	6873900	6873904	2L_6873900_6873904	54.278073294124	3.84023363345796	0.61117708092604	6.28334038252765	3.3137442254691e-10	1.30239688591335e-07	4
2L	6874900	6906656	FBgn0031866	Nlg2	2L	6898920	6898924	2L_6898920_6898924	21.950273429205	3.35629794177573	0.946780790972213	3.54495779147492	0.000392675961126331	0.00703600553096924	4
2L	6920704	6932057	FBgn0004838	Hrb27C	2L	6924955	6924959	2L_6924955_6924959	18.4648345646068	-2.37044372557422	0.846919504741651	-2.79890085457096	0.00512768792558418	0.0430181252518035	4
2L	6920704	6932057	FBgn0004838	Hrb27C	2L	6925604	6925608	2L_6925604_6925608	119.778410645266	-1.01672891129916	0.364791362489326	-2.78715182388374	0.00531735602878044	0.0440801732440514	4
2L	6968711	6971737	FBgn0016978	snRNP-U1-70K	2L	6968864	6968868	2L_6968864_6968868	31.3205426721194	-1.77436359513768	0.639364486072614	-2.77519886354176	0.00551679630974081	0.0451830056582876	4
2L	6968711	6971737	FBgn0016978	snRNP-U1-70K	2L	6969099	6969103	2L_6969099_6969103	34.4973021488814	-1.93037518516387	0.609471309545288	-3.16729459603944	0.00153864362564224	0.0187911578875093	4
2L	7037823	7056010	FBgn0262872	milt	2L	7040593	7040597	2L_7040593_7040597	117.148801401717	-1.18906962004171	0.360185789872284	-3.30126743884965	0.000962490903177779	0.0134898930364071	4
2L	7037823	7056010	FBgn0262872	milt	2L	7046612	7046616	2L_7046612_7046616	143.783918977837	-1.44915147302136	0.47137940417759	-3.07427829934503	0.00211012490331205	0.0234383540114674	4
2L	7037823	7056010	FBgn0262872	milt	2L	7051791	7051795	2L_7051791_7051795	74.1438767950494	-1.69901676019812	0.541242627212102	-3.13910374899631	0.00169465436716604	0.0200932823078086	4
2L	7037823	7056010	FBgn0262872	milt	2L	7052009	7052013	2L_7052009_7052013	25.1209313672733	-2.73592891227413	0.946304302292665	-2.89117243327082	0.00383807470069557	0.0353735768049198	4
2L	7037823	7056010	FBgn0262872	milt	2L	7053657	7053661	2L_7053657_7053661	122.809583011277	-1.5050812235024	0.454537472214478	-3.31123684075976	0.000928845580723689	0.0131455655286596	4
2L	7037823	7056010	FBgn0262872	milt	2L	7054021	7054025	2L_7054021_7054025	383.857689241203	-1.81707002820249	0.588318407267187	-3.08858265482973	0.00201113740831021	0.0226833701363187	4
2L	7064431	7065837	FBgn0031886	Nuf2	2L	7065648	7065652	2L_7065648_7065652	17.7042249866238	-2.56596064416679	0.910344421473764	-2.81867014685797	0.00482230455082501	0.0413056830194652	4
2L	7363379	7377528	FBgn0031903	Wnt10	2L	7371224	7371228	2L_7371224_7371228	5.92897707265711	-7.10897923867382	1.51431310414814	-4.69452401831581	2.67228213339588e-06	0.000154096836916702	4
2L	7363379	7377528	FBgn0031903	Wnt10	2L	7372151	7372155	2L_7372151_7372155	188.495681714938	-3.24994452523967	0.414138962204191	-7.84747348557195	4.24502122120253e-15	1.62704076244081e-11	4
2L	7363379	7377528	FBgn0031903	Wnt10	2L	7372618	7372622	2L_7372618_7372622	60.1860615996635	-4.35013260722025	0.592232161330803	-7.34531639998255	2.0527292693691e-13	3.28385364867321e-10	4
2L	7363379	7377528	FBgn0031903	Wnt10	2L	7373042	7373046	2L_7373042_7373046	12.9380621048916	-6.62785864361884	1.55783659078688	-4.25452751772318	2.09490896884999e-05	0.000758702369532147	4
2L	7363379	7377528	FBgn0031903	Wnt10	2L	7373292	7373296	2L_7373292_7373296	45.5052663458468	-3.91590951026273	0.685030561104299	-5.71640118354736	1.08803692943867e-08	2.15886769348157e-06	4
2L	7363379	7377528	FBgn0031903	Wnt10	2L	7373564	7373568	2L_7373564_7373568	42.9611166766762	-4.11424792031755	0.695657253637482	-5.91418819943987	3.33516373252392e-09	8.53668508976822e-07	4
2L	7363379	7377528	FBgn0031903	Wnt10	2L	7374195	7374199	2L_7374195_7374199	16.8597087228589	-4.00831292264092	1.1710457781024	-3.42284904449775	0.000619684808025413	0.00979479882437265	4
2L	7363379	7377528	FBgn0031903	Wnt10	2L	7374456	7374460	2L_7374456_7374460	47.2993372279216	-3.66346669165493	0.724574907864119	-5.05602202324946	4.28091919334279e-07	3.72860596079292e-05	4
2L	7363379	7377528	FBgn0031903	Wnt10	2L	7375093	7375097	2L_7375093_7375097	70.4425560897686	-4.096324854075	0.519694710055666	-7.88217539030989	3.21729988964484e-15	1.31760012760559e-11	4
2L	7363379	7377528	FBgn0031903	Wnt10	2L	7375204	7375208	2L_7375204_7375208	316.57138657278	-3.72220510745579	0.419045160872057	-8.88258702167011	6.53231094586786e-19	8.36005154852168e-15	4
2L	7363379	7377528	FBgn0031903	Wnt10	2L	7375503	7375507	2L_7375503_7375507	312.508239789054	-3.69701650531374	0.420494824740784	-8.7920618466417	1.46839895010318e-18	1.43181483911775e-14	4
2L	7363379	7377528	FBgn0031903	Wnt10	2L	7375602	7375606	2L_7375602_7375606	13.6218581517501	-4.19633564706363	0.986030958642537	-4.25578488209001	2.0831692736191e-05	0.000755252134951198	4
2L	7363379	7377528	FBgn0031903	Wnt10	2L	7375797	7375801	2L_7375797_7375801	281.365110666205	-3.28188254944074	0.370329743497092	-8.86205498496911	7.85528371965474e-19	9.07118423372159e-15	4
2L	7363379	7377528	FBgn0031903	Wnt10	2L	7376235	7376239	2L_7376235_7376239	55.9225915717766	-2.91246461944745	0.610014001908152	-4.77442257118218	1.80223604718571e-06	0.000113971671065511	4
2L	7363379	7377528	FBgn0031903	Wnt10	2L	7376459	7376463	2L_7376459_7376463	45.2404457246247	-3.16124246612062	0.685812638716107	-4.60948411805111	4.03669367130928e-06	0.000213092469627909	4
2L	7377702	7384344	FBgn0002938	ninaC	2L	7379372	7379376	2L_7379372_7379376	87.922441560425	-3.32527389798827	0.391310678911234	-8.49778469435172	1.93243114832884e-17	1.582800245524e-13	4
2L	7377702	7384344	FBgn0002938	ninaC	2L	7380179	7380183	2L_7380179_7380183	69.3544798020041	-2.75410337121978	0.382914960810127	-7.19246739639779	6.3630765306934e-13	7.94484423803064e-10	4
2L	7377702	7384344	FBgn0002938	ninaC	2L	7380505	7380509	2L_7380505_7380509	90.9030862325044	-4.90115341188394	0.517754476349798	-9.46617293671199	2.90284603991156e-21	1.18881995580122e-16	4
2L	7377702	7384344	FBgn0002938	ninaC	2L	7380789	7380793	2L_7380789_7380793	64.9040707681054	-5.27698276499779	0.570522451609766	-9.2493866807668	2.25784480859757e-20	5.54397351917301e-16	4
2L	7377702	7384344	FBgn0002938	ninaC	2L	7380985	7380989	2L_7380985_7380989	7.96157028951332	-5.86579247849165	1.5923632505976	-3.68370249457232	0.000229870515863979	0.00469714856725229	4
2L	7377702	7384344	FBgn0002938	ninaC	2L	7381202	7381206	2L_7381202_7381206	51.3923383702517	-3.99342593252712	0.511357490164752	-7.80946013177689	5.74334617291409e-15	1.99331103243267e-11	4
2L	7377702	7384344	FBgn0002938	ninaC	2L	7381552	7381556	2L_7381552_7381556	53.823067795988	-3.79002952755727	0.541363617371649	-7.00089441909317	2.5433356001708e-12	2.54045728866232e-09	4
2L	7377702	7384344	FBgn0002938	ninaC	2L	7381571	7381575	2L_7381571_7381575	43.0556913112764	-3.95746300618451	0.4907783413522	-8.06364640151162	7.40517510292919e-16	3.6983973060405e-12	4
2L	7377702	7384344	FBgn0002938	ninaC	2L	7382381	7382385	2L_7382381_7382385	99.8355018291991	-3.39944823623698	0.328372910417828	-10.3524015787766	4.08117810606427e-25	4.17847339211284e-20	4
2L	7377702	7384344	FBgn0002938	ninaC	2L	7383078	7383082	2L_7383078_7383082	53.199279289274	-3.1205439757452	0.419606282821188	-7.43683806344481	1.03123837109481e-13	1.88539838189591e-10	4
2L	7412417	7422736	FBgn0028387	chm	2L	7418753	7418757	2L_7418753_7418757	5.16321307616573	-5.65551118499011	1.50743752255958	-3.75173836417926	0.000175612678611344	0.00384638538601858	4
2L	7426866	7430329	FBgn0031912	CG5261	2L	7427331	7427335	2L_7427331_7427335	206.200585320839	-1.40242325596472	0.417791010554729	-3.35675785389118	0.000788621468254905	0.0116696372894653	4
2L	7426866	7430329	FBgn0031912	CG5261	2L	7427801	7427805	2L_7427801_7427805	239.561018138061	-1.38851851486965	0.425861536148521	-3.26049289970484	0.00111218751789823	0.0149514452248546	4
2L	7426866	7430329	FBgn0031912	CG5261	2L	7429408	7429412	2L_7429408_7429412	156.592238149497	-1.18054963822695	0.387653712478215	-3.04537168154501	0.00232392920568323	0.0250297883226039	4
2L	7472513	7496307	FBgn0260486	Ziz	2L	7494522	7494526	2L_7494522_7494526	47.6491411299797	1.32633916906895	0.428091535870233	3.09826067075291	0.00194660126097313	0.022160540779838	4
2L	7497805	7578980	FBgn0264895	RapGAP1	2L	7507254	7507258	2L_7507254_7507258	197.304693125309	1.6090107772242	0.532642859403557	3.02080605947846	0.00252102778925155	0.0264809402741405	4
2L	7497805	7578980	FBgn0264895	RapGAP1	2L	7529361	7529365	2L_7529361_7529365	58.252086907234	-1.89026191649111	0.637836890720564	-2.96355062554578	0.00304112033314744	0.03008132645945	4
2L	7642005	7675078	FBgn0264087	Slob	2L	7644669	7644673	2L_7644669_7644673	292.510456337108	-1.7287766701517	0.505211764008661	-3.42188522380106	0.000621885597041122	0.00981897370151256	4
2L	7642005	7675078	FBgn0264087	Slob	2L	7644957	7644961	2L_7644957_7644961	296.592353445905	-1.75384710871092	0.503388944558448	-3.48407951280956	0.000493832754794112	0.00829554316766325	4
2L	7642005	7675078	FBgn0264087	Slob	2L	7656145	7656149	2L_7656145_7656149	22.0924499234021	-3.50391100021058	0.83142059313178	-4.21436638586507	2.50480384967013e-05	0.000869623049659637	4
2L	7642005	7675078	FBgn0264087	Slob	2L	7656329	7656333	2L_7656329_7656333	29.90774309835	-3.15284496288785	0.664223341996874	-4.74666390586239	2.06799153784573e-06	0.000126708106290124	4
2L	7642005	7675078	FBgn0264087	Slob	2L	7662058	7662062	2L_7662058_7662062	6.32645121027702	-4.05505533443061	1.18494772501517	-3.42213858791004	0.000621306361713445	0.00981285469150318	4
2L	7786160	7790557	FBgn0031948	CG7149	2L	7786421	7786425	2L_7786421_7786425	42.9171027714764	-1.71697052476905	0.567146732672424	-3.02738326055164	0.0024668097523414	0.0260789766827118	4
2L	7796314	7800058	FBgn0031950	Herp	2L	7799570	7799574	2L_7799570_7799574	78.3418944119939	-1.59292520808645	0.526604263518784	-3.02489994562991	0.00248715391149236	0.0262425687714983	4
2L	7825347	7827315	FBgn0020618	Rack1	2L	7827106	7827110	2L_7827106_7827110	217.657381507232	-1.04776509781801	0.360713775867818	-2.90469942628961	0.00367605933603815	0.0343622440482909	4
2L	7864642	7871432	FBgn0045038	Proc	2L	7868741	7868745	2L_7868741_7868745	22.0875009504009	-2.59359911809641	0.603477366458393	-4.29775706969323	1.7253510603466e-05	0.000649800783382476	4
2L	7891187	7984196	FBgn0085450	Snoo	2L	7975256	7975260	2L_7975256_7975260	38.1434745161779	-1.81515022249643	0.568826458289528	-3.19104393975382	0.00141759719213197	0.0177367182989481	4
2L	8041873	8042909	FBgn0031980	RpL36A	2L	8041996	8042000	2L_8041996_8042000	117.052731158091	-1.59955862173891	0.435949457234333	-3.66913777548095	0.000243369901131131	0.00490592320484538	4
2L	8041873	8042909	FBgn0031980	RpL36A	2L	8042275	8042279	2L_8042275_8042279	104.183423761459	-1.93815426662428	0.459479310650809	-4.21815350919515	2.46311111518782e-05	0.000858203738020723	4
2L	8042189	8042350	FBgn0065055	snoRNA:Psi28S-2648	2L	8042275	8042279	2L_8042275_8042279	104.183423761459	-1.93815426662428	0.459479310650809	-4.21815350919515	2.46311111518782e-05	0.000858203738020723	4
2L	8083420	8116531	FBgn0261822	Bsg	2L	8091918	8091922	2L_8091918_8091922	50.2134926271453	2.92502982570786	0.928178278945421	3.15136638300911	0.00162508498322754	0.019542248170398	4
2L	8083420	8116531	FBgn0261822	Bsg	2L	8095864	8095868	2L_8095864_8095868	27.7688555556662	-2.12805445348715	0.660500625514692	-3.22188105700713	0.0012735199122047	0.0164454893978894	4
2L	8116965	8124010	FBgn0031985	mon2	2L	8122806	8122810	2L_8122806_8122810	13.0998970921968	-2.06964193467977	0.708038300545691	-2.92306494307537	0.00346604215938618	0.0329710359980112	4
2L	8190808	8196918	FBgn0031995	CG8475	2L	8193213	8193217	2L_8193213_8193217	6.61146278831412	-3.83789200128821	1.2118042583648	-3.16708905319992	0.00153973159296456	0.0188018223405192	4
2L	8209626	8211122	FBgn0003607	Su(var)205	2L	8210756	8210760	2L_8210756_8210760	26.2060482744182	-2.33950785800553	0.754074223305909	-3.10249016038365	0.00191899927245285	0.0219390119491723	4
2L	8220980	8239878	FBgn0032006	Pvr	2L	8221822	8221826	2L_8221822_8221826	156.305821468239	-1.24686320637776	0.34296696321944	-3.63551986078607	0.000277420618367788	0.0054215370473311	4
2L	8220980	8239878	FBgn0032006	Pvr	2L	8224964	8224968	2L_8224964_8224968	31.8042898856836	-1.88020051154244	0.623949682365951	-3.01338483643893	0.00258351075197299	0.0269386052378045	4
2L	8220980	8239878	FBgn0032006	Pvr	2L	8225216	8225220	2L_8225216_8225220	196.868072967001	-1.34674290360135	0.431287544069048	-3.12261024488511	0.00179254956930099	0.0209077688657225	4
2L	8220980	8239878	FBgn0032006	Pvr	2L	8226899	8226903	2L_8226899_8226903	283.073478635165	-0.876260299763358	0.225915821132481	-3.87870267505304	0.000105015013162554	0.00261634191693269	4
2L	8220980	8239878	FBgn0032006	Pvr	2L	8227547	8227551	2L_8227547_8227551	27.7702694303778	-2.3734198343125	0.662773586605429	-3.58104167438024	0.000342227056334654	0.0063613970471618	4
2L	8220980	8239878	FBgn0032006	Pvr	2L	8227792	8227796	2L_8227792_8227796	61.423435720601	-2.73743335047138	0.628912375486979	-4.35264665980175	1.34503835409701e-05	0.000537826232555626	4
2L	8220980	8239878	FBgn0032006	Pvr	2L	8228030	8228034	2L_8228030_8228034	52.4310624651821	-3.09600683754396	0.842245017399611	-3.6758980742952	0.000237014145231988	0.00480714267936447	4
2L	8220980	8239878	FBgn0032006	Pvr	2L	8228050	8228054	2L_8228050_8228054	19.1753925978842	-3.08773552331817	1.09971977968756	-2.80774755565042	0.00498893183846081	0.0422469540009902	4
2L	8220980	8239878	FBgn0032006	Pvr	2L	8228104	8228108	2L_8228104_8228108	21.6945364498682	-3.41647204777263	0.989447726974972	-3.45290807652647	0.000554577951341154	0.00904138677868036	4
2L	8220980	8239878	FBgn0032006	Pvr	2L	8228276	8228280	2L_8228276_8228280	5.7130296302675	-3.77881072037524	1.29150549024367	-2.9258959787018	0.00343465759927129	0.0327333131940605	4
2L	8220980	8239878	FBgn0032006	Pvr	2L	8229366	8229370	2L_8229366_8229370	103.539728715621	-1.39916398768131	0.41496959460156	-3.37172652137259	0.000746985821835468	0.0112107001440637	4
2L	8342695	8344378	FBgn0032024	CG14273	2L	8343795	8343799	2L_8343795_8343799	88.1176932440766	-2.77224172330522	0.654592295933811	-4.23506622446644	2.28484359694615e-05	0.000809731487814933	4
2L	8342695	8344378	FBgn0032024	CG14273	2L	8344084	8344088	2L_8344084_8344088	92.5187189118334	-2.72316150144343	0.646274947282062	-4.21362689811172	2.51302288698416e-05	0.000871147232981162	4
2L	8343320	8345015	FBgn0266911	CR45371	2L	8343795	8343799	2L_8343795_8343799	88.1176932440766	-2.77224172330522	0.654592295933811	-4.23506622446644	2.28484359694615e-05	0.000809731487814933	4
2L	8343320	8345015	FBgn0266911	CR45371	2L	8344084	8344088	2L_8344084_8344088	92.5187189118334	-2.72316150144343	0.646274947282062	-4.21362689811172	2.51302288698416e-05	0.000871147232981162	4
2L	8343320	8345015	FBgn0266911	CR45371	2L	8344783	8344787	2L_8344783_8344787	284.794736832581	-1.65390432854598	0.43415295341462	-3.80949689628503	0.000139249854562637	0.00323397008269049	4
2L	8343320	8345015	FBtr0345780	CR45371-RA	2L	8343795	8343799	2L_8343795_8343799	88.1176932440766	-2.77224172330522	0.654592295933811	-4.23506622446644	2.28484359694615e-05	0.000809731487814933	4
2L	8343320	8345015	FBtr0345780	CR45371-RA	2L	8344084	8344088	2L_8344084_8344088	92.5187189118334	-2.72316150144343	0.646274947282062	-4.21362689811172	2.51302288698416e-05	0.000871147232981162	4
2L	8343320	8345015	FBtr0345780	CR45371-RA	2L	8344783	8344787	2L_8344783_8344787	284.794736832581	-1.65390432854598	0.43415295341462	-3.80949689628503	0.000139249854562637	0.00323397008269049	4
2L	8366038	8370090	FBgn0260439	Pp2A-29B	2L	8369574	8369578	2L_8369574_8369578	31.2864032992178	-2.28322204618166	0.834574280974686	-2.73579248513999	0.00622302556489587	0.0489409877817182	4
2L	8370343	8370670	FBgn0266880	CR45341	2L	8370527	8370531	2L_8370527_8370531	33.0702650541555	-2.56303213421176	0.621896508266545	-4.12131616779113	3.76714008141692e-05	0.00119542932083519	4
2L	8370343	8370670	FBtr0345735	CR45341-RA	2L	8370527	8370531	2L_8370527_8370531	33.0702650541555	-2.56303213421176	0.621896508266545	-4.12131616779113	3.76714008141692e-05	0.00119542932083519	4
2L	8370454	8374250	FBgn0032029	CG17292	2L	8370527	8370531	2L_8370527_8370531	33.0702650541555	-2.56303213421176	0.621896508266545	-4.12131616779113	3.76714008141692e-05	0.00119542932083519	4
2L	8374461	8375549	FBgn0032030	Wdr82	2L	8374576	8374580	2L_8374576_8374580	28.8522306413655	-1.75634385259003	0.594051312068042	-2.95655243395685	0.00311099331208815	0.0305780194177346	4
2L	8377035	8378206	FBgn0032032	CG17294	2L	8377107	8377111	2L_8377107_8377111	20.9210605586752	-2.64176260896749	0.942942490119867	-2.80161583198109	0.00508473837150919	0.0427611691181237	4
2L	8384455	8388804	FBgn0032036	CG13384	2L	8386307	8386311	2L_8386307_8386311	47.8011704860497	-1.1703341040381	0.422226312717336	-2.77181707721185	0.00557443522515237	0.0454694850296367	4
2L	8400421	8401592	FBgn0051898	CG31898	2L	8400946	8400950	2L_8400946_8400950	28.7741684630772	-2.85475767412534	0.710764063268641	-4.01646315796688	5.90780947227109e-05	0.00169382572111174	4
2L	8400421	8401592	FBgn0051898	CG31898	2L	8401216	8401220	2L_8401216_8401220	25.2489786363374	-2.66785991451284	0.873144613671849	-3.05546168726123	0.00224714310964401	0.0244624751327721	4
2L	8449691	8463994	FBgn0026718	fu12	2L	8451714	8451718	2L_8451714_8451718	11.1318775033796	-6.81260609676851	1.69626691218775	-4.01623473748126	5.91353558902674e-05	0.00169499279884354	4
2L	8542147	8672041	FBgn0011259	Sema-1a	2L	8660636	8660640	2L_8660636_8660640	9.16747352357924	-2.3501445019953	0.827068901398346	-2.84153411888883	0.00448970475511822	0.0393262957448684	4
2L	8933962	8936096	FBgn0032074	Tsp29Fa	2L	8934505	8934509	2L_8934505_8934509	241.524085138286	-1.48127490650659	0.274324854504935	-5.39971089816049	6.67483741867353e-08	8.87527992562949e-06	4
2L	8933962	8936096	FBgn0032074	Tsp29Fa	2L	8934957	8934961	2L_8934957_8934961	161.420956957213	-1.0020425501299	0.320519355475984	-3.12630901382486	0.00177015440673415	0.0207244698432326	4
2L	8934796	8935720	FBgn0267740	CR46071	2L	8934957	8934961	2L_8934957_8934961	161.420956957213	-1.0020425501299	0.320519355475984	-3.12630901382486	0.00177015440673415	0.0207244698432326	4
2L	8934796	8935720	FBtr0347300	CR46071-RA	2L	8934957	8934961	2L_8934957_8934961	161.420956957213	-1.0020425501299	0.320519355475984	-3.12630901382486	0.00177015440673415	0.0207244698432326	4
2L	8937390	8939743	FBgn0032075	Tsp29Fb	2L	8937662	8937666	2L_8937662_8937666	262.353166587289	-1.55901887045163	0.40607368092778	-3.83925120901619	0.000123410112115207	0.00295714475923369	4
2L	8937390	8939743	FBgn0032075	Tsp29Fb	2L	8937958	8937962	2L_8937958_8937962	293.557771130628	-1.5982133425055	0.432742160165537	-3.69322310055054	0.000221429597394363	0.00456386727943218	4
2L	8937390	8939743	FBgn0032075	Tsp29Fb	2L	8938189	8938193	2L_8938189_8938193	70.9112303755304	-2.67533231567061	0.86805694132399	-3.08197790756687	0.0020563009822819	0.0230320351271392	4
2L	8937390	8939743	FBgn0032075	Tsp29Fb	2L	8938693	8938697	2L_8938693_8938697	54.5492113690698	-2.63400097109644	0.612010978588913	-4.30384594925004	1.67858403290252e-05	0.00063539068470562	4
2L	8939725	8942105	FBgn0032076	CG9510	2L	8940079	8940083	2L_8940079_8940083	159.477563214674	-1.34303970359716	0.466978239402021	-2.87602202902851	0.00402721604794023	0.0365501547068843	4
2L	8939725	8942105	FBgn0032076	CG9510	2L	8940464	8940468	2L_8940464_8940468	164.483168472704	-1.3693384377311	0.420820399659201	-3.25397352134082	0.0011380288667756	0.015184198539904	4
2L	9166778	9250211	FBgn0041092	tai	2L	9239130	9239134	2L_9239130_9239134	82.5367902239024	-2.12240572586536	0.638150539834639	-3.32586998424435	0.000881430329151326	0.0126428079041509	4
2L	9166778	9250211	FBgn0041092	tai	2L	9249161	9249165	2L_9249161_9249165	28.3476637077884	-4.66850725392965	1.55606425282933	-3.00020210954726	0.0026980051685105	0.0277358258855773	4
2L	9256563	9302494	FBgn0267252	Ggamma30A	2L	9291470	9291474	2L_9291470_9291474	18.2732167190741	-3.16813891511534	1.04411756927569	-3.03427411657587	0.00241115240085393	0.0256694839772308	4
2L	9256563	9302494	FBgn0267252	Ggamma30A	2L	9291696	9291700	2L_9291696_9291700	120.836987488052	-1.48698406829031	0.39734576695989	-3.74229246146822	0.000182349116115877	0.00395749372630374	4
2L	9256563	9302494	FBgn0267252	Ggamma30A	2L	9291956	9291960	2L_9291956_9291960	248.128401144476	-1.12688176296074	0.381676095646153	-2.95245569689922	0.00315257305137455	0.0308254263481933	4
2L	9256563	9302494	FBgn0267252	Ggamma30A	2L	9292338	9292342	2L_9292338_9292342	111.691467345978	-1.44830626621061	0.397093521264192	-3.64726742858904	0.00026504402809606	0.00523665527393187	4
2L	9491176	9494876	FBgn0004868	Gdi	2L	9492012	9492016	2L_9492012_9492016	72.6951113643566	-2.18545501930227	0.683818149921841	-3.19595936368765	0.00139366738625434	0.017533501349333	4
2L	9547720	9566750	FBgn0032129	jp	2L	9556089	9556093	2L_9556089_9556093	11.2279391482006	-3.17862127715685	1.01885966331971	-3.11978321607126	0.0018098418222237	0.0210530983498893	4
2L	9568890	9573572	FBgn0032130	CG3838	2L	9571793	9571797	2L_9571793_9571797	5.89595082958849	-3.6831819171664	1.25386849795762	-2.93745470371558	0.0033091850987297	0.0318877747904322	4
2L	9613166	9616404	FBgn0040070	Trx-2	2L	9616100	9616104	2L_9616100_9616104	136.751316019872	-2.1983765312087	0.565091793624767	-3.89029986988003	0.000100120420505751	0.00252139444916019	4
2L	9613166	9616404	FBgn0040070	Trx-2	2L	9616270	9616274	2L_9616270_9616274	36.3799500268949	-3.16693573251654	0.74885144505189	-4.22905738306627	2.34672489165107e-05	0.000825743234989275	4
2L	9616469	9623109	FBgn0032135	GlcAT-S	2L	9617619	9617623	2L_9617619_9617623	36.0948985863366	-2.18476713644477	0.70964723003497	-3.07866647536566	0.00207929320895441	0.0231999084759528	4
2L	9616469	9623109	FBgn0032135	GlcAT-S	2L	9620754	9620758	2L_9620754_9620758	17.734804524823	-2.53350840599402	0.87792455652615	-2.88579284764381	0.00390429043739712	0.0357842033760326	4
2L	9616469	9623109	FBgn0032135	GlcAT-S	2L	9620959	9620963	2L_9620959_9620963	67.376289664949	-2.13304359745262	0.729410788314247	-2.92433787877244	0.00345189837486386	0.0328601019126051	4
2L	9616469	9623109	FBgn0032135	GlcAT-S	2L	9621203	9621207	2L_9621203_9621207	56.5295810153561	-2.32679407546925	0.74760147753556	-3.11234547467648	0.00185607153508764	0.0214325864826497	4
2L	9616469	9623109	FBgn0032135	GlcAT-S	2L	9621368	9621372	2L_9621368_9621372	55.1160669337731	-2.34348545241571	0.71594610180962	-3.27327077623907	0.00106310580418208	0.0144755882894439	4
2L	9616469	9623109	FBgn0032135	GlcAT-S	2L	9621639	9621643	2L_9621639_9621643	138.638680599699	-1.65252040645474	0.502827394247883	-3.28645659595882	0.00101456408095366	0.0140074375136864	4
2L	9616469	9623109	FBgn0032135	GlcAT-S	2L	9622094	9622098	2L_9622094_9622098	104.486091821505	-1.26389382748365	0.45446534198159	-2.7810565751235	0.00541822938752821	0.0446437692003639	4
2L	9682315	9699297	FBgn0000273	Pka-C1	2L	9699183	9699187	2L_9699183_9699187	427.227715925744	-1.18034169520888	0.362098991163687	-3.25972102660542	0.00111521848073903	0.0149773883283652	4
2L	9711512	9746495	FBgn0028704	Nckx30C	2L	9720475	9720479	2L_9720475_9720479	73.6500566652427	-2.17921888282653	0.433200691313614	-5.03050647545919	4.89185864542861e-07	4.12390329809438e-05	4
2L	9711512	9746495	FBgn0028704	Nckx30C	2L	9721327	9721331	2L_9721327_9721331	102.974826026404	-1.05730305805081	0.370466505650968	-2.85397746334169	0.00431755940667481	0.0383081163986028	4
2L	9711512	9746495	FBgn0028704	Nckx30C	2L	9722823	9722827	2L_9722823_9722827	188.101048957682	-1.17641574081787	0.348436727506197	-3.37626790734035	0.000734763346554467	0.0110710832190776	4
2L	9711512	9746495	FBgn0028704	Nckx30C	2L	9723400	9723404	2L_9723400_9723404	171.346890890084	-1.0189085406143	0.317228150838387	-3.21191085318713	0.0013185528368013	0.0168611395295153	4
2L	9793317	9886250	FBgn0032151	nAChRalpha6	2L	9798796	9798800	2L_9798796_9798800	76.9371603796765	5.33930991536331	0.589041851493655	9.06439822879177	1.25293936651141e-19	2.33238080183463e-15	4
2L	9793317	9886250	FBgn0032151	nAChRalpha6	2L	9799486	9799490	2L_9799486_9799490	122.697492801259	5.48211951050861	0.569496337636318	9.62625946509511	6.19433697032301e-22	3.17100498184776e-17	4
2L	9793317	9886250	FBgn0032151	nAChRalpha6	2L	9803597	9803601	2L_9803597_9803601	14.8424819307674	4.22873404066626	0.844041176667942	5.0101039588616	5.44006406225405e-07	4.49173805604693e-05	4
2L	9793317	9886250	FBgn0032151	nAChRalpha6	2L	9803606	9803610	2L_9803606_9803610	29.963930581661	4.97619313411808	0.826081062526226	6.02385572052755	1.70310199264932e-09	5.02508341254778e-07	4
2L	9793317	9886250	FBgn0032151	nAChRalpha6	2L	9804276	9804280	2L_9804276_9804280	45.6522934063582	5.21696800660291	0.697842906063962	7.47584873510878	7.67071503806963e-14	1.48180846878815e-10	4
2L	9793317	9886250	FBgn0032151	nAChRalpha6	2L	9805361	9805365	2L_9805361_9805365	29.2663035720498	5.91173735547768	0.959648053267677	6.16031818680583	7.25989236294227e-10	2.48594254076081e-07	4
2L	9793317	9886250	FBgn0032151	nAChRalpha6	2L	9806024	9806028	2L_9806024_9806028	25.2712378186035	5.80817967197874	0.982988892497221	5.9086930852529	3.44832470347166e-09	8.74771709481785e-07	4
2L	9793317	9886250	FBgn0032151	nAChRalpha6	2L	9815854	9815858	2L_9815854_9815858	142.696675969158	1.71806341955165	0.54105851456602	3.17537451735641	0.00149643227053037	0.0184236076943219	4
2L	9793317	9886250	FBgn0032151	nAChRalpha6	2L	9816495	9816499	2L_9816495_9816499	136.7045901673	1.96242461285846	0.483789729206911	4.05635856733775	4.98437213466627e-05	0.00148241091252192	4
2L	9793317	9886250	FBgn0032151	nAChRalpha6	2L	9819991	9819995	2L_9819991_9819995	37.3411079904383	1.97115752305313	0.703907054200567	2.80030937506627	0.00510536509491655	0.0428853181177287	4
2L	9793317	9886250	FBgn0032151	nAChRalpha6	2L	9820323	9820327	2L_9820323_9820327	93.6452475090689	2.57709903334909	0.611732834155795	4.21278520533485	2.52240909880871e-05	0.000873366023579409	4
2L	9793317	9886250	FBgn0032151	nAChRalpha6	2L	9821207	9821211	2L_9821207_9821211	78.5574675475263	3.01884932334479	0.689174855013333	4.38038228090372	1.18471281969477e-05	0.000487033275774459	4
2L	9793317	9886250	FBgn0032151	nAChRalpha6	2L	9827441	9827445	2L_9827441_9827445	39.0102251843003	2.97014097430594	0.71806421900028	4.13631663535762	3.5292512451643e-05	0.00113413649809345	4
2L	9793317	9886250	FBgn0032151	nAChRalpha6	2L	9836528	9836532	2L_9836528_9836532	102.645508447999	2.04511576326957	0.612462223709207	3.33917045672449	0.000840289852821114	0.0122176326864787	4
2L	9793317	9886250	FBgn0032151	nAChRalpha6	2L	9838660	9838664	2L_9838660_9838664	34.3040945383635	3.84722043571194	0.583146572806941	6.59734724529645	4.18579598635681e-11	2.49161939690207e-08	4
2L	9793317	9886250	FBgn0032151	nAChRalpha6	2L	9838841	9838845	2L_9838841_9838845	67.8793753414744	3.51842620635318	0.576022745378137	6.10813762925884	1.00800415223617e-09	3.2919775796666e-07	4
2L	9895287	9896104	FBgn0010520	Bka	2L	9895571	9895575	2L_9895571_9895575	139.490435273269	-1.79696542164236	0.635465866876988	-2.82779219987628	0.00468702196003898	0.0405243597669442	4
2L	9925161	9930378	FBgn0259712	CG42366	2L	9925602	9925606	2L_9925602_9925606	176.187108603405	-1.24638399003745	0.373303954089855	-3.33879128892763	0.000841437588373695	0.0122258917261126	4
2L	9925161	9930378	FBgn0259712	CG42366	2L	9925843	9925847	2L_9925843_9925847	144.065117179966	-1.34446790419221	0.458190112982184	-2.93430143099681	0.00334299379115134	0.0321379414378628	4
2L	10003832	10008889	FBgn0043456	CG4747	2L	10004115	10004119	2L_10004115_10004119	210.401595581788	-1.14988341688361	0.370948183686322	-3.09984916345073	0.00193619216830524	0.0220727200712353	4
2L	10003832	10008889	FBgn0043456	CG4747	2L	10004589	10004593	2L_10004589_10004593	270.728502539755	-1.68877493219911	0.363075739695629	-4.65130204958016	3.29845794406819e-06	0.000181435203104502	4
2L	10003832	10008889	FBgn0043456	CG4747	2L	10004849	10004853	2L_10004849_10004853	248.349808654675	-1.36839498972481	0.374480019950743	-3.65412015814569	0.000258065398888329	0.00513442825491308	4
2L	10004310	10005043	FBgn0266167	CR44873	2L	10004589	10004593	2L_10004589_10004593	270.728502539755	-1.68877493219911	0.363075739695629	-4.65130204958016	3.29845794406819e-06	0.000181435203104502	4
2L	10004310	10005043	FBgn0266167	CR44873	2L	10004849	10004853	2L_10004849_10004853	248.349808654675	-1.36839498972481	0.374480019950743	-3.65412015814569	0.000258065398888329	0.00513442825491308	4
2L	10004310	10005043	FBtr0343745	CR44873-RA	2L	10004589	10004593	2L_10004589_10004593	270.728502539755	-1.68877493219911	0.363075739695629	-4.65130204958016	3.29845794406819e-06	0.000181435203104502	4
2L	10004310	10005043	FBtr0343745	CR44873-RA	2L	10004849	10004853	2L_10004849_10004853	248.349808654675	-1.36839498972481	0.374480019950743	-3.65412015814569	0.000258065398888329	0.00513442825491308	4
2L	10209853	10210681	FBgn0032193	CG5727	2L	10210356	10210360	2L_10210356_10210360	93.9379758949909	-1.46153116263811	0.405606422568264	-3.60332352082549	0.000314174085553857	0.00596244675009146	4
2L	10261795	10263554	FBgn0011305	Rsf1	2L	10263399	10263403	2L_10263399_10263403	50.016797566136	-1.2936599525011	0.451816673655889	-2.86324084065647	0.00419331692806771	0.0375747033400389	4
2L	10270051	10271465	FBgn0260750	Mulk	2L	10270328	10270332	2L_10270328_10270332	150.594963010784	-1.24005089566198	0.36949067921337	-3.35610873406062	0.000790474835167164	0.0116889753323001	4
2L	10308131	10310956	FBgn0027491	Cdk5alpha	2L	10309470	10309474	2L_10309470_10309474	171.221248030069	-1.38495590018684	0.486630771852337	-2.84600970652774	0.00442708453978514	0.0389757209419506	4
2L	10368025	10373900	FBgn0041723	rho-5	2L	10368354	10368358	2L_10368354_10368358	123.817209802847	-1.27674558075636	0.4526261628434	-2.8207507333112	0.00479114155063585	0.041101805028279	4
2L	10368025	10373900	FBgn0041723	rho-5	2L	10368731	10368735	2L_10368731_10368735	37.368272088381	-2.8717284696194	0.799188218984096	-3.59330680983994	0.000326507752301293	0.00613942510773473	4
2L	10393774	10396332	FBgn0262782	Mdh1	2L	10394847	10394851	2L_10394847_10394851	70.1924253289395	-2.25360286808323	0.699037704521666	-3.22386454050474	0.00126473210190757	0.0163608985433956	4
2L	10423291	10425482	FBgn0032246	CG5168	2L	10424602	10424606	2L_10424602_10424606	201.794604064118	-1.15888785763791	0.413969694947063	-2.79945095446202	0.00511895923172737	0.0429695434927584	4
2L	10423291	10425482	FBgn0032246	CG5168	2L	10424914	10424918	2L_10424914_10424918	181.049642291346	-1.22460214807047	0.400496585029923	-3.05770933846782	0.00223035797005801	0.0243443864816392	4
2L	10423291	10425482	FBgn0032246	CG5168	2L	10425101	10425105	2L_10425101_10425105	13.4165405799825	-3.30153592735088	0.923374453023965	-3.57551144775411	0.000349543879137756	0.0064662933456753	4
2L	10426887	10428632	FBgn0267330	KdelR	2L	10428402	10428406	2L_10428402_10428406	95.3656499247927	-2.34904172595625	0.696405116107317	-3.37309659510638	0.000743278723550176	0.0111681609674143	4
2L	10432687	10435656	FBgn0032249	CG5337	2L	10435126	10435130	2L_10435126_10435130	164.731318722546	-2.3817488846354	0.569319176438485	-4.18350370618992	2.87050408088093e-05	0.000967627127740203	4
2L	10629352	10638471	FBgn0032271	CG7329	2L	10631925	10631929	2L_10631925_10631929	36.5071503596095	-1.74362408352315	0.52638876668638	-3.3124264685572	0.000924904359846264	0.0131039103270601	4
2L	10629352	10638471	FBgn0032271	CG7329	2L	10633049	10633053	2L_10633049_10633053	91.075164465757	1.20373910584163	0.400160421741925	3.0081413364212	0.00262850862405353	0.0272427217659661	4
2L	10629352	10638471	FBgn0032271	CG7329	2L	10636961	10636965	2L_10636961_10636965	173.568841566324	2.5473106867692	0.62323467210854	4.08724161342161	4.36532432087057e-05	0.00134276510520659	4
2L	10732653	10733307	FBgn0032293	Dpy-30L1	2L	10733126	10733130	2L_10733126_10733130	586.130626130523	-0.999231485012612	0.364051890799777	-2.74475015860355	0.00605569809923763	0.0480735052550385	4
2L	10772038	10801109	FBgn0051869	CG31869	2L	10788205	10788209	2L_10788205_10788209	176.764871552066	1.47555868364812	0.503953385979197	2.92796660306401	0.00341186691031561	0.0325754480280603	4
2L	10837732	10842597	FBgn0032305	CG6700	2L	10840260	10840264	2L_10840260_10840264	125.752678562636	-1.56535512960847	0.490384008298578	-3.19210068664265	0.00141242088105665	0.0176935396410258	4
2L	10858536	10862006	FBgn0027363	Stam	2L	10859500	10859504	2L_10859500_10859504	30.1652725052843	-1.93828624550066	0.580283483220396	-3.34024024730769	0.000837059435262265	0.0121832309015015	4
2L	10917015	10964153	FBgn0261871	dpr2	2L	10939886	10939890	2L_10939886_10939890	214.957473807555	1.73475276227605	0.469129983795977	3.69780833073013	0.000217468991097609	0.00450624270077668	4
2L	10917015	10964153	FBgn0261871	dpr2	2L	10943399	10943403	2L_10943399_10943403	88.791167540372	2.00146627379274	0.477099064758195	4.19507482121587	2.72781527435174e-05	0.000929245180666207	4
2L	10943272	10943622	FBgn0265686	CR44493	2L	10943399	10943403	2L_10943399_10943403	88.791167540372	2.00146627379274	0.477099064758195	4.19507482121587	2.72781527435174e-05	0.000929245180666207	4
2L	10943272	10943622	FBtr0340555	CR44493-RA	2L	10943399	10943403	2L_10943399_10943403	88.791167540372	2.00146627379274	0.477099064758195	4.19507482121587	2.72781527435174e-05	0.000929245180666207	4
2L	10964905	10970275	FBgn0053129	CG33129	2L	10968387	10968391	2L_10968387_10968391	60.6013429636385	-1.35394552297282	0.480923560881167	-2.8153029568609	0.00487312705000721	0.0415896503053339	4
2L	10964905	10970275	FBgn0053129	CG33129	2L	10968683	10968687	2L_10968683_10968687	60.8759025014905	-1.36837411083801	0.479597148005222	-2.85317399515293	0.00432849146071954	0.0383733394189704	4
2L	11011162	11012135	FBgn0267425	CR45778	2L	11011920	11011924	2L_11011920_11011924	84.0255984620895	-1.18486053067966	0.429796581326846	-2.75679375350501	0.00583711562253708	0.0468856787439993	4
2L	11011162	11012135	FBtr0346761	CR45778-RA	2L	11011920	11011924	2L_11011920_11011924	84.0255984620895	-1.18486053067966	0.429796581326846	-2.75679375350501	0.00583711562253708	0.0468856787439993	4
2L	11011312	11012135	FBgn0250837	dUTPase	2L	11011920	11011924	2L_11011920_11011924	84.0255984620895	-1.18486053067966	0.429796581326846	-2.75679375350501	0.00583711562253708	0.0468856787439993	4
2L	11120642	11121714	FBgn0032345	CG14921	2L	11120877	11120881	2L_11120877_11120881	114.919100781141	-1.22233051550121	0.397042156415222	-3.07859126732857	0.00207981812805995	0.0232024079785661	4
2L	11120642	11121714	FBgn0032345	CG14921	2L	11121546	11121550	2L_11121546_11121550	52.4610107329122	-1.39606175587203	0.463471933962739	-3.012181868135	0.00259377148968142	0.0270098352521911	4
2L	11280298	11281920	FBgn0032358	Ppt2	2L	11280936	11280940	2L_11280936_11280940	43.2121719656286	-2.38655102401718	0.693107346288183	-3.44326320706013	0.00057473965503663	0.00927190496199012	4
2L	11496804	11498948	FBgn0032361	CG6488	2L	11498607	11498611	2L_11498607_11498611	62.1145469221228	-1.63624972618426	0.553143884383889	-2.95809060242394	0.00309551125400379	0.0304624014061826	4
2L	11581937	11626883	FBgn0015400	kek2	2L	11611700	11611704	2L_11611700_11611704	69.9307053628193	-1.79321505238809	0.5988676953842	-2.99434260055999	0.00275036922294354	0.0281003694762849	4
2L	11581937	11626883	FBgn0015400	kek2	2L	11622309	11622313	2L_11622309_11622313	40.8086266151178	-1.91999984932558	0.699835294673622	-2.74350245541845	0.00607875935949827	0.048200720125687	4
2L	11581937	11626883	FBgn0015400	kek2	2L	11622552	11622556	2L_11622552_11622556	48.003984874995	-2.07839155168768	0.659436484897265	-3.15176912301338	0.0016228453541543	0.0195235463840571	4
2L	11581937	11626883	FBgn0015400	kek2	2L	11622801	11622805	2L_11622801_11622805	57.3040777956707	-2.18371464242166	0.653431790213461	-3.34191674651809	0.000832020120206653	0.0121321011161772	4
2L	11581937	11626883	FBgn0015400	kek2	2L	11623069	11623073	2L_11623069_11623073	204.089747137258	-1.48845167118494	0.533052043660912	-2.79231960347155	0.00523316385964895	0.0436424928021559	4
2L	11581937	11626883	FBgn0015400	kek2	2L	11624853	11624857	2L_11624853_11624857	48.8477699317541	-1.61842203888746	0.464995526334568	-3.48051098823473	0.000500458295271702	0.00836758750765053	4
2L	11610510	11611772	FBgn0032368	spag4	2L	11611700	11611704	2L_11611700_11611704	69.9307053628193	-1.79321505238809	0.5988676953842	-2.99434260055999	0.00275036922294354	0.0281003694762849	4
2L	11794327	11809438	FBgn0020309	crol	2L	11798546	11798550	2L_11798546_11798550	148.919205873982	-1.60832841673295	0.571804659817514	-2.8127235221312	0.00491238684104342	0.0417958100261958	4
2L	11794327	11809438	FBgn0020309	crol	2L	11798836	11798840	2L_11798836_11798840	186.378986090456	-1.4501347080626	0.505189347230754	-2.87047760609297	0.00409852226423352	0.0369695699309532	4
2L	11794327	11809438	FBgn0020309	crol	2L	11800883	11800887	2L_11800883_11800887	213.672199151312	-0.948204357951346	0.333368898667188	-2.84430959739278	0.0044507777970545	0.039116565858932	4
2L	11794327	11809438	FBgn0020309	crol	2L	11801061	11801065	2L_11801061_11801065	11.8958175278213	-2.02513988042172	0.74288584394346	-2.72604451536143	0.00640983529313503	0.0498908755247329	4
2L	11794327	11809438	FBgn0020309	crol	2L	11803850	11803854	2L_11803850_11803854	474.44073084934	-0.949854141785044	0.347629650561036	-2.73237377839343	0.00628797597967435	0.0492889892204554	4
2L	11810092	11813780	FBgn0032378	CycY	2L	11811064	11811068	2L_11811064_11811068	5.51131353781397	-3.51394885588893	1.18764026141758	-2.95876535180329	0.0030887419242569	0.0304143845887597	4
2L	11814156	11928572	FBgn0264815	Pde1c	2L	11817160	11817164	2L_11817160_11817164	120.353389298367	-1.3193858510091	0.422439421324148	-3.12325456481653	0.00178862972949637	0.0208822232223166	4
2L	11814156	11928572	FBgn0264815	Pde1c	2L	11817499	11817503	2L_11817499_11817503	100.997218870148	-1.47391657837192	0.446522745843921	-3.30087681331045	0.000963831908429173	0.0135022188017531	4
2L	11984327	11988039	FBgn0032388	CG6686	2L	11987830	11987834	2L_11987830_11987834	44.806031678055	-1.59358422670384	0.524575585962374	-3.03785435187627	0.00238269085742419	0.0254418752408112	4
2L	12001234	12002266	FBgn0032394	CG6746	2L	12001527	12001531	2L_12001527_12001531	28.4045941034154	-2.11785931323746	0.732747064415648	-2.89030064545726	0.00384873552850649	0.0354392425893163	4
2L	12001234	12002266	FBgn0032394	CG6746	2L	12001749	12001753	2L_12001749_12001753	91.0692575683249	-1.85839150782028	0.67696289755749	-2.74518960274696	0.00604759465249584	0.0480321938289509	4
2L	12063457	12066775	FBgn0032405	CG14946	2L	12064245	12064249	2L_12064245_12064249	120.343445578631	-1.32979100407608	0.410616738857847	-3.238521176158	0.00120151101123053	0.0157540505057088	4
2L	12063457	12066775	FBgn0032405	CG14946	2L	12064751	12064755	2L_12064751_12064755	286.234092544211	-0.946731933785041	0.291470826693152	-3.24811901254776	0.00116170668750742	0.0153898139993219	4
2L	12107221	12109116	FBgn0015797	Rab6	2L	12108195	12108199	2L_12108195_12108199	21.5911103462048	-2.66838363557209	0.896457379380132	-2.976587283399	0.00291476099498461	0.0292344131769694	4
2L	12107221	12109116	FBgn0015797	Rab6	2L	12108414	12108418	2L_12108414_12108418	21.4452972685896	-2.80179613919642	0.880428430562917	-3.18230993222816	0.00146105377714475	0.018103416424929	4
2L	12175004	12313438	FBgn0000114	aret	2L	12299907	12299911	2L_12299907_12299911	240.693217171546	-1.71233054237234	0.432681782384614	-3.95748240874684	7.57438636306935e-05	0.00203997362461263	4
2L	12175004	12313438	FBgn0000114	aret	2L	12300304	12300308	2L_12300304_12300308	163.550055925422	-1.59260612908254	0.4466063112288	-3.56601796490652	0.000362446536723493	0.00663722522194565	4
2L	12175004	12313438	FBgn0000114	aret	2L	12305554	12305558	2L_12305554_12305558	47.7522988149224	-1.81023755506247	0.552746484818606	-3.27498700540182	0.00105666834027535	0.0144129689692946	4
2L	12175004	12313438	FBgn0000114	aret	2L	12305804	12305808	2L_12305804_12305808	44.4160686786883	-1.75043418416222	0.498872532313357	-3.50878044145899	0.00045016635972436	0.00777559385474802	4
2L	12343643	12344266	FBgn0264361	CG43813	2L	12343770	12343774	2L_12343770_12343774	72.824033613893	-1.97387092354945	0.559782055622372	-3.52614183274395	0.000421661084315545	0.00741457251293478	4
2L	12343643	12344266	FBgn0264361	CG43813	2L	12343780	12343784	2L_12343780_12343784	92.3493821884097	-1.75839033809727	0.528396565783263	-3.32778532633108	0.000875392946493064	0.0125791202012275	4
2L	12343643	12344266	FBgn0264361	CG43813	2L	12344057	12344061	2L_12344057_12344061	165.241168009989	-1.52088396369007	0.470840902579944	-3.23014410038821	0.00123727840472547	0.0160860332938937	4
2L	12344219	12397528	FBgn0262475	bru-2	2L	12359974	12359978	2L_12359974_12359978	38.6511960625781	-1.61916252629932	0.514282907925984	-3.14838875907646	0.00164173195809737	0.019671962642383	4
2L	12344219	12397528	FBgn0262475	bru-2	2L	12381295	12381299	2L_12381295_12381299	8.52996098643714	-3.16540455092658	1.11186458022409	-2.84693352700255	0.00441425787322496	0.0388974419564734	4
2L	12344219	12397528	FBgn0262475	bru-2	2L	12384601	12384605	2L_12384601_12384605	13.5649122966471	-2.77876824430125	0.875899126393656	-3.1724751864319	0.00151145474858556	0.0185616868153033	4
2L	12426631	12427709	FBgn0032429	CG5446	2L	12427557	12427561	2L_12427557_12427561	145.249153605801	-0.895726652658192	0.287762124512973	-3.11273297058874	0.00185363649359809	0.0214129209929535	4
2L	12429827	12430892	FBgn0032431	CG5435	2L	12430760	12430764	2L_12430760_12430764	200.56174954455	-1.08363839689854	0.367095482315924	-2.95192517778238	0.00315799443216615	0.0308578070187917	4
2L	12431075	12434665	FBgn0265298	SC35	2L	12434604	12434608	2L_12434604_12434608	192.740247466404	-1.31122575914608	0.378452826149937	-3.46470066688469	0.000530821954233187	0.00875939639974383	4
2L	12434452	12441279	FBgn0020443	Elf	2L	12434604	12434608	2L_12434604_12434608	192.740247466404	-1.31122575914608	0.378452826149937	-3.46470066688469	0.000530821954233187	0.00875939639974383	4
2L	12434452	12441279	FBgn0020443	Elf	2L	12435019	12435023	2L_12435019_12435023	182.471151418504	-1.20011672567449	0.338428977520814	-3.54614056534413	0.000390917625791509	0.00701186233339837	4
2L	12455540	12546611	FBgn0259176	bun	2L	12517459	12517463	2L_12517459_12517463	112.185352196269	-1.11188347329208	0.404280698586062	-2.75027592754439	0.00595451004490534	0.0475080114114622	4
2L	12455540	12546611	FBgn0259176	bun	2L	12538276	12538280	2L_12538276_12538280	16.3044217344888	-2.83728685064008	0.842467802675415	-3.36782823228347	0.000757627822093213	0.0113346923266153	4
2L	12455540	12546611	FBgn0259176	bun	2L	12538450	12538454	2L_12538450_12538454	16.7670130021675	-2.44294456483663	0.849693727235711	-2.87508838365113	0.00403914414510695	0.0366256720075071	4
2L	12657165	12686306	FBgn0004394	pdm2	2L	12684222	12684226	2L_12684222_12684226	50.4484906836776	2.49442317529681	0.523138832503371	4.76818584344096	1.8589226672454e-06	0.000116636128047587	4
2L	12657165	12686306	FBgn0004394	pdm2	2L	12686238	12686242	2L_12686238_12686242	41.2944048761979	1.70648869163452	0.559172481487263	3.05181093156743	0.00227465326933598	0.0246664301570402	4
2L	12719045	12766546	FBgn0032456	MRP	2L	12722470	12722474	2L_12722470_12722474	12.7454741317297	-2.81843060198913	0.939944602153595	-2.99850714130552	0.00271305798029381	0.0278330389032467	4
2L	12993757	13000635	FBgn0032465	CG12404	2L	12994062	12994066	2L_12994062_12994066	182.480320072479	1.24717918751385	0.438850423298885	2.84192317313647	0.0044842296217703	0.039297557613227	4
2L	12993757	13000635	FBgn0032465	CG12404	2L	12994488	12994492	2L_12994488_12994492	214.470929282973	1.45303738889578	0.40838864667487	3.55797694359653	0.000373722108384037	0.00678308537185242	4
2L	13004480	13013197	FBgn0021796	Tor	2L	13004591	13004595	2L_13004591_13004595	81.7971840421276	-1.24611221937091	0.450983225195696	-2.76310104179637	0.00572550391926451	0.0462759023698423	4
2L	13013276	13019434	FBgn0032467	CG9934	2L	13018062	13018066	2L_13018062_13018066	72.720128134309	-1.70369593750613	0.620149413035061	-2.74723462071521	0.00601001242894012	0.0478334287711724	4
2L	13165564	13169551	FBgn0024291	Sir2	2L	13167581	13167585	2L_13167581_13167585	22.3249662608442	-2.22635045412794	0.647436305314365	-3.43871734694724	0.0005844771429559	0.00938168970830084	4
2L	13165564	13169551	FBgn0024291	Sir2	2L	13167820	13167824	2L_13167820_13167824	24.8176231956119	-2.36758817612048	0.695072324196552	-3.40624722593756	0.000658625084128484	0.0102395673241835	4
2L	13179247	13183495	FBgn0032477	CG5287	2L	13179927	13179931	2L_13179927_13179931	204.132207622066	-0.90996314058226	0.313008188000533	-2.90715443067167	0.00364733086408294	0.0341716986812104	4
2L	13197102	13203295	FBgn0032481	CG16972	2L	13202861	13202865	2L_13202861_13202865	26.2805200144972	-2.22979200523152	0.619933636787238	-3.5968237129175	0.000322126635147663	0.00607927924479548	4
2L	13197102	13203295	FBgn0032481	CG16972	2L	13203149	13203153	2L_13203149_13203153	28.0967945448099	-2.23895679686433	0.592043280188201	-3.78174513889019	0.000155732759964068	0.00351937819140517	4
2L	13203762	13210828	FBgn0032482	Pect	2L	13207891	13207895	2L_13207891_13207895	226.932619802037	-1.32353037085337	0.340517983414619	-3.88681489764911	0.000101568143371645	0.00254807978529983	4
2L	13203762	13210828	FBgn0032482	Pect	2L	13208996	13209000	2L_13208996_13209000	258.0876526616	-1.13925199909341	0.289407504681166	-3.93649777792908	8.2679385508292e-05	0.00218593833592795	4
2L	13203762	13210828	FBgn0032482	Pect	2L	13209761	13209765	2L_13209761_13209765	60.746386208472	-1.59757175999608	0.539134057154284	-2.96321803231753	0.00304440841887354	0.030101209757866	4
2L	13203762	13210828	FBgn0032482	Pect	2L	13210026	13210030	2L_13210026_13210030	76.4411279595632	-1.5125783147163	0.477288037330538	-3.16911004762683	0.00152906488202792	0.018713977512587	4
2L	13210773	13211814	FBgn0032483	CG15482	2L	13211579	13211583	2L_13211579_13211583	124.989853552831	-1.4645670070385	0.515323951486147	-2.84203170222308	0.00448270337903115	0.0392892267909708	4
2L	13369204	13370329	FBgn0051855	CG31855	2L	13369543	13369547	2L_13369543_13369547	164.888839107483	-1.45164767721452	0.489232803719446	-2.96719203246023	0.0030053318982148	0.0298361177863367	4
2L	13369204	13370329	FBgn0051855	CG31855	2L	13369909	13369913	2L_13369909_13369913	163.728580426545	-1.43669292800812	0.527155083778468	-2.72537052608958	0.00642293621001291	0.0499409663666438	4
2L	13376455	13378538	FBgn0032514	CG9302	2L	13378101	13378105	2L_13378101_13378105	54.8206106592119	-2.10857419171627	0.621653657679311	-3.39187932970227	0.000694150039127853	0.0106277906775032	4
2L	13415431	13500427	FBgn0263354	CG42784	2L	13484548	13484552	2L_13484548_13484552	22.7352797196915	-2.21009163867159	0.671168453088316	-3.29290154878715	0.000991591898094465	0.0137694104393709	4
2L	13415431	13500427	FBgn0263354	CG42784	2L	13484691	13484695	2L_13484691_13484695	9.59439528994657	-3.01672149240539	1.02488824366637	-2.94346384695911	0.0032456172868956	0.0314305301774906	4
2L	13500624	13549328	FBgn0023407	B4	2L	13502712	13502716	2L_13502712_13502716	539.945807798359	-0.959339305372397	0.347146502537876	-2.76349984331969	0.00571851198049397	0.0462285140632369	4
2L	13500624	13549328	FBgn0023407	B4	2L	13503094	13503098	2L_13503094_13503098	388.25107552419	-1.27141838759503	0.462413337664988	-2.74952793103937	0.005968117622253	0.0475813545115053	4
2L	13500624	13549328	FBgn0023407	B4	2L	13515303	13515307	2L_13515303_13515307	42.3429576913715	-1.9058469322638	0.665981566126161	-2.86171123826987	0.00421360611159712	0.0376968716396902	4
2L	13500624	13549328	FBgn0023407	B4	2L	13542435	13542439	2L_13542435_13542439	7.21034557252857	-2.81206802613615	0.965187261368542	-2.91349475763792	0.00357407838028375	0.0336904065060831	4
2L	13500624	13549328	FBgn0023407	B4	2L	13542487	13542491	2L_13542487_13542491	251.655535969587	-1.44726131736453	0.451415196857745	-3.20605360085077	0.00134568919227698	0.0170992295702248	4
2L	13500624	13549328	FBgn0023407	B4	2L	13542843	13542847	2L_13542843_13542847	271.822505334998	-1.51378680623172	0.435543653909501	-3.47562590487488	0.000509662691775342	0.00848200667014412	4
2L	13541638	13542576	FBgn0032530	CG9263	2L	13542435	13542439	2L_13542435_13542439	7.21034557252857	-2.81206802613615	0.965187261368542	-2.91349475763792	0.00357407838028375	0.0336904065060831	4
2L	13541638	13542576	FBgn0032530	CG9263	2L	13542487	13542491	2L_13542487_13542491	251.655535969587	-1.44726131736453	0.451415196857745	-3.20605360085077	0.00134568919227698	0.0170992295702248	4
2L	13542268	13543633	FBgn0028941	CG16853	2L	13542435	13542439	2L_13542435_13542439	7.21034557252857	-2.81206802613615	0.965187261368542	-2.91349475763792	0.00357407838028375	0.0336904065060831	4
2L	13542268	13543633	FBgn0028941	CG16853	2L	13542487	13542491	2L_13542487_13542491	251.655535969587	-1.44726131736453	0.451415196857745	-3.20605360085077	0.00134568919227698	0.0170992295702248	4
2L	13542268	13543633	FBgn0028941	CG16853	2L	13542843	13542847	2L_13542843_13542847	271.822505334998	-1.51378680623172	0.435543653909501	-3.47562590487488	0.000509662691775342	0.00848200667014412	4
2L	13550139	13639411	FBgn0259984	kuz	2L	13575044	13575048	2L_13575044_13575048	155.392793449471	1.7173257619132	0.598114174073503	2.87123401576863	0.00408872713343558	0.0369187630659825	4
2L	13550139	13639411	FBgn0259984	kuz	2L	13596343	13596347	2L_13596343_13596347	288.396670414013	1.66451040688508	0.533698744466567	3.11882016613841	0.00181576748609458	0.0211039030507673	4
2L	13595503	13597186	FBgn0028513	CG9254	2L	13596343	13596347	2L_13596343_13596347	288.396670414013	1.66451040688508	0.533698744466567	3.11882016613841	0.00181576748609458	0.0211039030507673	4
2L	13639447	13642602	FBgn0028546	ics	2L	13640389	13640393	2L_13640389_13640393	52.0069521675859	-1.30137826486455	0.445828608755267	-2.9190102189672	0.00351144712433855	0.033279274495814	4
2L	13676860	13717320	FBgn0051814	CG31814	2L	13686923	13686927	2L_13686923_13686927	32.1292845918073	-2.78466908155948	0.435407375291217	-6.39554871962605	1.59971823410686e-10	7.12111094264334e-08	4
2L	13676860	13717320	FBgn0051814	CG31814	2L	13687279	13687283	2L_13687279_13687283	25.3659064325571	-2.25444669655092	0.570982575416481	-3.94836338903426	7.86872984036589e-05	0.00210265440682767	4
2L	13676860	13717320	FBgn0051814	CG31814	2L	13689108	13689112	2L_13689108_13689112	64.3159435941143	-2.62795779860791	0.488902207682812	-5.37522178732493	7.6488471811904e-08	9.82584152821829e-06	4
2L	13676860	13717320	FBgn0051814	CG31814	2L	13689491	13689495	2L_13689491_13689495	125.882410140616	-2.02043157922395	0.428338402284495	-4.7169050648931	2.39459356036569e-06	0.000141320333018772	4
2L	13676860	13717320	FBgn0051814	CG31814	2L	13689880	13689884	2L_13689880_13689884	88.0885608582459	-1.78401399053315	0.411231521302938	-4.33822286988292	1.43639457659096e-05	0.000566065520899497	4
2L	13676860	13717320	FBgn0051814	CG31814	2L	13694502	13694506	2L_13694502_13694506	23.3401613575389	-2.56605043312201	0.589844412667199	-4.35038525077938	1.3589855776467e-05	0.000541921633424652	4
2L	13676860	13717320	FBgn0051814	CG31814	2L	13694514	13694518	2L_13694514_13694518	26.7209144483522	-2.79475576940135	0.783417210406296	-3.56739133666969	0.000360552817626493	0.0066133878134317	4
2L	13676860	13717320	FBgn0051814	CG31814	2L	13694797	13694801	2L_13694797_13694801	27.8000098056318	-2.57168531072208	0.740899111747604	-3.47103305962412	0.00051846016473875	0.00859836810668376	4
2L	13676860	13717320	FBgn0051814	CG31814	2L	13708985	13708989	2L_13708985_13708989	12.6192222180717	-3.21519597536864	0.968900887056068	-3.31839511999805	0.000905363153086151	0.0129056318921786	4
2L	13676860	13717320	FBgn0051814	CG31814	2L	13709214	13709218	2L_13709214_13709218	10.4854538700744	-3.72633255208296	1.03565539563793	-3.59804290865269	0.000320620731932632	0.00605765510577425	4
2L	13676860	13717320	FBgn0051814	CG31814	2L	13709971	13709975	2L_13709971_13709975	6.5355619711741	-5.09467157865547	1.8157676164411	-2.80579493351744	0.00501926239776517	0.0424003433442896	4
2L	13708215	13710583	FBgn0028848	CG7311	2L	13708985	13708989	2L_13708985_13708989	12.6192222180717	-3.21519597536864	0.968900887056068	-3.31839511999805	0.000905363153086151	0.0129056318921786	4
2L	13708215	13710583	FBgn0028848	CG7311	2L	13709214	13709218	2L_13709214_13709218	10.4854538700744	-3.72633255208296	1.03565539563793	-3.59804290865269	0.000320620731932632	0.00605765510577425	4
2L	13708215	13710583	FBgn0028848	CG7311	2L	13709971	13709975	2L_13709971_13709975	6.5355619711741	-5.09467157865547	1.8157676164411	-2.80579493351744	0.00501926239776517	0.0424003433442896	4
2L	13746952	13773905	FBgn0028541	TM9SF4	2L	13772124	13772128	2L_13772124_13772128	134.079063113222	1.32716764055783	0.329216057342408	4.03129680633252	5.54699407240726e-05	0.0016124698317508	4
2L	13782231	13784338	FBgn0028932	CG16890	2L	13782693	13782697	2L_13782693_13782697	11.9962987260562	-2.39994569720394	0.814636531464826	-2.94603249978063	0.00321878578340357	0.0312490198793847	4
2L	13831482	13833105	FBgn0004407	DNApol-gamma35	2L	13832129	13832133	2L_13832129_13832133	37.918027736295	-1.45584496003708	0.51516065774821	-2.82600182708175	0.0047132995205099	0.0406645704986842	4
2L	13831482	13833105	FBgn0004407	DNApol-gamma35	2L	13832909	13832913	2L_13832909_13832913	86.2045873786141	-1.26245426595369	0.370249528094458	-3.4097390277608	0.000650250690879981	0.010147895241987	4
2L	13831482	13833105	FBgn0064115	CG33649	2L	13832129	13832133	2L_13832129_13832133	37.918027736295	-1.45584496003708	0.51516065774821	-2.82600182708175	0.0047132995205099	0.0406645704986842	4
2L	13831482	13833105	FBgn0064115	CG33649	2L	13832909	13832913	2L_13832909_13832913	86.2045873786141	-1.26245426595369	0.370249528094458	-3.4097390277608	0.000650250690879981	0.010147895241987	4
2L	13835564	13898712	FBgn0028509	CenG1A	2L	13863074	13863078	2L_13863074_13863078	19.403821815004	2.27344540679002	0.679022411595022	3.34811542000462	0.000813631182805673	0.0119310820710937	4
2L	13835564	13898712	FBgn0028509	CenG1A	2L	13895466	13895470	2L_13895466_13895470	102.085227559962	-1.26983497540815	0.455010421532773	-2.79078217841805	0.0052580844748532	0.0437606666292774	4
2L	13835564	13898712	FBgn0028509	CenG1A	2L	13895755	13895759	2L_13895755_13895759	99.9156316142695	-1.24489559505295	0.450799216622818	-2.761530076248	0.00575312174470712	0.0464397429496993	4
2L	13835564	13898712	FBgn0028509	CenG1A	2L	13895764	13895768	2L_13895764_13895768	16.5812719828324	-2.30251592488478	0.746070182310776	-3.0861921297448	0.00202737775277616	0.0228187812719435	4
2L	13835564	13898712	FBgn0028509	CenG1A	2L	13896281	13896285	2L_13896281_13896285	73.6691795173392	-1.66163393597282	0.448368611811322	-3.70595508293978	0.000210595622519628	0.00440572583082338	4
2L	13835564	13898712	FBgn0028509	CenG1A	2L	13896609	13896613	2L_13896609_13896613	58.0908943328641	-1.86470387485066	0.490142370311302	-3.80441273352136	0.000142141010339241	0.00327820294333149	4
2L	14134491	14160587	FBgn0028906	CG17341	2L	14139745	14139749	2L_14139745_14139749	94.3535977139998	1.49005588496782	0.455662704843335	3.27008523877354	0.00107515081531915	0.0146002044002435	4
2L	14347239	14348790	FBgn0028530	mTTF	2L	14347958	14347962	2L_14347958_14347962	48.672962341322	-1.70159779366509	0.479491319509465	-3.54875620148011	0.000387055261354787	0.00695843123416129	4
2L	14563015	14563726	FBgn0028913	CG3473	2L	14563096	14563100	2L_14563096_14563100	69.4268550328088	1.936139476185	0.482266296671094	4.01466884488809	5.95293162188296e-05	0.00170247193065605	4
2L	14599196	14689340	FBgn0003016	osp	2L	14683877	14683881	2L_14683877_14683881	84.2828950148174	2.19004979464673	0.461867770623207	4.74172465355539	2.11906501634466e-06	0.000128835126266883	4
2L	14975747	14997559	FBgn0086711	mol	2L	14983178	14983182	2L_14983178_14983182	46.0852197235881	2.58208799328237	0.548774895136936	4.70518607203789	2.53634514928186e-06	0.000147734451610311	4
2L	14975747	14997559	FBgn0086711	mol	2L	14983448	14983452	2L_14983448_14983452	51.241071043713	3.42065875402393	0.688332567536095	4.9694855588023	6.71307700608562e-07	5.31152763671615e-05	4
2L	14975747	14997559	FBgn0086711	mol	2L	14983899	14983903	2L_14983899_14983903	63.4730249193021	3.70095294874325	0.515060580097553	7.18547116931816	6.69758077126715e-13	8.31181951133838e-10	4
2L	15039488	15043334	FBgn0004837	Su(H)	2L	15039616	15039620	2L_15039616_15039620	370.170409560476	-1.31022918168598	0.468856768434846	-2.79451907255138	0.00519769746911346	0.04343285514611	4
2L	15039488	15043334	FBgn0004837	Su(H)	2L	15039887	15039891	2L_15039887_15039891	111.828039555328	-2.08915372042738	0.638547157030726	-3.27172973432697	0.00106891704829293	0.0145444884141702	4
2L	15257267	15264692	FBgn0045842	yuri	2L	15258180	15258184	2L_15258180_15258184	152.315355974561	0.946173808543551	0.264285655978767	3.5801179032568	0.000343439208701132	0.00637698221684017	4
2L	15499127	15505018	FBgn0002524	lace	2L	15501505	15501509	2L_15501505_15501509	513.545995559283	-1.16948919149672	0.417556776969608	-2.8007908289364	0.00509775497675656	0.04283969724501	4
2L	15499127	15505018	FBgn0002524	lace	2L	15501781	15501785	2L_15501781_15501785	257.381669652821	-1.79112460636864	0.613202257242888	-2.92093609443316	0.00348981403354909	0.0331386681516314	4
2L	15522002	15523993	FBgn0264261	CR43761	2L	15522030	15522034	2L_15522030_15522034	88.6982104181839	-1.02143195664552	0.373167034419281	-2.73719772228827	0.00619650374434395	0.0488073884956657	4
2L	15522002	15523993	FBtr0331272	CR43761-RA	2L	15522030	15522034	2L_15522030_15522034	88.6982104181839	-1.02143195664552	0.373167034419281	-2.73719772228827	0.00619650374434395	0.0488073884956657	4
2L	15522002	15523993	FBtr0331273	CR43761-RB	2L	15522030	15522034	2L_15522030_15522034	88.6982104181839	-1.02143195664552	0.373167034419281	-2.73719772228827	0.00619650374434395	0.0488073884956657	4
2L	15552723	15583978	FBgn0028370	kek3	2L	15579447	15579451	2L_15579447_15579451	64.1500371251689	-1.55051427510923	0.530940968092721	-2.92031387345958	0.00349679005605679	0.0331849055104341	4
2L	15552723	15583978	FBgn0028370	kek3	2L	15579707	15579711	2L_15579707_15579711	202.610729124119	-1.43520926845579	0.458063785509586	-3.13320833005637	0.00172906669845471	0.020375846540714	4
2L	15552723	15583978	FBgn0028370	kek3	2L	15581963	15581967	2L_15581963_15581967	182.598243737331	-1.05808946086514	0.367256646566031	-2.88106279561887	0.00396336668517929	0.0361533619650211	4
2L	15552723	15583978	FBgn0028370	kek3	2L	15582129	15582133	2L_15582129_15582133	93.0229426382271	-2.09120578503111	0.709997407903849	-2.94537101368448	0.00322567610894409	0.0312981067795803	4
2L	15552723	15583978	FBgn0028370	kek3	2L	15582559	15582563	2L_15582559_15582563	92.9698956233494	-2.26157510771324	0.736499780722626	-3.07070710257954	0.00213552526670456	0.0236052490047265	4
2L	15622068	15623558	FBgn0028946	Or35a	2L	15623458	15623462	2L_15623458_15623462	48.6121942098024	-1.75275088046123	0.608226204439762	-2.88174180537929	0.00395483655450191	0.0361031581120947	4
2L	15764220	15766267	FBgn0028507	CG3793	2L	15764557	15764561	2L_15764557_15764561	60.8499044477018	-1.93139483131549	0.659609827939891	-2.92808680147728	0.00341054816299227	0.0325656855322733	4
2L	16000291	16041703	FBgn0028644	beat-Ic	2L	16025594	16025598	2L_16025594_16025598	31.173863680661	1.89871329142139	0.657236406930358	2.88893504894135	0.00386548907869195	0.0355396023951047	4
2L	16094997	16095944	FBgn0028520	CG4891	2L	16095772	16095776	2L_16095772_16095776	168.258257250043	1.84710929432911	0.462422748885048	3.99441701080385	6.48536319153284e-05	0.00182080680190665	4
2L	16231475	16241527	FBgn0261999	CG42817	2L	16238095	16238099	2L_16238095_16238099	28.5190063252801	-1.870648369155	0.6800020328084	-2.75094526030936	0.00594235723035506	0.0474443250807246	4
2L	16257688	16259511	FBgn0028515	EndoGI	2L	16258043	16258047	2L_16258043_16258047	68.5173037986116	-1.61170996679111	0.442690835345943	-3.64071229423946	0.000271884819776594	0.00533934120801895	4
2L	16257688	16259511	FBgn0028515	EndoGI	2L	16258272	16258276	2L_16258272_16258276	67.9330833447062	-1.6170480773872	0.448031542760267	-3.60922819724872	0.000307109366624834	0.00585956256383545	4
2L	16263556	16287730	FBgn0001994	crp	2L	16274147	16274151	2L_16274147_16274151	31.2931521776427	-2.2820263158212	0.750695480137705	-3.03988285023721	0.00236670187404019	0.0253332362437774	4
2L	16263556	16287730	FBgn0001994	crp	2L	16274374	16274378	2L_16274374_16274378	96.6963029050511	-2.13175128659787	0.678173924575043	-3.14336958315474	0.00167014820757791	0.0199087733245613	4
2L	16263556	16287730	FBgn0001994	crp	2L	16274652	16274656	2L_16274652_16274656	74.0037440355501	-1.89796308847075	0.687949099816344	-2.75887138885337	0.00580013569507771	0.0467001043373169	4
2L	16309292	16310726	FBgn0000339	cni	2L	16310222	16310226	2L_16310222_16310226	30.3493237273743	-1.90918192054575	0.686923193344095	-2.77932371340008	0.00544722111026675	0.0448120434015147	4
2L	16328059	16329132	FBgn0001995	mRpL4	2L	16328514	16328518	2L_16328514_16328518	32.915538583493	-1.89010267423397	0.651802119713378	-2.89981056684062	0.00373388243437103	0.0347281643141036	4
2L	16328059	16329132	FBgn0001995	mRpL4	2L	16328948	16328952	2L_16328948_16328952	24.772395423758	-2.67246337369084	0.650484500862195	-4.10841975504194	3.98375572130272e-05	0.00124826238395868	4
2L	16545016	16663218	FBgn0259735	CG42389	2L	16619062	16619066	2L_16619062_16619066	24.0751797418246	3.68674820233052	1.07691831405114	3.4234241856857	0.000618374984771799	0.00978089053620822	4
2L	16680054	16699926	FBgn0261278	grp	2L	16697494	16697498	2L_16697494_16697498	7.50432479739088	-3.24783237025905	0.891287949033837	-3.64397653281381	0.000268457908044202	0.00528878092307053	4
2L	16680054	16699926	FBgn0261278	grp	2L	16699239	16699243	2L_16699239_16699243	8.62810517274171	-3.5193920622219	1.15346586613952	-3.05114539193153	0.00227970154892135	0.0247093969283044	4
2L	16680054	16699926	FBgn0261278	grp	2L	16699440	16699444	2L_16699440_16699444	8.65431292879928	-3.44717166762314	1.20219970890203	-2.86738687598873	0.00413876735569713	0.0372341774918233	4
2L	16697344	16697761	FBgn0266310	CR44975	2L	16697494	16697498	2L_16697494_16697498	7.50432479739088	-3.24783237025905	0.891287949033837	-3.64397653281381	0.000268457908044202	0.00528878092307053	4
2L	16697344	16697761	FBtr0344039	CR44975-RA	2L	16697494	16697498	2L_16697494_16697498	7.50432479739088	-3.24783237025905	0.891287949033837	-3.64397653281381	0.000268457908044202	0.00528878092307053	4
2L	16700940	16703197	FBgn0263745	CR43670	2L	16701148	16701152	2L_16701148_16701152	5.08138573769374	-3.09459885157629	1.12883411567571	-2.74141152238643	0.0061175834265601	0.0484073469004505	4
2L	16729777	16731199	FBgn0051812	CG31812	2L	16731134	16731138	2L_16731134_16731138	6.94963863559174	-3.16444148904749	1.13857470963987	-2.77930070135529	0.00544760705474444	0.0448134180212883	4
2L	16732550	16733624	FBgn0032597	CG17904	2L	16732807	16732811	2L_16732807_16732811	78.7722982195533	-1.4459527680156	0.503433600421635	-2.87218168752461	0.00407648523802065	0.0368404350802013	4
2L	16887109	16887966	FBgn0040985	CG6115	2L	16887376	16887380	2L_16887376_16887380	88.1999986496239	-1.73336802224613	0.612957712617219	-2.82787537633708	0.0046858043973464	0.0405191329635788	4
2L	17436830	17450364	FBgn0260632	dl	2L	17440021	17440025	2L_17440021_17440025	114.210933352455	-1.35146854034356	0.443005198544797	-3.05068325334087	0.00228321301783948	0.0247305970702086	4
2L	17436830	17450364	FBgn0260632	dl	2L	17441743	17441747	2L_17441743_17441747	146.892229819925	-1.65075914752145	0.441522552989618	-3.73878782939605	0.000184909701320554	0.00400033998556886	4
2L	17436830	17450364	FBgn0260632	dl	2L	17442119	17442123	2L_17442119_17442123	159.589230764261	-1.7638317684858	0.433800662893528	-4.06599601927929	4.78277520251346e-05	0.00143748614805266	4
2L	17436830	17450364	FBgn0260632	dl	2L	17442518	17442522	2L_17442518_17442522	99.8525735350234	-1.4525542560187	0.524608867366009	-2.76883283218559	0.00562574919429792	0.0457368249897962	4
2L	17436830	17450364	FBgn0260632	dl	2L	17442768	17442772	2L_17442768_17442772	96.6155870143728	-1.45657318343268	0.50737469162262	-2.87080378166767	0.00409429584341851	0.0369473168235895	4
2L	17436830	17450364	FBgn0260632	dl	2L	17442833	17442837	2L_17442833_17442837	164.021665217042	-1.67974200796001	0.449937519335206	-3.73327836816514	0.000189003508940736	0.00406662021348034	4
2L	17436830	17450364	FBgn0260632	dl	2L	17443125	17443129	2L_17443125_17443129	175.218462368001	-1.69766391960128	0.449803052677757	-3.77423832385038	0.000160497274308541	0.00359609430633672	4
2L	17436830	17450364	FBgn0260632	dl	2L	17444078	17444082	2L_17444078_17444082	143.906354515473	-1.19449846250458	0.413062670094796	-2.89180927976485	0.00383030386487404	0.0353251210107881	4
2L	17436830	17450364	FBgn0260632	dl	2L	17444305	17444309	2L_17444305_17444309	59.7494038249468	-2.08186748500289	0.553321920099819	-3.76248872379269	0.00016823089568001	0.00372454363137682	4
2L	17471603	17474773	FBgn0032640	Sgt	2L	17474036	17474040	2L_17474036_17474040	91.0525629971865	-1.34412014563473	0.454298708267221	-2.95867041040344	0.00308969359397223	0.0304197700668577	4
2L	17592260	17604387	FBgn0261089	Sytalpha	2L	17595371	17595375	2L_17595371_17595375	27.5062869060583	-6.60327406276817	2.16220239748132	-3.05395742344016	0.00225844130603037	0.0245491299157674	4
2L	17647053	17778340	FBgn0015609	CadN	2L	17656508	17656512	2L_17656508_17656512	185.188335139803	1.06624039081638	0.382006313133734	2.7911590833922	0.00525196520212647	0.0437292892493406	4
2L	17647053	17778340	FBgn0015609	CadN	2L	17657102	17657106	2L_17657102_17657106	178.080308091957	1.12284421709771	0.385597128370835	2.91196208291742	0.00359166231396573	0.0337954925423277	4
2L	17647053	17778340	FBgn0015609	CadN	2L	17670564	17670568	2L_17670564_17670568	91.3088231152171	2.74578132063904	0.704734618780189	3.89619191035578	9.77169710164472e-05	0.00247308240873487	4
2L	17647053	17778340	FBgn0015609	CadN	2L	17695014	17695018	2L_17695014_17695018	182.420628332032	1.65398278263147	0.457025321037291	3.61901782351466	0.000295723272413712	0.00569229771062332	4
2L	17786971	17875247	FBgn0262018	CadN2	2L	17869175	17869179	2L_17869175_17869179	161.68063064452	1.99949305716141	0.55319412561486	3.61445099392375	0.000300984738719296	0.00577180477969744	4
2L	17786971	17875247	FBgn0262018	CadN2	2L	17869810	17869814	2L_17869810_17869814	165.645846124938	2.07745125690388	0.491389910540869	4.22770433893778	2.36087737359327e-05	0.000828788167385475	4
2L	18012380	18070246	FBgn0243486	rdo	2L	18026234	18026238	2L_18026234_18026238	139.935223453551	3.11637874689482	0.674333323720388	4.62142183586796	3.81118928379289e-06	0.000203243220518215	4
2L	18012380	18070246	FBgn0243486	rdo	2L	18029972	18029976	2L_18029972_18029976	38.3158321043484	2.77368023059885	0.990216121714953	2.80108571227372	0.00509309895731644	0.0428121382303683	4
2L	18012380	18070246	FBgn0243486	rdo	2L	18051565	18051569	2L_18051565_18051569	84.2041411542626	2.03966014215989	0.393649314460032	5.18141418576504	2.20209896398277e-07	2.22896391822454e-05	4
2L	18159811	18275770	FBgn0261804	CG42750	2L	18169348	18169352	2L_18169348_18169352	196.657929460482	1.71546679415825	0.426899148927772	4.01843573234317	5.85857834830818e-05	0.00168206585982385	4
2L	18159811	18275770	FBgn0261804	CG42750	2L	18169834	18169838	2L_18169834_18169838	105.038500931986	2.10236057052526	0.49598301870704	4.23877530324693	2.24742459726584e-05	0.000800491713428588	4
2L	18159811	18275770	FBgn0261804	CG42750	2L	18179999	18180003	2L_18179999_18180003	31.324459716625	-1.92997379905354	0.618388251765532	-3.12097423187352	0.00180253806203006	0.0209991530912995	4
2L	18159811	18275770	FBgn0261804	CG42750	2L	18182112	18182116	2L_18182112_18182116	15.0882794096364	-2.85660363756209	1.02684773292696	-2.78191551284778	0.00540391059310844	0.044582915565255	4
2L	18180884	18185007	FBgn0267486	Ptp36E	2L	18182112	18182116	2L_18182112_18182116	15.0882794096364	-2.85660363756209	1.02684773292696	-2.78191551284778	0.00540391059310844	0.044582915565255	4
2L	18320102	18393441	FBgn0000636	Fas3	2L	18338300	18338304	2L_18338300_18338304	120.056710480229	-3.99354772893875	1.39051247566487	-2.87199705060485	0.00407886774023616	0.0368539729705987	4
2L	18532025	18590342	FBgn0085370	Pde11	2L	18567902	18567906	2L_18567902_18567906	153.01055438156	0.81034853016197	0.28080685076542	2.88578618346786	0.00390437310432938	0.0357842033760326	4
2L	18614339	18616106	FBgn0032692	CG15161	2L	18615795	18615799	2L_18615795_18615799	136.289920411023	-1.39087803449382	0.499398321020132	-2.78510755032706	0.00535099712039829	0.0442801769387641	4
2L	18708846	18711297	FBgn0032705	Grip71	2L	18709265	18709269	2L_18709265_18709269	17.5582289568897	-2.43272503656583	0.839333517780372	-2.89840091576374	0.00375070800348354	0.0348342242587681	4
2L	18974710	18978187	FBgn0032730	CG10431	2L	18977690	18977694	2L_18977690_18977694	209.242638791428	-2.30425826392889	0.710932111471764	-3.24117904754456	0.00119036392744488	0.0156489753913093	4
2L	18977519	18987280	FBgn0032731	Swip-1	2L	18977690	18977694	2L_18977690_18977694	209.242638791428	-2.30425826392889	0.710932111471764	-3.24117904754456	0.00119036392744488	0.0156489753913093	4
2L	19033657	19034576	FBgn0051800	CG31800	2L	19034147	19034151	2L_19034147_19034151	96.7509811461913	-1.72199832575736	0.431849938669728	-3.98749234760068	6.677535753236e-05	0.00186109383574061	4
2L	19034444	19041541	FBgn0086442	mib2	2L	19034621	19034625	2L_19034621_19034625	120.726146840437	-1.91579498795091	0.398560417081124	-4.80678689063335	1.53375329719344e-06	0.000100790627458186	4
2L	19034444	19041541	FBgn0086442	mib2	2L	19034809	19034813	2L_19034809_19034813	93.575551126287	-1.83067067263586	0.658167683486384	-2.78146545108171	0.00541140901487119	0.044620496284037	4
2L	19034444	19041541	FBgn0086442	mib2	2L	19038453	19038457	2L_19038453_19038457	47.2919633747957	-1.85403171513995	0.652653395160236	-2.84076008627022	0.00450061567825684	0.0393872156254934	4
2L	19041862	19043614	FBgn0002022	Catsup	2L	19042107	19042111	2L_19042107_19042111	178.549596050825	-0.946317280830905	0.321648091009202	-2.94208890797935	0.00326006314125113	0.0315252355091124	4
2L	19049843	19051612	FBgn0002021	l(2)37Bb	2L	19051418	19051422	2L_19051418_19051422	284.504041571238	-1.14288173031444	0.373442534138282	-3.06039517686875	0.00221045121720119	0.0241971883248181	4
2L	19054078	19058821	FBgn0032748	CG10492	2L	19054594	19054598	2L_19054594_19054598	32.402034107515	-2.44249648632158	0.763916278955541	-3.1973353017965	0.00138703593728299	0.0174642178445283	4
2L	19054078	19058821	FBgn0032748	CG10492	2L	19054814	19054818	2L_19054814_19054818	31.2949954129721	-2.63587940566189	0.744765954577385	-3.53920502066667	0.000401334024967899	0.00714239228442783	4
2L	19129469	19131954	FBgn0086443	Aats-asn	2L	19131817	19131821	2L_19131817_19131821	66.553229193282	-1.81498986974289	0.462621340563708	-3.92327311907253	8.73540273184599e-05	0.00227341557708847	4
2L	19387050	19390075	FBgn0032774	CG17549	2L	19390028	19390032	2L_19390028_19390032	13.2147801776411	-3.9101244165949	0.960381719582467	-4.07142736775004	4.67259323505005e-05	0.00141308162982533	4
2L	19387050	19390075	FBgn0032774	CG17549	2L	19390041	19390045	2L_19390041_19390045	5.83705750688855	-4.03537699971526	1.21719923060034	-3.31529703459059	0.00091545793134524	0.0130060701925832	4
2L	19390370	19398493	FBgn0032775	CG17544	2L	19391880	19391884	2L_19391880_19391884	98.6557429806618	-2.78481832399007	0.455496058947779	-6.11381431141942	9.72774907179793e-10	3.18977039113037e-07	4
2L	19390370	19398493	FBgn0032775	CG17544	2L	19392427	19392431	2L_19392427_19392431	92.6562753601428	-2.43402239810261	0.443487737790737	-5.48836459431292	4.05672066251559e-08	6.14970023189663e-06	4
2L	19390370	19398493	FBgn0032775	CG17544	2L	19392592	19392596	2L_19392592_19392596	47.756306882092	-2.94488409194271	0.53328633317331	-5.52214431301705	3.34887248347287e-08	5.27088332587065e-06	4
2L	19390370	19398493	FBgn0032775	CG17544	2L	19392851	19392855	2L_19392851_19392855	98.8756420650135	-2.96113064658633	0.353771721276391	-8.3701733872417	5.75335150598779e-17	4.20750814706467e-13	4
2L	19390370	19398493	FBgn0032775	CG17544	2L	19393597	19393601	2L_19393597_19393601	51.0345383221414	-3.5928677626208	0.512882952705154	-7.00523919477251	2.4656422764576e-12	2.48711644170281e-09	4
2L	19390370	19398493	FBgn0032775	CG17544	2L	19393732	19393736	2L_19393732_19393736	250.194143557069	-2.23370283026074	0.374064732016107	-5.9714339232723	2.35177310887911e-09	6.50047827661604e-07	4
2L	19390370	19398493	FBgn0032775	CG17544	2L	19394217	19394221	2L_19394217_19394221	201.280194560374	-2.17177138779903	0.397090675237225	-5.46920772315188	4.52051704184171e-08	6.65940455844492e-06	4
2L	19390370	19398493	FBgn0032775	CG17544	2L	19394318	19394322	2L_19394318_19394322	39.6776689273115	-2.20027394704422	0.687108298974798	-3.20222292515917	0.00136371419431505	0.0172586543968791	4
2L	19390370	19398493	FBgn0032775	CG17544	2L	19394543	19394547	2L_19394543_19394547	215.084797796383	-1.72882870995095	0.42158176654558	-4.10081471055279	4.11698116584184e-05	0.00128353532181349	4
2L	19390370	19398493	FBgn0032775	CG17544	2L	19394831	19394835	2L_19394831_19394835	216.286267810651	-1.80880214980911	0.408886842000567	-4.42372305491453	9.70143688361759e-06	0.000418569405776685	4
2L	19390370	19398493	FBgn0032775	CG17544	2L	19395437	19395441	2L_19395437_19395441	5.34648397715758	-6.60380390287059	1.59268390173413	-4.14633681905136	3.37836750998084e-05	0.00109597838764854	4
2L	19394160	19396190	FBgn0051798	CG31798	2L	19394217	19394221	2L_19394217_19394221	201.280194560374	-2.17177138779903	0.397090675237225	-5.46920772315188	4.52051704184171e-08	6.65940455844492e-06	4
2L	19394160	19396190	FBgn0051798	CG31798	2L	19394318	19394322	2L_19394318_19394322	39.6776689273115	-2.20027394704422	0.687108298974798	-3.20222292515917	0.00136371419431505	0.0172586543968791	4
2L	19394160	19396190	FBgn0051798	CG31798	2L	19394543	19394547	2L_19394543_19394547	215.084797796383	-1.72882870995095	0.42158176654558	-4.10081471055279	4.11698116584184e-05	0.00128353532181349	4
2L	19394160	19396190	FBgn0051798	CG31798	2L	19394831	19394835	2L_19394831_19394835	216.286267810651	-1.80880214980911	0.408886842000567	-4.42372305491453	9.70143688361759e-06	0.000418569405776685	4
2L	19394160	19396190	FBgn0051798	CG31798	2L	19395437	19395441	2L_19395437_19395441	5.34648397715758	-6.60380390287059	1.59268390173413	-4.14633681905136	3.37836750998084e-05	0.00109597838764854	4
2L	19400753	19426596	FBgn0041789	Pax	2L	19401742	19401746	2L_19401742_19401746	47.2957879458815	-2.24789740866879	0.614493138135566	-3.65813264488053	0.000254059558980757	0.00507643128155461	4
2L	19400753	19426596	FBgn0041789	Pax	2L	19402173	19402177	2L_19402173_19402177	41.4585836895965	-2.44845488802657	0.598856631670416	-4.08854934309902	4.34079220590099e-05	0.00133722782972459	4
2L	19435850	19442727	FBgn0032783	CG10237	2L	19440833	19440837	2L_19440833_19440837	32.0286065156236	-1.8766461639202	0.682071078012481	-2.75139384210316	0.00593422501978475	0.0474071234726625	4
2L	19491647	19493253	FBgn0032793	CG10189	2L	19492404	19492408	2L_19492404_19492408	15.9223834394484	-2.20545828169769	0.725160499139685	-3.04133813730091	0.00235529162782733	0.0252559884817211	4
2L	19493251	19497978	FBgn0002044	swm	2L	19496413	19496417	2L_19496413_19496417	10.3208506090602	-2.32074979443676	0.845381606466786	-2.74520970965547	0.00604722411049051	0.0480321938289509	4
2L	19586623	19732069	FBgn0000464	Lar	2L	19587064	19587068	2L_19587064_19587068	33.0947931324361	-2.09440853712097	0.677613107396249	-3.09086190078112	0.00199576431852345	0.0225664175042385	4
2L	19796365	19958424	FBgn0263873	sick	2L	19925371	19925375	2L_19925371_19925375	169.897098374492	-0.940506257029076	0.330636910697528	-2.84452892765341	0.00444771469904776	0.0391013929029114	4
2L	19796365	19958424	FBgn0263873	sick	2L	19926241	19926245	2L_19926241_19926245	8.41405560001626	-2.76506981086924	0.961204261412489	-2.87667244296854	0.00401892537570661	0.0365040503607475	4
2L	19968684	20017282	FBgn0264443	CG43861	2L	19977362	19977366	2L_19977362_19977366	11.5918723851772	-2.58380787622438	0.901941827260234	-2.86471676790179	0.00417382376645462	0.037459043873132	4
2L	20027915	20056373	FBgn0032840	sNPF	2L	20054622	20054626	2L_20054622_20054626	7.48305469767753	-3.12433888280394	1.09323944964746	-2.85787243024521	0.00426491815939833	0.0379984667651602	4
2L	20027915	20056373	FBgn0032840	sNPF	2L	20054835	20054839	2L_20054835_20054839	6.87399468471826	-3.35794024441806	1.05843943508032	-3.17253886535628	0.00151112331840739	0.0185609561312245	4
2L	20066391	20073719	FBgn0045064	bwa	2L	20071644	20071648	2L_20071644_20071648	114.152397388538	-1.14859257881574	0.41198125194352	-2.78797293177119	0.00530389752250424	0.0440035097876252	4
2L	20070081	20072195	FBgn0032843	CG10730	2L	20071644	20071648	2L_20071644_20071648	114.152397388538	-1.14859257881574	0.41198125194352	-2.78797293177119	0.00530389752250424	0.0440035097876252	4
2L	20311219	20348386	FBgn0003475	spir	2L	20312359	20312363	2L_20312359_20312363	44.8591088506263	-1.78626346491931	0.605072317088484	-2.95214871755254	0.00315570904160415	0.0308457792272279	4
2L	20311219	20348386	FBgn0003475	spir	2L	20312606	20312610	2L_20312606_20312610	52.9202521539847	-1.82929172159499	0.614795567682118	-2.97544715309469	0.00292561753503618	0.0293078229359231	4
2L	20311219	20348386	FBgn0003475	spir	2L	20323210	20323214	2L_20323210_20323214	59.1238355318254	-1.53159015425335	0.507680398592837	-3.01683925260564	0.00255425222389279	0.0267260663966315	4
2L	20311219	20348386	FBgn0003475	spir	2L	20344852	20344856	2L_20344852_20344856	9.22774532949131	-3.97953341890623	1.41437773981295	-2.81362842958242	0.00489858141063933	0.0417286262706462	4
2L	20311219	20348386	FBgn0003475	spir	2L	20346948	20346952	2L_20346948_20346952	102.929163676408	-1.38790675556632	0.458120944808601	-3.02956407318634	0.00244906949033958	0.0259570942752513	4
2L	20311219	20348386	FBgn0003475	spir	2L	20347179	20347183	2L_20347179_20347183	103.239072589895	-1.40979156686177	0.448438618287075	-3.14377823267502	0.00166781781178364	0.0198867826054453	4
2L	20311219	20348386	FBgn0003475	spir	2L	20347447	20347451	2L_20347447_20347451	108.256741845595	-1.50571326772355	0.450384571413118	-3.34317239820018	0.000828264260563609	0.012085941431418	4
2L	20311219	20348386	FBgn0003475	spir	2L	20347584	20347588	2L_20347584_20347588	6.51921713356685	-4.09710100439931	1.45930172461844	-2.80757634646843	0.00499158462851148	0.0422589325344622	4
2L	20350434	20365254	FBgn0015803	RtGEF	2L	20352462	20352466	2L_20352462_20352466	57.3614854176704	-2.09711895818554	0.75751579433201	-2.7684161490452	0.00563294784775258	0.0457717247971667	4
2L	20423106	20424660	FBgn0032860	CG15130	2L	20423759	20423763	2L_20423759_20423763	62.9365031023149	-1.65596512259957	0.585722571512601	-2.82721753119931	0.0046954419658806	0.0405686185852084	4
2L	20650189	20650898	FBgn0032871	CG2611	2L	20650514	20650518	2L_20650514_20650518	77.793967404301	-1.77889857226728	0.505359347474624	-3.52006662418886	0.000431438410915114	0.00753859378157403	4
2L	20659132	20675941	FBgn0051678	CG31678	2L	20660769	20660773	2L_20660769_20660773	78.1133737748733	-1.42421199050188	0.365461714603057	-3.89702103830156	9.7383162406229e-05	0.00246732929962864	4
2L	20683462	20714588	FBgn0014859	Hr38	2L	20694183	20694187	2L_20694183_20694187	35.475612878283	-2.10300361400647	0.529142014476977	-3.97436521098245	7.05672117677906e-05	0.00193724451257098	4
2L	20683462	20714588	FBgn0014859	Hr38	2L	20694821	20694825	2L_20694821_20694825	20.6625701913899	-3.13793539877822	0.741033941686374	-4.23453666864059	2.29023413915978e-05	0.000811121606370471	4
2L	20683462	20714588	FBgn0014859	Hr38	2L	20700109	20700113	2L_20700109_20700113	14.7174177227548	-2.5502663955824	0.756106574103365	-3.37289276793639	0.00074382914805767	0.0111756113426864	4
2L	20683462	20714588	FBgn0014859	Hr38	2L	20701267	20701271	2L_20701267_20701271	33.8860023899413	-1.8854818380256	0.677671408428892	-2.78229509844142	0.00539759365991251	0.0445451579297503	4
2L	20683462	20714588	FBgn0014859	Hr38	2L	20701631	20701635	2L_20701631_20701635	15.0481389411336	-2.74687742671225	0.824347214475954	-3.33218500466271	0.000861669539782215	0.012439533863658	4
2L	20683462	20714588	FBgn0014859	Hr38	2L	20701883	20701887	2L_20701883_20701887	15.9098145745347	-2.64869265709315	0.82543592614952	-3.20884101743515	0.00133271161525034	0.0169912640577537	4
2L	20683462	20714588	FBgn0014859	Hr38	2L	20702967	20702971	2L_20702967_20702971	67.9756460580854	-2.34252895472959	0.493378400357556	-4.74793576904044	2.05503273027441e-06	0.000126140570177707	4
2L	20683462	20714588	FBgn0014859	Hr38	2L	20702974	20702978	2L_20702974_20702978	48.9960843329704	-2.07552166451444	0.669065717379406	-3.10211928455075	0.00192140518369251	0.0219568127459162	4
2L	20683462	20714588	FBgn0014859	Hr38	2L	20703309	20703313	2L_20703309_20703313	122.282717624613	-2.40328442986816	0.464528720860242	-5.17359707149563	2.29629736472956e-07	2.30085855190517e-05	4
2L	20683462	20714588	FBgn0014859	Hr38	2L	20703639	20703643	2L_20703639_20703643	249.412932324794	-0.820311486828816	0.28454203102473	-2.88291850548267	0.00394009360772454	0.0360116536273227	4
2L	20683462	20714588	FBgn0014859	Hr38	2L	20708662	20708666	2L_20708662_20708666	146.035650867906	-1.16011863183139	0.390340185315407	-2.97207071030613	0.00295798550284672	0.029526215045672	4
2L	20683462	20714588	FBgn0014859	Hr38	2L	20709154	20709158	2L_20709154_20709158	176.172943030476	-1.13317556697917	0.388829497316637	-2.91432510856137	0.00356458474385808	0.0336379091735299	4
2L	20683462	20714588	FBgn0014859	Hr38	2L	20709394	20709398	2L_20709394_20709398	45.2357598603641	-2.91187389314077	0.784820224861935	-3.71024318805371	0.000207060248733206	0.00434730985467047	4
2L	20683462	20714588	FBgn0014859	Hr38	2L	20709642	20709646	2L_20709642_20709646	141.595724955791	-1.63021651501594	0.31531891396927	-5.17005622813611	2.3402357025099e-07	2.3334353124412e-05	4
2L	20683462	20714588	FBgn0014859	Hr38	2L	20710274	20710278	2L_20710274_20710278	125.917281316412	-1.35621617516418	0.296163535817983	-4.57928141429837	4.66576099767857e-06	0.000237898044813906	4
2L	20683462	20714588	FBgn0014859	Hr38	2L	20710731	20710735	2L_20710731_20710735	11.0495750464084	-2.7253234989959	0.902340300016766	-3.02028347724829	0.00252538201034422	0.0265106850965941	4
2L	20683462	20714588	FBgn0014859	Hr38	2L	20713331	20713335	2L_20713331_20713335	80.3182946042828	-1.31142238022901	0.343257850246117	-3.82051679018765	0.00013317233845541	0.00312722860101346	4
2L	20710096	20711006	FBgn0265076	CR44187	2L	20710274	20710278	2L_20710274_20710278	125.917281316412	-1.35621617516418	0.296163535817983	-4.57928141429837	4.66576099767857e-06	0.000237898044813906	4
2L	20710096	20711006	FBgn0265076	CR44187	2L	20710731	20710735	2L_20710731_20710735	11.0495750464084	-2.7253234989959	0.902340300016766	-3.02028347724829	0.00252538201034422	0.0265106850965941	4
2L	20710096	20711006	FBtr0336826	CR44187-RA	2L	20710274	20710278	2L_20710274_20710278	125.917281316412	-1.35621617516418	0.296163535817983	-4.57928141429837	4.66576099767857e-06	0.000237898044813906	4
2L	20710096	20711006	FBtr0336826	CR44187-RA	2L	20710731	20710735	2L_20710731_20710735	11.0495750464084	-2.7253234989959	0.902340300016766	-3.02028347724829	0.00252538201034422	0.0265106850965941	4
2L	20829609	20831161	FBgn0051673	CG31673	2L	20830005	20830009	2L_20830005_20830009	79.4855231027746	-1.99186371619288	0.706708013314263	-2.81851016072621	0.00482470839828529	0.0413213403475281	4
2L	20829609	20831161	FBgn0051673	CG31673	2L	20830301	20830305	2L_20830301_20830305	77.4019970557281	-2.02793860281917	0.688570160550045	-2.94514447329406	0.00322803893959618	0.0313150974788341	4
2L	20831262	20832859	FBgn0051674	CG31674	2L	20831810	20831814	2L_20831810_20831814	24.3082464904035	-1.4997900601946	0.541711493016743	-2.76861406768833	0.00562952755291012	0.0457584589534098	4
2L	20832849	20835840	FBgn0032891	Oseg5	2L	20833349	20833353	2L_20833349_20833353	112.910418015727	-1.64835958516413	0.575541946509696	-2.86401294494764	0.00418310916037774	0.0375160694005005	4
2L	20832849	20835840	FBgn0032891	Oseg5	2L	20833648	20833652	2L_20833648_20833652	113.074599216663	-1.70571045752122	0.577239887374131	-2.95494212168967	0.00312727713070761	0.0306667589393863	4
2L	20871335	20918931	FBgn0032901	sky	2L	20897397	20897401	2L_20897397_20897401	59.4936278933035	-1.55830565975595	0.445147285284604	-3.50065183203275	0.000464121769859271	0.00794692587762716	4
2L	20871335	20918931	FBgn0032901	sky	2L	20897554	20897558	2L_20897554_20897558	9.38816628380707	-2.9650816983371	1.00740088303568	-2.94329868900075	0.00324734943852317	0.031442843286718	4
2L	20871335	20918931	FBgn0032901	sky	2L	20911860	20911864	2L_20911860_20911864	62.9316442205586	-1.43832912832724	0.525615458082292	-2.73646656735513	0.00621029050944861	0.0488727439805988	4
2L	20871335	20918931	FBgn0263996	CG43739	2L	20897397	20897401	2L_20897397_20897401	59.4936278933035	-1.55830565975595	0.445147285284604	-3.50065183203275	0.000464121769859271	0.00794692587762716	4
2L	20871335	20918931	FBgn0263996	CG43739	2L	20897554	20897558	2L_20897554_20897558	9.38816628380707	-2.9650816983371	1.00740088303568	-2.94329868900075	0.00324734943852317	0.031442843286718	4
2L	20871335	20918931	FBgn0263996	CG43739	2L	20911860	20911864	2L_20911860_20911864	62.9316442205586	-1.43832912832724	0.525615458082292	-2.73646656735513	0.00621029050944861	0.0488727439805988	4
2L	20965520	21052164	FBgn0250867	CG42238	2L	20996063	20996067	2L_20996063_20996067	114.993962410536	1.21239836696966	0.406377816337787	2.98342655092643	0.00285040440667771	0.0288005333833308	4
2L	21057706	21071502	FBgn0032910	CG9265	2L	21068667	21068671	2L_21068667_21068671	18.5395413510656	-1.97570074587072	0.662277766391127	-2.98319050726507	0.00285260375383467	0.0288113823352677	4
2L	21075405	21081053	FBgn0032911	tadr	2L	21080901	21080905	2L_21080901_21080905	22.9642361755793	-2.35722582510824	0.840538607261325	-2.80442302678832	0.00504067217750931	0.0425180573588823	4
2L	21104568	21134255	FBgn0040297	Nhe2	2L	21114767	21114771	2L_21114767_21114771	18.2155710870885	-2.73949322659759	0.82145225273976	-3.33493908801231	0.00085318085708693	0.012348753229385	4
2L	21104568	21134255	FBgn0040297	Nhe2	2L	21115761	21115765	2L_21115761_21115765	93.7854319042507	-2.87349046858295	0.834142687807718	-3.44484284353678	0.000571391500941616	0.00923316720839748	4
2L	21104568	21134255	FBgn0040297	Nhe2	2L	21115894	21115898	2L_21115894_21115898	127.075111967191	-2.34224539427165	0.755838347773193	-3.09887081169173	0.00194259706048504	0.0221309510894292	4
2L	21104568	21134255	FBgn0040297	Nhe2	2L	21116076	21116080	2L_21116076_21116080	289.578382938527	-2.37140665194633	0.55210355975593	-4.29522072452253	1.74519610837602e-05	0.000655451460263163	4
2L	21104568	21134255	FBgn0040297	Nhe2	2L	21116301	21116305	2L_21116301_21116305	182.996264313953	-2.47267033734024	0.516469151977708	-4.78764380771182	1.68750810718306e-06	0.000108526275154416	4
2L	21104568	21134255	FBgn0040297	Nhe2	2L	21121226	21121230	2L_21121226_21121230	18.3420450759677	-2.45542896288311	0.785066157375751	-3.12767139407831	0.00176197054532848	0.0206536734213127	4
2L	21104568	21134255	FBgn0040297	Nhe2	2L	21121537	21121541	2L_21121537_21121541	21.4804324273101	-3.10248801675058	0.711703623121961	-4.35924156623118	1.30513981436355e-05	0.000526187969103357	4
2L	21104568	21134255	FBgn0040297	Nhe2	2L	21124328	21124332	2L_21124328_21124332	86.4092031095938	-1.31424134873848	0.410466010457459	-3.20182747232535	0.00136558759915245	0.0172759570927498	4
2L	21104568	21134255	FBgn0040297	Nhe2	2L	21124722	21124726	2L_21124722_21124726	31.8557652234096	-2.21617061398711	0.639038463327746	-3.46797687645681	0.000524392409393804	0.00867326177873027	4
2L	21104568	21134255	FBgn0040297	Nhe2	2L	21130291	21130295	2L_21130291_21130295	119.542213524997	-1.05379807679319	0.345716536326311	-3.04815641158263	0.00230250048823759	0.0248840671333422	4
2L	21134439	21142347	FBgn0023388	Dap160	2L	21135024	21135028	2L_21135024_21135028	34.6197577303098	-1.68528574418378	0.520351362195834	-3.23874571418826	0.00120056558511401	0.0157436704279619	4
2L	21134439	21142347	FBgn0023388	Dap160	2L	21141358	21141362	2L_21141358_21141362	115.337624795389	-2.49179519300895	0.891549837558824	-2.79490286244884	0.00519153116743728	0.0433919528998652	4
2L	21134439	21142347	FBgn0023388	Dap160	2L	21142300	21142304	2L_21142300_21142304	419.860513317687	-1.41020049062323	0.356796360598335	-3.95239595005501	7.7372575769427e-05	0.00207429007530165	4
2L	21166046	21168581	FBgn0263050	CG43345	2L	21167287	21167291	2L_21167287_21167291	21.548596996504	-2.23237162932273	0.787131550474815	-2.83608455025861	0.00456703536745394	0.0397959991771257	4
2L	21166046	21168581	FBgn0263051	CG43346	2L	21167287	21167291	2L_21167287_21167291	21.548596996504	-2.23237162932273	0.787131550474815	-2.83608455025861	0.00456703536745394	0.0397959991771257	4
2L	21174182	21179683	FBgn0000239	bur	2L	21175621	21175625	2L_21175621_21175625	10.0584387875535	-2.14338719205093	0.741240309440321	-2.89162254771237	0.00383258089703226	0.0353413458130011	4
2L	21174182	21179683	FBgn0000239	bur	2L	21175853	21175857	2L_21175853_21175857	10.6893830343055	-2.08466359515731	0.731211900295296	-2.8509705521962	0.00435860058806503	0.0385515742185138	4
2L	21182446	21198762	FBgn0011829	Ret	2L	21187728	21187732	2L_21187728_21187732	101.504135091676	1.64937164478856	0.539321727453145	3.058233260094	0.00222646194579263	0.0243228851747794	4
2L	21182446	21198762	FBgn0011829	Ret	2L	21191007	21191011	2L_21191007_21191011	54.0153248578561	2.10629665749603	0.656995964888603	3.20595067559229	0.00134617061328042	0.0171034640044096	4
2L	21212322	21220572	FBgn0032935	Atg18b	2L	21220424	21220428	2L_21220424_21220428	658.271602606836	-0.905233578533737	0.304111988588678	-2.9766454875217	0.00291420775185353	0.0292337039969678	4
2L	21310866	21319527	FBgn0000370	crc	2L	21312734	21312738	2L_21312734_21312738	5.45832478038221	-6.46507850479737	2.14592201221212	-3.01272761451981	0.00258911192823059	0.026980522713482	4
2L	21380000	21393319	FBgn0032946	nrv3	2L	21382485	21382489	2L_21382485_21382489	19.2289594313861	-2.7954168270845	0.829183330499828	-3.37128922430151	0.000748172655318997	0.0112235764310887	4
2L	21573389	21577103	FBgn0032949	Lamp1	2L	21574951	21574955	2L_21574951_21574955	8.12187849122767	-2.83763707305666	0.872416362224173	-3.25261789659959	0.001143471486908	0.0152270514034712	4
2L	21677913	21682164	FBgn0000559	EF2	2L	21678940	21678944	2L_21678940_21678944	34.319235131616	-1.93861397106164	0.655504630904977	-2.95743749115124	0.00310207638344149	0.0305108783747801	4
2L	21677913	21682164	FBgn0000559	EF2	2L	21679164	21679168	2L_21679164_21679168	16.2191685602374	-2.42206969085295	0.821809821862583	-2.94723867544376	0.0032062562504455	0.0311598803935085	4
2L	22019208	22025734	FBgn0028979	tio	2L	22022495	22022499	2L_22022495_22022499	113.371950166955	-1.27044544339605	0.45048674672744	-2.82016164210202	0.00479994640516567	0.0411623848518705	4
2L	22175415	22183991	FBgn0032981	CG3635	2L	22182445	22182449	2L_22182445_22182449	24.8101994895873	3.07447867542384	0.591561042984708	5.19722979037231	2.02280257214145e-07	2.08143335222241e-05	4
2L	22189526	22214376	FBgn0259683	Ir40a	2L	22189735	22189739	2L_22189735_22189739	66.7330044115643	2.01194668593806	0.553967288792563	3.6318871648962	0.000281356146429686	0.0054858822502489	4
2L	22189526	22214376	FBgn0259683	Ir40a	2L	22190157	22190161	2L_22190157_22190161	58.5949897957728	1.89568408095547	0.620458454478418	3.05529575312025	0.00224838685846747	0.0244710152139187	4
2L	22189526	22214376	FBgn0259683	Ir40a	2L	22190816	22190820	2L_22190816_22190820	78.2654152788283	1.88574816851723	0.557510669983681	3.38244318906475	0.000718441360654968	0.0108836132676331	4
2L	22189526	22214376	FBgn0259683	Ir40a	2L	22191233	22191237	2L_22191233_22191237	120.31971048224	1.91446807627758	0.484527552623207	3.95120580019185	7.77584201867539e-05	0.00208218074863361	4
2L	22189526	22214376	FBgn0259683	Ir40a	2L	22191891	22191895	2L_22191891_22191895	122.853990485081	1.89484702027599	0.453707271030818	4.17636467665797	2.96204819851913e-05	0.000989434506524406	4
2L	22189526	22214376	FBgn0259683	Ir40a	2L	22192372	22192376	2L_22192372_22192376	91.70530513059	1.82076559233303	0.56697102420074	3.2113909082034	0.00132094113501538	0.0168779779317877	4
2L	22189526	22214376	FBgn0259683	Ir40a	2L	22196471	22196475	2L_22196471_22196475	40.4931885856729	1.46870433279033	0.51354419022792	2.85993758811387	0.00423724389360868	0.0378323991265335	4
2L	22189526	22214376	FBgn0259683	Ir40a	2L	22200394	22200398	2L_22200394_22200398	38.4324490853983	2.37761827078375	0.584385884156196	4.06857580794723	4.73013718869972e-05	0.00142543154062644	4
2L	22189526	22214376	FBgn0259683	Ir40a	2L	22201113	22201117	2L_22201113_22201117	41.4366591236998	2.74074472622403	0.583512101628634	4.69698009445625	2.6403617169114e-06	0.000152599940177396	4
2L	22189526	22214376	FBgn0259683	Ir40a	2L	22207692	22207696	2L_22207692_22207696	67.1338441313094	1.61112642318664	0.501328678948181	3.21371286112514	0.00131030635437228	0.0167843913588972	4
2L	22189526	22214376	FBgn0259683	Ir40a	2L	22208243	22208247	2L_22208243_22208247	65.2887624974122	1.54634028120453	0.417307249571384	3.70551981254287	0.000210957637810581	0.0044119470512917	4
2L	22189526	22214376	FBgn0259683	Ir40a	2L	22208446	22208450	2L_22208446_22208450	56.1135965214582	1.97350990182199	0.487343960346752	4.04952161594002	5.13224374423231e-05	0.00151669690722898	4
2L	22189526	22214376	FBgn0259683	Ir40a	2L	22209181	22209185	2L_22209181_22209185	61.5345127689649	2.04927230989303	0.531734633203504	3.85393800201978	0.000116233039814523	0.00282435114474193	4
2L	22189526	22214376	FBgn0259683	Ir40a	2L	22212650	22212654	2L_22212650_22212654	67.3257093331943	1.52523175158108	0.503773920703183	3.0276115711828	0.00246494701800303	0.0260697287586661	4
2R	5804712	5860831	FBgn0085414	dpr12	2R	5835563	5835567	2R_5835563_5835567	144.076172739092	-1.40308451017666	0.463762293763794	-3.02543895664637	0.00248272515142051	0.0262148351213315	4
2R	5804712	5860831	FBgn0085414	dpr12	2R	5855403	5855407	2R_5855403_5855407	99.4838166244099	-1.54601000904989	0.437497825346314	-3.53375472855459	0.000409701083748276	0.0072509655589427	4
2R	6017739	6020695	FBgn0033050	Pngl	2R	6017864	6017868	2R_6017864_6017868	104.98583087889	-1.08149511589345	0.331592072056908	-3.26152283794	0.0011081550562251	0.0149099608747684	4
2R	6036557	6040647	FBgn0033054	CG14591	2R	6039549	6039553	2R_6039549_6039553	44.8492453057485	-2.63937314637576	0.721767562787187	-3.65681873563772	0.000255364825765332	0.00509654431211652	4
2R	6087873	6169087	FBgn0000546	EcR	2R	6111157	6111161	2R_6111157_6111161	21.68046338988	-2.55078659256044	0.775610590780272	-3.28874647004797	0.00100634629369809	0.0139267571610699	4
2R	6087873	6169087	FBgn0000546	EcR	2R	6111362	6111366	2R_6111362_6111366	22.0025146486114	-2.7119526690009	0.757568220566328	-3.57981313811388	0.00034383999520017	0.00638153069311596	4
2R	6087873	6169087	FBgn0000546	EcR	2R	6111484	6111488	2R_6111484_6111488	74.458828833729	-1.35901823057924	0.434236406453139	-3.12967363026918	0.00175000616174706	0.0205567497549692	4
2R	6087873	6169087	FBgn0000546	EcR	2R	6111770	6111774	2R_6111770_6111774	71.8087205549332	-1.32228506916893	0.418304969976812	-3.16105512502571	0.00157198745325626	0.0190800952499205	4
2R	6087873	6169087	FBgn0000546	EcR	2R	6122682	6122686	2R_6122682_6122686	43.0558253999746	-2.15295096481394	0.778785141199024	-2.76449928345993	0.0057010232379115	0.0461472556580093	4
2R	6087873	6169087	FBgn0000546	EcR	2R	6123266	6123270	2R_6123266_6123270	136.828736333466	-1.11349230804208	0.3955161606034	-2.81528902976641	0.00487333826031331	0.0415897194668599	4
2R	6087873	6169087	FBgn0000546	EcR	2R	6124105	6124109	2R_6124105_6124109	495.678650426719	-0.924141596337	0.322647172871253	-2.86424823782902	0.00418000290580304	0.0374982519488601	4
2R	6173684	6176195	FBgn0033065	Cyp6w1	2R	6174512	6174516	2R_6174512_6174516	59.6514818504812	-1.64128414590619	0.552761188240449	-2.96924635959107	0.00298531151198313	0.0297063012773721	4
2R	6207219	6209468	FBgn0033072	CG17994	2R	6208848	6208852	2R_6208848_6208852	15.0340826174958	-2.80516071831246	1.02884281981024	-2.72652018782601	0.00640060371054425	0.0498531312514539	4
2R	6502006	6621792	FBgn0086655	jing	2R	6503185	6503189	2R_6503185_6503189	93.7916091941259	-1.60473609097995	0.455695451882735	-3.52151000048361	0.000429096482348374	0.00750567000126326	4
2R	6502006	6621792	FBgn0086655	jing	2R	6503519	6503523	2R_6503519_6503523	45.9556555451064	-1.73092106843133	0.629432120374677	-2.74997257432776	0.0059600252830485	0.0475390486584323	4
2R	6502006	6621792	FBgn0086655	jing	2R	6539297	6539301	2R_6539297_6539301	15.8639075234173	-2.50065972684839	0.881263731467426	-2.83758384415123	0.00454564063565214	0.0396558342570389	4
2R	6502006	6621792	FBgn0086655	jing	2R	6539442	6539446	2R_6539442_6539446	23.7148390892613	-2.43970508724883	0.856491806667319	-2.84848619479727	0.00439277591299486	0.0387598542746642	4
2R	6625242	6633090	FBgn0262736	Vha16-1	2R	6627541	6627545	2R_6627541_6627545	222.837554674926	-1.82550424198484	0.610411217818259	-2.99061384964318	0.00278417321398319	0.0283354662366257	4
2R	6625242	6633090	FBgn0262736	Vha16-1	2R	6627607	6627611	2R_6627607_6627611	71.6567644541062	-1.92167430282963	0.611058808359412	-3.14482710426677	0.00166185012362092	0.019839886084049	4
2R	6696739	6699469	FBgn0014009	Rab2	2R	6696833	6696837	2R_6696833_6696837	266.692579184867	-1.56794944979266	0.509112558093949	-3.07976973827332	0.00207160687185107	0.0231524285522978	4
2R	6696739	6699469	FBgn0014009	Rab2	2R	6697113	6697117	2R_6697113_6697117	246.533081804487	-1.39585169985521	0.467172818646589	-2.98787010746693	0.00280928922064962	0.0285060721077296	4
2R	6696739	6699469	FBgn0014009	Rab2	2R	6697509	6697513	2R_6697509_6697513	126.741897740026	-1.40953842560762	0.467247430256598	-3.01668523855454	0.00255555022474048	0.026736725434926	4
2R	6699695	6715892	FBgn0033095	CG3409	2R	6700925	6700929	2R_6700925_6700929	8.44994597085521	-3.60245432785603	1.18204624829198	-3.04764245312861	0.00230644176884262	0.0249044804928652	4
2R	6699695	6715892	FBgn0266525	CG45092	2R	6700925	6700929	2R_6700925_6700929	8.44994597085521	-3.60245432785603	1.18204624829198	-3.04764245312861	0.00230644176884262	0.0249044804928652	4
2R	6749227	6756300	FBgn0027066	Eb1	2R	6756255	6756259	2R_6756255_6756259	137.497506946193	-1.81901494497426	0.425159605941595	-4.27842842912068	1.88217488018629e-05	0.000695095291593033	4
2R	6756296	6757209	FBgn0033100	CG3420	2R	6756550	6756554	2R_6756550_6756554	135.22880509194	-1.82960645125675	0.426632054027614	-4.28848801674505	1.7989350254266e-05	0.000671462499610926	4
2R	6759715	6798941	FBgn0085421	Epac	2R	6792173	6792177	2R_6792173_6792177	28.133313046456	-1.83388648356356	0.620450389841501	-2.95573427559944	0.00311925701684722	0.0306239641763327	4
2R	6759715	6798941	FBgn0085421	Epac	2R	6793822	6793826	2R_6793822_6793826	88.7103364798845	-1.45801529334804	0.499995084970423	-2.91605925173103	0.00354483173981205	0.0335088221631352	4
2R	6807626	6809172	FBgn0014028	SdhB	2R	6808160	6808164	2R_6808160_6808164	15.1538555133342	-2.15388933783495	0.751460749110156	-2.86626991547527	0.00415339953178187	0.0373239382239752	4
2R	6809044	6809766	FBgn0033104	CG15237	2R	6809480	6809484	2R_6809480_6809484	404.288849075291	-0.832411213297025	0.27797050238211	-2.99460268684466	0.00274802538694461	0.028082027269881	4
2R	6809044	6809766	FBgn0033104	CG15237	2R	6809764	6809768	2R_6809764_6809768	311.061338376556	-1.06658649165275	0.28467745924189	-3.74664890747977	0.000179212638287585	0.00390726293833819	2
2R	6810011	6810530	FBgn0022224	ubl	2R	6810412	6810416	2R_6810412_6810416	155.331549116252	-1.20326273668438	0.350168462524547	-3.43623959739101	0.00058984907850508	0.00944348835866523	4
2R	6811019	6818199	FBgn0265003	koi	2R	6815472	6815476	2R_6815472_6815476	143.898843857845	-1.3231398677557	0.485559441920284	-2.72498020535439	0.00643053422555445	0.0499646213970681	4
2R	6873149	6880088	FBgn0265058	CR44169	2R	6877334	6877338	2R_6877334_6877338	66.9837015743654	-2.12257557312602	0.492711346104543	-4.30794945135209	1.64775028822249e-05	0.000627033136998222	4
2R	6873149	6880088	FBgn0265058	CR44169	2R	6877516	6877520	2R_6877516_6877520	7.42880668586762	-3.85838096933557	1.18869150235004	-3.24590607546833	0.00117077459264626	0.0154718275305001	4
2R	6873149	6880088	FBtr0336743	CR44169-RB	2R	6877334	6877338	2R_6877334_6877338	66.9837015743654	-2.12257557312602	0.492711346104543	-4.30794945135209	1.64775028822249e-05	0.000627033136998222	4
2R	6873149	6880088	FBtr0336743	CR44169-RB	2R	6877516	6877520	2R_6877516_6877520	7.42880668586762	-3.85838096933557	1.18869150235004	-3.24590607546833	0.00117077459264626	0.0154718275305001	4
2R	6875438	6880088	FBtr0336742	CR44169-RA	2R	6877334	6877338	2R_6877334_6877338	66.9837015743654	-2.12257557312602	0.492711346104543	-4.30794945135209	1.64775028822249e-05	0.000627033136998222	4
2R	6875438	6880088	FBtr0336742	CR44169-RA	2R	6877516	6877520	2R_6877516_6877520	7.42880668586762	-3.85838096933557	1.18869150235004	-3.24590607546833	0.00117077459264626	0.0154718275305001	4
2R	6875906	6878927	FBgn0265137	Spn42Da	2R	6877334	6877338	2R_6877334_6877338	66.9837015743654	-2.12257557312602	0.492711346104543	-4.30794945135209	1.64775028822249e-05	0.000627033136998222	4
2R	6875906	6878927	FBgn0265137	Spn42Da	2R	6877516	6877520	2R_6877516_6877520	7.42880668586762	-3.85838096933557	1.18869150235004	-3.24590607546833	0.00117077459264626	0.0154718275305001	4
2R	6891760	6922613	FBgn0050158	CG30158	2R	6895557	6895561	2R_6895557_6895561	45.4039868737329	-1.7350951833547	0.569964738968481	-3.04421495704255	0.00233288386073865	0.025090601522965	4
2R	6891760	6922613	FBgn0050158	CG30158	2R	6895769	6895773	2R_6895769_6895773	34.7836652290166	-2.15877608461234	0.648091016740073	-3.33097671291771	0.000865418417846999	0.0124707951151087	4
2R	6891760	6922613	FBgn0050158	CG30158	2R	6910470	6910474	2R_6910470_6910474	44.7388228535777	-1.86537517979516	0.452915529883641	-4.11859399096868	3.81191087415587e-05	0.00120735864791825	4
2R	6891760	6922613	FBgn0050158	CG30158	2R	6910765	6910769	2R_6910765_6910769	45.3563207254448	-1.77235518731064	0.464758907682871	-3.81349374484718	0.000137015995006283	0.00319261692997475	4
2R	6986043	6988922	FBgn0033122	CG17002	2R	6988706	6988710	2R_6988706_6988710	82.3863472929021	2.1916107408547	0.5153565085698	4.25261096815637	2.11292455976277e-05	0.000763606311778156	4
2R	7012254	7018362	FBgn0029506	Tsp42Ee	2R	7013857	7013861	2R_7013857_7013861	44.6101247198986	7.56321054796671	1.43688967596337	5.26359864259998	1.41262658596598e-07	1.5832551765467e-05	4
2R	7025010	7028082	FBgn0033127	Tsp42Ef	2R	7025263	7025267	2R_7025263_7025267	177.85428673523	-1.59406052484624	0.52940023284785	-3.01106880189903	0.00260329857992793	0.0270746225615665	4
2R	7025010	7028082	FBgn0033127	Tsp42Ef	2R	7027045	7027049	2R_7027045_7027049	19.6896102868575	-2.15431796933182	0.693846142590034	-3.10489291082609	0.00190347927225114	0.0218266006682986	4
2R	7025010	7028082	FBgn0033127	Tsp42Ef	2R	7027274	7027278	2R_7027274_7027278	72.3005808701617	-1.71462331223534	0.573603943332314	-2.98921116593855	0.00279698753671317	0.0284238430501561	4
2R	7040136	7042762	FBgn0033132	Tsp42Ej	2R	7042411	7042415	2R_7042411_7042415	143.740152744861	-1.04540500897846	0.314244529268862	-3.32672460968774	0.000878731696026432	0.0126155880201879	4
2R	7049238	7051964	FBgn0016032	lbm	2R	7050069	7050073	2R_7050069_7050073	6.62518092763772	-3.21161431798919	0.985872108636282	-3.25763787194638	0.00112343669709139	0.0150581845643785	4
2R	7150703	7223378	FBgn0003090	pk	2R	7161413	7161417	2R_7161413_7161417	87.6167258101279	2.21581618387589	0.297351133778106	7.45185046285852	9.2040016377272e-14	1.74507871051308e-10	4
2R	7382176	7387115	FBgn0000352	cos	2R	7386026	7386030	2R_7386026_7386030	57.0986169648691	-1.2631341894135	0.415315870568869	-3.04138194305784	0.00235494894897247	0.0252559884817211	4
2R	7382176	7387115	FBgn0000352	cos	2R	7386307	7386311	2R_7386307_7386311	66.178292741542	-1.39058417936259	0.441704186707137	-3.14822503660032	0.00164265181539849	0.0196772275029553	4
2R	7393546	7395932	FBgn0283450	Glo1	2R	7394104	7394108	2R_7394104_7394108	129.244701842669	-1.18749941048484	0.412930317796244	-2.87578644460492	0.00403022281492564	0.036567735969811	4
2R	7440706	7442885	FBgn0033169	CG11123	2R	7441738	7441742	2R_7441738_7441742	22.6615802373901	-1.68158649090986	0.537710532685924	-3.12730807505323	0.001764149606178	0.0206683480122358	4
2R	7443824	7445792	FBgn0040513	kappaB-Ras	2R	7444626	7444630	2R_7444626_7444630	33.9299405077654	-1.78564527875458	0.635091855215048	-2.81163309542042	0.00492906933570576	0.0418907474779529	4
2R	7443824	7445792	FBgn0040513	kappaB-Ras	2R	7444870	7444874	2R_7444870_7444874	35.6253319137702	-1.88412757815865	0.632409540607109	-2.97928392470155	0.00288922923629589	0.0290694620802789	4
2R	7443824	7445792	FBgn0050503	CG30503	2R	7444626	7444630	2R_7444626_7444630	33.9299405077654	-1.78564527875458	0.635091855215048	-2.81163309542042	0.00492906933570576	0.0418907474779529	4
2R	7443824	7445792	FBgn0050503	CG30503	2R	7444870	7444874	2R_7444870_7444874	35.6253319137702	-1.88412757815865	0.632409540607109	-2.97928392470155	0.00288922923629589	0.0290694620802789	4
2R	7446189	7451553	FBgn0050502	fa2h	2R	7451264	7451268	2R_7451264_7451268	139.805672095461	-1.64147678252784	0.460981499458628	-3.56083006466762	0.000369684289203347	0.00673101781637352	4
2R	7446189	7451553	FBgn0050502	fa2h	2R	7451462	7451466	2R_7451462_7451466	200.590195053659	-1.65446962653817	0.494270831191442	-3.34729367409778	0.000816047095876642	0.0119570688238159	4
2R	7451670	7452365	FBgn0266859	CR45320	2R	7451760	7451764	2R_7451760_7451764	149.374321615422	-1.47191776104937	0.520133750631732	-2.82988319689242	0.00465650004859891	0.040351341597609	4
2R	7451670	7452365	FBtr0345668	CR45320-RA	2R	7451760	7451764	2R_7451760_7451764	149.374321615422	-1.47191776104937	0.520133750631732	-2.82988319689242	0.00465650004859891	0.040351341597609	4
2R	7454922	7458874	FBgn0025885	Inos	2R	7455589	7455593	2R_7455589_7455593	47.7679152087683	-1.87366718120463	0.686639096836528	-2.72875108603189	0.00635746712605282	0.0496247409166921	4
2R	7454922	7458874	FBgn0025885	Inos	2R	7455619	7455623	2R_7455619_7455623	142.062115306177	-1.25263869530248	0.445141673594515	-2.814022522734	0.00489258003273438	0.0416896437161564	4
2R	7454922	7458874	FBgn0025885	Inos	2R	7455959	7455963	2R_7455959_7455963	159.753031125449	-1.08999721435071	0.38365862506525	-2.84106010692535	0.00449638367735313	0.0393670041407664	4
2R	7454922	7458874	FBgn0025885	Inos	2R	7457312	7457316	2R_7457312_7457316	22.2214599822239	-2.39656657022907	0.793100425253444	-3.02176936730708	0.00251301937912996	0.0264251694326524	4
2R	7459685	7463395	FBgn0033177	CG11141	2R	7459783	7459787	2R_7459783_7459787	70.5384113008035	-1.61113993687676	0.457058825309749	-3.52501657917859	0.000423456288132031	0.00743528530339733	4
2R	7459685	7463395	FBgn0033177	CG11141	2R	7460066	7460070	2R_7460066_7460070	83.9764211459168	-1.6479997365951	0.419435801087803	-3.92908695996153	8.52690023902063e-05	0.00223451107402428	4
2R	7465018	7466759	FBgn0033179	p47	2R	7465564	7465568	2R_7465564_7465568	120.546084283235	-1.94270416332042	0.672329539512259	-2.88951183779572	0.00385840479363308	0.0354927168257278	4
2R	7465018	7466759	FBgn0033179	p47	2R	7465815	7465819	2R_7465815_7465819	63.4303293981989	-2.89949522090757	0.886574806179416	-3.27044621694427	0.00107377958658766	0.0145893237599617	4
2R	7466879	7477162	FBgn0010548	Aldh-III	2R	7470323	7470327	2R_7470323_7470327	11.1689749440346	-3.22827692244018	1.04806562502413	-3.08022402925947	0.00206844944865805	0.0231297650012457	4
2R	7478853	7489823	FBgn0259745	wech	2R	7483620	7483624	2R_7483620_7483624	49.9750100847958	-1.91795748446002	0.683067667661578	-2.80785868701117	0.00498721060287178	0.0422380703898322	4
2R	7526118	7532981	FBgn0033188	Drat	2R	7531756	7531760	2R_7531756_7531760	16.8015161209472	-1.96962905110274	0.671424556908967	-2.93350761576297	0.00335155431771014	0.0321749214500173	4
2R	7526118	7532981	FBgn0033188	Drat	2R	7531764	7531768	2R_7531764_7531768	179.46806479666	-1.33803904259123	0.459126841398306	-2.91431239026698	0.00356472998254415	0.0336379091735299	4
2R	7526118	7532981	FBgn0033188	Drat	2R	7532118	7532122	2R_7532118_7532122	149.057671916403	-1.5089683933311	0.541154757934647	-2.78842303648994	0.00529653306808851	0.0439609453725568	4
2R	7533190	7533497	FBgn0265107	CR44209	2R	7533272	7533276	2R_7533272_7533276	290.156717636935	-1.14451875532068	0.371476408481961	-3.08099984060295	0.00206306759269077	0.0230897586805916	4
2R	7533190	7533497	FBtr0336938	CR44209-RA	2R	7533272	7533276	2R_7533272_7533276	290.156717636935	-1.14451875532068	0.371476408481961	-3.08099984060295	0.00206306759269077	0.0230897586805916	4
2R	7595265	7620711	FBgn0033196	CG1358	2R	7613973	7613977	2R_7613973_7613977	182.514687597009	-0.807979425263773	0.285779958855363	-2.8272781216009	0.00469455355416226	0.0405629271689767	4
2R	7623242	7651787	FBgn0263077	CG43340	2R	7629368	7629372	2R_7629368_7629372	129.889730931353	2.82317817581994	0.525552993678886	5.3718239830728	7.79441733340018e-08	9.96219873828393e-06	4
2R	7651625	7655302	FBgn0033199	CG17985	2R	7655187	7655191	2R_7655187_7655191	110.087474149902	-1.72340469225957	0.484825035055356	-3.55469410127056	0.000378419078254825	0.00684306908373805	4
2R	7655072	7656770	FBgn0050491	CG30491	2R	7655187	7655191	2R_7655187_7655191	110.087474149902	-1.72340469225957	0.484825035055356	-3.55469410127056	0.000378419078254825	0.00684306908373805	4
2R	7655072	7656770	FBgn0050491	CG30491	2R	7655511	7655515	2R_7655511_7655515	90.2665239953218	-1.52264430080628	0.510694301160318	-2.98151809672982	0.00286823094272814	0.0289235651374252	4
2R	7673721	7674400	FBgn0033208	mRpL52	2R	7674282	7674286	2R_7674282_7674286	105.893712548215	-2.2982672550479	0.721506043479775	-3.18537491933333	0.00144566582971052	0.0179714728398594	4
2R	7674450	7675362	FBgn0033209	CG12107	2R	7674536	7674540	2R_7674536_7674540	629.789279777834	-1.03415134446468	0.360119715233491	-2.87168766584791	0.00408286278618777	0.0368819325481779	4
2R	7675362	7676362	FBgn0033210	U2A	2R	7676075	7676079	2R_7676075_7676079	60.2911594669452	-1.52045283901601	0.541550294108136	-2.80759304455738	0.00499132584488481	0.0422584888202007	4
2R	7676540	7698902	FBgn0033212	LRR	2R	7689843	7689847	2R_7689843_7689847	67.6257593612061	1.19314697155087	0.426234829116983	2.79927141107326	0.0051218066537731	0.0429828731508119	4
2R	7714923	7716781	FBgn0033216	CG1946	2R	7716324	7716328	2R_7716324_7716328	39.337779009319	-1.88221597007679	0.584603467657681	-3.21964557893957	0.00128349172914925	0.0165440031722545	4
2R	7714923	7716781	FBgn0033216	CG1946	2R	7716582	7716586	2R_7716582_7716586	32.9711430812958	-2.41415994123282	0.613569123631512	-3.93461771176524	8.33292220957687e-05	0.00219857726454147	4
2R	7716807	7735622	FBgn0042135	CG18812	2R	7720327	7720331	2R_7720327_7720331	55.2123391497763	-1.80249093991824	0.655854926042345	-2.74830738985997	0.00599038192297907	0.0477124168814259	4
2R	7716807	7735622	FBgn0042135	CG18812	2R	7721075	7721079	2R_7721075_7721079	73.8071613225258	-1.75434627086339	0.525753059352987	-3.33682560596482	0.000847411026676733	0.0122856599483532	4
2R	7737019	7782637	FBgn0050497	CG30497	2R	7740046	7740050	2R_7740046_7740050	140.651604068941	-1.41096765773835	0.480572134925109	-2.9360163754776	0.00332456771813653	0.0320088904695966	4
2R	7737019	7782637	FBgn0050497	CG30497	2R	7740321	7740325	2R_7740321_7740325	141.228891216465	-1.45002666421369	0.472226026947073	-3.07061996050508	0.00213614855956765	0.0236102553587495	4
2R	7737019	7782637	FBgn0050497	CG30497	2R	7742791	7742795	2R_7742791_7742795	56.6610081798297	-2.55332364827302	0.623245667318817	-4.09681732607518	4.18869176209966e-05	0.00130104925167069	4
2R	7737019	7782637	FBgn0266526	CG45093	2R	7740046	7740050	2R_7740046_7740050	140.651604068941	-1.41096765773835	0.480572134925109	-2.9360163754776	0.00332456771813653	0.0320088904695966	4
2R	7737019	7782637	FBgn0266526	CG45093	2R	7740321	7740325	2R_7740321_7740325	141.228891216465	-1.45002666421369	0.472226026947073	-3.07061996050508	0.00213614855956765	0.0236102553587495	4
2R	7737019	7782637	FBgn0266526	CG45093	2R	7742791	7742795	2R_7742791_7742795	56.6610081798297	-2.55332364827302	0.623245667318817	-4.09681732607518	4.18869176209966e-05	0.00130104925167069	4
2R	7791901	7793380	FBgn0001091	Gapdh1	2R	7792619	7792623	2R_7792619_7792623	62.8051365622915	-1.44906535355343	0.469035512377028	-3.08945765366401	0.00200522289793451	0.0226367976894825	4
2R	7791901	7793380	FBgn0001091	Gapdh1	2R	7792907	7792911	2R_7792907_7792911	64.3421342349438	-1.39419239262237	0.471780986435946	-2.95516867509807	0.00312498148725462	0.0306522422486182	4
2R	7812504	7815486	FBgn0033226	CG1882	2R	7813280	7813284	2R_7813280_7813284	151.568217870227	-1.02916371411082	0.369485467912024	-2.78539700066329	0.00534622220009188	0.0442446548990633	4
2R	7890025	7915032	FBgn0050377	CG30377	2R	7913934	7913938	2R_7913934_7913938	26.4902596464641	-2.31453989589364	0.708810575094184	-3.26538567174465	0.00109315124651135	0.0147643555468397	4
2R	7916856	7921579	FBgn0015509	Cul1	2R	7916902	7916906	2R_7916902_7916906	79.5531238181527	-1.69313589309762	0.53805843499016	-3.1467509530421	0.00165095518056348	0.0197408928708685	4
2R	7916856	7921579	FBgn0015509	Cul1	2R	7917466	7917470	2R_7917466_7917470	75.8837906402483	-1.58938986486593	0.458419727343385	-3.46710616944148	0.000526094049291518	0.00869766339468933	4
2R	7916856	7921579	FBgn0015509	Cul1	2R	7920823	7920827	2R_7920823_7920827	31.4250372323372	-2.0575582715499	0.675788012942661	-3.0446800359634	0.00232927971219273	0.0250676379937079	4
2R	7939201	7939659	FBgn0050380	CG30380	2R	7939461	7939465	2R_7939461_7939465	65.5411325806685	-1.40473313736807	0.482887151726334	-2.90902984754537	0.00362552244608985	0.034032776209816	4
2R	7939956	7941870	FBgn0050379	CG30379	2R	7941162	7941166	2R_7941162_7941166	5.56163536270931	-4.00019035102905	1.22476857831718	-3.26607852442235	0.00109048005892413	0.0147389716637476	4
2R	7942043	7955882	FBgn0033236	CG14764	2R	7946497	7946501	2R_7946497_7946501	203.28353516273	-1.22665724534481	0.400846605808841	-3.06016622710231	0.00221214176445797	0.0242103604930268	4
2R	7942043	7955882	FBgn0033236	CG14764	2R	7946973	7946977	2R_7946973_7946977	240.392677569016	-1.42823988970968	0.346554373386299	-4.1212577286325	3.76809594695197e-05	0.00119551513923995	4
2R	7942043	7955882	FBgn0033236	CG14764	2R	7947656	7947660	2R_7947656_7947660	208.354016501981	-1.49175561524725	0.506634177232754	-2.94444331291515	0.0032353620848475	0.0313576770308785	4
2R	7942043	7955882	FBgn0033236	CG14764	2R	7947927	7947931	2R_7947927_7947931	212.892782235541	-1.50310460321191	0.513368508901133	-2.92792521775304	0.00341232107338177	0.0325754480280603	4
2R	7942043	7955882	FBgn0033236	CG14764	2R	7950069	7950073	2R_7950069_7950073	52.2360697270639	-2.35178804072085	0.656803364634698	-3.58065772398847	0.000342730380824432	0.00636896531685572	4
2R	7944526	7947076	FBgn0085460	CG34431	2R	7946497	7946501	2R_7946497_7946501	203.28353516273	-1.22665724534481	0.400846605808841	-3.06016622710231	0.00221214176445797	0.0242103604930268	4
2R	7944526	7947076	FBgn0085460	CG34431	2R	7946973	7946977	2R_7946973_7946977	240.392677569016	-1.42823988970968	0.346554373386299	-4.1212577286325	3.76809594695197e-05	0.00119551513923995	4
2R	7949839	7950465	FBgn0033238	azot	2R	7950069	7950073	2R_7950069_7950073	52.2360697270639	-2.35178804072085	0.656803364634698	-3.58065772398847	0.000342730380824432	0.00636896531685572	4
2R	7956150	7958254	FBgn0033240	CG2906	2R	7957569	7957573	2R_7957569_7957573	17.7827242498608	-3.25804206470766	1.19481904934599	-2.72680793505177	0.00639502508390556	0.0498172600008055	4
2R	7958207	7960015	FBgn0033241	CG2915	2R	7959376	7959380	2R_7959376_7959380	182.632246624712	-1.11414068300366	0.373936215264837	-2.9794939284353	0.00288724951755553	0.0290638240689613	4
2R	7958207	7960015	FBgn0033241	CG2915	2R	7959671	7959675	2R_7959671_7959675	196.630954468361	-1.18128097519389	0.364187740579782	-3.24360444784139	0.001180275280599	0.0155613037574976	4
2R	7962463	7969805	FBgn0027548	nito	2R	7962620	7962624	2R_7962620_7962624	184.087415336195	-1.76710905722732	0.602926591191881	-2.93088592051323	0.00337996878164828	0.0323718170009614	4
2R	7974115	7991862	FBgn0033246	ACC	2R	7977090	7977094	2R_7977090_7977094	9.39482826001668	-2.6963588884947	0.877185131245775	-3.07387664524744	0.00211296780091786	0.0234625192151785	4
2R	7974115	7991862	FBgn0033246	ACC	2R	7981105	7981109	2R_7981105_7981109	17.1664153339899	-2.03663267268658	0.725977459701206	-2.80536626236964	0.00502594332993318	0.0424445236022501	4
2R	7974115	7991862	FBgn0033246	ACC	2R	7989696	7989700	2R_7989696_7989700	228.033396785039	-1.46416906148856	0.458545516908319	-3.19307245954671	0.0014076761885084	0.0176567863870437	4
2R	7974115	7991862	FBgn0033246	ACC	2R	7990048	7990052	2R_7990048_7990052	98.9174067156213	-2.20607204323142	0.630250535393707	-3.50030966947664	0.000464717964488243	0.00795247937091162	4
2R	7974115	7991862	FBgn0033246	ACC	2R	7990763	7990767	2R_7990763_7990767	93.9692034344068	-1.83696239843113	0.630480105040497	-2.91359296470288	0.00357295435314912	0.0336836845779573	4
2R	7974115	7991862	FBgn0033246	ACC	2R	7991029	7991033	2R_7991029_7991033	25.3056892042286	-3.16355373279329	1.01787632222211	-3.10799422653529	0.00188361747771321	0.0216578462393385	4
2R	7974115	7991862	FBgn0033246	ACC	2R	7991232	7991236	2R_7991232_7991236	166.152423739933	-1.45964192402935	0.459602576531893	-3.17587846230898	0.00149383522625025	0.0184026983280478	4
2R	7974115	7991862	FBgn0033246	ACC	2R	7991789	7991793	2R_7991789_7991793	316.139908608955	-1.63114729951431	0.398737703062124	-4.09077768916217	4.29929097185504e-05	0.00132723837437783	4
2R	7988462	7991283	FBgn0033247	Nup44A	2R	7989696	7989700	2R_7989696_7989700	228.033396785039	-1.46416906148856	0.458545516908319	-3.19307245954671	0.0014076761885084	0.0176567863870437	4
2R	7988462	7991283	FBgn0033247	Nup44A	2R	7990048	7990052	2R_7990048_7990052	98.9174067156213	-2.20607204323142	0.630250535393707	-3.50030966947664	0.000464717964488243	0.00795247937091162	4
2R	7988462	7991283	FBgn0033247	Nup44A	2R	7990763	7990767	2R_7990763_7990767	93.9692034344068	-1.83696239843113	0.630480105040497	-2.91359296470288	0.00357295435314912	0.0336836845779573	4
2R	7988462	7991283	FBgn0033247	Nup44A	2R	7991029	7991033	2R_7991029_7991033	25.3056892042286	-3.16355373279329	1.01787632222211	-3.10799422653529	0.00188361747771321	0.0216578462393385	4
2R	7988462	7991283	FBgn0033247	Nup44A	2R	7991232	7991236	2R_7991232_7991236	166.152423739933	-1.45964192402935	0.459602576531893	-3.17587846230898	0.00149383522625025	0.0184026983280478	4
2R	7992196	7992567	FBgn0265299	CR44272	2R	7992278	7992282	2R_7992278_7992282	452.083152339762	-1.3030539836298	0.450914501811026	-2.88980278610755	0.00385483576091468	0.0354714873990463	4
2R	7992196	7992567	FBgn0265299	CR44272	2R	7992535	7992539	2R_7992535_7992539	438.285280345199	-1.23972506879748	0.448189671124934	-2.76607237664766	0.00567359410715034	0.0459918997111066	4
2R	7992196	7992567	FBtr0339301	CR44272-RA	2R	7992278	7992282	2R_7992278_7992282	452.083152339762	-1.3030539836298	0.450914501811026	-2.88980278610755	0.00385483576091468	0.0354714873990463	4
2R	7992196	7992567	FBtr0339301	CR44272-RA	2R	7992535	7992539	2R_7992535_7992539	438.285280345199	-1.23972506879748	0.448189671124934	-2.76607237664766	0.00567359410715034	0.0459918997111066	4
2R	7993798	7994968	FBgn0033248	Dic3	2R	7994190	7994194	2R_7994190_7994194	56.4052122868682	-1.84163463259802	0.637137331745293	-2.89048301023781	0.00384650322242542	0.0354258219255815	4
2R	8000490	8002120	FBgn0033249	CG11191	2R	8001162	8001166	2R_8001162_8001166	28.0926261268905	-2.94498418854595	0.863160169954165	-3.41186293234816	0.000645205475001939	0.0100883807807878	4
2R	8000490	8002120	FBgn0033249	CG11191	2R	8001362	8001366	2R_8001362_8001366	268.887667777151	-1.60860015927585	0.565905567821433	-2.84252400178439	0.00447578608663726	0.0392538018412086	4
2R	8000490	8002120	FBgn0033249	CG11191	2R	8001644	8001648	2R_8001644_8001648	439.053641326075	-1.19389993348438	0.32632576443357	-3.6586137645513	0.00025358317089502	0.00506790149695798	4
2R	8009119	8013755	FBgn0033250	CG14762	2R	8011751	8011755	2R_8011751_8011755	21.5680384561173	-2.89524273621354	0.963346091090904	-3.005402485139	0.00265229627005111	0.0274115682948481	4
2R	8009119	8013755	FBgn0033250	CG14762	2R	8011967	8011971	2R_8011967_8011971	25.1916951576057	-3.04391141233202	0.916815304021847	-3.32009227919639	0.000899876976648747	0.012847103726864	4
2R	8066274	8067655	FBgn0040778	CG17977	2R	8067457	8067461	2R_8067457_8067461	38.4097443969424	-2.08048183142115	0.762894496327138	-2.72708984196029	0.00638956392810074	0.049794391998045	4
2R	8067977	8078815	FBgn0020279	lig	2R	8069312	8069316	2R_8069312_8069316	12.4951947240176	-2.7876812416469	0.878002147760266	-3.17502781600035	0.00149822138579558	0.0184400911658706	4
2R	8067977	8078815	FBgn0020279	lig	2R	8069536	8069540	2R_8069536_8069540	15.6711694357137	-2.73502453643442	0.997335320608874	-2.74233197192363	0.00610046525238092	0.048324503343468	4
2R	8078869	8080041	FBgn0021814	Vps28	2R	8079656	8079660	2R_8079656_8079660	29.8162930135709	-2.10998798261442	0.764717192174392	-2.75917424664521	0.0057947627908887	0.0466772348516855	4
2R	8123036	8125058	FBgn0033264	Nup50	2R	8124926	8124930	2R_8124926_8124930	25.8772098118383	-4.0082107184679	1.0082428714673	-3.97544166380738	7.02487627266488e-05	0.00193083203302153	4
2R	8124981	8127242	FBgn0033265	coil	2R	8125225	8125229	2R_8125225_8125229	35.2556019295828	-4.70538511162996	1.23928335288598	-3.79685977437873	0.000146540626682617	0.00335646879692909	4
2R	8124981	8127242	FBgn0033265	coil	2R	8126895	8126899	2R_8126895_8126899	110.289949310279	-1.50121703109976	0.498651452220611	-3.01055381351942	0.0026077173469712	0.0270971818585507	4
2R	8136986	8156654	FBgn0263593	Lpin	2R	8155526	8155530	2R_8155526_8155530	92.1915901519791	-1.33179791350163	0.474223996046388	-2.80837309922072	0.00497925022717486	0.0422001502860901	4
2R	8136986	8156654	FBgn0263593	Lpin	2R	8156007	8156011	2R_8156007_8156011	53.5454928252161	-2.2523537898724	0.593790070052102	-3.79318197368099	0.000148729079240654	0.0033944445048986	4
2R	8146918	8156654	FBgn0010504	kermit	2R	8155526	8155530	2R_8155526_8155530	92.1915901519791	-1.33179791350163	0.474223996046388	-2.80837309922072	0.00497925022717486	0.0422001502860901	4
2R	8146918	8156654	FBgn0010504	kermit	2R	8156007	8156011	2R_8156007_8156011	53.5454928252161	-2.2523537898724	0.593790070052102	-3.79318197368099	0.000148729079240654	0.0033944445048986	4
2R	8163564	8167769	FBgn0021995	Rs1	2R	8163733	8163737	2R_8163733_8163737	37.8060769780038	-2.22957503181897	0.796681976998072	-2.79857596405041	0.00513284943263656	0.0430433126064256	4
2R	8174165	8226438	FBgn0053087	LRP1	2R	8202753	8202757	2R_8202753_8202757	51.2259368372997	2.71732399581524	0.609054453270207	4.46154523823783	8.13707637056482e-06	0.000365384272429303	4
2R	8174165	8226438	FBgn0053087	LRP1	2R	8203058	8203062	2R_8203058_8203062	54.5272738256391	2.60585629286199	0.513895102861704	5.07079417248944	3.96159044823203e-07	3.511718410838e-05	4
2R	8327490	8396280	FBgn0261588	pdm3	2R	8352549	8352553	2R_8352549_8352553	15.9519342821941	2.81994519055545	0.739885612295167	3.81132589104933	0.000138223395759843	0.00321450633764355	4
2R	8327490	8396280	FBgn0261588	pdm3	2R	8353215	8353219	2R_8353215_8353219	29.8612099809027	2.91381205870538	0.673958428483465	4.32342995585353	1.53621926972062e-05	0.00059509721217133	4
2R	8596972	8599962	FBgn0033309	CG8735	2R	8599653	8599657	2R_8599653_8599657	29.8664405165688	-1.78266381290946	0.564777839884272	-3.15639829862083	0.00159730579252543	0.0193079759459178	4
2R	8596972	8599962	FBgn0033309	CG8735	2R	8599844	8599848	2R_8599844_8599848	183.368492083756	-1.55165666899556	0.413150710614047	-3.75566743353632	0.000172880136880503	0.00380158074191869	4
2R	8600415	8612295	FBgn0267792	rgr	2R	8600443	8600447	2R_8600443_8600447	177.222658189739	-1.82653371938334	0.513385454125418	-3.55782133035877	0.000373943518007856	0.00678586195457575	4
2R	8600415	8612295	FBgn0267792	rgr	2R	8600712	8600716	2R_8600712_8600716	105.112095673322	-2.06746013869069	0.744094211921899	-2.77849243491722	0.00546117849381807	0.0448817619427671	4
2R	8600415	8612295	FBgn0267792	rgr	2R	8608538	8608542	2R_8608538_8608542	89.3371005869271	-1.63179341727313	0.41983053111111	-3.88679073185667	0.000101578250934729	0.00254807978529983	4
2R	8600415	8612295	FBgn0267792	rgr	2R	8609234	8609238	2R_8609234_8609238	14.3639212851796	-1.85669898785224	0.611041988951748	-3.03857839792228	0.00237697248372514	0.0254113822005992	4
2R	8614722	8625203	FBgn0033313	Cirl	2R	8621565	8621569	2R_8621565_8621569	65.7637215849363	-1.82030818747268	0.639884146751479	-2.8447465009313	0.00444467802606607	0.0390814080230804	4
2R	8665813	8683022	FBgn0263120	Acsl	2R	8670306	8670310	2R_8670306_8670310	68.9702698010139	-1.67276374410475	0.508693858267083	-3.28835058045165	0.00100776262280049	0.0139374264990956	4
2R	8718017	8723839	FBgn0040777	CG14767	2R	8718646	8718650	2R_8718646_8718650	54.219022350694	-1.81948092770928	0.648102861705245	-2.80739529975532	0.00499439123308164	0.0422652189947374	4
2R	8718017	8723839	FBgn0040777	CG14767	2R	8720682	8720686	2R_8720682_8720686	115.815232454581	-1.98632673639357	0.704854019186972	-2.81806825572866	0.00483135380963928	0.0413607030767263	4
2R	8718017	8723839	FBgn0040777	CG14767	2R	8723013	8723017	2R_8723013_8723017	133.872356561705	-1.68274370626046	0.544964655990502	-3.08780337910535	0.00201641835689696	0.0227329166493233	4
2R	8720100	8721624	FBgn0050357	CG30357	2R	8720682	8720686	2R_8720682_8720686	115.815232454581	-1.98632673639357	0.704854019186972	-2.81806825572866	0.00483135380963928	0.0413607030767263	4
2R	8724258	8728999	FBgn0005695	gcl	2R	8727448	8727452	2R_8727448_8727452	31.0938887489712	-2.81300349413428	0.860987581292268	-3.26718242545636	0.00108623660565425	0.0146981099099062	4
2R	8724258	8728999	FBgn0005695	gcl	2R	8727667	8727671	2R_8727667_8727671	23.7235647874475	-3.10767618014521	0.992705331587165	-3.13051222881675	0.00174501733812883	0.0205169792313944	4
2R	8729502	8734304	FBgn0086784	stmA	2R	8732227	8732231	2R_8732227_8732231	122.990492277281	-1.20061597357435	0.42465468091209	-2.82727596690002	0.00469458514503037	0.0405629271689767	4
2R	8860364	8888097	FBgn0011286	RyR	2R	8861173	8861177	2R_8861173_8861177	31.4604999377002	-1.58433323580424	0.55816827392674	-2.83845089341674	0.00453330942655589	0.039585360539744	4
2R	8888404	8891401	FBgn0033337	CG8272	2R	8891260	8891264	2R_8891260_8891264	102.640856332377	-1.40542057552197	0.491582871396067	-2.85896978373282	0.00425019266897833	0.0379052026324632	4
2R	8891832	8893339	FBgn0021825	Dmn	2R	8892883	8892887	2R_8892883_8892887	31.4036063361007	-2.64642848663099	0.919057368449984	-2.87950304026642	0.00398302457559988	0.0362841879302623	4
2R	8891832	8893339	FBgn0021825	Dmn	2R	8893077	8893081	2R_8893077_8893081	37.5944485050105	-2.15994236901947	0.605592336472461	-3.56666067077566	0.000361559165644771	0.00662512279469786	4
2R	8893613	8898798	FBgn0033339	Sec31	2R	8893682	8893686	2R_8893682_8893686	176.11993801472	-1.65165350170247	0.510116594683663	-3.23779606253881	0.00120456882923703	0.0157820174051575	4
2R	8893613	8898798	FBgn0033339	Sec31	2R	8893949	8893953	2R_8893949_8893953	75.9631151783503	-1.89254599325928	0.653332570684232	-2.89675745275828	0.00377041133626994	0.0349523019221735	4
2R	8901404	8904791	FBgn0004921	Ggamma1	2R	8902147	8902151	2R_8902147_8902151	126.440082985469	-1.33526950850007	0.468673224427866	-2.84904158996944	0.00438511477325465	0.0387206201763608	4
2R	8910900	8914069	FBgn0003074	Pgi	2R	8913720	8913724	2R_8913720_8913724	134.589420591291	-1.86284257045755	0.529518594623479	-3.51799273787948	0.000434824262022041	0.00758351882171274	4
2R	8910900	8914069	FBgn0003074	Pgi	2R	8913937	8913941	2R_8913937_8913941	50.5295553111746	-2.29397840568574	0.810794159424537	-2.82929813815371	0.00466502186341442	0.0403966265382533	4
2R	8952339	8962796	FBgn0011300	babo	2R	8955273	8955277	2R_8955273_8955277	6.25400327277124	-3.294345316257	1.06651898648945	-3.08887638944023	0.0020091501413223	0.0226691159640248	4
2R	8952339	8962796	FBgn0011300	babo	2R	8961078	8961082	2R_8961078_8961082	261.324026902235	-0.839758790281241	0.299121919353156	-2.80741308459507	0.00499411546749743	0.0422652189947374	4
2R	8963164	8968184	FBgn0033358	CG8216	2R	8963535	8963539	2R_8963535_8963539	57.991908963647	-2.21248344059315	0.748700164654908	-2.95509944439899	0.00312568283207569	0.0306566173120061	4
2R	8963164	8968184	FBgn0033358	CG8216	2R	8964152	8964156	2R_8964152_8964156	58.8396759245085	-1.48065594890953	0.46334162565654	-3.19560312935729	0.00139538904558675	0.0175456569902798	4
2R	8963164	8968184	FBgn0033358	CG8216	2R	8965292	8965296	2R_8965292_8965296	76.5926907261265	-1.3840096403061	0.504375984373179	-2.7440038447233	0.0060694827057306	0.0481514019095364	4
2R	8963164	8968184	FBgn0033358	CG8216	2R	8966899	8966903	2R_8966899_8966903	137.771043847465	-1.62780030854734	0.340238191641991	-4.78429626224961	1.715874418646e-06	0.000109901837021365	4
2R	8963164	8968184	FBgn0033358	CG8216	2R	8967181	8967185	2R_8967181_8967185	124.450817529947	-1.40310791229933	0.379766360752663	-3.69466086864169	0.000220180459914283	0.00454724280541885	4
2R	9096931	9098525	FBgn0033375	CG8078	2R	9097994	9097998	2R_9097994_9097998	65.3577402276458	-1.67807404325219	0.495800057290628	-3.38457815519883	0.000712877209386278	0.0108209370208754	4
2R	9114274	9116030	FBgn0033380	Phax	2R	9114834	9114838	2R_9114834_9114838	63.1458995507736	-1.81398661532819	0.632719906928316	-2.86696624440759	0.00414427212759177	0.0372640545831779	4
2R	9116122	9122000	FBgn0003612	Su(var)2-10	2R	9116131	9116135	2R_9116131_9116135	161.558928220929	-1.22305051321992	0.341334091313008	-3.58314784355474	0.000339478336132571	0.00632298077508892	4
2R	9123304	9132030	FBgn0027561	CG18659	2R	9123854	9123858	2R_9123854_9123858	103.342517960805	-1.90467819666985	0.696950598522986	-2.73287403828383	0.00627843382089719	0.0492405812799217	4
2R	9123304	9132030	FBgn0027561	CG18659	2R	9131246	9131250	2R_9131246_9131250	74.6402973315377	-2.09241440682796	0.717872321814742	-2.91474450712691	0.00355979836652497	0.0336037479803007	4
2R	9132480	9135453	FBgn0033382	Hydr1	2R	9134726	9134730	2R_9134726_9134730	134.701735938631	-1.66291638908593	0.546424359506485	-3.04326913717358	0.00234022929013017	0.0251431906858373	4
2R	9132480	9135453	FBgn0033382	Hydr1	2R	9135010	9135014	2R_9135010_9135014	131.429528855518	-1.69167100997864	0.564903006359985	-2.99462206951084	0.002747850788026	0.0280816444658636	4
2R	9135375	9137933	FBgn0260972	alc	2R	9137016	9137020	2R_9137016_9137020	50.668910584064	-3.08579637652478	0.864311915525016	-3.5702346815968	0.000356661546456648	0.00656534264157092	4
2R	9135375	9137933	FBgn0260972	alc	2R	9137177	9137181	2R_9137177_9137181	78.9236468863043	-3.33442003506173	0.767547247649584	-4.34425378407979	1.39749883944266e-05	0.000554257296833225	4
2R	9135375	9137933	FBgn0260972	alc	2R	9137297	9137301	2R_9137297_9137301	31.5883783370968	-3.42683694554543	0.643787132482099	-5.32293482215678	1.02106337854281e-07	1.2327895394897e-05	4
2R	9227785	9247249	FBgn0010114	hig	2R	9232559	9232563	2R_9232559_9232563	36.521650519662	-1.75676947398071	0.617691275298326	-2.8440898297167	0.00445384892108067	0.0391351585938829	4
2R	9227785	9247249	FBgn0010114	hig	2R	9235104	9235108	2R_9235104_9235108	13.4842039109866	-2.84290936032276	0.864676426935477	-3.28783030479782	0.00100962675969199	0.0139590976409355	4
2R	9227785	9247249	FBgn0010114	hig	2R	9235308	9235312	2R_9235308_9235312	21.6811769776714	-2.26379414626037	0.775009230009762	-2.92098991676764	0.00348921120067116	0.0331344803199477	4
2R	9309296	9389467	FBgn0033405	CG13954	2R	9339934	9339938	2R_9339934_9339938	18.9714009948736	-1.94774547737433	0.703439678312198	-2.76888770626028	0.00562480180381863	0.0457309384485163	4
2R	9309296	9351655	FBgn0033403	CG13739	2R	9339934	9339938	2R_9339934_9339938	18.9714009948736	-1.94774547737433	0.703439678312198	-2.76888770626028	0.00562480180381863	0.0457309384485163	4
2R	9396265	9398734	FBgn0028473	Non1	2R	9398604	9398608	2R_9398604_9398608	59.7192227638447	-1.53773183609089	0.539916186684452	-2.84809360047878	0.00439819868883935	0.0387926580425679	4
2R	9399753	9400329	FBgn0053774	CG33774	2R	9400042	9400046	2R_9400042_9400046	161.243568969897	-1.56002810556327	0.389114623248973	-4.00917367879307	6.09315908122694e-05	0.00173385769697704	4
2R	9399753	9400329	FBgn0053774	CG33774	2R	9400316	9400320	2R_9400316_9400320	219.925002030204	-1.22073773994867	0.332723719757086	-3.66892309583428	0.00024357432971326	0.00490907759318157	4
2R	9400531	9413463	FBgn0016078	wun	2R	9402627	9402631	2R_9402627_9402631	12.5293920846974	-3.17467122863856	1.09764665023375	-2.89225246390767	0.00382490454615896	0.0352848607518078	4
2R	9400531	9413463	FBgn0016078	wun	2R	9404827	9404831	2R_9404827_9404831	91.2499306315626	-1.68025840082174	0.461251911929042	-3.6428215414752	0.000269665803051881	0.00530696080339524	4
2R	9400531	9413463	FBgn0016078	wun	2R	9405203	9405207	2R_9405203_9405207	88.9533285712913	-1.49191462158996	0.468795195323165	-3.18244435197657	0.0014603757623216	0.0181004917437849	4
2R	9426439	9434638	FBgn0017558	Pdk	2R	9432049	9432053	2R_9432049_9432053	67.3451610916085	-2.83872775645745	0.99519847285798	-2.85242374649679	0.00433872205642177	0.0384302897330813	4
2R	9434669	9444937	FBgn0029092	ced-6	2R	9435009	9435013	2R_9435009_9435013	225.308023297268	-2.70011678198562	0.872695442249299	-3.09399665824574	0.00197479710796666	0.0223896095869823	4
2R	9434669	9444937	FBgn0029092	ced-6	2R	9435288	9435292	2R_9435288_9435292	137.826702810625	-2.86855384925862	1.02501318925182	-2.79855311067017	0.00513321267897773	0.0430433126064256	4
2R	9434669	9444937	FBgn0029092	ced-6	2R	9435443	9435447	2R_9435443_9435447	37.2257676628818	-2.65846941769824	0.55419322822353	-4.79700812335795	1.61053072496334e-06	0.000104726946805111	4
2R	9434669	9444937	FBgn0029092	ced-6	2R	9435687	9435691	2R_9435687_9435691	37.6768327678441	-2.61166350410861	0.547953989450598	-4.76620948909812	1.87724077111163e-06	0.000117445413449125	4
2R	9503765	9541565	FBgn0259246	brp	2R	9508208	9508212	2R_9508208_9508212	38.854301780707	-1.4765902375401	0.443544877973154	-3.32906614610816	0.000871377068513911	0.0125398931453691	4
2R	9503765	9541565	FBgn0259246	brp	2R	9510037	9510041	2R_9510037_9510041	8.09873008055089	-2.990481252324	1.01225205483114	-2.9542851882112	0.00313394246843597	0.0307063080231923	4
2R	9503765	9541565	FBgn0259246	brp	2R	9510240	9510244	2R_9510240_9510244	7.37253454710527	-3.27677832021964	1.07852828346173	-3.03819414888429	0.00238000564076247	0.0254277885342612	4
2R	9503765	9541565	FBgn0259246	brp	2R	9510621	9510625	2R_9510621_9510625	31.4587940250559	-1.80037711287055	0.630361621483526	-2.85610203970452	0.0042887727576607	0.0381381739285948	4
2R	9503765	9541565	FBgn0259246	brp	2R	9510920	9510924	2R_9510920_9510924	31.1041579705313	-1.7084427272733	0.612202582219182	-2.79064933225264	0.00526024284472224	0.0437687524920472	4
2R	9503765	9541565	FBgn0259246	brp	2R	9527328	9527332	2R_9527328_9527332	75.0318385880973	-1.78177038274436	0.569544480296066	-3.12841304654228	0.00175753005174056	0.0206182991070327	4
2R	9503765	9541565	FBgn0259246	brp	2R	9527660	9527664	2R_9527660_9527664	68.9734397686089	-2.02073155478053	0.561645064740279	-3.59788001647442	0.000320821547938559	0.00606010601573738	4
2R	9503765	9541565	FBgn0259246	brp	2R	9529492	9529496	2R_9529492_9529496	176.060409232096	-1.42129617278991	0.377859760390665	-3.76143829478018	0.000168939100787416	0.00373699057902533	4
2R	9503765	9541565	FBgn0259246	brp	2R	9532300	9532304	2R_9532300_9532304	13.2635732045758	-2.82838154878648	0.988072722127411	-2.86252366394319	0.00420281875110241	0.0376367878083503	4
2R	9503765	9541565	FBgn0259246	brp	2R	9532522	9532526	2R_9532522_9532526	12.7580758182534	-3.15966728674079	1.03834453914726	-3.04298541343095	0.00234243687234395	0.0251627292524651	4
2R	9503765	9541565	FBgn0259246	brp	2R	9533164	9533168	2R_9533164_9533168	83.9620476091105	-2.06685420046658	0.743807346303343	-2.77874937742772	0.00545686091856344	0.0448655665895094	4
2R	9503765	9541565	FBgn0259246	brp	2R	9533375	9533379	2R_9533375_9533379	50.7798974166629	-2.17016673697553	0.755764545566522	-2.87148523929337	0.00408547861609049	0.0368990510435611	4
2R	9503765	9541565	FBgn0259246	brp	2R	9533474	9533478	2R_9533474_9533478	154.990352054173	-1.62018964342235	0.58747448854297	-2.75788936374186	0.00581758839993123	0.0467764535075635	4
2R	9503765	9541565	FBgn0259246	brp	2R	9533833	9533837	2R_9533833_9533837	155.718323408197	-1.73414781830396	0.616648341496961	-2.81221516641752	0.00492015783626908	0.0418358475133771	4
2R	9503765	9541565	FBgn0259246	brp	2R	9536038	9536042	2R_9536038_9536042	42.4697521856625	-1.69154115576429	0.538198310223606	-3.14297002356157	0.00167242966263765	0.019928499103721	4
2R	9503765	9541565	FBgn0259246	brp	2R	9536408	9536412	2R_9536408_9536412	135.738507789292	-1.28183655356206	0.386676687508778	-3.315008623407	0.000916402975833455	0.0130176902223701	4
2R	9503765	9541565	FBgn0259246	brp	2R	9539596	9539600	2R_9539596_9539600	27.9611430472186	-1.77917372414306	0.634576161447783	-2.80371976168138	0.00505167921153753	0.0425821782762524	4
2R	9541947	9548135	FBgn0033421	CG1888	2R	9546743	9546747	2R_9546743_9546747	54.6946396176401	-2.23165891109745	0.764567683035735	-2.91885069250716	0.00351324452394046	0.0332901459823341	4
2R	9566146	9579007	FBgn0085436	Not1	2R	9570266	9570270	2R_9570266_9570270	8.48838145054249	-4.29726987521366	1.42861269662659	-3.0080020185743	0.00262971391264882	0.027252455006087	4
2R	9577427	9581847	FBgn0033426	CG1814	2R	9581128	9581132	2R_9581128_9581132	44.2534908935518	-1.46042873059836	0.472988519313396	-3.08766211221862	0.00201737704720838	0.0227413374349928	4
2R	9577427	9581847	FBgn0033426	CG1814	2R	9581375	9581379	2R_9581375_9581379	33.3647852719862	-1.51377829326115	0.461819895664583	-3.27785421865107	0.00104599401007741	0.014309600578269	4
2R	9584643	9586126	FBgn0033428	Updo	2R	9584816	9584820	2R_9584816_9584820	111.759005654493	-1.46682010847585	0.52659241510276	-2.78549418185147	0.00534461991268982	0.0442345552031716	4
2R	9587953	9599732	FBgn0261016	clos	2R	9590927	9590931	2R_9590927_9590931	123.307629667334	-2.11886232619539	0.616150772632231	-3.43886986807383	0.00058414795913503	0.00937714089809987	4
2R	9590867	9592744	FBgn0010342	Map60	2R	9590927	9590931	2R_9590927_9590931	123.307629667334	-2.11886232619539	0.616150772632231	-3.43886986807383	0.00058414795913503	0.00937714089809987	4
2R	9608128	9610290	FBgn0033437	CG12926	2R	9608856	9608860	2R_9608856_9608860	112.99588612312	-1.16355513250261	0.388972665934652	-2.99135449455487	0.00277742864909329	0.0282907282304897	4
2R	9610464	9615617	FBgn0264878	CR44069	2R	9611574	9611578	2R_9611574_9611578	343.322868704565	-1.08610794109921	0.367277893094775	-2.95718299826705	0.00310463800275323	0.0305316739289105	4
2R	9610464	9615617	FBgn0264878	CR44069	2R	9612775	9612779	2R_9612775_9612779	286.552625063463	-1.0475948111309	0.294531564708597	-3.55681677842362	0.000375375767952181	0.00680167031098637	4
2R	9610464	9615617	FBgn0264878	CR44069	2R	9613111	9613115	2R_9613111_9613115	150.366760886288	-1.22030985463297	0.426812179826745	-2.85912612692619	0.00424809844179815	0.0378912137929513	4
2R	9610464	9615617	FBtr0334806	CR44069-RA	2R	9611574	9611578	2R_9611574_9611578	343.322868704565	-1.08610794109921	0.367277893094775	-2.95718299826705	0.00310463800275323	0.0305316739289105	4
2R	9610464	9615617	FBtr0334806	CR44069-RA	2R	9612775	9612779	2R_9612775_9612779	286.552625063463	-1.0475948111309	0.294531564708597	-3.55681677842362	0.000375375767952181	0.00680167031098637	4
2R	9610464	9615617	FBtr0334806	CR44069-RA	2R	9613111	9613115	2R_9613111_9613115	150.366760886288	-1.22030985463297	0.426812179826745	-2.85912612692619	0.00424809844179815	0.0378912137929513	4
2R	9611139	9683858	FBgn0033438	Mmp2	2R	9611574	9611578	2R_9611574_9611578	343.322868704565	-1.08610794109921	0.367277893094775	-2.95718299826705	0.00310463800275323	0.0305316739289105	4
2R	9611139	9683858	FBgn0033438	Mmp2	2R	9612775	9612779	2R_9612775_9612779	286.552625063463	-1.0475948111309	0.294531564708597	-3.55681677842362	0.000375375767952181	0.00680167031098637	4
2R	9611139	9683858	FBgn0033438	Mmp2	2R	9613111	9613115	2R_9613111_9613115	150.366760886288	-1.22030985463297	0.426812179826745	-2.85912612692619	0.00424809844179815	0.0378912137929513	4
2R	9611139	9683858	FBgn0033438	Mmp2	2R	9644065	9644069	2R_9644065_9644069	131.359531130697	-2.03179020617499	0.679478700990171	-2.99021912418176	0.00278777382589023	0.0283622432940771	4
2R	9611139	9683858	FBgn0033438	Mmp2	2R	9652008	9652012	2R_9652008_9652012	180.887281929643	-1.15772184360834	0.341551553056901	-3.38959619198532	0.000699956467323303	0.0106866004996166	4
2R	9611139	9683858	FBgn0033438	Mmp2	2R	9655555	9655559	2R_9655555_9655559	40.9013099532949	-2.70757777702528	0.973567032582825	-2.78109024485167	0.00541766745688572	0.0446437692003639	4
2R	9766364	9806875	FBgn0027589	CG1688	2R	9769913	9769917	2R_9769913_9769917	80.5731953967454	-1.41271503609681	0.40674302866385	-3.47323724450195	0.000514220591224451	0.00854120068331022	4
2R	9766364	9806875	FBgn0027589	CG1688	2R	9795286	9795290	2R_9795286_9795290	120.154220888785	-1.23239017690729	0.324162518308197	-3.80176642055698	0.000143668140139942	0.00330583635466633	4
2R	9793326	9798006	FBgn0033443	CG1698	2R	9795286	9795290	2R_9795286_9795290	120.154220888785	-1.23239017690729	0.324162518308197	-3.80176642055698	0.000143668140139942	0.00330583635466633	4
2R	9810974	9820053	FBgn0033446	CG1648	2R	9817324	9817328	2R_9817324_9817328	304.295120588703	-1.28669833321872	0.392767787915889	-3.27597723847524	0.0010529704671537	0.0143786455760465	4
2R	9810974	9820053	FBgn0033446	CG1648	2R	9817602	9817606	2R_9817602_9817606	119.417788556424	-1.93943772600421	0.62171008130663	-3.11952111493537	0.00181145277259831	0.0210660261891433	4
2R	9817300	9818535	FBgn0040093	lectin-46Ca	2R	9817324	9817328	2R_9817324_9817328	304.295120588703	-1.28669833321872	0.392767787915889	-3.27597723847524	0.0010529704671537	0.0143786455760465	4
2R	9817300	9818535	FBgn0040093	lectin-46Ca	2R	9817602	9817606	2R_9817602_9817606	119.417788556424	-1.93943772600421	0.62171008130663	-3.11952111493537	0.00181145277259831	0.0210660261891433	4
2R	9841080	9842502	FBgn0266186	Vamp7	2R	9841645	9841649	2R_9841645_9841649	140.257141147092	-1.69214525668653	0.49557060999068	-3.41453916469816	0.000638900075238615	0.0100188612809359	4
2R	9841080	9842502	FBgn0266186	Vamp7	2R	9841894	9841898	2R_9841894_9841898	69.6594530933204	-1.71256432815944	0.526654629848732	-3.25177873904067	0.0011468526185598	0.015256697449723	4
2R	9841080	9842502	FBgn0266186	Vamp7	2R	9841942	9841946	2R_9841942_9841946	17.5177528065447	-2.32713378296545	0.823366317430492	-2.82636505003972	0.00470795768604591	0.0406407436219488	4
2R	9842686	9845512	FBgn0033453	CG1667	2R	9842795	9842799	2R_9842795_9842799	24.2980443953586	-2.92296718409975	0.807156038898697	-3.62131613125006	0.00029310808646488	0.00565791446542614	4
2R	9845458	9846485	FBgn0023180	Orc6	2R	9846285	9846289	2R_9846285_9846289	30.8191496933324	-1.96901286729107	0.685795783855279	-2.87113585945665	0.00408999700835302	0.036921946277231	4
2R	9850703	9861543	FBgn0027580	PCB	2R	9859960	9859964	2R_9859960_9859964	214.292521795033	-1.16423391154571	0.424007176382796	-2.74578822339231	0.00603657167295099	0.0479776707159924	4
2R	9968929	9970897	FBgn0027619	Adam	2R	9970540	9970544	2R_9970540_9970544	123.093103174855	-1.72617789920445	0.595756188635173	-2.89745693311046	0.00376201385795876	0.0349060739699153	4
2R	9993890	10026042	FBgn0022382	Pka-R2	2R	9996653	9996657	2R_9996653_9996657	111.487110832352	-1.44038505629222	0.418364310181984	-3.44289658853946	0.000575519337119118	0.00928082718721117	4
2R	9993890	10026042	FBgn0022382	Pka-R2	2R	10025291	10025295	2R_10025291_10025295	147.222023345495	-1.45451995320715	0.486536362844708	-2.98954007199541	0.00279397796567599	0.0284028357716854	4
2R	10085169	10096416	FBgn0033484	CG2269	2R	10093146	10093150	2R_10093146_10093150	31.6599006818283	-1.87824797432536	0.653422958364426	-2.87447502461006	0.0040469977630797	0.0366728166548791	4
2R	10085169	10096416	FBgn0033484	CG2269	2R	10094620	10094624	2R_10094620_10094624	80.1602953228038	-1.74264371223179	0.60655205420539	-2.87303241354072	0.00406552402059684	0.0367837231640851	4
2R	10085169	10096416	FBgn0033484	CG2269	2R	10094906	10094910	2R_10094906_10094910	113.034087225087	-1.5221884635093	0.529292756164636	-2.87589135838433	0.00402888354742747	0.0365604443270387	4
2R	10109740	10117457	FBgn0003071	Pfk	2R	10117035	10117039	2R_10117035_10117039	73.8832118735429	-2.60438278673481	0.877898780678007	-2.96660941335792	0.00301103204792786	0.0298809251909514	4
2R	10109740	10117457	FBgn0003071	Pfk	2R	10117407	10117411	2R_10117407_10117411	268.688876655601	-1.13592154822919	0.352916193224469	-3.21867222314363	0.00128785606788848	0.016581886386116	4
2R	10145897	10192394	FBgn0033494	KCNQ	2R	10157068	10157072	2R_10157068_10157072	174.424523818928	-1.45942929713617	0.516248870314293	-2.82698787553311	0.00469881069278128	0.0405908736052749	4
2R	10145897	10192394	FBgn0033494	KCNQ	2R	10157515	10157519	2R_10157515_10157519	162.71505930033	-1.82036406315791	0.51493509383011	-3.53513303903596	0.000407569902266052	0.00722573798677186	4
2R	10145897	10192394	FBgn0033494	KCNQ	2R	10157775	10157779	2R_10157775_10157779	178.154011240236	-1.65283261106221	0.543132925689652	-3.0431456700282	0.00234118972231176	0.0251508702092406	4
2R	10145897	10192394	FBgn0033494	KCNQ	2R	10158094	10158098	2R_10158094_10158098	249.251398494501	-1.45350736687762	0.510163163300252	-2.84910293694054	0.00438426929424215	0.0387198332978253	4
2R	10145897	10192394	FBgn0033494	KCNQ	2R	10192161	10192165	2R_10192161_10192165	7.57375022031253	-2.98009176197863	0.983538158794529	-3.02997065780464	0.00244577498632611	0.0259364314529418	4
2R	10155916	10158931	FBgn0265512	mlt	2R	10157068	10157072	2R_10157068_10157072	174.424523818928	-1.45942929713617	0.516248870314293	-2.82698787553311	0.00469881069278128	0.0405908736052749	4
2R	10155916	10158931	FBgn0265512	mlt	2R	10157515	10157519	2R_10157515_10157519	162.71505930033	-1.82036406315791	0.51493509383011	-3.53513303903596	0.000407569902266052	0.00722573798677186	4
2R	10155916	10158931	FBgn0265512	mlt	2R	10157775	10157779	2R_10157775_10157779	178.154011240236	-1.65283261106221	0.543132925689652	-3.0431456700282	0.00234118972231176	0.0251508702092406	4
2R	10155916	10158931	FBgn0265512	mlt	2R	10158094	10158098	2R_10158094_10158098	249.251398494501	-1.45350736687762	0.510163163300252	-2.84910293694054	0.00438426929424215	0.0387198332978253	4
2R	10269016	10307024	FBgn0033504	CAP	2R	10280501	10280505	2R_10280501_10280505	21.2340888675237	-2.81944874451191	0.948587621746252	-2.97225968363533	0.0029561653298135	0.0295181188011533	4
2R	10269016	10307024	FBgn0033504	CAP	2R	10282712	10282716	2R_10282712_10282716	130.51850622939	-1.46544980361668	0.382324011089081	-3.83300488881727	0.000126587436779854	0.00301525093878113	4
2R	10269016	10307024	FBgn0033504	CAP	2R	10283057	10283061	2R_10283057_10283061	149.773583643844	-1.26996762632941	0.419384527149124	-3.02816995887365	0.002460396682266	0.026035373253798	4
2R	10269016	10307024	FBgn0033504	CAP	2R	10283387	10283391	2R_10283387_10283391	116.329509134787	-1.42078893362736	0.490360420074599	-2.89743803835394	0.00376224047179594	0.0349065000873906	4
2R	10269016	10307024	FBgn0033504	CAP	2R	10283828	10283832	2R_10283828_10283832	134.484923945982	-1.43549231241086	0.43314548373764	-3.31411123122861	0.000919349270112777	0.0130522991986725	4
2R	10269016	10307024	FBgn0033504	CAP	2R	10284087	10284091	2R_10284087_10284091	14.029845277261	-2.94009198055762	0.887859563259641	-3.31143809474048	0.000928177737315905	0.0131393777334741	4
2R	10269016	10307024	FBgn0033504	CAP	2R	10284364	10284368	2R_10284364_10284368	13.0466991543088	-2.72103963410201	0.882083957212867	-3.08478531079934	0.00203699132041163	0.0228917533998161	4
2R	10269016	10307024	FBgn0033504	CAP	2R	10285468	10285472	2R_10285468_10285472	63.6467896204486	-1.18515690247019	0.378669403041261	-3.12979314661199	0.0017492943585161	0.0205546817258296	4
2R	10269016	10307024	FBgn0033504	CAP	2R	10286110	10286114	2R_10286110_10286114	27.9849255851203	-1.90474527298278	0.559331539020446	-3.40539579856081	0.000660682216764117	0.0102601161662888	4
2R	10269016	10307024	FBgn0033504	CAP	2R	10287331	10287335	2R_10287331_10287335	62.2682629066267	-1.9125625243031	0.493324842674655	-3.87688265187249	0.000105803355481093	0.00263150024233602	4
2R	10269016	10307024	FBgn0033504	CAP	2R	10287617	10287621	2R_10287617_10287621	61.8244738480249	-1.89325127359349	0.484569082408696	-3.90708227644759	9.34173505358335e-05	0.00239140943049401	4
2R	10269016	10307024	FBgn0033504	CAP	2R	10288155	10288159	2R_10288155_10288159	88.5482432498673	-1.71537295147501	0.60323161961304	-2.84363898658924	0.00446015519985351	0.0391670409110388	4
2R	10269016	10307024	FBgn0033504	CAP	2R	10288497	10288501	2R_10288497_10288501	82.3347453087204	-1.8842690751147	0.581722072007935	-3.23912253941259	0.00119898049216478	0.0157299357649666	4
2R	10269016	10307024	FBgn0033504	CAP	2R	10288846	10288850	2R_10288846_10288850	53.6108145415417	-1.77163321928864	0.605821961269347	-2.92434631385206	0.00345180482685821	0.0328601019126051	4
2R	10269016	10307024	FBgn0033504	CAP	2R	10290256	10290260	2R_10290256_10290260	82.9414688710599	-1.17224915909864	0.378620966802127	-3.09610207009818	0.0019608285166767	0.0222766829617651	4
2R	10269016	10307024	FBgn0033504	CAP	2R	10291509	10291513	2R_10291509_10291513	184.333908755123	-1.00480930712136	0.315025297027719	-3.18961466460562	0.00142462610186319	0.0177920125412492	4
2R	10269016	10307024	FBgn0033504	CAP	2R	10294392	10294396	2R_10294392_10294396	10.4848341841989	-2.56471114610863	0.85541263731584	-2.99821517034904	0.00271565867394556	0.027848557459259	4
2R	10269016	10307024	FBgn0033504	CAP	2R	10300321	10300325	2R_10300321_10300325	7.69716823160794	-3.53966843011834	1.13428303816442	-3.12062184747689	0.00180469618987197	0.0210159252392916	4
2R	10269016	10307024	FBgn0033504	CAP	2R	10306104	10306108	2R_10306104_10306108	114.11666674418	-1.22220186023397	0.426885585608578	-2.8630665954475	0.00419562369651369	0.0375887938872819	4
2R	10313891	10322104	FBgn0026403	Ndg	2R	10320296	10320300	2R_10320296_10320300	56.6158163812577	-1.71092101209911	0.587257143344076	-2.9134103032897	0.0035750452581981	0.0336904065060831	4
2R	10319844	10320500	FBgn0250822	CG34222	2R	10320296	10320300	2R_10320296_10320300	56.6158163812577	-1.71092101209911	0.587257143344076	-2.9134103032897	0.0035750452581981	0.0336904065060831	4
2R	10322195	10416996	FBgn0261698	CG42732	2R	10324360	10324364	2R_10324360_10324364	184.569245385735	-1.18286134720464	0.42425227631851	-2.78810842800663	0.00530167960855104	0.0439911795965548	4
2R	10322195	10416996	FBgn0261698	CG42732	2R	10324737	10324741	2R_10324737_10324741	163.036355004642	-1.46654569440895	0.3827083238146	-3.8320193294761	0.000127095750738755	0.00302239716658114	4
2R	10322195	10416996	FBgn0261698	CG42732	2R	10325843	10325847	2R_10325843_10325847	18.0299101540386	-2.27790196428787	0.810447189292115	-2.81067291537837	0.00494380158784204	0.0419811048991971	4
2R	10322195	10416996	FBgn0261698	CG42732	2R	10326092	10326096	2R_10326092_10326096	57.6666349828903	-1.633054571564	0.552554408739093	-2.95546383439518	0.00312199297170193	0.0306361363315024	4
2R	10322195	10416996	FBgn0261698	CG42732	2R	10332219	10332223	2R_10332219_10332223	14.311865215371	-2.93709954354034	0.974530821761799	-3.01386008318396	0.00257946736503945	0.0269130131492767	4
2R	10322195	10416996	FBgn0261698	CG42732	2R	10338373	10338377	2R_10338373_10338377	137.887273436394	-1.07529793275538	0.321922783985884	-3.34023556655913	0.00083707354446605	0.0121832309015015	4
2R	10322195	10416996	FBgn0261698	CG42732	2R	10363222	10363226	2R_10363222_10363226	59.2381541404012	-1.1121672170845	0.373695936878743	-2.97612873817619	0.00291912292285151	0.0292648564342422	4
2R	10322195	10416996	FBgn0261698	CG42732	2R	10409564	10409568	2R_10409564_10409568	39.8329736477023	-1.85338274034555	0.662982638080857	-2.79552228654217	0.00518159290448002	0.0433283410594808	4
2R	10322195	10416996	FBgn0261698	CG42732	2R	10411169	10411173	2R_10411169_10411173	21.5167160047734	-2.39847734684529	0.87821719073409	-2.73107537879147	0.0063128031150725	0.0494098336620735	4
2R	10322195	10416996	FBgn0261698	CG42732	2R	10412275	10412279	2R_10412275_10412279	268.402522596969	-1.25078935326463	0.411853335489447	-3.03697759732404	0.00238963215057834	0.0255013652391925	4
2R	10322195	10416996	FBgn0261698	CG42732	2R	10412578	10412582	2R_10412578_10412582	646.52075800884	-1.1913692014091	0.434751889415857	-2.74034278036113	0.00613751375744316	0.0485069441925246	4
2R	10362185	10363584	FBgn0041242	Gr47a	2R	10363222	10363226	2R_10363222_10363226	59.2381541404012	-1.1121672170845	0.373695936878743	-2.97612873817619	0.00291912292285151	0.0292648564342422	4
2R	10409155	10409751	FBgn0053477	CG33477	2R	10409564	10409568	2R_10409564_10409568	39.8329736477023	-1.85338274034555	0.662982638080857	-2.79552228654217	0.00518159290448002	0.0433283410594808	4
2R	10410770	10411213	FBgn0053475	CG33475	2R	10411169	10411173	2R_10411169_10411173	21.5167160047734	-2.39847734684529	0.87821719073409	-2.73107537879147	0.0063128031150725	0.0494098336620735	4
2R	10429708	10436581	FBgn0262114	RanBPM	2R	10431788	10431792	2R_10431788_10431792	47.4559487030013	-1.22573875187249	0.439175290459399	-2.79100117538558	0.00525452814750831	0.0437399577100281	4
2R	10437985	10465701	FBgn0001122	Galphao	2R	10449797	10449801	2R_10449797_10449801	181.363473774222	-0.900946730590706	0.313956025757869	-2.86965898620955	0.00410914697710362	0.0370490867072147	4
2R	10449350	10458892	FBgn0033524	Cyp49a1	2R	10449797	10449801	2R_10449797_10449801	181.363473774222	-0.900946730590706	0.313956025757869	-2.86965898620955	0.00410914697710362	0.0370490867072147	4
2R	10469473	10478567	FBgn0261862	whd	2R	10472404	10472408	2R_10472404_10472408	19.885154899283	1.96842963009744	0.604838111215076	3.25447354192514	0.00113602741537722	0.0151663881726407	4
2R	10481894	10543291	FBgn0005630	lola	2R	10496616	10496620	2R_10496616_10496620	133.802099342445	-1.55179144339613	0.470989742931444	-3.29474572787461	0.000985107736787399	0.0137092932612806	4
2R	10481894	10543291	FBgn0005630	lola	2R	10501102	10501106	2R_10501102_10501106	26.844308412704	-3.04818730912822	0.997012437036176	-3.05732124885983	0.00223324793703567	0.0243697156179547	4
2R	10481894	10543291	FBgn0005630	lola	2R	10501349	10501353	2R_10501349_10501353	25.1352532279457	-2.98660998515526	1.04438164129814	-2.85969215376382	0.00424052430098773	0.0378453486778528	4
2R	10481894	10543291	FBgn0005630	lola	2R	10505021	10505025	2R_10505021_10505025	177.304752185302	-1.82848730926435	0.614196096010637	-2.97704156887491	0.00291044545502096	0.0292097287131172	4
2R	10481894	10543291	FBgn0005630	lola	2R	10505181	10505185	2R_10505181_10505185	295.544449984859	-1.99639904984174	0.53988131299871	-3.69784803025126	0.000217434991916941	0.00450622721591946	4
2R	10481894	10543291	FBgn0005630	lola	2R	10505469	10505473	2R_10505469_10505473	162.94630059952	-1.94895626620085	0.569342397718357	-3.42317079144519	0.000618951745585449	0.00978623357578884	4
2R	10481894	10543291	FBgn0005630	lola	2R	10515965	10515969	2R_10515965_10515969	94.9205392531482	-1.62604233643134	0.408064712244714	-3.98476586590074	6.7546692866206e-05	0.00187700063784888	4
2R	10481894	10543291	FBgn0005630	lola	2R	10516559	10516563	2R_10516559_10516563	26.0860250463634	-1.75592882754978	0.596803591139594	-2.94222228823531	0.00325865921470379	0.0315180733114386	4
2R	10481894	10543291	FBgn0005630	lola	2R	10520708	10520712	2R_10520708_10520712	10.2673560085125	-3.0448066235706	1.09635048540431	-2.77722011720343	0.0054826035662	0.0449910538630081	4
2R	10481894	10543291	FBgn0005630	lola	2R	10520865	10520869	2R_10520865_10520869	240.993019955074	-1.22666043562986	0.40610806238833	-3.02052716810359	0.00252335069213521	0.0264979143026574	4
2R	10481894	10543291	FBgn0005630	lola	2R	10521220	10521224	2R_10521220_10521224	234.570469951396	-1.25252356333488	0.428942791470424	-2.92002474045829	0.0035000359833736	0.0332053009653738	4
2R	10481894	10543291	FBgn0005630	lola	2R	10526720	10526724	2R_10526720_10526724	127.110439752345	-1.57364613831733	0.502317910584262	-3.13276931831272	0.00173165480202572	0.0203950011791788	4
2R	10481894	10543291	FBgn0005630	lola	2R	10529898	10529902	2R_10529898_10529902	64.7189000608622	-1.88991720472057	0.564201575038184	-3.34971983123702	0.000808933369030538	0.0118827371237399	4
2R	10481894	10543291	FBgn0005630	lola	2R	10531134	10531138	2R_10531134_10531138	286.009022835002	-1.6187058664626	0.503068715936138	-3.21766354214737	0.00129239324753426	0.0166222430754324	4
2R	10481894	10543291	FBgn0005630	lola	2R	10534971	10534975	2R_10534971_10534975	736.804100719568	-1.4257963415563	0.38574434628041	-3.69622096941854	0.000218832524853887	0.00452798620027847	4
2R	10481894	10543291	FBgn0005630	lola	2R	10535897	10535901	2R_10535897_10535901	234.633847224951	-1.73394664128581	0.546866957215662	-3.17069191767242	0.00152076337996257	0.0186422129783888	4
2R	10481894	10543291	FBgn0005630	lola	2R	10536188	10536192	2R_10536188_10536192	238.75108064858	-1.56874087763069	0.545681377203388	-2.87482942091678	0.0040424582861945	0.036641410222986	4
2R	10481894	10543291	FBgn0005630	lola	2R	10542812	10542816	2R_10542812_10542816	134.654082862564	-1.17278953793266	0.428078835149096	-2.73965784251909	0.00615031748077354	0.0485631515791863	4
2R	10557888	10617280	FBgn0263102	psq	2R	10581134	10581138	2R_10581134_10581138	80.5729979677901	-1.55123674863516	0.567594758498242	-2.73300048213882	0.00627602404442496	0.0492311098501689	4
2R	10673345	10721138	FBgn0024836	stan	2R	10691363	10691367	2R_10691363_10691367	35.531941287406	-2.00708507926986	0.538877925858228	-3.72456354762228	0.000195653424090778	0.00416764385147409	4
2R	10673345	10721138	FBgn0024836	stan	2R	10708175	10708179	2R_10708175_10708179	51.8838606707901	-2.17714114910549	0.763395021139234	-2.8519195027713	0.00434561037466258	0.0384763240022012	4
2R	10673345	10721138	FBgn0024836	stan	2R	10708816	10708820	2R_10708816_10708820	287.52780319457	-1.75520030986368	0.517613862634171	-3.39094532926795	0.000696519937653452	0.0106531964889022	4
2R	10673345	10721138	FBgn0024836	stan	2R	10709121	10709125	2R_10709121_10709125	57.114351270117	-2.01061394929429	0.592659169482606	-3.39252989378291	0.000692503751926243	0.0106092030730535	4
2R	10673345	10721138	FBgn0024836	stan	2R	10709391	10709395	2R_10709391_10709395	29.6445997134162	-2.54456842804663	0.586856265228822	-4.33593126428407	1.45144298110526e-05	0.000570239977657256	4
2R	10673345	10721138	FBgn0024836	stan	2R	10710292	10710296	2R_10710292_10710296	16.6679899406559	-2.63536068501235	0.82799629821275	-3.18281698927983	0.00145849769115186	0.0180870672978309	4
2R	10673345	10721138	FBgn0024836	stan	2R	10710534	10710538	2R_10710534_10710538	81.4219578493643	-1.84321195435114	0.492356788654865	-3.74365093936625	0.00018136556804794	0.0039425899998559	4
2R	10673345	10721138	FBgn0024836	stan	2R	10711425	10711429	2R_10711425_10711429	45.4354537825071	-2.1756014681287	0.694538350638832	-3.13244252981508	0.00173358362877138	0.0204130219951844	4
2R	10673345	10721138	FBgn0024836	stan	2R	10711801	10711805	2R_10711801_10711805	140.039478214025	-1.52159041084176	0.482522141276812	-3.15341054985674	0.00161374676392694	0.0194493053181749	4
2R	10673345	10721138	FBgn0024836	stan	2R	10712297	10712301	2R_10712297_10712301	144.155030747391	-1.4086864401483	0.430735346074585	-3.27042220469266	0.00107387075041122	0.0145895943352047	4
2R	10673345	10721138	FBgn0024836	stan	2R	10713044	10713048	2R_10713044_10713048	90.794829254255	-2.04576130701623	0.547201881522141	-3.73858602482427	0.000185058169958182	0.0040019000259792	4
2R	10673345	10721138	FBgn0024836	stan	2R	10713334	10713338	2R_10713334_10713338	95.7737985920555	-2.76875207648542	0.511754498658172	-5.41031311643596	6.29146481086476e-08	8.52336544163447e-06	4
2R	10673345	10721138	FBgn0024836	stan	2R	10713472	10713476	2R_10713472_10713476	33.7243871051929	-3.45528862017431	0.598208191216985	-5.77606370308124	7.64684320255936e-09	1.66047591612055e-06	4
2R	10673345	10721138	FBgn0024836	stan	2R	10714290	10714294	2R_10714290_10714294	11.5557622885285	-4.29239301843228	1.14274617579541	-3.75620860463133	0.000172506918256795	0.00379739965282759	4
2R	10673345	10721138	FBgn0024836	stan	2R	10714663	10714667	2R_10714663_10714667	11.19629228799	-2.8152155386451	0.968084396427274	-2.90802697475002	0.00363716962685676	0.0341205617660827	4
2R	10673345	10721138	FBgn0024836	stan	2R	10715662	10715666	2R_10715662_10715666	73.0544783032354	-1.63197852472537	0.392496462983406	-4.15794453871133	3.21123958431138e-05	0.0010536117724728	4
2R	10673345	10721138	FBgn0024836	stan	2R	10716263	10716267	2R_10716263_10716267	66.6681371559678	-1.51262826810491	0.395542138326227	-3.82418994473189	0.000131202739814327	0.00309481887182353	4
2R	10731335	10738370	FBgn0033544	CG7220	2R	10732034	10732038	2R_10732034_10732038	34.4561101249384	-2.43897961825037	0.862206477280266	-2.8287651305333	0.00467279780424165	0.0404480664854141	4
2R	10731335	10738370	FBgn0033544	CG7220	2R	10732644	10732648	2R_10732644_10732648	68.224259496821	-2.41873228674732	0.754817063019168	-3.20439534987818	0.00135346483745754	0.0171660754311865	4
2R	10740054	10798709	FBgn0053144	CG33144	2R	10753549	10753553	2R_10753549_10753553	72.2278310208132	-1.39345160698172	0.42545114963045	-3.27523291026967	0.0010557489266731	0.0144074372687103	4
2R	10740054	10798709	FBgn0053144	CG33144	2R	10753937	10753941	2R_10753937_10753941	111.591224223925	-1.19073346621371	0.338576675071814	-3.51687979085135	0.000436651484520932	0.00760243611787962	4
2R	10823405	10827644	FBgn0033557	CG12325	2R	10827356	10827360	2R_10827356_10827360	456.277393423498	-1.16132099379774	0.378100155721408	-3.07146393944736	0.00213011892074194	0.0235745846058988	4
2R	10827430	10835709	FBgn0033558	CG12344	2R	10829874	10829878	2R_10829874_10829878	137.82944839186	-1.03088187999023	0.335574428614845	-3.07199176124776	0.00212635593967779	0.0235461966646656	4
2R	10827430	10835709	FBgn0033558	CG12344	2R	10830087	10830091	2R_10830087_10830091	56.6677643718766	-1.50161359936498	0.489783863788978	-3.06586988748152	0.0021703773929838	0.0239001795109711	4
2R	10839102	10874771	FBgn0050015	CG30015	2R	10860050	10860054	2R_10860050_10860054	116.782889453648	1.00499246689611	0.32615675406595	3.08131735543608	0.00206086867767134	0.0230676701317047	4
2R	10859695	10860191	FBgn0265348	CR44302	2R	10860050	10860054	2R_10860050_10860054	116.782889453648	1.00499246689611	0.32615675406595	3.08131735543608	0.00206086867767134	0.0230676701317047	4
2R	10859695	10860191	FBtr0339470	CR44302-RA	2R	10860050	10860054	2R_10860050_10860054	116.782889453648	1.00499246689611	0.32615675406595	3.08131735543608	0.00206086867767134	0.0230676701317047	4
2R	11159086	11217394	FBgn0003396	shn	2R	11210127	11210131	2R_11210127_11210131	62.7558282641477	-1.44032592101062	0.449482937280338	-3.20440622223732	0.00135341372156603	0.0171660754311865	4
2R	11159086	11217394	FBgn0003396	shn	2R	11210364	11210368	2R_11210364_11210368	132.656301910164	-0.99920512206623	0.363124796206339	-2.75168518510769	0.00592894871972458	0.0473834584123239	4
2R	11159086	11217394	FBgn0003396	shn	2R	11216306	11216310	2R_11216306_11216310	198.258098596031	-1.14848303261996	0.385698862536137	-2.97766766816003	0.00290450730598586	0.029168683594776	4
2R	11159086	11217394	FBgn0003396	shn	2R	11217302	11217306	2R_11217302_11217306	216.257149976498	-1.05781495926986	0.315682345368672	-3.35088412383177	0.000805540022806479	0.0118462027817019	4
2R	11226458	11232516	FBgn0050021	metro	2R	11228127	11228131	2R_11228127_11228131	16.1184730319612	-3.114636836755	1.12357136548469	-2.77208634220703	0.00556982606097585	0.0454445608181816	4
2R	11284283	11285098	FBgn0033608	CG13220	2R	11284646	11284650	2R_11284646_11284650	17.2305492187484	-2.45875400482769	0.851362417720931	-2.88802271940743	0.00387671869976422	0.0356056485630554	4
2R	11307879	11309829	FBgn0033616	CG7745	2R	11307990	11307994	2R_11307990_11307994	121.732526257623	-0.942705451153326	0.322527933001383	-2.92286451713093	0.00346827392288007	0.0329861363047054	4
2R	11373607	11377109	FBgn0033628	CG13203	2R	11373651	11373655	2R_11373651_11373655	54.324555969913	-1.26955424480011	0.463014255730656	-2.74193338344777	0.00610787274775014	0.0483622785975523	4
2R	11377193	11379177	FBgn0033629	Tsp47F	2R	11377269	11377273	2R_11377269_11377273	416.869737734417	-1.84991090617495	0.549904586027546	-3.36405797147196	0.000768054083323486	0.0114463536050934	4
2R	11377193	11379177	FBgn0033629	Tsp47F	2R	11377623	11377627	2R_11377623_11377627	377.256924810476	-1.65470922294897	0.548374416098133	-3.01748071093976	0.00254885261869317	0.0266900257235777	4
2R	11377193	11379177	FBgn0033629	Tsp47F	2R	11377652	11377656	2R_11377652_11377656	30.0969145198329	-2.63293125130284	0.877614291097139	-3.0001007025664	0.00269890360106042	0.0277386882745734	4
2R	11377193	11379177	FBgn0033629	Tsp47F	2R	11377876	11377880	2R_11377876_11377880	56.3613128159723	-2.93771101595702	0.699321021339223	-4.20080467527089	2.65967980998069e-05	0.000909970451679409	4
2R	11377193	11379177	FBgn0033629	Tsp47F	2R	11378084	11378088	2R_11378084_11378088	29.1120906664217	-3.37093054586797	0.718980980659966	-4.6884836129792	2.75236950938704e-06	0.00015747337236607	4
2R	11380347	11384114	FBgn0033631	Sod3	2R	11380660	11380664	2R_11380660_11380664	11.4882379854264	-2.69176143619724	0.908658481541826	-2.96234668016285	0.00305303816816714	0.0301647536607599	4
2R	11380347	11384114	FBgn0033631	Sod3	2R	11380834	11380838	2R_11380834_11380838	12.8166773722645	-3.01509062910219	0.950216405753337	-3.173056801426	0.00150843009836361	0.0185323222164589	4
2R	11380347	11384114	FBgn0033631	Sod3	2R	11381071	11381075	2R_11381071_11381075	64.577733192535	-1.69758811310455	0.442025333020645	-3.84047697335316	0.000122795490668567	0.00294812838940336	4
2R	11380347	11384114	FBgn0033631	Sod3	2R	11381719	11381723	2R_11381719_11381723	157.830989211551	-1.31993906918781	0.370878950000131	-3.55894846333917	0.000372342579171739	0.0067676056499058	4
2R	11380347	11384114	FBgn0033631	Sod3	2R	11382001	11382005	2R_11382001_11382005	39.3540051734604	-2.27890029392769	0.58667386202661	-3.88444149540843	0.000102565385645972	0.00256749497407755	4
2R	11380347	11384114	FBgn0033631	Sod3	2R	11382445	11382449	2R_11382445_11382449	137.883792147059	-2.65516333768333	0.327337855763257	-8.11138489158933	5.00460563333427e-16	2.69679759559629e-12	4
2R	11380347	11384114	FBgn0033631	Sod3	2R	11383046	11383050	2R_11383046_11383050	112.989566310133	-2.44210741533345	0.360024075815646	-6.78317806885771	1.1756058655692e-11	8.94893910337824e-09	4
2R	11380347	11384114	FBgn0033631	Sod3	2R	11383072	11383076	2R_11383072_11383076	157.94693512412	-2.48006785933001	0.529852518510974	-4.68067579691734	2.85930804036348e-06	0.000162411869295187	4
2R	11380347	11384114	FBgn0033631	Sod3	2R	11383426	11383430	2R_11383426_11383430	397.682053022386	-2.46910502685984	0.444118282180304	-5.55956628206859	2.70445875466053e-08	4.48038395403959e-06	4
2R	11384743	11397432	FBgn0082585	sprt	2R	11384997	11385001	2R_11384997_11385001	99.4991545958967	-3.18541053111053	0.711385963869279	-4.47775285554533	7.54328564368815e-06	0.000345630681290386	4
2R	11384743	11397432	FBgn0082585	sprt	2R	11385050	11385054	2R_11385050_11385054	37.2189191387009	-2.18216919097244	0.715510654443373	-3.04980670437401	0.00228988691697276	0.0247796224230508	4
2R	11384743	11397432	FBgn0082585	sprt	2R	11385434	11385438	2R_11385434_11385438	33.2087664300142	-2.54708526023865	0.673834819379691	-3.77998462973968	0.00015683804037001	0.00353274154617681	4
2R	11384743	11397432	FBgn0082585	sprt	2R	11385929	11385933	2R_11385929_11385933	21.3059780823221	-3.48667418560424	1.00133036182287	-3.48204181011441	0.000497605991251661	0.00833666599817965	4
2R	11384743	11397432	FBgn0082585	sprt	2R	11386298	11386302	2R_11386298_11386302	24.0928773405225	-3.13783247865383	0.845543200498862	-3.71102561856394	0.000206421209705842	0.00433745082288824	4
2R	11442505	11451604	FBgn0260499	qvr	2R	11446378	11446382	2R_11446378_11446382	126.515119739117	-1.15134964492167	0.416066148851947	-2.7672273942463	0.00565353057025761	0.0458661706739505	4
2R	11452043	11465270	FBgn0000581	E(Pc)	2R	11454091	11454095	2R_11454091_11454095	51.9968522576757	-2.71198201326088	0.817415767338295	-3.31775104129904	0.000907453280981762	0.0129273266620338	4
2R	11452043	11465270	FBgn0000581	E(Pc)	2R	11454349	11454353	2R_11454349_11454353	53.5789439681295	-2.53472745755493	0.826003720546391	-3.06866348722768	0.00215018642872187	0.023730665656638	4
2R	11474465	11509695	FBgn0001269	inv	2R	11480404	11480408	2R_11480404_11480408	122.758358396169	1.80098685859975	0.501232608315051	3.59311590810895	0.000326747153022929	0.00614167073895714	4
2R	11474465	11509695	FBgn0001269	inv	2R	11484206	11484210	2R_11484206_11484210	53.2826671347025	2.1926555988761	0.619531558969594	3.5392153428357	0.000401318331360051	0.00714239228442783	4
2R	11474465	11509695	FBgn0001269	inv	2R	11484847	11484851	2R_11484847_11484851	41.181135297573	1.99532616698155	0.681476820822685	2.92794429100725	0.00341211175634728	0.0325754480280603	4
2R	11474465	11509695	FBgn0001269	inv	2R	11488450	11488454	2R_11488450_11488454	92.7395112532894	3.74619534235505	0.595129153759764	6.29476025277578	3.07875328815072e-10	1.22176386300009e-07	4
2R	11474465	11509695	FBgn0001269	inv	2R	11489627	11489631	2R_11489627_11489631	171.322231303675	2.11065620045777	0.387520054274351	5.44657283455969	5.13495820225528e-08	7.29178308709715e-06	4
2R	11474465	11509695	FBgn0001269	inv	2R	11490248	11490252	2R_11490248_11490252	75.0397308172007	1.44621744446655	0.465142625256476	3.10919138762893	0.00187600154226047	0.0216018154307817	4
2R	11474465	11509695	FBgn0001269	inv	2R	11502612	11502616	2R_11502612_11502616	22.2660418625849	4.34734733271087	1.41785346936359	3.06614712073329	0.00216836592696941	0.0238857364104402	4
2R	11524006	11528210	FBgn0000577	en	2R	11526370	11526374	2R_11526370_11526374	76.4490645612252	-1.27045712456681	0.446813969739361	-2.84336930044488	0.00446393136739094	0.0391891738341758	4
2R	11577485	11616045	FBgn0033636	tou	2R	11590723	11590727	2R_11590723_11590727	24.6659420402678	-2.86645368695518	0.781032545919769	-3.67008225448474	0.000242472431739847	0.00489313047230757	4
2R	11577485	11616045	FBgn0033636	tou	2R	11590951	11590955	2R_11590951_11590955	21.7395814832619	-2.98717028935055	0.785845538349924	-3.80121810657964	0.000143986486653269	0.00331092924188845	4
2R	11577485	11616045	FBgn0033636	tou	2R	11595334	11595338	2R_11595334_11595338	33.5523649309603	-2.15011497533907	0.782941063313399	-2.74620284474518	0.00602894746334687	0.0479319581524543	4
2R	11616869	11619023	FBgn0086712	Egm	2R	11618269	11618273	2R_11618269_11618273	37.2484026768155	-2.21879406844264	0.596919371509152	-3.7170749926125	0.000201542633569016	0.00425899446011675	4
2R	11641477	11651616	FBgn0033639	CG9003	2R	11642737	11642741	2R_11642737_11642741	317.155329347488	-1.77528997102418	0.559898275191862	-3.17073663142797	0.0015205293309365	0.0186407082582294	4
2R	11756817	11814424	FBgn0033652	ths	2R	11796827	11796831	2R_11796827_11796831	117.835629239172	-1.51332218411013	0.457209473031611	-3.30990995019366	0.000933259905299454	0.0131921692867844	4
2R	11756817	11814424	FBgn0033652	ths	2R	11798628	11798632	2R_11798628_11798632	99.5742116686574	-1.02592256876169	0.353355617255535	-2.90337133092687	0.00369168632670683	0.0344557820694578	4
2R	11756817	11814424	FBgn0033652	ths	2R	11809371	11809375	2R_11809371_11809375	19.0968514613499	-2.09909007337878	0.682214885692458	-3.07687521542157	0.00209182849589271	0.0232932479986382	4
2R	11756817	11814424	FBgn0033652	ths	2R	11811007	11811011	2R_11811007_11811011	85.781564845775	-1.16098521449871	0.379910020693221	-3.05594785939117	0.00224350266570078	0.0244424776600641	4
2R	11756817	11814424	FBgn0033652	ths	2R	11811259	11811263	2R_11811259_11811263	132.56003645586	-1.21502406132491	0.331467227751309	-3.66559333653495	0.000246765789048697	0.00496070460356602	4
2R	11756817	11814424	FBgn0033652	ths	2R	11811706	11811710	2R_11811706_11811710	85.7002326369287	-1.46709565710623	0.432796120048655	-3.38980778510976	0.000699416456400601	0.0106823382519757	4
2R	11845324	11852324	FBgn0033657	Sln	2R	11851779	11851783	2R_11851779_11851783	156.821514598722	-1.39278164847766	0.456815321409842	-3.04889434132637	0.00229685247427698	0.0248426942453385	4
2R	11970686	11977721	FBgn0026573	ADD1	2R	11970756	11970760	2R_11970756_11970760	23.0483316196938	-2.68924776034283	0.72545248727988	-3.70699364534029	0.000209734203440406	0.00439244829730627	4
2R	11989131	11992350	FBgn0033673	CG8298	2R	11989468	11989472	2R_11989468_11989472	51.3802797316812	-2.29197310377841	0.832132423050252	-2.75433697845469	0.0058811180532595	0.0470949427683642	4
2R	12033946	12036260	FBgn0033677	CG8321	2R	12034367	12034371	2R_12034367_12034371	25.1560509534187	-1.98000532478871	0.621270604335927	-3.18702560682897	0.00143744048034094	0.0178960139806034	4
2R	12064565	12079543	FBgn0033679	CG8888	2R	12077928	12077932	2R_12077928_12077932	426.515360528514	-1.32004474795507	0.421123210222262	-3.1345808445428	0.00172099824820251	0.0203103780351526	4
2R	12085194	12119340	FBgn0086677	jeb	2R	12087555	12087559	2R_12087555_12087559	481.743561825759	-0.950466061729935	0.301853994422362	-3.14876092181182	0.00163964276449546	0.0196515288030557	4
2R	12085194	12119340	FBgn0086677	jeb	2R	12088448	12088452	2R_12088448_12088452	238.40852764762	-1.29192421659581	0.471574710812255	-2.73959605333916	0.00615147370417856	0.0485685354716497	4
2R	12085194	12119340	FBgn0086677	jeb	2R	12097834	12097838	2R_12097834_12097838	22.2721589410325	-3.32777621647014	0.794970715647877	-4.18603622871581	2.83868059596511e-05	0.000959351292745639	4
2R	12085194	12119340	FBgn0086677	jeb	2R	12098078	12098082	2R_12098078_12098082	29.6769373189035	-2.39763270324111	0.648814590191431	-3.69540503479382	0.000219536527165158	0.00453705464032636	4
2R	12085194	12119340	FBgn0086677	jeb	2R	12117007	12117011	2R_12117007_12117011	65.129848025393	-1.8568288842989	0.643711194136564	-2.88456826790085	0.00391950767254311	0.0358731393684936	4
2R	12085194	12119340	FBgn0086677	jeb	2R	12117459	12117463	2R_12117459_12117463	34.4984122292136	-2.35913130680718	0.801439567178361	-2.94361721509833	0.00324400953896977	0.0314209046533164	4
2R	12143191	12144552	FBgn0033685	OSCP1	2R	12143925	12143929	2R_12143925_12143929	84.4387640060861	-1.91853957901048	0.660590754201886	-2.90427858217366	0.00368100466263411	0.0343948213648563	4
2R	12143191	12144552	FBgn0033685	OSCP1	2R	12144130	12144134	2R_12144130_12144134	465.063806458426	-0.957960267492966	0.334787304808616	-2.86139962218875	0.00421775039900264	0.0377160711691765	4
2R	12145710	12152752	FBgn0033686	Hen1	2R	12145822	12145826	2R_12145822_12145826	189.63412652688	-1.24046072576459	0.39033289872103	-3.17795586748927	0.00148317324957744	0.018302182714805	4
2R	12145710	12152752	FBgn0033686	Hen1	2R	12148950	12148954	2R_12148950_12148954	34.8303546345194	-1.80909873768496	0.65596140950009	-2.75793470695735	0.00581678151175485	0.046775234798717	4
2R	12145710	12152752	FBgn0033686	Hen1	2R	12149151	12149155	2R_12149151_12149155	34.1618721626887	-1.82635408339738	0.631331947868727	-2.89285864522278	0.00381753062886984	0.035243828305339	4
2R	12146024	12151057	FBgn0027504	CG8878	2R	12148950	12148954	2R_12148950_12148954	34.8303546345194	-1.80909873768496	0.65596140950009	-2.75793470695735	0.00581678151175485	0.046775234798717	4
2R	12146024	12151057	FBgn0027504	CG8878	2R	12149151	12149155	2R_12149151_12149155	34.1618721626887	-1.82635408339738	0.631331947868727	-2.89285864522278	0.00381753062886984	0.035243828305339	4
2R	12174802	12177516	FBgn0010621	Cct5	2R	12174826	12174830	2R_12174826_12174830	127.97521215039	-1.80671242575877	0.509557375862196	-3.54565062021078	0.000391645093547729	0.00702306528729147	4
2R	12259398	12278809	FBgn0000253	Cam	2R	12262880	12262884	2R_12262880_12262884	18.5131409955573	-2.33171430691325	0.817308610622679	-2.85291782884411	0.00433198215292512	0.0383936260867633	4
2R	12259398	12278809	FBgn0000253	Cam	2R	12273650	12273654	2R_12273650_12273654	164.055322329479	-1.20974533820015	0.317035272561	-3.81580676631931	0.00013573870158128	0.00317047725049584	4
2R	12259398	12278809	FBgn0000253	Cam	2R	12273904	12273908	2R_12273904_12273908	35.237891645919	-2.86230113202855	1.04289676479413	-2.7445680422583	0.00605905923052541	0.0480873392704247	4
2R	12279771	12300795	FBgn0261611	CG42700	2R	12281345	12281349	2R_12281345_12281349	36.6140206843271	-2.01464078219238	0.524627615274412	-3.84013483761925	0.000122966753056128	0.00295062273489893	4
2R	12437345	12452916	FBgn0033739	Dyb	2R	12441416	12441420	2R_12441416_12441420	127.616952944071	-1.4551073308532	0.295935385492555	-4.91697648265791	8.78911054180789e-07	6.56904440961438e-05	4
2R	12437345	12452916	FBgn0033739	Dyb	2R	12442112	12442116	2R_12442112_12442116	132.019866753106	-1.38398096876049	0.304949691059038	-4.53839111610234	5.66850519367429e-06	0.00027629813651471	4
2R	12437345	12452916	FBgn0033739	Dyb	2R	12448450	12448454	2R_12448450_12448454	12.3956424247218	-2.32940149831172	0.825277084931542	-2.82256897815713	0.00476405724641622	0.0409523728741093	4
2R	12437345	12452916	FBgn0033739	Dyb	2R	12451322	12451326	2R_12451322_12451326	31.0581472781285	-1.79445845141336	0.557867680901661	-3.21663812557314	0.00129702082514049	0.0166690742686479	4
2R	12453190	12465630	FBgn0010238	Lac	2R	12453432	12453436	2R_12453432_12453436	20.4938790736649	-2.35498223527249	0.800274310894098	-2.94271876931974	0.00325343822122919	0.0314824458997523	4
2R	12453190	12465630	FBgn0010238	Lac	2R	12453629	12453633	2R_12453629_12453633	14.6124502700765	-2.48892974585529	0.799280204302498	-3.11396395464002	0.00184592039370203	0.0213454612140037	4
2R	12453190	12465630	FBgn0010238	Lac	2R	12457198	12457202	2R_12457198_12457202	6.95121775291562	-3.01470407903436	1.01699208745158	-2.96433385886878	0.00303338991715613	0.0300241668734429	4
2R	12517264	12518912	FBgn0033751	CG8818	2R	12518363	12518367	2R_12518363_12518367	9.17064343947733	-3.09898240543364	1.0184358142956	-3.04288435455017	0.00234322364623386	0.0251658887562437	4
2R	12517264	12518912	FBgn0033751	CG8818	2R	12518653	12518657	2R_12518653_12518657	83.6745930978059	-1.66828085367805	0.507316928259385	-3.28843916051049	0.00100744555986772	0.0139339826006751	4
2R	12519166	12521624	FBgn0033752	CG8569	2R	12519543	12519547	2R_12519543_12519547	209.56106148627	-0.894389029340996	0.271409264664224	-3.29535187550615	0.000982985100032202	0.0136865614841084	4
2R	12575240	12592917	FBgn0022764	Sin3A	2R	12592742	12592746	2R_12592742_12592746	102.318000879293	-1.15916703000579	0.366067257036043	-3.16654114162322	0.00154263522897174	0.018823808507603	4
2R	12705172	12751545	FBgn0261545	CG42663	2R	12743171	12743175	2R_12743171_12743175	157.725253885012	-1.25526676299459	0.435319198841604	-2.88355479458496	0.00393214231116929	0.0359582402989243	4
2R	12753026	12756414	FBgn0026619	Taz	2R	12755402	12755406	2R_12755402_12755406	260.359549356849	-1.02535201623237	0.354307744148288	-2.89395880605767	0.00380418066532707	0.0351599591292063	4
2R	12756434	12757173	FBgn0026741	mRpL18	2R	12756642	12756646	2R_12756642_12756646	390.686567526611	-1.00385930737763	0.316780497179565	-3.1689428999431	0.00152994449085718	0.0187211819917528	4
2R	12756434	12757173	FBgn0026741	mRpL18	2R	12756918	12756922	2R_12756918_12756922	286.037221448434	-1.08646530137834	0.356175265790865	-3.05036706848778	0.00228561833993961	0.0247497386213919	4
2R	12759693	12760999	FBgn0086904	Nacalpha	2R	12760698	12760702	2R_12760698_12760702	150.274284737628	-0.983944349550165	0.354098933434592	-2.77872723311073	0.00545723290282129	0.0448655665895094	4
2R	12780541	12802010	FBgn0003326	sca	2R	12798039	12798043	2R_12798039_12798043	125.373181924967	1.27646899286231	0.413106545462929	3.08992681641461	0.00200205819435146	0.0226108572246958	4
2R	12780541	12802010	FBgn0003326	sca	2R	12798519	12798523	2R_12798519_12798523	96.0943154135813	1.46457161062902	0.386313140942014	3.79115141425865	0.000149950498414897	0.00341548959052028	4
2R	12783611	12799259	FBgn0266630	CR45137	2R	12798039	12798043	2R_12798039_12798043	125.373181924967	1.27646899286231	0.413106545462929	3.08992681641461	0.00200205819435146	0.0226108572246958	4
2R	12783611	12799259	FBgn0266630	CR45137	2R	12798519	12798523	2R_12798519_12798523	96.0943154135813	1.46457161062902	0.386313140942014	3.79115141425865	0.000149950498414897	0.00341548959052028	4
2R	12783611	12799259	FBtr0344918	CR45137-RA	2R	12798039	12798043	2R_12798039_12798043	125.373181924967	1.27646899286231	0.413106545462929	3.08992681641461	0.00200205819435146	0.0226108572246958	4
2R	12783611	12799259	FBtr0344918	CR45137-RA	2R	12798519	12798523	2R_12798519_12798523	96.0943154135813	1.46457161062902	0.386313140942014	3.79115141425865	0.000149950498414897	0.00341548959052028	4
2R	12877004	12883168	FBgn0002069	Aats-asp	2R	12878707	12878711	2R_12878707_12878711	194.948677581945	-1.70314727696077	0.562967892184754	-3.02530091076994	0.00248385871139875	0.0262199598214093	4
2R	12877004	12883168	FBgn0002069	Aats-asp	2R	12878998	12879002	2R_12878998_12879002	172.037198717482	-1.7912491080075	0.581765952536859	-3.07898580210228	0.0020770658015317	0.0231884545520282	4
2R	12877094	12880230	FBgn0013305	Nmda1	2R	12878707	12878711	2R_12878707_12878711	194.948677581945	-1.70314727696077	0.562967892184754	-3.02530091076994	0.00248385871139875	0.0262199598214093	4
2R	12877094	12880230	FBgn0013305	Nmda1	2R	12878998	12879002	2R_12878998_12879002	172.037198717482	-1.7912491080075	0.581765952536859	-3.07898580210228	0.0020770658015317	0.0231884545520282	4
2R	12915994	12923734	FBgn0010488	NAT1	2R	12917872	12917876	2R_12917872_12917876	312.69621273176	-0.966211704318698	0.334325659980351	-2.89003154701163	0.00385203168113825	0.0354568382308423	4
2R	13055246	13079539	FBgn0033791	Drl-2	2R	13067452	13067456	2R_13067452_13067456	64.6711714130604	-1.6865499385034	0.523636687614043	-3.22083990369006	0.00127815526232781	0.0164907880257288	4
2R	13055246	13079539	FBgn0033791	Drl-2	2R	13067819	13067823	2R_13067819_13067823	72.4088396340969	-1.48860597555252	0.514754170120391	-2.89187744745102	0.00382947292656868	0.0353190483842724	4
2R	13110769	13126014	FBgn0033792	CG13325	2R	13122399	13122403	2R_13122399_13122403	174.025834488543	2.17594722490319	0.353091927533143	6.16255160548508	7.15819913405114e-10	2.45934583939829e-07	4
2R	13152885	13159141	FBgn0020370	TppII	2R	13158039	13158043	2R_13158039_13158043	86.0124147690929	-1.49148621065748	0.467618237515204	-3.18953815527562	0.0014250032649879	0.017794552296929	4
2R	13152885	13159141	FBgn0020370	TppII	2R	13158309	13158313	2R_13158309_13158313	102.57515968486	-1.53981780859698	0.425205333687676	-3.62135111345525	0.000293068448996828	0.00565768267787144	4
2R	13158666	13160190	FBgn0085468	ND-MWFE	2R	13159796	13159800	2R_13159796_13159800	43.8562380908711	-2.08207803697626	0.736948364754603	-2.8252699056732	0.00472408038678154	0.0407112702596895	4
2R	13176094	13190086	FBgn0033802	CG17724	2R	13179343	13179347	2R_13179343_13179347	59.7937056702353	-1.34847295423041	0.466623376665701	-2.88985297707553	0.0038542203769387	0.0354690125452781	4
2R	13176553	13198337	FBgn0053182	Kdm4B	2R	13179343	13179347	2R_13179343_13179347	59.7937056702353	-1.34847295423041	0.466623376665701	-2.88985297707553	0.0038542203769387	0.0354690125452781	4
2R	13176553	13198337	FBgn0053182	Kdm4B	2R	13198213	13198217	2R_13198213_13198217	68.5399779219106	-1.86964026362285	0.616095955164941	-3.03465758531447	0.0024080891543615	0.0256448720595119	4
2R	13176553	13190086	FBgn0028991	seq	2R	13179343	13179347	2R_13179343_13179347	59.7937056702353	-1.34847295423041	0.466623376665701	-2.88985297707553	0.0038542203769387	0.0354690125452781	4
2R	13198850	13202709	FBgn0027079	Aats-val	2R	13199052	13199056	2R_13199052_13199056	11.8864996129768	-2.85806510378595	1.04097664432791	-2.74556121826461	0.00604074960513506	0.0480034234377638	4
2R	13408042	13409887	FBgn0033836	CG18278	2R	13409244	13409248	2R_13409244_13409248	20.1635087060376	-2.0272937031505	0.682981223239261	-2.96830078802957	0.0029945113901737	0.0297588016667356	4
2R	13414978	13439051	FBgn0259221	CG42321	2R	13415492	13415496	2R_13415492_13415496	78.4131217236937	-1.26811423046363	0.461668641861114	-2.74680607578525	0.00601787052139823	0.0478789907448479	4
2R	13414978	13439051	FBgn0259221	CG42321	2R	13415654	13415658	2R_13415654_13415658	137.291743416078	-1.42266995324442	0.334016045025681	-4.25928626612844	2.05080689454695e-05	0.000744970065961664	4
2R	13414978	13439051	FBgn0259221	CG42321	2R	13419163	13419167	2R_13419163_13419167	194.500735602056	-1.49281603274193	0.463164584786725	-3.22307896971296	0.00126820585081542	0.0163892695272813	4
2R	13414978	13439051	FBgn0259221	CG42321	2R	13419517	13419521	2R_13419517_13419521	197.068558172651	-1.30152013299427	0.461898987597175	-2.81775922429459	0.00483600597486904	0.0413849578511361	4
2R	13414978	13439051	FBgn0259221	CG42321	2R	13421684	13421688	2R_13421684_13421688	21.7570374387866	-2.48355596787561	0.877800173259623	-2.82929537214965	0.00466506218583118	0.0403966265382533	4
2R	13414978	13439051	FBgn0259221	CG42321	2R	13421926	13421930	2R_13421926_13421930	7.38525235196233	-2.99617214582018	1.09902693342217	-2.72620447661882	0.00640672951927383	0.0498761810516923	4
2R	13414978	13439051	FBgn0259221	CG42321	2R	13424003	13424007	2R_13424003_13424007	22.556853226068	-2.32668310114197	0.778898237673347	-2.98714644430577	0.0028159479721738	0.0285538295714611	4
2R	13414978	13439051	FBgn0259221	CG42321	2R	13426727	13426731	2R_13426727_13426731	386.212096725923	-0.980270574278982	0.335003029763745	-2.92615435439584	0.00343180619461438	0.0327091831529881	4
2R	13414978	13439051	FBgn0259221	CG42321	2R	13427026	13427030	2R_13427026_13427030	394.590787447646	-0.970391625113605	0.313554369411801	-3.09481136216972	0.00196938106451125	0.0223497992978448	4
2R	13414978	13439051	FBgn0259221	CG42321	2R	13428802	13428806	2R_13428802_13428806	39.5337205860163	-2.71509629238874	0.672850730294633	-4.03521341382781	5.45526894831063e-05	0.00159216720639634	4
2R	13486634	13494862	FBgn0033844	bbc	2R	13488254	13488258	2R_13488254_13488258	100.772062091192	-1.36281588230319	0.432400718183275	-3.15174287413084	0.00162299123707799	0.0195235463840571	4
2R	13486634	13494862	FBgn0033844	bbc	2R	13488699	13488703	2R_13488699_13488703	116.012742625117	-1.33340963471752	0.403785449438929	-3.30227262168642	0.000959048082400019	0.0134600656433781	4
2R	13486634	13494862	FBgn0033844	bbc	2R	13494731	13494735	2R_13494731_13494735	75.1300808806777	-2.72367800332863	0.744200297519606	-3.65987223118097	0.000252341039085731	0.00504696533283398	4
2R	13495222	13502841	FBgn0004638	drk	2R	13499522	13499526	2R_13499522_13499526	24.0759679831967	-1.78082561984582	0.573269413733487	-3.10643752690027	0.00189356314999061	0.0217489981544356	4
2R	13506430	13513112	FBgn0033846	mip120	2R	13506891	13506895	2R_13506891_13506895	8.75421240331993	-2.88443545760752	0.982450712194387	-2.93595945507015	0.00332517780743634	0.0320132591693603	4
2R	13537371	13547577	FBgn0033853	CG6145	2R	13544792	13544796	2R_13544792_13544796	31.5399926001225	-2.05535755785433	0.741112612232645	-2.77334041268363	0.00554840468566257	0.0453474786730164	4
2R	13537371	13547577	FBgn0033853	CG6145	2R	13545311	13545315	2R_13545311_13545315	51.2894035423215	-2.00805780911689	0.564756860321973	-3.55561472590537	0.000377096345326267	0.00682794804489956	4
2R	13580313	13593339	FBgn0027581	CG6191	2R	13589992	13589996	2R_13589992_13589996	30.7987463756349	-1.77419675941868	0.621564150293506	-2.8544065139228	0.00431173196802105	0.0382823020260909	4
2R	13580313	13593339	FBgn0027581	CG6191	2R	13592991	13592995	2R_13592991_13592995	401.656069891248	-1.11289996546981	0.373324294901057	-2.98105422194601	0.00287257926371026	0.0289503056733647	4
2R	13580313	13593339	FBgn0027581	CG6191	2R	13593197	13593201	2R_13593197_13593201	147.705178531047	-1.58902429339973	0.448537952780367	-3.54267522636554	0.000396090179442552	0.00707304385315187	4
2R	13580586	13593339	FBgn0266489	CG45088	2R	13589992	13589996	2R_13589992_13589996	30.7987463756349	-1.77419675941868	0.621564150293506	-2.8544065139228	0.00431173196802105	0.0382823020260909	4
2R	13580586	13593339	FBgn0266489	CG45088	2R	13592991	13592995	2R_13592991_13592995	401.656069891248	-1.11289996546981	0.373324294901057	-2.98105422194601	0.00287257926371026	0.0289503056733647	4
2R	13580586	13593339	FBgn0266489	CG45088	2R	13593197	13593201	2R_13593197_13593201	147.705178531047	-1.58902429339973	0.448537952780367	-3.54267522636554	0.000396090179442552	0.00707304385315187	4
2R	13593644	13596557	FBgn0033859	fand	2R	13593656	13593660	2R_13593656_13593660	93.2728097359248	-2.00454385238827	0.589886602625844	-3.39818508076835	0.000678345113925307	0.0104509346390984	4
2R	13623044	13749367	FBgn0000633	fas	2R	13649632	13649636	2R_13649632_13649636	85.2884371067148	1.71858631324313	0.49148029974866	3.49675523947146	0.000470953720906728	0.00803233812449017	4
2R	13623044	13749367	FBgn0000633	fas	2R	13654411	13654415	2R_13654411_13654415	186.038220622732	1.65809497311262	0.397727667255484	4.16892036843777	3.06045883953378e-05	0.00101541487131551	4
2R	13623044	13749367	FBgn0000633	fas	2R	13657376	13657380	2R_13657376_13657380	158.38565725265	1.19851918000836	0.333276123065567	3.59617475438698	0.000322930900764727	0.00608950314833702	4
2R	13623044	13749367	FBgn0000633	fas	2R	13665005	13665009	2R_13665005_13665009	107.014326934373	1.98833701674596	0.512843426562146	3.87708394757989	0.000105715890438102	0.00263012219210539	4
2R	13623044	13749367	FBgn0000633	fas	2R	13665264	13665268	2R_13665264_13665268	233.290292399802	2.18209648412702	0.462760116906208	4.7153944439194	2.41242936225267e-06	0.000142195836398893	4
2R	13623044	13749367	FBgn0000633	fas	2R	13683847	13683851	2R_13683847_13683851	208.255809594192	1.32766338454824	0.426499216614706	3.11293276242436	0.00185238213992673	0.0214020530400336	4
2R	13623044	13749367	FBgn0000633	fas	2R	13693268	13693272	2R_13693268_13693272	142.710639433927	1.13071696568509	0.408532810311253	2.76775068524758	0.00564446169138753	0.0458185549534262	4
2R	13623044	13749367	FBgn0000633	fas	2R	13710035	13710039	2R_13710035_13710039	26.22295820382	1.92676161170369	0.4792699333882	4.02020130510262	5.8148432672355e-05	0.00167161845591082	4
2R	13623044	13749367	FBgn0000633	fas	2R	13714835	13714839	2R_13714835_13714839	23.3050146781474	2.86443171456678	0.802450161062922	3.56960700309732	0.00035751716512903	0.00657368532904385	4
2R	13623044	13749367	FBgn0000633	fas	2R	13724273	13724277	2R_13724273_13724277	271.530236366214	1.77326486984237	0.479260418994252	3.70000275333323	0.000215597127843419	0.00447924032814948	4
2R	13623044	13749367	FBgn0000633	fas	2R	13747002	13747006	2R_13747002_13747006	137.080639513849	1.92372191921708	0.471612121378457	4.07903408757669	4.52232062530199e-05	0.00138129357655761	4
2R	13665114	13667756	FBgn0033863	CG13337	2R	13665264	13665268	2R_13665264_13665268	233.290292399802	2.18209648412702	0.462760116906208	4.7153944439194	2.41242936225267e-06	0.000142195836398893	4
2R	13691707	13693369	FBgn0033865	CG6220	2R	13693268	13693272	2R_13693268_13693272	142.710639433927	1.13071696568509	0.408532810311253	2.76775068524758	0.00564446169138753	0.0458185549534262	4
2R	13805794	13819571	FBgn0261041	stj	2R	13806537	13806541	2R_13806537_13806541	11.1516484315682	-2.29880075576371	0.790337954282486	-2.908630090846	0.00363016107538777	0.0340685101555985	4
2R	13826371	13833503	FBgn0033872	CG6329	2R	13830591	13830595	2R_13830591_13830595	76.9152672332753	-2.88332911317426	1.01932714938616	-2.8286591943623	0.00467434468293442	0.0404563257971646	4
2R	13840053	13841743	FBgn0033875	CG6357	2R	13840521	13840525	2R_13840521_13840525	101.042101522974	-1.41958631850165	0.378018778329758	-3.75533280323787	0.000173111294486191	0.00380502936339077	4
2R	13852947	13854331	FBgn0033879	CG6543	2R	13853393	13853397	2R_13853393_13853397	88.9976041420756	-1.35198379233175	0.435844887791187	-3.10198382544636	0.00192228461177519	0.0219630831036704	4
2R	13864237	13942110	FBgn0013733	shot	2R	13865983	13865987	2R_13865983_13865987	85.5373550549123	-1.14038285855729	0.372189889132252	-3.06398129518255	0.00218412565572156	0.023998660778643	4
2R	13864237	13942110	FBgn0013733	shot	2R	13880865	13880869	2R_13880865_13880869	80.5045364139819	-1.29197066310867	0.468705916131859	-2.75646331450444	0.00584301667262022	0.0469086820098664	4
2R	13864237	13942110	FBgn0013733	shot	2R	13893045	13893049	2R_13893045_13893049	17.2805105279913	-1.79643461735378	0.64318920008107	-2.79301116549741	0.00522198894332549	0.0435743605675323	4
2R	13864237	13942110	FBgn0013733	shot	2R	13935650	13935654	2R_13935650_13935654	49.4329847739491	-1.89556901906356	0.591475459259933	-3.20481431543304	0.00135149637776102	0.0171468901493943	4
2R	13864237	13942110	FBgn0013733	shot	2R	13935924	13935928	2R_13935924_13935928	48.6491669953079	-1.91926859297668	0.59796168187038	-3.2096849198988	0.00132880542926817	0.0169520173285393	4
2R	13943387	13958089	FBgn0262739	AGO1	2R	13949920	13949924	2R_13949920_13949924	74.5566220517189	-1.2621845133233	0.45504740541664	-2.77374290743982	0.00554154525742378	0.0453059574601016	4
2R	13943387	13958089	FBgn0262739	AGO1	2R	13954413	13954417	2R_13954413_13954417	37.0893938693074	-1.82122145105503	0.597364981122711	-3.0487583112625	0.00229789267488716	0.0248496764578862	4
2R	13943387	13958089	FBgn0262739	AGO1	2R	13954728	13954732	2R_13954728_13954732	203.050545999264	-1.50839693101379	0.473966917093903	-3.18249412904687	0.00146012475976214	0.0180984761989693	4
2R	13943387	13958089	FBgn0262739	AGO1	2R	13954995	13954999	2R_13954995_13954999	247.457941428066	-1.69982467076646	0.496441833027168	-3.42401578126764	0.000617030376391075	0.00976792238986067	4
2R	13943387	13958089	FBgn0262739	AGO1	2R	13956047	13956051	2R_13956047_13956051	165.984389125928	-1.25288425428036	0.409434209859659	-3.06003803324057	0.00221308885535383	0.0242181369566638	4
2R	13943387	13958089	FBgn0262739	AGO1	2R	13956499	13956503	2R_13956499_13956503	215.639934721283	-1.24691538472603	0.39823980193667	-3.13106670569387	0.00174172593972418	0.0204888686864733	4
2R	13954195	13955664	FBgn0050481	mRpL53	2R	13954413	13954417	2R_13954413_13954417	37.0893938693074	-1.82122145105503	0.597364981122711	-3.0487583112625	0.00229789267488716	0.0248496764578862	4
2R	13954195	13955664	FBgn0050481	mRpL53	2R	13954728	13954732	2R_13954728_13954732	203.050545999264	-1.50839693101379	0.473966917093903	-3.18249412904687	0.00146012475976214	0.0180984761989693	4
2R	13954195	13955664	FBgn0050481	mRpL53	2R	13954995	13954999	2R_13954995_13954999	247.457941428066	-1.69982467076646	0.496441833027168	-3.42401578126764	0.000617030376391075	0.00976792238986067	4
2R	13954195	13955664	FBgn0053155	CG33155	2R	13954413	13954417	2R_13954413_13954417	37.0893938693074	-1.82122145105503	0.597364981122711	-3.0487583112625	0.00229789267488716	0.0248496764578862	4
2R	13954195	13955664	FBgn0053155	CG33155	2R	13954728	13954732	2R_13954728_13954732	203.050545999264	-1.50839693101379	0.473966917093903	-3.18249412904687	0.00146012475976214	0.0180984761989693	4
2R	13954195	13955664	FBgn0053155	CG33155	2R	13954995	13954999	2R_13954995_13954999	247.457941428066	-1.69982467076646	0.496441833027168	-3.42401578126764	0.000617030376391075	0.00976792238986067	4
2R	13991203	14060356	FBgn0002643	mam	2R	14041753	14041757	2R_14041753_14041757	30.9396553945773	-4.34015521007636	1.24541612630341	-3.48490365461915	0.00049231427336101	0.00827964970818048	4
2R	13991203	14060356	FBgn0002643	mam	2R	14042028	14042032	2R_14042028_14042032	28.7459522248255	-4.6964714416553	1.32954493080941	-3.53239016811274	0.000411821254673988	0.00728156589906599	4
2R	14159096	14161262	FBgn0033900	CG8257	2R	14161257	14161261	2R_14161257_14161261	200.230888925714	-1.43500378170647	0.456155894283128	-3.14586263093596	0.00165597764197553	0.0197836190077039	4
2R	14276130	14300095	FBgn0263397	Ih	2R	14281655	14281659	2R_14281655_14281659	155.026178707676	-1.20195992933375	0.423205854202508	-2.8401306773006	0.00450950566018029	0.0394380479637737	4
2R	14276130	14300095	FBgn0263397	Ih	2R	14291078	14291082	2R_14291078_14291082	93.1434864660692	-1.76936788871738	0.559491173667121	-3.16245898415208	0.00156442772086014	0.0190138138381463	4
2R	14276130	14300095	FBgn0263397	Ih	2R	14291418	14291422	2R_14291418_14291422	98.8479718847898	-1.6874791828739	0.530589783606944	-3.18038385775624	0.00147080083306306	0.018195122906134	4
2R	14276130	14300095	FBgn0263397	Ih	2R	14292083	14292087	2R_14292083_14292087	130.420573706601	-1.46903849473175	0.459682709248719	-3.19576626480616	0.00139460037839209	0.0175378941400596	4
2R	14276130	14300095	FBgn0263397	Ih	2R	14292775	14292779	2R_14292775_14292779	46.3461626931666	-1.78125207226888	0.652743686703051	-2.72886909296024	0.0063551926499613	0.0496126606384779	4
2R	14300103	14302353	FBgn0033921	tej	2R	14301385	14301389	2R_14301385_14301389	68.4901807234777	-2.30101365577013	0.789946282420371	-2.91287358011218	0.00358119551116908	0.0337345569694638	4
2R	14308142	14351802	FBgn0085408	Shroom	2R	14333001	14333005	2R_14333001_14333005	8.79380310264957	-2.79714776500885	0.958955055196398	-2.91687055597823	0.00353562470155104	0.0334468541162294	4
2R	14357927	14360297	FBgn0033926	Arc1	2R	14358331	14358335	2R_14358331_14358335	73.3377915123198	-1.35295057752774	0.43339819554455	-3.1217263741207	0.00179793960664629	0.0209586984728309	4
2R	14357927	14360297	FBgn0033926	Arc1	2R	14358613	14358617	2R_14358613_14358617	71.8014747640525	-1.27738430390561	0.435367622772324	-2.93403605847286	0.00334585335796038	0.0321491062778908	4
2R	14357927	14360297	FBgn0033926	Arc1	2R	14360152	14360156	2R_14360152_14360156	189.38819458126	-1.33641157148008	0.464119201399268	-2.87945762091064	0.0039835983284867	0.0362854158984774	4
2R	14427336	14432337	FBgn0013725	phyl	2R	14430156	14430160	2R_14430156_14430160	232.688616127415	-1.17601133366767	0.415978402458625	-2.82709709618793	0.00469720830603443	0.0405814602398081	4
2R	14427336	14432337	FBgn0013725	phyl	2R	14430174	14430178	2R_14430174_14430178	239.384800106815	-1.19706897012873	0.378589074145557	-3.16192159752737	0.00156731756579488	0.0190398957826701	4
2R	14427336	14432337	FBgn0013725	phyl	2R	14431246	14431250	2R_14431246_14431250	302.01859136002	-0.790276572665007	0.285037340514273	-2.77253699897412	0.00556211960276757	0.045403392737473	4
2R	14481187	14497312	FBgn0267824	PRAS40	2R	14484372	14484376	2R_14484372_14484376	117.20954426373	-1.33058861682955	0.482450157795173	-2.75798151442301	0.00581594867290185	0.046775234798717	4
2R	14607154	14618118	FBgn0026427	Su(var)2-HP2	2R	14617899	14617903	2R_14617899_14617903	149.110645301869	-1.15451012580832	0.370092387022433	-3.11951871017099	0.00181146755908362	0.0210660261891433	4
2R	14671396	14713622	FBgn0020269	mspo	2R	14678315	14678319	2R_14678315_14678319	157.072498878835	1.82160215401978	0.345308462736574	5.27528963403783	1.32546579810141e-07	1.50701266266313e-05	4
2R	14739359	14745335	FBgn0033958	CG12858	2R	14742630	14742634	2R_14742630_14742634	6.1200542650734	-3.35391219612469	1.14685790084375	-2.92443570703675	0.00345081356673725	0.0328567001038618	4
2R	14769599	14771295	FBgn0259112	CR42254	2R	14770839	14770843	2R_14770839_14770843	8.4156710603413	-3.3538279468132	0.894523035346281	-3.7492918731991	0.000177334598877831	0.00387374132099591	4
2R	14769599	14771295	FBgn0259112	CR42254	2R	14770916	14770920	2R_14770916_14770920	257.722384159637	-0.871189852661294	0.319616500680078	-2.72573490670094	0.00641585043797645	0.0499206164260198	4
2R	14769599	14771295	FBtr0347232	CR42254-RG	2R	14770839	14770843	2R_14770839_14770843	8.4156710603413	-3.3538279468132	0.894523035346281	-3.7492918731991	0.000177334598877831	0.00387374132099591	4
2R	14769599	14771295	FBtr0347232	CR42254-RG	2R	14770916	14770920	2R_14770916_14770920	257.722384159637	-0.871189852661294	0.319616500680078	-2.72573490670094	0.00641585043797645	0.0499206164260198	4
2R	14769599	14770890	FBtr0347231	CR42254-RF	2R	14770839	14770843	2R_14770839_14770843	8.4156710603413	-3.3538279468132	0.894523035346281	-3.7492918731991	0.000177334598877831	0.00387374132099591	4
2R	14770469	14772630	FBgn0015602	BEAF-32	2R	14770839	14770843	2R_14770839_14770843	8.4156710603413	-3.3538279468132	0.894523035346281	-3.7492918731991	0.000177334598877831	0.00387374132099591	4
2R	14770469	14772630	FBgn0015602	BEAF-32	2R	14770916	14770920	2R_14770916_14770920	257.722384159637	-0.871189852661294	0.319616500680078	-2.72573490670094	0.00641585043797645	0.0499206164260198	4
2R	14770469	14772630	FBgn0015602	BEAF-32	2R	14771863	14771867	2R_14771863_14771867	41.5620999174825	-1.78640939883649	0.517749238342695	-3.45033708703223	0.000559886978189035	0.00910402102356963	4
2R	14855429	14857502	FBgn0033973	HPS1	2R	14855585	14855589	2R_14855585_14855589	137.161598933979	-0.909794378374475	0.289934238355606	-3.13793356567501	0.00170143435407743	0.0201515015221081	4
2R	14860936	14871071	FBgn0264962	Pcf11	2R	14861642	14861646	2R_14861642_14861646	10.1372869458472	-3.01006852460027	1.08828380155072	-2.76588562681092	0.0056768441191476	0.0460060955629721	4
2R	14860936	14871071	FBgn0264962	Pcf11	2R	14869681	14869685	2R_14869681_14869685	562.664440039713	-0.866408414836827	0.312278008978034	-2.77447783682319	0.00552904012645974	0.0452379625450477	4
2R	14901475	14928425	FBgn0027596	Kank	2R	14903200	14903204	2R_14903200_14903204	41.5611677950572	-2.20546168689324	0.764722857272556	-2.88400126388166	0.00392657177404616	0.0359233423745815	4
2R	14901475	14928425	FBgn0027596	Kank	2R	14903460	14903464	2R_14903460_14903464	108.01270412889	-1.05660166502742	0.365107484347812	-2.8939468795465	0.00380432516050699	0.0351599591292063	4
2R	14929703	14934861	FBgn0033983	CG10253	2R	14931928	14931932	2R_14931928_14931932	24.9948918127491	-2.57019409032202	0.936937521526689	-2.7431862117487	0.00608461703370339	0.0482396957084318	4
2R	14929703	14934861	FBgn0033983	CG10253	2R	14932149	14932153	2R_14932149_14932153	18.1926210706876	-3.27886568330534	0.919601865054329	-3.56552743954214	0.000363125165020626	0.00664614411618316	4
2R	14944458	14962969	FBgn0261854	aPKC	2R	14946328	14946332	2R_14946328_14946332	218.000036604753	-0.861215117949183	0.290858063819156	-2.96094633458281	0.00306695374144993	0.0302584429645492	4
2R	14944458	14962969	FBgn0261854	aPKC	2R	14946580	14946584	2R_14946580_14946584	9.10995860211445	-3.32294294809164	1.17265973009313	-2.83368044695092	0.00460153205200469	0.0400053715121172	4
2R	14944458	14962969	FBgn0261854	aPKC	2R	14951809	14951813	2R_14951809_14951813	46.6462240803626	-2.13441335021326	0.671468495633481	-3.1787244883315	0.00147924621915312	0.018270238844535	4
2R	14981263	14991336	FBgn0033988	pcs	2R	14981808	14981812	2R_14981808_14981812	151.266114623409	-2.07188207044699	0.45600169787601	-4.54358411404501	5.53057217986892e-06	0.000271701094979507	4
2R	14981263	14991336	FBgn0033988	pcs	2R	14982377	14982381	2R_14982377_14982381	288.667600711776	-1.38969458458978	0.401768508834823	-3.45894353099018	0.000542298587562722	0.00889890798053683	4
2R	14981263	14991336	FBgn0033988	pcs	2R	14982877	14982881	2R_14982877_14982881	78.7038470456134	-1.33497398076225	0.43445982745302	-3.07272133441752	0.00212116465539347	0.023515846227986	4
2R	14981263	14991336	FBgn0033988	pcs	2R	14988841	14988845	2R_14988841_14988845	12.0124045689482	-3.67980427631375	1.0433538689251	-3.5268995361131	0.00042045626835245	0.00740369544352523	4
2R	14981263	14991336	FBgn0033988	pcs	2R	14988992	14988996	2R_14988992_14988996	69.3847591850049	-1.97579530475174	0.606716603392018	-3.25653739110732	0.00112780075222743	0.0150979017018898	4
2R	14981263	14991336	FBgn0033988	pcs	2R	14989274	14989278	2R_14989274_14989278	67.7906414508615	-2.06275246103627	0.585768708743283	-3.52144529102917	0.00042920122106561	0.00750585266425432	4
2R	14987660	14992230	FBgn0033989	CG7639	2R	14988841	14988845	2R_14988841_14988845	12.0124045689482	-3.67980427631375	1.0433538689251	-3.5268995361131	0.00042045626835245	0.00740369544352523	4
2R	14987660	14992230	FBgn0033989	CG7639	2R	14988992	14988996	2R_14988992_14988996	69.3847591850049	-1.97579530475174	0.606716603392018	-3.25653739110732	0.00112780075222743	0.0150979017018898	4
2R	14987660	14992230	FBgn0033989	CG7639	2R	14989274	14989278	2R_14989274_14989278	67.7906414508615	-2.06275246103627	0.585768708743283	-3.52144529102917	0.00042920122106561	0.00750585266425432	4
2R	15115236	15144783	FBgn0015371	chn	2R	15134977	15134981	2R_15134977_15134981	244.560277255188	-1.15691429355504	0.398689211439751	-2.90179483256438	0.00371031452711177	0.0345719732930298	4
2R	15115236	15144783	FBgn0015371	chn	2R	15135298	15135302	2R_15135298_15135302	251.087235609077	-1.22822539093739	0.382488063764947	-3.21114698024192	0.00132206296077014	0.0168837250265264	4
2R	15115236	15144783	FBgn0015371	chn	2R	15140918	15140922	2R_15140918_15140922	45.1440437996097	-1.73761527465946	0.59863174647176	-2.9026447142182	0.00370026157661482	0.0345100894208828	4
2R	15115236	15144783	FBgn0015371	chn	2R	15141280	15141284	2R_15141280_15141284	7.12054483431337	-3.30095732708225	1.09105889255502	-3.02546209889011	0.00248253516584341	0.0262148351213315	4
2R	15115236	15144783	FBgn0015371	chn	2R	15143189	15143193	2R_15143189_15143193	15.8199767682958	-3.38123063606644	0.981145328963604	-3.44620774950646	0.000568513119820641	0.00920045005290706	4
2R	15262808	15309368	FBgn0265194	Trpm	2R	15284683	15284687	2R_15284683_15284687	100.587521525253	2.21958483958986	0.394329986757097	5.6287498139397	1.81520461103695e-08	3.24882521626026e-06	4
2R	15317817	15322171	FBgn0034009	CG8155	2R	15321831	15321835	2R_15321831_15321835	48.4700070309261	-1.36323552371111	0.432729060402535	-3.15032117889886	0.00163091061966941	0.0195938926172533	4
2R	15340472	15368300	FBgn0034013	unc-5	2R	15351769	15351773	2R_15351769_15351773	14.5755633792615	-2.78083485021301	0.780718935111107	-3.56188984940817	0.000368194867518202	0.00671307333558607	4
2R	15340472	15368300	FBgn0034013	unc-5	2R	15351928	15351932	2R_15351928_15351932	103.532547175709	-1.49529197912373	0.464562799939452	-3.21870795362569	0.0012876956174424	0.01658149013913	4
2R	15401096	15471884	FBgn0263980	CG43729	2R	15466877	15466881	2R_15466877_15466881	132.80418894306	-1.05619895755037	0.373670272937874	-2.82655333871307	0.00470519072630599	0.0406219957266307	4
2R	15401096	15471884	FBgn0263980	CG43729	2R	15469726	15469730	2R_15469726_15469730	19.5310380614166	-2.15492580480432	0.774560617061838	-2.78212674042047	0.00540039459310362	0.044561089621238	4
2R	15472175	15482834	FBgn0034021	CG8180	2R	15475336	15475340	2R_15475336_15475340	313.458551182806	-1.07117908607069	0.311789000047201	-3.43558972865794	0.000591265628656852	0.00946246817106732	4
2R	15515778	15532259	FBgn0019968	Khc-73	2R	15527290	15527294	2R_15527290_15527294	12.9910136253093	-2.67296783881292	0.789779061352079	-3.3844501198055	0.000713209763533672	0.0108251824815998	4
2R	15538175	15540014	FBgn0050467	CG30467	2R	15539802	15539806	2R_15539802_15539806	73.4032978793255	-1.39200190139949	0.478892555698758	-2.9067102522995	0.0036525134653768	0.0342046042841981	4
2R	15539554	15541363	FBgn0034027	CG8187	2R	15539802	15539806	2R_15539802_15539806	73.4032978793255	-1.39200190139949	0.478892555698758	-2.9067102522995	0.0036525134653768	0.0342046042841981	4
2R	15539554	15541363	FBgn0034027	CG8187	2R	15540465	15540469	2R_15540465_15540469	84.6643090323242	-1.71874604707449	0.481296497942931	-3.57107532346575	0.000355518626732778	0.00655113791317574	4
2R	15539554	15541363	FBgn0034027	CG8187	2R	15540670	15540674	2R_15540670_15540674	168.626361411911	-1.0084778967617	0.335426428389232	-3.00655467610158	0.00264226531244174	0.0273341105131894	4
2R	15539554	15541363	FBgn0034027	CG8187	2R	15541119	15541123	2R_15541119_15541123	198.546869022025	-0.960368780707208	0.337217961280248	-2.84791704766012	0.00440063933196605	0.0388041561763855	4
2R	15539554	15541363	FBgn0034027	CG8187	2R	15541149	15541153	2R_15541149_15541153	164.745772102081	-1.26244662527257	0.37483381873032	-3.36801687091328	0.000757109630026783	0.0113277674062052	4
2R	15540887	15541300	FBgn0267589	CR45927	2R	15541119	15541123	2R_15541119_15541123	198.546869022025	-0.960368780707208	0.337217961280248	-2.84791704766012	0.00440063933196605	0.0388041561763855	4
2R	15540887	15541300	FBgn0267589	CR45927	2R	15541149	15541153	2R_15541149_15541153	164.745772102081	-1.26244662527257	0.37483381873032	-3.36801687091328	0.000757109630026783	0.0113277674062052	4
2R	15540887	15541300	FBtr0347021	CR45927-RA	2R	15541119	15541123	2R_15541119_15541123	198.546869022025	-0.960368780707208	0.337217961280248	-2.84791704766012	0.00440063933196605	0.0388041561763855	4
2R	15540887	15541300	FBtr0347021	CR45927-RA	2R	15541149	15541153	2R_15541149_15541153	164.745772102081	-1.26244662527257	0.37483381873032	-3.36801687091328	0.000757109630026783	0.0113277674062052	4
2R	15541435	15542498	FBgn0022097	Vha36-1	2R	15541685	15541689	2R_15541685_15541689	191.916370458746	-1.13622819472695	0.37702410855246	-3.01367517077186	0.00258103990680464	0.0269183243168265	4
2R	15541435	15542498	FBgn0022097	Vha36-1	2R	15542060	15542064	2R_15542060_15542064	5.19874049101941	-3.96194861880485	1.12922142957772	-3.50856662389628	0.000450528377063596	0.00777922208572042	4
2R	15541435	15542498	FBgn0022097	Vha36-1	2R	15542147	15542151	2R_15542147_15542151	110.849581005122	-1.81994683934283	0.557693890163647	-3.26334369345304	0.00110105902032116	0.0148428399515501	4
2R	15542661	15544409	FBgn0034029	eIF2B-gamma	2R	15542680	15542684	2R_15542680_15542684	218.351012180224	-1.07785013311796	0.379127410744873	-2.8429760090422	0.00446944345892783	0.0392109734266112	4
2R	15566271	15569404	FBgn0024754	Flo1	2R	15566922	15566926	2R_15566922_15566926	92.3723333436484	-1.83054380422849	0.611831561653687	-2.99190809849825	0.00277239709264588	0.0282549376800175	4
2R	15566271	15569404	FBgn0024754	Flo1	2R	15567169	15567173	2R_15567169_15567173	122.532435496779	-1.72360703895345	0.600306369668351	-2.87121231098328	0.00408900790333169	0.0369187630659825	4
2R	15566271	15569404	FBgn0024754	Flo1	2R	15569103	15569107	2R_15569103_15569107	35.3169522769484	-1.37857020690786	0.489733292327227	-2.81494076164774	0.00487862258791427	0.0416129462170104	4
2R	15566271	15569404	FBgn0024754	Flo1	2R	15569287	15569291	2R_15569287_15569291	24.7038894144199	-1.7754332875722	0.544822994922269	-3.25873412855033	0.00111910492078399	0.0150168333171099	4
2R	15568960	15573170	FBgn0050466	CG30466	2R	15569103	15569107	2R_15569103_15569107	35.3169522769484	-1.37857020690786	0.489733292327227	-2.81494076164774	0.00487862258791427	0.0416129462170104	4
2R	15568960	15573170	FBgn0050466	CG30466	2R	15569287	15569291	2R_15569287_15569291	24.7038894144199	-1.7754332875722	0.544822994922269	-3.25873412855033	0.00111910492078399	0.0150168333171099	4
2R	15568960	15573170	FBgn0050466	CG30466	2R	15569624	15569628	2R_15569624_15569628	18.3607010844929	-2.0763561907818	0.693502072650561	-2.99401584027857	0.00275331649760131	0.0281234654851512	4
2R	15568960	15573170	FBgn0050466	CG30466	2R	15570433	15570437	2R_15570433_15570437	21.2538811382952	-2.34843470149307	0.769369654562438	-3.05241399575174	0.00227008772768208	0.0246338804357183	4
2R	15568960	15573170	FBgn0050466	CG30466	2R	15570699	15570703	2R_15570699_15570703	10.5010299192747	-2.72585541569191	0.918741807227279	-2.96694391639629	0.00300775817797507	0.0298542232955695	4
2R	15568960	15573170	FBgn0050466	CG30466	2R	15571933	15571937	2R_15571933_15571937	13.9597306960284	-2.72939691334123	0.834651557795466	-3.27010341962373	0.00107508171396565	0.0146002044002435	4
2R	15568960	15573170	FBgn0050466	CG30466	2R	15572171	15572175	2R_15572171_15572175	12.4546767141648	-2.26403050643969	0.743840155674934	-3.04370567946199	0.00233683638623174	0.0251159622683131	4
2R	15569528	15571417	FBgn0013762	Cdk5	2R	15569624	15569628	2R_15569624_15569628	18.3607010844929	-2.0763561907818	0.693502072650561	-2.99401584027857	0.00275331649760131	0.0281234654851512	4
2R	15569528	15571417	FBgn0013762	Cdk5	2R	15570433	15570437	2R_15570433_15570437	21.2538811382952	-2.34843470149307	0.769369654562438	-3.05241399575174	0.00227008772768208	0.0246338804357183	4
2R	15569528	15571417	FBgn0013762	Cdk5	2R	15570699	15570703	2R_15570699_15570703	10.5010299192747	-2.72585541569191	0.918741807227279	-2.96694391639629	0.00300775817797507	0.0298542232955695	4
2R	15613854	15657214	FBgn0260429	CG42524	2R	15628117	15628121	2R_15628117_15628121	155.910781570447	1.310883087985	0.473096622471436	2.77085699985979	0.00559089744862666	0.04555114346717	4
2R	15727381	15762044	FBgn0050089	CG30089	2R	15729540	15729544	2R_15729540_15729544	155.020193729668	1.91781948730424	0.502895099849762	3.81355771387946	0.000136980518390113	0.00319261692997475	4
2R	15762565	15817004	FBgn0265991	Zasp52	2R	15771227	15771231	2R_15771227_15771231	189.21794048366	1.07223218463646	0.322440979622198	3.32535953058073	0.000883045841041048	0.012658886220827	4
2R	15857752	15862755	FBgn0022160	Gpo-1	2R	15860620	15860624	2R_15860620_15860624	24.6990863175307	-2.18090100290285	0.696914504147435	-3.12936664386234	0.00175183570071849	0.0205746999004717	4
2R	15857752	15862755	FBgn0022160	Gpo-1	2R	15861589	15861593	2R_15861589_15861593	1353.41217861208	-1.17392616519769	0.378482564338263	-3.10166511170779	0.0019243552243546	0.0219842875798172	4
2R	15857752	15862755	FBgn0022160	Gpo-1	2R	15861902	15861906	2R_15861902_15861906	1620.34715736578	-1.28226500458449	0.359693462279965	-3.56488271000724	0.000364018937655732	0.00665827868029378	4
2R	15923040	15931935	FBgn0034049	bdg	2R	15929498	15929502	2R_15929498_15929502	194.986914035609	-1.24873711877521	0.438456667455778	-2.84802857719379	0.00439909741949134	0.0387989137439981	4
2R	15923040	15931935	FBgn0034049	bdg	2R	15929783	15929787	2R_15929783_15929787	203.70269556255	-1.32205898335608	0.435601161743807	-3.0350217112911	0.0024051837204547	0.0256252497004654	4
2R	15935893	15940073	FBgn0034051	Mlf	2R	15937130	15937134	2R_15937130_15937134	120.511660153467	-1.22460300123579	0.407676086766564	-3.00386272579436	0.00266575573142949	0.0275091914295836	4
2R	15935893	15940073	FBgn0034051	Mlf	2R	15937416	15937420	2R_15937416_15937420	79.0044018805778	-1.63579914340402	0.500039409198218	-3.27134044499998	0.00107038969406142	0.0145567879971819	4
2R	15935893	15940073	FBgn0034051	Mlf	2R	15937660	15937664	2R_15937660_15937664	58.4209898151101	-2.01749925047556	0.652046665537492	-3.09410254987273	0.00197409238227421	0.0223884220872449	4
2R	15935893	15940073	FBgn0034051	Mlf	2R	15939174	15939178	2R_15939174_15939178	379.62196707641	-1.10156469722226	0.266548240642094	-4.13270293800731	3.58521972802862e-05	0.00114852671037072	4
2R	15991367	15992375	FBgn0034058	Pex11	2R	15991981	15991985	2R_15991981_15991985	364.869538936947	-1.1877746582987	0.400155297148332	-2.96828423055563	0.00299467271523011	0.0297589606208017	4
2R	15993531	16001290	FBgn0020236	ATPCL	2R	16000737	16000741	2R_16000737_16000741	378.510886882277	-1.2644083852039	0.388947696735325	-3.25084425442508	0.00115062871555503	0.0152875642893052	4
2R	16001181	16006901	FBgn0034060	CG8370	2R	16001912	16001916	2R_16001912_16001916	56.6869115028549	-1.42270577782167	0.500285010634045	-2.84379053455665	0.00445803448330578	0.0391601735265565	4
2R	16017737	16024627	FBgn0034067	CG8399	2R	16018855	16018859	2R_16018855_16018859	40.3368771588949	-3.20896865889088	0.892197137334053	-3.59670360351021	0.000322275347301165	0.00607938077532612	4
2R	16017737	16024627	FBgn0034067	CG8399	2R	16019061	16019065	2R_16019061_16019065	25.0872944471692	-2.99293924767018	0.981978518337546	-3.04786631456777	0.0023047243327106	0.0248949618695196	4
2R	16031930	16047243	FBgn0034070	SP2353	2R	16042443	16042447	2R_16042443_16042447	285.722884106023	-1.49457039303123	0.443961778919907	-3.36643932878028	0.000761453303810316	0.0113811146069074	4
2R	16031930	16047243	FBgn0034070	SP2353	2R	16043141	16043145	2R_16043141_16043145	33.6879507873675	-2.0234271052093	0.730264117647443	-2.77081545746463	0.00559161075548183	0.0455526415492669	4
2R	16124981	16138238	FBgn0086676	spin	2R	16126209	16126213	2R_16126209_16126213	42.3303547967523	-2.24248555984359	0.746780335636137	-3.00287173193085	0.00267445126891995	0.0275695749815848	4
2R	16124981	16138238	FBgn0086676	spin	2R	16127004	16127008	2R_16127004_16127008	152.727159391565	-0.942771825080647	0.311316559434784	-3.02833818667504	0.0024590272909942	0.0260300374687066	4
2R	16124981	16138238	FBgn0086676	spin	2R	16133524	16133528	2R_16133524_16133528	37.2265277489727	-1.71068987999968	0.54191655958752	-3.15674036848361	0.00159543332198107	0.0192887577773761	4
2R	16145904	16148719	FBgn0029175	Ext2	2R	16147450	16147454	2R_16147450_16147454	17.2559931199934	-2.55954830462728	0.921631945228294	-2.77719139172554	0.00548308816071294	0.0449914244236773	4
2R	16150123	16169519	FBgn0034083	lbk	2R	16166081	16166085	2R_16166081_16166085	44.9261765729222	-2.34621244386526	0.596773119088042	-3.93149820060699	8.44181282446511e-05	0.00221816133509569	4
2R	16150123	16169519	FBgn0034083	lbk	2R	16166364	16166368	2R_16166364_16166368	42.7317548954867	-2.30035351349383	0.573994084215245	-4.00762582185639	6.13321885527907e-05	0.001742593254555	4
2R	16185122	16186506	FBgn0034086	CG8441	2R	16186083	16186087	2R_16186083_16186087	169.927060738562	-0.84659498379819	0.309376584922032	-2.7364546156961	0.00621051610092614	0.0488727439805988	4
2R	16186584	16194277	FBgn0034087	clu	2R	16186721	16186725	2R_16186721_16186725	172.459151623397	-0.962166833835872	0.279766783062679	-3.43917467006907	0.000583490627111091	0.00937026184081906	4
2R	16324813	16336637	FBgn0262511	Vha44	2R	16325149	16325153	2R_16325149_16325153	128.196228158227	-2.06049023511242	0.641167805568468	-3.21365205367036	0.00131058384824488	0.0167843913588972	4
2R	16324813	16336637	FBgn0262511	Vha44	2R	16325660	16325664	2R_16325660_16325664	309.186455022485	-1.11401888843485	0.292927342951049	-3.80305531471336	0.000142922427338549	0.00329237705042863	4
2R	16324813	16336637	FBgn0262511	Vha44	2R	16326708	16326712	2R_16326708_16326712	100.207472050908	-1.33413325803759	0.480641572759579	-2.77573421370468	0.00550772131757547	0.0451284493920729	4
2R	16324813	16336637	FBgn0262511	Vha44	2R	16327050	16327054	2R_16327050_16327054	82.6530408847492	-1.60654763411492	0.516462753892283	-3.11067472340899	0.0018666042990251	0.021524294894446	4
2R	16324813	16336637	FBgn0262511	Vha44	2R	16328723	16328727	2R_16328723_16328727	57.2180840286162	-1.64365264490617	0.48134785914341	-3.41468776412791	0.00063855164930613	0.0100172331360697	4
2R	16324813	16336637	FBgn0262511	Vha44	2R	16328958	16328962	2R_16328958_16328962	162.287235944179	-1.34735619656992	0.363154272440133	-3.7101482725693	0.00020713789586493	0.00434804845314914	4
2R	16324813	16336637	FBgn0262511	Vha44	2R	16330242	16330246	2R_16330242_16330246	49.6065393724394	-1.84509135162003	0.647787729390735	-2.8482962364159	0.00439539898827957	0.038774645012581	4
2R	16324813	16336637	FBgn0262511	Vha44	2R	16330472	16330476	2R_16330472_16330476	104.434673790604	-2.06100047277812	0.719759727482574	-2.86345622585284	0.00419046711248047	0.0375606727812826	4
2R	16324813	16336637	FBgn0262511	Vha44	2R	16332674	16332678	2R_16332674_16332678	395.782487009852	-1.22285555175099	0.342107511074142	-3.57447735628924	0.000350928179963872	0.00648545681902907	4
2R	16324813	16336637	FBgn0262511	Vha44	2R	16333072	16333076	2R_16333072_16333076	324.372347047779	-1.10185798542748	0.403521462714457	-2.73060564861995	0.00632180669418782	0.0494500616225629	4
2R	16324813	16336637	FBgn0262511	Vha44	2R	16333617	16333621	2R_16333617_16333621	294.478020596185	-1.78978466274319	0.590125678822386	-3.03288727634216	0.00242226063456418	0.0257596190921027	4
2R	16673235	16732916	FBgn0050463	CG30463	2R	16699052	16699056	2R_16699052_16699056	251.620433722238	1.57703128359166	0.441134908495597	3.5749410287429	0.00035030684550974	0.00647806666136895	4
2R	16751503	16772671	FBgn0267002	unc-104	2R	16753899	16753903	2R_16753899_16753903	28.7102798609904	-2.11269829443998	0.65281821108803	-3.23627352692692	0.0012110127993118	0.0158411057167164	4
2R	16751503	16772671	FBgn0267002	unc-104	2R	16754135	16754139	2R_16754135_16754139	54.4558527204376	-2.03447743403106	0.744836763528679	-2.73144067754212	0.00630580921053889	0.0493701896621407	4
2R	16751503	16772671	FBgn0267002	unc-104	2R	16757141	16757145	2R_16757141_16757145	58.2206896751154	-2.22454841838138	0.683364120286034	-3.25529004573763	0.00113276615822789	0.0151376532459706	4
2R	16751503	16772671	FBgn0267002	unc-104	2R	16757364	16757368	2R_16757364_16757368	83.8800599506895	-1.76737581143656	0.574425947653803	-3.07676876132644	0.0020925756421933	0.0232965002501298	4
2R	16751503	16772671	FBgn0267002	unc-104	2R	16761833	16761837	2R_16761833_16761837	112.848353085673	-1.84423405306475	0.514292636806388	-3.58596239004494	0.000335837361913134	0.0062730532161023	4
2R	16751503	16772671	FBgn0267002	unc-104	2R	16762357	16762361	2R_16762357_16762361	131.203990693893	-1.9422151566872	0.457671819832734	-4.24368526206623	2.1987868668402e-05	0.000786584886703589	4
2R	16751503	16772671	FBgn0267002	unc-104	2R	16762536	16762540	2R_16762536_16762540	29.2831389719271	-2.27487681051372	0.80109162739155	-2.8397211164483	0.00451529897502958	0.0394735405592305	4
2R	16751503	16772671	FBgn0267002	unc-104	2R	16768247	16768251	2R_16768247_16768251	133.821847779696	-1.70556731363016	0.616939608431477	-2.76456121526454	0.0056999411106908	0.046143968583614	4
2R	16751503	16772671	FBgn0267002	unc-104	2R	16768566	16768570	2R_16768566_16768570	144.31757189735	-1.90956502742065	0.592603063667606	-3.22233404532606	0.0012715079981579	0.0164226157289515	4
2R	16766804	16769238	FBgn0034156	CG5348	2R	16768247	16768251	2R_16768247_16768251	133.821847779696	-1.70556731363016	0.616939608431477	-2.76456121526454	0.0056999411106908	0.046143968583614	4
2R	16766804	16769238	FBgn0034156	CG5348	2R	16768566	16768570	2R_16768566_16768570	144.31757189735	-1.90956502742065	0.592603063667606	-3.22233404532606	0.0012715079981579	0.0164226157289515	4
2R	16772785	16773915	FBgn0010213	Sod2	2R	16773348	16773352	2R_16773348_16773352	30.1233186606035	-2.75743815670125	0.89413059943232	-3.08393221130329	0.00204284137273438	0.0229420791463895	4
2R	16772785	16773915	FBgn0010213	Sod2	2R	16773556	16773560	2R_16773556_16773560	29.2548506526002	-3.22005193392913	1.00247776260308	-3.21209312969476	0.00131771651760866	0.0168525498643239	4
2R	16772785	16773915	FBgn0010213	Sod2	2R	16773679	16773683	2R_16773679_16773683	132.696785147954	-1.15311492740629	0.410690022285778	-2.80775004220555	0.0049888933200805	0.0422469540009902	4
2R	16924655	16945126	FBgn0003091	Pkc53E	2R	16941671	16941675	2R_16941671_16941675	119.453801088088	-1.5900063364363	0.474778856732189	-3.34894090983748	0.000811210945855571	0.0119075299613587	4
2R	16924655	16945126	FBgn0003091	Pkc53E	2R	16942016	16942020	2R_16942016_16942020	152.36184551752	-1.4665103709662	0.427075168592822	-3.4338460271484	0.000595082121900189	0.00950645778883272	4
2R	17000244	17001941	FBgn0034176	ste24a	2R	17001444	17001448	2R_17001444_17001448	44.1274812421119	-1.6010825043255	0.584286844435451	-2.74023370468404	0.0061395511294616	0.0485173753831303	4
2R	17027190	17044653	FBgn0023172	RhoGEF2	2R	17027791	17027795	2R_17027791_17027795	32.5253876739809	-2.48339145654332	0.699962297414252	-3.5478931732713	0.000388325687435724	0.00697508480406737	4
2R	17027190	17044653	FBgn0023172	RhoGEF2	2R	17028183	17028187	2R_17028183_17028187	88.0659486996916	-2.12361254681553	0.675654907477748	-3.14304317679432	0.00167201174891593	0.0199267283712508	4
2R	17027190	17044653	FBgn0023172	RhoGEF2	2R	17028545	17028549	2R_17028545_17028549	114.496422647938	-1.70560169363346	0.599457243407549	-2.84524328030161	0.00443775151134036	0.0390355900800783	4
2R	17027190	17044653	FBgn0023172	RhoGEF2	2R	17038825	17038829	2R_17038825_17038829	142.748052315501	-1.48578676544181	0.462074534307211	-3.21546991908882	0.00130231142891081	0.0167181032555022	4
2R	17027190	17044653	FBgn0023172	RhoGEF2	2R	17039074	17039078	2R_17039074_17039078	141.318363422512	-1.71463033455855	0.49198307265412	-3.48514091208172	0.000491877934264114	0.00827479960921739	4
2R	17048875	17053855	FBgn0034184	CG9646	2R	17050280	17050284	2R_17050280_17050284	57.4731596073249	-1.53561978658618	0.550013576591362	-2.79196705670974	0.00523886895539349	0.0436624175838477	4
2R	17048875	17053855	FBgn0034184	CG9646	2R	17051092	17051096	2R_17051092_17051096	42.7791770858733	-1.72783872376904	0.613903114721787	-2.81451369496972	0.00488510961383957	0.0416490532221804	4
2R	17048875	17053855	FBgn0034184	CG9646	2R	17051658	17051662	2R_17051658_17051662	45.1270817066287	-1.80342584671715	0.661552470575304	-2.72605110997295	0.00640970722678798	0.0498908755247329	4
2R	17048875	17053855	FBgn0034184	CG9646	2R	17051820	17051824	2R_17051820_17051824	93.0129017216848	-1.38118597385917	0.506472052032341	-2.72707243828525	0.00638990095392165	0.049794391998045	4
2R	17048875	17053855	FBgn0034184	CG9646	2R	17052432	17052436	2R_17052432_17052436	34.6373315926197	-2.40471109939911	0.855229127755111	-2.81177408645006	0.00492690942608146	0.0418758670662397	4
2R	17065971	17087633	FBgn0050460	CG30460	2R	17085897	17085901	2R_17085897_17085901	197.14351262505	-1.41152891124903	0.443940452188246	-3.17954559962131	0.00147506159143596	0.018227349704614	4
2R	17093246	17099501	FBgn0010226	GstS1	2R	17094565	17094569	2R_17094565_17094569	94.8451979579874	-2.18215476277363	0.72173548489802	-3.02348271414418	0.00249883303951232	0.0263291676358372	4
2R	17093246	17099501	FBgn0010226	GstS1	2R	17096100	17096104	2R_17096100_17096104	71.8280288303846	-1.35536812117898	0.459801257519713	-2.94772599903313	0.00320120664042698	0.0311311638681005	4
2R	17093246	17099501	FBgn0010226	GstS1	2R	17096345	17096349	2R_17096345_17096349	43.1812818339395	-1.93008630666069	0.599263339630705	-3.22076486082079	0.00127848996395715	0.0164930279682214	4
2R	17093246	17099501	FBgn0010226	GstS1	2R	17096583	17096587	2R_17096583_17096587	6.84162152509797	-4.59173943432675	1.38430606013495	-3.3169972786792	0.000909905027698584	0.0129529595889357	4
2R	17093246	17099501	FBgn0010226	GstS1	2R	17096758	17096762	2R_17096758_17096762	7.13132769407226	-3.80558877881439	1.2944861231795	-2.9398451715088	0.00328376289149501	0.0316965004132012	4
2R	17216549	17379376	FBgn0265487	mbl	2R	17278175	17278179	2R_17278175_17278179	42.2351086149269	-2.51469429159273	0.724551812975438	-3.47068939247548	0.000519124109365961	0.00860728790499183	4
2R	17216549	17379376	FBgn0265487	mbl	2R	17341765	17341769	2R_17341765_17341769	74.4150098960904	-1.76850755157861	0.631632911824881	-2.79989772298141	0.00511188003029329	0.042922436135773	4
2R	17216549	17379376	FBgn0265487	mbl	2R	17349810	17349814	2R_17349810_17349814	492.681090431179	-1.02728231295268	0.287669419908387	-3.57105149820873	0.000355550971854791	0.00655113791317574	4
2R	17216549	17379376	FBgn0265487	mbl	2R	17364576	17364580	2R_17364576_17364580	405.582870913812	-0.941168845451976	0.3440447499677	-2.73560007975804	0.00622666488213729	0.0489602071494312	4
2R	17386841	17389081	FBgn0265444	CR44344	2R	17388164	17388168	2R_17388164_17388168	146.111317574773	2.03741870499944	0.704986514981633	2.89001088914803	0.00385228482264725	0.035457574439872	4
2R	17386841	17389081	FBgn0265444	CR44344	2R	17388562	17388566	2R_17388562_17388566	156.831021471714	2.35804626520689	0.674318392748119	3.49693303722133	0.00047063995375845	0.0080294452342142	4
2R	17386841	17389081	FBtr0339754	CR44344-RA	2R	17388164	17388168	2R_17388164_17388168	146.111317574773	2.03741870499944	0.704986514981633	2.89001088914803	0.00385228482264725	0.035457574439872	4
2R	17386841	17389081	FBtr0339754	CR44344-RA	2R	17388562	17388566	2R_17388562_17388566	156.831021471714	2.35804626520689	0.674318392748119	3.49693303722133	0.00047063995375845	0.0080294452342142	4
2R	17465879	17469177	FBgn0034223	Tes	2R	17466571	17466575	2R_17466571_17466575	13.6391020386905	-2.37318757174142	0.786151386142568	-3.01874119103956	0.00253827267306931	0.0266136063986931	4
2R	17475214	17476272	FBgn0034224	insb	2R	17475382	17475386	2R_17475382_17475386	22.888840538165	-2.50300709483099	0.764289423492572	-3.27494666011863	0.00105681925795791	0.0144133985489227	4
2R	17475214	17476272	FBgn0034224	insb	2R	17475686	17475690	2R_17475686_17475690	22.5012842919879	-2.2980754413878	0.809636075846156	-2.8384054391179	0.00453395512597477	0.0395884825826806	4
2R	17547769	17556289	FBgn0034240	MESR4	2R	17555533	17555537	2R_17555533_17555537	18.5473927659847	-2.70229868887803	0.946910870756279	-2.8538046951766	0.00431990798956241	0.0383233220347767	4
2R	17557031	17563406	FBgn0263076	Klp54D	2R	17558184	17558188	2R_17558184_17558188	280.522738313889	-1.43524069478916	0.315385711571409	-4.55074736150246	5.3455701894517e-06	0.000264972577233998	4
2R	17557031	17563406	FBgn0263076	Klp54D	2R	17558469	17558473	2R_17558469_17558473	157.222562171817	-1.27451931125251	0.42035764320617	-3.03198795561665	0.00242948897669035	0.0258163777259434	4
2R	17557031	17563406	FBgn0263076	Klp54D	2R	17562305	17562309	2R_17562305_17562309	7.47332875354416	-3.67287443735568	1.29407580127501	-2.83822202203064	0.00453656149732182	0.0396036248586116	4
2R	17574979	17581525	FBgn0034246	Dcr-2	2R	17580795	17580799	2R_17580795_17580799	17.1531558568173	-2.01481728304077	0.703206264247871	-2.86518676735021	0.00416763357559726	0.0374182484328451	4
2R	17592791	17604461	FBgn0029006	Smurf	2R	17597298	17597302	2R_17597298_17597302	17.9404136842002	-2.72919015468902	0.990390098336766	-2.75567189057357	0.00585717196072266	0.0469646666992598	4
2R	17592791	17604461	FBgn0029006	Smurf	2R	17600395	17600399	2R_17600395_17600399	21.7462107505578	-1.72181932670897	0.619848782780628	-2.77780544955647	0.00547273751272373	0.0449425111291523	4
2R	17592791	17604461	FBgn0029006	Smurf	2R	17602123	17602127	2R_17602123_17602127	74.3969129895135	-1.39625055087362	0.48215435588124	-2.89585800448007	0.00378123452804234	0.0350176759006003	4
2R	17595267	17597409	FBgn0034251	ND-51L1	2R	17597298	17597302	2R_17597298_17597302	17.9404136842002	-2.72919015468902	0.990390098336766	-2.75567189057357	0.00585717196072266	0.0469646666992598	4
2R	17665678	17669275	FBgn0034258	eIF3-S8	2R	17666934	17666938	2R_17666934_17666938	35.9049986619731	-2.07288670619716	0.710864973629644	-2.91600625026311	0.00354543398221954	0.0335128431472819	4
2R	17665678	17669275	FBgn0034258	eIF3-S8	2R	17667148	17667152	2R_17667148_17667152	36.6467571677078	-1.80940447432591	0.610654416142509	-2.96305803494532	0.00304599134093322	0.0301105899026646	4
2R	17665678	17669275	FBgn0034258	eIF3-S8	2R	17667445	17667449	2R_17667445_17667449	38.4147978330357	-1.96970742784805	0.598020871645045	-3.29371017173657	0.000988743918269901	0.0137411295328835	4
2R	17671309	17672640	FBgn0034259	P32	2R	17671696	17671700	2R_17671696_17671700	331.446052043716	-1.00326191658222	0.29260298091716	-3.42874810583784	0.000606372023744669	0.00963868860100515	4
2R	17672839	17683499	FBgn0016059	Sema-1b	2R	17681220	17681224	2R_17681220_17681224	153.406896739082	-1.67657629045094	0.602987266611481	-2.78045057215313	0.00542835226966448	0.0446981195735345	4
2R	17695776	17698362	FBgn0027872	rdgBbeta	2R	17696731	17696735	2R_17696731_17696735	5.33110070634134	-6.21867061297369	1.85374439238448	-3.35465376916102	0.000794643746521878	0.0117307772105682	4
2R	17703335	17719346	FBgn0028494	CG6424	2R	17705015	17705019	2R_17705015_17705019	157.568139867275	-1.8853500164581	0.488539547856755	-3.85915536363272	0.000113779589467881	0.0027795540938399	4
2R	17703335	17719346	FBgn0028494	CG6424	2R	17706138	17706142	2R_17706138_17706142	263.148392467916	-1.15306443616667	0.393629708447292	-2.92931252754024	0.00339712667624819	0.032492075073193	4
2R	17703335	17719346	FBgn0028494	CG6424	2R	17706466	17706470	2R_17706466_17706470	270.663542037247	-1.45906237474375	0.45040916394165	-3.23941538394804	0.00119774999430606	0.0157198353309873	4
2R	17703335	17719346	FBgn0028494	CG6424	2R	17712566	17712570	2R_17712566_17712570	242.767526289696	-1.01405403782774	0.300212049395792	-3.37779259649513	0.000730701698446	0.0110304418080451	4
2R	17703335	17719346	FBgn0028494	CG6424	2R	17713165	17713169	2R_17713165_17713169	162.978260223032	-0.947490772116242	0.342349137723699	-2.76761547704244	0.00564680365489735	0.045829753896394	4
2R	17703335	17719346	FBgn0028494	CG6424	2R	17713623	17713627	2R_17713623_17713627	122.068263625547	-1.22870244557436	0.389203394120959	-3.15696744718648	0.00159419142251507	0.019277991875724	4
2R	17737622	17739685	FBgn0034270	CG6401	2R	17739049	17739053	2R_17739049_17739053	27.2189143370356	-2.63257503094201	0.919454152006887	-2.86319336880029	0.00419394527651613	0.0375754008480269	4
2R	17873939	17926695	FBgn0011589	Elk	2R	17903989	17903993	2R_17903989_17903993	108.050558958157	1.90108417065627	0.421915300274745	4.50584316192921	6.61099049812599e-06	0.00031090380811158	4
2R	17873939	17926695	FBgn0011589	Elk	2R	17917272	17917276	2R_17917272_17917276	10.0529609842565	3.73728357990562	0.970744002568545	3.84991673398645	0.000118157986573057	0.0028622248800888	4
2R	18057915	18059075	FBgn0266853	CR45314	2R	18058799	18058803	2R_18058799_18058803	128.441259635692	5.22853056319129	0.647221802191632	8.07842156349858	6.56104532348237e-16	3.35873032199709e-12	4
2R	18057915	18059075	FBtr0345645	CR45314-RA	2R	18058799	18058803	2R_18058799_18058803	128.441259635692	5.22853056319129	0.647221802191632	8.07842156349858	6.56104532348237e-16	3.35873032199709e-12	4
2R	18126347	18128210	FBgn0028983	Spn55B	2R	18126609	18126613	2R_18126609_18126613	90.124986592854	-1.14349296449724	0.416126125315483	-2.74794802568646	0.00599695145117933	0.0477535973072171	4
2R	18130303	18134634	FBgn0001222	Hsf	2R	18130386	18130390	2R_18130386_18130390	62.7900368843672	-1.7334858284404	0.534863008882931	-3.24099030901541	0.00119115233220116	0.0156560035892941	4
2R	18158257	18160310	FBgn0034307	CG10914	2R	18158720	18158724	2R_18158720_18158724	18.4061018238872	-2.57235369024402	0.866796965024327	-2.96765424204251	0.00300081679923709	0.0298055517242035	4
2R	18160720	18164746	FBgn0034308	CG10915	2R	18160950	18160954	2R_18160950_18160954	31.7108281127366	-2.94923061708932	0.804084368340644	-3.66781240030263	0.000244634564121255	0.00492753594589625	4
2R	18278198	18357296	FBgn0010575	sbb	2R	18302975	18302979	2R_18302975_18302979	34.4058130600361	2.98241973119576	1.01935027959537	2.92580459425549	0.00343566662374136	0.0327383583791834	4
2R	18278198	18357296	FBgn0010575	sbb	2R	18303751	18303755	2R_18303751_18303755	37.1245816504287	2.68367052969242	0.829702977879836	3.23449547758655	0.00121857850496804	0.0159146554821925	4
2R	18302945	18303977	FBgn0034327	CG14505	2R	18302975	18302979	2R_18302975_18302979	34.4058130600361	2.98241973119576	1.01935027959537	2.92580459425549	0.00343566662374136	0.0327383583791834	4
2R	18302945	18303977	FBgn0034327	CG14505	2R	18303751	18303755	2R_18303751_18303755	37.1245816504287	2.68367052969242	0.829702977879836	3.23449547758655	0.00121857850496804	0.0159146554821925	4
2R	18426421	18430333	FBgn0034346	CG12263	2R	18427372	18427376	2R_18427372_18427376	15.1508339204604	-2.39454519129349	0.85096328668975	-2.8139230314016	0.004894094490984	0.0416973429612137	4
2R	18426421	18430333	FBgn0034346	CG12263	2R	18427633	18427637	2R_18427633_18427637	16.6000312694141	-2.45421208058157	0.840849250831977	-2.91873017446737	0.00351460296709418	0.0332999361635176	4
2R	18430315	18440475	FBgn0050118	CG30118	2R	18437589	18437593	2R_18437589_18437593	63.3090809314368	-1.8869962716564	0.586411540059662	-3.21787028861066	0.00129146207441512	0.0166164062867631	4
2R	18451284	18452736	FBgn0034351	CG5190	2R	18451327	18451331	2R_18451327_18451331	267.003863098668	-1.18927006983361	0.37196599231946	-3.19725484154533	0.00138742291972768	0.017468016258411	4
2R	18451284	18452736	FBgn0034351	CG5190	2R	18451663	18451667	2R_18451663_18451667	10.0113065174089	-3.05039863042449	1.03698087543554	-2.94161512780386	0.003265054486791	0.0315620392367096	4
2R	18514574	18526439	FBgn0262476	CG43066	2R	18522193	18522197	2R_18522193_18522197	116.682354112478	-1.16229637310586	0.40635668147597	-2.86028611338238	0.004232589556398	0.0378041916725336	4
2R	18614210	18615018	FBgn0034361	mRpS28	2R	18614914	18614918	2R_18614914_18614918	64.9218668924782	-1.61718136727123	0.489195644681173	-3.30579673971792	0.000947067626183995	0.0133359654982305	4
2R	18627918	18629395	FBgn0000566	Eip55E	2R	18628434	18628438	2R_18628434_18628438	29.3200205087755	-1.75651370784591	0.554841031969271	-3.16579633919935	0.00154659036735444	0.0188552165005021	4
2R	18667527	18673536	FBgn0023214	edl	2R	18668179	18668183	2R_18668179_18668183	61.9025943130668	2.29291295973267	0.45398377236082	5.05064960319836	4.40310108547385e-07	3.81071091745693e-05	4
2R	18667527	18673536	FBgn0023214	edl	2R	18668887	18668891	2R_18668887_18668891	67.7356102613366	2.22947775521485	0.434849919605606	5.12700509922345	2.94387546454867e-07	2.7856353563988e-05	4
2R	18718114	18754675	FBgn0053147	Hs3st-A	2R	18743108	18743112	2R_18743108_18743112	47.3181995259685	-1.77636476587504	0.528724408158704	-3.35971772527256	0.000780221457656691	0.0115746133044588	4
2R	18718114	18754675	FBgn0053147	Hs3st-A	2R	18743393	18743397	2R_18743393_18743397	45.888096885306	-1.81001001353918	0.525153332674427	-3.44663149012387	0.000567622265042715	0.00919478972535138	4
2R	18718114	18754675	FBgn0053147	Hs3st-A	2R	18744247	18744251	2R_18744247_18744251	28.1048854493578	-1.80573497922435	0.600568645353462	-3.00670871380838	0.0026409268935275	0.0273285485210148	4
2R	18742517	18743626	FBgn0034382	CG18609	2R	18743108	18743112	2R_18743108_18743112	47.3181995259685	-1.77636476587504	0.528724408158704	-3.35971772527256	0.000780221457656691	0.0115746133044588	4
2R	18742517	18743626	FBgn0034382	CG18609	2R	18743393	18743397	2R_18743393_18743397	45.888096885306	-1.81001001353918	0.525153332674427	-3.44663149012387	0.000567622265042715	0.00919478972535138	4
2R	18743806	18744996	FBgn0034383	CG17821	2R	18744247	18744251	2R_18744247_18744251	28.1048854493578	-1.80573497922435	0.600568645353462	-3.00670871380838	0.0026409268935275	0.0273285485210148	4
2R	18971309	18972537	FBgn0041702	CG15107	2R	18972297	18972301	2R_18972297_18972301	22.0306688964616	-2.2637063795754	0.702591614821632	-3.22193765456493	0.00127326837779076	0.0164432782027912	4
2R	19067155	19121958	FBgn0004168	5-HT1A	2R	19108955	19108959	2R_19108955_19108959	27.9662565468657	-2.42511150057557	0.641992046224001	-3.77747904329863	0.000158423830945875	0.00355898310643171	4
2R	19067155	19121958	FBgn0004168	5-HT1A	2R	19109238	19109242	2R_19109238_19109242	34.8711694400838	-1.99366971152128	0.633114272931367	-3.14898873198741	0.00163836512395662	0.0196442645334553	4
2R	19137372	19141034	FBgn0034419	CG15111	2R	19138134	19138138	2R_19138134_19138138	221.214367462883	-1.25882493112552	0.42267447160707	-2.97823742782308	0.00289911311466729	0.0291359800865861	4
2R	19141632	19163705	FBgn0000578	ena	2R	19153962	19153966	2R_19153962_19153966	171.507551674798	-0.796062575969871	0.289046511374055	-2.75409854346827	0.00588540445491093	0.0471182116519999	4
2R	19141632	19163705	FBgn0000578	ena	2R	19158835	19158839	2R_19158835_19158839	49.0809930958643	-1.91537260621341	0.528631943895828	-3.62326308186713	0.000290909665836572	0.00562585095962553	4
2R	19141632	19163705	FBgn0000578	ena	2R	19159862	19159866	2R_19159862_19159866	31.206253609926	-1.83686738768694	0.588057418522575	-3.12361910560001	0.00178641546941623	0.0208618000803316	4
2R	19141632	19163705	FBgn0000578	ena	2R	19160117	19160121	2R_19160117_19160121	30.0022049725215	-1.77814864403128	0.57870873535353	-3.07261414145584	0.00212192665878536	0.0235196859405738	4
2R	19141632	19163705	FBgn0000578	ena	2R	19162721	19162725	2R_19162721_19162725	17.8430839685135	-2.5812159753862	0.802232425134319	-3.21754131909343	0.0012929440239335	0.0166255784378331	4
2R	19164143	19178223	FBgn0034420	CG10737	2R	19168012	19168016	2R_19168012_19168016	86.2509812554809	-1.42904178140447	0.516442452678271	-2.76708813149163	0.00565594627262575	0.0458821332046997	4
2R	19164143	19178223	FBgn0034420	CG10737	2R	19174630	19174634	2R_19174630_19174634	191.774102114812	-1.46711918086887	0.443184387022179	-3.31040357880534	0.000931615426850071	0.013173470597696	4
2R	19229063	19243751	FBgn0010434	cora	2R	19231531	19231535	2R_19231531_19231535	116.877429161893	-1.33262433967874	0.280456874254937	-4.75161945386077	2.01793887694537e-06	0.000124238573701717	4
2R	19229063	19243751	FBgn0010434	cora	2R	19232285	19232289	2R_19232285_19232289	112.732979504792	-1.01686833092818	0.290097448051647	-3.50526465419695	0.000456153594363447	0.00784460058878092	4
2R	19229063	19243751	FBgn0010434	cora	2R	19234854	19234858	2R_19234854_19234858	5.41804871565943	-4.41290520921889	1.22953278140811	-3.58909113766372	0.000331832827069033	0.00621469732345387	4
2R	19391863	19395971	FBgn0261439	SdhA	2R	19393641	19393645	2R_19393641_19393645	14.7080717850502	-2.37860182277343	0.8581907547887	-2.77164699048649	0.00557734847101938	0.0454841886062247	4
2R	19391863	19395971	FBgn0261439	SdhA	2R	19393834	19393838	2R_19393834_19393838	14.4111329889886	-2.34308699478088	0.848247944988629	-2.7622666327972	0.00574015803943399	0.0463650738017925	4
2R	19391863	19395971	FBgn0261439	SdhA	2R	19394005	19394009	2R_19394005_19394009	5.37029502992689	-4.68628848163399	1.34901202250664	-3.47386709936525	0.000513015065326189	0.00852671013772022	4
2R	19391863	19395971	FBgn0261439	SdhA	2R	19394206	19394210	2R_19394206_19394210	5.14307716593986	-4.95250407824897	1.39740958930754	-3.54406046455076	0.000394014872419074	0.00705320722051832	4
2R	19397032	19424903	FBgn0263391	hts	2R	19411708	19411712	2R_19411708_19411712	41.2643550947232	-1.33343354324235	0.478309802824635	-2.78780308362451	0.00530667892047025	0.0440130434277149	4
2R	19445085	19446286	FBgn0266711	EloC	2R	19445279	19445283	2R_19445279_19445283	11.8756403426134	-2.9395093264103	1.03041649297307	-2.85273901034805	0.00433442036487679	0.0384021542607775	4
2R	19447319	19451600	FBgn0003887	betaTub56D	2R	19447551	19447555	2R_19447551_19447555	49.4267758317494	-2.24694161460638	0.643295143117096	-3.49286270640688	0.000477872132787302	0.00811653292025467	4
2R	19447319	19451600	FBgn0003887	betaTub56D	2R	19447768	19447772	2R_19447768_19447772	78.3284129076648	-1.93909407459511	0.645096971198667	-3.00589548729711	0.00264799994780087	0.0273823559893866	4
2R	19447319	19451600	FBgn0003887	betaTub56D	2R	19448055	19448059	2R_19448055_19448059	77.0359209509556	-2.31721115764138	0.722535584766749	-3.20705472020375	0.00134101485100359	0.0170588885513016	4
2R	19447319	19451600	FBgn0003887	betaTub56D	2R	19448314	19448318	2R_19448314_19448318	72.5795207664615	-2.18678499409406	0.712372272896742	-3.06972221869594	0.00214257947038792	0.0236653386370567	4
2R	19456170	19485686	FBgn0260934	par-1	2R	19460139	19460143	2R_19460139_19460143	10.2684099240752	-2.68039424982724	0.919132312137394	-2.91622241371769	0.00354297835523616	0.0334959412643704	4
2R	19456170	19485686	FBgn0260934	par-1	2R	19460335	19460339	2R_19460335_19460339	48.4048703186433	-2.03482599034317	0.616439092945048	-3.30093599453881	0.000963628629964306	0.0135009101293539	4
2R	19456170	19485686	FBgn0260934	par-1	2R	19485464	19485468	2R_19485464_19485468	122.54087521834	-1.16979880165255	0.392630361492889	-2.97938956428293	0.00288823321032124	0.0290658466324979	4
2R	19485494	19486837	FBgn0034451	TBCB	2R	19486210	19486214	2R_19486210_19486214	115.028115816474	-1.18257180379486	0.426675520581495	-2.77159515076748	0.00557823665497551	0.0454859972668854	4
2R	19493996	19496856	FBgn0261456	hpo	2R	19494789	19494793	2R_19494789_19494793	196.072219402784	-0.958751490495504	0.313880136371636	-3.05451469971434	0.0022542496708482	0.024517883709579	4
2R	19503068	19504594	FBgn0034455	CG11007	2R	19503157	19503161	2R_19503157_19503161	42.7388141432504	-1.93363752486962	0.605138058097711	-3.19536591525598	0.00139653657479587	0.0175557739178464	4
2R	19517864	19631508	FBgn0003435	sm	2R	19572783	19572787	2R_19572783_19572787	123.688325134255	-1.41930905719214	0.50480744193287	-2.81158505064369	0.00492980555244777	0.0418952655473594	4
2R	19517864	19631508	FBgn0003435	sm	2R	19574135	19574139	2R_19574135_19574139	11.1836888025165	-4.68356479085328	1.52630368474469	-3.06856678501483	0.00215088246430813	0.0237340033653849	4
2R	19517864	19631508	FBgn0003435	sm	2R	19595121	19595125	2R_19595121_19595125	78.8698916921575	-1.73530020500419	0.6018418267058	-2.88331606080357	0.00393512390433671	0.0359790789267378	4
2R	19517864	19631508	FBgn0003435	sm	2R	19628042	19628046	2R_19628042_19628046	5.85741297761386	-3.13131111693266	1.10607000619842	-2.83102434690822	0.00463991889758626	0.0402522355386811	4
2R	19517864	19631508	FBgn0003435	sm	2R	19628301	19628305	2R_19628301_19628305	40.1703347017495	-2.66671810726362	0.567133472282891	-4.70209966011922	2.57499754309787e-06	0.000149624601845932	4
2R	19517864	19631508	FBgn0003435	sm	2R	19628531	19628535	2R_19628531_19628535	69.0099296392667	-2.23706336315306	0.549412225760884	-4.07173932115351	4.66633850953845e-05	0.00141160703785074	4
2R	19593790	19596866	FBgn0034459	CG16716	2R	19595121	19595125	2R_19595121_19595125	78.8698916921575	-1.73530020500419	0.6018418267058	-2.88331606080357	0.00393512390433671	0.0359790789267378	4
2R	19657573	19659599	FBgn0034463	CG15125	2R	19658557	19658561	2R_19658557_19658561	75.3559031455008	2.22450601937716	0.439580077997996	5.06052510274887	4.18103406111615e-07	3.66499136398387e-05	4
2R	19657573	19659599	FBgn0034463	CG15125	2R	19658592	19658596	2R_19658592_19658596	109.81646307386	2.21616146631811	0.407046034893299	5.44449835237687	5.19515849116644e-08	7.35177756682218e-06	4
2R	19657573	19659599	FBgn0034463	CG15125	2R	19658995	19658999	2R_19658995_19658999	125.877711196639	1.70137174573551	0.39846163189357	4.26985087033412	1.95603710462071e-05	0.000717159903024125	4
2R	19826578	19832973	FBgn0034476	Toll-7	2R	19827875	19827879	2R_19827875_19827879	39.6064400039671	-2.08315625679026	0.680145360325355	-3.06281036129359	0.00219268966994188	0.0240643519313249	4
2R	20236235	20239200	FBgn0034485	CG11099	2R	20238850	20238854	2R_20238850_20238854	30.9993222713446	-2.4801259748343	0.626834323505247	-3.95658929614045	7.60274766544726e-05	0.00204626634326801	4
2R	20236235	20239200	FBgn0034485	CG11099	2R	20239164	20239168	2R_20239164_20239168	73.8860310148962	-1.56305251815957	0.511525633304308	-3.055668018165	0.00224559744874287	0.0244536533920539	4
2R	20238495	20239429	FBgn0034486	CG13869	2R	20238850	20238854	2R_20238850_20238854	30.9993222713446	-2.4801259748343	0.626834323505247	-3.95658929614045	7.60274766544726e-05	0.00204626634326801	4
2R	20238495	20239429	FBgn0034486	CG13869	2R	20239164	20239168	2R_20239164_20239168	73.8860310148962	-1.56305251815957	0.511525633304308	-3.055668018165	0.00224559744874287	0.0244536533920539	4
2R	20271653	20274499	FBgn0034494	CG10444	2R	20274193	20274197	2R_20274193_20274197	48.5908565758965	-1.97815632319776	0.661447253828237	-2.99064862957529	0.00278385616164081	0.0283354662366257	4
2R	20319180	20325973	FBgn0027529	CG8920	2R	20325834	20325838	2R_20325834_20325838	63.2587960535242	-1.76152012897783	0.572810613117726	-3.07522257555621	0.00210345515213071	0.0233921851187477	4
2R	20325844	20326806	FBgn0034503	MED8	2R	20326379	20326383	2R_20326379_20326383	88.0144042789057	-2.04117859645138	0.531216334004175	-3.84246203625836	0.000121806259454758	0.00292953067136856	4
2R	20325844	20326806	FBgn0034503	MED8	2R	20326632	20326636	2R_20326632_20326636	58.7380668753646	-2.11313594392029	0.644942741091167	-3.27647062178746	0.00105113247545502	0.0143626247653792	4
2R	20424338	20478951	FBgn0086604	CG12484	2R	20469473	20469477	2R_20469473_20469477	89.5645381056864	-1.70626410098841	0.572303969963391	-2.98139483655435	0.00286938578605865	0.028928087668734	4
2R	20587551	20606854	FBgn0267791	HnRNP-K	2R	20594019	20594023	2R_20594019_20594023	44.4562363140034	-3.09876450100114	0.930084739110934	-3.33170126408401	0.000863168594901435	0.0124541507074956	4
2R	20587551	20606854	FBgn0267791	HnRNP-K	2R	20595489	20595493	2R_20595489_20595493	689.995204176053	-1.27871354899762	0.413410184975141	-3.09308671017504	0.00198086248314318	0.0224407883235554	4
2R	20587551	20606854	FBgn0267791	HnRNP-K	2R	20596285	20596289	2R_20596285_20596289	72.3934578643228	-1.75284370836546	0.489413741363502	-3.58151715046262	0.000341604708283753	0.00635260908173782	4
2R	20587551	20606854	FBgn0267791	HnRNP-K	2R	20596289	20596293	2R_20596289_20596293	54.5382211700913	-1.40342983239838	0.511648408537657	-2.74295748600006	0.00608885681106662	0.0482620976809046	4
2R	20587551	20606854	FBgn0267791	HnRNP-K	2R	20596293	20596297	2R_20596293_20596297	250.712746605954	-1.53795304909762	0.31891116239086	-4.82251244380308	1.41761182784452e-06	9.50185069604144e-05	4
2R	20587551	20606854	FBgn0267791	HnRNP-K	2R	20596904	20596908	2R_20596904_20596908	206.820833105146	-1.26514094157399	0.310484775202051	-4.07472778898963	4.60682014314759e-05	0.00139940612339769	4
2R	20587551	20606854	FBgn0267791	HnRNP-K	2R	20598120	20598124	2R_20598120_20598124	152.25487196608	-1.79148310342304	0.486605170924008	-3.68159487500147	0.000231779506670249	0.00472672303773066	4
2R	20587551	20606854	FBgn0267791	HnRNP-K	2R	20598675	20598679	2R_20598675_20598679	521.174052927799	-1.41987952688132	0.324527343158792	-4.37522309541286	1.21308345909545e-05	0.000496106797986932	4
2R	20587551	20606854	FBgn0267791	HnRNP-K	2R	20598862	20598866	2R_20598862_20598866	30.9056883359654	-2.99553601052655	1.08167566035207	-2.76934770775145	0.00561686562422743	0.045690147779521	4
2R	20587551	20606854	FBgn0267791	HnRNP-K	2R	20599318	20599322	2R_20599318_20599322	577.713074802445	-3.5412689947519	0.451581093661826	-7.84193369575351	4.43660626486751e-15	1.63850676779943e-11	4
2R	20587551	20606854	FBgn0267791	HnRNP-K	2R	20600851	20600855	2R_20600851_20600855	588.007117102719	-1.45801430745683	0.438367446467645	-3.32600953653259	0.00088098914355214	0.012640021366794	4
2R	20587551	20606854	FBgn0267791	HnRNP-K	2R	20601112	20601116	2R_20601112_20601116	1483.88971509029	-1.29101191495719	0.392336353866752	-3.29057427952663	0.000999831009403704	0.0138505436649229	4
2R	20587551	20606854	FBgn0267791	HnRNP-K	2R	20601517	20601521	2R_20601517_20601521	1492.88148719516	-1.34157934666246	0.419498746809551	-3.19805328827723	0.00138358710680029	0.0174347301344789	4
2R	20587551	20606854	FBgn0267791	HnRNP-K	2R	20601808	20601812	2R_20601808_20601812	250.55247761702	-1.96330304509949	0.396748111718711	-4.94848743348637	7.47924181119818e-07	5.79524218027287e-05	4
2R	20587551	20606854	FBgn0267791	HnRNP-K	2R	20604857	20604861	2R_20604857_20604861	8.83991278381491	-3.05329187900383	1.0999682510662	-2.77580000699501	0.00550660695229745	0.0451244537961859	4
2R	20587551	20606854	FBgn0267791	HnRNP-K	2R	20605783	20605787	2R_20605783_20605787	132.993454000909	-2.63784047987689	0.605715751040067	-4.35491478527261	1.33118692546452e-05	0.000533329063497396	4
2R	20640976	20641668	FBgn0034534	maf-S	2R	20641290	20641294	2R_20641290_20641294	63.2317833509758	-2.33721466721272	0.751679924284922	-3.10932165633681	0.00187517452532452	0.021597473277811	4
2R	20641742	20642558	FBgn0034535	CG11110	2R	20641753	20641757	2R_20641753_20641757	137.064995916187	-2.18113838995214	0.602818572632462	-3.6182335597712	0.00029662065623006	0.00570688889738954	4
2R	20641742	20642558	FBgn0034535	CG11110	2R	20642120	20642124	2R_20642120_20642124	102.038857394515	-2.09989856701062	0.671235438519771	-3.12840837432746	0.00175755799344523	0.0206182991070327	4
2R	20662474	20667306	FBgn0034542	Fem-1	2R	20666147	20666151	2R_20666147_20666151	206.128922652227	-1.70904427183879	0.613827005983796	-2.78424418472703	0.00536526252365777	0.0443587869521684	4
2R	20698483	20750442	FBgn0040726	dpr1	2R	20745813	20745817	2R_20745813_20745817	110.263374134345	2.72804320994055	0.46175513668489	5.90798670812019	3.46313953812308e-09	8.76563852833605e-07	4
2R	20821262	20836028	FBgn0011674	insc	2R	20834598	20834602	2R_20834598_20834602	59.3804869854381	2.23546739609615	0.528068834666895	4.2332878771501	2.30299400700504e-05	0.000814472326125056	4
2R	20827282	20836028	FBgn0016984	sktl	2R	20834598	20834602	2R_20834598_20834602	59.3804869854381	2.23546739609615	0.528068834666895	4.2332878771501	2.30299400700504e-05	0.000814472326125056	4
2R	20916753	20937030	FBgn0020617	Rx	2R	20931715	20931719	2R_20931715_20931719	31.197380758588	1.53367792771783	0.511454431597374	2.99865996454044	0.00271169763451119	0.0278270789147092	4
2R	20977595	20978818	FBgn0034565	CG15650	2R	20977803	20977807	2R_20977803_20977807	5.67820106499935	-3.37715739103886	1.06249554527665	-3.17851440041524	0.00148031864579468	0.0182790742605129	4
2R	20977595	20978818	FBgn0034565	CG15650	2R	20978551	20978555	2R_20978551_20978555	233.932671818633	-1.20423778025194	0.438619447188151	-2.74551843966775	0.00604153721853071	0.0480066831327945	4
2R	20978901	20984043	FBgn0034566	CG9313	2R	20980935	20980939	2R_20980935_20980939	21.9596920574191	-2.39631619667699	0.751659143336684	-3.1880357179446	0.00143242841138943	0.0178480893844098	4
2R	20978901	20984043	FBgn0034566	CG9313	2R	20981174	20981178	2R_20981174_20981178	60.2660269657567	-1.85794153624211	0.577239792214376	-3.21866503540024	0.00128788834722607	0.016581886386116	4
2R	20978901	20984043	FBgn0034566	CG9313	2R	20982517	20982521	2R_20982517_20982521	14.3962236316481	-3.49888649731215	0.928104842107744	-3.76992591630716	0.000163296012750781	0.00364247079869579	4
2R	20978901	20984043	FBgn0034566	CG9313	2R	20982703	20982707	2R_20982703_20982707	28.2194480348354	-3.51385108379166	0.877051195388798	-4.00643782514197	6.16413416235117e-05	0.00174879086555333	4
2R	20978901	20984043	FBgn0034566	CG9313	2R	20983309	20983313	2R_20983309_20983313	54.1299931603339	-1.50256239725462	0.486505640572571	-3.08847888276537	0.00201183991124606	0.0226900437842054	4
2R	20978901	20984043	FBgn0034566	CG9313	2R	20983327	20983331	2R_20983327_20983331	120.102624190481	-1.13478827604494	0.282526677809993	-4.01657034599797	5.90512425935488e-05	0.00169339356268927	4
2R	20978901	20984043	FBgn0034566	CG9313	2R	20984042	20984046	2R_20984042_20984046	158.547677187183	-1.25041914342827	0.370319806943021	-3.37659266392052	0.000733896467773383	0.0110612771907125	1
2R	20983838	20986500	FBgn0034567	CG15651	2R	20984042	20984046	2R_20984042_20984046	158.547677187183	-1.25041914342827	0.370319806943021	-3.37659266392052	0.000733896467773383	0.0110612771907125	4
2R	21009764	21011921	FBgn0001133	grau	2R	21011785	21011789	2R_21011785_21011789	160.807736320227	-1.13941477623391	0.355960547918502	-3.20095803564945	0.00136971478862003	0.0173121262783869	4
2R	21049654	21057197	FBgn0003391	shg	2R	21054249	21054253	2R_21054249_21054253	15.9889670685129	-2.8514831783124	0.883939352935973	-3.22588101643094	0.0012558555365592	0.0162738277756078	4
2R	21057787	21059883	FBgn0034577	cpa	2R	21057925	21057929	2R_21057925_21057929	117.320061692021	-1.22033069080202	0.397440250486368	-3.07047584966202	0.00213717969358349	0.0236158875125846	4
2R	21101928	21123704	FBgn0015721	ktub	2R	21121226	21121230	2R_21121226_21121230	224.201935818777	-1.18205791423863	0.343876698023479	-3.43744697164075	0.000587225690374346	0.00941179008817893	4
2R	21101928	21123704	FBgn0015721	ktub	2R	21121700	21121704	2R_21121700_21121704	62.5172849203861	-2.41620607840154	0.660270786393841	-3.65941690620295	0.000252789793712561	0.00505401879310034	4
2R	21101928	21123704	FBgn0015721	ktub	2R	21122002	21122006	2R_21122002_21122006	41.2379784121953	-1.7271855893009	0.616688614490611	-2.80074181477724	0.00509852925179017	0.0428437146187856	4
2R	21101928	21123704	FBgn0015721	ktub	2R	21122572	21122576	2R_21122572_21122576	79.1061455913879	-1.39225892177525	0.493479989369717	-2.82130775668021	0.00478282944526286	0.0410536936384352	4
2R	21123735	21128510	FBgn0020312	CG4050	2R	21124698	21124702	2R_21124698_21124702	21.2204563947579	-2.79111757504704	0.907823837332845	-3.07451452613014	0.00210845453472459	0.023423612096706	4
2R	21200483	21212969	FBgn0265180	CG44245	2R	21201568	21201572	2R_21201568_21201572	24.8034327744433	-1.89855303016764	0.653017842817799	-2.90735245759183	0.00364502247400134	0.034153923694235	4
2R	21200483	21212969	FBgn0265180	CG44245	2R	21202030	21202034	2R_21202030_21202034	17.5921755460871	-2.1344187322965	0.781240087155691	-2.73209064330968	0.00629338239544198	0.049313106312883	4
2R	21200483	21210821	FBgn0265191	Glycogenin	2R	21201568	21201572	2R_21201568_21201572	24.8034327744433	-1.89855303016764	0.653017842817799	-2.90735245759183	0.00364502247400134	0.034153923694235	4
2R	21200483	21210821	FBgn0265191	Glycogenin	2R	21202030	21202034	2R_21202030_21202034	17.5921755460871	-2.1344187322965	0.781240087155691	-2.73209064330968	0.00629338239544198	0.049313106312883	4
2R	21217856	21251150	FBgn0034606	ASPP	2R	21224780	21224784	2R_21224780_21224784	44.4424096752827	-1.57554335965727	0.559229205619993	-2.81734813529729	0.00484220079857027	0.0414085518113025	4
2R	21295652	21310411	FBgn0261554	CG42672	2R	21299606	21299610	2R_21299606_21299610	246.939622854356	-1.11064068388126	0.401650148294892	-2.7651942582275	0.00568889064467406	0.0460727999746273	4
2R	21323430	21341847	FBgn0020306	dom	2R	21341799	21341803	2R_21341799_21341803	67.6896466916139	-2.76384811957771	0.794150774872725	-3.48025615163652	0.000500934597034071	0.00837255438991844	4
2R	21341972	21345608	FBgn0034622	CG15666	2R	21342029	21342033	2R_21342029_21342033	88.7027451371713	-2.16828613302561	0.734686457243437	-2.95130815553763	0.00316431047812259	0.030900616840197	4
2R	21341972	21345608	FBgn0034622	CG15666	2R	21343738	21343742	2R_21343738_21343742	147.873944338076	-1.33246975160095	0.437717410018955	-3.04413240392529	0.00233352414303165	0.0250948260324552	4
2R	21392402	21481176	FBgn0010415	Sdc	2R	21412326	21412330	2R_21412326_21412330	605.289726601456	1.62263046121795	0.516605926853458	3.14094433856202	0.00168404034879066	0.0200117157472557	4
2R	21487167	21497929	FBgn0010470	Fkbp14	2R	21488296	21488300	2R_21488296_21488300	45.3901003244658	1.71767048002582	0.466674941049671	3.68065719612529	0.000232633588904496	0.00473942042909122	4
2R	21502097	21517241	FBgn0043070	MESK2	2R	21508864	21508868	2R_21508864_21508868	188.077532602377	2.07469320894271	0.508801811785318	4.07760578065334	4.55018303539181e-05	0.00138774483138384	4
2R	21502097	21517241	FBgn0043070	MESK2	2R	21511088	21511092	2R_21511088_21511092	307.74596854112	-1.57278316336723	0.427568084429149	-3.67843910863241	0.000234665698633716	0.00476943183899045	4
2R	21502097	21517241	FBgn0043070	MESK2	2R	21511562	21511566	2R_21511562_21511566	30.6113505473815	-2.19724883555699	0.760162132590932	-2.89050025166065	0.00384629223304855	0.0354258219255815	4
2R	21502097	21517241	FBgn0043070	MESK2	2R	21511941	21511945	2R_21511941_21511945	125.001862071045	-1.64977945365338	0.544582547316099	-3.02943871738838	0.00245008605135616	0.0259624933018059	4
2R	21502097	21517241	FBgn0043070	MESK2	2R	21512211	21512215	2R_21512211_21512215	429.879333120279	-0.96802338904667	0.255339532464595	-3.79112227434228	0.000149968095153382	0.00341548959052028	4
2R	21502097	21517241	FBgn0043070	MESK2	2R	21513186	21513190	2R_21513186_21513190	30.3577011423251	-2.70721621513041	0.894552804030289	-3.02633472605911	0.00247538105810428	0.0261520394441181	4
2R	21502097	21517241	FBgn0043070	MESK2	2R	21513387	21513391	2R_21513387_21513391	9.16252773070657	-4.21464706340212	1.1328901273189	-3.72026109308281	0.000199016926396466	0.00421967623709758	4
2R	21516774	21519125	FBgn0034634	CG10494	2R	21517280	21517284	2R_21517280_21517284	37.6404448338064	-2.44247219715413	0.892119781106355	-2.73782988437395	0.00618460582345404	0.0487380451530571	4
2R	21516774	21519125	FBgn0034634	CG10494	2R	21518867	21518871	2R_21518867_21518871	125.595237299853	-1.24295786277045	0.422789090329279	-2.93990051115653	0.0032831764767036	0.0316923339830124	4
2R	21519243	21520393	FBgn0050288	CG30288	2R	21519330	21519334	2R_21519330_21519334	30.7043106863058	-1.44546997646376	0.523052417901921	-2.76352795052904	0.0057180194849063	0.0462281827971136	4
2R	21634679	21638399	FBgn0034643	CG10321	2R	21637114	21637118	2R_21637114_21637118	55.1539849585888	-1.42277011619324	0.4814258756298	-2.95532539527914	0.00312339435612613	0.0306451274682818	4
2R	21646177	21657935	FBgn0034644	CG10082	2R	21650327	21650331	2R_21650327_21650331	85.8907988595292	-1.53016839457764	0.529998666274778	-2.88711744377168	0.00388789078052701	0.0356746558230398	4
2R	21646177	21657935	FBgn0034644	CG10082	2R	21650472	21650476	2R_21650472_21650476	28.8056046549863	-3.01090788993066	0.875547367267535	-3.43888634983541	0.000584112397157753	0.00937714089809987	4
2R	21646177	21657935	FBgn0034644	CG10082	2R	21650741	21650745	2R_21650741_21650745	37.9596562815798	-2.19480490095037	0.804174254425214	-2.72926531640721	0.00634756116003889	0.0495776558576055	4
2R	21660967	21662995	FBgn0034647	pirk	2R	21662136	21662140	2R_21662136_21662140	40.5529791366095	-2.2285609106677	0.794711828805613	-2.80423774994899	0.00504356990072019	0.0425354909979684	4
2R	21664126	21666108	FBgn0259708	CG42362	2R	21664906	21664910	2R_21664906_21664910	11.0228808336091	-3.31166159341813	1.0005576574166	-3.30981585006177	0.000933573696302664	0.0131947831753523	4
2R	21664126	21666108	FBgn0259709	CG42363	2R	21664906	21664910	2R_21664906_21664910	11.0228808336091	-3.31166159341813	1.0005576574166	-3.30981585006177	0.000933573696302664	0.0131947831753523	4
2R	21670152	21671593	FBgn0034650	NC2alpha	2R	21670509	21670513	2R_21670509_21670513	257.711638098711	-0.7833513202017	0.268210524007229	-2.92065840108715	0.00349292582261535	0.0331563817234704	4
2R	21701458	21716727	FBgn0004362	HmgD	2R	21710572	21710576	2R_21710572_21710576	86.8134830881712	1.7107491761068	0.325463530818248	5.25634676120488	1.46945106816982e-07	1.62459907358894e-05	4
2R	21709895	21711613	FBgn0050403	CG30403	2R	21710572	21710576	2R_21710572_21710576	86.8134830881712	1.7107491761068	0.325463530818248	5.25634676120488	1.46945106816982e-07	1.62459907358894e-05	4
2R	21872030	21946259	FBgn0085397	Fili	2R	21885439	21885443	2R_21885439_21885443	47.7003027176278	-2.17184301787535	0.479637627499469	-4.52809140349972	5.95188369124606e-06	0.000286598359585919	4
2R	21872030	21946259	FBgn0085397	Fili	2R	21885844	21885848	2R_21885844_21885848	42.2726059434063	-1.95214177053691	0.49236860420719	-3.96479741773999	7.34583055358159e-05	0.00199230600105403	4
2R	21872030	21946259	FBgn0085397	Fili	2R	21912128	21912132	2R_21912128_21912132	49.4938851597048	-1.41968406493636	0.45534188114061	-3.1178420517351	0.00182180408756202	0.021153795259535	4
2R	21872030	21946259	FBgn0085397	Fili	2R	21920593	21920597	2R_21920593_21920597	115.256844809696	1.19156411909837	0.426491825498191	2.79387328867674	0.00520808813098889	0.043489511067871	4
2R	21872030	21946259	FBgn0085397	Fili	2R	21929391	21929395	2R_21929391_21929395	142.931022988986	-2.0810344097511	0.476681024794198	-4.36567495139872	1.26730820266996e-05	0.000514276983837343	4
2R	21872030	21946259	FBgn0085397	Fili	2R	21929815	21929819	2R_21929815_21929819	39.9305214138009	-3.2942123865468	0.594304772397814	-5.54296808564366	2.97387080672582e-08	4.82148517301371e-06	4
2R	21872030	21946259	FBgn0085397	Fili	2R	21930038	21930042	2R_21930038_21930042	84.2042416748143	-1.68880262861323	0.509762680893171	-3.31291930914642	0.000923276129598604	0.0130917115508377	4
2R	21872030	21946259	FBgn0085397	Fili	2R	21930326	21930330	2R_21930326_21930330	206.883566611979	-0.912936850393542	0.313964923557597	-2.90776702075149	0.00364019423299335	0.0341329468221258	4
2R	21872030	21946259	FBgn0085397	Fili	2R	21944341	21944345	2R_21944341_21944345	39.3774877030783	-2.94339765433871	0.700264737367517	-4.20326413322443	2.6309328297897e-05	0.000902264376794107	4
2R	21872030	21946259	FBgn0085397	Fili	2R	21944764	21944768	2R_21944764_21944768	15.5769326489908	-1.95764472995091	0.687596459162823	-2.84708378564721	0.00441217481395424	0.0388824329619462	4
2R	21987068	22039559	FBgn0085399	CG34370	2R	22004660	22004664	2R_22004660_22004664	25.1624799660822	-1.65593454279337	0.549448462040129	-3.01381231761903	0.00257987349149844	0.0269130131492767	4
2R	22080176	22085767	FBgn0034691	Synj	2R	22082276	22082280	2R_22082276_22082280	21.7015319800798	-1.94690062115797	0.693249088971769	-2.80837097679512	0.00497928304745968	0.0422001502860901	4
2R	22085782	22088727	FBgn0034692	CG13502	2R	22088537	22088541	2R_22088537_22088541	114.67638739407	-1.28723047200034	0.38084510828105	-3.37993174655773	0.000725038325121066	0.0109616098864167	4
2R	22212835	22217264	FBgn0025186	ari-2	2R	22213758	22213762	2R_22213758_22213762	87.9902358829771	-1.36056411517592	0.494298348674175	-2.75251600339203	0.00591392558848616	0.0472910811459028	4
2R	22483303	22492033	FBgn0034734	CG4554	2R	22483840	22483844	2R_22483840_22483844	357.516776935665	0.841527503301457	0.284729973199794	2.95552833389607	0.00312134025521719	0.0306341354189184	4
2R	22494297	22562065	FBgn0003175	px	2R	22530920	22530924	2R_22530920_22530924	35.7197360602779	-2.02536826538574	0.682251334103221	-2.9686541662069	0.00299107019711979	0.0297361490568445	4
2R	22494297	22562065	FBgn0003175	px	2R	22531167	22531171	2R_22531167_22531171	28.2567807190439	-2.3068038174306	0.708650305435645	-3.25520753993394	0.00113309530712268	0.0151410636810817	4
2R	22563152	22592964	FBgn0260866	dnr1	2R	22588634	22588638	2R_22588634_22588638	20.9340873991811	-2.33270974518358	0.735486237722451	-3.17165655255112	0.00151572146657985	0.0185935468868724	4
2R	22638807	22640201	FBgn0034750	CG3732	2R	22639255	22639259	2R_22639255_22639259	37.1591418449115	-1.89566686273157	0.671766041117918	-2.82191528999724	0.00477377849298127	0.0409965571916545	4
2R	22640526	22641419	FBgn0261596	RpS24	2R	22640972	22640976	2R_22640972_22640976	186.602209029115	-1.12659307967354	0.316727525634247	-3.55697875458577	0.000375144482596157	0.00679921980989996	4
2R	22740999	22798289	FBgn0259145	CG42260	2R	22749620	22749624	2R_22749620_22749624	129.696116815124	1.21202383966069	0.346505752096249	3.4978462329365	0.000469031469742534	0.00800880999248372	4
2R	22799099	22802180	FBgn0011211	blw	2R	22800197	22800201	2R_22800197_22800201	37.0438842576049	-2.06481429078134	0.755542682433246	-2.73288900652382	0.00627814851160121	0.0492402296010249	4
2R	22799099	22802180	FBgn0011211	blw	2R	22800452	22800456	2R_22800452_22800456	28.8530301116873	-2.18169217052421	0.762820147829177	-2.86003480208649	0.00423594519514069	0.0378259136417326	4
2R	22799099	22802180	FBgn0011211	blw	2R	22801364	22801368	2R_22801364_22801368	9.49631654839559	-4.06737386353427	1.24253797348127	-3.27344028942515	0.00106246836017984	0.014469241897932	4
2R	22821430	22828903	FBgn0259179	CG42284	2R	22825300	22825304	2R_22825300_22825304	12.80251203362	-2.84290961822143	1.0147319758451	-2.80163598456999	0.00508442078735897	0.0427611691181237	4
2R	22821430	22828903	FBgn0259179	CG42284	2R	22827592	22827596	2R_22827592_22827596	5.29776523543119	-4.75937085554332	1.68182341850703	-2.82988737293732	0.00465643927210105	0.040351341597609	4
2R	22825093	22828903	FBgn0050274	CG30274	2R	22825300	22825304	2R_22825300_22825304	12.80251203362	-2.84290961822143	1.0147319758451	-2.80163598456999	0.00508442078735897	0.0427611691181237	4
2R	22825093	22828903	FBgn0050274	CG30274	2R	22827592	22827596	2R_22827592_22827596	5.29776523543119	-4.75937085554332	1.68182341850703	-2.82988737293732	0.00465643927210105	0.040351341597609	4
2R	22874769	22881436	FBgn0034789	PIP5K59B	2R	22876889	22876893	2R_22876889_22876893	143.824296101552	-0.879065986662701	0.29114458696196	-3.01934511589445	0.00253321782514818	0.0265697867960837	4
2R	22874769	22881436	FBgn0034789	PIP5K59B	2R	22877561	22877565	2R_22877561_22877565	155.773985130935	-1.02646868119872	0.337785027849469	-3.03882231765509	0.00237504888466303	0.0254000109685423	4
2R	22874769	22881436	FBgn0034789	PIP5K59B	2R	22880249	22880253	2R_22880249_22880253	17.6526923138777	-2.18390732576902	0.781117819588925	-2.79587441356585	0.00517595091908726	0.0432947648676011	4
2R	22874769	22881436	FBgn0034789	PIP5K59B	2R	22880476	22880480	2R_22880476_22880480	75.6457716503529	-1.56487408864636	0.538824815254422	-2.90423537362038	0.00368151274729975	0.0343950336948779	4
2R	22874769	22881436	FBgn0034789	PIP5K59B	2R	22880887	22880891	2R_22880887_22880891	61.5997038092135	-1.74392005594713	0.624182898729079	-2.7939247606719	0.005207259258837	0.043489511067871	4
2R	22881322	22882690	FBgn0034791	CG3501	2R	22881523	22881527	2R_22881523_22881527	250.407571537555	-1.65160501502914	0.354781192161693	-4.65527782057967	3.23544136262989e-06	0.00017900372345187	4
2R	22881322	22882690	FBgn0034791	CG3501	2R	22881803	22881807	2R_22881803_22881807	95.7460984767305	-1.61360809265611	0.521902989503798	-3.09177783057012	0.00198961697892473	0.0225175421179715	4
2R	22937279	22939025	FBgn0034803	CG9849	2R	22938398	22938402	2R_22938398_22938402	37.155374062649	-1.60286761234288	0.491694964758478	-3.25988209606787	0.00111458536924483	0.0149748321559954	4
2R	22937279	22939025	FBgn0034803	CG9849	2R	22938711	22938715	2R_22938711_22938715	26.1770236421727	-2.15995935353324	0.607878706805808	-3.55327358788907	0.000380468551205767	0.00687320549565968	4
2R	23163012	23203973	FBgn0085400	CG34371	2R	23190328	23190332	2R_23190328_23190332	6.222239214517	-2.98474240337388	0.964759447595616	-3.09376851484843	0.00197631622353578	0.0224029185374764	4
2R	23360192	23366355	FBgn0003977	vir	2R	23366063	23366067	2R_23366063_23366067	34.353536755984	-1.80637526287961	0.597516783451371	-3.02313727899933	0.00250168729756206	0.0263538174990837	4
2R	23366866	23371459	FBgn0034853	Ice1	2R	23367136	23367140	2R_23367136_23367140	151.212003840644	-1.00350151517869	0.367101691352901	-2.73357911122781	0.00626500710707845	0.0491691761642804	4
2R	23386521	23389052	FBgn0034858	eIF2B-delta	2R	23386698	23386702	2R_23386698_23386702	211.805407961121	-1.89463590445652	0.50841045763924	-3.72658720132175	0.000194089942961483	0.00414641726033771	4
2R	23386521	23389052	FBgn0034858	eIF2B-delta	2R	23386922	23386926	2R_23386922_23386926	129.145208693182	-1.85366363773109	0.570315921404149	-3.25024003041555	0.00115307639812944	0.0153076684161886	4
2R	23386521	23389052	FBgn0034858	eIF2B-delta	2R	23388777	23388781	2R_23388777_23388781	23.7317528454477	-2.71675966627383	0.793519905594372	-3.42368180951793	0.000617789109512593	0.00977539914818597	4
2R	23386521	23389052	FBgn0034858	eIF2B-delta	2R	23388984	23388988	2R_23388984_23388988	17.341006790705	-2.59639625186097	0.80550661709181	-3.22330840835915	0.0012671903767669	0.0163817880678084	4
2R	23389009	23396680	FBgn0028497	CG3530	2R	23389194	23389198	2R_23389194_23389198	199.636763340195	-1.67387454662342	0.546233451549005	-3.0643940642534	0.00218111404841616	0.0239771493781113	4
2R	23444137	23491997	FBgn0264339	CG43795	2R	23445281	23445285	2R_23445281_23445285	154.626911020568	1.73696848273672	0.384877802043275	4.51303887497628	6.39053029189725e-06	0.000302770964093294	4
2R	23544024	23544901	FBgn0050185	CG30185	2R	23544544	23544548	2R_23544544_23544548	13.0782284325277	-3.72660831693393	1.00681370780384	-3.70138813968155	0.000214423181988391	0.00446412700055869	4
2R	23544823	23548151	FBgn0034876	wmd	2R	23544973	23544977	2R_23544973_23544977	215.878759990104	-1.11946175572531	0.378813120306212	-2.9551821088467	0.00312484541266027	0.0306522422486182	4
2R	23548967	23554712	FBgn0034878	pita	2R	23550511	23550515	2R_23550511_23550515	22.2794381559154	-2.15474628639822	0.753924684425023	-2.858039179393	0.00426267755973121	0.0379834620779391	4
2R	23809236	23811398	FBgn0034908	CG5543	2R	23811164	23811168	2R_23811164_23811168	20.0381365835711	-3.45163498479342	0.783098333895126	-4.40766483006676	1.04491075700628e-05	0.000442898542518448	4
2R	23811321	23811974	FBgn0028411	Nxt1	2R	23811414	23811418	2R_23811414_23811418	23.0598355635146	-2.96959391654487	0.831598242514831	-3.57094780234809	0.000355691781209079	0.00655220354935415	4
2R	23811321	23811974	FBgn0028411	Nxt1	2R	23811649	23811653	2R_23811649_23811653	8.68609624891377	-2.93458116001674	0.983582574158238	-2.9835635940665	0.00284912821167458	0.0287950657240486	4
2R	23812185	23818327	FBgn0034909	CG4797	2R	23817808	23817812	2R_23817808_23817812	42.0803517887577	-2.02429554242657	0.546346826438448	-3.70514743468476	0.000211267809026708	0.0044166372849726	4
2R	23812185	23818327	FBgn0034909	CG4797	2R	23818035	23818039	2R_23818035_23818039	41.2428364442143	-2.16979822027673	0.564990534262071	-3.84041517281468	0.000122826409424445	0.0029485249947274	4
2R	23820354	23839864	FBgn0034911	CG5549	2R	23824307	23824311	2R_23824307_23824311	179.026187127664	-1.91304581772726	0.636493829405107	-3.00559994354584	0.00265057473244318	0.0273993077294627	4
2R	23820354	23839864	FBgn0034911	CG5549	2R	23824565	23824569	2R_23824565_23824569	79.5227799397415	-2.44450942823134	0.749276007132371	-3.26249526871542	0.00110436016257758	0.01487296159134	4
2R	23820354	23839864	FBgn0034911	CG5549	2R	23828431	23828435	2R_23828431_23828435	25.2384986585035	-1.69595484807602	0.549625990391469	-3.08565256688113	0.00203105995012934	0.0228451570375218	4
2R	23820354	23839864	FBgn0034911	CG5549	2R	23828788	23828792	2R_23828788_23828792	21.7604315364162	-2.28739460138761	0.633333551017411	-3.61167444502672	0.000304226333560081	0.00581823273283186	4
2R	23820354	23839864	FBgn0034911	CG5549	2R	23832398	23832402	2R_23832398_23832402	25.6400924419668	-1.80500149193733	0.58640479876613	-3.07808103844867	0.0020833825126497	0.0232269870066018	4
2R	23820354	23839864	FBgn0034911	CG5549	2R	23834792	23834796	2R_23834792_23834796	31.4502801106291	-2.63068410612275	0.904689490570953	-2.90783095585924	0.00363945012581822	0.034129353008999	4
2R	23820354	23839864	FBgn0034911	CG5549	2R	23835038	23835042	2R_23835038_23835042	51.6882654475912	-2.75688922155456	0.83578794759238	-3.29855106130235	0.000971852029773518	0.0135839041933559	4
2R	23820354	23839864	FBgn0034911	CG5549	2R	23835253	23835257	2R_23835253_23835257	22.5385269430214	-2.58051497396616	0.840251292764333	-3.07112288453202	0.0021325536378766	0.0235851333146485	4
2R	23823357	23824868	FBgn0034910	CG4763	2R	23824307	23824311	2R_23824307_23824311	179.026187127664	-1.91304581772726	0.636493829405107	-3.00559994354584	0.00265057473244318	0.0273993077294627	4
2R	23823357	23824868	FBgn0034910	CG4763	2R	23824565	23824569	2R_23824565_23824569	79.5227799397415	-2.44450942823134	0.749276007132371	-3.26249526871542	0.00110436016257758	0.01487296159134	4
2R	23841461	23843286	FBgn0003401	shu	2R	23842237	23842241	2R_23842237_23842241	79.9283302723841	-1.46884869819688	0.477741608069725	-3.07456724175991	0.00210808194603752	0.0234232852529281	4
2R	23841461	23843286	FBgn0003401	shu	2R	23842609	23842613	2R_23842609_23842613	106.026288909934	-1.47749239058716	0.446725306260673	-3.3073845826075	0.000941715090054254	0.0132806890743217	4
2R	23841461	23843286	FBgn0003401	shu	2R	23842848	23842852	2R_23842848_23842852	23.218507469663	-1.77623225609209	0.640988110281228	-2.77108456085524	0.00558699155170125	0.0455358862303797	4
2R	23859067	23862593	FBgn0025790	TBPH	2R	23860615	23860619	2R_23860615_23860619	67.8367296311964	-1.79319437986034	0.604102724016844	-2.96836002979245	0.00299393424261603	0.0297551640995745	4
2R	23859067	23862593	FBgn0025790	TBPH	2R	23860871	23860875	2R_23860871_23860875	69.6421917909866	-1.73877120754241	0.607579111081165	-2.86180215190138	0.00421239771674494	0.037691249974325	4
2R	23862962	23865398	FBgn0025335	CG4585	2R	23864433	23864437	2R_23864433_23864437	12.1350408027572	-2.80844626079904	0.925270212046163	-3.03527145285309	0.00240319283814437	0.0256087102694602	4
2R	23878197	23880860	FBgn0020372	TM4SF	2R	23879966	23879970	2R_23879966_23879970	108.632362775474	-1.55857575807643	0.569654595841231	-2.73600137601773	0.00621907659542559	0.0489212045750108	4
2R	23907654	23925066	FBgn0261794	kcc	2R	23909279	23909283	2R_23909279_23909283	47.0617872340308	-2.79578541848513	0.909044798554176	-3.07551995559712	0.00210135866030672	0.0233752178484184	4
2R	23907654	23925066	FBgn0261794	kcc	2R	23914027	23914031	2R_23914027_23914031	15.1825297746036	-2.99713251587487	0.964118677456517	-3.1086759192154	0.00187927730434871	0.0216231969316031	4
2R	23907654	23925066	FBgn0261794	kcc	2R	23914253	23914257	2R_23914253_23914257	13.3082277516624	-3.22349786919694	0.958559660282402	-3.36285575406674	0.0007714065996391	0.0114796065839316	4
2R	23907654	23925066	FBgn0261794	kcc	2R	23922207	23922211	2R_23922207_23922211	156.747576928637	-1.22620625114445	0.414221474721622	-2.96026721446184	0.00307372312874895	0.0303092378123516	4
2R	23937077	23939754	FBgn0034933	CG3735	2R	23939487	23939491	2R_23939487_23939491	76.7940071085893	-1.81588643660128	0.518752804650185	-3.5004850486077	0.000464412289258109	0.00795077943987491	4
2R	23957842	23961631	FBgn0029105	alpha-catenin-related	2R	23958441	23958445	2R_23958441_23958445	74.7914481782475	-1.33191467275891	0.475437957214264	-2.80144791249526	0.00508738530779689	0.042776238599058	4
2R	23961477	23962577	FBgn0034942	CG13566	2R	23962077	23962081	2R_23962077_23962081	97.4855480826611	1.34147372990884	0.437516730453762	3.0661084171971	0.00216864663782311	0.0238875435574913	4
2R	24019898	24022298	FBgn0034958	CG3907	2R	24021735	24021739	2R_24021735_24021739	402.664976125018	-0.985248401482623	0.351415679721098	-2.80365521044641	0.00505269061217293	0.0425877497070175	4
2R	24022343	24023981	FBgn0034959	CG11388	2R	24023577	24023581	2R_24023577_24023581	116.643906575946	-1.32543820652014	0.432647278617808	-3.06355378162683	0.00218724885830273	0.0240200887169866	4
2R	24026172	24027518	FBgn0011695	EbpIII	2R	24026249	24026253	2R_24026249_24026253	38.5363306993534	-2.0587682329369	0.558916474079443	-3.68349892768463	0.000230054252147135	0.00469922711173371	4
2R	24031538	24033943	FBgn0013764	Chi	2R	24032219	24032223	2R_24032219_24032223	11.0719237440836	-2.65754994627774	0.863467959203238	-3.07776324292332	0.00208560541677353	0.0232413192469932	4
2R	24033974	24036707	FBgn0034962	MAN1	2R	24035263	24035267	2R_24035263_24035267	47.5454991931642	-1.14530183538475	0.403050477735582	-2.84158411576458	0.00448900081356135	0.0393253649144714	4
2R	24033974	24036707	FBgn0034962	MAN1	2R	24035533	24035537	2R_24035533_24035537	163.36027093149	-1.03266916195841	0.32508604465325	-3.17660256090013	0.00149011090540839	0.0183689741664358	4
2R	24037943	24044458	FBgn0034964	IntS1	2R	24044319	24044323	2R_24044319_24044323	41.0896815020267	-1.65184749783847	0.579883289663954	-2.84858613324713	0.00439139646418463	0.0387526922590139	4
2R	24047145	24048903	FBgn0028552	gammaSnap1	2R	24047993	24047997	2R_24047993_24047997	23.9522064475797	-1.92214625417007	0.691638217242983	-2.77912094249527	0.00545062271424556	0.044832822331819	4
2R	24047411	24053035	FBgn0003353	sei	2R	24047993	24047997	2R_24047993_24047997	23.9522064475797	-1.92214625417007	0.691638217242983	-2.77912094249527	0.00545062271424556	0.044832822331819	4
2R	24061853	24062431	FBgn0023170	RpL39	2R	24062050	24062054	2R_24062050_24062054	20.0741016635103	-3.02368589425707	0.761452178181809	-3.97094654253535	7.15876425763423e-05	0.0019581697027882	4
2R	24061853	24062431	FBgn0023170	RpL39	2R	24062239	24062243	2R_24062239_24062243	12.8393662627025	-3.13850994856499	0.94067857775918	-3.33643182992573	0.000848612376084048	0.0122969824517712	4
2R	24186703	24195290	FBgn0266083	ocm	2R	24191145	24191149	2R_24191145_24191149	314.30291134979	-1.27978769854635	0.414726860175006	-3.08585679260395	0.00202966550921471	0.022834489697867	4
2R	24186703	24195290	FBgn0266083	ocm	2R	24191692	24191696	2R_24191692_24191696	19.4234274174201	-2.55394185604298	0.898234800937549	-2.84328980949887	0.00446504495880289	0.0391904985238151	4
2R	24186703	24195290	FBgn0266083	ocm	2R	24191914	24191918	2R_24191914_24191918	19.3755525663492	-2.21503321662932	0.800169632922534	-2.7682045475022	0.00563660667458929	0.0457826594301778	4
2R	24212491	24229795	FBgn0050419	CG30419	2R	24227641	24227645	2R_24227641_24227645	84.3016558666385	-1.57689197353622	0.571481618788651	-2.75930479947666	0.00579244807891407	0.0466659325735955	4
2R	24294097	24298111	FBgn0034999	CG3394	2R	24297270	24297274	2R_24297270_24297274	40.7007242371816	1.67938140617177	0.549532738398264	3.05601702833339	0.00224298516983857	0.0244382030040175	4
2R	24294097	24298111	FBgn0034999	CG3394	2R	24297968	24297972	2R_24297968_24297972	90.957619582637	2.52424376570762	0.420349024276434	6.00511389327648	1.9119764207339e-09	5.53764621953097e-07	4
2R	24342861	24376473	FBgn0004101	bs	2R	24348036	24348040	2R_24348036_24348040	90.3767650250049	-1.2714624239704	0.39234242664348	-3.24069572298836	0.00119238385078293	0.0156634626864973	4
2R	24342861	24376473	FBgn0004101	bs	2R	24365143	24365147	2R_24365143_24365147	135.788918612175	-1.30095079147087	0.378230759630539	-3.4395689888936	0.000582641265953859	0.0093602923855986	4
2R	24342861	24376473	FBgn0004101	bs	2R	24365814	24365818	2R_24365814_24365818	254.731805751368	-1.46597048185454	0.292184048321665	-5.01728444887811	5.24069474010775e-07	4.35875946605355e-05	4
2R	24342861	24376473	FBgn0004101	bs	2R	24367603	24367607	2R_24367603_24367607	99.8588341061127	-1.37792714912512	0.370397835506889	-3.7201274333567	0.000199122281698923	0.00422089765827382	4
2R	24342861	24376473	FBgn0004101	bs	2R	24375067	24375071	2R_24375067_24375071	40.3531868838091	-2.38236785449103	0.778333396164979	-3.06085781007147	0.00220703878266401	0.0241661364338027	4
2R	24342861	24376473	FBgn0004101	bs	2R	24375919	24375923	2R_24375919_24375923	9.46974602027745	-3.30990011860816	1.20927805784122	-2.7370877170441	0.00619857625667041	0.0488180793433034	4
2R	24351477	24369689	FBgn0266046	CR44811	2R	24365143	24365147	2R_24365143_24365147	135.788918612175	-1.30095079147087	0.378230759630539	-3.4395689888936	0.000582641265953859	0.0093602923855986	4
2R	24351477	24369689	FBgn0266046	CR44811	2R	24365814	24365818	2R_24365814_24365818	254.731805751368	-1.46597048185454	0.292184048321665	-5.01728444887811	5.24069474010775e-07	4.35875946605355e-05	4
2R	24351477	24369689	FBgn0266046	CR44811	2R	24367603	24367607	2R_24367603_24367607	99.8588341061127	-1.37792714912512	0.370397835506889	-3.7201274333567	0.000199122281698923	0.00422089765827382	4
2R	24351477	24369689	FBtr0343311	CR44811-RA	2R	24365143	24365147	2R_24365143_24365147	135.788918612175	-1.30095079147087	0.378230759630539	-3.4395689888936	0.000582641265953859	0.0093602923855986	4
2R	24351477	24369689	FBtr0343311	CR44811-RA	2R	24365814	24365818	2R_24365814_24365818	254.731805751368	-1.46597048185454	0.292184048321665	-5.01728444887811	5.24069474010775e-07	4.35875946605355e-05	4
2R	24351477	24369689	FBtr0343311	CR44811-RA	2R	24367603	24367607	2R_24367603_24367607	99.8588341061127	-1.37792714912512	0.370397835506889	-3.7201274333567	0.000199122281698923	0.00422089765827382	4
2R	24378630	24390294	FBgn0000037	mAChR-A	2R	24379545	24379549	2R_24379545_24379549	190.185301264062	-1.29939093005579	0.451037428925894	-2.88089379444667	0.00396549237493116	0.0361630864269129	4
2R	24378630	24390294	FBgn0000037	mAChR-A	2R	24379691	24379695	2R_24379691_24379695	134.422841691399	-1.0758896389552	0.301530100936241	-3.56810028456396	0.000359578885983598	0.00660360980494075	4
2R	24378630	24390294	FBgn0000037	mAChR-A	2R	24380406	24380410	2R_24380406_24380410	158.425344583062	-1.27113833876149	0.329861698999597	-3.85354935906954	0.000116417780823409	0.00282783346899736	4
2R	24378630	24390294	FBgn0000037	mAChR-A	2R	24380826	24380830	2R_24380826_24380830	57.9507892773707	-1.35319960460746	0.466478293661519	-2.90088439911281	0.0037211112637662	0.0346410488842915	4
2R	24509508	24515320	FBgn0019886	Letm1	2R	24512884	24512888	2R_24512884_24512888	102.093221405097	-1.1714390834074	0.38832167396237	-3.01667190361596	0.0025556626374131	0.026736725434926	4
2R	24533374	24556300	FBgn0035021	CG4622	2R	24534867	24534871	2R_24534867_24534871	152.626981421536	-1.43355821852495	0.485981844948168	-2.94981846220581	0.00317960696215585	0.030996961178025	4
2R	24561607	24565058	FBgn0035024	CG11414	2R	24561747	24561751	2R_24561747_24561751	14.4795731921353	-3.54032455916089	1.05494016077106	-3.35594822418482	0.000790933745956845	0.0116911263236733	4
2R	24607267	24610847	FBgn0259742	CG42360	2R	24607801	24607805	2R_24607801_24607805	263.238998454369	-1.3738078485581	0.499599938982809	-2.74981588539661	0.00596287583324208	0.0475543760173436	4
2R	24607673	24608788	FBgn0259707	CG42361	2R	24607801	24607805	2R_24607801_24607805	263.238998454369	-1.3738078485581	0.499599938982809	-2.74981588539661	0.00596287583324208	0.0475543760173436	4
2R	24668411	24669330	FBgn0261373	CG33228	2R	24669274	24669278	2R_24669274_24669278	131.544657033116	-1.2571134240861	0.408419491168546	-3.07799566687995	0.00208397945288803	0.0232311124508126	4
2R	24669397	24671577	FBgn0035047	Pof	2R	24669639	24669643	2R_24669639_24669643	129.771352978463	-1.2669394314335	0.435876638061759	-2.90664679131986	0.00365325446427329	0.0342084145847958	4
2R	24671294	24688184	FBgn0035049	Mmp1	2R	24676641	24676645	2R_24676641_24676645	46.2304380788754	-1.5612686841512	0.505305799754344	-3.08975017684383	0.00200324916545062	0.0226205649669677	4
2R	24671294	24688184	FBgn0035049	Mmp1	2R	24676898	24676902	2R_24676898_24676902	46.1296267910591	-1.5510373956765	0.49509712029046	-3.13279421776186	0.00173150791719666	0.020394652112089	4
2R	24695378	24736657	FBgn0053988	Mid1	2R	24721766	24721770	2R_24721766_24721770	26.2141171315778	-2.81790236434049	0.952263301169655	-2.9591630391293	0.00308475850632782	0.0303843296851092	4
2R	24762566	24763094	FBgn0040666	CG12848	2R	24762844	24762848	2R_24762844_24762848	60.9757919983221	-2.1875057511129	0.701541597654191	-3.11814118853033	0.00181995595854319	0.0211396984645305	4
2R	24763167	24766750	FBgn0035059	CG3894	2R	24763232	24763236	2R_24763232_24763236	60.7719495356074	-2.1226350449134	0.777855061196978	-2.72883105195337	0.00635592577573429	0.0496146008404071	4
2R	24768314	24775265	FBgn0035060	Eps-15	2R	24768479	24768483	2R_24768479_24768483	542.517904256949	-0.949795062228416	0.346899223755078	-2.73795672399371	0.00618222105453336	0.0487230021127968	4
2R	24768314	24775265	FBgn0035060	Eps-15	2R	24769101	24769105	2R_24769101_24769105	28.0605471244226	-2.48742683802745	0.772436379233703	-3.22023522570896	0.00128085451174576	0.0165152079000791	4
2R	24768314	24775265	FBgn0035060	Eps-15	2R	24769347	24769351	2R_24769347_24769351	31.9295890934872	-2.1737541716736	0.784991104526184	-2.76914497392383	0.00562036204544232	0.0457075457850246	4
2R	24768314	24775265	FBgn0035060	Eps-15	2R	24771690	24771694	2R_24771690_24771694	72.7395138182271	-2.32551127043521	0.775751729478618	-2.9977519637606	0.0027197893006278	0.0278748348333296	4
2R	24814822	24835667	FBgn0000157	Dll	2R	24818086	24818090	2R_24818086_24818090	18.0553181984192	-2.28904571361537	0.789475971595986	-2.89944950317853	0.00373818553487237	0.0347526003634226	4
2R	24814822	24835667	FBgn0000157	Dll	2R	24818153	24818157	2R_24818153_24818157	184.777516760385	-1.36721115793377	0.373844206979332	-3.65716823320831	0.000255017014522376	0.00509161097898836	4
2R	24814822	24835667	FBgn0000157	Dll	2R	24818890	24818894	2R_24818890_24818894	175.966552499604	-1.34703944814113	0.421781855121133	-3.19368752303075	0.00140468073273971	0.0176310938017435	4
2R	24814822	24835667	FBgn0000157	Dll	2R	24818906	24818910	2R_24818906_24818910	48.7893351200978	-1.8700528702102	0.663993239995465	-2.81637335678744	0.00485691873575268	0.0414980195144206	4
2R	24814822	24835667	FBgn0000157	Dll	2R	24824283	24824287	2R_24824283_24824287	50.5525752356843	-2.44873538614208	0.733143348276844	-3.34004992597628	0.000837633299703518	0.0121895767718106	4
2R	24814822	24835667	FBgn0000157	Dll	2R	24824576	24824580	2R_24824576_24824580	235.542448664496	-1.05061375645444	0.359965974853886	-2.91864739960742	0.00351553625730355	0.0333069490101853	4
2R	24814822	24835667	FBgn0000157	Dll	2R	24825267	24825271	2R_24825267_24825271	182.204498415821	-0.970461275481036	0.313772837898841	-3.09287853588496	0.00198225249679919	0.0224529160291843	4
2R	24814822	24835667	FBgn0000157	Dll	2R	24829605	24829609	2R_24829605_24829609	119.190069191393	-1.31345317466077	0.462277069721825	-2.84126827975946	0.00449344937319435	0.0393463605409562	4
2R	24814822	24835667	FBgn0000157	Dll	2R	24829934	24829938	2R_24829934_24829938	102.610337271779	-1.28916090169303	0.440130028324976	-2.92904555183215	0.0034000459107352	0.0325017786774392	4
2R	24814822	24835667	FBgn0000157	Dll	2R	24830065	24830069	2R_24830065_24830069	238.532472820785	-1.57966441217144	0.495465722283938	-3.18824156974915	0.00143140897371894	0.0178419011888532	4
2R	24814822	24835667	FBgn0000157	Dll	2R	24830439	24830443	2R_24830439_24830443	188.605554266369	-1.67375409329794	0.546938507271964	-3.06022353709623	0.00221171848077829	0.0242070217473948	4
2R	24814822	24835667	FBgn0000157	Dll	2R	24830704	24830708	2R_24830704_24830708	195.006157901224	-1.57172045992221	0.499142150846166	-3.14884338511136	0.00163918017512654	0.0196494348495675	4
2R	24814822	24835667	FBgn0000157	Dll	2R	24831096	24831100	2R_24831096_24831100	193.362941667804	-1.77656855625754	0.462138717959427	-3.84423223421309	0.000120930445418001	0.00291257180044146	4
2R	24814822	24835667	FBgn0000157	Dll	2R	24831119	24831123	2R_24831119_24831123	113.732528467025	-1.519782429568	0.505046030639635	-3.00919587001448	0.00261940184128611	0.0271841100925688	4
2R	24814822	24835667	FBgn0000157	Dll	2R	24831381	24831385	2R_24831381_24831385	115.563804831628	-1.55769113603843	0.518346683951286	-3.00511450013409	0.00265480889444917	0.0274278459989187	4
2R	24814822	24835667	FBgn0000157	Dll	2R	24831735	24831739	2R_24831735_24831739	262.80952086011	-2.46206839056626	0.663521522177035	-3.71060818417486	0.000206761912443956	0.00434238187562298	4
2R	24814822	24835667	FBgn0000157	Dll	2R	24832031	24832035	2R_24832031_24832035	573.338007376646	-1.66794762777308	0.471124104666296	-3.5403572248856	0.000399585773398168	0.00711906779650959	4
2R	24859260	24860177	FBgn0266087	CR44829	2R	24859359	24859363	2R_24859359_24859363	18.0317615018938	-3.02397041248266	0.993102234666422	-3.04497392808545	0.00232700481293276	0.0250536895491148	4
2R	24859260	24860177	FBgn0266087	CR44829	2R	24859587	24859591	2R_24859587_24859591	16.7040181832045	-3.97210894563316	1.08551620394736	-3.6591889933923	0.000253014698705706	0.00505766872050282	4
2R	24859260	24860177	FBtr0343499	CR44829-RB	2R	24859359	24859363	2R_24859359_24859363	18.0317615018938	-3.02397041248266	0.993102234666422	-3.04497392808545	0.00232700481293276	0.0250536895491148	4
2R	24859260	24860177	FBtr0343499	CR44829-RB	2R	24859587	24859591	2R_24859587_24859591	16.7040181832045	-3.97210894563316	1.08551620394736	-3.6591889933923	0.000253014698705706	0.00505766872050282	4
2R	24876691	24881221	FBgn0265182	CG44247	2R	24878907	24878911	2R_24878907_24878911	162.626082129531	-1.49410974247271	0.514074984588399	-2.90640429366347	0.00365608723516692	0.0342287023272138	4
2R	24876691	24881221	FBgn0265182	CG44247	2R	24879307	24879311	2R_24879307_24879311	198.999088470121	-1.50362544669145	0.480823504431769	-3.12718790332101	0.00176487089941273	0.0206744327420449	4
2R	24891614	24921677	FBgn0085434	NaCP60E	2R	24907042	24907046	2R_24907042_24907046	58.8300344024656	-1.89292331306241	0.49427156091596	-3.82972329938331	0.000128287427074537	0.00304322982706196	4
2R	24891614	24921677	FBgn0085434	NaCP60E	2R	24907304	24907308	2R_24907304_24907308	61.2723605705475	-1.97814573122757	0.493638231025037	-4.00727821894986	6.14224931987427e-05	0.0017446748629935	4
2R	24891614	24921677	FBgn0085434	NaCP60E	2R	24907577	24907581	2R_24907577_24907581	29.5024122127274	-1.67676295398708	0.571128662578299	-2.93587603608882	0.00332607210029285	0.0320188552643016	4
2R	24891614	24921677	FBgn0085434	NaCP60E	2R	24908894	24908898	2R_24908894_24908898	47.8901236520685	-1.59310510918803	0.471342170808189	-3.3799333220204	0.000725034169171478	0.0109616098864167	4
2R	24891614	24921677	FBgn0085434	NaCP60E	2R	24909177	24909181	2R_24909177_24909181	48.8863805541102	-1.49339340247531	0.459631785057254	-3.24910820144713	0.00115767433817568	0.0153512925061235	4
2R	24891614	24921677	FBgn0085434	NaCP60E	2R	24910827	24910831	2R_24910827_24910831	48.2562648749998	-1.91135024840727	0.597228517011632	-3.20036668371287	0.00137252848862577	0.017335918674989	4
2R	24891614	24921677	FBgn0085434	NaCP60E	2R	24911092	24911096	2R_24911092_24911096	48.7832650432561	-1.81491884581357	0.610640484902806	-2.97215610606369	0.00295716285246943	0.0295233940859023	4
2R	24891614	24921677	FBgn0085434	NaCP60E	2R	24911630	24911634	2R_24911630_24911634	171.266135898117	-1.22620755426727	0.448901877561085	-2.73157145372022	0.00630330710333975	0.0493599242837765	4
2R	24891614	24921677	FBgn0085434	NaCP60E	2R	24911981	24911985	2R_24911981_24911985	171.350177525555	-1.33694212159426	0.443323774649334	-3.01572394273637	0.00256366548342428	0.0267985427387729	4
2R	24891614	24921677	FBgn0085434	NaCP60E	2R	24912088	24912092	2R_24912088_24912092	149.696567340466	-1.08481300365389	0.342254554177848	-3.1696086740461	0.00152644364456965	0.018687481299249	4
2R	24891614	24921677	FBgn0085434	NaCP60E	2R	24912308	24912312	2R_24912308_24912312	240.200506639064	-0.962720275703519	0.314246837500126	-3.06357983858193	0.00218705838198898	0.0240192851039485	4
2R	24891614	24921677	FBgn0085434	NaCP60E	2R	24913681	24913685	2R_24913681_24913685	12.4461290105615	-2.95115552052964	1.03813917692275	-2.84273591261381	0.00447281151008329	0.0392356206623048	4
2R	24921505	24928275	FBgn0060296	pain	2R	24922059	24922063	2R_24922059_24922063	134.650126192781	-1.53528919102328	0.428420657782077	-3.58360215161293	0.000338888142099928	0.00631538469981053	4
2R	24921505	24928275	FBgn0060296	pain	2R	24922667	24922671	2R_24922667_24922671	68.9372558618452	-1.42548929858514	0.485918168614597	-2.9335995043144	0.00335056236827892	0.0321699233379161	4
2R	24921505	24928275	FBgn0060296	pain	2R	24923008	24923012	2R_24923008_24923012	64.6195429609861	-1.41562185974467	0.472607243138721	-2.99534524765875	0.00274134364268599	0.0280308883640259	4
[truncated: 3,325 more rows]
