# Supplementary material for: Targeted molecular profiling of rare olfactory sensory neurons identifies fate, wiring, and functional determinants
Source: eLife. 2021 Mar 5;10:e63036. doi: 10.7554/eLife.63036 (PMC7993999; doi:10.7554/eLife.63036)
Supplement: Figure 4—source data 1. — 21 Bed-formatted files (representing all possible pairwise comparisons between the seven datasets) containing statistics and annotations. [file elife-63036-fig4-data1.zip › 210129_Figure4_SourceData1/TopHits.IR40a.IR84a.annotated.bed]

chr1	my.start	my.end	FB.id	gene	chr2	GATC.start	GATC.end	GATC.id	baseMean	log2FoldChange	lfcSE	stat	pvalue	padj	overlap
2L	114726	156030	FBgn0031228	ND-15	2L	153856	153860	2L_153856_153860	147.828002128037	-1.18009299957007	0.324174820842656	-3.64029814685347	0.000272322525490619	0.00357271520372008	4
2L	153539	155305	FBgn0031227	CG3709	2L	153856	153860	2L_153856_153860	147.828002128037	-1.18009299957007	0.324174820842656	-3.64029814685347	0.000272322525490619	0.00357271520372008	4
2L	156029	157666	FBgn0031229	CG3436	2L	156303	156307	2L_156303_156307	486.453995768086	-1.23140734084316	0.353783974276201	-3.48067586544152	0.000500150356911725	0.00570619502362938	4
2L	156029	157666	FBgn0031229	CG3436	2L	156980	156984	2L_156980_156984	7.61925653016048	-3.95243805510884	1.39997635532865	-2.82321772083142	0.00475442726322228	0.029385163462133	4
2L	159032	203397	FBgn0016977	spen	2L	180086	180090	2L_180086_180090	90.7222158040657	-2.1490504911465	0.618093885191989	-3.47689977628395	0.000507247391481465	0.00576308238688768	4
2L	159032	203397	FBgn0016977	spen	2L	194423	194427	2L_194423_194427	12.5440865461014	-2.08053540513071	0.749545731565005	-2.77572844126093	0.00550781909730045	0.0325915475328622	4
2L	203779	204782	FBgn0031231	mRpL10	2L	204234	204238	2L_204234_204238	13.6565988785685	-2.25231916524844	0.713080176891274	-3.15857772833848	0.00158541025098913	0.013475950917177	4
2L	210735	250823	FBgn0266557	kis	2L	212320	212324	2L_212320_212324	6.74006195333784	-4.16311749500425	1.4916583170124	-2.79093237876516	0.00525564511285414	0.0315621871973383	4
2L	210735	250823	FBgn0266557	kis	2L	213052	213056	2L_213052_213056	108.933989379075	-1.49385171928605	0.571319276816921	-2.61474061860641	0.0089295239062205	0.0456215150021876	4
2L	210735	250823	FBgn0266557	kis	2L	214189	214193	2L_214189_214193	43.717122072136	-2.15824752488185	0.758677593781585	-2.84474926183624	0.00444463950415595	0.0280114475389186	4
2L	210735	250823	FBgn0266557	kis	2L	214661	214665	2L_214661_214665	62.9727559540779	-1.87554215331391	0.725717595317307	-2.5843966928952	0.00975495233453145	0.0484442577459156	4
2L	210735	250823	FBgn0266557	kis	2L	214910	214914	2L_214910_214914	79.9909641535082	-2.09297281550561	0.721164830166608	-2.90221143344175	0.003705383603854	0.0246569605418555	4
2L	210735	250823	FBgn0266557	kis	2L	215098	215102	2L_215098_215102	52.3546287672075	-2.13142713769263	0.708163383604318	-3.00979574352513	0.00261423430993222	0.0192869649899571	4
2L	210735	250823	FBgn0266557	kis	2L	215398	215402	2L_215398_215402	93.8253471181944	-1.70169097573797	0.54861846000551	-3.10177491242434	0.00192364164227445	0.0154786329693986	4
2L	210735	250823	FBgn0266557	kis	2L	242148	242152	2L_242148_242152	283.21264861729	-1.0865172651961	0.388766164765828	-2.79478350655994	0.00519344813421089	0.0312881222614992	4
2L	210735	250823	FBgn0266557	kis	2L	242525	242529	2L_242525_242529	478.386862671676	-0.975289310573248	0.345235190145841	-2.82499970574044	0.00472806594550898	0.0292674544749397	4
2L	210735	250823	FBgn0266557	kis	2L	242922	242926	2L_242922_242926	211.942440371084	-1.0509727678493	0.390486633420619	-2.69144364467203	0.00711435169830599	0.0389216882601018	4
2L	274740	278234	FBgn0086855	CG17078	2L	277099	277103	2L_277099_277103	115.873553014652	-1.51942517179677	0.545289213218622	-2.7864574155579	0.00532876190798665	0.0318698498269353	4
2L	283385	291795	FBgn0031245	CG3625	2L	287284	287288	2L_287284_287288	23.2271545540205	-3.14870351303746	0.810199340518424	-3.88633186373947	0.000101770356978664	0.0016590488382937	4
2L	283385	291795	FBgn0031245	CG3625	2L	287490	287494	2L_287490_287494	30.5899357079748	-2.64551999745485	0.757033038568779	-3.49458988270365	0.000474790709842955	0.00547976237589461	4
2L	283385	291795	FBgn0031245	CG3625	2L	290569	290573	2L_290569_290573	222.95720053989	-1.19894860929164	0.333067474487087	-3.59971687760258	0.000318563843229768	0.00403886329332382	4
2L	283385	291795	FBgn0031245	CG3625	2L	290905	290909	2L_290905_290909	118.169141727147	-2.33288150433814	0.744194009499947	-3.13477597851896	0.00171985395097967	0.0142741550171546	4
2L	286383	288292	FBgn0267996	CR46263	2L	287284	287288	2L_287284_287288	23.2271545540205	-3.14870351303746	0.810199340518424	-3.88633186373947	0.000101770356978664	0.0016590488382937	4
2L	286383	288292	FBgn0267996	CR46263	2L	287490	287494	2L_287490_287494	30.5899357079748	-2.64551999745485	0.757033038568779	-3.49458988270365	0.000474790709842955	0.00547976237589461	4
2L	286383	288292	FBtr0347595	CR46263-RA	2L	287284	287288	2L_287284_287288	23.2271545540205	-3.14870351303746	0.810199340518424	-3.88633186373947	0.000101770356978664	0.0016590488382937	4
2L	286383	288292	FBtr0347595	CR46263-RA	2L	287490	287494	2L_287490_287494	30.5899357079748	-2.64551999745485	0.757033038568779	-3.49458988270365	0.000474790709842955	0.00547976237589461	4
2L	287252	289144	FBgn0025686	Amnionless	2L	287284	287288	2L_287284_287288	23.2271545540205	-3.14870351303746	0.810199340518424	-3.88633186373947	0.000101770356978664	0.0016590488382937	4
2L	287252	289144	FBgn0025686	Amnionless	2L	287490	287494	2L_287490_287494	30.5899357079748	-2.64551999745485	0.757033038568779	-3.49458988270365	0.000474790709842955	0.00547976237589461	4
2L	292419	293222	FBgn0031247	CG11562	2L	292700	292704	2L_292700_292704	47.0356285901498	-1.43813315968344	0.454644710576588	-3.16320222412701	0.0015604389660163	0.0133209197627241	4
2L	292419	293222	FBgn0031247	CG11562	2L	293000	293004	2L_293000_293004	49.0156775010209	-1.22410589438518	0.436780122058982	-2.80256777395167	0.00506975630757965	0.0307637830668386	4
2L	292959	294681	FBgn0017457	U2af38	2L	293000	293004	2L_293000_293004	49.0156775010209	-1.22410589438518	0.436780122058982	-2.80256777395167	0.00506975630757965	0.0307637830668386	4
2L	295122	297449	FBgn0024352	Hop	2L	296491	296495	2L_296491_296495	28.8366720798349	-2.10354465754675	0.693998370788727	-3.03105129073442	0.00243703845831919	0.0183526715101726	4
2L	295122	297449	FBgn0024352	Hop	2L	296742	296746	2L_296742_296746	28.118912766021	-2.15966697330047	0.71896137022697	-3.00387067057398	0.00266568612399239	0.0195560591676428	4
2L	297880	305233	FBgn0020622	Pi3K21B	2L	298305	298309	2L_298305_298309	185.028654480326	-0.965029529026668	0.349556605431624	-2.76072462665975	0.00576732821218597	0.0336351645738628	4
2L	305935	355566	FBgn0004611	Plc21C	2L	329009	329013	2L_329009_329013	105.383634951726	-1.0847793123517	0.399977683166883	-2.71209959456437	0.00668585013771307	0.0373098643102205	4
2L	325522	329761	FBgn0264086	CG43755	2L	329009	329013	2L_329009_329013	105.383634951726	-1.0847793123517	0.399977683166883	-2.71209959456437	0.00668585013771307	0.0373098643102205	4
2L	448254	453024	FBgn0015924	crq	2L	451247	451251	2L_451247_451251	72.4188518645118	-1.45203092196297	0.518324786619657	-2.80139202184916	0.00508826659541851	0.0308411452124104	4
2L	448254	453024	FBgn0015924	crq	2L	451469	451473	2L_451469_451473	141.47713989105	-2.27946464705102	0.501190198066253	-4.54810300729325	5.41316404402631e-06	0.000155767674953229	4
2L	448254	453024	FBgn0015924	crq	2L	451631	451635	2L_451631_451635	65.8686744871169	-3.08171870296529	0.644704840054498	-4.78004586207975	1.7525521123534e-06	6.1169801771488e-05	4
2L	453108	454654	FBgn0031256	CG4164	2L	453248	453252	2L_453248_453252	443.085084493021	-1.29053779948287	0.395489379951305	-3.26314147712832	0.00110184499603721	0.0103042837115705	4
2L	453108	454654	FBgn0031256	CG4164	2L	453573	453577	2L_453573_453577	47.33432805519	-1.61125837268948	0.596745994524341	-2.70007404737387	0.00693240447463277	0.0382428028627281	4
2L	453108	454654	FBgn0031256	CG4164	2L	453818	453822	2L_453818_453822	48.177505895568	-1.69011214216771	0.60005979615597	-2.81657286989514	0.00485390304714898	0.029837711841692	4
2L	455531	458745	FBgn0031257	CG4133	2L	456935	456939	2L_456935_456939	160.456962439847	-1.35337571932909	0.432486041518106	-3.12929340928205	0.00175227241468348	0.0144716188517346	4
2L	455531	458745	FBgn0031257	CG4133	2L	457671	457675	2L_457671_457675	223.178302354295	-1.36632609043814	0.458523255506997	-2.9798403331307	0.00288398664384606	0.0206781812068725	4
2L	455531	458745	FBgn0031257	CG4133	2L	457934	457938	2L_457934_457938	230.253219034948	-1.31135354833953	0.448912382102469	-2.92117927823208	0.00348709102543354	0.0236297787774166	4
2L	455531	458745	FBgn0031257	CG4133	2L	458166	458170	2L_458166_458170	85.5734619780348	-1.46530454449096	0.442368867125346	-3.31240431545959	0.000924977610955864	0.00904991142393176	4
2L	455531	458745	FBgn0031257	CG4133	2L	458423	458427	2L_458423_458427	94.0942864122701	-1.60017920339711	0.448291734761954	-3.56950414052764	0.000357657564956633	0.00441744521750648	4
2L	458876	472200	FBgn0031258	CG4297	2L	463857	463861	2L_463857_463861	469.044497536464	-1.13537595861747	0.386886175515735	-2.93465114669441	0.0033392287692698	0.0229298188003299	4
2L	458876	472200	FBgn0031258	CG4297	2L	464311	464315	2L_464311_464315	431.809658590165	-1.33453187115025	0.353831514321031	-3.77165915735656	0.000162165670461388	0.00238260314336209	4
2L	458876	472200	FBgn0031258	CG4297	2L	464581	464585	2L_464581_464585	185.793459136934	-1.59543380367828	0.431931433368608	-3.69372006856639	0.00022099707956345	0.00304325016732001	4
2L	458876	472200	FBgn0031258	CG4297	2L	465770	465774	2L_465770_465774	738.677429453944	-1.12386199557866	0.337508949094007	-3.32987317401658	0.00086885549513602	0.00865239770892881	4
2L	458876	472200	FBgn0031258	CG4297	2L	466269	466273	2L_466269_466273	607.275217151004	-1.31812842349605	0.34666783432074	-3.80228072234849	0.000143370143356728	0.00216667651781795	4
2L	458876	472200	FBgn0031258	CG4297	2L	466503	466507	2L_466503_466507	667.498777212551	-1.37153552845797	0.260624956892092	-5.26248731055268	1.42119475725027e-07	7.519867147281e-06	4
2L	458876	472200	FBgn0031258	CG4297	2L	466989	466993	2L_466989_466993	372.937951218151	-1.31431834165443	0.264871757359897	-4.96209318333849	6.97375222380633e-07	2.84405754902285e-05	4
2L	544925	552923	FBgn0005660	Ets21C	2L	551409	551413	2L_551409_551413	13.7873874811955	-2.72736408015647	1.00739733010847	-2.70733701454499	0.00678253654414086	0.0376707834184289	4
2L	553742	560310	FBgn0260933	rempA	2L	556235	556239	2L_556235_556239	187.556288435315	-1.00258677333102	0.370733190813361	-2.70433508025386	0.00684412341958564	0.0379151439109843	4
2L	553742	560310	FBgn0260933	rempA	2L	556693	556697	2L_556693_556697	182.593893569556	-0.853639276972906	0.332082345472324	-2.57056506800675	0.0101532751201544	0.0498297681549581	4
2L	553742	560310	FBgn0260933	rempA	2L	559704	559708	2L_559704_559708	529.980096729859	-1.47878626227514	0.42480124036863	-3.48112510451215	0.000499312216934335	0.00569790258789623	4
2L	559612	560523	FBgn0031263	Tspo	2L	559704	559708	2L_559704_559708	529.980096729859	-1.47878626227514	0.42480124036863	-3.48112510451215	0.000499312216934335	0.00569790258789623	4
2L	737212	744395	FBgn0026438	Eaat2	2L	744342	744346	2L_744342_744346	121.760967112948	-1.02037704880414	0.322485194812319	-3.16410509759365	0.00155560610261623	0.0132889257650377	4
2L	818079	819508	FBgn0031284	CG3876	2L	819303	819307	2L_819303_819307	93.3461642638214	-1.78485505327351	0.619957771734587	-2.87899456164513	0.00398945213607487	0.025950092035222	4
2L	819964	821209	FBgn0015621	Clp	2L	820621	820625	2L_820621_820625	46.6313938186992	-1.37335061329362	0.479330166824896	-2.86514538066894	0.00416817832982337	0.0267730767962381	4
2L	821289	824337	FBgn0031285	CG3662	2L	822412	822416	2L_822412_822416	413.798564231356	-1.03182668253011	0.392783754852982	-2.62695865035538	0.00861518022937976	0.0444820400214235	4
2L	833584	851071	FBgn0020304	drongo	2L	849261	849265	2L_849261_849265	50.9244837943616	-1.45738598206258	0.535213118435403	-2.72300123420551	0.00646918161932189	0.0364836764135453	4
2L	833584	851071	FBgn0020304	drongo	2L	849928	849932	2L_849928_849932	139.058219507877	-1.31467851020336	0.500049159951231	-2.62909852769592	0.00856115525485798	0.0442980401078172	4
2L	851251	852730	FBgn0031287	CG4291	2L	852322	852326	2L_852322_852326	22.5371431085772	-2.12288943138788	0.594354068621829	-3.57175889501417	0.00035459178260797	0.00438804920173256	4
2L	851251	852730	FBgn0031287	CG4291	2L	852385	852389	2L_852385_852389	529.674644924799	-1.19587019698515	0.39180134711336	-3.0522360522644	0.00227143398804262	0.0174482122843347	4
2L	852768	854539	FBgn0020545	kraken	2L	852822	852826	2L_852822_852826	275.909052076251	-1.22687251735128	0.430294188402639	-2.85124119827354	0.00435489212214343	0.027603000992604	4
2L	852768	854539	FBgn0020545	kraken	2L	853998	854002	2L_853998_854002	161.417165005412	-5.82758174830834	0.842624316553502	-6.91599047621161	4.64605612806833e-12	1.27871454466706e-09	4
2L	852768	854539	FBgn0020545	kraken	2L	854113	854117	2L_854113_854117	328.953079403822	-4.45347795265072	0.513139591964676	-8.67888196971808	3.99678206724998e-18	9.24361743020788e-15	4
2L	852768	854539	FBgn0020545	kraken	2L	854338	854342	2L_854338_854342	169.679003329007	-3.71439416423859	0.531802632572889	-6.98453512023465	2.85800745459271e-12	8.42055353182792e-10	4
2L	855337	856639	FBgn0031288	CG13949	2L	855599	855603	2L_855599_855603	110.978172157855	-1.58657058207065	0.589054185895666	-2.69342043577578	0.00707230231697648	0.038753544404256	4
2L	855337	856639	FBgn0031288	CG13949	2L	855895	855899	2L_855895_855899	111.955262821514	-1.6016873990018	0.595156007292438	-2.69120596847944	0.00711942252199018	0.0389367247398009	4
2L	870465	877038	FBgn0053526	PNUTS	2L	871976	871980	2L_871976_871980	550.347495623139	-1.16257837615772	0.39172643056452	-2.96783235811359	0.00299907852303699	0.0212651169017362	4
2L	870465	877038	FBgn0053526	PNUTS	2L	872277	872281	2L_872277_872281	393.216503223905	-0.840347548089604	0.299623479776378	-2.80467855428684	0.00503667820589526	0.0306202281000166	4
2L	877172	885141	FBgn0031292	CG15824	2L	879453	879457	2L_879453_879457	9.42458228233488	4.00839191154426	0.841354845236721	4.76421088466718	1.89594141410643e-06	6.52223916560276e-05	4
2L	1008378	1048053	FBgn0031294	IA-2	2L	1008939	1008943	2L_1008939_1008943	110.282728226625	-2.38347273725252	0.57002191191912	-4.18137037789998	2.89757420725677e-05	0.000606739416373407	4
2L	1008378	1048053	FBgn0031294	IA-2	2L	1009003	1009007	2L_1009003_1009007	207.378437862683	-2.21516104296108	0.455334819437853	-4.86490588551052	1.14511283442971e-06	4.2796580558588e-05	4
2L	1008378	1048053	FBgn0031294	IA-2	2L	1010945	1010949	2L_1010945_1010949	18.7423824763968	-2.07046679666606	0.653495179543923	-3.16829696909324	0.00153334806165201	0.0131410073254084	4
2L	1008378	1048053	FBgn0031294	IA-2	2L	1011186	1011190	2L_1011186_1011190	18.0877621989329	-2.16900958047791	0.651385780706432	-3.32983869885156	0.00086896307493178	0.00865278306397738	4
2L	1008378	1048053	FBgn0031294	IA-2	2L	1015764	1015768	2L_1015764_1015768	120.11792193182	-2.14564711383153	0.607879577034734	-3.52972396983314	0.000415993435602109	0.00495331417231917	4
2L	1008378	1048053	FBgn0031294	IA-2	2L	1016190	1016194	2L_1016190_1016194	285.730587305684	-1.38977005701985	0.514729108890839	-2.70000284230007	0.00693388836746112	0.0382499583305032	4
2L	1008378	1048053	FBgn0031294	IA-2	2L	1016658	1016662	2L_1016658_1016662	249.694303926069	-1.33635593155756	0.476648029051117	-2.80365353491107	0.00505271686720657	0.0306976950364076	4
2L	1008378	1048053	FBgn0031294	IA-2	2L	1017048	1017052	2L_1017048_1017052	112.191583370816	-2.19093873589522	0.807058093739373	-2.71472246284509	0.00663313331994497	0.0370945336371666	4
2L	1008378	1048053	FBgn0031294	IA-2	2L	1017447	1017451	2L_1017447_1017451	305.705775382442	-1.06937642603432	0.40723144660953	-2.62596721087624	0.00864031401627424	0.0445777499833828	4
2L	1008378	1048053	FBgn0031294	IA-2	2L	1032763	1032767	2L_1032763_1032767	252.19035858354	-0.924268358057255	0.357162281242822	-2.58781065806016	0.00965880564904239	0.0481309706401669	4
2L	1008378	1048053	FBgn0031294	IA-2	2L	1040397	1040401	2L_1040397_1040401	137.402097819907	-0.900805143509929	0.283576465523567	-3.17658639918081	0.00149019393799349	0.0128660468143125	4
2L	1008378	1048053	FBgn0031294	IA-2	2L	1041569	1041573	2L_1041569_1041573	238.134061621064	-0.976568202332794	0.33517218053369	-2.91363143796068	0.00357251409586428	0.0240229150474276	4
2L	1049674	1077815	FBgn0003310	S	2L	1054842	1054846	2L_1054842_1054846	17.6795675405694	-2.45392458133336	0.93421745481613	-2.62671669072629	0.00862130806420736	0.044504701885487	4
2L	1049674	1077815	FBgn0003310	S	2L	1055191	1055195	2L_1055191_1055195	1426.4429431549	-1.50175686490454	0.466456671196313	-3.21949916817142	0.00128414733315188	0.0115421069754562	4
2L	1049674	1077815	FBgn0003310	S	2L	1056082	1056086	2L_1056082_1056086	63.3687326329341	-2.18254913563371	0.697723132133269	-3.12810201513691	0.00175939103499995	0.0145140191545753	4
2L	1049674	1077815	FBgn0003310	S	2L	1056692	1056696	2L_1056692_1056696	425.270097536855	-1.43534988763079	0.363116135737479	-3.95286726852728	7.72202761486763e-05	0.00133335369815433	4
2L	1049674	1077815	FBgn0003310	S	2L	1057093	1057097	2L_1057093_1057097	400.491904906435	-1.17391572039047	0.338627726096373	-3.46668518234793	0.000526918636881583	0.00593128884816491	4
2L	1049674	1077815	FBgn0003310	S	2L	1060110	1060114	2L_1060110_1060114	14.8238536441955	-2.49760916007239	0.798910585981196	-3.12626870127763	0.00177039709692195	0.0145766253615807	4
2L	1080911	1085380	FBgn0031298	Atg4a	2L	1081275	1081279	2L_1081275_1081279	223.78612106517	-1.13307686417207	0.334346881213317	-3.38892607599698	0.000701669241087565	0.00738218194312379	4
2L	1080911	1085380	FBgn0031298	Atg4a	2L	1081725	1081729	2L_1081725_1081729	138.822796301996	-1.06173375549944	0.394040213667021	-2.69448071205405	0.00704984067875576	0.038664607245218	4
2L	1080911	1085380	FBgn0031298	Atg4a	2L	1081791	1081795	2L_1081791_1081795	142.415663759742	-1.3698102359318	0.44971908750568	-3.04592416463643	0.00231966333653646	0.0177183237129177	4
2L	1080911	1085380	FBgn0031298	Atg4a	2L	1082255	1082259	2L_1082255_1082259	126.957613897438	-1.13489182551182	0.395675829780662	-2.8682364200536	0.00412766966710546	0.0265882746356869	4
2L	1114654	1128953	FBgn0016926	Pino	2L	1116652	1116656	2L_1116652_1116656	66.6268260726039	-2.78299387941535	0.717735691037606	-3.87746340911662	0.000105551196033828	0.0017083075647688	4
2L	1114654	1128953	FBgn0016926	Pino	2L	1116934	1116938	2L_1116934_1116938	412.543437523693	-1.75388474081214	0.382261500680137	-4.5881804411157	4.47126092269024e-06	0.00013303852900573	4
2L	1114654	1128953	FBgn0016926	Pino	2L	1117878	1117882	2L_1117878_1117882	325.625365640422	-1.19916477868848	0.358078356101618	-3.34888930943419	0.000811362036085845	0.00822602266721539	4
2L	1114654	1128953	FBgn0016926	Pino	2L	1118222	1118226	2L_1118222_1118226	327.460180697688	-1.21921467112372	0.347118168767089	-3.5123908248715	0.000444094418817397	0.00520677503306045	4
2L	1151678	1158262	FBgn0261458	capt	2L	1155372	1155376	2L_1155372_1155376	58.0370718278011	-2.59694687382376	0.848157343850941	-3.06186923057541	0.00219959524101489	0.0170408504525798	4
2L	1151678	1158262	FBgn0261458	capt	2L	1155578	1155582	2L_1155578_1155582	317.329010928298	-1.35967058434447	0.409514229577599	-3.32020351465424	0.000899518479000738	0.00886905816198108	4
2L	1151678	1158262	FBgn0261458	capt	2L	1155948	1155952	2L_1155948_1155952	370.669638257751	-1.21203147271245	0.326325390239728	-3.71418071950226	0.000203863074464129	0.00285785130635111	4
2L	1170181	1170789	FBgn0051922	CG31922	2L	1170417	1170421	2L_1170417_1170421	80.5488924023789	-2.71649608928038	0.812735224807519	-3.34241214895507	0.000830536407414466	0.00836615894694241	4
2L	1170753	1172805	FBgn0031317	CG5118	2L	1170917	1170921	2L_1170917_1170921	80.6255381935121	-2.32287044387462	0.840555562194487	-2.76349422733004	0.00571861038866285	0.0334396142574023	4
2L	1170753	1172805	FBgn0031317	CG5118	2L	1172717	1172721	2L_1172717_1172721	381.173882888577	-1.23693543243366	0.409155070224071	-3.02314580082378	0.00250161684764954	0.0186925659998359	4
2L	1173009	1177589	FBgn0031318	CG4887	2L	1173125	1173129	2L_1173125_1173129	404.982763724748	-1.17728963055266	0.371661332172347	-3.16764088335863	0.00153681227896723	0.0131630893353228	4
2L	1256417	1296596	FBgn0041097	robo3	2L	1280495	1280499	2L_1280495_1280499	58.4756602644137	1.65700393756237	0.545828367817768	3.03576002139117	0.00239930244351872	0.0181525040224077	4
2L	1611410	1612576	FBgn0031351	CG14352	2L	1612201	1612205	2L_1612201_1612205	566.899800467433	-1.11061465422715	0.345391947212962	-3.215519826646	0.00130208499961727	0.0116690157644373	4
2L	1612429	1614160	FBgn0021906	RFeSP	2L	1612724	1612728	2L_1612724_1612728	499.359077390256	-1.07344460537019	0.369196289247673	-2.90751731973687	0.00364310169760014	0.0243588783155652	4
2L	1612429	1614160	FBgn0021906	RFeSP	2L	1613480	1613484	2L_1613480_1613484	398.424364939149	-1.24830154187397	0.454209846531189	-2.74829255994178	0.00599065290004498	0.0345547609306031	4
2L	1612429	1614160	FBgn0021906	RFeSP	2L	1613746	1613750	2L_1613746_1613750	832.563569087868	-1.27427508562896	0.457989020364911	-2.78232671301521	0.00539706784191072	0.0321572085969789	4
2L	1612429	1614160	FBgn0021906	RFeSP	2L	1613913	1613917	2L_1613913_1613917	403.362133793144	-1.28646790165297	0.475492733645278	-2.7055469213809	0.00681920138837981	0.0378149333774511	4
2L	1651258	1704682	FBgn0086758	chinmo	2L	1668290	1668294	2L_1668290_1668294	8.26983358330255	-3.08393096200951	0.999028837804502	-3.08692887062885	0.00202235982413186	0.0160360353341014	4
2L	1704902	1706962	FBgn0011570	cpb	2L	1705029	1705033	2L_1705029_1705033	551.078521813456	-1.41839919825128	0.413641029765381	-3.42905828045104	0.000605679452701111	0.0065963073168121	4
2L	1704902	1706962	FBgn0011570	cpb	2L	1705426	1705430	2L_1705426_1705430	477.766889689043	-1.27934198344561	0.453915019643296	-2.81846144780793	0.00482544054217842	0.0297046599609425	4
2L	1707132	1710421	FBgn0031356	CG17660	2L	1709674	1709678	2L_1709674_1709678	5.08640364563592	-4.22653368211455	1.32280901711373	-3.19512010232326	0.00139772661910198	0.0122747216340127	4
2L	1707132	1710421	FBgn0031356	CG17660	2L	1709742	1709746	2L_1709742_1709746	51.604980487541	-2.19172191549725	0.655516234804585	-3.34350516299665	0.000827271546375547	0.00834188900419698	4
2L	1707132	1710421	FBgn0031356	CG17660	2L	1710304	1710308	2L_1710304_1710308	59.1396248320229	-2.32502776031014	0.784701665868592	-2.96294485081353	0.00304711157298584	0.02149775849563	4
2L	1716244	1724388	FBgn0031359	Rim2	2L	1717183	1717187	2L_1717183_1717187	173.22543327093	-1.0079500300772	0.374968331761285	-2.68809375272492	0.00718612173739351	0.0392107849714672	4
2L	1716244	1724388	FBgn0031359	Rim2	2L	1717774	1717778	2L_1717774_1717778	246.099684170666	-1.7329850840835	0.513970859551457	-3.37175746810993	0.000746901898017065	0.00774050702986679	4
2L	1716244	1724388	FBgn0031359	Rim2	2L	1718156	1718160	2L_1718156_1718160	237.783013645834	-1.96834787486123	0.720123537405865	-2.73334750583477	0.00626941471827416	0.035691164976273	4
2L	1716244	1724388	FBgn0031359	Rim2	2L	1719966	1719970	2L_1719966_1719970	97.3361604555378	-2.72976624976849	0.718256397724738	-3.80054568036669	0.000144377798569055	0.00217750261894293	4
2L	1716244	1724388	FBgn0031359	Rim2	2L	1720287	1720291	2L_1720287_1720291	120.552988801129	-2.4998116434618	0.715377625994145	-3.49439450246695	0.00047513835200955	0.00548284756631679	4
2L	1716244	1724388	FBgn0031359	Rim2	2L	1720446	1720450	2L_1720446_1720450	568.618931101383	-1.27474794582762	0.403785054734876	-3.15699635456942	0.00159403339113951	0.0135264609604598	4
2L	1716244	1724388	FBgn0031359	Rim2	2L	1720843	1720847	2L_1720843_1720847	44.409117053809	-1.73033822448453	0.626565377090026	-2.76162438550433	0.00575146038961171	0.0335709167874111	4
2L	1716244	1724388	FBgn0031359	Rim2	2L	1721582	1721586	2L_1721582_1721586	112.802525191983	-1.42109764938496	0.523642977009285	-2.71386748563185	0.00665027623642589	0.0371640130009403	4
2L	1716244	1724388	FBgn0031359	Rim2	2L	1722014	1722018	2L_1722014_1722018	581.412512015081	-1.28661964452793	0.346025971495987	-3.71827478430429	0.000200588012345003	0.00282314977743223	4
2L	1716244	1724388	FBgn0031359	Rim2	2L	1722269	1722273	2L_1722269_1722273	91.0781653964193	-1.96444796236292	0.661523525983437	-2.96958140595608	0.00298205789203865	0.0211752273272868	4
2L	1716244	1724388	FBgn0031359	Rim2	2L	1722375	1722379	2L_1722375_1722379	311.90097424055	-1.13193175811371	0.407322684123761	-2.77895585547547	0.00545339356435291	0.0323787098955944	4
2L	1716244	1724388	FBgn0031359	Rim2	2L	1722948	1722952	2L_1722948_1722952	342.189699299736	-1.49061845011463	0.387213496504199	-3.8496035483579	0.000118309160874867	0.00186410666774582	4
2L	1716244	1724388	FBgn0031359	Rim2	2L	1723250	1723254	2L_1723250_1723254	175.99393765113	-1.1047640425958	0.379037005666933	-2.91466011518301	0.00356076101767504	0.0239696882717448	4
2L	1716244	1724388	FBgn0031359	Rim2	2L	1723638	1723642	2L_1723638_1723642	177.927378412273	-0.998706854975409	0.348876636208669	-2.86263610492411	0.00420132773874506	0.0269171014175823	4
2L	1716244	1724388	FBgn0031359	Rim2	2L	1724342	1724346	2L_1724342_1724346	47.0723486087436	-1.88591104577658	0.552976325869216	-3.4104733919886	0.000648502114720566	0.00696232795192685	4
2L	1724768	1729636	FBgn0000579	Eno	2L	1725256	1725260	2L_1725256_1725260	9.60976155954369	-2.49274091430519	0.961008497229334	-2.59388020136343	0.00948995475556232	0.0475770995834636	4
2L	1729887	1731070	FBgn0031360	CG31937	2L	1730048	1730052	2L_1730048_1730052	91.3993054802146	-1.35450613831154	0.497515516903402	-2.7225404882689	0.00647820947524661	0.0365165072211476	4
2L	1729887	1731070	FBgn0031360	CG31937	2L	1730817	1730821	2L_1730817_1730821	102.067846888746	-2.69071011429099	0.531547523789325	-5.06203113337695	4.14813263522285e-07	1.84532874961832e-05	4
2L	1731033	1732356	FBgn0031361	CG17652	2L	1731438	1731442	2L_1731438_1731442	27.4301585052254	-3.4961739924789	1.34222563417851	-2.60475877039757	0.00919389653494077	0.0465475536077822	4
2L	1831627	1832565	FBgn0031367	c-cup	2L	1832057	1832061	2L_1832057_1832061	415.205252085711	-1.88649873280963	0.601643056231672	-3.13557800305303	0.00171515809365043	0.0142443824026854	4
2L	1884622	1944289	FBgn0031374	CG7337	2L	1903762	1903766	2L_1903762_1903766	24.6938951972355	-5.12664375723964	1.37917301568856	-3.71718682059634	0.000201453476942035	0.00283318856912546	4
2L	1975463	1980755	FBgn0031377	CG15356	2L	1979942	1979946	2L_1979942_1979946	89.3753930722347	-1.39633916042049	0.468103673612034	-2.98296988281655	0.00285466083252821	0.0205239699924559	4
2L	1975463	1980755	FBgn0031377	CG15356	2L	1980495	1980499	2L_1980495_1980499	84.8281725405705	-1.4192342774871	0.502886558563311	-2.82217580350863	0.00476990214735833	0.0294486484430389	4
2L	1981176	1982099	FBgn0031378	CG15362	2L	1981798	1981802	2L_1981798_1981802	180.011468014483	-0.831458595345401	0.312542676016846	-2.66030420530663	0.00780701035920028	0.0415157849975916	4
2L	1984512	1987758	FBgn0001125	Got2	2L	1985714	1985718	2L_1985714_1985718	52.5233752568755	-2.20347117374645	0.725356276130658	-3.03777777384192	0.00238329639159188	0.0180622954282714	4
2L	1984512	1987758	FBgn0001125	Got2	2L	1985932	1985936	2L_1985932_1985936	49.8561677310637	-2.28648858747821	0.734835088269902	-3.1115669678506	0.00186097259193187	0.01511238246002	4
2L	1984512	1987758	FBgn0001125	Got2	2L	1986102	1986106	2L_1986102_1986106	127.257737696418	-1.25468097732087	0.477342363738541	-2.6284718739276	0.00857694478565364	0.0443517320598461	4
2L	1984512	1987758	FBgn0001125	Got2	2L	1986518	1986522	2L_1986518_1986522	146.303613729432	-1.50816697649735	0.457377692955971	-3.29742136471559	0.000975769934531184	0.0094112347197731	4
2L	2037714	2044372	FBgn0003557	Su(dx)	2L	2038550	2038554	2L_2038550_2038554	14.6635263092395	-1.68930262460648	0.645493292808774	-2.61707231264281	0.00886875507645629	0.0454077421487173	4
2L	2037714	2044372	FBgn0003557	Su(dx)	2L	2038574	2038578	2L_2038574_2038578	112.391024734105	-1.94900252664508	0.410936228200401	-4.74283451517595	2.10748422483219e-06	7.13769979739394e-05	4
2L	2037714	2044372	FBgn0003557	Su(dx)	2L	2039581	2039585	2L_2039581_2039585	436.959621628268	-0.764814322075908	0.294861048812419	-2.59381266246006	0.00949181906884141	0.0475841161212485	4
2L	2037714	2044372	FBgn0003557	Su(dx)	2L	2043610	2043614	2L_2043610_2043614	704.677501432845	-1.21167554831669	0.456736998212352	-2.65289554614391	0.00798045627100378	0.0421474793588389	4
2L	2058790	2109878	FBgn0053516	dpr3	2L	2074088	2074092	2L_2074088_2074092	282.790152806323	1.78154269917497	0.384667213176475	4.63138691874331	3.63224362725698e-06	0.000112030014018099	4
2L	2058790	2109878	FBgn0053516	dpr3	2L	2074467	2074471	2L_2074467_2074471	408.375619209869	2.08567246911878	0.357773355447374	5.82959138058443	5.55632637207345e-09	4.98360857887313e-07	4
2L	2058790	2109878	FBgn0053516	dpr3	2L	2083375	2083379	2L_2083375_2083379	82.3380246163651	5.25407108105078	0.591005740164031	8.89005084720927	6.10809511092197e-19	1.98530542805281e-15	4
2L	2058790	2109878	FBgn0053516	dpr3	2L	2085547	2085551	2L_2085547_2085551	81.1928354911158	1.19369956558059	0.380390424919336	3.13809046543093	0.00170052383820232	0.0141578721407201	4
2L	2058790	2109878	FBgn0053516	dpr3	2L	2087340	2087344	2L_2087340_2087344	47.4777923239855	2.22720700632604	0.452163566664279	4.92566666252366	8.40732158509524e-07	3.31322252951652e-05	4
2L	2058790	2109878	FBgn0053516	dpr3	2L	2096951	2096955	2L_2096951_2096955	30.3577426065963	2.23060004547622	0.70733886165804	3.15350981882655	0.00161319801478769	0.0136413765390946	4
2L	2083362	2084419	FBgn0264864	CR44055	2L	2083375	2083379	2L_2083375_2083379	82.3380246163651	5.25407108105078	0.591005740164031	8.89005084720927	6.10809511092197e-19	1.98530542805281e-15	4
2L	2083362	2084419	FBtr0334780	CR44055-RA	2L	2083375	2083379	2L_2083375_2083379	82.3380246163651	5.25407108105078	0.591005740164031	8.89005084720927	6.10809511092197e-19	1.98530542805281e-15	4
2L	2130813	2137296	FBgn0004507	GlyP	2L	2131245	2131249	2L_2131245_2131249	40.6652556219508	-2.11240541269017	0.779541610526194	-2.70980456227896	0.00673228644533804	0.0374862496489186	4
2L	2145297	2147275	FBgn0031391	CG11723	2L	2147081	2147085	2L_2147081_2147085	352.424588548772	-0.77747909881065	0.269877674678531	-2.88085740970147	0.00396595015616213	0.0258515210281087	4
2L	2147518	2151664	FBgn0027509	TBCD	2L	2147735	2147739	2L_2147735_2147739	304.399341888405	-0.844101499834496	0.264931615389738	-3.18611087088548	0.00144199325031546	0.0125611125996766	4
2L	2151754	2155389	FBgn0031392	AIF	2L	2151863	2151867	2L_2151863_2151867	270.817675824209	-1.40454864382025	0.234790627216496	-5.98213250874421	2.20234987122785e-09	2.2903543851274e-07	4
2L	2192525	2197912	FBgn0085201	CG34172	2L	2197604	2197608	2L_2197604_2197608	160.498387766443	-1.18289398620186	0.390769361917128	-3.02708989363583	0.00246920515688366	0.0185212086491942	4
2L	2217290	2220625	FBgn0031399	mio	2L	2217528	2217532	2L_2217528_2217532	313.65825712204	-1.02342193943809	0.281284923744039	-3.63838177253101	0.000274356523168615	0.00359180592904488	4
2L	2220748	2225544	FBgn0031401	papi	2L	2221250	2221254	2L_2221250_2221254	90.7133414453243	-1.05493441536058	0.390467150364812	-2.70172385660345	0.00689810271244428	0.0381151864923983	4
2L	2237076	2238251	FBgn0051679	Tengl3	2L	2237260	2237264	2L_2237260_2237264	56.0562328660447	-1.14949003528239	0.372951224914207	-3.08214575658469	0.00205514179288994	0.0162253691722542	4
2L	2308761	2357356	FBgn0031413	CG9967	2L	2328196	2328200	2L_2328196_2328200	118.716328911023	2.01253849501569	0.42057273820864	4.78523287930588	1.70789190595749e-06	5.98735849681737e-05	4
2L	2308761	2357356	FBgn0031413	CG9967	2L	2347014	2347018	2L_2347014_2347018	80.2640778918028	-1.68822236660997	0.509041262955772	-3.31647449718953	0.000911609071036373	0.0089559260307046	4
2L	2308761	2357356	FBgn0031413	CG9967	2L	2347260	2347264	2L_2347260_2347264	201.180530821385	-1.3679646881355	0.46057850583818	-2.97010101599515	0.0029770183816538	0.0211541138902205	4
2L	2308761	2357356	FBgn0031413	CG9967	2L	2347587	2347591	2L_2347587_2347591	324.957864834005	-1.15651447173688	0.413176523187946	-2.79908079678283	0.00512483121850776	0.0309978566477048	4
2L	2311680	2358944	FBgn0031414	eys	2L	2328196	2328200	2L_2328196_2328200	118.716328911023	2.01253849501569	0.42057273820864	4.78523287930588	1.70789190595749e-06	5.98735849681737e-05	4
2L	2311680	2358944	FBgn0031414	eys	2L	2347014	2347018	2L_2347014_2347018	80.2640778918028	-1.68822236660997	0.509041262955772	-3.31647449718953	0.000911609071036373	0.0089559260307046	4
2L	2311680	2358944	FBgn0031414	eys	2L	2347260	2347264	2L_2347260_2347264	201.180530821385	-1.3679646881355	0.46057850583818	-2.97010101599515	0.0029770183816538	0.0211541138902205	4
2L	2311680	2358944	FBgn0031414	eys	2L	2347587	2347591	2L_2347587_2347591	324.957864834005	-1.15651447173688	0.413176523187946	-2.79908079678283	0.00512483121850776	0.0309978566477048	4
2L	2365345	2370137	FBgn0261647	Axud1	2L	2365825	2365829	2L_2365825_2365829	88.4924818714526	-2.20366496977211	0.741097880603839	-2.97351406264525	0.00294410915577243	0.0209853599595455	4
2L	2365345	2370137	FBgn0261647	Axud1	2L	2366074	2366078	2L_2366074_2366078	77.4343271605081	-2.24730512986386	0.739727849010895	-3.03801612021067	0.00238141215135355	0.018051938081974	4
2L	2372455	2374627	FBgn0031418	CG3609	2L	2374266	2374270	2L_2374266_2374270	218.786583407127	-2.25276824358019	0.363328512967971	-6.20036183006309	5.63334972492219e-10	7.30017422514084e-08	4
2L	2374713	2375697	FBgn0031419	CG15390	2L	2375450	2375454	2L_2375450_2375454	98.7118832683959	-1.43911521284493	0.409423065672844	-3.51498323739991	0.000439781746464636	0.00516841986144662	4
2L	2374955	2375582	FBgn0266317	CR44982	2L	2375450	2375454	2L_2375450_2375454	98.7118832683959	-1.43911521284493	0.409423065672844	-3.51498323739991	0.000439781746464636	0.00516841986144662	4
2L	2374955	2375582	FBtr0344047	CR44982-RA	2L	2375450	2375454	2L_2375450_2375454	98.7118832683959	-1.43911521284493	0.409423065672844	-3.51498323739991	0.000439781746464636	0.00516841986144662	4
2L	2381097	2383073	FBgn0264672	Eogt	2L	2381315	2381319	2L_2381315_2381319	151.78735213203	-1.06663031535816	0.379795098191991	-2.80843623426379	0.00497827402323989	0.0303715652243709	4
2L	2381097	2383073	FBgn0264672	Eogt	2L	2381895	2381899	2L_2381895_2381899	350.440173534848	-1.00837786151401	0.311328191495106	-3.23895454719801	0.00119968690246574	0.0109702803395751	4
2L	2488197	2492671	FBgn0264978	Slh	2L	2492344	2492348	2L_2492344_2492348	113.293991382251	-1.2037742857796	0.354168305331743	-3.39887637503882	0.000676632931381583	0.00718970328956173	4
2L	2492955	2498846	FBgn0011818	oaf	2L	2493022	2493026	2L_2493022_2493026	121.056617920218	-0.87756671412319	0.298538675480181	-2.93954112548962	0.00328698646278739	0.0226790768923798	4
2L	2573436	2575052	FBgn0026778	Rad1	2L	2574926	2574930	2L_2574926_2574930	49.6081684000382	-1.22984544577242	0.455956381480748	-2.69728749442746	0.00699068874992063	0.0384462534295852	4
2L	2573436	2575052	FBgn0085343	Sws1	2L	2574926	2574930	2L_2574926_2574930	49.6081684000382	-1.22984544577242	0.455956381480748	-2.69728749442746	0.00699068874992063	0.0384462534295852	4
2L	2575280	2576997	FBgn0031434	insv	2L	2576660	2576664	2L_2576660_2576664	168.409806697255	-0.832704659448706	0.319008826686773	-2.61028720771516	0.00904662347192971	0.0460467063161845	4
2L	2577687	2579179	FBgn0031435	Elba2	2L	2578194	2578198	2L_2578194_2578198	384.594598587189	-1.09433129403623	0.365433274592407	-2.99461316229841	0.0027479310228735	0.0199882185248041	4
2L	2577687	2579179	FBgn0031435	Elba2	2L	2578677	2578681	2L_2578677_2578681	419.318077200046	-1.18643899216916	0.384785241219154	-3.08337967540035	0.0020466385584116	0.0161790558749499	4
2L	2577687	2579179	FBgn0031435	Elba2	2L	2579048	2579052	2L_2579048_2579052	140.692370462823	-1.74221925125159	0.593123213176243	-2.93736480472887	0.00331014464694727	0.0227866502745276	4
2L	2579201	2580172	FBgn0031436	ND-B17.2	2L	2579560	2579564	2L_2579560_2579564	7.34011452425773	-5.18834538630489	1.73501982599385	-2.99036662784698	0.00278642782763247	0.0201743601374954	4
2L	2579201	2580172	FBgn0031436	ND-B17.2	2L	2579846	2579850	2L_2579846_2579850	133.683910536145	-1.09935925740166	0.325898831496414	-3.37331451099038	0.000742690671637757	0.00770739383849074	4
2L	2580292	2581423	FBgn0031437	Arpc5	2L	2580403	2580407	2L_2580403_2580407	207.453758223675	-1.22896775681863	0.340255137771604	-3.61190066039083	0.000303961010872788	0.00389837706842033	4
2L	2580292	2581423	FBgn0031437	Arpc5	2L	2580774	2580778	2L_2580774_2580778	51.3861545033595	-1.87063969827183	0.69136855784632	-2.70570548377129	0.00681594652524849	0.0377999549896293	4
2L	2725674	2739830	FBgn0031449	CG31689	2L	2730422	2730426	2L_2730422_2730426	144.67065566441	-2.41939019786624	0.380586901858477	-6.3569980628653	2.05734586393887e-10	3.13619229143793e-08	4
2L	2725674	2739830	FBgn0031449	CG31689	2L	2730840	2730844	2L_2730840_2730844	295.282871921777	-2.42287887786964	0.357467910324496	-6.77789196705866	1.21941974037317e-11	2.89002478468441e-09	4
2L	2725674	2739830	FBgn0031449	CG31689	2L	2731034	2731038	2L_2731034_2731038	194.878742821174	-1.63303155204566	0.363363800839755	-4.49420538939659	6.98302055752137e-06	0.000191598439437563	4
2L	2725674	2739830	FBgn0031449	CG31689	2L	2731540	2731544	2L_2731540_2731544	236.885400269408	-1.55640513653998	0.300358305556074	-5.18182819568948	2.19721557194818e-07	1.07782274015074e-05	4
2L	2725674	2739830	FBgn0031449	CG31689	2L	2732400	2732404	2L_2732400_2732404	439.272534287744	-1.19044902266077	0.270311751549743	-4.40398545692419	1.06280071046668e-05	0.000269474462457704	4
2L	2725674	2739830	FBgn0031449	CG31689	2L	2732817	2732821	2L_2732817_2732821	324.490897626564	-1.44682985712097	0.349445042138552	-4.14036452847229	3.46754344997937e-05	0.00070026366116289	4
2L	2725674	2739830	FBgn0031449	CG31689	2L	2733026	2733030	2L_2733026_2733030	56.9653844835812	-2.09348082005679	0.613874594205638	-3.41027441079523	0.000648975471400655	0.00696631418157734	4
2L	2725674	2739830	FBgn0031449	CG31689	2L	2737615	2737619	2L_2737615_2737619	51.683464211598	-2.42214637400541	0.516610543248707	-4.68853453662354	2.75168480453234e-06	8.88313091682924e-05	4
2L	2737568	2737661	FBgn0263564	mir-4914	2L	2737615	2737619	2L_2737615_2737619	51.683464211598	-2.42214637400541	0.516610543248707	-4.68853453662354	2.75168480453234e-06	8.88313091682924e-05	4
2L	2743375	2744934	FBgn0031451	CG9961	2L	2744383	2744387	2L_2744383_2744387	51.4188665818356	-1.9484484138539	0.459332791946622	-4.24191010965385	2.21625462041655e-05	0.000488802230285345	4
2L	2746880	2753068	FBgn0250906	Pgk	2L	2748218	2748222	2L_2748218_2748222	154.12389942485	-1.54909292481526	0.454774428097971	-3.40628854461786	0.000658525405810644	0.00704666232739517	4
2L	2746880	2753068	FBgn0250906	Pgk	2L	2748600	2748604	2L_2748600_2748604	187.212871623339	-1.31439289505166	0.402018696629055	-3.26948200686413	0.00107744589609604	0.0101320983353292	4
2L	2746880	2753068	FBgn0250906	Pgk	2L	2751648	2751652	2L_2751648_2751652	262.957363276963	-0.919267697665771	0.352728702850659	-2.60616074120562	0.00915634804744764	0.046425173995438	4
2L	2746880	2753068	FBgn0250906	Pgk	2L	2752698	2752702	2L_2752698_2752702	79.3410345702885	-1.51672687936151	0.49929781957414	-3.0377198135076	0.00238375480157635	0.01806434636798	4
2L	2746880	2753068	FBgn0250906	Pgk	2L	2753006	2753010	2L_2753006_2753010	98.6612955361284	-1.35062018063715	0.419139941978934	-3.22236094765941	0.00127138860579258	0.0114571008243161	4
2L	2752445	2757975	FBgn0031453	Bacc	2L	2752698	2752702	2L_2752698_2752702	79.3410345702885	-1.51672687936151	0.49929781957414	-3.0377198135076	0.00238375480157635	0.01806434636798	4
2L	2752445	2757975	FBgn0031453	Bacc	2L	2753006	2753010	2L_2753006_2753010	98.6612955361284	-1.35062018063715	0.419139941978934	-3.22236094765941	0.00127138860579258	0.0114571008243161	4
2L	2752445	2757975	FBgn0031453	Bacc	2L	2755786	2755790	2L_2755786_2755790	594.142998762989	-1.17305873020016	0.424085160643094	-2.7660923773454	0.00567324613403278	0.0332626847351073	4
2L	2752445	2757975	FBgn0031453	Bacc	2L	2756282	2756286	2L_2756282_2756286	465.514132683015	-1.52616752309484	0.448470546793476	-3.40304961832344	0.00066638177577536	0.00710955366341734	4
2L	2758427	2759677	FBgn0031454	CG9960	2L	2759121	2759125	2L_2759121_2759125	261.484822874009	-1.44524602974049	0.477767035969781	-3.02500156128793	0.00248631843848778	0.018610563601754	4
2L	2758427	2759677	FBgn0031454	CG9960	2L	2759533	2759537	2L_2759533_2759537	306.498901589009	-1.62751302119169	0.447231236046542	-3.63908620421656	0.000273607205499227	0.00358658218140105	4
2L	2758427	2759677	FBgn0031455	Snapin	2L	2759121	2759125	2L_2759121_2759125	261.484822874009	-1.44524602974049	0.477767035969781	-3.02500156128793	0.00248631843848778	0.018610563601754	4
2L	2758427	2759677	FBgn0031455	Snapin	2L	2759533	2759537	2L_2759533_2759537	306.498901589009	-1.62751302119169	0.447231236046542	-3.63908620421656	0.000273607205499227	0.00358658218140105	4
2L	2759924	2763889	FBgn0031456	Trn-SR	2L	2760215	2760219	2L_2760215_2760219	188.049811999108	-0.952943027354209	0.333813748572243	-2.85471473667591	0.00430755003644292	0.0273809028950873	4
2L	2768590	2770069	FBgn0019830	colt	2L	2768784	2768788	2L_2768784_2768788	132.240583611185	-1.19031908395269	0.376122602774632	-3.16471032363327	0.00155237419449345	0.0132691834637684	4
2L	2768590	2770069	FBgn0019830	colt	2L	2769484	2769488	2L_2769484_2769488	356.802724027887	-1.49452119614826	0.445537486459841	-3.35442300943845	0.000795306814193391	0.00810827196553118	4
2L	2768590	2770069	FBgn0019830	colt	2L	2769845	2769849	2L_2769845_2769849	379.407626070531	-1.25726910154535	0.443312888036231	-2.83607613375454	0.00456715572689667	0.0285644644723126	4
2L	2768590	2770069	FBgn0019830	colt	2L	2769986	2769990	2L_2769986_2769990	121.256964274385	-2.35258120218277	0.594285670693891	-3.95867058250939	7.53681028308074e-05	0.00130810100698922	4
2L	2770135	2770904	FBgn0031459	CG2862	2L	2770366	2770370	2L_2770366_2770370	188.759784936761	-1.66961305406567	0.446440479971177	-3.7398334805425	0.000184142202066453	0.00263755109350472	4
2L	2770135	2770904	FBgn0031459	CG2862	2L	2770561	2770565	2L_2770561_2770565	92.000096271252	-1.45862810907992	0.558035246667591	-2.61386376181501	0.00895247268100338	0.0457103671362722	4
2L	2772327	2799979	FBgn0004242	Syt1	2L	2779055	2779059	2L_2779055_2779059	29.5935520171019	-2.01535170542227	0.756309440295119	-2.66471843143444	0.00770528077618274	0.0411494910147194	4
2L	2772327	2799979	FBgn0004242	Syt1	2L	2779513	2779517	2L_2779513_2779517	157.384532018372	-1.89052243364722	0.608564684809478	-3.10652668621262	0.00189299221623629	0.0152930182769626	4
2L	2772327	2799979	FBgn0004242	Syt1	2L	2784198	2784202	2L_2784198_2784202	291.298736579042	-0.888491139521166	0.304755427871375	-2.91542351100031	0.00355206164336549	0.0239283007727297	4
2L	2815970	2830248	FBgn0031464	Duox	2L	2821234	2821238	2L_2821234_2821238	25.7081549933287	-3.76731701282981	1.01239733183579	-3.72118425677641	0.000198290685089136	0.00279831750546741	4
2L	2815970	2830248	FBgn0031464	Duox	2L	2821451	2821455	2L_2821451_2821455	23.247876839313	-3.63042100026485	1.00646252135478	-3.60710997502223	0.000309626451057884	0.0039534569514386	4
2L	2856070	2857029	FBgn0015521	RpS21	2L	2856499	2856503	2L_2856499_2856503	85.2027592070956	-1.4628632946959	0.529107839867575	-2.76477342513396	0.00569623459710986	0.0333516302856773	4
2L	2857164	2868548	FBgn0031474	CG2991	2L	2858861	2858865	2L_2858861_2858865	282.079425183266	-1.32663016816005	0.471333104794475	-2.81463397046666	0.00488328187309028	0.0299580520878708	4
2L	2868627	2874489	FBgn0051694	CG31694	2L	2874028	2874032	2L_2874028_2874032	225.760845538029	-1.0606849943486	0.37968422643576	-2.79359773332081	0.00521252752620042	0.0313818310150831	4
2L	2868627	2874489	FBgn0051694	CG31694	2L	2874118	2874122	2L_2874118_2874122	33.5792822242449	-3.18359663535306	0.81689223281056	-3.89720517282889	9.73091757108507e-05	0.00160008072688986	4
2L	2874890	2877168	FBgn0031478	CG8814	2L	2877076	2877080	2L_2877076_2877080	612.566418924578	-1.47714773911223	0.488096510344879	-3.02634357715139	0.00247530859043877	0.0185514965759082	4
2L	2877091	2878232	FBgn0031479	Prx6005	2L	2877202	2877206	2L_2877202_2877206	17.2557659948883	-3.16306540202765	1.01926019906109	-3.10329531648676	0.00191378565792365	0.0154241768647109	4
2L	2877091	2878232	FBgn0031479	Prx6005	2L	2877370	2877374	2L_2877370_2877374	311.751635987945	-1.4466934016598	0.520136507742373	-2.78137254379451	0.00541295810061508	0.0322115839682286	4
2L	2877091	2878232	FBgn0031479	Prx6005	2L	2877717	2877721	2L_2877717_2877721	425.363581738988	-1.46624537391042	0.485630345644962	-3.01926225792812	0.00253391080050938	0.0188629747627405	4
2L	2877091	2878232	FBgn0031479	Prx6005	2L	2877885	2877889	2L_2877885_2877889	24.059285917973	-3.55509445019216	1.0747849871113	-3.30772618972582	0.000940567219333144	0.00915607646153598	4
2L	2877091	2878232	FBgn0031479	Prx6005	2L	2878106	2878110	2L_2878106_2878110	68.232873558436	-1.4677723375676	0.454465630046571	-3.2296663169384	0.00123934772980294	0.011240090173456	4
2L	2878344	2879001	FBgn0051950	CG31950	2L	2878753	2878757	2L_2878753_2878757	52.3869565934972	-1.32767215210864	0.422048728049994	-3.14577929956792	0.00165644950757664	0.0138937391048808	4
2L	2885929	2954406	FBgn0041111	lilli	2L	2896737	2896741	2L_2896737_2896741	156.634963260111	-0.980220506484719	0.356250182007298	-2.75149475282131	0.00593239702076575	0.0343151599202826	4
2L	2954762	2968434	FBgn0010263	Rbp9	2L	2959302	2959306	2L_2959302_2959306	722.944883485314	-1.26488628643364	0.430912294616693	-2.93536829242431	0.00333152009014602	0.022890702161567	4
2L	2954762	2968434	FBgn0010263	Rbp9	2L	2959654	2959658	2L_2959654_2959658	470.091782238199	-1.48503068219516	0.43561533307525	-3.40904134781369	0.00065191597975294	0.00699274653441854	4
2L	2954762	2968434	FBgn0010263	Rbp9	2L	2959659	2959663	2L_2959659_2959663	35.5834625253725	-1.73351266963027	0.641619990041509	-2.70177472107457	0.00689704759856394	0.0381105424474558	4
2L	2954762	2968434	FBgn0010263	Rbp9	2L	2959668	2959672	2L_2959668_2959672	57.1234223117125	-1.62476196081799	0.558483675917824	-2.90923805095613	0.00362310866597347	0.0242671959738995	4
2L	2954762	2968434	FBgn0010263	Rbp9	2L	2961414	2961418	2L_2961414_2961418	48.510190280063	-2.46017292591798	0.626685186938645	-3.92569184208089	8.64808129634763e-05	0.00145977273999712	4
2L	2954762	2968434	FBgn0010263	Rbp9	2L	2961604	2961608	2L_2961604_2961608	230.695456368837	-1.3540109555752	0.442542917882223	-3.05961501328455	0.00221621674608244	0.0171365323489254	4
2L	2954762	2968434	FBgn0010263	Rbp9	2L	2961722	2961726	2L_2961722_2961726	440.058041438445	-1.25471912321305	0.471419998699962	-2.66157381246701	0.00777762861134507	0.0414051959101474	4
2L	2954762	2968434	FBgn0010263	Rbp9	2L	2961958	2961962	2L_2961958_2961962	244.6567253403	-1.38854274070442	0.48540511752722	-2.86058529373984	0.0042285978889085	0.0270385190018741	4
2L	2968293	2969638	FBgn0024920	Ts	2L	2968706	2968710	2L_2968706_2968710	181.314118645788	-0.999378089853497	0.350395384294179	-2.8521439911847	0.00434254248409286	0.0275486008855173	4
2L	2974859	2976862	FBgn0031483	CG9641	2L	2976653	2976657	2L_2976653_2976657	155.012485445178	-1.06601557485771	0.400240765600529	-2.66343577785796	0.00773471746964802	0.0412582741175598	4
2L	2978411	2979288	FBgn0031485	CG9643	2L	2979182	2979186	2L_2979182_2979186	241.979698374859	-1.7437368991186	0.430405248925656	-4.05138390730871	5.09155871471296e-05	0.000956766353027755	4
2L	2979562	2987723	FBgn0250786	Chd1	2L	2979559	2979563	2L_2979559_2979563	781.248623552368	-1.22193197764659	0.408295875691869	-2.99276101081351	0.00276466149619688	0.0200624999750825	1
2L	2979562	2987723	FBgn0250786	Chd1	2L	2979975	2979979	2L_2979975_2979979	765.768927365957	-1.27602848376341	0.387343393330774	-3.29430811454097	0.0009866428292712	0.00948480811111458	4
2L	2979562	2987723	FBgn0250786	Chd1	2L	2987397	2987401	2L_2987397_2987401	275.551740028873	-0.735123554156943	0.267627498954838	-2.74681621667359	0.00601768446426554	0.0346504273134864	4
2L	2979562	2987723	FBgn0250786	Chd1	2L	2987659	2987663	2L_2987659_2987663	487.788819270449	-1.35802825484884	0.374121632489411	-3.62991106879464	0.000283518884281037	0.00368770849879053	4
2L	3026252	3029168	FBgn0031493	CG3605	2L	3028429	3028433	2L_3028429_3028433	398.13576018163	-1.13050028020294	0.40860184320272	-2.76675276680546	0.00566176745179575	0.0332198885805343	4
2L	3026252	3029168	FBgn0031493	CG3605	2L	3028807	3028811	2L_3028807_3028811	658.089219380217	-1.23119097089875	0.386815582485831	-3.18288876313262	0.00145813621070368	0.012666170431993	4
2L	3029253	3030616	FBgn0031494	CG17219	2L	3029250	3029254	2L_3029250_3029254	318.694940168888	-1.28142339746891	0.406390289450812	-3.15318409600929	0.00161499922167984	0.01365119342105	1
2L	3029253	3030616	FBgn0031494	CG17219	2L	3029461	3029465	2L_3029461_3029465	58.6409804241118	-2.41631993177104	0.648910213596435	-3.72365834462543	0.000196356610782327	0.00277599768549266	4
2L	3029253	3030616	FBgn0031494	CG17219	2L	3029710	3029714	2L_3029710_3029714	24.42260711907	-2.11122761472402	0.663139120972652	-3.18368732586219	0.00145411991092075	0.0126420084880661	4
2L	3035493	3037403	FBgn0031497	CG17259	2L	3037137	3037141	2L_3037137_3037141	34.4011212752831	-1.62963783333856	0.613396712783699	-2.65674366910605	0.00788994091004996	0.041823692569549	4
2L	3037230	3038793	FBgn0031498	CG17260	2L	3037661	3037665	2L_3037661_3037665	41.5697112246413	-1.47657635275723	0.549996283579412	-2.68470241861921	0.00725944096978424	0.0394705719046435	4
2L	3043947	3056143	FBgn0042627	FASN2	2L	3055886	3055890	2L_3055886_3055890	226.56797119755	-1.00270543905836	0.339655476159058	-2.95212504858541	0.00315595095326575	0.0220303322014836	4
2L	3056598	3068177	FBgn0283427	FASN1	2L	3058060	3058064	2L_3058060_3058064	250.531484919159	-1.14035297036407	0.408926987372448	-2.78864688704306	0.00529287394435884	0.031722991263268	4
2L	3056598	3068177	FBgn0283427	FASN1	2L	3058535	3058539	2L_3058535_3058539	161.801406536563	-1.07813862207531	0.41672260113217	-2.58718538218512	0.00967635169618448	0.0481871442429121	4
2L	3056598	3068177	FBgn0283427	FASN1	2L	3060023	3060027	2L_3060023_3060027	151.752571956981	-1.10217440876276	0.417705036711012	-2.63864285056561	0.00832386227683606	0.0434191112365795	4
2L	3056598	3068177	FBgn0283427	FASN1	2L	3063866	3063870	2L_3063866_3063870	52.7186652261002	-1.96594208512245	0.701294780199226	-2.80330346186801	0.00505820509097691	0.0307200895737679	4
2L	3056598	3068177	FBgn0283427	FASN1	2L	3064409	3064413	2L_3064409_3064413	9.22626185782075	-2.37459285299362	0.887703237538043	-2.67498500915612	0.00747325917568259	0.0402834417914462	4
2L	3056598	3068177	FBgn0283427	FASN1	2L	3065781	3065785	2L_3065781_3065785	42.9620828306331	-2.0452551934275	0.764028742113008	-2.67693488568391	0.00742990729293083	0.0401149561757538	4
2L	3056598	3068177	FBgn0283427	FASN1	2L	3067748	3067752	2L_3067748_3067752	320.316875700007	-1.11524485062362	0.38493829392073	-2.89720422269363	0.0037650457615309	0.0249332457067093	4
2L	3068345	3144786	FBgn0015600	toc	2L	3086484	3086488	2L_3086484_3086488	74.0592865125518	-1.80126401468894	0.670034867923479	-2.68831384890652	0.00718138639771227	0.0391929139095615	4
2L	3068345	3144786	FBgn0015600	toc	2L	3095530	3095534	2L_3095530_3095534	183.69535595062	1.13476335986028	0.281689785016437	4.0284150161642	5.61541520550149e-05	0.00103525465094096	4
2L	3163645	3169462	FBgn0014906	Hydr2	2L	3163883	3163887	2L_3163883_3163887	329.079711326241	-1.28178452209316	0.495821760549385	-2.58517197928729	0.00973304358110399	0.0483673205887693	4
2L	3175112	3200496	FBgn0085422	CG34393	2L	3193070	3193074	2L_3193070_3193074	60.1379168400719	-1.42998914083283	0.453359291793702	-3.15420719662571	0.00160934781752028	0.0136174766073551	4
2L	3334875	3354829	FBgn0020445	E23	2L	3341640	3341644	2L_3341640_3341644	21.9476789638063	8.3486858102676	1.2587765043465	6.63238134922278	3.30313839811883e-11	6.6441752800196e-09	4
2L	3334875	3354829	FBgn0020445	E23	2L	3342907	3342911	2L_3342907_3342911	47.0501418245779	2.74133709222265	0.584490128019357	4.69013411999297	2.73026027676643e-06	8.82509765355813e-05	4
2L	3334875	3354829	FBgn0020445	E23	2L	3348608	3348612	2L_3348608_3348612	122.274373979593	-2.30502749459416	0.62934126728494	-3.66260344651853	0.000249664878328169	0.00334489517178112	4
2L	3334875	3354829	FBgn0020445	E23	2L	3348977	3348981	2L_3348977_3348981	145.425912151343	-1.37303229125233	0.527168557756515	-2.60454131994438	0.00919973272824585	0.0465690416122181	4
2L	3357646	3358618	FBgn0031526	CG8838	2L	3358015	3358019	2L_3358015_3358019	185.65586908254	-1.01268292013657	0.380059338628565	-2.66453897381081	0.0077093932497724	0.0411633480764458	4
2L	3358640	3373372	FBgn0085423	CG34394	2L	3361383	3361387	2L_3361383_3361387	145.046102519783	-1.21363233378413	0.358797454926454	-3.38249983972962	0.000718293197972092	0.00751461000165276	4
2L	3358640	3373372	FBgn0085423	CG34394	2L	3363181	3363185	2L_3363181_3363185	94.514875595472	-1.12094268613978	0.33052535850796	-3.39139693002643	0.000695373125063698	0.00733591777810631	4
2L	3358640	3373372	FBgn0085423	CG34394	2L	3363799	3363803	2L_3363799_3363803	88.408190758426	-1.0015375784759	0.375763387149577	-2.66534104366381	0.00769102815410633	0.0410926667465113	4
2L	3358640	3373372	FBgn0085423	CG34394	2L	3364568	3364572	2L_3364568_3364572	169.967062234635	-1.30245209688478	0.419157258167788	-3.10731132887458	0.00188797455259105	0.0152672290176512	4
2L	3358640	3373372	FBgn0085423	CG34394	2L	3365046	3365050	2L_3365046_3365050	123.272102410263	-1.48148392568717	0.367733986714548	-4.02868372032515	5.60900183550041e-05	0.00103425852125326	4
2L	3358640	3373372	FBgn0085423	CG34394	2L	3368063	3368067	2L_3368063_3368067	44.3224262742857	-2.16436778559891	0.729544038390534	-2.96674041826697	0.00300974948107839	0.0213138144898091	4
2L	3358640	3373372	FBgn0085423	CG34394	2L	3368287	3368291	2L_3368287_3368291	36.5456694736991	-2.21107197284117	0.740494142364042	-2.98594120647907	0.00282706990744867	0.0203799841861802	4
2L	3358640	3373372	FBgn0085423	CG34394	2L	3368576	3368580	2L_3368576_3368580	736.29076738577	-1.15412970436164	0.399468514940361	-2.88916312849823	0.00386268632934074	0.0254083898494479	4
2L	3358640	3373372	FBgn0085423	CG34394	2L	3369004	3369008	2L_3369004_3369008	779.34527806135	-1.32005893257692	0.414951322245115	-3.18123804362082	0.00146647078525678	0.0127218390847086	4
2L	3375832	3376737	FBgn0031529	CG9662	2L	3376613	3376617	2L_3376613_3376617	152.860661144174	-2.27820796698059	0.417356483726894	-5.45866197318113	4.79736099880703e-08	3.03188159206105e-06	4
2L	3449683	3452106	FBgn0031534	Snx1	2L	3449929	3449933	2L_3449929_3449933	121.508680340118	-1.43895843058775	0.456603487795482	-3.15143985766547	0.00162467618011604	0.0137024462313111	4
2L	3449683	3452106	FBgn0031534	Snx1	2L	3450241	3450245	2L_3450241_3450245	142.705042722606	-1.1557582847656	0.443486241442686	-2.60607472512756	0.00915864783801825	0.0464345350226632	4
2L	3452466	3453755	FBgn0031535	CG12795	2L	3452675	3452679	2L_3452675_3452679	212.656838106355	-1.36558823826616	0.318729801491738	-4.28446989228761	1.83175410784337e-05	0.000419182638751531	4
2L	3514872	3517264	FBgn0031544	CG17593	2L	3515330	3515334	2L_3515330_3515334	180.635092925946	-1.24028547002186	0.449545822827576	-2.758974518372	0.00579830560282117	0.0337667778191936	4
2L	3622074	3656953	FBgn0000721	for	2L	3646628	3646632	2L_3646628_3646632	107.736715232534	-2.63606932902373	0.540945893331275	-4.87307392757931	1.09875083233832e-06	4.13506727506438e-05	4
2L	3622074	3656953	FBgn0000721	for	2L	3647046	3647050	2L_3647046_3647050	163.464774549238	-2.03000521267459	0.483265547200178	-4.20059990710184	2.66208663256867e-05	0.000565291045917061	4
2L	3718185	3729145	FBgn0003386	Shaw	2L	3720047	3720051	2L_3720047_3720051	57.316062801002	-1.25274859163041	0.400844795879608	-3.1252709390461	0.00177641359592867	0.0146075866995909	4
2L	3718185	3729145	FBgn0003386	Shaw	2L	3721016	3721020	2L_3721016_3721020	167.748684381752	-1.43072004626662	0.459469676984304	-3.1138508544395	0.00184662809946971	0.0150224600799418	4
2L	3730466	3754617	FBgn0031568	CG10019	2L	3751051	3751055	2L_3751051_3751055	84.8723239837233	-1.62037045526455	0.366821634639018	-4.41732521272668	9.99298200775767e-06	0.000256068444470595	4
2L	3730466	3754617	FBgn0031568	CG10019	2L	3752125	3752129	2L_3752125_3752129	225.547558120975	-1.51533418020807	0.340319255628103	-4.45268422267592	8.48034264157584e-06	0.000223577102448375	4
2L	3730466	3754617	FBgn0031568	CG10019	2L	3752506	3752510	2L_3752506_3752510	157.770855077084	-1.69355902941484	0.429577809030688	-3.94238015514869	8.06769661208877e-05	0.00138125982739423	4
2L	3730466	3754617	FBgn0031568	CG10019	2L	3753514	3753518	2L_3753514_3753518	266.708638002743	-1.79023970852292	0.498797324383699	-3.58911249320531	0.000331805647942525	0.00416701495969916	4
2L	3803545	3810671	FBgn0021800	Reph	2L	3807841	3807845	2L_3807841_3807845	668.782158188401	-1.02649100146041	0.381686205162142	-2.68935839854195	0.00715895121954072	0.0390881829006457	4
2L	3803545	3810671	FBgn0021800	Reph	2L	3808279	3808283	2L_3808279_3808283	380.039898048419	-1.07148213588864	0.38753041576301	-2.76489816619683	0.00569405685141912	0.0333446001473215	4
2L	3803545	3810671	FBgn0021800	Reph	2L	3808774	3808778	2L_3808774_3808778	95.9238593911203	-1.22979407948444	0.402159965884912	-3.05797240851262	0.00222840092914454	0.0172047809915945	4
2L	3867697	3871425	FBgn0031575	Cep97	2L	3868966	3868970	2L_3868966_3868970	21.511938098849	-1.73347173964669	0.645103956716243	-2.68711999298616	0.00720710569327654	0.0392892981896824	4
2L	3902928	3991713	FBgn0051774	fred	2L	3920121	3920125	2L_3920121_3920125	474.920972731886	-1.1226763759405	0.422737859022375	-2.65572707052262	0.00791376347764688	0.0419022449717063	4
2L	3902928	3991713	FBgn0051774	fred	2L	3930495	3930499	2L_3930495_3930499	80.7002803735134	0.964594104743151	0.371262159869289	2.59814817939635	0.00937280376381507	0.0471687748804071	4
2L	3902928	3991713	FBgn0051774	fred	2L	3931331	3931335	2L_3931331_3931335	5.48052113218232	4.55272247594124	1.63607839920474	2.78270434849223	0.00539079053073668	0.0321350570828259	4
2L	3902928	3991713	FBgn0051774	fred	2L	3935320	3935324	2L_3935320_3935324	58.4767171614461	-1.43489238883554	0.506869431676401	-2.83089154556002	0.00464184577658495	0.0288927694891347	4
2L	3902928	3991713	FBgn0051774	fred	2L	3935510	3935514	2L_3935510_3935514	62.4554579516081	-1.60320984321721	0.538257293387325	-2.97851949785575	0.00289644600617895	0.0207413693230723	4
2L	3902928	3991713	FBgn0051774	fred	2L	3935646	3935650	2L_3935646_3935650	169.785729757714	-1.64157239872695	0.414326728939701	-3.96202389097099	7.43171017213274e-05	0.00129545963099283	4
2L	3902928	3991713	FBgn0051774	fred	2L	3936057	3936061	2L_3936057_3936061	176.144367921553	-1.72234143826219	0.336188575985652	-5.12314088369171	3.00487657869288e-07	1.39968736866648e-05	4
2L	4189340	4198071	FBgn0031589	CG3714	2L	4194413	4194417	2L_4194413_4194417	91.0155696726254	1.23985061663491	0.357597015569923	3.46717271859467	0.00052596380956707	0.00592249421817046	4
2L	4224650	4227097	FBgn0031590	CG3702	2L	4226629	4226633	2L_4226629_4226633	57.0820278283292	-2.51245345848225	0.699775716224109	-3.59036960019003	0.000330209397580805	0.0041507868584301	4
2L	4227699	4228561	FBgn0003941	RpL40	2L	4228416	4228420	2L_4228416_4228420	59.4366592526755	-1.61144106959729	0.575612757298561	-2.79952285484435	0.00511781934742705	0.0309645914234116	4
2L	4283148	4323781	FBgn0010473	tutl	2L	4285567	4285571	2L_4285567_4285571	25.686450616741	-2.53988629733017	0.978438272324048	-2.59585746916592	0.00943551967995829	0.0473877291726111	4
2L	4283148	4323781	FBgn0010473	tutl	2L	4285721	4285725	2L_4285721_4285725	74.3439816830142	-2.66578123615438	0.817657487920515	-3.26026640193079	0.0011130761304631	0.0103841802853281	4
2L	4283148	4323781	FBgn0010473	tutl	2L	4285953	4285957	2L_4285953_4285957	256.385297975912	-0.935697243261268	0.335824722274818	-2.78626670759383	0.00533189821238189	0.0318820888641558	4
2L	4283148	4323781	FBgn0010473	tutl	2L	4289561	4289565	2L_4289561_4289565	233.628394459149	-1.47266962234012	0.567196580995017	-2.59640073950492	0.00942061205815355	0.0473325945264136	4
2L	4283148	4323781	FBgn0010473	tutl	2L	4299496	4299500	2L_4299496_4299500	227.474170275466	-1.1950511392861	0.399363442214326	-2.99238992097016	0.00276802471647851	0.0200773222749414	4
2L	4283148	4323781	FBgn0010473	tutl	2L	4304726	4304730	2L_4304726_4304730	214.886913495005	-1.1897830330576	0.410887326188143	-2.89564305644416	0.00378382520547812	0.0250220028960227	4
2L	4283148	4323781	FBgn0010473	tutl	2L	4305659	4305663	2L_4305659_4305663	408.887434198673	-0.949455923863507	0.348774665758902	-2.722261726773	0.00648367702916872	0.03653612135805	4
2L	4283148	4323781	FBgn0010473	tutl	2L	4305887	4305891	2L_4305887_4305891	177.152875244992	-1.2561453560112	0.406682363779794	-3.08876279840689	0.00200991842978134	0.0159658226793958	4
2L	4283148	4323781	FBgn0010473	tutl	2L	4306248	4306252	2L_4306248_4306252	25.2925091056087	-1.9832461006098	0.743826073390704	-2.66627666272742	0.00766965471774396	0.0410127140010706	4
2L	4283148	4323781	FBgn0010473	tutl	2L	4306812	4306816	2L_4306812_4306816	39.0317585866726	-2.03670807060413	0.678183409044893	-3.0031817992606	0.00267172778130958	0.0195883975195388	4
2L	4283148	4323781	FBgn0010473	tutl	2L	4308438	4308442	2L_4308438_4308442	50.8546147589132	-2.2018909670865	0.710569255601395	-3.09877038688216	0.00194325560272224	0.0155892874929766	4
2L	4283148	4323781	FBgn0010473	tutl	2L	4308666	4308670	2L_4308666_4308670	103.025669244029	-1.77815317741472	0.488973732259199	-3.63650040913065	0.000276367204453793	0.00361327797992557	4
2L	4283148	4323781	FBgn0010473	tutl	2L	4319794	4319798	2L_4319794_4319798	145.735510810319	-1.15983220221442	0.450701647270909	-2.57339241877071	0.0100706950297021	0.0495484293193504	4
2L	4283148	4323781	FBgn0010473	tutl	2L	4319998	4320002	2L_4319998_4320002	57.194473565536	-2.50966958068322	0.858849166881334	-2.92213077390104	0.00347645539186388	0.0235772138469574	4
2L	4283148	4323781	FBgn0010473	tutl	2L	4320254	4320258	2L_4320254_4320258	118.423558159585	-1.70555087231334	0.632668535028967	-2.69580479806104	0.007021880269227	0.0385568165063715	4
2L	4283148	4323781	FBgn0010473	tutl	2L	4321544	4321548	2L_4321544_4321548	41.8703481978581	-1.26548073284007	0.3904173953602	-3.24135335125766	0.00118963624852565	0.0109027183161662	4
2L	4283148	4323781	FBgn0010473	tutl	2L	4322305	4322309	2L_4322305_4322309	28.7585480118516	-2.37273173306597	0.69753321618405	-3.40160393514494	0.000669916492272141	0.00713685345661421	4
2L	4283148	4323781	FBgn0010473	tutl	2L	4322537	4322541	2L_4322537_4322541	48.4283284877764	-2.57180845963202	0.625981899544242	-4.10843901637487	3.9834235543491e-05	0.000785287064962892	4
2L	4283148	4323781	FBgn0010473	tutl	2L	4323765	4323769	2L_4323765_4323769	254.909288344785	-1.12335898806655	0.411143227276666	-2.73228138891516	0.00628973968119632	0.0357814109547286	4
2L	4333913	4345776	FBgn0020762	Atet	2L	4343217	4343221	2L_4343217_4343221	52.2589909867825	-2.47058518254136	0.785551081375644	-3.14503441102125	0.0016606729532945	0.0139120680481204	4
2L	4333913	4345776	FBgn0020762	Atet	2L	4344955	4344959	2L_4344955_4344959	176.516264937584	-1.10581582353973	0.36797241742723	-3.00515954774904	0.00265441571752431	0.0194995264842907	4
2L	4394196	4400487	FBgn0022153	l(2)k05819	2L	4394739	4394743	2L_4394739_4394743	114.235189554442	-1.06558868260557	0.367670425228133	-2.89821701580809	0.00375290810415189	0.0248778079207178	4
2L	4394196	4400487	FBgn0022153	l(2)k05819	2L	4395185	4395189	2L_4395185_4395189	41.3712098926136	-1.3165052284707	0.434412422213115	-3.03054231682365	0.00244114976482326	0.0183748476342938	4
2L	4394196	4400487	FBgn0022153	l(2)k05819	2L	4395907	4395911	2L_4395907_4395911	45.5050307402619	-2.28801328728547	0.437998594396064	-5.2237913923909	1.75296257363034e-07	8.93578890408608e-06	4
2L	4394196	4400487	FBgn0022153	l(2)k05819	2L	4396104	4396108	2L_4396104_4396108	47.1825181657685	-2.79466255297379	0.960865221502596	-2.90848548832219	0.00363184031857722	0.0243073926574414	4
2L	4394196	4400487	FBgn0022153	l(2)k05819	2L	4396861	4396865	2L_4396861_4396865	350.310579945058	-2.25317042283416	0.40899333282818	-5.50906394305632	3.60746856430834e-08	2.40457510021309e-06	4
2L	4394196	4400487	FBgn0022153	l(2)k05819	2L	4397157	4397161	2L_4397157_4397161	369.914574290279	-2.24139576059524	0.39177622704191	-5.72111222143009	1.05828964527318e-08	8.57553834916102e-07	4
2L	4394196	4400487	FBgn0022153	l(2)k05819	2L	4398957	4398961	2L_4398957_4398961	211.771202372432	-1.09431153244327	0.383256409524607	-2.85529871190063	0.00429963680986685	0.0273467317994351	4
2L	4403992	4441282	FBgn0031602	CG15431	2L	4424569	4424573	2L_4424569_4424573	143.97729952105	0.954987746183524	0.324593555545214	2.94210322376687	0.00325991243052979	0.0225416455129411	4
2L	4403992	4441282	FBgn0031602	CG15431	2L	4436134	4436138	2L_4436134_4436138	104.471966112871	1.09397685279769	0.314356349620274	3.48005330294477	0.000501314032989693	0.00571533165788283	4
2L	4442320	4442985	FBgn0031603	CG15432	2L	4442554	4442558	2L_4442554_4442558	202.893472312055	-1.07710986874612	0.354757892117897	-3.03618296499566	0.0023959392663864	0.0181352046611987	4
2L	4442870	4444680	FBgn0027609	morgue	2L	4443063	4443067	2L_4443063_4443067	238.476443266822	-1.15759366015208	0.37688968623363	-3.07143894469561	0.00213029726626668	0.0166564859528388	4
2L	4442870	4444680	FBgn0027609	morgue	2L	4444510	4444514	2L_4444510_4444514	83.3138099963914	-1.36554144290804	0.490801149969586	-2.78227025953925	0.00539800681644473	0.032158510205951	4
2L	4449295	4453038	FBgn0031606	CG15439	2L	4452835	4452839	2L_4452835_4452839	445.389668069603	-0.961137795474664	0.316085217944007	-3.04075528025776	0.00235985548514476	0.017937669846027	4
2L	4453169	4454453	FBgn0031607	CG15440	2L	4453587	4453591	2L_4453587_4453591	501.566715832625	-0.855767385864107	0.26887926557304	-3.18271988745686	0.00145898686434898	0.0126724845064268	4
2L	4453169	4454453	FBgn0031607	CG15440	2L	4454204	4454208	2L_4454204_4454208	592.222361030366	-0.878313198575186	0.295744850257443	-2.96983429402278	0.00297960425046458	0.0211658781363745	4
2L	4458595	4459638	FBgn0053002	mRpL27	2L	4459131	4459135	2L_4459131_4459135	255.773194178497	-0.979875688154449	0.352572672640017	-2.77921621326256	0.00544902425103009	0.0323650702780255	4
2L	4463611	4465075	FBgn0031610	CG15436	2L	4464715	4464719	2L_4464715_4464719	189.522670380229	-1.55623707808416	0.438906014757977	-3.5457182762517	0.00039154456301671	0.0047267891215544	4
2L	4465174	4468022	FBgn0031611	CG17840	2L	4465498	4465502	2L_4465498_4465502	174.800191338697	-1.40738238729861	0.532526033594486	-2.64284241241495	0.00822132896991905	0.0430289615200998	4
2L	4465174	4468022	FBgn0031611	CG17840	2L	4465718	4465722	2L_4465718_4465722	28.5011251688298	-2.580784770963	0.97962589072132	-2.63445953746967	0.00842713473346994	0.0438214425894558	4
2L	4734592	4794044	FBgn0031627	CG15630	2L	4736179	4736183	2L_4736179_4736183	174.763556831655	1.46296959849104	0.445824640484567	3.28149111924577	0.00103259776125027	0.00981583855789867	4
2L	4734592	4794044	FBgn0031627	CG15630	2L	4736694	4736698	2L_4736694_4736698	170.52807261611	1.89610174393663	0.448629102973368	4.22643500247729	2.37422809653236e-05	0.000516264138123328	4
2L	4734592	4794044	FBgn0031627	CG15630	2L	4750894	4750898	2L_4750894_4750898	88.4720792572698	2.00143625730889	0.504014022009824	3.97099320635544	7.15736205109307e-05	0.0012558686482247	4
2L	4734592	4794044	FBgn0031627	CG15630	2L	4751564	4751568	2L_4751564_4751568	91.8519570330375	1.83552027809767	0.507068418924034	3.6198670822224	0.000294754387036047	0.00380244858089821	4
2L	4734592	4794044	FBgn0031627	CG15630	2L	4764385	4764389	2L_4764385_4764389	138.431794517272	2.93286912483392	0.472995827683726	6.20062366976103	5.62398470267899e-10	7.29330018744884e-08	4
2L	4734592	4794044	FBgn0031627	CG15630	2L	4771632	4771636	2L_4771632_4771636	100.688390555226	3.40964990718429	0.424611782803134	8.03004072255133	9.74403174360062e-16	1.02321327798647e-12	4
2L	4734592	4794044	FBgn0031627	CG15630	2L	4773670	4773674	2L_4773670_4773674	47.1134805924013	3.87170127700948	0.656011964163581	5.90187601524298	3.59391216623684e-09	3.4522325973767e-07	4
2L	4734592	4794044	FBgn0031627	CG15630	2L	4773951	4773955	2L_4773951_4773955	35.4096385370078	3.50997144885287	0.677377153619436	5.18170922963375	2.19861774574623e-07	1.07782274015074e-05	4
2L	4830846	4835300	FBgn0031634	Ir25a	2L	4833621	4833625	2L_4833621_4833625	267.831541235612	-1.37918693579869	0.48883689065241	-2.8213642672467	0.00478198690359422	0.0295027988633679	4
2L	4830846	4835300	FBgn0031634	Ir25a	2L	4833991	4833995	2L_4833991_4833995	384.292658480041	-1.14493438116508	0.378246563588193	-3.02695249972343	0.00247032773964154	0.0185246188697958	4
2L	4830846	4835300	FBgn0031634	Ir25a	2L	4834597	4834601	2L_4834597_4834601	217.807045462252	-1.21470268038176	0.292125885076614	-4.15814805340919	3.20838066814848e-05	0.000658026535111606	4
2L	4830846	4835300	FBgn0031634	Ir25a	2L	4835172	4835176	2L_4835172_4835176	347.821406963194	-1.09251937028827	0.341526319333837	-3.19893170288978	0.00137937842061915	0.0121594799790495	4
2L	4835335	4837999	FBgn0031635	tank	2L	4836017	4836021	2L_4836017_4836021	116.491554463072	-1.12073106109648	0.387815450287627	-2.88985665801938	0.00385417524894783	0.0253676113714297	4
2L	4835335	4837999	FBgn0031635	tank	2L	4837394	4837398	2L_4837394_4837398	40.3390812273608	-1.59129458280403	0.608671775809264	-2.61437222169257	0.00893915904755332	0.0456563334293475	4
2L	4835335	4837999	FBgn0031635	tank	2L	4837871	4837875	2L_4837871_4837875	262.201809873524	-1.05398231394485	0.340018829943804	-3.09977630979744	0.00193666844410923	0.0155515177239959	4
2L	4838347	4841465	FBgn0031636	CG12194	2L	4838489	4838493	2L_4838489_4838493	517.93128563403	-1.26073136061018	0.327950371143604	-3.84427484016517	0.00012090943926779	0.00189638219342326	4
2L	4841482	4847295	FBgn0031637	mxt	2L	4846309	4846313	2L_4846309_4846313	345.016435624472	-1.0118555496138	0.370399554821971	-2.73179472394381	0.00629903739630522	0.035814996655929	4
2L	4841482	4847295	FBgn0031637	mxt	2L	4846845	4846849	2L_4846845_4846849	1121.91931256669	-1.17687040911319	0.302107548919648	-3.89553459793287	9.79823737360621e-05	0.00160869585513037	4
2L	4841482	4847295	FBgn0031637	mxt	2L	4847205	4847209	2L_4847205_4847209	773.73569652629	-1.17118102092005	0.352571274827024	-3.3218276829122	0.00089429904708023	0.00883480901157034	4
2L	4852864	4876792	FBgn0051660	pog	2L	4855137	4855141	2L_4855137_4855141	142.824205422739	-1.40765945899113	0.53936859870951	-2.60982834810757	0.00905876646369343	0.0460825948940392	4
2L	4852864	4876792	FBgn0051660	pog	2L	4860216	4860220	2L_4860216_4860220	123.94290163573	-1.34594495051442	0.414855171839178	-3.24437307734996	0.00117709462796715	0.0108133442437154	4
2L	4852864	4876792	FBgn0051660	pog	2L	4870453	4870457	2L_4870453_4870457	334.890997981655	-1.05019635236848	0.334922653838312	-3.13563845363377	0.00171480463354226	0.01424353517179	4
2L	4852864	4876792	FBgn0051660	pog	2L	4870786	4870790	2L_4870786_4870790	367.469520979143	-1.46730433069011	0.438963203312466	-3.34265906485478	0.000829797819896932	0.00835995276677269	4
2L	4852864	4876792	FBgn0051660	pog	2L	4871189	4871193	2L_4871189_4871193	315.54991056317	-1.56295421675671	0.491018330022584	-3.18308731302317	0.00145713666795569	0.0126619725523834	4
2L	4852864	4876792	FBgn0051660	pog	2L	4874393	4874397	2L_4874393_4874397	209.65870486433	-0.97485000720752	0.34823479372439	-2.79940438111151	0.00511969771229886	0.0309750409558875	4
2L	4876891	4883107	FBgn0000286	Cf2	2L	4882337	4882341	2L_4882337_4882341	275.666851280945	-1.0804276368738	0.369436838907533	-2.92452598952706	0.00344981270829923	0.0234571226516027	4
2L	4876891	4883107	FBgn0000286	Cf2	2L	4882658	4882662	2L_4882658_4882662	440.660843223561	-1.26444630189208	0.304550533292978	-4.15184399193181	3.29807065861351e-05	0.000673050959361143	4
2L	4892112	4903889	FBgn0031645	CG3036	2L	4895426	4895430	2L_4895426_4895430	107.285773517641	-1.33681552281094	0.408365671435173	-3.27357468151716	0.00106196323822639	0.0100247136439767	4
2L	4942742	4944305	FBgn0031650	CG14044	2L	4944195	4944199	2L_4944195_4944199	108.859773788727	-2.43781699285735	0.703568295755477	-3.46493298172236	0.000530363628724768	0.00596154688075497	4
2L	4944256	4945361	FBgn0031651	mRpL24	2L	4944396	4944400	2L_4944396_4944400	49.118838950846	-2.78527262726346	0.780592365762014	-3.56815253316561	0.000359507205822177	0.00443627645665876	4
2L	4944256	4945361	FBgn0031651	mRpL24	2L	4944566	4944570	2L_4944566_4944570	21.3802425100301	-2.79430714889681	0.995371643145162	-2.80730033665355	0.00499586393120654	0.0304447405435868	4
2L	4966367	4967775	FBgn0015834	Trip1	2L	4966896	4966900	2L_4966896_4966900	143.265765872063	-1.6890342226292	0.395232122312781	-4.27352466379878	1.92406990415309e-05	0.000436399983208401	4
2L	4966367	4967775	FBgn0015834	Trip1	2L	4967282	4967286	2L_4967282_4967286	146.289717249947	-1.52612328799848	0.457136787256785	-3.33843901987529	0.000842505204626485	0.00845386905184281	4
2L	4967832	4968935	FBgn0262467	Scox	2L	4968152	4968156	2L_4968152_4968156	394.888907240629	-1.07375237825886	0.335797958258022	-3.19761437451568	0.00138569447751915	0.0121978285088402	4
2L	4967832	4968935	FBgn0262467	Scox	2L	4968714	4968718	2L_4968714_4968718	548.559563920232	-1.27504815650071	0.403753549720098	-3.15798624528413	0.00158863053403609	0.0134946204872497	4
2L	4969004	4970216	FBgn0031657	CG3756	2L	4969144	4969148	2L_4969144_4969148	331.182205802096	-1.29623739140603	0.457770150679566	-2.83163371286168	0.00463108659530861	0.0288420675795539	4
2L	4970135	4973921	FBgn0010607	l(2)05714	2L	4971152	4971156	2L_4971152_4971156	234.035516464657	-0.849789155992025	0.262467033602475	-3.23769863334186	0.00120498023743934	0.01100621863712	4
2L	4970135	4973921	FBgn0010607	l(2)05714	2L	4972068	4972072	2L_4972068_4972072	76.7753944792081	-1.35761958362431	0.426892387854992	-3.18023844474236	0.00147153913471982	0.0127539204917594	4
2L	4971702	4973687	FBgn0031659	CG14043	2L	4972068	4972072	2L_4972068_4972072	76.7753944792081	-1.35761958362431	0.426892387854992	-3.18023844474236	0.00147153913471982	0.0127539204917594	4
2L	4979513	4981592	FBgn0031664	CG8892	2L	4980916	4980920	2L_4980916_4980920	668.17953581522	-1.10483304651428	0.417823875869545	-2.64425541555035	0.00818708514285115	0.0429001753040418	4
2L	4979513	4981592	FBgn0031664	CG8892	2L	4981346	4981350	2L_4981346_4981350	917.940450839943	-1.1977634953514	0.389951321263891	-3.07157183483638	0.00212934920983223	0.0166542067146702	4
2L	4992808	5009720	FBgn0053113	Rtnl1	2L	5001098	5001102	2L_5001098_5001102	22.2005477079299	-3.35081768365837	1.18660522704087	-2.82386897284665	0.00474477775509976	0.0293395334850149	4
2L	4992808	5009720	FBgn0053113	Rtnl1	2L	5009368	5009372	2L_5009368_5009372	67.7705934068736	-2.18997905812918	0.84188144589545	-2.60129151058776	0.00928734980073692	0.0468665790329069	4
2L	5010922	5012127	FBgn0031670	CG3887	2L	5011666	5011670	2L_5011666_5011670	257.189990360521	-0.859243342435486	0.329099482081229	-2.61089241770185	0.00903062977609537	0.045997313516529	4
2L	5010922	5012127	FBgn0031670	CG3887	2L	5012079	5012083	2L_5012079_5012083	691.877111169414	-1.0184679414329	0.327529610807458	-3.10954462688754	0.00187375976358141	0.0151846619941839	4
2L	5012144	5028191	FBgn0016075	vkg	2L	5012431	5012435	2L_5012431_5012435	484.984459495601	-1.09457799092367	0.414189836727755	-2.64269640117493	0.00822487481737848	0.0430420191317171	4
2L	5029609	5037279	FBgn0000299	Cg25C	2L	5036837	5036841	2L_5036837_5036841	29.1228332080465	-2.55791952777347	0.742752282461979	-3.44383933670969	0.000573516395756173	0.00633326890612091	4
2L	5037709	5040818	FBgn0260451	CG14042	2L	5038655	5038659	2L_5038655_5038659	99.7896058956964	-1.45806858665342	0.407132476180335	-3.58131240310975	0.000341872571065061	0.00426467027912583	4
2L	5037709	5040818	FBgn0260470	SP555	2L	5038655	5038659	2L_5038655_5038659	99.7896058956964	-1.45806858665342	0.407132476180335	-3.58131240310975	0.000341872571065061	0.00426467027912583	4
2L	5040648	5044712	FBgn0031673	CG31650	2L	5041370	5041374	2L_5041370_5041374	6.32517357067117	-4.44399107485498	1.50704011852047	-2.94882068515723	0.00318989000122864	0.0221968734757735	4
2L	5043270	5048365	FBgn0053995	CG33995	2L	5045567	5045571	2L_5045567_5045571	332.920494384683	-0.992771635637915	0.366946197522177	-2.70549645245449	0.00682023767387164	0.0378178883523179	4
2L	5043270	5048365	FBgn0053995	CG33995	2L	5045941	5045945	2L_5045941_5045945	303.393003434535	-1.18642323198364	0.380410210758948	-3.11879964950635	0.00181589391905156	0.014833132520199	4
2L	5043270	5048365	FBgn0264742	CG44000	2L	5045567	5045571	2L_5045567_5045571	332.920494384683	-0.992771635637915	0.366946197522177	-2.70549645245449	0.00682023767387164	0.0378178883523179	4
2L	5043270	5048365	FBgn0264742	CG44000	2L	5045941	5045945	2L_5045941_5045945	303.393003434535	-1.18642323198364	0.380410210758948	-3.11879964950635	0.00181589391905156	0.014833132520199	4
2L	5043270	5048365	FBgn0264743	CG44001	2L	5045567	5045571	2L_5045567_5045571	332.920494384683	-0.992771635637915	0.366946197522177	-2.70549645245449	0.00682023767387164	0.0378178883523179	4
2L	5043270	5048365	FBgn0264743	CG44001	2L	5045941	5045945	2L_5045941_5045945	303.393003434535	-1.18642323198364	0.380410210758948	-3.11879964950635	0.00181589391905156	0.014833132520199	4
2L	5058404	5059790	FBgn0028694	Rpn11	2L	5058805	5058809	2L_5058805_5058809	34.3357734805828	-2.39301067490054	0.785324665688785	-3.04716097615717	0.00231013957060782	0.0176686460088231	4
2L	5058404	5059790	FBgn0028694	Rpn11	2L	5058977	5058981	2L_5058977_5058981	19.8713426532374	-2.60217464883066	0.953026397203919	-2.73043292028969	0.00632512037927305	0.0359294378010383	4
2L	5060815	5070750	FBgn0028572	qtc	2L	5070272	5070276	2L_5070272_5070276	690.360855513818	-1.35850592250708	0.441502360302039	-3.07700715705734	0.00209090280527541	0.0164227888829871	4
2L	5060815	5070750	FBgn0028572	qtc	2L	5070663	5070667	2L_5070663_5070667	1047.62023347597	-1.27345271093071	0.374582965058151	-3.39965462853607	0.000674710177943699	0.00717299484539615	4
2L	5072170	5093592	FBgn0031681	pgant5	2L	5091757	5091761	2L_5091757_5091761	69.5749009126993	-1.49791762521829	0.505754653154416	-2.9617475902114	0.00305898440708047	0.0215603216838126	4
2L	5072170	5093592	FBgn0031681	pgant5	2L	5092235	5092239	2L_5092235_5092239	76.3746867358518	-1.3219612833586	0.445676304434948	-2.96619153902438	0.0030151264617463	0.0213349527638183	4
2L	5093976	5095910	FBgn0031682	CG5828	2L	5094129	5094133	2L_5094129_5094133	8.18453951323271	-2.89391027821011	0.911414056171552	-3.17518723637657	0.00149739846938941	0.012908023562343	4
2L	5093976	5095910	FBgn0031682	CG5828	2L	5094258	5094262	2L_5094258_5094262	11.5702895015864	-2.87203985931206	1.05759380790794	-2.7156360389376	0.00661485937344638	0.037027232467258	4
2L	5093976	5095910	FBgn0031682	CG5828	2L	5094420	5094424	2L_5094420_5094424	17.7302077172595	-2.91081970438628	0.899248731187192	-3.23694613451765	0.00120816214282869	0.0110280812045979	4
2L	5096227	5099294	FBgn0031683	CG4230	2L	5097360	5097364	2L_5097360_5097364	359.605611482899	-1.79709745727435	0.615264365578097	-2.92085412030292	0.00349073236054046	0.0236474806170259	4
2L	5096227	5099294	FBgn0031683	CG4230	2L	5098042	5098046	2L_5098042_5098046	80.1506353002338	-1.95251161419638	0.629570365730986	-3.10133977149535	0.00192647099989288	0.0154959191462492	4
2L	5096227	5099294	FBgn0031683	CG4230	2L	5098421	5098425	2L_5098421_5098425	205.170673675261	-1.77602637290168	0.501549665152271	-3.54107777614102	0.000398496092129632	0.00479141539975348	4
2L	5096227	5099294	FBgn0031683	CG4230	2L	5098635	5098639	2L_5098635_5098639	16.1302533355787	-3.88254704760925	1.12825958519524	-3.44118241808455	0.000579177922435422	0.00637893205794194	4
2L	5099177	5100288	FBgn0031684	ND-13A	2L	5099319	5099323	2L_5099319_5099323	162.699182045512	-1.66923577878114	0.469856312540706	-3.55265159630377	0.000381369203333659	0.00463620333817542	4
2L	5099177	5100288	FBgn0031684	ND-13A	2L	5099688	5099692	2L_5099688_5099692	247.124311363264	-1.52977165142385	0.434737365726781	-3.51884096474298	0.000433436449827467	0.00511137496880159	4
2L	5100877	5207002	FBgn0261836	Msp300	2L	5109181	5109185	2L_5109181_5109185	390.886011710184	-1.23959520964929	0.442748160254612	-2.79977495318429	0.00511382447789111	0.0309468218426222	4
2L	5100877	5207002	FBgn0261836	Msp300	2L	5109609	5109613	2L_5109609_5109613	577.679400233356	-1.2430861716041	0.409497103128453	-3.03564094130883	0.00240025012784014	0.0181545873943317	4
2L	5100877	5207002	FBgn0261836	Msp300	2L	5111378	5111382	2L_5111378_5111382	94.4979973667859	-1.787117662689	0.657300636356947	-2.71887407959013	0.00655045396597423	0.0367848661064231	4
2L	5100877	5207002	FBgn0261836	Msp300	2L	5124222	5124226	2L_5124222_5124226	44.9829607295842	-2.03092451517188	0.760455690978548	-2.67066778415255	0.00757005279345551	0.0406350321233727	4
2L	5100877	5207002	FBgn0261836	Msp300	2L	5195510	5195514	2L_5195510_5195514	105.098809424043	-1.88094348075302	0.51697130520567	-3.63839049056062	0.000274347237888567	0.00359180592904488	4
2L	5100877	5207002	FBgn0261836	Msp300	2L	5196944	5196948	2L_5196944_5196948	274.635861468377	-1.15703238748896	0.437212657101802	-2.64638355888118	0.0081357509330648	0.0427109715949702	4
2L	5100877	5207002	FBgn0261836	Msp300	2L	5196965	5196969	2L_5196965_5196969	90.138317096181	-0.955639055640984	0.36362124627585	-2.62811666102706	0.00858590649182474	0.04438153256661	4
2L	5100877	5207002	FBgn0261836	Msp300	2L	5197931	5197935	2L_5197931_5197935	328.589931968739	-1.31530560296882	0.487186464082944	-2.69979915276317	0.00693813477320008	0.0382630751747545	4
2L	5271728	5278548	FBgn0000228	Bsg25D	2L	5277909	5277913	2L_5277909_5277913	22.3848206280725	-2.63661536122679	0.917098096549228	-2.87495456718055	0.00404085638715235	0.0261820243918364	4
2L	5288944	5311223	FBgn0016076	vri	2L	5305793	5305797	2L_5305793_5305797	1171.38760940884	-1.140643777291	0.404979173487428	-2.81654922515765	0.0048542603545338	0.0298384941996538	4
2L	5327227	5327969	FBgn0015031	cype	2L	5327716	5327720	2L_5327716_5327720	520.348298462862	-1.56046734466355	0.481826571157642	-3.23864941884453	0.0012009709562093	0.0109780100788237	4
2L	5327975	5328879	FBgn0031700	CG14022	2L	5328142	5328146	2L_5328142_5328146	419.976520223182	-1.29697872523561	0.453064275422838	-2.86268151251865	0.00420072575191321	0.0269162064274209	4
2L	5521281	5523898	FBgn0031710	CG7371	2L	5523369	5523373	2L_5523369_5523373	186.092222656842	-0.866744369657092	0.336781371662964	-2.57361137695137	0.0100643248135288	0.0495277977269086	4
2L	5521281	5523898	FBgn0031710	CG7371	2L	5523483	5523487	2L_5523483_5523487	88.8287017287574	-2.27223264157998	0.687650241582366	-3.30434355167431	0.000951990932199496	0.00923829577767056	4
2L	5521281	5523898	FBgn0031710	CG7371	2L	5523734	5523738	2L_5523734_5523738	88.3387938703627	-2.06912786400711	0.570212055824871	-3.62869890748609	0.000284853231629439	0.00370271227920377	4
2L	5524139	5525809	FBgn0031711	CG6907	2L	5524483	5524487	2L_5524483_5524487	148.819879003277	-0.883460989151725	0.27972028979368	-3.15837292247681	0.00158652461961159	0.0134817393579544	4
2L	5525905	5535958	FBgn0051989	Cap-D3	2L	5527054	5527058	2L_5527054_5527058	95.5650894842221	-1.40997108498487	0.53847453609218	-2.61845452380593	0.00883290641445062	0.0452808076475622	4
2L	5526957	5527854	FBgn0051648	CG31648	2L	5527054	5527058	2L_5527054_5527058	95.5650894842221	-1.40997108498487	0.53847453609218	-2.61845452380593	0.00883290641445062	0.0452808076475622	4
2L	5662849	5670838	FBgn0031728	Hsp60C	2L	5668676	5668680	2L_5668676_5668680	70.3496738862666	2.2702364915408	0.530977472182813	4.27557968176693	1.90640599363809e-05	0.000433360282532509	4
2L	5706374	5713791	FBgn0031730	CG7236	2L	5711970	5711974	2L_5711970_5711974	464.258694055849	-1.2582057214382	0.33570681004998	-3.74793028848857	0.000178299790781585	0.00256998583539244	4
2L	5706374	5713791	FBgn0031730	CG7236	2L	5712259	5712263	2L_5712259_5712263	369.121199875709	-1.4315850528971	0.418062468209322	-3.42433287309665	0.000616310794401666	0.0066864855752909	4
2L	5706374	5713791	FBgn0031730	CG7236	2L	5712627	5712631	2L_5712627_5712631	149.332388110046	-1.47575023939654	0.565353119017638	-2.61031590656264	0.0090458644855886	0.046044778621395	4
2L	5706374	5713791	FBgn0031730	CG7236	2L	5712934	5712938	2L_5712934_5712938	74.3397476582209	-1.66634025872637	0.623710051161207	-2.67165849840646	0.00754774181675279	0.0405506669673148	4
2L	5767002	5800253	FBgn0031738	CG9171	2L	5775490	5775494	2L_5775490_5775494	127.522735935401	-1.12772267347724	0.321914454413747	-3.50317501440247	0.000459747283749708	0.00534621680952127	4
2L	5767002	5800253	FBgn0031738	CG9171	2L	5775747	5775751	2L_5775747_5775751	110.098497659622	-1.69844011769109	0.46614345097064	-3.64359965618837	0.000268851488709233	0.00354101637872337	4
2L	5800517	5801975	FBgn0031739	CG14005	2L	5801061	5801065	2L_5801061_5801065	319.274483977588	-1.00067097848152	0.35087158395003	-2.85195787933638	0.00434508577586949	0.0275568258657866	4
2L	5800517	5801975	FBgn0031739	CG14005	2L	5801472	5801476	2L_5801472_5801476	285.081625756698	-0.973725602721936	0.355087712980422	-2.74221147938066	0.00610270367047776	0.0350048579847163	4
2L	5824004	5856767	FBgn0085410	TrissinR	2L	5837301	5837305	2L_5837301_5837305	257.062733291477	-1.1128817259358	0.428470433014058	-2.59733610580147	0.00939499433896052	0.0472374944949238	4
2L	5943643	5948968	FBgn0001128	Gpdh	2L	5944846	5944850	2L_5944846_5944850	794.068105909728	-0.749599653674865	0.263221146891845	-2.84779419330951	0.00440233837869592	0.0278244961148468	4
2L	5949450	5955235	FBgn0031752	CG9044	2L	5954655	5954659	2L_5954655_5954659	556.826683569526	-1.12155081697858	0.423719339491876	-2.64691911000225	0.00812287804466178	0.0426641943405773	4
2L	5949450	5955235	FBgn0031752	CG9044	2L	5954853	5954857	2L_5954853_5954857	228.823878099531	-1.42693514191918	0.471405171079996	-3.02698236985829	0.00247008364472586	0.0185246188697958	4
2L	5981764	5985909	FBgn0001942	eIF-4a	2L	5981885	5981889	2L_5981885_5981889	76.3827718335675	-1.73916245893609	0.45488985974835	-3.82326055783749	0.000131698480080823	0.00202687969704547	4
2L	5986348	5988854	FBgn0001941	ifc	2L	5986565	5986569	2L_5986565_5986569	304.47554427462	-0.882187486817846	0.337519755959129	-2.61373585173092	0.00895582469542652	0.0457254852449284	4
2L	5989400	5999501	FBgn0031759	lid	2L	5992486	5992490	2L_5992486_5992490	284.609129605274	-1.19735753994588	0.423188145100946	-2.82937401202548	0.00466391590786062	0.0289932816967374	4
2L	5989400	5999501	FBgn0031759	lid	2L	5998328	5998332	2L_5998328_5998332	1799.37764280215	-0.967475060897237	0.368818726339259	-2.62317228439019	0.00871152082678728	0.0448422459838575	4
2L	5989400	5999501	FBgn0031759	lid	2L	5998791	5998795	2L_5998791_5998795	1259.31500866906	-1.19793697416193	0.414123109476155	-2.8927073779516	0.00381936951524651	0.0251960264908632	4
2L	6000228	6003738	FBgn0031760	Tsp26A	2L	6000394	6000398	2L_6000394_6000398	101.256017763039	-2.40906445115628	0.655565834689625	-3.67478645725466	0.000238048429783961	0.00322727097921095	4
2L	6025870	6034423	FBgn0031765	CG9109	2L	6031308	6031312	2L_6031308_6031312	225.064560463869	-1.14241574768636	0.392495165150143	-2.91064922353718	0.00360678690026584	0.0241868531934858	4
2L	6025870	6034423	FBgn0031765	CG9109	2L	6032197	6032201	2L_6032197_6032201	57.5326449236223	-2.55414496093001	0.786762277974901	-3.24639987507318	0.00116874550967739	0.0107642549599973	4
2L	6025870	6034423	FBgn0031765	CG9109	2L	6034134	6034138	2L_6034134_6034138	105.631813246571	1.3862296546513	0.386256695714805	3.58888187578458	0.000332099264211639	0.00417019084651309	4
2L	6034731	6037015	FBgn0025742	mtm	2L	6036804	6036808	2L_6036804_6036808	561.713351870329	-0.911698468240406	0.332460389809906	-2.74227696346532	0.00610148706559724	0.0350033931574032	4
2L	6036997	6037902	FBgn0031766	CG9117	2L	6037325	6037329	2L_6037325_6037329	532.704734698681	-0.921890833651637	0.329294176880389	-2.79959652607674	0.00511665162663512	0.0309591151769186	4
2L	6036997	6037902	FBgn0031766	CG9117	2L	6037640	6037644	2L_6037640_6037644	92.3301928245684	-1.7845680923498	0.551543679991245	-3.23558796354647	0.00121392475785092	0.0110630484329178	4
2L	6046516	6048706	FBgn0029161	slmo	2L	6046754	6046758	2L_6046754_6046758	537.25627000885	-1.41343276087811	0.395771998385255	-3.57133088405673	0.000355171851202995	0.00439443079318035	4
2L	6046516	6048706	FBgn0029161	slmo	2L	6047097	6047101	2L_6047097_6047101	366.59053123786	-1.18351995336741	0.409426138264276	-2.89068000979329	0.00384409309553309	0.0253203445747622	4
2L	6046516	6048706	FBgn0029161	slmo	2L	6047496	6047500	2L_6047496_6047500	255.271829339824	-0.945381470053347	0.3527808533742	-2.67979812682908	0.0073666571925292	0.0398725399579548	4
2L	6046651	6048706	FBgn0085208	CG34179	2L	6046754	6046758	2L_6046754_6046758	537.25627000885	-1.41343276087811	0.395771998385255	-3.57133088405673	0.000355171851202995	0.00439443079318035	4
2L	6046651	6048706	FBgn0085208	CG34179	2L	6047097	6047101	2L_6047097_6047101	366.59053123786	-1.18351995336741	0.409426138264276	-2.89068000979329	0.00384409309553309	0.0253203445747622	4
2L	6046651	6048706	FBgn0085208	CG34179	2L	6047496	6047500	2L_6047496_6047500	255.271829339824	-0.945381470053347	0.3527808533742	-2.67979812682908	0.0073666571925292	0.0398725399579548	4
2L	6050800	6053877	FBgn0031769	CG9135	2L	6053553	6053557	2L_6053553_6053557	298.776173969878	-1.0264621725123	0.366594198459161	-2.79999568140097	0.00511032902859224	0.0309323885153303	4
2L	6054302	6060169	FBgn0031770	CG13995	2L	6057043	6057047	2L_6057043_6057047	37.9399993424434	-2.27391117963086	0.874769825204387	-2.59943943436728	0.0093376154409116	0.0470392384455522	4
2L	6054302	6060169	FBgn0031770	CG13995	2L	6058743	6058747	2L_6058743_6058747	18.8938391659398	-2.23778382673847	0.706409368527959	-3.16782863653358	0.00153582018246209	0.0131567931691585	4
2L	6060842	6062757	FBgn0031771	ND-51	2L	6062574	6062578	2L_6062574_6062578	118.777639133688	-1.16182302574487	0.444233062779602	-2.61534568920929	0.0089137188715673	0.0455582165009258	4
2L	6062989	6063671	FBgn0031772	CG13994	2L	6063189	6063193	2L_6063189_6063193	364.441156827753	-1.05111541058055	0.360122713145416	-2.91877010866602	0.00351415278786152	0.0237488275531261	4
2L	6062989	6063671	FBgn0031772	CG13994	2L	6063512	6063516	2L_6063512_6063516	260.184563251071	-1.13911656276743	0.428279634233583	-2.65974954612519	0.00781987768318102	0.0415598825152382	4
2L	6069790	6070686	FBgn0031777	CG9154	2L	6070521	6070525	2L_6070521_6070525	191.912242217719	-1.13952431351584	0.318410464434462	-3.57879040043416	0.000345188163552144	0.00429608520478	4
2L	6082603	6096498	FBgn0266450	Kr-h1	2L	6084218	6084222	2L_6084218_6084222	108.650723271741	-1.81658453828142	0.648698701522982	-2.80035174113426	0.00510469502231423	0.0309107579349787	4
2L	6082603	6096498	FBgn0266450	Kr-h1	2L	6087393	6087397	2L_6087393_6087397	196.715733037977	-1.48842355608595	0.512054576350244	-2.90676741275303	0.00365184615124674	0.024396634129343	4
2L	6082603	6096498	FBgn0266450	Kr-h1	2L	6087756	6087760	2L_6087756_6087760	176.607000249173	-1.48945799913617	0.467951662315193	-3.18293131339051	0.00145792195039166	0.0126653838164609	4
2L	6082603	6096498	FBgn0266450	Kr-h1	2L	6091332	6091336	2L_6091332_6091336	192.764281705159	-0.84408500119368	0.289526870437638	-2.91539434636168	0.00355239363716261	0.0239297499932402	4
2L	6100377	6124653	FBgn0266521	stai	2L	6106437	6106441	2L_6106437_6106441	328.140840597565	-1.06727680692342	0.379347009991623	-2.8134578072646	0.00490118176742838	0.0300408641089791	4
2L	6100377	6124653	FBgn0266521	stai	2L	6106859	6106863	2L_6106859_6106863	354.664690064834	-1.06569271676749	0.40212591911403	-2.65014679758878	0.00804568038842757	0.042372826876303	4
2L	6100377	6124653	FBgn0266521	stai	2L	6107134	6107138	2L_6107134_6107138	63.4339686375923	-2.34632362503695	0.745220823333424	-3.14849444831893	0.00164113840612585	0.0137990811263536	4
2L	6100377	6124653	FBgn0266521	stai	2L	6112971	6112975	2L_6112971_6112975	140.89032470823	-1.08549154710734	0.417778420406622	-2.59824704696531	0.00937010532200654	0.0471591870282381	4
2L	6100377	6124653	FBgn0266521	stai	2L	6119471	6119475	2L_6119471_6119475	173.74824224225	-2.26078665700969	0.504648689166255	-4.47992178627234	7.46703961271861e-06	0.000202036266866411	4
2L	6100377	6124653	FBgn0266521	stai	2L	6119774	6119778	2L_6119774_6119778	444.270702417825	-1.31255911994628	0.404008464893653	-3.24884064073209	0.0011587637498412	0.0107012012595266	4
2L	6100377	6124653	FBgn0266521	stai	2L	6120216	6120220	2L_6120216_6120220	418.548000456468	-1.34817017940103	0.407981050429848	-3.30449215222275	0.00095148639726244	0.00923429424808425	4
2L	6100377	6124653	FBgn0266521	stai	2L	6122753	6122757	2L_6122753_6122757	64.7028185465474	-1.78373942418921	0.466431108628321	-3.82422911163629	0.000131181886627456	0.00202185657057719	4
2L	6100377	6124653	FBgn0266521	stai	2L	6123073	6123077	2L_6123073_6123077	68.7096497182305	-1.27950266645611	0.461691708332558	-2.77133559768086	0.00558268556781343	0.0329031850545439	4
2L	6118512	6120522	FBgn0051642	CG31642	2L	6119471	6119475	2L_6119471_6119475	173.74824224225	-2.26078665700969	0.504648689166255	-4.47992178627234	7.46703961271861e-06	0.000202036266866411	4
2L	6118512	6120522	FBgn0051642	CG31642	2L	6119774	6119778	2L_6119774_6119778	444.270702417825	-1.31255911994628	0.404008464893653	-3.24884064073209	0.0011587637498412	0.0107012012595266	4
2L	6118512	6120522	FBgn0051642	CG31642	2L	6120216	6120220	2L_6120216_6120220	418.548000456468	-1.34817017940103	0.407981050429848	-3.30449215222275	0.00095148639726244	0.00923429424808425	4
2L	6127872	6130651	FBgn0261683	B9d2	2L	6130149	6130153	2L_6130149_6130153	228.031852435723	-1.09499525795478	0.367773901105755	-2.97735987970474	0.0029074250982458	0.0207963148800976	4
2L	6127872	6130651	FBgn0261697	tectonic	2L	6130149	6130153	2L_6130149_6130153	228.031852435723	-1.09499525795478	0.367773901105755	-2.97735987970474	0.0029074250982458	0.0207963148800976	4
2L	6179133	6211114	FBgn0085409	CG34380	2L	6193469	6193473	2L_6193469_6193473	63.1135883984782	-1.42857398435413	0.385363490136586	-3.7070818095606	0.000209661229617292	0.00291835433799699	4
2L	6179133	6211114	FBgn0085409	CG34380	2L	6193650	6193654	2L_6193650_6193654	173.646440806337	-1.28652882583528	0.440938167265643	-2.91770801746044	0.00352614364513001	0.0238069630362353	4
2L	6179133	6211114	FBgn0085409	CG34380	2L	6194014	6194018	2L_6194014_6194018	159.826950029167	-1.12350790484448	0.389505028292273	-2.88445032345367	0.00392097614900107	0.0256637508096101	4
2L	6179133	6211114	FBgn0085409	CG34380	2L	6200942	6200946	2L_6200942_6200946	94.4764392243552	-1.69797358573611	0.558984474138366	-3.03760419885259	0.00238466944237706	0.018070608851183	4
2L	6179133	6211114	FBgn0085409	CG34380	2L	6204928	6204932	2L_6204928_6204932	552.788149003184	-0.891109749787557	0.327754332439697	-2.71883438780023	0.00655124001889345	0.0367872625511099	4
2L	6179133	6211114	FBgn0085409	CG34380	2L	6205351	6205355	2L_6205351_6205355	532.471998889795	-1.05528023328009	0.395631629636275	-2.66733029977978	0.00764564900474942	0.0409238878974417	4
2L	6253123	6323466	FBgn0053531	Ddr	2L	6256201	6256205	2L_6256201_6256205	15.8459215968958	-2.88603855211479	0.968387889607484	-2.98025056187411	0.00288012694877622	0.020659911547923	4
2L	6253123	6323466	FBgn0053531	Ddr	2L	6256465	6256469	2L_6256465_6256469	96.2993061903524	-2.09902834836672	0.580471151667642	-3.61607694428293	0.000299101503886368	0.00384786182998076	4
2L	6253123	6323466	FBgn0053531	Ddr	2L	6256803	6256807	2L_6256803_6256807	229.769338723242	-1.99845153093338	0.287288840606001	-6.9562448952695	3.49462175748728e-12	9.95252723278379e-10	4
2L	6253123	6323466	FBgn0053531	Ddr	2L	6263762	6263766	2L_6263762_6263766	234.018560710776	-1.66239186029849	0.555892881300712	-2.9904895641202	0.00278530646490021	0.0201687307371905	4
2L	6253123	6323466	FBgn0053531	Ddr	2L	6264715	6264719	2L_6264715_6264719	123.146246026361	-2.42947585640218	0.467859127038226	-5.19275080039998	2.07209455779665e-07	1.02537133497077e-05	4
2L	6253123	6323466	FBgn0053531	Ddr	2L	6273671	6273675	2L_6273671_6273675	19.6627055779102	-1.9947075428463	0.692200400889233	-2.88169082289436	0.00395547644790862	0.0258032778205286	4
2L	6253123	6323466	FBgn0053531	Ddr	2L	6276401	6276405	2L_6276401_6276405	5.60272367774921	-3.03661189688078	1.1540512757757	-2.63126254493303	0.00850682905673687	0.0441038680446095	4
2L	6253123	6323466	FBgn0053531	Ddr	2L	6276576	6276580	2L_6276576_6276580	176.650512374994	-1.11388130728662	0.369921376903112	-3.0111298693029	0.00260277505609322	0.0192308956731651	4
2L	6253123	6323466	FBgn0053531	Ddr	2L	6277091	6277095	2L_6277091_6277095	178.185073032729	-0.967994207892368	0.34715480759578	-2.78836469123447	0.00529748717124983	0.0317421388506609	4
2L	6253123	6323466	FBgn0053531	Ddr	2L	6292319	6292323	2L_6292319_6292323	227.528874029774	-1.32869360836924	0.509915099808099	-2.60571536098711	0.00916826164588012	0.0464642082344145	4
2L	6253123	6323466	FBgn0053531	Ddr	2L	6292453	6292457	2L_6292453_6292457	148.281443500101	-1.37214243621164	0.324358695604313	-4.23032418987628	2.33354763215386e-05	0.000509094269700491	4
2L	6253123	6323466	FBgn0053531	Ddr	2L	6301062	6301066	2L_6301062_6301066	302.426046292651	-1.36974625342878	0.353161103638	-3.87853090082311	0.000105089179535131	0.00170199745202155	4
2L	6253123	6323466	FBgn0053531	Ddr	2L	6301438	6301442	2L_6301438_6301442	276.678755163966	-1.35463035325333	0.403527778277822	-3.35696927491493	0.000788018690255335	0.00805476020397366	4
2L	6253123	6323466	FBgn0053531	Ddr	2L	6303511	6303515	2L_6303511_6303515	210.331774515545	-1.67505474634637	0.402246593274858	-4.1642484345462	3.12379834918165e-05	0.000645267769963915	4
2L	6253123	6323466	FBgn0053531	Ddr	2L	6306009	6306013	2L_6306009_6306013	16.5236743186265	-1.57881531044474	0.602576409308874	-2.62010806605516	0.00879019068824982	0.0451318832268076	4
2L	6253123	6323466	FBgn0053531	Ddr	2L	6308552	6308556	2L_6308552_6308556	10.0844702022507	-4.41632883546814	1.52242023112906	-2.9008605805198	0.00372139410898558	0.0247257350630702	4
2L	6255859	6256822	FBgn0031791	AANATL2	2L	6256201	6256205	2L_6256201_6256205	15.8459215968958	-2.88603855211479	0.968387889607484	-2.98025056187411	0.00288012694877622	0.020659911547923	4
2L	6255859	6256822	FBgn0031791	AANATL2	2L	6256465	6256469	2L_6256465_6256469	96.2993061903524	-2.09902834836672	0.580471151667642	-3.61607694428293	0.000299101503886368	0.00384786182998076	4
2L	6255859	6256822	FBgn0031791	AANATL2	2L	6256803	6256807	2L_6256803_6256807	229.769338723242	-1.99845153093338	0.287288840606001	-6.9562448952695	3.49462175748728e-12	9.95252723278379e-10	4
2L	6263557	6264490	FBgn0031792	CG13983	2L	6263762	6263766	2L_6263762_6263766	234.018560710776	-1.66239186029849	0.555892881300712	-2.9904895641202	0.00278530646490021	0.0201687307371905	4
2L	6308377	6308751	FBgn0264543	CG43922	2L	6308552	6308556	2L_6308552_6308556	10.0844702022507	-4.41632883546814	1.52242023112906	-2.9008605805198	0.00372139410898558	0.0247257350630702	4
2L	6323767	6332789	FBgn0265778	PDZ-GEF	2L	6325270	6325274	2L_6325270_6325274	92.2981702208983	-1.88579090189539	0.683662546264444	-2.75836509137354	0.00580912778975334	0.0338115312029849	4
2L	6323767	6332789	FBgn0265778	PDZ-GEF	2L	6325754	6325758	2L_6325754_6325758	68.6422690097529	-1.94288231573211	0.680667575521688	-2.85437765159156	0.00431212375731248	0.027405722013016	4
2L	6426724	6448403	FBgn0031813	CG9527	2L	6447379	6447383	2L_6447379_6447383	127.278570928749	-1.47905459077226	0.540848536810745	-2.73469278385015	0.00624385207514513	0.0355820001848238	4
2L	6468538	6473904	FBgn0259749	mmy	2L	6471874	6471878	2L_6471874_6471878	84.7221442575152	-1.64751365178908	0.610627731062753	-2.698065561028	0.00697437037763922	0.0383915662649111	4
2L	6474438	6476975	FBgn0031818	CG9536	2L	6474746	6474750	2L_6474746_6474750	30.6990147045228	-2.62447887013391	0.890842263754187	-2.94606461426048	0.00321845160670497	0.0223385076975055	4
2L	6489090	6490194	FBgn0027496	epsilonCOP	2L	6489276	6489280	2L_6489276_6489280	823.793948409989	-1.21346168005064	0.434546907197449	-2.79247570274218	0.00523063957306247	0.0314594256035028	4
2L	6490155	6490843	FBgn0031822	CG9548	2L	6490585	6490589	2L_6490585_6490589	189.345088425543	-0.999512906246907	0.291916197236267	-3.42397207044299	0.000617129631411309	0.00669395064968911	4
2L	6491061	6496988	FBgn0051638	CG31638	2L	6491169	6491173	2L_6491169_6491173	341.499448571925	-0.918343081397857	0.23531950521359	-3.90253702328804	9.51896722971022e-05	0.00157319752129446	4
2L	6555717	6557502	FBgn0031829	Osm6	2L	6557201	6557205	2L_6557201_6557205	233.471202337778	-1.5134165776109	0.272519014206148	-5.55343480167617	2.80110170595443e-08	1.95093875552679e-06	4
2L	6557800	6559308	FBgn0031830	COX5B	2L	6557820	6557824	2L_6557820_6557824	124.0832478186	-1.42947303264217	0.331506970782058	-4.3120451713878	1.61751376657201e-05	0.000379746685339849	4
2L	6557800	6559308	FBgn0031830	COX5B	2L	6557910	6557914	2L_6557910_6557914	220.118009611574	-1.75696544286154	0.403218645471122	-4.35735168151438	1.31645649602404e-05	0.000321182132464971	4
2L	6557800	6559308	FBgn0031830	COX5B	2L	6558425	6558429	2L_6558425_6558429	227.813830335349	-1.72176088883364	0.481428636143208	-3.57635744858658	0.000348415168724665	0.00432861772050796	4
2L	6559426	6562289	FBgn0031832	CG9596	2L	6561933	6561937	2L_6561933_6561937	122.798407177459	-1.29587965195567	0.413281286266256	-3.13558754054205	0.00171510232262301	0.0142443824026854	4
2L	6562325	6564709	FBgn0263916	Ent2	2L	6562324	6562328	2L_6562324_6562328	214.529742048161	-1.207968123618	0.369893952138581	-3.26571471805365	0.00109188190515239	0.0102372616737296	3
2L	6564112	6566181	FBgn0031834	CG13766	2L	6565585	6565589	2L_6565585_6565589	391.505104820955	-1.10779879092134	0.373619547252672	-2.96504505470147	0.00302638603318246	0.0213905783101769	4
2L	6568400	6601068	FBgn0031835	CG11319	2L	6573802	6573806	2L_6573802_6573806	207.078236233804	-0.982117342404813	0.373916821950142	-2.626566350459	0.00862511752245846	0.0445176888846687	4
2L	6568400	6601068	FBgn0031835	CG11319	2L	6574215	6574219	2L_6574215_6574219	574.252051510035	-1.0500771549909	0.360111930627707	-2.9159743559746	0.00354579643389382	0.0238986749671035	4
2L	6568400	6601068	FBgn0031835	CG11319	2L	6576118	6576122	2L_6576118_6576122	96.8641654511713	-1.45414676280454	0.54572219149905	-2.66462824025926	0.00770734736274437	0.0411573072751901	4
2L	6611011	6617117	FBgn0031836	CG11050	2L	6611517	6611521	2L_6611517_6611521	153.433477768232	-1.05938025092384	0.357114144391566	-2.96650319669853	0.00301207229833486	0.021318994168586	4
2L	6611011	6617117	FBgn0031836	CG11050	2L	6612267	6612271	2L_6612267_6612271	167.426478725663	-1.04139230814505	0.286032783566261	-3.64081450790695	0.000271776893295795	0.00356733127844344	4
2L	6611011	6617117	FBgn0031836	CG11050	2L	6615484	6615488	2L_6615484_6615488	204.326135073438	-0.790008312096242	0.278565581871352	-2.8359867963196	0.00456843346578028	0.0285691724872006	4
2L	6611011	6617117	FBgn0031836	CG11050	2L	6616472	6616476	2L_6616472_6616476	6.58194583416281	-5.29201222160014	1.77318912837841	-2.98446011026456	0.00284079239155428	0.0204486721423625	4
2L	6611011	6617117	FBgn0031836	CG11050	2L	6616649	6616653	2L_6616649_6616653	11.1712799818813	-4.72609320841739	1.48314059132826	-3.18654430743132	0.00143983432107796	0.012547644135783	4
2L	6611011	6617117	FBgn0031836	CG11050	2L	6616799	6616803	2L_6616799_6616803	7.87596212386622	-3.87132812396447	1.3323307126109	-2.90568106500978	0.00366454759927563	0.0244583468972775	4
2L	6632798	6649114	FBgn0051635	CG31635	2L	6640898	6640902	2L_6640898_6640902	54.3949525664877	-1.21818887316136	0.436222196679426	-2.79258800316525	0.00522882423954846	0.0314494311024779	4
2L	6632798	6649114	FBgn0051635	CG31635	2L	6645616	6645620	2L_6645616_6645620	93.978982480251	-1.71276735234491	0.540906363755705	-3.16647661612365	0.00154297751104605	0.0132065047225329	4
2L	6632798	6649114	FBgn0051635	CG31635	2L	6645885	6645889	2L_6645885_6645889	210.591368785421	-1.10829713936939	0.408703232682865	-2.71174057541497	0.00669309526493667	0.0373358247572767	4
2L	6649388	6654574	FBgn0031842	Tango1	2L	6649603	6649607	2L_6649603_6649607	203.287751501444	-0.949728448448769	0.33024624851167	-2.8758190372455	0.00402980671321042	0.0261309633538167	4
2L	6656459	6658152	FBgn0051636	CG31636	2L	6657242	6657246	2L_6657242_6657246	174.436991063941	-1.37328683505703	0.511000910500948	-2.68744498656717	0.00720009616422651	0.0392646752604952	4
2L	6656459	6658152	FBgn0051636	CG31636	2L	6657524	6657528	2L_6657524_6657528	333.029017012949	-1.2506014583267	0.383413154084686	-3.26175939715015	0.00110723077988563	0.0103440813708995	4
2L	6656459	6658152	FBgn0051636	CG31636	2L	6657915	6657919	2L_6657915_6657919	320.640663849616	-1.15829245018881	0.409839739465214	-2.82620824349593	0.00471026313029359	0.0291913428971265	4
2L	6663664	6674780	FBgn0000392	cup	2L	6673951	6673955	2L_6673951_6673955	874.990138442452	-1.1493486892548	0.4058493104764	-2.83195920157079	0.00462637512105536	0.0288240872153256	4
2L	6663664	6674780	FBgn0000392	cup	2L	6674367	6674371	2L_6674367_6674371	893.793272804234	-1.24791805876511	0.404274622976856	-3.08680779806591	0.00202318366380072	0.0160400833385917	4
2L	6663664	6674780	FBgn0085339	CG34310	2L	6673951	6673955	2L_6673951_6673955	874.990138442452	-1.1493486892548	0.4058493104764	-2.83195920157079	0.00462637512105536	0.0288240872153256	4
2L	6663664	6674780	FBgn0085339	CG34310	2L	6674367	6674371	2L_6674367_6674371	893.793272804234	-1.24791805876511	0.404274622976856	-3.08680779806591	0.00202318366380072	0.0160400833385917	4
2L	6674682	6676635	FBgn0000351	cort	2L	6674981	6674985	2L_6674981_6674985	82.5897047600174	-1.56231665473412	0.433770599530659	-3.60171172602419	0.0003161288055347	0.00401412506642816	4
2L	6677835	6684364	FBgn0028703	Nhe3	2L	6682915	6682919	2L_6682915_6682919	194.288983171648	-0.788851761775464	0.304687199344858	-2.58905449087346	0.00962398640274827	0.0480329958862213	4
2L	6719394	6723359	FBgn0025777	homer	2L	6722021	6722025	2L_6722021_6722025	28.3203170322868	-2.38638731418677	0.871496371220547	-2.73826420050905	0.00617644348595701	0.0353053381088412	4
2L	6719394	6723359	FBgn0025777	homer	2L	6722252	6722256	2L_6722252_6722256	28.5822234420105	-2.30638490113035	0.862910727193208	-2.67279665027729	0.00752218331696079	0.0404501807675471	4
2L	6723903	6732766	FBgn0046704	Liprin-alpha	2L	6724683	6724687	2L_6724683_6724687	72.5775640599038	-1.32147582209037	0.422426408667806	-3.12829831415577	0.00175821631522527	0.0145060815679942	4
2L	6736364	6740188	FBgn0031854	TTLL3A	2L	6739113	6739117	2L_6739113_6739117	161.307855454246	-1.20943534927942	0.346260599082003	-3.49284715756237	0.000477899957719659	0.00550727671784928	4
2L	6736364	6740188	FBgn0031854	TTLL3A	2L	6739744	6739748	2L_6739744_6739748	131.049838922332	-1.0272829932381	0.29685313921476	-3.46057648558301	0.000539020085941207	0.00603598736508854	4
2L	6736364	6740188	FBgn0031854	TTLL3A	2L	6739807	6739811	2L_6739807_6739811	198.644712089644	-1.23220860356116	0.442536820942218	-2.78442051655189	0.0053623462025562	0.0320062059406252	4
2L	6736364	6740188	FBgn0031854	TTLL3A	2L	6740103	6740107	2L_6740103_6740107	216.66464609381	-1.23114190662148	0.416085216861725	-2.95886961788073	0.003087697094181	0.0216929101276764	4
2L	6774041	6778444	FBgn0031858	CG17378	2L	6774774	6774778	2L_6774774_6774778	451.743587039347	-1.45029968275384	0.446809720456043	-3.24590002490001	0.00117079947534732	0.0107757353203332	4
2L	6774041	6778444	FBgn0031858	CG17378	2L	6774781	6774785	2L_6774781_6774785	7.45813353233825	-3.76685673057895	1.32917761554906	-2.83397544956617	0.00459728636997163	0.0286926494378478	4
2L	6774041	6778444	FBgn0031858	CG17378	2L	6777019	6777023	2L_6777019_6777023	24.1218852940849	-2.77366413168753	1.03777592412267	-2.67270040402255	0.00752434162881164	0.0404596619481763	4
2L	6778555	6786861	FBgn0015776	nrv1	2L	6779410	6779414	2L_6779410_6779414	72.9516474970287	-1.28066254986649	0.489790562445426	-2.61471463123421	0.00893020328198675	0.0456231098437131	4
2L	6852315	6853866	FBgn0017551	Rca1	2L	6853402	6853406	2L_6853402_6853406	31.0410947249585	-2.12630987473426	0.620074172364959	-3.42912182041791	0.00060553766884632	0.00659511395001985	4
2L	6854142	6860849	FBgn0086451	l(2)k09022	2L	6859079	6859083	2L_6859079_6859083	31.7293724224934	3.01695415104973	0.552276572421694	5.46275960579063	4.68789239500332e-08	2.97560554848121e-06	4
2L	6872714	6874378	FBgn0266219	CR44914	2L	6873900	6873904	2L_6873900_6873904	54.278073294124	4.68857352673465	0.657254173216337	7.13357741616255	9.7793264375738e-13	3.470525330969e-10	4
2L	6872714	6874378	FBtr0345755	CR44914-RB	2L	6873900	6873904	2L_6873900_6873904	54.278073294124	4.68857352673465	0.657254173216337	7.13357741616255	9.7793264375738e-13	3.470525330969e-10	4
2L	6872714	6874198	FBtr0343866	CR44914-RA	2L	6873900	6873904	2L_6873900_6873904	54.278073294124	4.68857352673465	0.657254173216337	7.13357741616255	9.7793264375738e-13	3.470525330969e-10	4
2L	6949310	6950207	FBgn0031873	Gas41	2L	6949654	6949658	2L_6949654_6949658	282.924317337687	-1.24428232399424	0.420357180619193	-2.96005963823764	0.00307579494061845	0.0216421073992885	4
2L	6949310	6950207	FBgn0031873	Gas41	2L	6950030	6950034	2L_6950030_6950034	150.234900783558	-0.858544960281453	0.288985080395526	-2.97089717955815	0.00296931175120983	0.0211169391404763	4
2L	6950421	6954586	FBgn0020616	SA	2L	6951173	6951177	2L_6951173_6951177	106.95556332103	-0.980015065492643	0.351789817452563	-2.78579713474735	0.00533962772044617	0.0319124653861515	4
2L	6954357	6956950	FBgn0031874	CG13775	2L	6956668	6956672	2L_6956668_6956672	267.673133619573	-0.850413172006706	0.304140554073488	-2.79611896742065	0.00517203580109538	0.0312050274586375	4
2L	6968711	6971737	FBgn0016978	snRNP-U1-70K	2L	6968864	6968868	2L_6968864_6968868	31.3205426721194	-1.95634002092516	0.664505203191151	-2.94405523317234	0.00323942181962519	0.0224406121119905	4
2L	6968711	6971737	FBgn0016978	snRNP-U1-70K	2L	6969099	6969103	2L_6969099_6969103	34.4973021488814	-2.19425209265899	0.635843797051929	-3.45092946228709	0.000558659558540309	0.0062053485480435	4
2L	7030493	7032606	FBgn0031882	Rab30	2L	7032269	7032273	2L_7032269_7032273	201.092240067002	-1.23706020350347	0.393995777259662	-3.13978036035698	0.00169074546071055	0.0141020029348353	4
2L	7032721	7037878	FBgn0031883	Caper	2L	7037179	7037183	2L_7037179_7037183	15.8531214790187	-2.89024634991653	0.914139065920534	-3.16171407356502	0.00156843485954311	0.0133716906094759	4
2L	7032721	7037878	FBgn0031883	Caper	2L	7037344	7037348	2L_7037344_7037348	15.7804842574062	-2.99238479621528	0.925142148711157	-3.23451352895775	0.00121850147643713	0.0110923664484954	4
2L	7037823	7056010	FBgn0262872	milt	2L	7040042	7040046	2L_7040042_7040046	97.8804596692541	-0.926847156078817	0.333283484952146	-2.78095734690213	0.00541988576215615	0.0322415655030269	4
2L	7037823	7056010	FBgn0262872	milt	2L	7040593	7040597	2L_7040593_7040597	117.148801401717	-0.993193811449937	0.358397171638087	-2.77120995936004	0.00558484024206935	0.0329120950495887	4
2L	7037823	7056010	FBgn0262872	milt	2L	7055287	7055291	2L_7055287_7055291	355.10297421907	-1.35566267971199	0.403956244350888	-3.3559641636197	0.000790888162759978	0.00807634887345063	4
2L	7037823	7056010	FBgn0262872	milt	2L	7055634	7055638	2L_7055634_7055638	406.855004350394	-1.02717128013134	0.366374793757857	-2.80360793818752	0.00505343139874392	0.0306992921546858	4
2L	7064431	7065837	FBgn0031886	Nuf2	2L	7065648	7065652	2L_7065648_7065652	17.7042249866238	-3.12354754509449	1.01072358275884	-3.0904073065838	0.00199882183427768	0.0159009736725261	4
2L	7064431	7065837	FBgn0031886	Nuf2	2L	7065819	7065823	2L_7065819_7065823	259.235905216344	-1.13110079791241	0.392227258042284	-2.88378937139161	0.00392921463383204	0.0257045277192588	4
2L	7098188	7157695	FBgn0085407	Pvf3	2L	7124426	7124430	2L_7124426_7124430	62.8762392925446	-1.54929207702841	0.380807669960173	-4.06843716459398	4.73295204486163e-05	0.000903053600747508	4
2L	7194908	7204264	FBgn0031896	CG4502	2L	7195737	7195741	2L_7195737_7195741	34.8028441619057	-2.32477493152452	0.78037338422874	-2.97905461476258	0.00289139237101724	0.0207138730374159	4
2L	7194908	7204264	FBgn0031896	CG4502	2L	7195994	7195998	2L_7195994_7195998	42.5333959410411	-1.96080883770543	0.734835267247341	-2.66836517666133	0.00762213630037458	0.0408314491701608	4
2L	7204538	7220033	FBgn0031897	CG13784	2L	7209226	7209230	2L_7209226_7209230	158.95810437867	-1.75364713661062	0.556298403198868	-3.1523497578398	0.00161962145531045	0.0136789707634981	4
2L	7220369	7223081	FBgn0263133	ico	2L	7221473	7221477	2L_7221473_7221477	60.3613095095796	-1.88689742766533	0.706739894323784	-2.66986120752491	0.0075882606190664	0.0407007609410113	4
2L	7255419	7277171	FBgn0010453	Wnt4	2L	7268932	7268936	2L_7268932_7268936	56.5441452570059	-1.25604959991606	0.453458509066911	-2.76993280487923	0.00560678582815377	0.032992997311897	4
2L	7255419	7277171	FBgn0010453	Wnt4	2L	7269479	7269483	2L_7269479_7269483	166.610136815056	-0.973442309035604	0.31950081637528	-3.04676000543365	0.00231322321765456	0.0176862852599764	4
2L	7255419	7277171	FBgn0010453	Wnt4	2L	7269995	7269999	2L_7269995_7269999	141.807412082785	-1.10280000268641	0.364291342753641	-3.02724735194214	0.00246791921115686	0.0185137339181626	4
2L	7255419	7277171	FBgn0010453	Wnt4	2L	7270258	7270262	2L_7270258_7270262	17.7090992746002	-2.64603829445271	0.950992081743145	-2.78239781934103	0.00539588536056944	0.032152969779801	4
2L	7255419	7277171	FBgn0010453	Wnt4	2L	7270944	7270948	2L_7270944_7270948	216.189506385642	-1.00232518087349	0.358663388213222	-2.79461248014981	0.00519619609253507	0.0313000729974767	4
2L	7255419	7277171	FBgn0010453	Wnt4	2L	7272678	7272682	2L_7272678_7272682	170.609894926278	-0.734631163778063	0.267415191302633	-2.74715568775105	0.00601145910272326	0.0346282510766343	4
2L	7255419	7277171	FBgn0010453	Wnt4	2L	7273321	7273325	2L_7273321_7273325	189.883327491706	-0.884190264014737	0.26470478893349	-3.34028812843617	0.000836915119606553	0.00841096614535434	4
2L	7255419	7277171	FBgn0010453	Wnt4	2L	7275706	7275710	2L_7275706_7275710	64.6331415841614	-1.18482196153551	0.421626772924607	-2.81012031877627	0.00495229824173227	0.0302671981364325	4
2L	7426866	7430329	FBgn0031912	CG5261	2L	7427331	7427335	2L_7427331_7427335	206.200585320839	-1.57203437571105	0.416141688580269	-3.7776421321168	0.000158320154298764	0.00233818257161552	4
2L	7426866	7430329	FBgn0031912	CG5261	2L	7427801	7427805	2L_7427801_7427805	239.561018138061	-1.75886889765876	0.425455068353189	-4.1340884819326	3.5636617029703e-05	0.000715977118910736	4
2L	7426866	7430329	FBgn0031912	CG5261	2L	7428168	7428172	2L_7428168_7428172	92.1880716542699	-2.28982440897953	0.768983449026052	-2.97772912002162	0.00290392507095791	0.0207757523555789	4
2L	7437492	7445882	FBgn0031914	CG5973	2L	7438118	7438122	2L_7438118_7438122	447.367242044303	-1.1343799999765	0.441428530243878	-2.56979311996392	0.0101759263861609	0.0499102755572922	4
2L	7437492	7445882	FBgn0031914	CG5973	2L	7439262	7439266	2L_7439262_7439266	15.531186624925	-3.81581353428752	1.0566825902036	-3.61112558270907	0.000304870983003159	0.00390833415435991	4
2L	7437492	7445882	FBgn0031914	CG5973	2L	7439434	7439438	2L_7439434_7439438	40.1252947126585	-3.31064914090537	0.978429103028183	-3.3836372310054	0.000715324494199326	0.0074908236692343	4
2L	7497805	7578980	FBgn0264895	RapGAP1	2L	7501165	7501169	2L_7501165_7501169	252.094995533277	-0.896724483250558	0.346623045771024	-2.58703076495071	0.00968069483435775	0.0482029111915613	4
2L	7497805	7578980	FBgn0264895	RapGAP1	2L	7501237	7501241	2L_7501237_7501241	8.00255589256599	-4.20462725844974	1.52855467706628	-2.7507208747806	0.00594642881821654	0.034373452192422	4
2L	7497805	7578980	FBgn0264895	RapGAP1	2L	7518454	7518458	2L_7518454_7518458	5.51064642194394	-4.75761714772267	1.65385460510758	-2.87668404044091	0.00401877768618419	0.026081296565814	4
2L	7497805	7578980	FBgn0264895	RapGAP1	2L	7529583	7529587	2L_7529583_7529587	126.870530052634	-1.70965521443727	0.570268291263078	-2.99798400267106	0.00271771938568087	0.0198346923465481	4
2L	7497805	7578980	FBgn0264895	RapGAP1	2L	7536136	7536140	2L_7536136_7536140	91.1537372614002	2.16661767770362	0.461361659522236	4.69613725585102	2.65127421058957e-06	8.6207542748038e-05	4
2L	7642005	7675078	FBgn0264087	Slob	2L	7644310	7644314	2L_7644310_7644314	184.621139054931	-1.3904651953193	0.414929596021976	-3.35108704862223	0.000804949949271653	0.00817761417009614	4
2L	7642005	7675078	FBgn0264087	Slob	2L	7644669	7644673	2L_7644669_7644673	292.510456337108	-1.79846989834584	0.504093466390624	-3.56773102262785	0.000360085859711516	0.00444154336012335	4
2L	7642005	7675078	FBgn0264087	Slob	2L	7644957	7644961	2L_7644957_7644961	296.592353445905	-1.7852617164183	0.50221301767854	-3.55478980746178	0.000378281368018597	0.00460851494326702	4
2L	7642005	7675078	FBgn0264087	Slob	2L	7645018	7645022	2L_7645018_7645022	180.350982687811	-1.56026831242084	0.495393185840818	-3.14955545820162	0.00163519069512062	0.0137662584332371	4
2L	7642005	7675078	FBgn0264087	Slob	2L	7645434	7645438	2L_7645434_7645438	255.648859749047	-1.58810980263268	0.502324842518753	-3.16151953518681	0.00156948290578988	0.0133760908773874	4
2L	7642005	7675078	FBgn0264087	Slob	2L	7648343	7648347	2L_7648343_7648347	579.895266141325	-1.53405010785583	0.470092467920816	-3.26329437831842	0.00110125065088779	0.0102991958566335	4
2L	7642005	7675078	FBgn0264087	Slob	2L	7648756	7648760	2L_7648756_7648760	530.32636553198	-1.60544430528162	0.521623505610506	-3.0777836658312	0.00208546249800536	0.016395703590584	4
2L	7642005	7675078	FBgn0264087	Slob	2L	7649432	7649436	2L_7649432_7649436	342.652963984004	-1.22274914180525	0.396620121088038	-3.08292261736724	0.00204978448539685	0.0161982969089897	4
2L	7642005	7675078	FBgn0264087	Slob	2L	7650013	7650017	2L_7650013_7650017	391.978722350888	-1.21306027679824	0.418536713000897	-2.89833660732084	0.00375147722894633	0.0248731540349981	4
2L	7642005	7675078	FBgn0264087	Slob	2L	7655183	7655187	2L_7655183_7655187	235.895811521791	-1.75951000703055	0.560451048426022	-3.13945350262433	0.00169263274036586	0.0141122565545291	4
2L	7642005	7675078	FBgn0264087	Slob	2L	7656027	7656031	2L_7656027_7656031	293.358947593551	-1.463939675784	0.552620502027063	-2.64908679720374	0.00807096001741497	0.0424655516944866	4
2L	7642005	7675078	FBgn0264087	Slob	2L	7656145	7656149	2L_7656145_7656149	22.0924499234021	-3.22213420979884	0.817995829204635	-3.93905946064765	8.18016570270836e-05	0.00139539834272925	4
2L	7642005	7675078	FBgn0264087	Slob	2L	7656329	7656333	2L_7656329_7656333	29.90774309835	-2.93331274137324	0.655173183937741	-4.47715628979709	7.56438735078887e-06	0.000204319280971684	4
2L	7642005	7675078	FBgn0264087	Slob	2L	7656387	7656391	2L_7656387_7656391	211.070636550668	-1.16629347040541	0.425265202575836	-2.74250858838474	0.00609718554352695	0.0349881082602592	4
2L	7642005	7675078	FBgn0264087	Slob	2L	7657191	7657195	2L_7657191_7657195	246.381934868382	-1.05951984636243	0.390227086602103	-2.71513660312046	0.00662484379838827	0.0370633593319409	4
2L	7642005	7675078	FBgn0264087	Slob	2L	7662058	7662062	2L_7662058_7662062	6.32645121027702	-3.33017795802284	1.22049184990282	-2.72855403195687	0.00636126679691389	0.0360679174853289	4
2L	7782865	7786061	FBgn0031947	CG7154	2L	7785465	7785469	2L_7785465_7785469	305.365910161703	-0.971461366406071	0.321172446527322	-3.02473445935353	0.00248851507162059	0.0186232093482057	4
2L	7786160	7790557	FBgn0031948	CG7149	2L	7787467	7787471	2L_7787467_7787471	385.699670633691	-1.04382456178315	0.399982944011191	-2.60967268082797	0.00906288925603157	0.0460939325087351	4
2L	7786160	7790557	FBgn0031948	CG7149	2L	7788788	7788792	2L_7788788_7788792	203.505104803651	-0.999882682192859	0.316010159691174	-3.16408397492666	0.00155571900951087	0.0132889257650377	4
2L	7786160	7790557	FBgn0031948	CG7149	2L	7789780	7789784	2L_7789780_7789784	766.675421654583	-1.02665744131488	0.396743621869111	-2.58771000899311	0.00966162807493477	0.048141921344403	4
2L	7801668	7810703	FBgn0031952	cdc14	2L	7808036	7808040	2L_7808036_7808040	490.171823689081	-1.0452908529438	0.399390418271872	-2.61721564945569	0.00886503150029847	0.0454000292680351	4
2L	7801668	7810703	FBgn0031952	cdc14	2L	7808771	7808775	2L_7808771_7808775	486.56265232265	-1.11390892342715	0.404282691024243	-2.7552723580747	0.00586432967351839	0.0340327207133972	4
2L	7825347	7827315	FBgn0020618	Rack1	2L	7827106	7827110	2L_7827106_7827110	217.657381507232	-1.27966219732996	0.350588184354601	-3.65004371064499	0.000262195686894114	0.0034730116057917	4
2L	7983946	7986785	FBgn0031968	CG7231	2L	7984738	7984742	2L_7984738_7984742	75.6574026239282	-2.4851878330251	0.669870819573595	-3.70995087471797	0.000207299467930514	0.00289360001823918	4
2L	8026914	8039788	FBgn0031976	CG7367	2L	8039072	8039076	2L_8039072_8039076	299.620376672571	-1.24058964263631	0.361758238508739	-3.42933349009641	0.000605065569364525	0.00659242285519457	4
2L	8030721	8040826	FBgn0044323	Cka	2L	8039072	8039076	2L_8039072_8039076	299.620376672571	-1.24058964263631	0.361758238508739	-3.42933349009641	0.000605065569364525	0.00659242285519457	4
2L	8030721	8040826	FBgn0044323	Cka	2L	8039901	8039905	2L_8039901_8039905	22.4229741577851	-2.94218512545738	0.713301469206127	-4.12474283661844	3.71149217792491e-05	0.000740447028730834	4
2L	8030721	8040826	FBgn0044323	Cka	2L	8040432	8040436	2L_8040432_8040436	30.9741264299025	-1.9896305992068	0.627538651805571	-3.17053076090561	0.00152160721194499	0.0130634550155361	4
2L	8041106	8041879	FBgn0031979	CG7429	2L	8041594	8041598	2L_8041594_8041598	153.384858355639	-0.758772018605747	0.265325662142072	-2.85977621795005	0.00423940046314671	0.0270883728429444	4
2L	8041873	8042909	FBgn0031980	RpL36A	2L	8041996	8042000	2L_8041996_8042000	117.052731158091	-1.78431714298797	0.442143396196228	-4.03560735801664	5.44612292030464e-05	0.00101059510479831	4
2L	8041873	8042909	FBgn0031980	RpL36A	2L	8042275	8042279	2L_8042275_8042279	104.183423761459	-2.14854912791553	0.46714787843851	-4.59929120324227	4.23930847100029e-06	0.000127302348876637	4
2L	8041873	8042909	FBgn0031980	RpL36A	2L	8042705	8042709	2L_8042705_8042709	127.446955677581	-1.36801381049175	0.473906876083917	-2.8866722124739	0.00389339613825835	0.0255354710111427	4
2L	8042189	8042350	FBgn0065055	snoRNA:Psi28S-2648	2L	8042275	8042279	2L_8042275_8042279	104.183423761459	-2.14854912791553	0.46714787843851	-4.59929120324227	4.23930847100029e-06	0.000127302348876637	4
2L	8043471	8054326	FBgn0031981	CG7466	2L	8043804	8043808	2L_8043804_8043808	286.579247191403	-1.25300780507343	0.39411486893218	-3.17929594604829	0.00147633274485797	0.0127803206011278	4
2L	8054322	8071624	FBgn0011230	poe	2L	8071431	8071435	2L_8071431_8071435	251.390940891776	-0.779686106778271	0.263192504522424	-2.96241759693366	0.0030523349853521	0.0215234866999751	4
2L	8071812	8072848	FBgn0013531	MED20	2L	8072006	8072010	2L_8072006_8072010	156.672779545903	-1.16818841497004	0.405710766101257	-2.87936262129777	0.00398479863883132	0.0259315278637074	4
2L	8071812	8072848	FBgn0013531	MED20	2L	8072478	8072482	2L_8072478_8072482	161.037886376747	-1.18506581364258	0.404272923044442	-2.93135094163183	0.00337491284104927	0.0231133673642829	4
2L	8134247	8159638	FBgn0031990	PAPLA1	2L	8156627	8156631	2L_8156627_8156631	246.95285972396	-1.0757728400042	0.253176577144558	-4.2491009718879	2.14630164555012e-05	0.000476467796353001	4
2L	8145758	8158786	FBgn0263256	CG43394	2L	8156627	8156631	2L_8156627_8156631	246.95285972396	-1.0757728400042	0.253176577144558	-4.2491009718879	2.14630164555012e-05	0.000476467796353001	4
2L	8159832	8161800	FBgn0261064	Rbsn-5	2L	8160765	8160769	2L_8160765_8160769	30.6404246017435	-2.54262826513625	0.962436537574992	-2.64186589543119	0.00824506948985741	0.0431205472303255	4
2L	8163073	8190137	FBgn0264953	Piezo	2L	8163392	8163396	2L_8163392_8163396	170.886418628711	-1.4069739373503	0.52991545067867	-2.65509136513828	0.00792869306415837	0.041953369266768	4
2L	8190808	8196918	FBgn0031995	CG8475	2L	8195085	8195089	2L_8195085_8195089	19.037135096152	-2.66472191392672	0.81642525928485	-3.2638896011876	0.00109893977099611	0.0102830035062484	4
2L	8194509	8197049	FBgn0264947	CR44116	2L	8195085	8195089	2L_8195085_8195089	19.037135096152	-2.66472191392672	0.81642525928485	-3.2638896011876	0.00109893977099611	0.0102830035062484	4
2L	8194509	8197049	FBgn0264947	CR44116	2L	8196919	8196923	2L_8196919_8196923	217.943859450954	-1.11147274397784	0.369516977833032	-3.00790710753233	0.00263053531137868	0.0193736525254898	4
2L	8194509	8197049	FBtr0335185	CR44116-RA	2L	8195085	8195089	2L_8195085_8195089	19.037135096152	-2.66472191392672	0.81642525928485	-3.2638896011876	0.00109893977099611	0.0102830035062484	4
2L	8194509	8197049	FBtr0335185	CR44116-RA	2L	8196919	8196923	2L_8196919_8196923	217.943859450954	-1.11147274397784	0.369516977833032	-3.00790710753233	0.00263053531137868	0.0193736525254898	4
2L	8197193	8198813	FBgn0031996	CG8460	2L	8197445	8197449	2L_8197445_8197449	185.419645837681	-1.26440444518041	0.386922547869034	-3.26784895877505	0.0010836818168607	0.0101780506138501	4
2L	8206171	8209637	FBgn0031999	CG8419	2L	8208815	8208819	2L_8208815_8208819	36.6993174729587	-2.38294328367835	0.860825580738048	-2.76820686675607	0.00563656656048367	0.0331139997549023	4
2L	8212959	8214135	FBgn0032001	CG8360	2L	8213572	8213576	2L_8213572_8213576	99.8357239082506	-0.93177366139986	0.339709752744137	-2.74285225511808	0.00609080831807347	0.0349660107565468	4
2L	8218071	8220741	FBgn0032005	Snx6	2L	8220206	8220210	2L_8220206_8220210	40.6794144963418	-1.3887109908758	0.535677339405805	-2.59243930761793	0.00952979944940254	0.0477126084661058	4
2L	8321280	8325409	FBgn0032021	CG7781	2L	8322795	8322799	2L_8322795_8322799	131.212590623343	-1.24495420716445	0.40569204675358	-3.06871731187929	0.00214979910334232	0.0167649749808737	4
2L	8321280	8325409	FBgn0032021	CG7781	2L	8323336	8323340	2L_8323336_8323340	158.582376794713	-1.25927872266839	0.384156384791766	-3.27803668641609	0.00104531809038395	0.00990044841497412	4
2L	8370454	8374250	FBgn0032029	CG17292	2L	8371958	8371962	2L_8371958_8371962	99.8939522490923	-1.04622504867719	0.404548809916798	-2.58615282762137	0.00970538871540362	0.0482847745687643	4
2L	8370454	8374250	FBgn0032029	CG17292	2L	8372067	8372071	2L_8372067_8372071	152.027303686547	-0.876755200103337	0.336347559646701	-2.60669410244652	0.00914209920447832	0.0463712225728385	4
2L	8381821	8382807	FBgn0032033	CG13392	2L	8382643	8382647	2L_8382643_8382647	200.820988436673	-1.01309979400868	0.351320570228019	-2.88369050907308	0.0039304482610522	0.0257096390424457	4
2L	8382861	8383657	FBgn0032034	Rcd4	2L	8383149	8383153	2L_8383149_8383153	202.810667390348	-1.1056578971764	0.355702925861491	-3.10837447990781	0.00188119536177432	0.0152305292312959	4
2L	8403447	8403924	FBgn0266326	CR44991	2L	8403501	8403505	2L_8403501_8403505	24.1415938971886	-2.09821403396757	0.587816560255182	-3.56950480105	0.000357656663227826	0.00441744521750648	4
2L	8403447	8403924	FBgn0266326	CR44991	2L	8403514	8403518	2L_8403514_8403518	46.3632098386759	-1.35989734383324	0.467160610505673	-2.91098460197924	0.00360291772759283	0.0241683239613356	4
2L	8403447	8403924	FBtr0344057	CR44991-RA	2L	8403501	8403505	2L_8403501_8403505	24.1415938971886	-2.09821403396757	0.587816560255182	-3.56950480105	0.000357656663227826	0.00441744521750648	4
2L	8403447	8403924	FBtr0344057	CR44991-RA	2L	8403514	8403518	2L_8403514_8403518	46.3632098386759	-1.35989734383324	0.467160610505673	-2.91098460197924	0.00360291772759283	0.0241683239613356	4
2L	8412144	8415256	FBgn0032042	CG13398	2L	8414659	8414663	2L_8414659_8414663	135.218192029929	-1.06799029315214	0.387634084869635	-2.75515063003635	0.00586651202471348	0.034041030753961	4
2L	8415690	8431297	FBgn0027932	Akap200	2L	8416757	8416761	2L_8416757_8416761	113.896940698457	-1.3869124831005	0.457320471332982	-3.03269276150698	0.0024238223884014	0.0182807094964338	4
2L	8415690	8431297	FBgn0027932	Akap200	2L	8424710	8424714	2L_8424710_8424714	383.681156675898	-1.17402946278432	0.405399004106345	-2.89598506876534	0.00377970383435843	0.0250028232839253	4
2L	8415690	8431297	FBgn0027932	Akap200	2L	8427269	8427273	2L_8427269_8427273	164.648891055676	1.33540509204393	0.383577258877817	3.48145011503225	0.000498706665311655	0.00569226122868099	4
2L	8434058	8437365	FBgn0027490	D12	2L	8437117	8437121	2L_8437117_8437121	216.160455376707	-0.886177552516781	0.343196537514079	-2.58212847639941	0.00981930228664493	0.0486693992358751	4
2L	8437405	8437996	FBgn0043002	Chrac-14	2L	8437522	8437526	2L_8437522_8437526	145.329909889737	-1.19633992451625	0.421692895754582	-2.83699331091529	0.00455405660852036	0.0285022613840741	4
2L	8438169	8442342	FBgn0002887	mus201	2L	8438813	8438817	2L_8438813_8438817	91.2847500188128	-1.247979610231	0.45745161538978	-2.72811280635141	0.00636978208714511	0.0361009237998916	4
2L	8466817	8488671	FBgn0262029	d	2L	8485939	8485943	2L_8485939_8485943	232.111627254695	-1.17046440221813	0.3672345159971	-3.18723962817094	0.00143637718037999	0.0125260458443869	4
2L	8466817	8488671	FBgn0262029	d	2L	8486262	8486266	2L_8486262_8486266	289.075392734123	-1.06881024784903	0.40746964152263	-2.6230426489078	0.00871483626163585	0.0448529530895956	4
2L	8517411	8519176	FBgn0032054	CG13090	2L	8517713	8517717	2L_8517713_8517717	94.0010115464561	-1.00698242395537	0.358167587007387	-2.81148395467344	0.00493135502686325	0.0301743226099129	4
2L	8542147	8672041	FBgn0011259	Sema-1a	2L	8614921	8614925	2L_8614921_8614925	39.7753034946005	-2.0837755543115	0.556822335952574	-3.74226287231585	0.000182370594578167	0.00261675158787627	4
2L	8542147	8672041	FBgn0011259	Sema-1a	2L	8649935	8649939	2L_8649935_8649939	284.118344243932	-1.13547363925405	0.387709457953122	-2.92867149862343	0.00340413982120244	0.0232515728646046	4
2L	8687226	8709611	FBgn0004914	Hnf4	2L	8704817	8704821	2L_8704817_8704821	195.320804542814	-1.31612616674868	0.478673062072904	-2.74953046459137	0.00596807148453514	0.0344600625509138	4
2L	8703475	8705450	FBgn0266327	CR44992	2L	8704817	8704821	2L_8704817_8704821	195.320804542814	-1.31612616674868	0.478673062072904	-2.74953046459137	0.00596807148453514	0.0344600625509138	4
2L	8703475	8705450	FBtr0344058	CR44992-RA	2L	8704817	8704821	2L_8704817_8704821	195.320804542814	-1.31612616674868	0.478673062072904	-2.74953046459137	0.00596807148453514	0.0344600625509138	4
2L	8898786	8933594	FBgn0085427	CG34398	2L	8908905	8908909	2L_8908905_8908909	89.5467517146001	-1.99017562868939	0.498360881401105	-3.99344270981735	6.51208184189845e-05	0.00116419239968732	4
2L	8898786	8933594	FBgn0085427	CG34398	2L	8909314	8909318	2L_8909314_8909318	96.1714737427788	-1.87513212768043	0.491601910774255	-3.814330429935	0.000136552660450049	0.00208497615204202	4
2L	8933962	8936096	FBgn0032074	Tsp29Fa	2L	8934250	8934254	2L_8934250_8934254	109.748430925522	-1.35829223547798	0.456436265365898	-2.97586396731451	0.00292164427746857	0.0208641715633914	4
2L	8933962	8936096	FBgn0032074	Tsp29Fa	2L	8934505	8934509	2L_8934505_8934509	241.524085138286	-1.5786206819071	0.271209082003535	-5.8206777967949	5.86094585384707e-09	5.20439792107787e-07	4
2L	8933962	8936096	FBgn0032074	Tsp29Fa	2L	8934957	8934961	2L_8934957_8934961	161.420956957213	-1.48847144140493	0.321167282617909	-4.63456747297563	3.57684557414042e-06	0.000110654708343494	4
2L	8934796	8935720	FBgn0267740	CR46071	2L	8934957	8934961	2L_8934957_8934961	161.420956957213	-1.48847144140493	0.321167282617909	-4.63456747297563	3.57684557414042e-06	0.000110654708343494	4
2L	8934796	8935720	FBtr0347300	CR46071-RA	2L	8934957	8934961	2L_8934957_8934961	161.420956957213	-1.48847144140493	0.321167282617909	-4.63456747297563	3.57684557414042e-06	0.000110654708343494	4
2L	8937390	8939743	FBgn0032075	Tsp29Fb	2L	8937662	8937666	2L_8937662_8937666	262.353166587289	-1.65095828783476	0.409040706764416	-4.03617112070368	5.43305955912859e-05	0.00100907571648892	4
2L	8937390	8939743	FBgn0032075	Tsp29Fb	2L	8937958	8937962	2L_8937958_8937962	293.557771130628	-1.69292335917962	0.43562264708264	-3.88621521520312	0.000101819246758513	0.00165944950017886	4
2L	8937390	8939743	FBgn0032075	Tsp29Fb	2L	8938189	8938193	2L_8938189_8938193	70.9112303755304	-2.9884168779952	0.888388737518213	-3.36386173280809	0.000768600391144023	0.00791156511807065	4
2L	8937390	8939743	FBgn0032075	Tsp29Fb	2L	8938411	8938415	2L_8938411_8938415	40.8919408283599	-2.89564740630009	1.01246255558907	-2.8600044419572	0.00423635074264576	0.0270779457132628	4
2L	8937390	8939743	FBgn0032075	Tsp29Fb	2L	8938693	8938697	2L_8938693_8938697	54.5492113690698	-2.2565896874555	0.640915794820782	-3.52088325126471	0.000430111943134191	0.005081276026788	4
2L	8937390	8939743	FBgn0032075	Tsp29Fb	2L	8938945	8938949	2L_8938945_8938949	105.143581371587	-1.60274580997611	0.448514520047795	-3.57345356356649	0.000352303744162281	0.00436659603441813	4
2L	8937390	8939743	FBgn0032075	Tsp29Fb	2L	8938985	8938989	2L_8938985_8938989	269.154424918375	-0.995950070465455	0.357783849856588	-2.78366413370717	0.00537486599303471	0.0320622413744787	4
2L	8937390	8939743	FBgn0032075	Tsp29Fb	2L	8939612	8939616	2L_8939612_8939616	280.426499629114	-0.955880089659501	0.371725816670263	-2.57146543713806	0.0101269123195753	0.0497401674707316	4
2L	8939725	8942105	FBgn0032076	CG9510	2L	8940079	8940083	2L_8940079_8940083	159.477563214674	-1.57726813806085	0.463841128027916	-3.400449082139	0.000672752640646799	0.00715701437655672	4
2L	8939725	8942105	FBgn0032076	CG9510	2L	8940464	8940468	2L_8940464_8940468	164.483168472704	-1.50133337248989	0.417124560767928	-3.5992447189538	0.000319142753839443	0.0040452010781922	4
2L	8941945	8943257	FBgn0032077	CG9515	2L	8943111	8943115	2L_8943111_8943115	73.795342328179	-1.19979478336818	0.432061179248915	-2.77690947715755	0.00548784606923951	0.0325117250291065	4
2L	8943455	8951216	FBgn0032078	C1GalTA	2L	8943500	8943504	2L_8943500_8943504	331.877364519428	-1.38822773265423	0.391549046462543	-3.54547596321889	0.000391904728968051	0.0047298799743285	4
2L	8943455	8951216	FBgn0032078	C1GalTA	2L	8943955	8943959	2L_8943955_8943959	247.728837139128	-1.49887332532982	0.477324804059416	-3.14015385871975	0.00168859124741798	0.0140871644958764	4
2L	8970520	8975428	FBgn0032083	CG9541	2L	8972018	8972022	2L_8972018_8972022	103.598396824544	-1.43285024261962	0.544988686089377	-2.6291375934814	0.00856017179180452	0.044295189969277	4
2L	9164235	9165426	FBgn0032100	CG13108	2L	9164587	9164591	2L_9164587_9164591	191.878282506566	-1.23647328303863	0.318753014390078	-3.87909518410226	0.000104845726220717	0.0016990384351665	4
2L	9166778	9250211	FBgn0041092	tai	2L	9215641	9215645	2L_9215641_9215645	208.759873456694	-1.14204747699331	0.408891989641533	-2.79302971426394	0.00522168951183951	0.0314212853143011	4
2L	9166778	9250211	FBgn0041092	tai	2L	9239130	9239134	2L_9239130_9239134	82.5367902239024	-2.18573415164881	0.65101809287347	-3.3574092265261	0.000786765724126039	0.00804556750888138	4
2L	9256563	9302494	FBgn0267252	Ggamma30A	2L	9278578	9278582	2L_9278578_9278582	257.832624948902	-0.880188132163114	0.339239128106029	-2.59459496042571	0.00947024487687361	0.0475085281725625	4
2L	9435399	9436842	FBgn0032119	CG3769	2L	9436647	9436651	2L_9436647_9436651	74.0575250821558	-2.14293262458259	0.752809707687468	-2.84657942465353	0.00441917037560167	0.0278947188492972	4
2L	9436804	9437227	FBgn0085211	RpS28-like	2L	9437048	9437052	2L_9437048_9437052	72.160766958518	-2.33911032639735	0.708356012258921	-3.30216767545745	0.000959406996502156	0.00929132859722632	4
2L	9491176	9494876	FBgn0004868	Gdi	2L	9492647	9492651	2L_9492647_9492651	354.785299193272	-1.2030302444461	0.407916804997423	-2.94920491067707	0.00318592660962208	0.0221824330634579	4
2L	9491176	9494876	FBgn0004868	Gdi	2L	9493168	9493172	2L_9493168_9493172	519.034899347017	-0.963873457026925	0.32870582227812	-2.93232851899832	0.00336430658220671	0.0230618080552124	4
2L	9495474	9520696	FBgn0032120	CG33298	2L	9499591	9499595	2L_9499591_9499595	165.240793637074	-1.11905845871732	0.384390985395287	-2.91125052676909	0.00359985250725111	0.0241541723542446	4
2L	9495474	9520696	FBgn0032120	CG33298	2L	9508505	9508509	2L_9508505_9508509	142.276065460681	-0.88447716448841	0.341709739469248	-2.58838734260897	0.00964264828511645	0.0480871338751303	4
2L	9495474	9520696	FBgn0032120	CG33298	2L	9513268	9513272	2L_9513268_9513272	95.2318494911347	-1.68421180357028	0.555301604419751	-3.03296765247087	0.00242161556597436	0.0182698269399594	4
2L	9495474	9520696	FBgn0032120	CG33298	2L	9513532	9513536	2L_9513532_9513536	60.6978581278839	-2.21836281567289	0.795070764061435	-2.79014512411562	0.00526844206881391	0.0316188059194879	4
2L	9521210	9540060	FBgn0032123	Oatp30B	2L	9537136	9537140	2L_9537136_9537140	102.260438335976	-1.76242972132801	0.639930969164087	-2.75409349797556	0.00588549518933226	0.0341115671433029	4
2L	9521210	9540060	FBgn0032123	Oatp30B	2L	9539893	9539897	2L_9539893_9539897	89.2085344533732	-1.58141277995197	0.420107167569919	-3.76430801954545	0.000167010919215838	0.00243909078567781	4
2L	9545811	9547424	FBgn0032127	CG13114	2L	9546932	9546936	2L_9546932_9546936	79.3687536137549	-1.80322411299177	0.590999958373865	-3.05114084602195	0.00227973606601242	0.0174966854411688	4
2L	9545811	9547424	FBgn0032127	CG13114	2L	9547170	9547174	2L_9547170_9547174	59.6578748490781	-1.90476102299021	0.618540214137162	-3.07944573280053	0.00207386148225705	0.016326621791843	4
2L	9547720	9566750	FBgn0032129	jp	2L	9560236	9560240	2L_9560236_9560240	188.044241706239	-1.00014092625574	0.35806116669709	-2.7932124990863	0.00521873965828839	0.0314090727551479	4
2L	9547720	9566750	FBgn0032129	jp	2L	9560803	9560807	2L_9560803_9560807	7.68024750305336	-3.51469767815919	1.28291699178339	-2.73961425460067	0.00615113309468819	0.0352008054757451	4
2L	9613166	9616404	FBgn0040070	Trx-2	2L	9614613	9614617	2L_9614613_9614617	695.533147772655	-1.12653081038574	0.409690929623969	-2.74970893648956	0.00596482219761527	0.034443605982947	4
2L	9613166	9616404	FBgn0040070	Trx-2	2L	9615304	9615308	2L_9615304_9615308	41.2739590686744	-2.02487450055234	0.702627285926278	-2.88186146640026	0.00395333502953298	0.0257980339503301	4
2L	9613166	9616404	FBgn0040070	Trx-2	2L	9615714	9615718	2L_9615714_9615718	517.203929742773	-0.954395075636312	0.36371937003924	-2.62398748665309	0.00869069780148392	0.0447620794007253	4
2L	9613166	9616404	FBgn0040070	Trx-2	2L	9616100	9616104	2L_9616100_9616104	136.751316019872	-1.97089948414038	0.574255557635247	-3.43209474934197	0.000598938267587071	0.00653749419921479	4
2L	9616469	9623109	FBgn0032135	GlcAT-S	2L	9618807	9618811	2L_9618807_9618811	349.62567629163	-1.11625474996635	0.343369458262618	-3.25088537464684	0.00115046231415867	0.0106418153835498	4
2L	9616469	9623109	FBgn0032135	GlcAT-S	2L	9620754	9620758	2L_9620754_9620758	17.734804524823	-2.47212623696489	0.898109851669712	-2.7525878180368	0.00591262862460171	0.0342242519844653	4
2L	9616469	9623109	FBgn0032135	GlcAT-S	2L	9620959	9620963	2L_9620959_9620963	67.376289664949	-2.03203311321051	0.742069080330324	-2.73833416197044	0.00617512956996557	0.0353026113066813	4
2L	9616469	9623109	FBgn0032135	GlcAT-S	2L	9621203	9621207	2L_9621203_9621207	56.5295810153561	-2.09828643769491	0.763041308327837	-2.74989887807409	0.0059613658429524	0.0344323863513956	4
2L	9616469	9623109	FBgn0032135	GlcAT-S	2L	9621368	9621372	2L_9621368_9621372	55.1160669337731	-2.56317154870251	0.741742811570333	-3.45560686092267	0.000549055502669919	0.00611925092095542	4
2L	9682315	9699297	FBgn0000273	Pka-C1	2L	9698824	9698828	2L_9698824_9698828	399.805067803044	-1.07655967205269	0.37224819834152	-2.89204803904785	0.00382739419729813	0.0252350681731546	4
2L	9682315	9699297	FBgn0000273	Pka-C1	2L	9699183	9699187	2L_9699183_9699187	427.227715925744	-1.16956548757257	0.363062412634934	-3.22138962027056	0.00127570591535405	0.011487917185242	4
2L	9711512	9746495	FBgn0028704	Nckx30C	2L	9722066	9722070	2L_9722066_9722070	274.545588069924	-1.32568347516972	0.475485510296197	-2.78806282518241	0.00530242597958837	0.0317619649185505	4
2L	9711512	9746495	FBgn0028704	Nckx30C	2L	9722289	9722293	2L_9722289_9722293	329.923736926598	-1.27431719091801	0.463749365212242	-2.74785754226271	0.00599860659923666	0.0345830449289317	4
2L	9711512	9746495	FBgn0028704	Nckx30C	2L	9726764	9726768	2L_9726764_9726768	109.720728566003	-1.19090672780422	0.434397821664506	-2.74151173972502	0.00611571752578401	0.0350637896211603	4
2L	9711512	9746495	FBgn0028704	Nckx30C	2L	9727039	9727043	2L_9727039_9727043	93.776646344549	-1.2939963372769	0.464935245845645	-2.78317539665834	0.00538296969129072	0.0320987746088489	4
2L	9711512	9746495	FBgn0028704	Nckx30C	2L	9743163	9743167	2L_9743163_9743167	423.398729462381	-1.36483651330841	0.473486918293039	-2.88252211534958	0.00394505441960048	0.0257710992696994	4
2L	9762424	9763262	FBgn0011291	Taf11	2L	9763053	9763057	2L_9763053_9763057	155.771699996353	-1.39887020955946	0.402152729336771	-3.47845509308483	0.000504312929485841	0.0057392958342109	4
2L	9763369	9765338	FBgn0025117	und	2L	9763672	9763676	2L_9763672_9763676	738.960096244553	-1.13877550109416	0.405387340751091	-2.80910474161394	0.00496794807121741	0.0303284476372025	4
2L	9763369	9765338	FBgn0025117	und	2L	9763969	9763973	2L_9763969_9763973	148.167955656753	-1.27611382350934	0.479233097612927	-2.66282489641407	0.00774877249558775	0.041300969503267	4
2L	9790882	9791958	FBgn0032149	CG4036	2L	9791342	9791346	2L_9791342_9791346	10.0951947667437	-3.73399132253016	1.20941412522214	-3.08743816088995	0.00201889772247089	0.0160181450291426	4
2L	9793317	9886250	FBgn0032151	nAChRalpha6	2L	9798796	9798800	2L_9798796_9798800	76.9371603796765	6.22563346415022	0.652763361723212	9.53735125040618	1.46526862590269e-21	2.50033438324035e-17	4
2L	9793317	9886250	FBgn0032151	nAChRalpha6	2L	9799486	9799490	2L_9799486_9799490	122.697492801259	4.87073177438473	0.495780519519409	9.82437103237988	8.84242710343465e-23	2.26330764139513e-18	4
2L	9793317	9886250	FBgn0032151	nAChRalpha6	2L	9803597	9803601	2L_9803597_9803601	14.8424819307674	5.40029739594392	0.931639080272429	5.79655524365162	6.76908936608382e-09	5.86581841436416e-07	4
2L	9793317	9886250	FBgn0032151	nAChRalpha6	2L	9803606	9803610	2L_9803606_9803610	29.963930581661	5.46050774294551	0.7353378623058	7.42584874634769	1.12058995065906e-13	5.61029249429228e-11	4
2L	9793317	9886250	FBgn0032151	nAChRalpha6	2L	9804276	9804280	2L_9804276_9804280	45.6522934063582	5.87278227091876	0.72340209986057	8.11828203436331	4.72828971533878e-16	5.6953084025323e-13	4
2L	9793317	9886250	FBgn0032151	nAChRalpha6	2L	9805361	9805365	2L_9805361_9805365	29.2663035720498	5.6282209677596	0.962739766197903	5.84604600886783	5.0339486774735e-09	4.60791954755876e-07	4
2L	9793317	9886250	FBgn0032151	nAChRalpha6	2L	9806024	9806028	2L_9806024_9806028	25.2712378186035	6.92901307437907	1.29320079842584	5.35803340271167	8.41326885089971e-08	4.87898112733229e-06	4
2L	9793317	9886250	FBgn0032151	nAChRalpha6	2L	9815854	9815858	2L_9815854_9815858	142.696675969158	2.32733444161974	0.538678172793056	4.32045432535806	1.55708284124969e-05	0.000368772541333585	4
2L	9793317	9886250	FBgn0032151	nAChRalpha6	2L	9816495	9816499	2L_9816495_9816499	136.7045901673	2.34788594963531	0.479378016735675	4.89777559184553	9.69276380922188e-07	3.73216972487166e-05	4
2L	9793317	9886250	FBgn0032151	nAChRalpha6	2L	9819991	9819995	2L_9819991_9819995	37.3411079904383	3.84241171302749	0.755758194726783	5.08418134244191	3.69215060326548e-07	1.66637490572948e-05	4
2L	9793317	9886250	FBgn0032151	nAChRalpha6	2L	9820323	9820327	2L_9820323_9820327	93.6452475090689	4.31870608815925	0.640091069463983	6.7470181887958	1.50914363360194e-11	3.44508721923524e-09	4
2L	9793317	9886250	FBgn0032151	nAChRalpha6	2L	9821207	9821211	2L_9821207_9821211	78.5574675475263	5.06274492572128	0.737844744536206	6.8615314579541	6.81261975418513e-12	1.76359863694688e-09	4
2L	9793317	9886250	FBgn0032151	nAChRalpha6	2L	9827441	9827445	2L_9827441_9827445	39.0102251843003	2.00924997198391	0.753240496320625	2.66747470668207	0.00764236413953457	0.0409116525090642	4
2L	9793317	9886250	FBgn0032151	nAChRalpha6	2L	9836528	9836532	2L_9836528_9836532	102.645508447999	2.91322234090405	0.580275769698133	5.02041011021285	5.15612757896213e-07	2.21669101845248e-05	4
2L	9793317	9886250	FBgn0032151	nAChRalpha6	2L	9838660	9838664	2L_9838660_9838664	34.3040945383635	5.23886913642648	0.933438688243718	5.61244054098883	1.99492768164367e-08	1.46100626435913e-06	4
2L	9793317	9886250	FBgn0032151	nAChRalpha6	2L	9838841	9838845	2L_9838841_9838845	67.8793753414744	3.3878600920268	0.559814542688037	6.05175434664392	1.43276842408772e-09	1.59016327730945e-07	4
2L	9891255	9893446	FBgn0032154	mtDNA-helicase	2L	9891395	9891399	2L_9891395_9891399	93.5107942553301	-1.42821032153315	0.396844795899515	-3.5989140749493	0.000319548740380722	0.00404909384098265	4
2L	9896265	9897552	FBgn0004867	RpS2	2L	9896418	9896422	2L_9896418_9896422	90.2285145903518	-1.46532814810958	0.564372188177643	-2.59638617707425	0.00942101138466302	0.0473334394743026	4
2L	9896265	9897552	FBgn0004867	RpS2	2L	9896659	9896663	2L_9896659_9896663	19.0105952277263	-2.90139825936208	1.08284008569252	-2.67943373882997	0.00737467974905087	0.0399021911178134	4
2L	9912911	9915044	FBgn0024285	Srp54	2L	9914952	9914956	2L_9914952_9914956	896.502767923105	-1.1305915910926	0.422941703744715	-2.67316176457031	0.00751400071493611	0.0404263504570688	4
2L	9915253	9917220	FBgn0040064	yip2	2L	9915437	9915441	2L_9915437_9915441	110.306875787239	-1.18960020349463	0.409188335768324	-2.90721924235926	0.00364657521111966	0.0243685762297027	4
2L	9915253	9917220	FBgn0040064	yip2	2L	9915672	9915676	2L_9915672_9915676	99.2005557169945	-1.16409842146591	0.425751966688573	-2.73421736726214	0.00625287508418875	0.0356209192434126	4
2L	9917221	9918176	FBgn0025700	CG5885	2L	9918073	9918077	2L_9918073_9918077	432.149101698944	-0.864313845586498	0.277591882276576	-3.11361354841546	0.00184811381293596	0.0150309635479712	4
2L	9925161	9930378	FBgn0259712	CG42366	2L	9925863	9925867	2L_9925863_9925867	1060.58139411248	-1.82126560909614	0.610172346565014	-2.98483800412952	0.00283728540522591	0.0204284549176265	4
2L	9925161	9930378	FBgn0259712	CG42366	2L	9926334	9926338	2L_9926334_9926338	1334.19328971749	-1.67121210347668	0.444713943962227	-3.75794851087158	0.000171312120221478	0.00248630237674617	4
2L	9925161	9930378	FBgn0259712	CG42366	2L	9930308	9930312	2L_9930308_9930312	387.286084297769	-1.22793610884058	0.420577855721074	-2.91964042361503	0.00350435472843552	0.0237122004231175	4
2L	9930580	9931131	FBgn0259713	CG42367	2L	9930782	9930786	2L_9930782_9930786	368.194212029477	-1.14248493960882	0.424443191702806	-2.69172638869606	0.00710832357523735	0.0388978407764351	4
2L	9930580	9931131	FBgn0259713	CG42367	2L	9930903	9930907	2L_9930903_9930907	27.080477048394	-1.6007865797412	0.577655468944785	-2.77117878354963	0.00558537501770771	0.0329133520856995	4
2L	9930580	9931131	FBgn0259713	CG42367	2L	9930942	9930946	2L_9930942_9930946	402.616784317195	-1.14745070115223	0.331615805859321	-3.46018097110547	0.000539812465817248	0.00604287770612652	4
2L	9934767	9938134	FBgn0051712	CG31712	2L	9937521	9937525	2L_9937521_9937525	161.021329200987	-0.849099854438489	0.313525335567351	-2.70823361978696	0.00676423887146223	0.0376117008650037	4
2L	9937232	9938833	FBgn0266359	CR45007	2L	9937521	9937525	2L_9937521_9937525	161.021329200987	-0.849099854438489	0.313525335567351	-2.70823361978696	0.00676423887146223	0.0376117008650037	4
2L	9937232	9938833	FBtr0344106	CR45007-RA	2L	9937521	9937525	2L_9937521_9937525	161.021329200987	-0.849099854438489	0.313525335567351	-2.70823361978696	0.00676423887146223	0.0376117008650037	4
2L	9938863	9943058	FBgn0032166	CG4619	2L	9939806	9939810	2L_9939806_9939810	249.319795065227	-0.947293778617784	0.367455018884542	-2.57798568514159	0.00993781147293536	0.0491010863187091	4
2L	9954325	9956176	FBgn0032169	CG4709	2L	9954556	9954560	2L_9954556_9954560	184.393443574073	-0.8869135015528	0.331440153656327	-2.67593860239532	0.00745202953925607	0.0402027923040992	4
2L	9954325	9956176	FBgn0032169	CG4709	2L	9955192	9955196	2L_9955192_9955196	63.4686308841514	-1.37669583811686	0.474003459527337	-2.90440040140143	0.00367957254685525	0.02453502087065	4
2L	9959248	9963949	FBgn0032172	CG5850	2L	9963541	9963545	2L_9963541_9963545	391.713121418837	-1.46704260795728	0.530973378622808	-2.76293062330613	0.00572849411105472	0.0334824816509085	4
2L	9967313	9968645	FBgn0011272	RpL13	2L	9968266	9968270	2L_9968266_9968270	7.76740275923074	-3.13786483923808	1.05424000136343	-2.97642361813244	0.00291631718352976	0.0208399384762528	4
2L	10003832	10008889	FBgn0043456	CG4747	2L	10004115	10004119	2L_10004115_10004119	210.401595581788	-1.24318108449334	0.378653866947439	-3.28315961623575	0.00102650526211029	0.00977312257249623	4
2L	10064121	10180256	FBgn0265002	CG44153	2L	10118872	10118876	2L_10118872_10118876	310.796679107747	-1.59766971067115	0.446389723183695	-3.57909160470007	0.000344790604580307	0.00429244178737234	4
2L	10064121	10180256	FBgn0265002	CG44153	2L	10119316	10119320	2L_10119316_10119320	273.864903074504	-1.46566074084933	0.402586990975271	-3.64060631293314	0.000271996766891642	0.00356922044240286	4
2L	10094088	10125736	FBgn0083945	CG34109	2L	10118872	10118876	2L_10118872_10118876	310.796679107747	-1.59766971067115	0.446389723183695	-3.57909160470007	0.000344790604580307	0.00429244178737234	4
2L	10094088	10125736	FBgn0083945	CG34109	2L	10119316	10119320	2L_10119316_10119320	273.864903074504	-1.46566074084933	0.402586990975271	-3.64060631293314	0.000271996766891642	0.00356922044240286	4
2L	10202520	10204317	FBgn0085188	CG34159	2L	10203386	10203390	2L_10203386_10203390	136.15825295358	-1.30517875423279	0.370960708763203	-3.51837465100902	0.000434198888619927	0.00511872232305117	4
2L	10202520	10204317	FBgn0085188	CG34159	2L	10203903	10203907	2L_10203903_10203907	165.573444276166	-1.05225266173293	0.397823987538766	-2.64502064906379	0.008168593208311	0.0428328722460226	4
2L	10204757	10206961	FBgn0032191	CG5734	2L	10206857	10206861	2L_10206857_10206861	93.2677769438053	-1.32459912742409	0.345190093290986	-3.8373034254708	0.000124392736638307	0.00193774453373548	4
2L	10209853	10210681	FBgn0032193	CG5727	2L	10210356	10210360	2L_10210356_10210360	93.9379758949909	-1.42208345579779	0.401034564533446	-3.54603712887493	0.000391071102447266	0.0047221870212243	4
2L	10221351	10222546	FBgn0250843	Prosalpha6	2L	10221994	10221998	2L_10221994_10221998	142.646291211072	-1.29684369953433	0.395251184607023	-3.28106214488317	0.00103416955535765	0.00982758638906044	4
2L	10268872	10269904	FBgn0032205	CG4957	2L	10269086	10269090	2L_10269086_10269090	62.2137615672658	-1.4018261203623	0.4897648399732	-2.86224327666929	0.00420653888951015	0.0269403732939422	4
2L	10308131	10310956	FBgn0027491	Cdk5alpha	2L	10309470	10309474	2L_10309470_10309474	171.221248030069	-1.26352765055613	0.485459204029748	-2.60274733709386	0.00924800807498223	0.046731818854066	4
2L	10311050	10312099	FBgn0267365	l(2)SH0834	2L	10311412	10311416	2L_10311412_10311416	451.79558311647	-1.09261473240898	0.405274615427931	-2.69598610624869	0.00701805938912622	0.0385429525276276	4
2L	10333734	10339185	FBgn0032223	GATAd	2L	10336277	10336281	2L_10336277_10336281	90.6288948035232	-1.61503343458423	0.503418064714485	-3.20813563871649	0.00133598473968228	0.011889561613945	4
2L	10333734	10339185	FBgn0032223	GATAd	2L	10336825	10336829	2L_10336825_10336829	92.2959677149776	-1.8224714771475	0.455154842840423	-4.00406917736885	6.22621448396548e-05	0.0011240781938394	4
2L	10342594	10344223	FBgn0032224	Sps2	2L	10342944	10342948	2L_10342944_10342948	54.6906978046226	-1.76920846656741	0.617530901759697	-2.8649715528825	0.0041704670521442	0.0267797107884682	4
2L	10366692	10367946	FBgn0032231	CG5056	2L	10367071	10367075	2L_10367071_10367075	103.232157967959	-1.56134604764163	0.528692152704633	-2.95322342057518	0.0031447426953475	0.0219783157186565	4
2L	10368025	10373900	FBgn0041723	rho-5	2L	10368731	10368735	2L_10368731_10368735	37.368272088381	-2.4292087833216	0.843950142206453	-2.87837949404284	0.00399723964822455	0.0259793256925028	4
2L	10368025	10373900	FBgn0041723	rho-5	2L	10371281	10371285	2L_10371281_10371285	41.0022072175812	-1.94790098639937	0.729033224386246	-2.67189604155457	0.007542401093658	0.0405269722938456	4
2L	10368025	10373900	FBgn0041723	rho-5	2L	10371525	10371529	2L_10371525_10371529	135.839660456865	-1.30990705556024	0.497325641236784	-2.63390210949644	0.00844098199816008	0.0438735658899189	4
2L	10368025	10373900	FBgn0041723	rho-5	2L	10372910	10372914	2L_10372910_10372914	104.890690196638	-1.2053322609253	0.352639408982478	-3.41803051565682	0.000630760344937125	0.00681472771129031	4
2L	10386662	10387652	FBgn0032236	mRpS7	2L	10387417	10387421	2L_10387417_10387421	445.017047296987	-0.840586423929157	0.301911489534101	-2.78421475521293	0.00536574939266477	0.0320209183585574	4
2L	10388105	10393228	FBgn0267821	da	2L	10388125	10388129	2L_10388125_10388129	337.398476715958	-0.822619317205497	0.308832530265343	-2.66364206030601	0.00772997653069154	0.0412405053082683	4
2L	10388105	10393228	FBgn0267821	da	2L	10391869	10391873	2L_10391869_10391873	319.41110546658	-0.949317446108695	0.322514024951233	-2.94349198070453	0.00324532230836607	0.0224680717597966	4
2L	10403197	10405203	FBgn0032240	CG17768	2L	10403546	10403550	2L_10403546_10403550	106.125269373994	-1.09911073687862	0.372972323726307	-2.94689623588576	0.00320980892444745	0.0222945678179592	4
2L	10403197	10405203	FBgn0067622	LSm-4	2L	10403546	10403550	2L_10403546_10403550	106.125269373994	-1.09911073687862	0.372972323726307	-2.94689623588576	0.00320980892444745	0.0222945678179592	4
2L	10408352	10410456	FBgn0003942	RpS27A	2L	10408957	10408961	2L_10408957_10408961	14.3241270442581	-2.52089286140114	0.937192380524347	-2.68983499416708	0.00714873566108305	0.0390480234701412	4
2L	10408352	10409610	FBgn0025366	Ip259	2L	10408957	10408961	2L_10408957_10408961	14.3241270442581	-2.52089286140114	0.937192380524347	-2.68983499416708	0.00714873566108305	0.0390480234701412	4
2L	10419190	10420612	FBgn0032244	RfC3	2L	10419316	10419320	2L_10419316_10419320	39.0062946674122	-1.28830518503281	0.493554004802459	-2.61026184064385	0.00904729439152962	0.0460478320233828	4
2L	10423291	10425482	FBgn0032246	CG5168	2L	10424914	10424918	2L_10424914_10424918	181.049642291346	-1.0412671254429	0.403579521133886	-2.58007919360573	0.00987776600067271	0.0488751785333885	4
2L	10426887	10428632	FBgn0267330	KdelR	2L	10428402	10428406	2L_10428402_10428406	95.3656499247927	-2.35815843187759	0.700396899969535	-3.36688873405945	0.000760213540489685	0.00784337210958794	4
2L	10428829	10429988	FBgn0032247	CG5188	2L	10429006	10429010	2L_10429006_10429010	295.463123239293	-0.952671972985206	0.369713951351634	-2.57678123723041	0.00997250429509592	0.0492053253331982	4
2L	10432687	10435656	FBgn0032249	CG5337	2L	10435126	10435130	2L_10435126_10435130	164.731318722546	-1.45802575498518	0.466799366877863	-3.12345272603308	0.00178742576412052	0.014674869457662	4
2L	10437548	10439240	FBgn0027052	CHIP	2L	10437877	10437881	2L_10437877_10437881	127.735559978974	-1.5622108346552	0.43241715228263	-3.61274021256707	0.000302978213037106	0.00388893129276856	4
2L	10491814	10506779	FBgn0086347	Myo31DF	2L	10506025	10506029	2L_10506025_10506029	61.973613119751	-2.71908824466486	0.892036413021505	-3.04818077487977	0.0023023138119892	0.0176219562162526	4
2L	10491814	10506779	FBgn0086347	Myo31DF	2L	10506664	10506668	2L_10506664_10506668	142.806880680254	-1.06340353974551	0.349013395073435	-3.04688460315904	0.00231226460105258	0.0176802762445233	4
2L	10506301	10507015	FBgn0265155	CR44224	2L	10506664	10506668	2L_10506664_10506668	142.806880680254	-1.06340353974551	0.349013395073435	-3.04688460315904	0.00231226460105258	0.0176802762445233	4
2L	10506301	10507015	FBtr0337005	CR44224-RA	2L	10506664	10506668	2L_10506664_10506668	142.806880680254	-1.06340353974551	0.349013395073435	-3.04688460315904	0.00231226460105258	0.0176802762445233	4
2L	10507081	10508032	FBgn0032261	CG6094	2L	10507309	10507313	2L_10507309_10507313	191.575155853047	-0.769218022545241	0.274553061041333	-2.80170987578039	0.00508325649099297	0.030817392975712	4
2L	10544883	10628054	FBgn0051721	Trim9	2L	10616144	10616148	2L_10616144_10616148	44.6514088920393	3.52288748450936	0.661081826357467	5.32897342515119	9.8769445928104e-08	5.59292296703367e-06	4
2L	10629352	10638471	FBgn0032271	CG7329	2L	10633049	10633053	2L_10633049_10633053	91.075164465757	3.12626841057712	0.451459994753732	6.924796099115	4.36603918518806e-12	1.21141614074876e-09	4
2L	10629352	10638471	FBgn0032271	CG7329	2L	10633771	10633775	2L_10633771_10633775	94.2518667382858	3.15958035181902	0.554710393502069	5.69590977351542	1.22715765576297e-08	9.73586279950686e-07	4
2L	10629352	10638471	FBgn0032271	CG7329	2L	10636961	10636965	2L_10636961_10636965	173.568841566324	1.84610208595383	0.615259163313832	3.0005275760715	0.0026951234878116	0.0197084153400545	4
2L	10730255	10731356	FBgn0032291	CG17118	2L	10731114	10731118	2L_10731114_10731118	181.471696618318	-1.10975108803849	0.389647520705636	-2.84808969406188	0.00439825267736149	0.0278092861743982	4
2L	10731400	10732423	FBgn0032292	CG6750	2L	10731649	10731653	2L_10731649_10731653	178.157969396256	-1.11559724017103	0.390696124352391	-2.85540902669617	0.00429814345698556	0.0273406305924022	4
2L	10732653	10733307	FBgn0032293	Dpy-30L1	2L	10732738	10732742	2L_10732738_10732742	714.296752639529	-1.12965770524258	0.335750527754703	-3.36457462270289	0.000766617504120667	0.00789432904620471	4
2L	10732653	10733307	FBgn0032293	Dpy-30L1	2L	10733126	10733130	2L_10733126_10733130	586.130626130523	-1.22337542244848	0.365300905510509	-3.34895261411632	0.000811176678395884	0.00822536526105618	4
2L	10733293	10736071	FBgn0027868	Nup107	2L	10733369	10733373	2L_10733369_10733373	76.4580448670899	-1.57656644041431	0.599574174655477	-2.62947689719996	0.00855163422532413	0.044266672659163	4
2L	10736319	10737043	FBgn0032294	Vha16-5	2L	10736456	10736460	2L_10736456_10736460	111.336841409888	-1.11857972932218	0.394782289433059	-2.83340909474068	0.00460544049205601	0.0287260807777525	4
2L	10736319	10737043	FBgn0032294	Vha16-5	2L	10736842	10736846	2L_10736842_10736846	89.9113599307343	-1.07045639291728	0.406205127217835	-2.63526066312607	0.00840726926957519	0.0437449741777805	4
2L	10744075	10756325	FBgn0032297	CG17124	2L	10744371	10744375	2L_10744371_10744375	482.166457219302	-0.857922104975736	0.303534179549882	-2.82644315789401	0.00470680968846745	0.0291823055768948	4
2L	10761116	10764971	FBgn0027550	CG6495	2L	10764616	10764620	2L_10764616_10764620	175.764490519023	-1.13610284320339	0.423351487449382	-2.6835924211539	0.00728358406171698	0.0395640221012192	4
2L	10765010	10768006	FBgn0015320	Ubc2	2L	10767847	10767851	2L_10767847_10767851	161.004677523846	-0.918677046584261	0.323524387662863	-2.83959133103002	0.00451713622041337	0.0283343387561999	4
2L	10768234	10769952	FBgn0032298	CG6724	2L	10768420	10768424	2L_10768420_10768424	115.739462693684	-0.97729263748476	0.284705706655597	-3.43264154752954	0.000597731780360667	0.00652780486404763	4
2L	10772038	10801109	FBgn0051869	CG31869	2L	10780518	10780522	2L_10780518_10780522	113.747021783891	-1.0950854065902	0.397406839814583	-2.75557765211371	0.00585885955344134	0.0340101191506471	4
2L	10837732	10842597	FBgn0032305	CG6700	2L	10838680	10838684	2L_10838680_10838684	117.850499057994	-1.86568615738737	0.667797565364814	-2.79378999587721	0.0052094296775947	0.0313677918140886	4
2L	10837732	10842597	FBgn0032305	CG6700	2L	10839161	10839165	2L_10839161_10839165	339.032610733261	-0.860453603587488	0.256392756755177	-3.35599809634682	0.000790791130916802	0.00807633664042481	4
2L	10837732	10842597	FBgn0032305	CG6700	2L	10840694	10840698	2L_10840694_10840698	133.850997906181	-1.17752676596801	0.418416172143622	-2.81424773792879	0.00488915337021017	0.0299832931210301	4
2L	10847227	10850848	FBgn0004363	porin	2L	10848137	10848141	2L_10848137_10848141	119.380020001419	-1.53673996641121	0.575036182607546	-2.67242308030556	0.00753056368862383	0.0404793002938028	4
2L	10847227	10850848	FBgn0004363	porin	2L	10848377	10848381	2L_10848377_10848381	86.6988910731803	-1.35797648551404	0.503795275383857	-2.6954926968685	0.00702846185067579	0.0385814566184806	4
2L	10854435	10856644	FBgn0027453	Dnz1	2L	10856454	10856458	2L_10856454_10856458	262.24689862003	-0.935558850685417	0.321783085986917	-2.90742084163943	0.00364422563317898	0.0243616203994252	4
2L	10917015	10964153	FBgn0261871	dpr2	2L	10919816	10919820	2L_10919816_10919820	55.7590746019477	3.53497060453467	0.603567678634873	5.85679241892134	4.71892343733042e-09	4.35263294781656e-07	4
2L	10917015	10964153	FBgn0261871	dpr2	2L	10939361	10939365	2L_10939361_10939365	266.541709073231	1.14773619060881	0.420127677707373	2.73187474072638	0.0062975078295306	0.0358111275956805	4
2L	10917015	10964153	FBgn0261871	dpr2	2L	10939886	10939890	2L_10939886_10939890	214.957473807555	1.40486775350738	0.468012628205249	3.00177317628119	0.00268412090370906	0.0196497111011654	4
2L	10917015	10964153	FBgn0261871	dpr2	2L	10943399	10943403	2L_10943399_10943403	88.791167540372	3.38849107803622	0.48359553244744	7.00687010255724	2.43708330837394e-12	7.37129505006079e-10	4
2L	10943272	10943622	FBgn0265686	CR44493	2L	10943399	10943403	2L_10943399_10943403	88.791167540372	3.38849107803622	0.48359553244744	7.00687010255724	2.43708330837394e-12	7.37129505006079e-10	4
2L	10943272	10943622	FBtr0340555	CR44493-RA	2L	10943399	10943403	2L_10943399_10943403	88.791167540372	3.38849107803622	0.48359553244744	7.00687010255724	2.43708330837394e-12	7.37129505006079e-10	4
2L	10976772	10982395	FBgn0041781	SCAR	2L	10976879	10976883	2L_10976879_10976883	921.876620228037	-1.39876765558687	0.471639861353219	-2.9657536824253	0.00301942211398222	0.0213531696576036	4
2L	11095150	11100888	FBgn0032340	Ge-1	2L	11100748	11100752	2L_11100748_11100752	205.354967396557	-1.02378082932563	0.304962916870439	-3.35706662249881	0.000787741288429702	0.00805291130802109	4
2L	11110557	11113061	FBgn0032343	CG6201	2L	11110987	11110991	2L_11110987_11110991	60.7631631311283	-1.37785814829767	0.515057050987931	-2.67515636501783	0.00746944032495342	0.0402701971106622	4
2L	11115635	11120319	FBgn0027582	CG6230	2L	11117044	11117048	2L_11117044_11117048	219.57295849924	-1.12972621748392	0.434256186151142	-2.60152014758109	0.00928116132951973	0.0468492048297366	4
2L	11123777	11129335	FBgn0262647	Nup160	2L	11123952	11123956	2L_11123952_11123956	71.8942260951086	-1.06002722641979	0.385357596024331	-2.75076250567243	0.00594567321492835	0.0343708320499816	4
2L	11156118	11203544	FBgn0259822	Ca-beta	2L	11157855	11157859	2L_11157855_11157859	76.8726335323194	-0.932245260224514	0.3444513657639	-2.70646411332133	0.00680039319293427	0.0377423204588905	4
2L	11156118	11203544	FBgn0259822	Ca-beta	2L	11178482	11178486	2L_11178482_11178486	104.57207411642	-0.847807048107593	0.318271378871473	-2.66378664369302	0.00772665515855393	0.041233528537353	4
2L	11156118	11203544	FBgn0259822	Ca-beta	2L	11202797	11202801	2L_11202797_11202801	316.481264950185	-1.39744701570752	0.494599176736918	-2.82541314550314	0.00472196877476838	0.0292382250399689	4
2L	11156118	11203544	FBgn0259822	Ca-beta	2L	11203329	11203333	2L_11203329_11203333	286.006782497116	-1.40468951285392	0.536802789668203	-2.61677014331865	0.0088766093505105	0.0454313357335434	4
2L	11210678	11261080	FBgn0264442	ab	2L	11225290	11225294	2L_11225290_11225294	51.746870164564	2.47482826189658	0.444974471109428	5.5617308914964	2.67111972334304e-08	1.87443400791469e-06	4
2L	11210678	11261080	FBgn0264442	ab	2L	11252561	11252565	2L_11252561_11252565	39.4383137049782	-3.11128373515594	0.818494860330522	-3.80122574489906	0.000143982047349881	0.00217324014609936	4
2L	11210678	11261080	FBgn0264442	ab	2L	11253814	11253818	2L_11253814_11253818	108.437614091551	-1.11768943360505	0.385234257577826	-2.9013240946757	0.0037158933984952	0.0247028134349414	4
2L	11210678	11261080	FBgn0264442	ab	2L	11254059	11254063	2L_11254059_11254063	327.721337758514	-0.917177257985342	0.24523062967315	-3.7400599558374	0.000183976366108882	0.00263554446168907	4
2L	11280298	11281920	FBgn0032358	Ppt2	2L	11280936	11280940	2L_11280936_11280940	43.2121719656286	-2.39000487461045	0.714023601313026	-3.34723511970114	0.000816219498165699	0.00826299669750304	4
2L	11280298	11281920	FBgn0032358	Ppt2	2L	11281089	11281093	2L_11281089_11281093	10.7657323902485	-3.95518690424848	1.32120503883079	-2.99362081433527	0.00275688335901278	0.020028435807079	4
2L	11496804	11498948	FBgn0032361	CG6488	2L	11498607	11498611	2L_11498607_11498611	62.1145469221228	-2.02657648986687	0.55747266713311	-3.63529300959069	0.000277664862496742	0.00362468944050317	4
2L	11794327	11809438	FBgn0020309	crol	2L	11796338	11796342	2L_11796338_11796342	65.9018548673217	-3.18468576958752	0.734482033098116	-4.33596143414728	1.4512438900547e-05	0.000347199800068608	4
2L	11794327	11809438	FBgn0020309	crol	2L	11796397	11796401	2L_11796397_11796401	74.5916857548661	-1.70309068486215	0.573896394901562	-2.96759258289866	0.00300141875930206	0.0212760553135028	4
2L	11794327	11809438	FBgn0020309	crol	2L	11798836	11798840	2L_11798836_11798840	186.378986090456	-1.40017504821654	0.510521494468483	-2.74263682016816	0.00609480531722723	0.0349820914675969	4
2L	11794327	11809438	FBgn0020309	crol	2L	11800535	11800539	2L_11800535_11800539	78.7015538329926	-1.06722505574764	0.411418559173964	-2.59401291446451	0.00948629235456536	0.0475666750333542	4
2L	11794327	11809438	FBgn0020309	crol	2L	11800883	11800887	2L_11800883_11800887	213.672199151312	-1.01809657628156	0.327679970293355	-3.10698446221816	0.00189006332592617	0.0152786896341735	4
2L	11794327	11809438	FBgn0020309	crol	2L	11801080	11801084	2L_11801080_11801084	69.8767569540963	-1.33402132471616	0.506936156429027	-2.63153714288857	0.00849995754490563	0.0440805193505188	4
2L	11794327	11809438	FBgn0020309	crol	2L	11802629	11802633	2L_11802629_11802633	209.020629695013	-0.893152801357574	0.322392851006745	-2.77038649761774	0.00559898104602415	0.0329583887167702	4
2L	11794327	11809438	FBgn0020309	crol	2L	11803459	11803463	2L_11803459_11803463	448.796077304988	-1.46326701524834	0.370458854605482	-3.94987728612031	7.81912705624456e-05	0.00134637319967464	4
2L	11794327	11809438	FBgn0020309	crol	2L	11803850	11803854	2L_11803850_11803854	474.44073084934	-1.40195629643083	0.346008197763425	-4.05180081134778	5.08249268259606e-05	0.000955588891405592	4
2L	11794327	11809438	FBgn0020309	crol	2L	11804051	11804055	2L_11804051_11804055	472.945239912381	-1.4235783315239	0.464467138915036	-3.06497104369813	0.00217691072363397	0.0169143832077514	4
2L	11794327	11809438	FBgn0020309	crol	2L	11804548	11804552	2L_11804548_11804552	488.047262061607	-1.46786822478394	0.476515005476783	-3.08042392771082	0.00206706150919081	0.0162895647750147	4
2L	11814156	11928572	FBgn0264815	Pde1c	2L	11817010	11817014	2L_11817010_11817014	14.4506723563923	-3.08702884461316	1.04814844931501	-2.94522101962811	0.00322724038011626	0.0223803519465868	4
2L	11814156	11928572	FBgn0264815	Pde1c	2L	11817499	11817503	2L_11817499_11817503	100.997218870148	-1.56275077239793	0.440613150652332	-3.54676379968293	0.000389994075582722	0.00471111334815825	4
2L	11814156	11928572	FBgn0264815	Pde1c	2L	11835470	11835474	2L_11835470_11835474	139.121621584776	-1.4332494507164	0.539909862790041	-2.65460875878416	0.00794004394785737	0.0419962987418782	4
2L	11814156	11928572	FBgn0264815	Pde1c	2L	11852144	11852148	2L_11852144_11852148	150.303407819485	-0.970862904582294	0.324678766399428	-2.99022604819162	0.00278771062973712	0.0201793668774749	4
2L	11814156	11928572	FBgn0264815	Pde1c	2L	11869720	11869724	2L_11869720_11869724	198.738632206152	-0.848958142582255	0.324859322144162	-2.61331008443561	0.00896699043899155	0.045765982499494	4
2L	11835320	11835903	FBgn0266365	CR45013	2L	11835470	11835474	2L_11835470_11835474	139.121621584776	-1.4332494507164	0.539909862790041	-2.65460875878416	0.00794004394785737	0.0419962987418782	4
2L	11835320	11835903	FBtr0344126	CR45013-RA	2L	11835470	11835474	2L_11835470_11835474	139.121621584776	-1.4332494507164	0.539909862790041	-2.65460875878416	0.00794004394785737	0.0419962987418782	4
2L	11849958	11852881	FBgn0032382	Mal-B2	2L	11852144	11852148	2L_11852144_11852148	150.303407819485	-0.970862904582294	0.324678766399428	-2.99022604819162	0.00278771062973712	0.0201793668774749	4
2L	11984327	11988039	FBgn0032388	CG6686	2L	11987622	11987626	2L_11987622_11987626	200.294328261184	-1.0959586671665	0.353360953557263	-3.10152736496083	0.00192525076817341	0.0154879291780205	4
2L	11984327	11988039	FBgn0032388	CG6686	2L	11987830	11987834	2L_11987830_11987834	44.806031678055	-1.92961272312549	0.532957708755654	-3.62057381181471	0.000293950374986127	0.00379494548799945	4
2L	11984327	11988039	FBgn0032388	CG6686	2L	11987880	11987884	2L_11987880_11987884	128.311134784606	-1.6937400031289	0.410388593376191	-4.1271615012367	3.67268470050408e-05	0.000733973042042519	4
2L	11988270	11988801	FBgn0085192	CG34163	2L	11988301	11988305	2L_11988301_11988305	126.141426519152	-1.3892138494416	0.462133412738652	-3.00608830945369	0.00264632130886331	0.0194571605663671	4
2L	11988735	11989882	FBgn0261266	zuc	2L	11988811	11988815	2L_11988811_11988815	309.409974877292	-1.06558654835376	0.370164010288565	-2.87868760532142	0.00399333685702381	0.0259659455173775	4
2L	11997900	11999340	FBgn0042125	CG18787	2L	11998065	11998069	2L_11998065_11998069	22.4459537008213	-1.48471726487909	0.546112571664311	-2.71870186096308	0.00655386518392816	0.0367969582951551	4
2L	11999654	12001244	FBgn0032393	CG12264	2L	12000994	12000998	2L_12000994_12000998	656.028695833956	-0.955399323390104	0.342739169947614	-2.78754051816176	0.00531098123037195	0.0317950825804235	4
2L	12001234	12002266	FBgn0032394	CG6746	2L	12001749	12001753	2L_12001749_12001753	91.0692575683249	-2.13495198146614	0.681936959709169	-3.13071751144952	0.00174379810551434	0.0144241097196309	4
2L	12001234	12002266	FBgn0032394	CG6746	2L	12001941	12001945	2L_12001941_12001945	165.330693190582	-1.54841440461417	0.428857866630923	-3.61055381070285	0.000305543900514854	0.00391622517655393	4
2L	12001234	12002266	FBgn0032394	CG6746	2L	12002185	12002189	2L_12002185_12002189	1130.2482540633	-1.40806477918339	0.441135053954882	-3.19191314895461	0.0014133382316139	0.0123789059844782	4
2L	12058304	12063184	FBgn0027505	Rab3-GAP	2L	12063032	12063036	2L_12063032_12063036	215.33368896554	-1.12337583669305	0.399557341103027	-2.81155098687921	0.00493032759064433	0.0301712407767114	4
2L	12063457	12066775	FBgn0032405	CG14946	2L	12063459	12063463	2L_12063459_12063463	222.815472613464	-1.16169625863118	0.433404805265261	-2.68039542828827	0.0073535236256069	0.0398213927952893	4
2L	12063457	12066775	FBgn0032405	CG14946	2L	12064245	12064249	2L_12064245_12064249	120.343445578631	-1.5330269981262	0.397557664796152	-3.85611229231932	0.000115204582911686	0.00182671612464458	4
2L	12063457	12066775	FBgn0032405	CG14946	2L	12064751	12064755	2L_12064751_12064755	286.234092544211	-1.19856276312308	0.286122211100002	-4.18898888875206	2.80200117447799e-05	0.000589560395083754	4
2L	12063457	12066775	FBgn0032405	CG14946	2L	12065424	12065428	2L_12065424_12065428	289.08265823695	-1.08423901818956	0.307527027111001	-3.52567066503136	0.000422411907889321	0.00501225250939795	4
2L	12091822	12095250	FBgn0032407	Pex19	2L	12094091	12094095	2L_12094091_12094095	8.7340868610327	-3.1549984409966	0.983553015022993	-3.20775636168717	0.00133774773953363	0.0119005964518561	4
2L	12100765	12103285	FBgn0029137	Patsas	2L	12101989	12101993	2L_12101989_12101993	12.5687427722188	-4.3273951156307	1.33937391916496	-3.23090889983033	0.00123397262695966	0.0112037470348635	4
2L	12175004	12313438	FBgn0000114	aret	2L	12299907	12299911	2L_12299907_12299911	240.693217171546	-2.33537256088859	0.426183432927964	-5.47973567354348	4.25961718298747e-08	2.75326165191281e-06	4
2L	12175004	12313438	FBgn0000114	aret	2L	12300304	12300308	2L_12300304_12300308	163.550055925422	-2.05466081994277	0.439802299208926	-4.6717828070442	2.98596610299577e-06	9.50311325735527e-05	4
2L	12316272	12317313	FBgn0266821	CR45283	2L	12316582	12316586	2L_12316582_12316586	185.581572212293	1.03042036462745	0.391006877071936	2.63529985033453	0.00840629862215743	0.0437427703636206	4
2L	12316272	12317313	FBtr0345548	CR45283-RB	2L	12316582	12316586	2L_12316582_12316586	185.581572212293	1.03042036462745	0.391006877071936	2.63529985033453	0.00840629862215743	0.0437427703636206	4
2L	12316272	12317035	FBtr0345547	CR45283-RA	2L	12316582	12316586	2L_12316582_12316586	185.581572212293	1.03042036462745	0.391006877071936	2.63529985033453	0.00840629862215743	0.0437427703636206	4
2L	12344219	12397528	FBgn0262475	bru-2	2L	12358711	12358715	2L_12358711_12358715	385.186043272743	-0.846617498676576	0.321647139775743	-2.63213128295452	0.0084851068276342	0.0440285711406615	4
2L	12344219	12397528	FBgn0262475	bru-2	2L	12377522	12377526	2L_12377522_12377526	235.050948078542	-0.925684061533117	0.338332280580197	-2.7360205178935	0.00621871484144855	0.035486395068937	4
2L	12344219	12397528	FBgn0262475	bru-2	2L	12391558	12391562	2L_12391558_12391562	81.6697975312988	-2.29004534854923	0.813074978496186	-2.81652419409678	0.0048546386372705	0.0298395462711354	4
2L	12344219	12397528	FBgn0262475	bru-2	2L	12396032	12396036	2L_12396032_12396036	210.621583521112	-1.04742875028434	0.329450891721392	-3.17931678621809	0.00147622659500467	0.0127799419695563	4
2L	12403270	12423439	FBgn0043841	vir-1	2L	12417532	12417536	2L_12417532_12417536	88.7695733824406	-1.87451006355156	0.490101856069428	-3.82473569593259	0.000130912453026196	0.00201841001041663	4
2L	12403270	12423439	FBgn0043841	vir-1	2L	12420276	12420280	2L_12420276_12420280	65.8505908638955	-2.1287166631241	0.721798967173356	-2.94918219606269	0.00318616079221941	0.0221829850430514	4
2L	12403270	12423439	FBgn0043841	vir-1	2L	12420572	12420576	2L_12420572_12420576	183.22965184608	-1.76379348049112	0.37475745882267	-4.70649333046556	2.52014226602945e-06	8.28055987693066e-05	4
2L	12403270	12423439	FBgn0043841	vir-1	2L	12421018	12421022	2L_12421018_12421022	362.019549983768	-1.9241045031756	0.296960932322577	-6.47931863672062	9.21377428429496e-11	1.59483189572824e-08	4
2L	12426631	12427709	FBgn0032429	CG5446	2L	12427557	12427561	2L_12427557_12427561	145.249153605801	-0.9127945843963	0.280985790530845	-3.24854357464777	0.00115997440673215	0.0107092002488826	4
2L	12428028	12430021	FBgn0032430	CG6388	2L	12428192	12428196	2L_12428192_12428196	165.583161781735	-0.810598066720906	0.270413141151277	-2.99762823385656	0.00272089362827404	0.0198464127731899	4
2L	12429827	12430892	FBgn0032431	CG5435	2L	12430469	12430473	2L_12430469_12430473	181.951262884143	-0.976995159848066	0.365617644577683	-2.67217727135837	0.00753608253663408	0.0405044361437999	4
2L	12429827	12430892	FBgn0032431	CG5435	2L	12430760	12430764	2L_12430760_12430764	200.56174954455	-1.15510109446416	0.368542946487436	-3.13423742191614	0.00172301383470213	0.014291655401802	4
2L	12431075	12434665	FBgn0265298	SC35	2L	12431155	12431159	2L_12431155_12431159	268.997324612771	-0.965605488609271	0.318777616702124	-3.029088110385	0.00245293131639161	0.0184350671582939	4
2L	12431075	12434665	FBgn0265298	SC35	2L	12432159	12432163	2L_12432159_12432163	24.7389099994064	-2.21200797547702	0.782076885982754	-2.82837661504012	0.0046784731707752	0.0290537905004468	4
2L	12431075	12434665	FBgn0265298	SC35	2L	12432390	12432394	2L_12432390_12432394	21.6043715134855	-2.1303739360916	0.815555808145534	-2.6121743169677	0.00899683677069981	0.0458826196805077	4
2L	12431075	12434665	FBgn0265298	SC35	2L	12433855	12433859	2L_12433855_12433859	438.620138296765	-0.899624529739659	0.318987331103452	-2.82025159628643	0.00479860095797594	0.0295812361430237	4
2L	12431075	12434665	FBgn0265298	SC35	2L	12434563	12434567	2L_12434563_12434567	478.366973333715	-1.00979088680354	0.374141839497648	-2.69895205561442	0.00695581965067819	0.0383316991826813	4
2L	12431075	12434665	FBgn0265298	SC35	2L	12434604	12434608	2L_12434604_12434608	192.740247466404	-1.72112915501616	0.370079887415242	-4.65069627813899	3.30816225667961e-06	0.000103621071857418	4
2L	12434452	12441279	FBgn0020443	Elf	2L	12434563	12434567	2L_12434563_12434567	478.366973333715	-1.00979088680354	0.374141839497648	-2.69895205561442	0.00695581965067819	0.0383316991826813	4
2L	12434452	12441279	FBgn0020443	Elf	2L	12434604	12434608	2L_12434604_12434608	192.740247466404	-1.72112915501616	0.370079887415242	-4.65069627813899	3.30816225667961e-06	0.000103621071857418	4
2L	12434452	12441279	FBgn0020443	Elf	2L	12435019	12435023	2L_12435019_12435023	182.471151418504	-1.62694671055929	0.331633575577203	-4.9058564342516	9.30205483768381e-07	3.59932570862214e-05	4
2L	12455540	12546611	FBgn0259176	bun	2L	12459577	12459581	2L_12459577_12459581	409.888182374933	-0.927734132243554	0.325845264098535	-2.84716162688499	0.00441109603895625	0.0278592102185242	4
2L	12455540	12546611	FBgn0259176	bun	2L	12532742	12532746	2L_12532742_12532746	150.681256070106	-1.14911789797966	0.434239290576717	-2.64627803820678	0.00813828945552219	0.0427210124904729	4
2L	12455540	12546611	FBgn0259176	bun	2L	12533043	12533047	2L_12533043_12533047	155.174606802139	-1.70970124463881	0.51783808173807	-3.30161358334322	0.00096130404423682	0.00930441985868242	4
2L	12455540	12546611	FBgn0259176	bun	2L	12533455	12533459	2L_12533455_12533459	84.9018760211459	-2.53933752359887	0.572433381933479	-4.43604025156934	9.16287221087216e-06	0.00023889266830607	4
2L	12455540	12546611	FBgn0259176	bun	2L	12540495	12540499	2L_12540495_12540499	58.862421228584	-1.56980818769326	0.585273823484948	-2.68217734110507	0.00731446734062795	0.0396824784316477	4
2L	12657165	12686306	FBgn0004394	pdm2	2L	12665835	12665839	2L_12665835_12665839	30.1717247646646	1.4613166253392	0.520490876745877	2.80757394726184	0.00499162181192977	0.030428519995988	4
2L	12657165	12686306	FBgn0004394	pdm2	2L	12684222	12684226	2L_12684222_12684226	50.4484906836776	2.75262927728588	0.530065560581453	5.19299777609847	2.06934657436899e-07	1.02500232061052e-05	4
2L	12657165	12686306	FBgn0004394	pdm2	2L	12686238	12686242	2L_12686238_12686242	41.2944048761979	2.3013521794116	0.547182053168608	4.20582540323644	2.60131005301712e-05	0.000554935648817903	4
2L	12692993	12693939	FBgn0032445	CG6153	2L	12693903	12693907	2L_12693903_12693907	10.5777298516441	-3.03377284041265	1.05343415428953	-2.87988843731645	0.00397815912651783	0.0259080111958146	4
2L	12693872	12694988	FBgn0032446	CG5780	2L	12693903	12693907	2L_12693903_12693907	10.5777298516441	-3.03377284041265	1.05343415428953	-2.87988843731645	0.00397815912651783	0.0259080111958146	4
2L	12706799	12707711	FBgn0032452	CG15484	2L	12707492	12707496	2L_12707492_12707496	127.525154173801	-1.54066398511875	0.535926760529586	-2.87476591688818	0.00404327137184511	0.0261894397988399	4
2L	12707661	12708680	FBgn0032453	CG6180	2L	12708036	12708040	2L_12708036_12708040	20.821017040103	-3.49078865994808	1.11818892239875	-3.12182368294225	0.00179734546728078	0.0147280338006383	4
2L	12713276	12721843	FBgn0032455	Pih1D1	2L	12719713	12719717	2L_12719713_12719717	897.277023668665	-1.20498861380291	0.358871149384028	-3.35771938165319	0.000785883525242837	0.00803975807838355	4
2L	12713276	12721843	FBgn0032455	Pih1D1	2L	12720132	12720136	2L_12720132_12720136	272.569938864528	-1.32657623842135	0.334885385163493	-3.96128435934494	7.45476890381451e-05	0.00129848427942862	4
2L	12719045	12766546	FBgn0032456	MRP	2L	12719713	12719717	2L_12719713_12719717	897.277023668665	-1.20498861380291	0.358871149384028	-3.35771938165319	0.000785883525242837	0.00803975807838355	4
2L	12719045	12766546	FBgn0032456	MRP	2L	12720132	12720136	2L_12720132_12720136	272.569938864528	-1.32657623842135	0.334885385163493	-3.96128435934494	7.45476890381451e-05	0.00129848427942862	4
2L	12993757	13000635	FBgn0032465	CG12404	2L	12994488	12994492	2L_12994488_12994492	214.470929282973	1.13985982583459	0.40056869308597	2.84560387646161	0.00443272990597047	0.0279581992882537	4
2L	12993757	13000635	FBgn0032465	CG12404	2L	13000283	13000287	2L_13000283_13000287	118.604871727549	-1.44490361698028	0.50306148685383	-2.87222070211888	0.00407598196648177	0.0263489191668618	4
2L	13013276	13019434	FBgn0032467	CG9934	2L	13018062	13018066	2L_13018062_13018066	72.720128134309	-1.70140127986336	0.625437761164594	-2.72033667537961	0.00652154792548077	0.0366708129834371	4
2L	13013276	13019434	FBgn0032467	CG9934	2L	13018461	13018465	2L_13018461_13018465	81.3802417781714	-1.43663880950494	0.557427183395016	-2.57726722395395	0.00995849301024013	0.0491592962261149	4
2L	13013276	13019434	FBgn0032467	CG9934	2L	13018621	13018625	2L_13018621_13018625	36.9832780475605	-1.59838021416777	0.533991765556786	-2.99326753194623	0.00276007687463526	0.0200431031089195	4
2L	13013276	13019434	FBgn0032467	CG9934	2L	13018631	13018635	2L_13018631_13018635	65.8225423923369	-1.46963589332285	0.543970920321502	-2.70168098775253	0.0068989920807255	0.0381176860436284	4
2L	13106807	13109468	FBgn0032470	CG5142	2L	13107027	13107031	2L_13107027_13107031	90.0966139138878	-1.93835964714138	0.700064335249042	-2.76883073389509	0.00562578542374241	0.0330695234229071	4
2L	13106807	13109468	FBgn0032470	CG5142	2L	13107400	13107404	2L_13107400_13107404	95.6220239331281	-2.14852429860236	0.699866476330977	-3.0699060053082	0.00214126148455548	0.0167154066436451	4
2L	13106807	13109468	FBgn0032470	CG5142	2L	13107869	13107873	2L_13107869_13107873	418.240504554585	-1.10592933164035	0.428570083789587	-2.58050987101405	0.0098654535858119	0.0488284153499838	4
2L	13163209	13166072	FBgn0032474	DnaJ-H	2L	13164013	13164017	2L_13164013_13164017	33.2146893590308	-2.53204892955644	0.859694690083474	-2.94528855274259	0.00322653599932081	0.022377352193359	4
2L	13163209	13166072	FBgn0032474	DnaJ-H	2L	13164252	13164256	2L_13164252_13164256	67.592221967935	-2.02551519527134	0.769174896607119	-2.63336102647918	0.00845444269131644	0.0439159938547324	4
2L	13165564	13169551	FBgn0024291	Sir2	2L	13167581	13167585	2L_13167581_13167585	22.3249662608442	-2.16447087424066	0.681768931247063	-3.17478661029846	0.00149946726425076	0.0129210500680091	4
2L	13165564	13169551	FBgn0024291	Sir2	2L	13167820	13167824	2L_13167820_13167824	24.8176231956119	-2.16683727684205	0.721226006411661	-3.00438039890267	0.00266122365805074	0.0195323648163638	4
2L	13169649	13176785	FBgn0032475	Sfmbt	2L	13170482	13170486	2L_13170482_13170486	81.7173871656302	-2.27648829428068	0.717263945286668	-3.17385016943915	0.00150431323084056	0.0129551756593666	4
2L	13177150	13178978	FBgn0032476	CG5439	2L	13178502	13178506	2L_13178502_13178506	134.583756568111	-0.868359535042456	0.324332500307787	-2.67737440502692	0.00742016660322346	0.0400847559691033	4
2L	13183849	13191979	FBgn0032479	CG16974	2L	13189083	13189087	2L_13189083_13189087	69.0788006094082	-1.7274291936802	0.655668224798804	-2.63460867607284	0.00842343337550773	0.0438052878187414	4
2L	13183849	13191979	FBgn0032479	CG16974	2L	13190310	13190314	2L_13190310_13190314	461.607533032736	-1.08250746706458	0.335097530170395	-3.2304250840468	0.00123606292854488	0.0112157634489422	4
2L	13183849	13191979	FBgn0032479	CG16974	2L	13190795	13190799	2L_13190795_13190799	370.996422322056	-1.19517708679123	0.444695127648913	-2.68763252053175	0.00719605417742356	0.0392532590246544	4
2L	13197102	13203295	FBgn0032481	CG16972	2L	13202547	13202551	2L_13202547_13202551	13.2363830568561	-3.63341065255878	1.14289478789011	-3.17912960235508	0.00147718027219432	0.0127854953916936	4
2L	13197102	13203295	FBgn0032481	CG16972	2L	13202766	13202770	2L_13202766_13202770	9.05673194450259	-3.87675331853192	1.29940975236804	-2.98347254318119	0.00284997605208742	0.0204982049959198	4
2L	13203762	13210828	FBgn0032482	Pect	2L	13207891	13207895	2L_13207891_13207895	226.932619802037	-1.31082374859475	0.343384220433464	-3.81736745777094	0.000134883205980077	0.00206518351444058	4
2L	13216290	13219923	FBgn0032485	CG9426	2L	13219355	13219359	2L_13219355_13219359	25.8516966981642	-3.06057426912302	0.996686552636964	-3.07074903441365	0.00213522540427724	0.016683551554281	4
2L	13219979	13221398	FBgn0032486	CG5705	2L	13220149	13220153	2L_13220149_13220153	280.413299710411	-0.844097996616162	0.255661092468432	-3.30162868532836	0.000961252293479267	0.00930441985868242	4
2L	13219979	13221398	FBgn0032486	CG5705	2L	13221097	13221101	2L_13221097_13221101	110.400524006802	-1.11374656296897	0.397869338086095	-2.79927719066395	0.00512171497155151	0.0309840478479951	4
2L	13221397	13222429	FBgn0032487	Ski6	2L	13221605	13221609	2L_13221605_13221609	188.078625283854	-1.16192040476052	0.360221092116401	-3.22557570944529	0.00125719579803872	0.0113576929838875	4
2L	13289997	13301668	FBgn0051729	CG31729	2L	13292915	13292919	2L_13292915_13292919	244.274413956136	-0.699671461644991	0.254643394825139	-2.74765211218397	0.00600236591171887	0.0345930893051182	4
2L	13289997	13301668	FBgn0051729	CG31729	2L	13299111	13299115	2L_13299111_13299115	106.32059940622	-1.58143481230774	0.56902393857549	-2.77920611963488	0.00544919358296063	0.0323651372431745	4
2L	13289997	13301668	FBgn0051729	CG31729	2L	13299287	13299291	2L_13299287_13299291	394.669665733242	-1.35694429506173	0.481198558818106	-2.81992593326668	0.00480347352799457	0.02959968905749	4
2L	13289997	13301668	FBgn0051729	CG31729	2L	13299684	13299688	2L_13299684_13299688	385.501497822173	-1.33675770490301	0.489216099352333	-2.7324483120501	0.00628655346759369	0.0357708333690562	4
2L	13301814	13331121	FBgn0264308	CG43778	2L	13330506	13330510	2L_13330506_13330510	159.898301796973	-1.22957297147999	0.353626276984845	-3.47704073906442	0.000506980778330125	0.00576101220960616	4
2L	13366447	13367410	FBgn0032509	CG6523	2L	13367367	13367371	2L_13367367_13367371	346.80239963295	-0.967286968457332	0.339822376250658	-2.84644872162228	0.00442098488527887	0.0279023940071676	4
2L	13367617	13369021	FBgn0051852	Tap42	2L	13367861	13367865	2L_13367861_13367865	292.066814969268	-1.16161431927416	0.416034714302894	-2.7921091181551	0.00523656936736227	0.0314870696112684	4
2L	13367617	13369021	FBgn0051852	Tap42	2L	13368846	13368850	2L_13368846_13368850	398.8146989808	-1.1538734235402	0.431212074432256	-2.67588384453152	0.00745324713620163	0.0402061832394356	4
2L	13369204	13370329	FBgn0051855	CG31855	2L	13369301	13369305	2L_13369301_13369305	340.75603369593	-1.04374173393138	0.399057482666337	-2.61551726071525	0.00890924180575847	0.0455394715468722	4
2L	13369204	13370329	FBgn0051855	CG31855	2L	13369543	13369547	2L_13369543_13369547	164.888839107483	-1.46796406770803	0.492256444283273	-2.9821124431299	0.00286266837442841	0.020566377015471	4
2L	13370103	13371110	FBgn0032511	ND-B22	2L	13370698	13370702	2L_13370698_13370702	155.843290440043	-1.4949376177254	0.413217526683386	-3.61779818422573	0.00029711992949868	0.00382790069986069	4
2L	13374019	13376404	FBgn0032513	CG6565	2L	13374293	13374297	2L_13374293_13374297	239.488612368504	-1.17767805605185	0.414559195806831	-2.84079588141763	0.00450011057317676	0.0282556922606634	4
2L	13374019	13376404	FBgn0032513	CG6565	2L	13374812	13374816	2L_13374812_13374816	287.546754668777	-1.11321155895004	0.380606870292155	-2.92483306487751	0.00344641049337673	0.0234441094913217	4
2L	13378902	13382382	FBgn0025724	beta'COP	2L	13379066	13379070	2L_13379066_13379070	422.215330590881	-1.11240265512089	0.430386747437931	-2.58465824457414	0.00974755625967866	0.048415747348321	4
2L	13382652	13385671	FBgn0032515	loqs	2L	13385213	13385217	2L_13385213_13385217	324.531995225061	-1.07199295637476	0.347915930410021	-3.08118388000057	0.00206179278544717	0.0162605602022202	4
2L	13384822	13385403	FBgn0265810	CR44599	2L	13385213	13385217	2L_13385213_13385217	324.531995225061	-1.07199295637476	0.347915930410021	-3.08118388000057	0.00206179278544717	0.0162605602022202	4
2L	13384822	13385403	FBtr0342638	CR44599-RA	2L	13385213	13385217	2L_13385213_13385217	324.531995225061	-1.07199295637476	0.347915930410021	-3.08118388000057	0.00206179278544717	0.0162605602022202	4
2L	13415431	13500427	FBgn0263354	CG42784	2L	13486673	13486677	2L_13486673_13486677	333.482756008268	-1.32480045828804	0.375210534382295	-3.53081893201383	0.000414275237606152	0.00493974913259981	4
2L	13415431	13500427	FBgn0263354	CG42784	2L	13487126	13487130	2L_13487126_13487130	980.818146996203	-1.25213580856962	0.384509212554535	-3.25645203726304	0.00112813988459878	0.010490302342742	4
2L	13415431	13500427	FBgn0263354	CG42784	2L	13496644	13496648	2L_13496644_13496648	106.615611564011	-1.36828916928081	0.523723619258301	-2.61261688219941	0.00898519626157721	0.0458379463992839	4
2L	13500624	13549328	FBgn0023407	B4	2L	13502712	13502716	2L_13502712_13502716	539.945807798359	-1.82786121487361	0.344849358237989	-5.30046285779125	1.15509463870082e-07	6.34970252288562e-06	4
2L	13500624	13549328	FBgn0023407	B4	2L	13503094	13503098	2L_13503094_13503098	388.25107552419	-2.13184795167486	0.460424789174399	-4.63017631065768	3.65354505404238e-06	0.00011257034805362	4
2L	13500624	13549328	FBgn0023407	B4	2L	13503544	13503548	2L_13503544_13503548	7.20533524345156	-4.32191891063595	1.36042786611233	-3.17688208121363	0.00148867551373126	0.0128564469018469	4
2L	13500624	13549328	FBgn0023407	B4	2L	13504396	13504400	2L_13504396_13504400	336.567016197499	-1.34387935849391	0.355139034511717	-3.78409363065826	0.000154269742922054	0.0022910869392706	4
2L	13500624	13549328	FBgn0023407	B4	2L	13504843	13504847	2L_13504843_13504847	528.232286503856	-1.23527841722563	0.277092048208457	-4.45800745713324	8.27250248957483e-06	0.000219309139019324	4
2L	13500624	13549328	FBgn0023407	B4	2L	13505522	13505526	2L_13505522_13505526	200.871578418818	-0.899219059065393	0.291176056697919	-3.08823146127805	0.00201351578243624	0.0159881960500196	4
2L	13500624	13549328	FBgn0023407	B4	2L	13506416	13506420	2L_13506416_13506420	293.729760613366	-1.07967787870325	0.32342508138887	-3.33826267915535	0.000843040109419761	0.00845693921700932	4
2L	13500624	13549328	FBgn0023407	B4	2L	13511844	13511848	2L_13511844_13511848	760.570427624715	-1.51602682668173	0.477542118591123	-3.17464526721624	0.00150019777462313	0.0129262570130035	4
2L	13500624	13549328	FBgn0023407	B4	2L	13515303	13515307	2L_13515303_13515307	42.3429576913715	-2.17248419374526	0.696948951280423	-3.11713532211219	0.00182617726189018	0.0148951470050878	4
2L	13500624	13549328	FBgn0023407	B4	2L	13528038	13528042	2L_13528038_13528042	11.6792461480764	-2.48183403463103	0.928548003495611	-2.67281177202247	0.00752184426392693	0.0404500943281984	4
2L	13500624	13549328	FBgn0023407	B4	2L	13528234	13528238	2L_13528234_13528238	18.3287620840924	-2.53866379696378	0.871313051775446	-2.91360698866019	0.003572793868448	0.0240229150474276	4
2L	13500624	13549328	FBgn0023407	B4	2L	13529638	13529642	2L_13529638_13529642	419.258053384648	-1.39419618310257	0.426335404074162	-3.27018626597582	0.00107476688548168	0.0101106200030464	4
2L	13500624	13549328	FBgn0023407	B4	2L	13532181	13532185	2L_13532181_13532185	744.267667642701	-1.32448745431786	0.454486509670526	-2.91425031576411	0.00356543892995364	0.0239931578036987	4
2L	13500624	13549328	FBgn0023407	B4	2L	13532634	13532638	2L_13532634_13532638	667.104405314529	-1.62883048237786	0.537653061116265	-3.02951959205089	0.00244943016172215	0.0184148369995051	4
2L	13500624	13549328	FBgn0023407	B4	2L	13535014	13535018	2L_13535014_13535018	82.6283103972311	-1.84738754425494	0.647863126542362	-2.85150901258175	0.00435122527379204	0.0275840282611637	4
2L	13500624	13549328	FBgn0023407	B4	2L	13535490	13535494	2L_13535490_13535494	33.1005655170992	-1.97605793676508	0.735544181434134	-2.68652514239491	0.00721995142058392	0.039332101002717	4
2L	13500624	13549328	FBgn0023407	B4	2L	13540954	13540958	2L_13540954_13540958	110.634212076939	-0.91047678313963	0.349390184275568	-2.60590258145755	0.00916325194921565	0.0464512128607833	4
2L	13500624	13549328	FBgn0023407	B4	2L	13541336	13541340	2L_13541336_13541340	600.935380154511	-1.81444151481394	0.507023520017486	-3.57861409417726	0.000345421068782238	0.00429767781093701	4
2L	13500624	13549328	FBgn0023407	B4	2L	13541763	13541767	2L_13541763_13541767	667.518250333663	-1.92633652988666	0.512027954750024	-3.76217062372525	0.000168445065168867	0.0024551326859206	4
2L	13500624	13549328	FBgn0023407	B4	2L	13542287	13542291	2L_13542287_13542291	7.91672168311129	-3.90958076231406	1.2488179348923	-3.13062509200048	0.00174434691423884	0.0144265288959513	4
2L	13500624	13549328	FBgn0023407	B4	2L	13542487	13542491	2L_13542487_13542491	251.655535969587	-1.58321127691991	0.448302917301737	-3.5315658583018	0.000413106977502602	0.0049284018625759	4
2L	13500624	13549328	FBgn0023407	B4	2L	13542843	13542847	2L_13542843_13542847	271.822505334998	-1.52188545445176	0.432502754885021	-3.51878788577046	0.000433523172668664	0.00511210325488149	4
2L	13527841	13528537	FBgn0053640	CG33640	2L	13528038	13528042	2L_13528038_13528042	11.6792461480764	-2.48183403463103	0.928548003495611	-2.67281177202247	0.00752184426392693	0.0404500943281984	4
2L	13527841	13528537	FBgn0053640	CG33640	2L	13528234	13528238	2L_13528234_13528238	18.3287620840924	-2.53866379696378	0.871313051775446	-2.91360698866019	0.003572793868448	0.0240229150474276	4
2L	13529042	13529821	FBgn0053641	CG33641	2L	13529638	13529642	2L_13529638_13529642	419.258053384648	-1.39419618310257	0.426335404074162	-3.27018626597582	0.00107476688548168	0.0101106200030464	4
2L	13532085	13532636	FBgn0053644	CG33644	2L	13532181	13532185	2L_13532181_13532185	744.267667642701	-1.32448745431786	0.454486509670526	-2.91425031576411	0.00356543892995364	0.0239931578036987	4
2L	13532085	13532636	FBgn0053644	CG33644	2L	13532634	13532638	2L_13532634_13532638	667.104405314529	-1.62883048237786	0.537653061116265	-3.02951959205089	0.00244943016172215	0.0184148369995051	2
2L	13535291	13535778	FBgn0028943	CG15638	2L	13535490	13535494	2L_13535490_13535494	33.1005655170992	-1.97605793676508	0.735544181434134	-2.68652514239491	0.00721995142058392	0.039332101002717	4
2L	13540751	13541646	FBgn0028942	CG16852	2L	13540954	13540958	2L_13540954_13540958	110.634212076939	-0.91047678313963	0.349390184275568	-2.60590258145755	0.00916325194921565	0.0464512128607833	4
2L	13540751	13541646	FBgn0028942	CG16852	2L	13541336	13541340	2L_13541336_13541340	600.935380154511	-1.81444151481394	0.507023520017486	-3.57861409417726	0.000345421068782238	0.00429767781093701	4
2L	13541638	13542576	FBgn0032530	CG9263	2L	13541763	13541767	2L_13541763_13541767	667.518250333663	-1.92633652988666	0.512027954750024	-3.76217062372525	0.000168445065168867	0.0024551326859206	4
2L	13541638	13542576	FBgn0032530	CG9263	2L	13542287	13542291	2L_13542287_13542291	7.91672168311129	-3.90958076231406	1.2488179348923	-3.13062509200048	0.00174434691423884	0.0144265288959513	4
2L	13541638	13542576	FBgn0032530	CG9263	2L	13542487	13542491	2L_13542487_13542491	251.655535969587	-1.58321127691991	0.448302917301737	-3.5315658583018	0.000413106977502602	0.0049284018625759	4
2L	13542268	13543633	FBgn0028941	CG16853	2L	13542287	13542291	2L_13542287_13542291	7.91672168311129	-3.90958076231406	1.2488179348923	-3.13062509200048	0.00174434691423884	0.0144265288959513	4
2L	13542268	13543633	FBgn0028941	CG16853	2L	13542487	13542491	2L_13542487_13542491	251.655535969587	-1.58321127691991	0.448302917301737	-3.5315658583018	0.000413106977502602	0.0049284018625759	4
2L	13542268	13543633	FBgn0028941	CG16853	2L	13542843	13542847	2L_13542843_13542847	271.822505334998	-1.52188545445176	0.432502754885021	-3.51878788577046	0.000433523172668664	0.00511210325488149	4
2L	13550139	13639411	FBgn0259984	kuz	2L	13596343	13596347	2L_13596343_13596347	288.396670414013	1.66106313831305	0.530856546769421	3.1290244952645	0.00175387686704518	0.0144784462129049	4
2L	13550139	13639411	FBgn0259984	kuz	2L	13596777	13596781	2L_13596777_13596781	257.993214536306	1.58592720342991	0.541016247482971	2.93138553751075	0.003374536972824	0.0231131068535779	4
2L	13595503	13597186	FBgn0028513	CG9254	2L	13596343	13596347	2L_13596343_13596347	288.396670414013	1.66106313831305	0.530856546769421	3.1290244952645	0.00175387686704518	0.0144784462129049	4
2L	13595503	13597186	FBgn0028513	CG9254	2L	13596777	13596781	2L_13596777_13596781	257.993214536306	1.58592720342991	0.541016247482971	2.93138553751075	0.003374536972824	0.0231131068535779	4
2L	13676860	13717320	FBgn0051814	CG31814	2L	13700046	13700050	2L_13700046_13700050	128.526595689386	1.87301972022443	0.588084054306038	3.1849524001032	0.0014477781983729	0.0126002484751964	4
2L	13676860	13717320	FBgn0051814	CG31814	2L	13700209	13700213	2L_13700209_13700213	241.097803900949	1.97005671309906	0.526389399686898	3.74258431927176	0.000182137386909639	0.00261432135445905	4
2L	13774340	13780165	FBgn0028540	CG9008	2L	13779356	13779360	2L_13779356_13779360	113.522397234628	-1.21360804997318	0.46816994475506	-2.59223827494548	0.0095353704010793	0.0477323308631547	4
2L	13774340	13780165	FBgn0028540	CG9008	2L	13779680	13779684	2L_13779680_13779684	114.976501135737	-1.52379454614327	0.466122088013831	-3.26908890466066	0.00107894394667953	0.0101447880463621	4
2L	13780689	13782611	FBgn0024846	p38b	2L	13781233	13781237	2L_13781233_13781237	79.0637343544889	-1.27827440090028	0.496702671877217	-2.57352028341064	0.0100669745892606	0.0495372660633389	4
2L	13811522	13813316	FBgn0028919	CG16865	2L	13811689	13811693	2L_13811689_13811693	183.397768935196	-0.662238167680432	0.245304797716366	-2.69965436406241	0.0069411546674414	0.0382735447797997	4
2L	13811522	13813316	FBgn0028919	CG16865	2L	13811961	13811965	2L_13811961_13811965	56.1080374803294	-1.17607471170225	0.407162952115358	-2.88846199191779	0.00387130811743277	0.0254419417353641	4
2L	13823980	13827772	FBgn0004406	tam	2L	13827673	13827677	2L_13827673_13827677	227.390029866844	-0.854028729397147	0.307853448633964	-2.77414053078412	0.00553477636449835	0.0327055402593022	4
2L	13829837	13831576	FBgn0015271	Orc5	2L	13830613	13830617	2L_13830613_13830617	114.48578344044	-1.30599975908366	0.502986570731222	-2.59649031421465	0.00941815609996737	0.047323738424571	4
2L	13831482	13833105	FBgn0004407	DNApol-gamma35	2L	13832909	13832913	2L_13832909_13832913	86.2045873786141	-1.01709995500486	0.365111837515428	-2.7857216625081	0.00534087099147398	0.0319182428910679	4
2L	13831482	13833105	FBgn0064115	CG33649	2L	13832909	13832913	2L_13832909_13832913	86.2045873786141	-1.01709995500486	0.365111837515428	-2.7857216625081	0.00534087099147398	0.0319182428910679	4
2L	13833337	13834306	FBgn0026373	RpII33	2L	13833623	13833627	2L_13833623_13833627	101.580744504314	-1.10265400111237	0.374582540390623	-2.94368765816608	0.00324327133222444	0.0224595717706739	4
2L	13835564	13898712	FBgn0028509	CenG1A	2L	13839017	13839021	2L_13839017_13839021	300.465544314623	-1.11256963802684	0.401986551771449	-2.76767875224691	0.00564570754559623	0.0331515325389037	4
2L	13835564	13898712	FBgn0028509	CenG1A	2L	13863074	13863078	2L_13863074_13863078	19.403821815004	2.40608093493612	0.750303129259652	3.20681180859565	0.00134214765482064	0.0119262667497966	4
2L	13835564	13898712	FBgn0028509	CenG1A	2L	13895466	13895470	2L_13895466_13895470	102.085227559962	-1.54004867103385	0.45756607461645	-3.36574050496375	0.000763384861659437	0.00787093612045718	4
2L	13835564	13898712	FBgn0028509	CenG1A	2L	13895755	13895759	2L_13895755_13895759	99.9156316142695	-1.56085814348668	0.454310931830843	-3.435660544633	0.00059111111407071	0.0064724154112631	4
2L	14134491	14160587	FBgn0028906	CG17341	2L	14139745	14139749	2L_14139745_14139749	94.3535977139998	3.67622834534725	0.534561530842314	6.87709109848324	6.10870494982090e-12	1.60560587649249e-09	4
2L	14184478	14234126	FBgn0016930	Dyrk2	2L	14205258	14205262	2L_14205258_14205262	154.437448317284	3.7288350727232	0.553618867117734	6.73538293977654	1.63498750583184e-11	3.65494674229448e-09	4
2L	14347239	14348790	FBgn0028530	mTTF	2L	14347958	14347962	2L_14347958_14347962	48.672962341322	-1.96922850980975	0.490490004201592	-4.01481884022328	5.94914717787825e-05	0.0010845752931978	4
2L	14347239	14348790	FBgn0028530	mTTF	2L	14348386	14348390	2L_14348386_14348390	51.526144580677	-1.35966420819308	0.473077642454854	-2.87408257371375	0.00405203008157188	0.0262285047085165	4
2L	14355145	14358764	FBgn0015791	Rab14	2L	14358679	14358683	2L_14358679_14358683	326.545716296343	-0.961775201413332	0.33533855796759	-2.86807221705261	0.00412981256170402	0.0265978945283704	4
2L	14359252	14361411	FBgn0001970	Pgant35A	2L	14360663	14360667	2L_14360663_14360667	59.9769500264131	-2.86676108400711	0.789604074833035	-3.63063106609892	0.000282729085942049	0.00367907152199933	4
2L	14359252	14361411	FBgn0001970	Pgant35A	2L	14361053	14361057	2L_14361053_14361057	56.8509873633157	-2.97329711921821	0.858284709446525	-3.46423172461685	0.000531748238045977	0.00597317588502928	4
2L	14359285	14361303	FBgn0266428	CR43463	2L	14360663	14360667	2L_14360663_14360667	59.9769500264131	-2.86676108400711	0.789604074833035	-3.63063106609892	0.000282729085942049	0.00367907152199933	4
2L	14359285	14361303	FBgn0266428	CR43463	2L	14361053	14361057	2L_14361053_14361057	56.8509873633157	-2.97329711921821	0.858284709446525	-3.46423172461685	0.000531748238045977	0.00597317588502928	4
2L	14359285	14361303	FBtr0309282	CR43463-RA	2L	14360663	14360667	2L_14360663_14360667	59.9769500264131	-2.86676108400711	0.789604074833035	-3.63063106609892	0.000282729085942049	0.00367907152199933	4
2L	14359285	14361303	FBtr0309282	CR43463-RA	2L	14361053	14361057	2L_14361053_14361057	56.8509873633157	-2.97329711921821	0.858284709446525	-3.46423172461685	0.000531748238045977	0.00597317588502928	4
2L	14359285	14361303	FBtr0309283	CR43463-RB	2L	14360663	14360667	2L_14360663_14360667	59.9769500264131	-2.86676108400711	0.789604074833035	-3.63063106609892	0.000282729085942049	0.00367907152199933	4
2L	14359285	14361303	FBtr0309283	CR43463-RB	2L	14361053	14361057	2L_14361053_14361057	56.8509873633157	-2.97329711921821	0.858284709446525	-3.46423172461685	0.000531748238045977	0.00597317588502928	4
2L	14390628	14409549	FBgn0004858	elB	2L	14396149	14396153	2L_14396149_14396153	52.4894565739844	-2.91556546490367	0.879951968865357	-3.31332341771234	0.000921943031407516	0.00903101945346605	4
2L	14563015	14563726	FBgn0028913	CG3473	2L	14563096	14563100	2L_14563096_14563100	69.4268550328088	6.20784037119845	0.799601563209266	7.7636671272662	8.25082745555658e-15	6.16607823510733e-12	4
2L	14599196	14689340	FBgn0003016	osp	2L	14683877	14683881	2L_14683877_14683881	84.2828950148174	2.73642719452532	0.470037876970589	5.82171635222611	5.82463418987332e-09	5.17889141898384e-07	4
2L	14975747	14997559	FBgn0086711	mol	2L	14983178	14983182	2L_14983178_14983182	46.0852197235881	3.4150007223234	0.602376223071244	5.66921566875907	1.43452699600132e-08	1.10680189870836e-06	4
2L	14975747	14997559	FBgn0086711	mol	2L	14983448	14983452	2L_14983448_14983452	51.241071043713	2.96953069806633	0.66950685082931	4.4354000177713	9.19014777209118e-06	0.00023939043111507	4
2L	14975747	14997559	FBgn0086711	mol	2L	14983899	14983903	2L_14983899_14983903	63.4730249193021	3.12822181092546	0.477344191018846	6.55338824643192	5.62460292548271e-11	1.05664100169288e-08	4
2L	15005733	15006607	FBgn0040228	dyn-p25	2L	15006225	15006229	2L_15006225_15006229	37.9885760667098	-1.91261856633079	0.586822982272473	-3.25927685879679	0.00111696608260553	0.0104114580664133	4
2L	15005733	15006607	FBgn0040228	dyn-p25	2L	15006478	15006482	2L_15006478_15006482	227.198257253522	-0.736566701310736	0.281026914892496	-2.6209827681185	0.00876766935459962	0.045044055443435	4
2L	15039488	15043334	FBgn0004837	Su(H)	2L	15039616	15039620	2L_15039616_15039620	370.170409560476	-1.40998257291986	0.470217006868236	-2.99857842724723	0.00271242335568904	0.0198045108111155	4
2L	15039488	15043334	FBgn0004837	Su(H)	2L	15039887	15039891	2L_15039887_15039891	111.828039555328	-2.39731269570861	0.664633096981476	-3.60697158567087	0.00030979156956476	0.00395433238477975	4
2L	15061656	15074311	FBgn0283442	vas	2L	15066857	15066861	2L_15066857_15066861	9.72382207748296	-4.43876391887483	1.5627236227004	-2.84040239386963	0.00450566589516844	0.0282820242174561	4
2L	15061656	15074311	FBgn0283442	vas	2L	15067017	15067021	2L_15067017_15067021	609.742550698553	-1.34603868686584	0.427973940678769	-3.14514169888712	0.00166006403137339	0.0139107480181971	4
2L	15061656	15074311	FBgn0283442	vas	2L	15067421	15067425	2L_15067421_15067425	529.439188127142	-1.22758281802038	0.405163738195371	-3.02984374536606	0.00244680290619599	0.0184018414623697	4
2L	15061656	15072133	FBgn0283440	solo	2L	15066857	15066861	2L_15066857_15066861	9.72382207748296	-4.43876391887483	1.5627236227004	-2.84040239386963	0.00450566589516844	0.0282820242174561	4
2L	15061656	15072133	FBgn0283440	solo	2L	15067017	15067021	2L_15067017_15067021	609.742550698553	-1.34603868686584	0.427973940678769	-3.14514169888712	0.00166006403137339	0.0139107480181971	4
2L	15061656	15072133	FBgn0283440	solo	2L	15067421	15067425	2L_15067421_15067425	529.439188127142	-1.22758281802038	0.405163738195371	-3.02984374536606	0.00244680290619599	0.0184018414623697	4
2L	15062931	15070316	FBgn0024183	vig	2L	15066857	15066861	2L_15066857_15066861	9.72382207748296	-4.43876391887483	1.5627236227004	-2.84040239386963	0.00450566589516844	0.0282820242174561	4
2L	15062931	15070316	FBgn0024183	vig	2L	15067017	15067021	2L_15067017_15067021	609.742550698553	-1.34603868686584	0.427973940678769	-3.14514169888712	0.00166006403137339	0.0139107480181971	4
2L	15062931	15070316	FBgn0024183	vig	2L	15067421	15067425	2L_15067421_15067425	529.439188127142	-1.22758281802038	0.405163738195371	-3.02984374536606	0.00244680290619599	0.0184018414623697	4
2L	15074776	15096915	FBgn0028879	CG15270	2L	15094569	15094573	2L_15094569_15094573	48.7090966285499	-2.49306163029568	0.935946641696971	-2.66367923044789	0.00772912253537362	0.0412393485595963	4
2L	15074776	15096915	FBgn0028879	CG15270	2L	15094748	15094752	2L_15094748_15094752	19.9294852427526	-2.47366851479772	0.929951892772542	-2.65999621488243	0.00781415296589803	0.0415406378950577	4
2L	15161882	15200459	FBgn0028888	CG4168	2L	15200215	15200219	2L_15200215_15200219	108.042763709712	-1.11703254353961	0.409726026462216	-2.72629140302519	0.00640504234248733	0.0362305997344322	4
2L	15248879	15254715	FBgn0028862	dao	2L	15251468	15251472	2L_15251468_15251472	54.494562301716	-1.89192155026446	0.717871957614487	-2.63545821813598	0.00840237695243963	0.0437272962054835	4
2L	15254819	15256304	FBgn0283467	Pol32	2L	15256227	15256231	2L_15256227_15256231	141.845488941402	-1.16178635502951	0.357624554060269	-3.24862021312362	0.00115966196405652	0.010708436639057	4
2L	15256581	15257642	FBgn0259982	l(2)35Cc	2L	15256812	15256816	2L_15256812_15256816	159.638534661947	-1.13748142072287	0.303769372779231	-3.74455597783241	0.000180713084148878	0.00259733675966853	4
2L	15256581	15257642	FBgn0259982	l(2)35Cc	2L	15257513	15257517	2L_15257513_15257517	147.307413015789	-0.70297978263166	0.266949648961011	-2.63337968552389	0.00845397818497515	0.0439159938547324	4
2L	15257267	15264692	FBgn0045842	yuri	2L	15257513	15257517	2L_15257513_15257517	147.307413015789	-0.70297978263166	0.266949648961011	-2.63337968552389	0.00845397818497515	0.0439159938547324	4
2L	15257267	15264692	FBgn0045842	yuri	2L	15258180	15258184	2L_15258180_15258184	152.315355974561	-0.689033685333042	0.252074424058055	-2.73345337555686	0.00626739959783042	0.0356816771164829	4
2L	15265245	15272024	FBgn0261268	Cul3	2L	15271183	15271187	2L_15271183_15271187	278.384287860222	-0.779400050716283	0.272771001959431	-2.85734203825744	0.00427205211248923	0.027233035519899	4
2L	15499127	15505018	FBgn0002524	lace	2L	15499316	15499320	2L_15499316_15499320	175.280861728798	-0.934200387394382	0.359074798800389	-2.60168742143808	0.00927663609293445	0.0468321347964301	4
2L	15499127	15505018	FBgn0002524	lace	2L	15501505	15501509	2L_15501505_15501509	513.545995559283	-1.23279429399174	0.41949983432988	-2.93872414982245	0.00329566252566451	0.0227129752871291	4
2L	15499127	15505018	FBgn0002524	lace	2L	15501781	15501785	2L_15501781_15501785	257.381669652821	-2.12918826367349	0.617005234495779	-3.45084311223628	0.000558838322314847	0.00620666082246388	4
2L	15499127	15505018	FBgn0002524	lace	2L	15504102	15504106	2L_15504102_15504106	179.025113902259	-1.1440801014048	0.351761879738051	-3.25242775668805	0.00114423678984352	0.010601859918069	4
2L	15499127	15505018	FBgn0002524	lace	2L	15504522	15504526	2L_15504522_15504526	245.783871140321	-1.01046700620995	0.239123952800582	-4.22570384261182	2.38195091942489e-05	0.000517394002194544	4
2L	15550372	15552029	FBgn0028880	CG15256	2L	15550750	15550754	2L_15550750_15550754	224.799034741209	-1.01173740364233	0.36815194700831	-2.74815171253051	0.00599322706016139	0.0345627937774278	4
2L	15552723	15583978	FBgn0028370	kek3	2L	15570239	15570243	2L_15570239_15570243	99.2548465777092	-1.34133684228054	0.488496173067797	-2.74584923328433	0.00603544925592472	0.034736828187003	4
2L	15552723	15583978	FBgn0028370	kek3	2L	15574828	15574832	2L_15574828_15574832	316.993645836836	-0.891266620430846	0.322281593720573	-2.76549029729448	0.00568372958901478	0.0333041246632913	4
2L	15552723	15583978	FBgn0028370	kek3	2L	15575197	15575201	2L_15575197_15575201	139.511778815806	-0.991060403606023	0.335294674600926	-2.95578927635997	0.00311870086180845	0.021851501730395	4
2L	15552723	15583978	FBgn0028370	kek3	2L	15575828	15575832	2L_15575828_15575832	129.03653460506	-1.57525948062106	0.384098160401518	-4.1011898598378	4.11031134436406e-05	0.000806172864237162	4
2L	15552723	15583978	FBgn0028370	kek3	2L	15579707	15579711	2L_15579707_15579711	202.610729124119	-1.32217649443195	0.460304383220695	-2.87239605493399	0.00407372068659026	0.0263375840412105	4
2L	15552723	15583978	FBgn0028370	kek3	2L	15580172	15580176	2L_15580172_15580176	123.966606356978	-1.36907158353188	0.50935625878909	-2.68784678681798	0.00719143851217869	0.0392341800885036	4
2L	15552723	15583978	FBgn0028370	kek3	2L	15581397	15581401	2L_15581397_15581401	120.975247675697	-1.96657386149805	0.411258981451935	-4.78183808790055	1.73699563084243e-06	6.07079304269956e-05	4
2L	15552723	15583978	FBgn0028370	kek3	2L	15581508	15581512	2L_15581508_15581512	206.971283357618	-1.47948161097994	0.388343916988628	-3.80972006064219	0.000139124227951668	0.00211650742267513	4
2L	15552723	15583978	FBgn0028370	kek3	2L	15581963	15581967	2L_15581963_15581967	182.598243737331	-1.41021989372549	0.371239421188917	-3.79868034814075	0.000145468559462222	0.0021918547449566	4
2L	15552723	15583978	FBgn0028370	kek3	2L	15582129	15582133	2L_15582129_15582133	93.0229426382271	-2.26761532838189	0.713813450190113	-3.1767618385139	0.00148929282738496	0.0128604357811311	4
2L	15552723	15583978	FBgn0028370	kek3	2L	15582559	15582563	2L_15582559_15582563	92.9698956233494	-2.42392211699348	0.744350756826657	-3.25642460192723	0.00112824891213463	0.0104908397620554	4
2L	15552723	15583978	FBgn0028370	kek3	2L	15582979	15582983	2L_15582979_15582983	257.727737331832	-1.00009457953349	0.291496200768887	-3.43090090675457	0.000601580312126573	0.00656038756742473	4
2L	15622068	15623558	FBgn0028946	Or35a	2L	15623200	15623204	2L_15623200_15623204	47.2888431172521	-2.13730198210651	0.626367121894417	-3.41221929982906	0.00064436251952476	0.00692841968063674	4
2L	15622068	15623558	FBgn0028946	Or35a	2L	15623458	15623462	2L_15623458_15623462	48.6121942098024	-2.30727908988642	0.602799643898975	-3.82760526360414	0.000129396052097203	0.00199850435931815	4
2L	15644183	15718272	FBgn0028863	CG4587	2L	15645840	15645844	2L_15645840_15645844	138.030492456449	-1.43650331478773	0.51919726628905	-2.76677750068891	0.0056613379425031	0.0332185468453916	4
2L	15644183	15718272	FBgn0028863	CG4587	2L	15646207	15646211	2L_15646207_15646211	118.018314027568	-1.50648510233243	0.562035420625397	-2.68040953834565	0.00735321362538214	0.0398213927952893	4
2L	15764220	15766267	FBgn0028507	CG3793	2L	15764335	15764339	2L_15764335_15764339	248.45742742425	-1.2740191920918	0.478125356946292	-2.6646133144428	0.00770768941186179	0.0411580604868207	4
2L	15764220	15766267	FBgn0028507	CG3793	2L	15764557	15764561	2L_15764557_15764561	60.8499044477018	-2.17549508262715	0.676251382652257	-3.21699169633467	0.00129542347954343	0.0116230512250963	4
2L	15764220	15766267	FBgn0028507	CG3793	2L	15764802	15764806	2L_15764802_15764806	56.6354156964529	-2.22153170838135	0.711524713087681	-3.12221299909733	0.00179497022084797	0.0147150477293057	4
2L	15771263	15773113	FBgn0051826	CG31826	2L	15772655	15772659	2L_15772655_15772659	221.366830032873	-1.52741578149456	0.430821901901124	-3.54535313723468	0.000392087411593172	0.00473083230788466	4
2L	16000291	16041703	FBgn0028644	beat-Ic	2L	16025594	16025598	2L_16025594_16025598	31.173863680661	3.10915749557183	0.71750486108798	4.3332911931179	1.46896604412579e-05	0.000350702155676284	4
2L	16094997	16095944	FBgn0028520	CG4891	2L	16095772	16095776	2L_16095772_16095776	168.258257250043	2.90604681703358	0.471155465663031	6.16791490032714	6.91963649841117e-10	8.69276151231079e-08	4
2L	16257688	16259511	FBgn0028515	EndoGI	2L	16258359	16258363	2L_16258359_16258363	78.0217712006835	-1.98488385031631	0.632894951730309	-3.1361979502123	0.00171153638348649	0.014225978808513	4
2L	16257688	16259511	FBgn0028515	EndoGI	2L	16258614	16258618	2L_16258614_16258618	95.1588113928379	-2.15997964359749	0.63697499229449	-3.39099598842473	0.000696391204340536	0.00734325321233858	4
2L	16263556	16287730	FBgn0001994	crp	2L	16273000	16273004	2L_16273000_16273004	315.432315329819	-1.02294601015129	0.362489673986118	-2.82200041425309	0.00477251156176344	0.0294612054951366	4
2L	16263556	16287730	FBgn0001994	crp	2L	16273462	16273466	2L_16273462_16273466	367.352363299971	-0.958624775909585	0.320128195264417	-2.99450279634941	0.00274892536052435	0.0199904804397986	4
2L	16263556	16287730	FBgn0001994	crp	2L	16274147	16274151	2L_16274147_16274151	31.2931521776427	-2.09427873929885	0.767248884433149	-2.72959502684207	0.00634121703658048	0.0359828833937403	4
2L	16263556	16287730	FBgn0001994	crp	2L	16274374	16274378	2L_16274374_16274378	96.6963029050511	-2.68114497746372	0.688108152270108	-3.8964005420056	9.7632873917851e-05	0.00160424396777488	4
2L	16263556	16287730	FBgn0001994	crp	2L	16274652	16274656	2L_16274652_16274656	74.0037440355501	-2.83951112712703	0.707130466571921	-4.01554064116714	5.93096768149952e-05	0.00108155281584515	4
2L	16293069	16293721	FBgn0266204	CR44899	2L	16293572	16293576	2L_16293572_16293576	68.9301322716289	1.19260878744036	0.38800824598783	3.0736686649638	0.00211444126003875	0.0165584330708128	4
2L	16293069	16293721	FBtr0343813	CR44899-RA	2L	16293572	16293576	2L_16293572_16293576	68.9301322716289	1.19260878744036	0.38800824598783	3.0736686649638	0.00211444126003875	0.0165584330708128	4
2L	16305801	16307298	FBgn0015338	CG5861	2L	16306829	16306833	2L_16306829_16306833	103.690566299679	-1.76618700306211	0.526204025950788	-3.35646805413703	0.000789448405560159	0.00806615294195612	4
2L	16313036	16326207	FBgn0000250	cact	2L	16319995	16319999	2L_16319995_16319999	226.200436174509	-1.38536136059214	0.406983864520921	-3.40397121694963	0.000664137512646378	0.00709189121514495	4
2L	16313036	16326207	FBgn0000250	cact	2L	16320401	16320405	2L_16320401_16320405	236.548824209956	-1.16591090678388	0.411626518051138	-2.8324484834066	0.0046193008946929	0.028794940655864	4
2L	16327069	16328131	FBgn0014092	CG4278	2L	16327269	16327273	2L_16327269_16327273	541.557826672162	-1.05358168144041	0.365818935911934	-2.88006327177674	0.00397595370692951	0.0258961191087675	4
2L	16327069	16328131	FBgn0014092	CG4278	2L	16327595	16327599	2L_16327595_16327599	520.403257906828	-1.10680060734375	0.352275866160002	-3.14185759986477	0.00167879662982505	0.0140287732807081	4
2L	16327069	16328131	FBgn0014092	CG4278	2L	16327774	16327778	2L_16327774_16327778	26.1193425128335	-3.42651801520206	0.983101031300449	-3.48541798462916	0.000491368827920416	0.00562960768587641	4
2L	16328059	16329132	FBgn0001995	mRpL4	2L	16328137	16328141	2L_16328137_16328141	17.2459471196642	-2.79394786118217	1.01000246389401	-2.76627826273834	0.00567001301162068	0.0332531483739428	4
2L	16328059	16329132	FBgn0001995	mRpL4	2L	16328305	16328309	2L_16328305_16328309	35.197386161104	-2.46374439071329	0.842581471370912	-2.92404292573	0.00345517095951513	0.0234803015743394	4
2L	16328059	16329132	FBgn0001995	mRpL4	2L	16328514	16328518	2L_16328514_16328518	32.915538583493	-2.07679124932921	0.67232797060394	-3.08895559924968	0.0020086145544698	0.0159579415337034	4
2L	16663454	16676701	FBgn0032593	Trpgamma	2L	16672101	16672105	2L_16672101_16672105	316.339739569986	-0.904085280165386	0.340985115752554	-2.65139221156346	0.00801606948012857	0.042266885935547	4
2L	16715891	16719635	FBgn0086907	Cyt-c-d	2L	16717607	16717611	2L_16717607_16717611	52.4439429901579	-2.14017951549549	0.587594512861324	-3.64227280658862	0.000270241455762093	0.00355246853781166	4
2L	16722883	16727826	FBgn0027779	VhaSFD	2L	16727426	16727430	2L_16727426_16727430	212.040375090575	-1.39766840861178	0.418171395297987	-3.34233384762199	0.000830770753712449	0.00836769629592675	4
2L	16728035	16729681	FBgn0263746	CR43671	2L	16728161	16728165	2L_16728161_16728165	58.8776907828139	-1.8721431448907	0.67354139650046	-2.77955171666931	0.00544339850719245	0.0323457291213228	4
2L	16729777	16731199	FBgn0051812	CG31812	2L	16730786	16730790	2L_16730786_16730790	512.389935973532	-1.16333700324494	0.4464809966686	-2.60556890869965	0.00917218216031127	0.0464732369130157	4
2L	16730458	16731039	FBgn0032595	CG17996	2L	16730786	16730790	2L_16730786_16730790	512.389935973532	-1.16333700324494	0.4464809966686	-2.60556890869965	0.00917218216031127	0.0464732369130157	4
2L	16731180	16732133	FBgn0032596	Prosbeta4	2L	16731483	16731487	2L_16731483_16731487	82.4906408542322	-1.70724264103068	0.615155308654528	-2.77530343477776	0.00551502260984185	0.0326236465730326	4
2L	16743405	16753704	FBgn0032600	CG17912	2L	16743485	16743489	2L_16743485_16743489	277.764397066948	-0.920475533581381	0.356213750630127	-2.58405390570437	0.00976465313394732	0.0484794998771245	4
2L	16743405	16753704	FBgn0032600	CG17912	2L	16743525	16743529	2L_16743525_16743529	195.423015628013	-1.54166750802349	0.40337778102044	-3.82189495941862	0.00013243010109325	0.00203584436491461	4
2L	16743405	16753704	FBgn0032600	CG17912	2L	16743789	16743793	2L_16743789_16743793	114.467001540762	-2.05774838881349	0.688680643866773	-2.98795734588929	0.00280848747247076	0.0202853038011602	4
2L	16879517	16886319	FBgn0032618	CG31743	2L	16880303	16880307	2L_16880303_16880307	143.363935895492	-1.08194734249198	0.345304917003192	-3.13330997971853	0.00172846795112989	0.014322786825072	4
2L	16879517	16886319	FBgn0085342	CG34313	2L	16880303	16880307	2L_16880303_16880307	143.363935895492	-1.08194734249198	0.345304917003192	-3.13330997971853	0.00172846795112989	0.014322786825072	4
2L	16888490	16917052	FBgn0261671	tweek	2L	16889381	16889385	2L_16889381_16889385	209.223347228295	-1.09021763519399	0.375479437210788	-2.90353486010464	0.0036897589108944	0.0245841457933175	4
2L	16888507	16889530	FBgn0265542	CR44392	2L	16889381	16889385	2L_16889381_16889385	209.223347228295	-1.09021763519399	0.375479437210788	-2.90353486010464	0.0036897589108944	0.0245841457933175	4
2L	16888507	16889530	FBtr0340174	CR44392-RA	2L	16889381	16889385	2L_16889381_16889385	209.223347228295	-1.09021763519399	0.375479437210788	-2.90353486010464	0.0036897589108944	0.0245841457933175	4
2L	17367511	17384115	FBgn0032633	Lrch	2L	17371369	17371373	2L_17371369_17371373	161.267722059854	0.907672523026786	0.310551814088456	2.92277321158475	0.0034692910530731	0.0235442213354877	4
2L	17436830	17450364	FBgn0260632	dl	2L	17437109	17437113	2L_17437109_17437113	117.584180968987	-1.07895319030869	0.352730289542057	-3.05886174875846	0.00222179656080166	0.0171680316287636	4
2L	17436830	17450364	FBgn0260632	dl	2L	17440021	17440025	2L_17440021_17440025	114.210933352455	-1.38332772099948	0.443149282876053	-3.12158402248027	0.00179880908955988	0.014738257828545	4
2L	17436830	17450364	FBgn0260632	dl	2L	17440798	17440802	2L_17440798_17440802	279.482794680113	-1.30978965040368	0.418537026862029	-3.12944749529998	0.0017513536819787	0.0144681159781908	4
2L	17436830	17450364	FBgn0260632	dl	2L	17441186	17441190	2L_17441186_17441190	306.507878771929	-1.38360133785926	0.420952138179621	-3.2868376529516	0.00101319226826236	0.00967484524943008	4
2L	17436830	17450364	FBgn0260632	dl	2L	17441729	17441733	2L_17441729_17441733	133.932776904293	-1.88348138168278	0.722689235519858	-2.6062120329327	0.00915497691859655	0.0464239681817049	4
2L	17436830	17450364	FBgn0260632	dl	2L	17441743	17441747	2L_17441743_17441747	146.892229819925	-1.23175881325163	0.436255465696048	-2.82348052943325	0.00475053113014044	0.0293680149278929	4
2L	17436830	17450364	FBgn0260632	dl	2L	17442119	17442123	2L_17442119_17442123	159.589230764261	-1.36595739823917	0.429693952972492	-3.1789076592535	0.00147831177875958	0.012791504175493	4
2L	17436830	17450364	FBgn0260632	dl	2L	17442518	17442522	2L_17442518_17442522	99.8525735350234	-1.40620299971807	0.534139612714438	-2.63265065208683	0.00847214404368156	0.0439806689436286	4
2L	17436830	17450364	FBgn0260632	dl	2L	17442833	17442837	2L_17442833_17442837	164.021665217042	-1.38919161300178	0.450416791371639	-3.08423584469692	0.00204075746975914	0.0161485827104358	4
2L	17436830	17450364	FBgn0260632	dl	2L	17443125	17443129	2L_17443125_17443129	175.218462368001	-1.47996919102947	0.451276502827711	-3.27951750591032	0.00103984758589285	0.0098635516588639	4
2L	17436830	17450364	FBgn0260632	dl	2L	17443652	17443656	2L_17443652_17443656	129.957436172724	-0.991101315552183	0.371240285683454	-2.66970303001347	0.00759183595187597	0.0407124728732908	4
2L	17436830	17450364	FBgn0260632	dl	2L	17444078	17444082	2L_17444078_17444082	143.906354515473	-1.34501503240832	0.412696444176241	-3.25909043169253	0.00111770034409977	0.010416654242987	4
2L	17436830	17450364	FBgn0260632	dl	2L	17444305	17444309	2L_17444305_17444309	59.7494038249468	-1.57165683977198	0.489841777328826	-3.20849897357151	0.00133429785472985	0.011882295516975	4
2L	17436830	17450364	FBgn0260632	dl	2L	17444726	17444730	2L_17444726_17444730	172.368290008706	-1.7542600616179	0.536781113948617	-3.26811062467042	0.00108268038463914	0.0101701131704109	4
2L	17450494	17452384	FBgn0267923	CR46204	2L	17452177	17452181	2L_17452177_17452181	60.8288711555355	-1.40655798114236	0.470140974587225	-2.99177918363165	0.00277356802077161	0.0201068461544063	4
2L	17450494	17452384	FBtr0347483	CR46204-RA	2L	17452177	17452181	2L_17452177_17452181	60.8288711555355	-1.40655798114236	0.470140974587225	-2.99177918363165	0.00277356802077161	0.0201068461544063	4
2L	17459605	17473215	FBgn0000183	BicD	2L	17471752	17471756	2L_17471752_17471756	40.653384506297	-1.36013283823875	0.514641698359387	-2.64287336718863	0.00822057741653779	0.0430261277619203	4
2L	17459605	17473215	FBgn0000183	BicD	2L	17471999	17472003	2L_17471999_17472003	43.8749226659801	-1.42802648852619	0.538509269035228	-2.65181412955916	0.00800606012691529	0.0422369485254854	4
2L	17471603	17474773	FBgn0032640	Sgt	2L	17471752	17471756	2L_17471752_17471756	40.653384506297	-1.36013283823875	0.514641698359387	-2.64287336718863	0.00822057741653779	0.0430261277619203	4
2L	17471603	17474773	FBgn0032640	Sgt	2L	17471999	17472003	2L_17471999_17472003	43.8749226659801	-1.42802648852619	0.538509269035228	-2.65181412955916	0.00800606012691529	0.0422369485254854	4
2L	17471603	17474773	FBgn0032640	Sgt	2L	17474036	17474040	2L_17474036_17474040	91.0525629971865	-1.27629539638563	0.458724999136864	-2.78226693288377	0.00539806215235632	0.032158510205951	4
2L	17481231	17482037	FBgn0032642	CG5110	2L	17481582	17481586	2L_17481582_17481586	145.075562955216	-1.05445818754293	0.403317017870359	-2.61446490185512	0.00893673419457544	0.0456478619386394	4
2L	17592260	17604387	FBgn0261089	Sytalpha	2L	17603601	17603605	2L_17603601_17603605	71.7998215614491	-1.33765997847555	0.501972314296338	-2.66480827802361	0.00770322257902765	0.0411417183375674	4
2L	17786971	17875247	FBgn0262018	CadN2	2L	17853665	17853669	2L_17853665_17853669	80.9184051053311	2.72484661141547	0.614510957386795	4.43417091047957	9.24272838367584e-06	0.000240379276940558	4
2L	17786971	17875247	FBgn0262018	CadN2	2L	17869175	17869179	2L_17869175_17869179	161.68063064452	1.40458147968092	0.543583647363507	2.58392886999716	0.00976819375538445	0.0484888487285778	4
2L	17786971	17875247	FBgn0262018	CadN2	2L	17869810	17869814	2L_17869810_17869814	165.645846124938	1.34480557562826	0.483877044547286	2.77922995269688	0.00544879376423571	0.0323650702780255	4
2L	18012380	18070246	FBgn0243486	rdo	2L	18026234	18026238	2L_18026234_18026238	139.935223453551	3.03405531993253	0.661448005866339	4.58698989644492	4.49682434356866e-06	0.000133682596861769	4
2L	18012380	18070246	FBgn0243486	rdo	2L	18029972	18029976	2L_18029972_18029976	38.3158321043484	2.81918853775498	0.94736193014905	2.97583051211635	0.00292196300535082	0.0208657199888292	4
2L	18012380	18070246	FBgn0243486	rdo	2L	18042778	18042782	2L_18042778_18042782	291.598969063042	2.89244733518995	0.506093059565082	5.71524797766564	1.09544160486611e-08	8.81727148369591e-07	4
2L	18012380	18070246	FBgn0243486	rdo	2L	18043639	18043643	2L_18043639_18043643	176.237382891713	2.45947360239153	0.502285585215053	4.89656417541529	9.75268076586203e-07	3.75312335099424e-05	4
2L	18012380	18070246	FBgn0243486	rdo	2L	18044010	18044014	2L_18044010_18044014	76.1102408430525	2.75841577436129	0.542348930196902	5.08605368385227	3.65590610467161e-07	1.65147271396734e-05	4
2L	18012380	18070246	FBgn0243486	rdo	2L	18051565	18051569	2L_18051565_18051569	84.2041411542626	2.27939088966412	0.40798815422877	5.58690458543559	2.31152639674548e-08	1.6582344371144e-06	4
2L	18138675	18152417	FBgn0041184	Socs36E	2L	18140849	18140853	2L_18140849_18140853	39.8962755514852	-2.58902678564119	0.831400871747007	-3.11405348926435	0.00184536032235357	0.0150155961866237	4
2L	18138675	18152417	FBgn0041184	Socs36E	2L	18141159	18141163	2L_18141159_18141163	59.2754213951562	-1.99620193607213	0.697637760884558	-2.86137311939806	0.00421810303909967	0.0269916413471988	4
2L	18159811	18275770	FBgn0261804	CG42750	2L	18169348	18169352	2L_18169348_18169352	196.657929460482	2.27036211131208	0.426896821923977	5.31829237116316	1.0474565879505e-07	5.85866131115675e-06	4
2L	18159811	18275770	FBgn0261804	CG42750	2L	18169834	18169838	2L_18169834_18169838	105.038500931986	2.35823415451333	0.50049253520967	4.71182682779755	2.45505967062255e-06	8.10704174542879e-05	4
2L	18159811	18275770	FBgn0261804	CG42750	2L	18171278	18171282	2L_18171278_18171282	50.5762095340912	1.86168902825773	0.485533028303739	3.83432005596353	0.000125912107778653	0.0019548692460095	4
2L	18159811	18275770	FBgn0261804	CG42750	2L	18179999	18180003	2L_18179999_18180003	31.324459716625	-2.2406245474796	0.631219380426659	-3.54967641513969	0.000385704934420465	0.00467231141542044	4
2L	18159811	18275770	FBgn0261804	CG42750	2L	18180681	18180685	2L_18180681_18180685	28.9145882518924	-2.16249454110023	0.619197215621178	-3.49241644914506	0.000478671319031385	0.00551491412003706	4
2L	18320102	18393441	FBgn0000636	Fas3	2L	18320350	18320354	2L_18320350_18320354	230.181114704623	-0.954186206964443	0.346890767917014	-2.7506820452273	0.00594713365502973	0.034373452192422	4
2L	18320102	18393441	FBgn0000636	Fas3	2L	18340973	18340977	2L_18340973_18340977	246.481787483215	-1.35357883499363	0.405498644899272	-3.3380600700401	0.000843655084559876	0.00846001784305371	4
2L	18320102	18393441	FBgn0000636	Fas3	2L	18341390	18341394	2L_18341390_18341394	244.538597689049	-1.41330466234012	0.42004833749122	-3.3646238687224	0.000766480702968509	0.00789371425768022	4
2L	18449517	18454587	FBgn0032679	bsf	2L	18449753	18449757	2L_18449753_18449757	144.373521883997	-1.91427274428347	0.658634760589324	-2.90642531920217	0.00365584154328449	0.0244177494009811	4
2L	18455717	18473132	FBgn0263049	let-7-C	2L	18471643	18471647	2L_18471643_18471647	69.5322606144651	-1.08643958966659	0.360521382268471	-3.01352331124024	0.0025823320140665	0.0191233214660001	4
2L	18455717	18473132	FBtr0306973	let-7-C-RA	2L	18471643	18471647	2L_18471643_18471647	69.5322606144651	-1.08643958966659	0.360521382268471	-3.01352331124024	0.0025823320140665	0.0191233214660001	4
2L	18517487	18531967	FBgn0032685	CG10211	2L	18531064	18531068	2L_18531064_18531068	24.7038116248074	-2.06746480220529	0.670508544285067	-3.08342797392646	0.00204630637894028	0.0161786353026071	4
2L	18517487	18531967	FBgn0032685	CG10211	2L	18531460	18531464	2L_18531460_18531464	154.636399252313	-1.16577069692381	0.410769540240362	-2.83801641241864	0.00453948483965884	0.028443435044163	4
2L	18532025	18590342	FBgn0085370	Pde11	2L	18543243	18543247	2L_18543243_18543247	111.809124300935	-1.65844639237339	0.512081272266768	-3.23863902507535	0.00120101471805072	0.0109780100788237	4
2L	18532025	18590342	FBgn0085370	Pde11	2L	18575967	18575971	2L_18575967_18575971	20.6310356098089	-1.55384234143985	0.586672304867363	-2.64856944592118	0.00808332397523567	0.0425029885749971	4
2L	18532025	18590342	FBgn0085370	Pde11	2L	18586241	18586245	2L_18586241_18586245	45.2424043184352	-2.86259163647357	0.810985537567414	-3.52976903270068	0.000415922592520225	0.00495304666619258	4
2L	18617256	18661776	FBgn0032694	MESR3	2L	18618665	18618669	2L_18618665_18618669	304.713762311688	-1.01624094407145	0.377063969783419	-2.6951420064218	0.00703586381032446	0.0386097946448241	4
2L	18617256	18661776	FBgn0032694	MESR3	2L	18619064	18619068	2L_18619064_18619068	316.113486166554	-0.938933628070214	0.331152607602083	-2.835350247939	0.00457754700567307	0.0286148043245005	4
2L	18617256	18661776	FBgn0032694	MESR3	2L	18651436	18651440	2L_18651436_18651440	138.818833661963	-1.24919783257348	0.435075441855039	-2.87122120073534	0.00408889290469697	0.0263991178682365	4
2L	18617256	18661776	FBgn0032694	MESR3	2L	18660694	18660698	2L_18660694_18660698	98.872628148271	-1.13146230968645	0.432835674517543	-2.61406897882812	0.00894709710041451	0.0456860564210789	4
2L	18617256	18661776	FBgn0032694	MESR3	2L	18660723	18660727	2L_18660723_18660727	146.904384194206	-1.6518190080614	0.415035166131819	-3.97994951477622	6.89299051206041e-05	0.00121856503597823	4
2L	18617256	18661776	FBgn0032694	MESR3	2L	18661068	18661072	2L_18661068_18661072	142.522473277978	-1.56133768735415	0.396638639193948	-3.93642356813021	8.27049447462765e-05	0.0014072898558921	4
2L	18651058	18653010	FBgn0032693	Cyp310a1	2L	18651436	18651440	2L_18651436_18651440	138.818833661963	-1.24919783257348	0.435075441855039	-2.87122120073534	0.00408889290469697	0.0263991178682365	4
2L	18666892	18671246	FBgn0263079	CG43338	2L	18671214	18671218	2L_18671214_18671218	92.9376595403619	1.22825226609665	0.465185972931438	2.64034673779314	0.00828212433843084	0.0432586990238702	4
2L	18683720	18688800	FBgn0005617	msl-1	2L	18688278	18688282	2L_18688278_18688282	96.0084838404756	-1.26332034084283	0.464047355811685	-2.72239530086989	0.00648105662455062	0.0365263810556789	4
2L	18690904	18695602	FBgn0032699	CG10383	2L	18692973	18692977	2L_18692973_18692977	18.5989476478466	-2.2793053394981	0.861747989888889	-2.64497900342302	0.00816959861618816	0.042835950360782	4
2L	18845184	18855110	FBgn0032719	CG17321	2L	18852678	18852682	2L_18852678_18852682	71.1699768356157	-2.59799574166003	0.794763733511688	-3.26889065531552	0.00107970017429434	0.0101495682545978	4
2L	18845184	18855110	FBgn0032719	CG17321	2L	18853147	18853151	2L_18853147_18853151	91.2500200813593	-1.9640112321612	0.715385313189805	-2.74538936703068	0.00604391418577526	0.0347708880957724	4
2L	18855126	18859248	FBgn0032721	CG10602	2L	18855624	18855628	2L_18855624_18855628	101.38419213602	-1.25357170861972	0.48758707418946	-2.57096993537737	0.010141413055721	0.049785118637176	4
2L	18855126	18859248	FBgn0032721	CG10602	2L	18857313	18857317	2L_18857313_18857317	181.711474701331	-1.96949138186005	0.59710232252491	-3.29841520885708	0.000972322408312767	0.00938799108380747	4
2L	18855126	18859248	FBgn0032721	CG10602	2L	18857704	18857708	2L_18857704_18857708	574.060881838896	-1.46302065132757	0.431030368749152	-3.39424030741325	0.000688192754848289	0.00728230344813055	4
2L	18855126	18859248	FBgn0032721	CG10602	2L	18858144	18858148	2L_18858144_18858148	448.08051645766	-1.49863966975724	0.429201429476681	-3.49169309986807	0.000479969388085011	0.00552582771052466	4
2L	18858028	18859248	FBgn0032720	mRpL13	2L	18858144	18858148	2L_18858144_18858148	448.08051645766	-1.49863966975724	0.429201429476681	-3.49169309986807	0.000479969388085011	0.00552582771052466	4
2L	18974710	18978187	FBgn0032730	CG10431	2L	18974923	18974927	2L_18974923_18974927	378.074802539735	-0.846163236092332	0.302628035602933	-2.79605038709154	0.00517313344901266	0.0312088913466332	4
2L	18988268	18990233	FBgn0032733	CG15170	2L	18988595	18988599	2L_18988595_18988599	88.1544346954988	-1.73108220896675	0.651768268600931	-2.65597804060428	0.00790787636302473	0.0418862367651478	4
2L	18988268	18990233	FBgn0032733	CG15170	2L	18989132	18989136	2L_18989132_18989136	112.950839545055	-1.61175790619626	0.575337678583813	-2.80141205102989	0.00508795075802977	0.0308411452124104	4
2L	18988268	18990233	FBgn0032733	CG15170	2L	18989387	18989391	2L_18989387_18989391	81.957977702254	-1.48729656205927	0.568864101008744	-2.61450240825867	0.00893575305648451	0.0456446299765565	4
2L	18991020	18992409	FBgn0032734	CG15169	2L	18991060	18991064	2L_18991060_18991064	206.758022098634	-1.60920389684874	0.411673253224804	-3.90893477835442	9.27039856659104e-05	0.00154122715582434	4
2L	18991020	18992409	FBgn0032734	CG15169	2L	18991639	18991643	2L_18991639_18991643	197.55539923502	-1.47526413001306	0.529936002746078	-2.78385337544228	0.00537173115510665	0.0320472757383935	4
2L	19033657	19034576	FBgn0051800	CG31800	2L	19034147	19034151	2L_19034147_19034151	96.7509811461913	-2.04053601083327	0.406242881667532	-5.02294588512505	5.08848855418079e-07	2.19359920897367e-05	4
2L	19034444	19041541	FBgn0086442	mib2	2L	19034621	19034625	2L_19034621_19034625	120.726146840437	-1.98176053789761	0.38668038667698	-5.12506091898865	2.97441559248843e-07	1.38897407535387e-05	4
2L	19034444	19041541	FBgn0086442	mib2	2L	19034809	19034813	2L_19034809_19034813	93.575551126287	-1.86171812186523	0.679417527479688	-2.74016793292235	0.00614077994284819	0.0351641608360731	4
2L	19034444	19041541	FBgn0086442	mib2	2L	19037293	19037297	2L_19037293_19037297	210.405220807145	-1.20605648823742	0.432060493482935	-2.79140654243838	0.00524795105905766	0.0315366097484793	4
2L	19034444	19041541	FBgn0086442	mib2	2L	19038453	19038457	2L_19038453_19038457	47.2919633747957	-2.017696956543	0.692418936457787	-2.9139829232068	0.00356849426318621	0.0240067528860348	4
2L	19034444	19041541	FBgn0086442	mib2	2L	19040379	19040383	2L_19040379_19040383	37.2722750762171	-2.09653784145969	0.785930427434015	-2.66758706404164	0.00763980918956873	0.0409001136795631	4
2L	19034444	19041541	FBgn0086442	mib2	2L	19040707	19040711	2L_19040707_19040711	32.8952022938456	-2.58757020391381	0.907301515696831	-2.85194079272147	0.00434531933886342	0.0275568258657866	4
2L	19041862	19043614	FBgn0002022	Catsup	2L	19042107	19042111	2L_19042107_19042111	178.549596050825	-0.946009852612366	0.320130069355741	-2.95507964783253	0.00312588340849646	0.0218920888498188	4
2L	19049843	19051612	FBgn0002021	l(2)37Bb	2L	19051418	19051422	2L_19051418_19051422	284.504041571238	-1.42589915429042	0.374732158377205	-3.8051155269549	0.000141738020167747	0.00214731125210058	4
2L	19051790	19053681	FBgn0261396	Rpn3	2L	19052101	19052105	2L_19052101_19052105	252.583273433098	-1.85364798272849	0.400576148896755	-4.62745469952144	3.70187169850654e-06	0.000113800459984955	4
2L	19051790	19053681	FBgn0261396	Rpn3	2L	19053202	19053206	2L_19053202_19053206	234.829247166319	-0.957092736631258	0.334050543651457	-2.86511354290707	0.0041685974398905	0.0267732384460942	4
2L	19054078	19058821	FBgn0032748	CG10492	2L	19054223	19054227	2L_19054223_19054227	87.9875229319416	-1.34579637990249	0.432147718503056	-3.11420452377784	0.00184441590084781	0.0150104270571442	4
2L	19127260	19129326	FBgn0086445	l(2)37Cd	2L	19127888	19127892	2L_19127888_19127892	88.113490275286	-1.37850490495769	0.355570825895992	-3.87687854166337	0.000105805142120187	0.00171177716515946	4
2L	19129469	19131954	FBgn0086443	Aats-asn	2L	19131817	19131821	2L_19131817_19131821	66.553229193282	-1.35313287418866	0.470684760028002	-2.87481768924951	0.00404260848360216	0.0261885257853676	4
2L	19133816	19179758	FBgn0010300	brat	2L	19168665	19168669	2L_19168665_19168669	19.8853514357546	-3.01446845677221	0.844301526367002	-3.57036954527769	0.000356477957405577	0.00440712904558506	4
2L	19430643	19432444	FBgn0032781	CG9987	2L	19431933	19431937	2L_19431933_19431937	34.9787565776984	-1.6338031845902	0.523176278647984	-3.12285409577886	0.00179106512942598	0.0146953890460512	4
2L	19435850	19442727	FBgn0032783	CG10237	2L	19437079	19437083	2L_19437079_19437083	214.302004833421	-0.924460138189719	0.353701611027895	-2.613672398899	0.008957487957613	0.045731653944935	4
2L	19435850	19442727	FBgn0032783	CG10237	2L	19437473	19437477	2L_19437473_19437477	266.962619467514	-1.07057919740707	0.396593751093685	-2.69943536542051	0.00694572462057645	0.0382894639683995	4
2L	19435850	19442727	FBgn0032783	CG10237	2L	19439278	19439282	2L_19439278_19439282	107.035755331967	-1.21381220660762	0.369982515254049	-3.28072856571116	0.00103539334432991	0.00983373953301242	4
2L	19435850	19442727	FBgn0032783	CG10237	2L	19440833	19440837	2L_19440833_19440837	32.0286065156236	-2.36004109592809	0.720662512259277	-3.27482150907136	0.00105728753141481	0.00998932557711193	4
2L	19435850	19442727	FBgn0032783	CG10237	2L	19441037	19441041	2L_19441037_19441041	35.4444883598142	-2.16716614679763	0.711942505201533	-3.04401848599299	0.00233440795520856	0.0177964277055899	4
2L	19435850	19442727	FBgn0032783	CG10237	2L	19441500	19441504	2L_19441500_19441504	89.6434457340822	-1.40664859040665	0.473971246401454	-2.96779309100793	0.00299946166090953	0.0212656244505617	4
2L	19441959	19447317	FBgn0003346	RanGAP	2L	19444271	19444275	2L_19444271_19444275	197.545485066977	-1.46125214848824	0.438369311734463	-3.33338148764705	0.00085797214354083	0.00857042977162636	4
2L	19442833	19444750	FBgn0024230	Hs2st	2L	19444271	19444275	2L_19444271_19444275	197.545485066977	-1.46125214848824	0.438369311734463	-3.33338148764705	0.00085797214354083	0.00857042977162636	4
2L	19518824	19525453	FBgn0032798	CG10132	2L	19520354	19520358	2L_19520354_19520358	474.414419120014	-1.18142063953606	0.452585029362257	-2.61038382378847	0.00904406853378229	0.046044778621395	4
2L	19518824	19525453	FBgn0032798	CG10132	2L	19520734	19520738	2L_19520734_19520738	402.387671324519	-1.17401892765549	0.441928135328819	-2.6565833532684	0.00789369341649778	0.0418351611421656	4
2L	19526686	19532985	FBgn0032800	CG10137	2L	19530944	19530948	2L_19530944_19530948	462.208077854988	-1.16589816365613	0.448806700324128	-2.59777352435718	0.00938303570272838	0.047204663149905	4
2L	19526686	19532985	FBgn0032800	CG10137	2L	19531403	19531407	2L_19531403_19531407	327.690985676792	-1.39656503441956	0.532171894353219	-2.62427431669779	0.00868338177731159	0.0447337908769382	4
2L	19533479	19537363	FBgn0053116	CG33116	2L	19533861	19533865	2L_19533861_19533865	457.953069826815	-0.756940168492355	0.291797661609491	-2.59405837701797	0.00948503804262404	0.0475629305721082	4
2L	19542468	19545548	FBgn0003231	ref(2)P	2L	19542983	19542987	2L_19542983_19542987	230.48833196321	-1.20072518782696	0.452661074284726	-2.65259209602746	0.00798763341130074	0.0421759917954026	4
2L	19584235	19586440	FBgn0032814	CG10366	2L	19584944	19584948	2L_19584944_19584948	127.924633046374	-0.983728707136088	0.377658628113071	-2.60480930106424	0.0091925408062021	0.0465429912668297	4
2L	19584235	19586440	FBgn0032814	CG10366	2L	19585661	19585665	2L_19585661_19585665	66.6230809604239	-1.82915470895398	0.683329329583236	-2.67682745312511	0.00743228997207029	0.0401259004693337	4
2L	19584235	19586440	FBgn0032814	CG10366	2L	19586127	19586131	2L_19586127_19586131	61.9333654190754	-2.16439247186259	0.682169424447896	-3.17280780154331	0.00150972432251047	0.0129897571356706	4
2L	19586623	19732069	FBgn0000464	Lar	2L	19715602	19715606	2L_19715602_19715606	198.798769286234	-1.19071892316383	0.432423968376423	-2.7535914062176	0.00589453074549668	0.0341441414456798	4
2L	19586623	19732069	FBgn0000464	Lar	2L	19715669	19715673	2L_19715669_19715673	382.202745946266	-1.29359485559411	0.456256291788959	-2.83523729726989	0.00457916585309728	0.0286231763303832	4
2L	19586623	19732069	FBgn0000464	Lar	2L	19716092	19716096	2L_19716092_19716096	508.074345445927	-1.32934040489606	0.350243964450331	-3.79546984337705	0.000147364107918535	0.00221195232739061	4
2L	19586623	19732069	FBgn0000464	Lar	2L	19716574	19716578	2L_19716574_19716578	205.121716567852	-0.91201878793296	0.226035668700665	-4.03484455871755	5.46384568388361e-05	0.00101324103694755	4
2L	19606569	19731561	FBgn0267964	CG46244	2L	19715602	19715606	2L_19715602_19715606	198.798769286234	-1.19071892316383	0.432423968376423	-2.7535914062176	0.00589453074549668	0.0341441414456798	4
2L	19606569	19731561	FBgn0267964	CG46244	2L	19715669	19715673	2L_19715669_19715673	382.202745946266	-1.29359485559411	0.456256291788959	-2.83523729726989	0.00457916585309728	0.0286231763303832	4
2L	19606569	19731561	FBgn0267964	CG46244	2L	19716092	19716096	2L_19716092_19716096	508.074345445927	-1.32934040489606	0.350243964450331	-3.79546984337705	0.000147364107918535	0.00221195232739061	4
2L	19606569	19731561	FBgn0267964	CG46244	2L	19716574	19716578	2L_19716574_19716578	205.121716567852	-0.91201878793296	0.226035668700665	-4.03484455871755	5.46384568388361e-05	0.00101324103694755	4
2L	19796365	19958424	FBgn0263873	sick	2L	19876667	19876671	2L_19876667_19876671	295.819244335115	-2.20822558677934	0.453807553363598	-4.86599566360694	1.13882014342648e-06	4.26002782479271e-05	4
2L	19796365	19958424	FBgn0263873	sick	2L	19877008	19877012	2L_19877008_19877012	395.731594136347	-2.35123925393909	0.461074855842459	-5.09947403148453	3.40598592100833e-07	1.55573706239802e-05	4
2L	19796365	19958424	FBgn0263873	sick	2L	19925699	19925703	2L_19925699_19925703	253.340429340692	-1.46672034994617	0.412024996911472	-3.55978486970612	0.000371158721838097	0.00454418111529707	4
2L	19796365	19958424	FBgn0263873	sick	2L	19926099	19926103	2L_19926099_19926103	254.427531893035	-1.50588938518854	0.45469372267011	-3.31187634688569	0.000926724975606991	0.00906052424585047	4
2L	19958713	19960065	FBgn0032833	COX4	2L	19959604	19959608	2L_19959604_19959608	427.510275298557	-1.45877490306272	0.420513231459389	-3.46903448911714	0.000522332395421353	0.00589229616271704	4
2L	19958713	19960065	FBgn0032833	COX4	2L	19960004	19960008	2L_19960004_19960008	468.611191770446	-1.18586041647607	0.397067680932092	-2.98654479682741	0.00282149497125781	0.0203478775482631	4
2L	19965664	19966510	FBgn0042129	OS9	2L	19966411	19966415	2L_19966411_19966415	106.964240752615	-1.32473282031682	0.427040082089892	-3.10212758913334	0.00192135128067289	0.01546810532891	4
2L	19968684	20017282	FBgn0264443	CG43861	2L	19976985	19976989	2L_19976985_19976989	16.2366978369793	-3.15753459462277	0.964184626826138	-3.27482362482443	0.00105727961337786	0.00998932557711193	4
2L	19968684	20017282	FBgn0264443	CG43861	2L	19977208	19977212	2L_19977208_19977212	19.9935292727133	-3.20240070164259	1.04043451780693	-3.07794546108749	0.00208433057811735	0.0163892083900772	4
2L	19968684	20017282	FBgn0264443	CG43861	2L	19977362	19977366	2L_19977362_19977366	11.5918723851772	-2.58783221886972	0.886985692536219	-2.91755801772874	0.00352784011737871	0.023813529242427	4
2L	20058163	20061370	FBgn0014127	barr	2L	20061295	20061299	2L_20061295_20061299	284.600710066708	-1.60999280195417	0.607446903826735	-2.6504255628133	0.0080390439848506	0.042344228411167	4
2L	20066391	20073719	FBgn0045064	bwa	2L	20067210	20067214	2L_20067210_20067214	147.780480194612	-1.50138824384495	0.439443909172917	-3.41656400852325	0.000634167535494384	0.00684539894085999	4
2L	20066391	20073719	FBgn0045064	bwa	2L	20067682	20067686	2L_20067682_20067686	461.829001771604	-1.53376922938502	0.451636693491888	-3.39602439634938	0.000683722652236267	0.00724661076879482	4
2L	20066391	20073719	FBgn0045064	bwa	2L	20071644	20071648	2L_20071644_20071648	114.152397388538	-1.09240903013051	0.371743151009879	-2.93861239181641	0.00329685098634236	0.0227175881960995	4
2L	20070081	20072195	FBgn0032843	CG10730	2L	20071644	20071648	2L_20071644_20071648	114.152397388538	-1.09240903013051	0.371743151009879	-2.93861239181641	0.00329685098634236	0.0227175881960995	4
2L	20073719	20075458	FBgn0003141	pr	2L	20074038	20074042	2L_20074038_20074042	68.8241189999952	-1.60371041743834	0.559680400234542	-2.8654039283246	0.00416477624211128	0.0267624710206691	4
2L	20073719	20075458	FBgn0003141	pr	2L	20074306	20074310	2L_20074306_20074310	72.8983628715478	-1.68124011602458	0.507713772369395	-3.31139355975825	0.00092832548434296	0.00907049417630951	4
2L	20073719	20075458	FBgn0003141	pr	2L	20074343	20074347	2L_20074343_20074347	102.436815031872	-1.37654234498753	0.316438245503893	-4.35011369373362	1.36066965169005e-05	0.000329534717016285	4
2L	20073719	20075458	FBgn0003141	pr	2L	20075053	20075057	2L_20075053_20075057	106.243811741368	-1.02095193491809	0.300966511265646	-3.39224430859338	0.000693225993167068	0.00732080970442672	4
2L	20089636	20091348	FBgn0032845	CG10747	2L	20090795	20090799	2L_20090795_20090799	13.3726387769175	-2.83830883381605	0.977245980027274	-2.90439550719547	0.00367963007373057	0.02453502087065	4
2L	20096329	20097253	FBgn0032849	mRpS18B	2L	20096962	20096966	2L_20096962_20096966	17.7707550388436	-3.6938622533854	1.10978315493955	-3.32845406505257	0.000873294049608375	0.00868830414683741	4
2L	20311219	20348386	FBgn0003475	spir	2L	20312359	20312363	2L_20312359_20312363	44.8591088506263	-1.57697320318159	0.601984164618359	-2.61962572417722	0.00880263185139186	0.0451708429968376	4
2L	20311219	20348386	FBgn0003475	spir	2L	20312606	20312610	2L_20312606_20312610	52.9202521539847	-1.75752204285624	0.616000107688347	-2.85311970066315	0.00432923110044035	0.0274818854670037	4
2L	20350434	20365254	FBgn0015803	RtGEF	2L	20352462	20352466	2L_20352462_20352466	57.3614854176704	-2.39801532182975	0.783010817242378	-3.06255707970309	0.00219454617321851	0.0170081689110029	4
2L	20417057	20423027	FBgn0032859	Arpc2	2L	20417595	20417599	2L_20417595_20417599	430.963573260108	-1.03863534145821	0.350803712350729	-2.96073075880052	0.0030691011004571	0.0216074847563486	4
2L	20426199	20447905	FBgn0263355	CG31688	2L	20426372	20426376	2L_20426372_20426376	194.261537192433	-1.28644915548622	0.446650504273628	-2.88021426859984	0.00397404987666797	0.0258878362647307	4
2L	20426199	20447905	FBgn0263355	CG31688	2L	20431594	20431598	2L_20431594_20431598	154.200872215429	-0.842846299803019	0.31738702434839	-2.65557894666117	0.00791723992545391	0.0419162043214128	4
2L	20426199	20447905	FBgn0263355	CG31688	2L	20436906	20436910	2L_20436906_20436910	95.073323977637	-0.882828423047905	0.341470136312058	-2.58537520318063	0.00972730795348888	0.0483550542585942	4
2L	20426199	20447905	FBgn0263355	CG31688	2L	20441097	20441101	2L_20441097_20441101	42.0680710168911	-1.5898509274954	0.600647986116335	-2.64689296267361	0.00812350611689052	0.0426663785503742	4
2L	20426199	20447905	FBgn0263355	CG31688	2L	20441323	20441327	2L_20441323_20441327	50.508543286313	-1.52846405226055	0.565826559315038	-2.70129428726505	0.00690701932602523	0.0381461754965962	4
2L	20426199	20447905	FBgn0263355	CG31688	2L	20441329	20441333	2L_20441329_20441333	428.541635193655	-1.27529177714772	0.422432272601239	-3.01892601456506	0.00253672472233115	0.0188804902566991	4
2L	20426199	20447905	FBgn0263355	CG31688	2L	20441688	20441692	2L_20441688_20441692	401.846001242611	-1.09936340757463	0.397656463764284	-2.76460590422163	0.0056991603808125	0.0333644049685821	4
2L	20645822	20647381	FBgn0032870	CG2608	2L	20646165	20646169	2L_20646165_20646169	6.99234615201429	-3.73308164306369	1.26654578640111	-2.94745099872878	0.00320405528102295	0.0222637934939379	4
2L	20645822	20647381	FBgn0032870	CG2608	2L	20646324	20646328	2L_20646324_20646328	61.9239912392828	-2.23462274461188	0.602241515828514	-3.71050929881123	0.000206842698314483	0.00288900725548336	4
2L	20650189	20650898	FBgn0032871	CG2611	2L	20650514	20650518	2L_20650514_20650518	77.793967404301	-1.48332896220354	0.510005033700391	-2.90845945468636	0.00363214271755246	0.0243086220416977	4
2L	20659132	20675941	FBgn0051678	CG31678	2L	20660769	20660773	2L_20660769_20660773	78.1133737748733	-1.61242550751567	0.390993003485735	-4.12392419593386	3.72471522194586e-05	0.000742578606335713	4
2L	20659132	20675941	FBgn0051678	CG31678	2L	20662825	20662829	2L_20662825_20662829	134.494778355787	1.16874413438289	0.318339078645439	3.67138128110442	0.000241243132629741	0.00326022134255061	4
2L	20659132	20675941	FBgn0051678	CG31678	2L	20674178	20674182	2L_20674178_20674182	565.582259855739	-0.860418805182365	0.319964762533099	-2.68910488258331	0.00716439052853665	0.0391126671576035	4
2L	20676045	20678979	FBgn0086657	ik2	2L	20678381	20678385	2L_20678381_20678385	105.372324528485	-1.04426044080109	0.388742255489246	-2.68625400520673	0.00722581341047333	0.0393598467875028	4
2L	20678921	20681846	FBgn0032876	Cen	2L	20679368	20679372	2L_20679368_20679372	20.9971793375266	-2.02863544835715	0.71763238266659	-2.82684491022982	0.00470090889831898	0.0291536853984931	4
2L	20683462	20714588	FBgn0014859	Hr38	2L	20685650	20685654	2L_20685650_20685654	55.6512255383781	-2.94760117477907	1.13211856277054	-2.60361526761441	0.00922462426157637	0.0466581331092399	4
2L	20758144	20768053	FBgn0011202	dia	2L	20760743	20760747	2L_20760743_20760747	104.340559087257	1.04341907779691	0.322062636957589	3.23980169712861	0.00119612853694963	0.0109455623298075	4
2L	20788662	20797042	FBgn0250785	vari	2L	20793138	20793142	2L_20793138_20793142	666.089680555308	-1.00231731669153	0.366203197264554	-2.73705233645852	0.00619924296389157	0.0354058679393677	4
2L	20788662	20797042	FBgn0250785	vari	2L	20793529	20793533	2L_20793529_20793533	521.633179639955	-1.18315478506786	0.4039362800922	-2.92906293239568	0.0033998557942255	0.0232269599730413	4
2L	20797715	20814331	FBgn0032886	CG9328	2L	20801868	20801872	2L_20801868_20801872	40.2068559572517	-3.75989501794462	1.16599689982878	-3.22461836604947	0.00126140698988844	0.0113859939017707	4
2L	20871335	20918931	FBgn0032901	sky	2L	20871918	20871922	2L_20871918_20871922	52.2357514756902	-2.68675404055122	0.847071845668201	-3.17181364755644	0.00151490182846873	0.0130222668070981	4
2L	20871335	20918931	FBgn0032901	sky	2L	20878325	20878329	2L_20878325_20878329	27.6685493136978	-2.31096874568212	0.82631721901323	-2.79670893030866	0.00516260196422715	0.0311572896050831	4
2L	20871335	20918931	FBgn0263996	CG43739	2L	20871918	20871922	2L_20871918_20871922	52.2357514756902	-2.68675404055122	0.847071845668201	-3.17181364755644	0.00151490182846873	0.0130222668070981	4
2L	20871335	20918931	FBgn0263996	CG43739	2L	20878325	20878329	2L_20878325_20878329	27.6685493136978	-2.31096874568212	0.82631721901323	-2.79670893030866	0.00516260196422715	0.0311572896050831	4
2L	20965520	21052164	FBgn0250867	CG42238	2L	21005515	21005519	2L_21005515_21005519	54.8616853325367	-5.01254300915106	1.12434727849231	-4.45818040834557	8.26583213686635e-06	0.000219160677845636	4
2L	21104568	21134255	FBgn0040297	Nhe2	2L	21115761	21115765	2L_21115761_21115765	93.7854319042507	-2.5343621480059	0.849192579049853	-2.98443746510545	0.00284100267213691	0.0204494669280136	4
2L	21104568	21134255	FBgn0040297	Nhe2	2L	21115894	21115898	2L_21115894_21115898	127.075111967191	-2.02715469671911	0.782154394481057	-2.59175772842661	0.00954869891866587	0.0477803621567219	4
2L	21104568	21134255	FBgn0040297	Nhe2	2L	21116076	21116080	2L_21116076_21116080	289.578382938527	-1.86132888039028	0.561830578197838	-3.31297183282689	0.000923102760320731	0.00903589588533656	4
2L	21104568	21134255	FBgn0040297	Nhe2	2L	21116301	21116305	2L_21116301_21116305	182.996264313953	-1.89001102781071	0.530584977778495	-3.56212691079946	0.000367862470116453	0.00451543353799339	4
2L	21104568	21134255	FBgn0040297	Nhe2	2L	21130291	21130295	2L_21130291_21130295	119.542213524997	-0.897781660419296	0.349369807120964	-2.5697173657266	0.0101781516645481	0.0499183709315814	4
2L	21134439	21142347	FBgn0023388	Dap160	2L	21135024	21135028	2L_21135024_21135028	34.6197577303098	-1.44463911670363	0.560916525647487	-2.57549751281802	0.010009599318617	0.0493308053930196	4
2L	21134439	21142347	FBgn0023388	Dap160	2L	21141358	21141362	2L_21141358_21141362	115.337624795389	-2.86962406066901	0.913462154126563	-3.14148106487553	0.00168095677748099	0.0140400618947311	4
2L	21134439	21142347	FBgn0023388	Dap160	2L	21141638	21141642	2L_21141638_21141642	597.729750960871	-1.3895248977058	0.469968400191565	-2.95663473786622	0.00311016311782909	0.021810836236383	4
2L	21134439	21142347	FBgn0023388	Dap160	2L	21142040	21142044	2L_21142040_21142044	595.511863712285	-1.26334293618318	0.467520782144928	-2.70221770760032	0.00688786457714208	0.0380750547669527	4
2L	21134439	21142347	FBgn0023388	Dap160	2L	21142300	21142304	2L_21142300_21142304	419.860513317687	-1.27413083816429	0.358599588273154	-3.55307390145064	0.000380757482939323	0.00463096627860057	4
2L	21143229	21145146	FBgn0032919	CG9253	2L	21144328	21144332	2L_21144328_21144332	56.6970665415713	-1.70681036866622	0.663701062547483	-2.57165532041636	0.010121360327346	0.0497224392186073	4
2L	21157433	21158611	FBgn0032922	CG9249	2L	21157859	21157863	2L_21157859_21157863	141.133037505395	-1.83345938169213	0.712717128668807	-2.57249237873182	0.0100969178960994	0.0496404725990033	4
2L	21168570	21173185	FBgn0010100	Acon	2L	21172458	21172462	2L_21172458_21172462	241.622468830689	-1.05786251069591	0.392992824210806	-2.69181126352693	0.00710651493278809	0.0388910615430727	4
2L	21212322	21220572	FBgn0032935	Atg18b	2L	21218298	21218302	2L_21218298_21218302	465.42804888579	-1.11258045379344	0.361937809477134	-3.07395476421959	0.00211241460180444	0.0165469918205995	4
2L	21212322	21220572	FBgn0032935	Atg18b	2L	21218741	21218745	2L_21218741_21218745	399.294677263614	-1.12482253297453	0.378173599188776	-2.97435499301748	0.00293605188846352	0.0209429572263524	4
2L	21212322	21220572	FBgn0032935	Atg18b	2L	21220114	21220118	2L_21220114_21220118	439.89576833364	-1.13948791307356	0.316772536684397	-3.59718025116818	0.00032168556942766	0.00406698536651468	4
2L	21212322	21220572	FBgn0032935	Atg18b	2L	21220424	21220428	2L_21220424_21220428	658.271602606836	-1.55057275548344	0.302891142658607	-5.11924099817971	3.06767746300083e-07	1.42469827434417e-05	4
2L	21216004	21218544	FBgn0032934	CG8679	2L	21218298	21218302	2L_21218298_21218302	465.42804888579	-1.11258045379344	0.361937809477134	-3.07395476421959	0.00211241460180444	0.0165469918205995	4
2L	21221312	21232059	FBgn0026577	CG8677	2L	21221446	21221450	2L_21221446_21221450	602.469212108018	-1.2921047890708	0.397748514884665	-3.24854711134614	0.00115995998647257	0.0107092002488826	4
2L	21577205	21577676	FBgn0260718	CR42545	2L	21577493	21577497	2L_21577493_21577497	90.6029505959063	-2.62263749674422	0.74395012977207	-3.52528669838089	0.000423024696314636	0.00501690727527832	4
2L	21578292	21589423	FBgn0016919	nompB	2L	21588055	21588059	2L_21588055_21588059	276.162488090538	-1.19980179707221	0.341217898232692	-3.51623347803991	0.000437715880176319	0.00515086520038759	4
2L	21578292	21589423	FBgn0016919	nompB	2L	21588616	21588620	2L_21588616_21588620	365.870105394345	-0.842464145879039	0.315186186728944	-2.67290947811602	0.00751965387172309	0.0404461382717361	4
2L	22019208	22025734	FBgn0028979	tio	2L	22023100	22023104	2L_22023100_22023104	245.499821984255	-1.33193927349392	0.432759863747959	-3.07777912202517	0.00208549429461805	0.016395703590584	4
2L	22019208	22025734	FBgn0028979	tio	2L	22023815	22023819	2L_22023815_22023819	211.971993562341	-1.32640383095353	0.454671404862975	-2.9172800769234	0.00353098554510613	0.0238310101549206	4
2L	22019208	22025734	FBgn0028979	tio	2L	22024304	22024308	2L_22024304_22024308	235.80479152092	-1.20818553785662	0.439049454603599	-2.75182106523158	0.00592648934023896	0.034288974039954	4
2L	22175415	22183991	FBgn0032981	CG3635	2L	22182445	22182449	2L_22182445_22182449	24.8101994895873	5.79058940348473	0.884875657059031	6.54395830339632	5.99115077869133e-11	1.11122822703901e-08	4
2L	22189526	22214376	FBgn0259683	Ir40a	2L	22189735	22189739	2L_22189735_22189739	66.7330044115643	3.32693313505519	0.57076156492967	5.8289368792118	5.57815960660072e-09	4.99881219397994e-07	4
2L	22189526	22214376	FBgn0259683	Ir40a	2L	22190157	22190161	2L_22190157_22190161	58.5949897957728	2.99641032292175	0.608282737101342	4.92601571631078	8.39232504590378e-07	3.30858608971819e-05	4
2L	22189526	22214376	FBgn0259683	Ir40a	2L	22190816	22190820	2L_22190816_22190820	78.2654152788283	2.28015916901443	0.549331923084253	4.15078584221423	3.31335683525816e-05	0.000675173470874172	4
2L	22189526	22214376	FBgn0259683	Ir40a	2L	22191233	22191237	2L_22191233_22191237	120.31971048224	2.8987748438068	0.487321959812855	5.94837721846151	2.70813914483655e-09	2.73038028759178e-07	4
2L	22189526	22214376	FBgn0259683	Ir40a	2L	22191891	22191895	2L_22191891_22191895	122.853990485081	2.67775345708897	0.46728525527411	5.73044714522011	1.00166236143434e-08	8.15540351595176e-07	4
2L	22189526	22214376	FBgn0259683	Ir40a	2L	22192372	22192376	2L_22192372_22192376	91.70530513059	1.97401435021649	0.587149227433245	3.36203175953412	0.00077371224086026	0.00794979718683696	4
2L	22189526	22214376	FBgn0259683	Ir40a	2L	22195083	22195087	2L_22195083_22195087	66.8496147678313	2.51360013312582	0.393419185350592	6.38911427485635	1.66849341318132e-10	2.63825528363176e-08	4
2L	22189526	22214376	FBgn0259683	Ir40a	2L	22195571	22195575	2L_22195571_22195575	84.7015535257471	2.8047883672149	0.409361972770224	6.85160946493005	7.30236877586747e-12	1.86445317892373e-09	4
2L	22189526	22214376	FBgn0259683	Ir40a	2L	22195911	22195915	2L_22195911_22195915	44.3029962428382	3.54304247064246	0.597986688577501	5.92495207388428	3.12388482848367e-09	3.06649879462581e-07	4
2L	22189526	22214376	FBgn0259683	Ir40a	2L	22196471	22196475	2L_22196471_22196475	40.4931885856729	2.74081914996386	0.54334629435975	5.04433209247059	4.55108274311701e-07	1.996392697392e-05	4
2L	22189526	22214376	FBgn0259683	Ir40a	2L	22197175	22197179	2L_22197175_22197179	46.0548404617247	3.66986270123991	0.711339244066598	5.15908932601549	2.48153902515231e-07	1.19428170658541e-05	4
2L	22189526	22214376	FBgn0259683	Ir40a	2L	22200394	22200398	2L_22200394_22200398	38.4324490853983	4.41115275682759	0.648048419991315	6.80682588021233	9.97755667132163e-12	2.44096096113881e-09	4
2L	22189526	22214376	FBgn0259683	Ir40a	2L	22201113	22201117	2L_22201113_22201117	41.4366591236998	4.27503618043007	0.601188842243737	7.110970596984	1.15229689366697e-12	3.93912404544907e-10	4
2L	22189526	22214376	FBgn0259683	Ir40a	2L	22207169	22207173	2L_22207169_22207173	49.8206895791816	2.03525307908688	0.56336191683363	3.61269198054068	0.000303034593820398	0.00388893129276856	4
2L	22189526	22214376	FBgn0259683	Ir40a	2L	22207460	22207464	2L_22207460_22207464	50.3833568550046	1.97416381969865	0.552291678718673	3.57449495577907	0.000350904577332584	0.0043526792156069	4
2L	22189526	22214376	FBgn0259683	Ir40a	2L	22207692	22207696	2L_22207692_22207696	67.1338441313094	3.07463285522993	0.5299056521948	5.80222694831655	6.5439905698923e-09	5.71428512160216e-07	4
2L	22189526	22214376	FBgn0259683	Ir40a	2L	22208243	22208247	2L_22208243_22208247	65.2887624974122	2.62957522481592	0.450758201793357	5.8336713882389	5.42208574134231e-09	4.89752824474275e-07	4
2L	22189526	22214376	FBgn0259683	Ir40a	2L	22208446	22208450	2L_22208446_22208450	56.1135965214582	3.32109617082955	0.510525502765851	6.50525028198786	7.75641316350745e-11	1.38955836453639e-08	4
2L	22189526	22214376	FBgn0259683	Ir40a	2L	22209181	22209185	2L_22209181_22209185	61.5345127689649	3.31075782548724	0.552945043884416	5.98749887010344	2.13092422924359e-09	2.22630027375683e-07	4
2L	22189526	22214376	FBgn0259683	Ir40a	2L	22209343	22209347	2L_22209343_22209347	80.6853692970889	1.39324506841268	0.532031079143811	2.61872872286861	0.00882581026738788	0.0452602934343221	4
2L	22189526	22214376	FBgn0259683	Ir40a	2L	22209841	22209845	2L_22209841_22209845	28.025275661126	2.15133452590912	0.535404680293342	4.01814665633933	5.86576867399151e-05	0.00107271744202545	4
2L	22189526	22214376	FBgn0259683	Ir40a	2L	22210448	22210452	2L_22210448_22210452	42.0419074790681	2.02067592372762	0.533148035430459	3.79008415945141	0.000150596252002556	0.00224974781717803	4
2L	22189526	22214376	FBgn0259683	Ir40a	2L	22212650	22212654	2L_22212650_22212654	67.3257093331943	2.66126779831117	0.521094418680256	5.10707407891875	3.27185504409707e-07	1.50690781302219e-05	4
2R	2494742	2565385	FBgn0058263	MFS17	2R	2523760	2523764	2R_2523760_2523764	119.333636733079	-1.29954037276747	0.499482224588997	-2.60177501579121	0.00927426720050603	0.0468224844328809	4
2R	4546691	4565281	FBgn0046692	Stlk	2R	4548409	4548413	2R_4548409_4548413	33.3526002833723	-2.31434800529791	0.877374399813541	-2.63781118504227	0.00834430277761885	0.0434991392863405	4
2R	4785855	4788965	FBgn0250830	CG12547	2R	4787614	4787618	2R_4787614_4787618	72.3084374808394	-1.78656617287317	0.599338899335037	-2.98089474061396	0.00287407561714027	0.0206271906198888	4
2R	5668383	5669986	FBgn0033031	CG8245	2R	5669108	5669112	2R_5669108_5669112	6.70339581853993	-5.31445879862218	1.72422111561571	-3.08223739431727	0.00205450918259168	0.0162218607349785	4
2R	5757662	5758067	FBgn0085229	CG34200	2R	5757862	5757866	2R_5757862_5757866	206.460957840861	-1.03096298948934	0.386747408845968	-2.66572694711951	0.0076822060520646	0.0410572857282919	4
2R	5758065	5760407	FBgn0033038	CG7791	2R	5758311	5758315	2R_5758311_5758315	207.292290922657	-1.00235329632487	0.377012257829421	-2.6586756146756	0.00784484542366772	0.041648257913238	4
2R	5804712	5860831	FBgn0085414	dpr12	2R	5811896	5811900	2R_5811896_5811900	104.716665152392	0.998555636497265	0.264506017753798	3.77517171434157	0.000159897478629163	0.00235502315355941	4
2R	5804712	5860831	FBgn0085414	dpr12	2R	5820890	5820894	2R_5820890_5820894	85.7341520841076	-1.95467123728935	0.524632159097187	-3.72579378407348	0.000194701535159861	0.00275697696920092	4
2R	5804712	5860831	FBgn0085414	dpr12	2R	5851737	5851741	2R_5851737_5851741	490.589642736795	-1.17411000025319	0.411401789812183	-2.85392535795531	0.00431826759703565	0.0274328489222162	4
2R	5804712	5860831	FBgn0085414	dpr12	2R	5852183	5852187	2R_5852183_5852187	645.566905267397	-0.994941197054386	0.335383186550139	-2.96658042786425	0.00301131588963164	0.0213170663566034	4
2R	5804712	5860831	FBgn0085414	dpr12	2R	5852944	5852948	2R_5852944_5852948	449.893411259362	-1.00756258216461	0.285642915266486	-3.52735015753714	0.000419741265342049	0.00498721013238718	4
2R	5804712	5860831	FBgn0085414	dpr12	2R	5853311	5853315	2R_5853311_5853315	278.383343401175	-1.33637396386362	0.425848513163869	-3.13814401730547	0.00170021317020203	0.0141564368086826	4
2R	6036557	6040647	FBgn0033054	CG14591	2R	6038315	6038319	2R_6038315_6038319	645.417087518617	-1.29004337851249	0.424161906936372	-3.04139376359888	0.0023548564883664	0.0179123051043764	4
2R	6036557	6040647	FBgn0033054	CG14591	2R	6039344	6039348	2R_6039344_6039348	52.2262063763516	-2.20926758216267	0.824494523940026	-2.67954185020563	0.00737229869520581	0.039894578732027	4
2R	6036557	6040647	FBgn0033054	CG14591	2R	6039549	6039553	2R_6039549_6039553	44.8492453057485	-3.05348284983356	0.783337576566155	-3.89804209727667	9.6973561223836e-05	0.00159597188431783	4
2R	6080828	6085625	FBgn0033062	Ars2	2R	6082425	6082429	2R_6082425_6082429	78.7210403576812	-2.10756756383991	0.673981897432252	-3.12703882978068	0.00176576604347998	0.0145496109287879	4
2R	6080828	6085625	FBgn0033062	Ars2	2R	6084482	6084486	2R_6084482_6084486	286.96912357459	-0.877742543180185	0.289568549040144	-3.03120814083473	0.00243577275803548	0.0183458386772137	4
2R	6080828	6085625	FBgn0033062	Ars2	2R	6084778	6084782	2R_6084778_6084782	53.7696096936774	-2.28208153217367	0.845122458068647	-2.70029687459602	0.00692776266368265	0.0382245546766286	4
2R	6087873	6169087	FBgn0000546	EcR	2R	6111157	6111161	2R_6111157_6111161	21.68046338988	-2.32594113289912	0.803860739740016	-2.89346278268469	0.00381019442841756	0.0251504629392456	4
2R	6087873	6169087	FBgn0000546	EcR	2R	6111362	6111366	2R_6111362_6111366	22.0025146486114	-2.33554776414735	0.777557962927226	-3.00369602718086	0.00266721662876133	0.0195644295256556	4
2R	6087873	6169087	FBgn0000546	EcR	2R	6122682	6122686	2R_6122682_6122686	43.0558253999746	-2.49497919104857	0.790789503804758	-3.15504844088645	0.00160471459501007	0.0135918253052659	4
2R	6087873	6169087	FBgn0000546	EcR	2R	6122873	6122877	2R_6122873_6122877	158.122160999059	-1.27263299944313	0.371269234754104	-3.4277900787713	0.000608515803698998	0.00662121069620258	4
2R	6087873	6169087	FBgn0000546	EcR	2R	6123266	6123270	2R_6123266_6123270	136.828736333466	-1.32992375937447	0.39358380511305	-3.3790103711012	0.000727472637466305	0.00758854391384108	4
2R	6087873	6169087	FBgn0000546	EcR	2R	6123678	6123682	2R_6123678_6123682	322.204464654972	-0.98003761372816	0.359652273017981	-2.72495876504348	0.00643095181861385	0.036329989847268	4
2R	6087873	6169087	FBgn0000546	EcR	2R	6124105	6124109	2R_6124105_6124109	495.678650426719	-1.10841269203442	0.321051620181507	-3.45244385126533	0.000555533082126947	0.0061769873023985	4
2R	6087873	6169087	FBgn0000546	EcR	2R	6124682	6124686	2R_6124682_6124686	215.984695070472	-0.950366184844406	0.316121587594115	-3.00633117806757	0.00264420836796267	0.0194451161462015	4
2R	6087873	6169087	FBgn0000546	EcR	2R	6126271	6126275	2R_6126271_6126275	391.039191460976	-1.12133190756041	0.434488207505143	-2.58081091314116	0.00985685536885436	0.0488011934565529	4
2R	6087873	6169087	FBgn0000546	EcR	2R	6130596	6130600	2R_6130596_6130600	143.818086412141	-2.02854380016839	0.63071263381887	-3.21627265952461	0.00129867382120436	0.0116455809511879	4
2R	6087873	6169087	FBgn0000546	EcR	2R	6130797	6130801	2R_6130797_6130801	20.7950844761859	-2.24897173216466	0.698210619430972	-3.22105059644828	0.00127721597564246	0.0114954490308274	4
2R	6207219	6209468	FBgn0033072	CG17994	2R	6208848	6208852	2R_6208848_6208852	15.0340826174958	-3.68117325291606	1.23880021312836	-2.971563302867	0.00296287786321227	0.0210808058839727	4
2R	6207219	6209468	FBgn0033072	CG17994	2R	6208973	6208977	2R_6208973_6208977	416.618537416296	-1.35983558534185	0.433666729817424	-3.13566960950487	0.00171462248845909	0.0142434003130544	4
2R	6207219	6209468	FBgn0033072	CG17994	2R	6209349	6209353	2R_6209349_6209353	487.133763566188	-1.2859636160333	0.452319161540873	-2.84304474666191	0.00446847963698898	0.0281175600241829	4
2R	6209782	6214122	FBgn0021847	l(2)k14710	2R	6210198	6210202	2R_6210198_6210202	509.262016232678	-0.960919213772753	0.361336695550582	-2.65934577253098	0.00782925661729826	0.041593535154912	4
2R	6209782	6214122	FBgn0021847	l(2)k14710	2R	6210961	6210965	2R_6210961_6210965	243.926680457982	-1.11052377362019	0.421667850070403	-2.63364582676809	0.0084473552335344	0.0438944359240838	4
2R	6502006	6621792	FBgn0086655	jing	2R	6531009	6531013	2R_6531009_6531013	59.8046421445945	-1.40700954125903	0.438071810839378	-3.21182396685854	0.00131895166011496	0.0117845838877049	4
2R	6623832	6624577	FBgn0053919	CG33919	2R	6624381	6624385	2R_6624381_6624385	498.505184703474	-1.09751086921244	0.418629745038903	-2.62167436074197	0.00874989913267367	0.0449855262105799	4
2R	6625242	6633090	FBgn0262736	Vha16-1	2R	6626828	6626832	2R_6626828_6626832	1135.16673868763	-1.03983295922995	0.336474413852032	-3.09037750397041	0.00199902243117429	0.0159009736725261	4
2R	6625242	6633090	FBgn0262736	Vha16-1	2R	6627222	6627226	2R_6627222_6627226	981.591221026099	-1.19145845661526	0.365098857995298	-3.26338587624563	0.00110089512934178	0.0102968114851805	4
2R	6625242	6633090	FBgn0262736	Vha16-1	2R	6627541	6627545	2R_6627541_6627545	222.837554674926	-2.32167286612125	0.614882741120463	-3.77579774298203	0.000159496375812063	0.00235114490549885	4
2R	6636512	6642358	FBgn0042085	Bap170	2R	6636679	6636683	2R_6636679_6636683	356.683689676205	-1.37211075600811	0.387180052388807	-3.54385704413881	0.000394318990774382	0.00475215767776404	4
2R	6648654	6652842	FBgn0029131	Debcl	2R	6652656	6652660	2R_6652656_6652660	84.5335993541431	-1.17738251036189	0.427722077859736	-2.75268117150594	0.00591094305533431	0.0342181744647485	4
2R	6660645	6662118	FBgn0266518	Dpit47	2R	6662097	6662101	2R_6662097_6662101	372.511895448074	-1.45208696260596	0.370962207308922	-3.91437977776728	9.06368830777629e-05	0.00151382816264823	4
2R	6662265	6668085	FBgn0000054	Adf1	2R	6662495	6662499	2R_6662495_6662499	274.62315597537	-1.241525525833	0.394340184152548	-3.14836168294917	0.00164188404971524	0.0138037983696867	4
2R	6668150	6668738	FBgn0033085	CG15908	2R	6668307	6668311	2R_6668307_6668311	96.6323865172418	-1.94594624513837	0.479926185104842	-4.05467820996944	5.02033646845839e-05	0.00094607422968276	4
2R	6668150	6668738	FBgn0033085	CG15908	2R	6668514	6668518	2R_6668514_6668518	207.34852699228	-1.76782979323515	0.41644095657999	-4.24509108746989	2.1850464086886e-05	0.000483026646890151	4
2R	6668150	6668738	FBgn0033085	CG15908	2R	6668697	6668701	2R_6668697_6668701	182.625582937673	-1.45096075247688	0.279213119332192	-5.19660664924061	2.02959183910307e-07	1.0079928734161e-05	4
2R	6696739	6699469	FBgn0014009	Rab2	2R	6697113	6697117	2R_6697113_6697117	246.533081804487	-1.36308112500689	0.475992141318424	-2.86366308744376	0.00418773172901362	0.0268572452882765	4
2R	6696739	6699469	FBgn0014009	Rab2	2R	6697509	6697513	2R_6697509_6697513	126.741897740026	-1.38624285254844	0.478828708816408	-2.89507046470757	0.00379073428434046	0.0250539370581573	4
2R	6699695	6715892	FBgn0033095	CG3409	2R	6714573	6714577	2R_6714573_6714577	107.24359119496	-1.62440479440093	0.457475735555783	-3.5507998963649	0.000384062300246575	0.00466064176229055	4
2R	6699695	6715892	FBgn0033095	CG3409	2R	6714841	6714845	2R_6714841_6714845	115.028006270651	-1.93642032240524	0.449444356429207	-4.30847622114987	1.64383145582395e-05	0.000384580312113826	4
2R	6699695	6715892	FBgn0266525	CG45092	2R	6714573	6714577	2R_6714573_6714577	107.24359119496	-1.62440479440093	0.457475735555783	-3.5507998963649	0.000384062300246575	0.00466064176229055	4
2R	6699695	6715892	FBgn0266525	CG45092	2R	6714841	6714845	2R_6714841_6714845	115.028006270651	-1.93642032240524	0.449444356429207	-4.30847622114987	1.64383145582395e-05	0.000384580312113826	4
2R	6749227	6756300	FBgn0027066	Eb1	2R	6756255	6756259	2R_6756255_6756259	137.497506946193	-1.15986339626838	0.427722976372995	-2.7117163686267	0.00669358401995283	0.0373361279828725	4
2R	6756296	6757209	FBgn0033100	CG3420	2R	6756550	6756554	2R_6756550_6756554	135.22880509194	-1.1686754621037	0.429542282262068	-2.72074603680268	0.00651347807868424	0.0366424226162127	4
2R	6759715	6798941	FBgn0085421	Epac	2R	6765230	6765234	2R_6765230_6765234	810.560529878751	-1.10342173439702	0.396124811015282	-2.78554057638781	0.00534385512972059	0.0319321386483782	4
2R	6759715	6798941	FBgn0085421	Epac	2R	6792173	6792177	2R_6792173_6792177	28.133313046456	-3.09656222362677	0.774007839945339	-4.00068586365412	6.31591566948723e-05	0.00113776495100692	4
2R	6759715	6798941	FBgn0085421	Epac	2R	6792358	6792362	2R_6792358_6792362	29.3635218230347	-3.28885110647372	0.749050867150633	-4.39069127439156	1.12990871452979e-05	0.000283811618925253	4
2R	6759715	6798941	FBgn0085421	Epac	2R	6798646	6798650	2R_6798646_6798650	207.641812957655	-1.12302873781362	0.398403140545816	-2.81882501296315	0.00481997866585062	0.0296814096425347	4
2R	6807626	6809172	FBgn0014028	SdhB	2R	6808903	6808907	2R_6808903_6808907	258.833045858386	-0.907557606303944	0.299430135720948	-3.03094945376419	0.00243786055294509	0.0183561621513315	4
2R	6809044	6809766	FBgn0033104	CG15237	2R	6809480	6809484	2R_6809480_6809484	404.288849075291	-1.01449116171645	0.274439747577906	-3.69658976394613	0.000218515018657651	0.0030167801604969	4
2R	6809044	6809766	FBgn0033104	CG15237	2R	6809764	6809768	2R_6809764_6809768	311.061338376556	-1.24816499670042	0.278988547656476	-4.47389330918813	7.68080773093232e-06	0.000206999689056008	2
2R	6810011	6810530	FBgn0022224	ubl	2R	6810412	6810416	2R_6810412_6810416	155.331549116252	-1.1929763865166	0.336094770013414	-3.54952380386339	0.000385928572153523	0.00467368127568316	4
2R	6811019	6818199	FBgn0265003	koi	2R	6811573	6811577	2R_6811573_6811577	553.186838582463	-1.01750162379061	0.378955552690342	-2.68501574014946	0.00725263905300918	0.0394499534008469	4
2R	6811019	6818199	FBgn0265003	koi	2R	6811992	6811996	2R_6811992_6811996	664.85987207235	-1.2983429626374	0.40098988142855	-3.23784470074899	0.0012043634962568	0.0110022353067818	4
2R	6891760	6922613	FBgn0050158	CG30158	2R	6895557	6895561	2R_6895557_6895561	45.4039868737329	-2.32962303157511	0.614310594399033	-3.79225599039868	0.000149284908937661	0.00223390618483974	4
2R	6891760	6922613	FBgn0050158	CG30158	2R	6895769	6895773	2R_6895769_6895773	34.7836652290166	-2.86833519541206	0.719445451339401	-3.98686959528626	6.69507992664213e-05	0.00118925982846399	4
2R	6891760	6922613	FBgn0050158	CG30158	2R	6899888	6899892	2R_6899888_6899892	28.8982639448981	-2.52465544215871	0.642789721028772	-3.92765372495075	8.57785930631401e-05	0.00145019079791554	4
2R	6891760	6922613	FBgn0050158	CG30158	2R	6900025	6900029	2R_6900025_6900029	124.494887857154	-1.62303672907279	0.429276111415325	-3.78086896967462	0.000156281915699868	0.00231542835641636	4
2R	6891760	6922613	FBgn0050158	CG30158	2R	6900284	6900288	2R_6900284_6900288	259.881028539282	-1.1734553922358	0.417194633030176	-2.812728878396	0.00491230502147368	0.0300901275729792	4
2R	6923366	6924929	FBgn0033117	CG3358	2R	6923963	6923967	2R_6923963_6923967	30.3566354890954	-1.66331548757765	0.610204857656092	-2.72583127896875	0.00641397755227522	0.036262109815961	4
2R	7040136	7042762	FBgn0033132	Tsp42Ej	2R	7042411	7042415	2R_7042411_7042415	143.740152744861	-0.990169190900685	0.308320203641374	-3.21149629251157	0.00132045674389627	0.0117944290745541	4
2R	7042656	7044710	FBgn0033133	Tsp42Ek	2R	7042822	7042826	2R_7042822_7042826	115.624709505143	-1.15369554005262	0.407321082260302	-2.83239829780121	0.00462002604650991	0.0287977076342194	4
2R	7052747	7054399	FBgn0033135	Tsp42En	2R	7053601	7053605	2R_7053601_7053605	165.291985883524	-1.26229228654467	0.457242061085111	-2.76066528864174	0.00576837606228185	0.0336403175416191	4
2R	7086316	7127868	FBgn0263934	esn	2R	7087693	7087697	2R_7087693_7087697	89.8799346925207	-1.44648241775923	0.397885832946574	-3.63542076139578	0.000277527291042267	0.00362358657987266	4
2R	7086316	7127868	FBgn0263934	esn	2R	7088193	7088197	2R_7088193_7088197	80.1613219392163	-1.59565784360849	0.428090955712815	-3.72738041370567	0.000193480313627862	0.00274233936879283	4
2R	7150703	7223378	FBgn0003090	pk	2R	7161413	7161417	2R_7161413_7161417	87.6167258101279	3.47208291567377	0.326679287006825	10.6284146371399	2.19817307329668e-26	2.15397460231626e-21	4
2R	7317924	7381899	FBgn0033159	Dscam1	2R	7380210	7380214	2R_7380210_7380214	246.113231345827	-1.04558357737507	0.401530007841111	-2.60399859775564	0.00921431337777777	0.0466232553742568	4
2R	7393546	7395932	FBgn0283450	Glo1	2R	7394104	7394108	2R_7394104_7394108	129.244701842669	-1.07548983435647	0.416454606929721	-2.58248994358698	0.00980902208864788	0.0486343683419655	4
2R	7443824	7445792	FBgn0040513	kappaB-Ras	2R	7445677	7445681	2R_7445677_7445681	74.6295505853799	-1.62215371556283	0.62706697806971	-2.58689067084394	0.00968463152393797	0.0482143061898259	4
2R	7443824	7445792	FBgn0050503	CG30503	2R	7445677	7445681	2R_7445677_7445681	74.6295505853799	-1.62215371556283	0.62706697806971	-2.58689067084394	0.00968463152393797	0.0482143061898259	4
2R	7446189	7451553	FBgn0050502	fa2h	2R	7448154	7448158	2R_7448154_7448158	113.703818018818	-1.08759379022587	0.391456097088446	-2.77832890665167	0.00546392797320659	0.0324206781575649	4
2R	7446189	7451553	FBgn0050502	fa2h	2R	7449545	7449549	2R_7449545_7449549	374.980324193132	-1.38947643947559	0.386363295592476	-3.59629513291337	0.00032278157172174	0.00407819688272458	4
2R	7446189	7451553	FBgn0050502	fa2h	2R	7451264	7451268	2R_7451264_7451268	139.805672095461	-1.6865836332833	0.49226404819876	-3.42617674285715	0.000612141917419311	0.00665147657978867	4
2R	7446189	7451553	FBgn0050502	fa2h	2R	7451462	7451466	2R_7451462_7451466	200.590195053659	-1.37392589882937	0.503305520941402	-2.72980494284968	0.006337180911301	0.0359709455535768	4
2R	7447473	7449995	FBgn0033174	CG11125	2R	7448154	7448158	2R_7448154_7448158	113.703818018818	-1.08759379022587	0.391456097088446	-2.77832890665167	0.00546392797320659	0.0324206781575649	4
2R	7447473	7449995	FBgn0033174	CG11125	2R	7449545	7449549	2R_7449545_7449549	374.980324193132	-1.38947643947559	0.386363295592476	-3.59629513291337	0.00032278157172174	0.00407819688272458	4
2R	7451670	7452365	FBgn0266859	CR45320	2R	7451884	7451888	2R_7451884_7451888	100.080801660673	-1.25504362114877	0.447151160642024	-2.80675469867229	0.00500433335695508	0.0304787880442871	4
2R	7451670	7452365	FBgn0266859	CR45320	2R	7452284	7452288	2R_7452284_7452288	116.596923883151	-1.3067350704811	0.502667406211932	-2.59960175323197	0.00933320039737068	0.047021473746895	4
2R	7451670	7452365	FBtr0345668	CR45320-RA	2R	7451884	7451888	2R_7451884_7451888	100.080801660673	-1.25504362114877	0.447151160642024	-2.80675469867229	0.00500433335695508	0.0304787880442871	4
2R	7451670	7452365	FBtr0345668	CR45320-RA	2R	7452284	7452288	2R_7452284_7452288	116.596923883151	-1.3067350704811	0.502667406211932	-2.59960175323197	0.00933320039737068	0.047021473746895	4
2R	7454922	7458874	FBgn0025885	Inos	2R	7458556	7458560	2R_7458556_7458560	320.196480442206	-1.04441286796557	0.40059241020669	-2.60717088330928	0.00912937867517231	0.0463216941932672	4
2R	7463504	7464987	FBgn0033178	CG11127	2R	7463804	7463808	2R_7463804_7463808	273.856310641913	-1.13929503994847	0.320289510071005	-3.55707884312509	0.000375001633017283	0.00457973008824972	4
2R	7463504	7464987	FBgn0033178	CG11127	2R	7464204	7464208	2R_7464204_7464208	364.625409894492	-1.15410221921541	0.416586612065737	-2.77037760165296	0.00559913398719665	0.0329583887167702	4
2R	7466879	7477162	FBgn0010548	Aldh-III	2R	7475368	7475372	2R_7475368_7475372	360.0787355818	-1.60340918741731	0.376712075371597	-4.2563254332521	2.07814155875909e-05	0.000464204469694264	4
2R	7466879	7477162	FBgn0010548	Aldh-III	2R	7475838	7475842	2R_7475838_7475842	316.030366987777	-1.53343746944804	0.372042226529648	-4.12167587467614	3.76126156932382e-05	0.000748334637609114	4
2R	7478853	7489823	FBgn0259745	wech	2R	7479393	7479397	2R_7479393_7479397	255.765531526686	-1.22601909587255	0.313084724260393	-3.91593393375805	9.00549085547879e-05	0.00150656564664598	4
2R	7478853	7489823	FBgn0259745	wech	2R	7479773	7479777	2R_7479773_7479777	212.076833032482	-1.13951758217699	0.35319954539982	-3.22627137270819	0.00125414384045279	0.0113388541273681	4
2R	7478853	7489823	FBgn0259745	wech	2R	7481735	7481739	2R_7481735_7481739	350.192329636307	-1.54110648031374	0.484429556822362	-3.18128086655715	0.00146625401633244	0.0127208953156217	4
2R	7478853	7489823	FBgn0259745	wech	2R	7482217	7482221	2R_7482217_7482221	409.854345386829	-1.73343985353091	0.480229253785304	-3.60960903540849	0.000306658853535186	0.00392682884877075	4
2R	7478853	7489823	FBgn0259745	wech	2R	7483620	7483624	2R_7483620_7483624	49.9750100847958	-2.0708452990845	0.710033721579924	-2.91654499799893	0.00353931666022039	0.0238675710153139	4
2R	7478853	7489823	FBgn0259745	wech	2R	7483875	7483879	2R_7483875_7483879	264.585811058396	-1.19782809508222	0.423783534021876	-2.82650928816029	0.00470583793072604	0.0291780475821017	4
2R	7478853	7489823	FBgn0259745	wech	2R	7484241	7484245	2R_7484241_7484245	238.482678268277	-1.2008709273407	0.420413371933915	-2.85640516574593	0.0042846798114711	0.0272858552570475	4
2R	7478853	7489823	FBgn0259745	wech	2R	7484457	7484461	2R_7484457_7484461	212.365202873868	-0.959450172173324	0.322526632765537	-2.97479362850262	0.00293185714878275	0.0209188656274416	4
2R	7478853	7489823	FBgn0259745	wech	2R	7486116	7486120	2R_7486116_7486120	363.811037018549	-0.990273499549137	0.326563842040318	-3.0324039959907	0.0024261425778414	0.0182934920418098	4
2R	7478853	7489823	FBgn0259745	wech	2R	7486458	7486462	2R_7486458_7486462	279.147927925513	-1.0227473190001	0.388362500589749	-2.63348628522838	0.00845132488339047	0.0439112335084942	4
2R	7522437	7525716	FBgn0022772	Orc1	2R	7525678	7525682	2R_7525678_7525682	709.263540001595	-1.02254458005172	0.389912071276607	-2.62250044402015	0.00872871540697781	0.0449006857199998	4
2R	7526118	7532981	FBgn0033188	Drat	2R	7531764	7531768	2R_7531764_7531768	179.46806479666	-1.20293456683122	0.455035978969172	-2.64360319277679	0.00820287572746075	0.0429664251134649	4
2R	7526118	7532981	FBgn0033188	Drat	2R	7532118	7532122	2R_7532118_7532122	149.057671916403	-1.49023108234774	0.538386636547714	-2.76795704273701	0.00564088902857612	0.0331308388195123	4
2R	7533190	7533497	FBgn0265107	CR44209	2R	7533272	7533276	2R_7533272_7533276	290.156717636935	-1.31227457061141	0.373686631114317	-3.51169793443845	0.000445253761154053	0.00521684725790927	4
2R	7533190	7533497	FBtr0336938	CR44209-RA	2R	7533272	7533276	2R_7533272_7533276	290.156717636935	-1.31227457061141	0.373686631114317	-3.51169793443845	0.000445253761154053	0.00521684725790927	4
2R	7540111	7564435	FBgn0033192	Corin	2R	7554609	7554613	2R_7554609_7554613	101.212610449448	-1.54881951261662	0.553706545705286	-2.79718476263236	0.00515500447056391	0.0311269348851093	4
2R	7540111	7564435	FBgn0033192	Corin	2R	7554944	7554948	2R_7554944_7554948	104.414760356348	-1.3600666926488	0.504287555696509	-2.69700625622283	0.00699659558428904	0.0384653086131047	4
2R	7564434	7565751	FBgn0050499	CG30499	2R	7565463	7565467	2R_7565463_7565467	182.994080272861	-1.0254591344329	0.346364752071013	-2.96063363347856	0.00307006901763121	0.0216120700152058	4
2R	7580488	7587079	FBgn0004133	blow	2R	7586859	7586863	2R_7586859_7586863	38.1450472884338	-2.19721243971724	0.767405245266235	-2.86317099507831	0.00419424144987872	0.026885159906363	4
2R	7595265	7620711	FBgn0033196	CG1358	2R	7604382	7604386	2R_7604382_7604386	143.918712655116	-0.970014746405568	0.327803570610863	-2.95913416866675	0.00308504752829955	0.0216780142162192	4
2R	7595265	7620711	FBgn0033196	CG1358	2R	7613676	7613680	2R_7613676_7613680	124.133285308734	-1.19652408829122	0.447382171094005	-2.67450105435651	0.00748405408946981	0.0403235044807934	4
2R	7595265	7620711	FBgn0033196	CG1358	2R	7613973	7613977	2R_7613973_7613977	182.514687597009	-1.21685558495807	0.290049732187759	-4.19533428208911	2.72469439695693e-05	0.000576493306753541	4
2R	7595265	7620711	FBgn0033196	CG1358	2R	7617174	7617178	2R_7617174_7617178	526.543254538757	-1.14825787674374	0.409104021600866	-2.80676262298886	0.00500421026238589	0.0304787880442871	4
2R	7623242	7651787	FBgn0263077	CG43340	2R	7629368	7629372	2R_7629368_7629372	129.889730931353	1.5096501035561	0.539996573571982	2.79566607908275	0.00517928830521635	0.0312358998522234	4
2R	7665828	7667343	FBgn0033205	CG2064	2R	7667082	7667086	2R_7667082_7667086	368.297554961447	-0.872615505012773	0.337427000569131	-2.58608677889129	0.00970724874729628	0.0482916817250884	4
2R	7667248	7669029	FBgn0033206	CG12042	2R	7667858	7667862	2R_7667858_7667862	333.894796918773	-1.24169262322001	0.36588019044638	-3.39371372280398	0.000689517315471568	0.00729330449168253	4
2R	7667248	7669029	FBgn0033206	CG12042	2R	7668338	7668342	2R_7668338_7668342	633.678543539539	-1.20016034405943	0.415653786165353	-2.88740385389391	0.00388435301110166	0.0254973937290356	4
2R	7673721	7674400	FBgn0033208	mRpL52	2R	7674282	7674286	2R_7674282_7674286	105.893712548215	-2.02803465655961	0.736840770496197	-2.75233773396375	0.00591714622131292	0.0342474970306058	4
2R	7674450	7675362	FBgn0033209	CG12107	2R	7674536	7674540	2R_7674536_7674540	629.789279777834	-1.3391119452185	0.359849940485622	-3.72130656298388	0.000198194655339879	0.00279715508888526	4
2R	7674450	7675362	FBgn0033209	CG12107	2R	7674915	7674919	2R_7674915_7674919	462.559443764566	-1.32564739808281	0.371553265013235	-3.56785291076797	0.000359918441002416	0.00444054825132149	4
2R	7675362	7676362	FBgn0033210	U2A	2R	7676075	7676079	2R_7676075_7676079	60.2911594669452	-1.79692018133027	0.571919470678717	-3.14191118410044	0.00167848942949508	0.014027464023298	4
2R	7676540	7698902	FBgn0033212	LRR	2R	7689843	7689847	2R_7689843_7689847	67.6257593612061	1.23041777735049	0.41107578017923	2.99316534001111	0.00276100127417034	0.0200455505924448	4
2R	7699253	7703501	FBgn0050493	CG30493	2R	7699812	7699816	2R_7699812_7699816	311.111234592797	-0.87278132991186	0.338689589315363	-2.57693580625294	0.0099680460755705	0.0491923181934885	4
2R	7699500	7701878	FBgn0050496	CG30496	2R	7699812	7699816	2R_7699812_7699816	311.111234592797	-0.87278132991186	0.338689589315363	-2.57693580625294	0.0099680460755705	0.0491923181934885	4
2R	7716807	7735622	FBgn0042135	CG18812	2R	7719749	7719753	2R_7719749_7719753	540.519740807877	-1.07327618825751	0.394927328306899	-2.71765489832972	0.00657463728119005	0.0368792035829263	4
2R	7716807	7735622	FBgn0042135	CG18812	2R	7724494	7724498	2R_7724494_7724498	194.696318670398	-0.98086141103983	0.322773861799348	-3.03885018933033	0.00237482917389574	0.0180187127716126	4
2R	7716807	7735622	FBgn0042135	CG18812	2R	7724996	7725000	2R_7724996_7725000	269.663934224484	-1.10590554098896	0.334200011846641	-3.30911281204994	0.000935921177058353	0.00912169003255044	4
2R	7716807	7735622	FBgn0042135	CG18812	2R	7729164	7729168	2R_7729164_7729168	372.762040269669	-1.13221322244366	0.375801472515459	-3.01279613106648	0.0025885274776952	0.0191532700206942	4
2R	7716807	7735622	FBgn0042135	CG18812	2R	7731430	7731434	2R_7731430_7731434	153.800443420816	-1.00937284441565	0.386706174834829	-2.610180312861	0.00904945097549063	0.0460530849056656	4
2R	7716807	7735622	FBgn0042135	CG18812	2R	7731837	7731841	2R_7731837_7731841	167.025775097218	-1.10233608255296	0.382996293389083	-2.87818995008682	0.00399964228824946	0.0259897430351556	4
2R	7791901	7793380	FBgn0001091	Gapdh1	2R	7792907	7792911	2R_7792907_7792911	64.3421342349438	-1.27936259093498	0.493888035865938	-2.59038992246868	0.00958672759641836	0.0479156200166808	4
2R	7793625	7801044	FBgn0002891	mus205	2R	7794214	7794218	2R_7794214_7794218	105.929642266253	-0.962023558536619	0.363047918722992	-2.64985284014436	0.00805268377731738	0.0423977155125405	4
2R	7800785	7806385	FBgn0033224	Nop17l	2R	7804177	7804181	2R_7804177_7804181	35.6860490154885	-2.21417118839275	0.841591121624885	-2.63093458509612	0.00851504239949029	0.0441356838153437	4
2R	7800785	7806385	FBgn0033224	Nop17l	2R	7804393	7804397	2R_7804393_7804397	20.5212671832783	-2.49572102107278	0.941253318077812	-2.65148708975543	0.00801381766544274	0.0422628968595914	4
2R	7806484	7810067	FBgn0003317	sax	2R	7807776	7807780	2R_7807776_7807780	14.6258866854561	-2.97692894224309	0.916952843618584	-3.24654529724254	0.0011681485719293	0.0107597250135765	4
2R	7812504	7815486	FBgn0033226	CG1882	2R	7812830	7812834	2R_7812830_7812834	366.994373863153	-1.32577577226504	0.448774970102263	-2.95421059682302	0.00313470010112085	0.0219328389091266	4
2R	7812504	7815486	FBgn0033226	CG1882	2R	7812960	7812964	2R_7812960_7812964	154.197598257621	-1.1167021548316	0.405491639876689	-2.75394618535463	0.00588814490677997	0.0341220788530217	4
2R	7812504	7815486	FBgn0033226	CG1882	2R	7813008	7813012	2R_7813008_7813012	296.877573371041	-1.06154998960964	0.368944477289854	-2.87726217616114	0.00401142158349223	0.0260440748426132	4
2R	7812504	7815486	FBgn0033226	CG1882	2R	7813280	7813284	2R_7813280_7813284	151.568217870227	-1.02578349531246	0.374388469539641	-2.73989072519727	0.00614596144726103	0.0351810419778806	4
2R	7822111	7823569	FBgn0029093	cathD	2R	7822988	7822992	2R_7822988_7822992	189.855210000446	-1.00523603472591	0.368457640884014	-2.72822686568289	0.00636757985361045	0.036093048724287	4
2R	7834812	7885982	FBgn0085390	Dgk	2R	7854511	7854515	2R_7854511_7854515	219.572042806112	-1.34147416931603	0.435314996729172	-3.081617172382	0.00205879430135506	0.0162447506026922	4
2R	7834812	7885982	FBgn0085390	Dgk	2R	7854934	7854938	2R_7854934_7854938	225.730094561163	-1.34842585788645	0.439803883172156	-3.06597078716247	0.00216964511738966	0.0168702711332267	4
2R	7916856	7921579	FBgn0015509	Cul1	2R	7916902	7916906	2R_7916902_7916906	79.5531238181527	-2.14615680609889	0.544698965619541	-3.94007872524203	8.14548741408007e-05	0.0013907989042755	4
2R	7916856	7921579	FBgn0015509	Cul1	2R	7917466	7917470	2R_7917466_7917470	75.8837906402483	-2.01662451154911	0.455964925012569	-4.42276236816575	9.74469024670885e-06	0.000251183375181027	4
2R	7931054	7932380	FBgn0023171	rnh1	2R	7932174	7932178	2R_7932174_7932178	35.6784775674403	-2.53855037834219	0.79313483130529	-3.20065426223232	0.00137115950173641	0.0121138047578024	4
2R	7932429	7936840	FBgn0026722	drosha	2R	7932431	7932435	2R_7932431_7932435	33.698931658776	-2.78009896696546	0.866236663610211	-3.20939886725512	0.0013301283010404	0.0118559923365447	4
2R	7932429	7936840	FBgn0026722	drosha	2R	7933104	7933108	2R_7933104_7933108	10.6697119547388	-3.46174671689151	1.27980157909606	-2.7049089276297	0.00683231181949497	0.0378661008107383	4
2R	7936866	7939114	FBgn0033235	CG8728	2R	7938736	7938740	2R_7938736_7938740	385.414037608511	-1.06643082430226	0.386378244497269	-2.7600695419325	0.00577890587145522	0.0336882935001464	4
2R	7939201	7939659	FBgn0050380	CG30380	2R	7939461	7939465	2R_7939461_7939465	65.5411325806685	-1.62890519483998	0.494716236443659	-3.29260508316769	0.000992637954972196	0.00952352006577082	4
2R	7939201	7939659	FBgn0050380	CG30380	2R	7939470	7939474	2R_7939470_7939474	55.6725665237313	-1.48158589476209	0.447682891305197	-3.30945390931201	0.000934781553292951	0.00911492138593767	4
2R	7939956	7941870	FBgn0050379	CG30379	2R	7941084	7941088	2R_7941084_7941088	74.2600408521412	-2.38014157360721	0.532575583185602	-4.46911508667068	7.8543864133838e-06	0.000210560100335595	4
2R	7939956	7941870	FBgn0050379	CG30379	2R	7941162	7941166	2R_7941162_7941166	5.56163536270931	-3.57672689700625	1.16799358427192	-3.06228299981274	0.00219655674682583	0.0170198861745197	4
2R	7939956	7941870	FBgn0050379	CG30379	2R	7941365	7941369	2R_7941365_7941369	270.877828431314	-2.20229274443669	0.482161372157954	-4.56754288420107	4.93474739378059e-06	0.000144519215436165	4
2R	7939956	7941870	FBgn0050379	CG30379	2R	7941774	7941778	2R_7941774_7941778	345.598582980345	-1.51603038402078	0.491089998118487	-3.08707241000458	0.00202138350759942	0.0160307768429171	4
2R	7942043	7955882	FBgn0033236	CG14764	2R	7943847	7943851	2R_7943847_7943851	306.785105417764	-1.77819093279163	0.648942792488573	-2.74013511417949	0.00614139317803114	0.0351666889899072	4
2R	7942043	7955882	FBgn0033236	CG14764	2R	7944370	7944374	2R_7944370_7944374	332.306520558076	-1.75083239382061	0.585003353199935	-2.99285873190923	0.00276377646231787	0.0200585871778516	4
2R	7942043	7955882	FBgn0033236	CG14764	2R	7945164	7945168	2R_7945164_7945168	108.237447699452	-2.15062123901799	0.429478415687069	-5.00751879597366	5.51361688444551e-07	2.33604862858295e-05	4
2R	7942043	7955882	FBgn0033236	CG14764	2R	7945824	7945828	2R_7945824_7945828	175.169885104535	-2.55793727184993	0.337452769073696	-7.5801341884716	3.45197740666323e-14	2.09128553138348e-11	4
2R	7942043	7955882	FBgn0033236	CG14764	2R	7946339	7946343	2R_7946339_7946343	73.7218729715918	-2.38607430437811	0.347075351266269	-6.87480195776727	6.20760364575856e-12	1.62547133418758e-09	4
2R	7942043	7955882	FBgn0033236	CG14764	2R	7946497	7946501	2R_7946497_7946501	203.28353516273	-1.75118129749225	0.394966155069583	-4.43375027205492	9.26078901342647e-06	0.000240740541411871	4
2R	7942043	7955882	FBgn0033236	CG14764	2R	7946973	7946977	2R_7946973_7946977	240.392677569016	-1.88094753507066	0.341423054690173	-5.5091403735976	3.60590273875439e-08	2.40457510021309e-06	4
2R	7942043	7955882	FBgn0033236	CG14764	2R	7947656	7947660	2R_7947656_7947660	208.354016501981	-1.68852898160555	0.502432849604408	-3.36070577975748	0.000777435935351642	0.00798084933123201	4
2R	7942043	7955882	FBgn0033236	CG14764	2R	7947927	7947931	2R_7947927_7947931	212.892782235541	-1.72686594879654	0.509240448053496	-3.39106203247849	0.00069622340865966	0.0073418619293656	4
2R	7942043	7955882	FBgn0033236	CG14764	2R	7950069	7950073	2R_7950069_7950073	52.2360697270639	-1.88644833084096	0.678655843014651	-2.7796833258831	0.00544119310718896	0.0323363777041116	4
2R	7943442	7944475	FBgn0085459	CG34430	2R	7943847	7943851	2R_7943847_7943851	306.785105417764	-1.77819093279163	0.648942792488573	-2.74013511417949	0.00614139317803114	0.0351666889899072	4
2R	7943442	7944475	FBgn0085459	CG34430	2R	7944370	7944374	2R_7944370_7944374	332.306520558076	-1.75083239382061	0.585003353199935	-2.99285873190923	0.00276377646231787	0.0200585871778516	4
2R	7944526	7947076	FBgn0085460	CG34431	2R	7945164	7945168	2R_7945164_7945168	108.237447699452	-2.15062123901799	0.429478415687069	-5.00751879597366	5.51361688444551e-07	2.33604862858295e-05	4
2R	7944526	7947076	FBgn0085460	CG34431	2R	7945824	7945828	2R_7945824_7945828	175.169885104535	-2.55793727184993	0.337452769073696	-7.5801341884716	3.45197740666323e-14	2.09128553138348e-11	4
2R	7944526	7947076	FBgn0085460	CG34431	2R	7946339	7946343	2R_7946339_7946343	73.7218729715918	-2.38607430437811	0.347075351266269	-6.87480195776727	6.20760364575856e-12	1.62547133418758e-09	4
2R	7944526	7947076	FBgn0085460	CG34431	2R	7946497	7946501	2R_7946497_7946501	203.28353516273	-1.75118129749225	0.394966155069583	-4.43375027205492	9.26078901342647e-06	0.000240740541411871	4
2R	7944526	7947076	FBgn0085460	CG34431	2R	7946973	7946977	2R_7946973_7946977	240.392677569016	-1.88094753507066	0.341423054690173	-5.5091403735976	3.60590273875439e-08	2.40457510021309e-06	4
2R	7949839	7950465	FBgn0033238	azot	2R	7950069	7950073	2R_7950069_7950073	52.2360697270639	-1.88644833084096	0.678655843014651	-2.7796833258831	0.00544119310718896	0.0323363777041116	4
2R	7960133	7961921	FBgn0026361	Sep5	2R	7960246	7960250	2R_7960246_7960250	374.386911977131	-1.18308146784502	0.433039044552656	-2.73204340977424	0.0062942847187992	0.0358018914805299	4
2R	7962463	7969805	FBgn0027548	nito	2R	7962620	7962624	2R_7962620_7962624	184.087415336195	-1.77790932607772	0.606644281738104	-2.93072790694377	0.00338168835289478	0.0231460895359013	4
2R	7968129	7972003	FBgn0033244	CG8726	2R	7971270	7971274	2R_7971270_7971274	610.149331592028	-1.1861774755066	0.43802132969405	-2.70803587655224	0.00676827054332957	0.0376255237632812	4
2R	7968129	7972003	FBgn0033244	CG8726	2R	7971625	7971629	2R_7971625_7971629	545.254271441624	-1.17427515140716	0.449838297253834	-2.61043836991171	0.00904262638783896	0.0460389497547181	4
2R	7974115	7991862	FBgn0033246	ACC	2R	7980939	7980943	2R_7980939_7980943	14.811176121554	-3.18792584213211	1.10954796902448	-2.87317532105887	0.00406368534885372	0.0262888479133754	4
2R	7974115	7991862	FBgn0033246	ACC	2R	7981105	7981109	2R_7981105_7981109	17.1664153339899	-2.48657609614604	0.778424648206999	-3.19436968224677	0.00140136538487831	0.0123013878917322	4
2R	7974115	7991862	FBgn0033246	ACC	2R	7989696	7989700	2R_7989696_7989700	228.033396785039	-1.31914028632642	0.461868475563095	-2.8560950922623	0.00428886660674287	0.0273036728533973	4
2R	7974115	7991862	FBgn0033246	ACC	2R	7990250	7990254	2R_7990250_7990254	106.822099182411	-1.63592594934633	0.612384436371387	-2.67140353703274	0.00755347792934828	0.0405737144523173	4
2R	7974115	7991862	FBgn0033246	ACC	2R	7990763	7990767	2R_7990763_7990767	93.9692034344068	-1.88854822875112	0.641587934313677	-2.94355321811241	0.00324468032684266	0.0224660256441432	4
2R	7974115	7991862	FBgn0033246	ACC	2R	7991029	7991033	2R_7991029_7991033	25.3056892042286	-2.86776137900116	1.09759513773699	-2.61276793273144	0.00898122635614058	0.045824328071517	4
2R	7974115	7991862	FBgn0033246	ACC	2R	7991789	7991793	2R_7991789_7991793	316.139908608955	-1.24654117757078	0.40228126657088	-3.09868065246122	0.00194384421543594	0.0155915661524692	4
2R	7988462	7991283	FBgn0033247	Nup44A	2R	7989696	7989700	2R_7989696_7989700	228.033396785039	-1.31914028632642	0.461868475563095	-2.8560950922623	0.00428886660674287	0.0273036728533973	4
2R	7988462	7991283	FBgn0033247	Nup44A	2R	7990250	7990254	2R_7990250_7990254	106.822099182411	-1.63592594934633	0.612384436371387	-2.67140353703274	0.00755347792934828	0.0405737144523173	4
2R	7988462	7991283	FBgn0033247	Nup44A	2R	7990763	7990767	2R_7990763_7990767	93.9692034344068	-1.88854822875112	0.641587934313677	-2.94355321811241	0.00324468032684266	0.0224660256441432	4
2R	7988462	7991283	FBgn0033247	Nup44A	2R	7991029	7991033	2R_7991029_7991033	25.3056892042286	-2.86776137900116	1.09759513773699	-2.61276793273144	0.00898122635614058	0.045824328071517	4
2R	7992196	7992567	FBgn0265299	CR44272	2R	7992278	7992282	2R_7992278_7992282	452.083152339762	-1.5829185878115	0.453271085892757	-3.49221169643726	0.00047903842043058	0.00551821215541905	4
2R	7992196	7992567	FBgn0265299	CR44272	2R	7992535	7992539	2R_7992535_7992539	438.285280345199	-1.55616401007504	0.450840211791653	-3.45169745150017	0.0005570719920823	0.00619174497501539	4
2R	7992196	7992567	FBtr0339301	CR44272-RA	2R	7992278	7992282	2R_7992278_7992282	452.083152339762	-1.5829185878115	0.453271085892757	-3.49221169643726	0.00047903842043058	0.00551821215541905	4
2R	7992196	7992567	FBtr0339301	CR44272-RA	2R	7992535	7992539	2R_7992535_7992539	438.285280345199	-1.55616401007504	0.450840211791653	-3.45169745150017	0.0005570719920823	0.00619174497501539	4
2R	8000490	8002120	FBgn0033249	CG11191	2R	8001644	8001648	2R_8001644_8001648	439.053641326075	-0.933154867080377	0.32933253288678	-2.83347308236075	0.00460451857122381	0.0287237793996148	4
2R	8007246	8009062	FBgn0013308	Odc2	2R	8008457	8008461	2R_8008457_8008461	432.233507926927	-1.0279289013567	0.337836146408983	-3.04268478161094	0.00234477809264551	0.0178580674628901	4
2R	8066274	8067655	FBgn0040778	CG17977	2R	8067457	8067461	2R_8067457_8067461	38.4097443969424	-2.12486343581302	0.773086909222328	-2.74854406466471	0.00598605881864287	0.0345331255719358	4
2R	8067977	8078815	FBgn0020279	lig	2R	8069312	8069316	2R_8069312_8069316	12.4951947240176	-3.22312190321173	0.979145790866634	-3.29176914538842	0.000995593003638055	0.00954605676011226	4
2R	8067977	8078815	FBgn0020279	lig	2R	8073252	8073256	2R_8073252_8073256	363.496799694103	-0.97057108434076	0.357207779902301	-2.71710511066197	0.00658556894842852	0.0369273723213706	4
2R	8067977	8078815	FBgn0020279	lig	2R	8074820	8074824	2R_8074820_8074824	351.187184132243	-1.12972513224128	0.345628165237813	-3.26861420990955	0.00108075550142999	0.0101566911063755	4
2R	8067977	8078815	FBgn0020279	lig	2R	8075221	8075225	2R_8075221_8075225	335.22187337481	-1.17955613280919	0.357163303301992	-3.3025681023334	0.000958038212104896	0.00928158443491177	4
2R	8078869	8080041	FBgn0021814	Vps28	2R	8079047	8079051	2R_8079047_8079051	433.232888075765	-0.894603374965016	0.334635627008594	-2.67336560354359	0.0075094359380808	0.0404113473540493	4
2R	8080559	8083357	FBgn0025469	slv	2R	8082043	8082047	2R_8082043_8082047	183.667110924394	-0.816361084429249	0.277997721171923	-2.9365747351734	0.00331858846107481	0.0228293296531223	4
2R	8091696	8096948	FBgn0033257	CG8713	2R	8092591	8092595	2R_8092591_8092595	37.5620738788554	-2.45595216858912	0.540775216617554	-4.54153979901414	5.58448405897029e-06	0.000159531756666745	4
2R	8091696	8096948	FBgn0033257	CG8713	2R	8092819	8092823	2R_8092819_8092823	237.372415236426	-1.49454401010364	0.420700096930943	-3.55251643868522	0.000381565176741687	0.00463775972642261	4
2R	8091696	8096948	FBgn0033257	CG8713	2R	8093112	8093116	2R_8093112_8093116	288.999273298141	-1.48811178870689	0.451741833350157	-3.29416423019963	0.000987148041070983	0.00948818672897216	4
2R	8091696	8096948	FBgn0033257	CG8713	2R	8093470	8093474	2R_8093470_8093474	72.1805004979101	-2.44443493346071	0.733885012949372	-3.33081462399252	0.000865922468147608	0.00863258091322539	4
2R	8091696	8096948	FBgn0033257	CG8713	2R	8093528	8093532	2R_8093528_8093532	66.5299666102777	-1.61539782566172	0.546328354759186	-2.95682589342039	0.00310823572331969	0.02179980862422	4
2R	8091696	8096948	FBgn0033257	CG8713	2R	8093864	8093868	2R_8093864_8093868	226.97880666212	-1.07000927867416	0.351786068922419	-3.04164767511056	0.0023528711877365	0.0179005286037684	4
2R	8091696	8096948	FBgn0033257	CG8713	2R	8094144	8094148	2R_8094144_8094148	225.814561359865	-1.09815034276716	0.349108074143503	-3.14558849852253	0.00165753038841785	0.0138969689607943	4
2R	8091696	8096948	FBgn0033257	CG8713	2R	8095706	8095710	2R_8095706_8095710	93.3531671945274	-1.18428063462572	0.291486046440589	-4.06290678091549	4.84653878806714e-05	0.000920782801554071	4
2R	8096792	8098484	FBgn0033258	CG8712	2R	8097690	8097694	2R_8097690_8097694	181.265341205787	-1.51765957692843	0.532980985649396	-2.84749290836197	0.00440650759576281	0.027842253374758	4
2R	8096792	8098484	FBgn0033258	CG8712	2R	8098100	8098104	2R_8098100_8098104	88.4683592329982	-2.19151028066307	0.663469641632222	-3.30310558787839	0.00095620376153352	0.00927142828951941	4
2R	8106385	8113949	FBgn0033261	udd	2R	8106568	8106572	2R_8106568_8106572	194.435670073115	-0.907727310162194	0.263704531467329	-3.44221354525587	0.000576974582298071	0.00636185080329607	4
2R	8124981	8127242	FBgn0033265	coil	2R	8126895	8126899	2R_8126895_8126899	110.289949310279	-1.34281268725869	0.5080490679869	-2.64307676535944	0.0082156406254257	0.0430089329343354	4
2R	8136986	8156654	FBgn0263593	Lpin	2R	8156007	8156011	2R_8156007_8156011	53.5454928252161	-2.09095908343936	0.617706923254624	-3.38503423666089	0.000711693771477656	0.0074615795503526	4
2R	8146918	8156654	FBgn0010504	kermit	2R	8156007	8156011	2R_8156007_8156011	53.5454928252161	-2.09095908343936	0.617706923254624	-3.38503423666089	0.000711693771477656	0.0074615795503526	4
2R	8163564	8167769	FBgn0021995	Rs1	2R	8163733	8163737	2R_8163733_8163737	37.8060769780038	-2.80336884209118	0.891665784511249	-3.14396816698287	0.0016667356966568	0.0139514423878109	4
2R	8167948	8170089	FBgn0033273	Gasz	2R	8168518	8168522	2R_8168518_8168522	88.3695482791307	-1.45080265454798	0.478345241176589	-3.03296140456928	0.00242166570364694	0.0182698269399594	4
2R	8167948	8170089	FBgn0033273	Gasz	2R	8168788	8168792	2R_8168788_8168792	88.9252607969413	-1.48270533583152	0.485589665106423	-3.05341205214193	0.00226255030876519	0.0173995531462512	4
2R	8172364	8173613	FBgn0033274	CG14757	2R	8173342	8173346	2R_8173342_8173346	324.936625260257	-0.940279118611055	0.284509737188701	-3.30491015141396	0.000950068516457797	0.00922491139870857	4
2R	8174165	8226438	FBgn0053087	LRP1	2R	8202753	8202757	2R_8202753_8202757	51.2259368372997	5.34592146848091	0.671793245432131	7.95768862641979	1.75282784266752e-15	1.70105711700162e-12	4
2R	8174165	8226438	FBgn0053087	LRP1	2R	8203058	8203062	2R_8203058_8203062	54.5272738256391	4.2725047864427	0.587530568755054	7.27197019807142	3.54281768601991e-13	1.47750650087765e-10	4
2R	8237271	8240297	FBgn0013726	pnut	2R	8240121	8240125	2R_8240121_8240125	334.397491388099	-0.976418151207212	0.262787992552657	-3.71561174360567	0.000202712653009954	0.00284471329488401	4
2R	8396397	8411767	FBgn0033289	CG2121	2R	8397108	8397112	2R_8397108_8397112	44.4086505545067	-2.07090122804149	0.664732074785627	-3.11539236121463	0.00183700379830453	0.014965569674606	4
2R	8596972	8599962	FBgn0033309	CG8735	2R	8599844	8599848	2R_8599844_8599848	183.368492083756	-1.12517844453927	0.416580549419771	-2.70098651054752	0.00691341424344638	0.0381678621677549	4
2R	8600415	8612295	FBgn0267792	rgr	2R	8600443	8600447	2R_8600443_8600447	177.222658189739	-1.53872054880838	0.523136403116264	-2.94133717256609	0.00326798602651031	0.0225817365758035	4
2R	8600415	8612295	FBgn0267792	rgr	2R	8601364	8601368	2R_8601364_8601368	153.924860126915	-1.14081843443421	0.388545810388362	-2.93612337061086	0.00332342118944174	0.0228511571176121	4
2R	8600415	8612295	FBgn0267792	rgr	2R	8603848	8603852	2R_8603848_8603852	62.4473684957474	-1.52274227633464	0.36070338009175	-4.2215913694718	2.42583585084713e-05	0.000525032824760876	4
2R	8600415	8612295	FBgn0267792	rgr	2R	8608204	8608208	2R_8608204_8608208	451.78670696612	-1.08302669197767	0.390712409557181	-2.77192806137162	0.00557253502852871	0.0328537617390812	4
2R	8614722	8625203	FBgn0033313	Cirl	2R	8617744	8617748	2R_8617744_8617748	93.3220827126943	-1.50137861237184	0.502423725048483	-2.98827172667246	0.00280559994850539	0.0202687373079153	4
2R	8614722	8625203	FBgn0033313	Cirl	2R	8621378	8621382	2R_8621378_8621382	47.8572591021334	-2.18138706675039	0.803153539262986	-2.71602745939729	0.00660704378725269	0.0370041930551779	4
2R	8614722	8625203	FBgn0033313	Cirl	2R	8623558	8623562	2R_8623558_8623562	149.802318954431	-1.40842354628299	0.382204427989827	-3.68500059952335	0.000228702102044612	0.00312518331875016	4
2R	8614722	8625203	FBgn0033313	Cirl	2R	8623964	8623968	2R_8623964_8623968	361.965138464345	-0.975312508947504	0.337972596297868	-2.88577393442847	0.00390452505382019	0.0255879724195306	4
2R	8625451	8626180	FBgn0022027	Vps25	2R	8625676	8625680	2R_8625676_8625680	143.962783123814	-1.560108761116	0.490523194911282	-3.18049946934347	0.00147021408500176	0.0127451334726574	4
2R	8625451	8626180	FBgn0022027	Vps25	2R	8626062	8626066	2R_8626062_8626066	449.871809666654	-1.24179463899669	0.380895383656183	-3.26019871145932	0.0011133418260358	0.0103852395696838	4
2R	8665813	8683022	FBgn0263120	Acsl	2R	8669712	8669716	2R_8669712_8669716	847.77500945443	-1.08370357498761	0.42033644628953	-2.57818132249505	0.00993218651152337	0.0490768598165238	4
2R	8718017	8723839	FBgn0040777	CG14767	2R	8723271	8723275	2R_8723271_8723275	145.541351892555	-1.65091422412106	0.602574530309066	-2.73976768197338	0.00614826260492048	0.0351888579595476	4
2R	8724258	8728999	FBgn0005695	gcl	2R	8726531	8726535	2R_8726531_8726535	185.323960218874	-0.842943867435833	0.322726273440345	-2.6119468317526	0.00900282540677286	0.0459025062347567	4
2R	8724258	8728999	FBgn0005695	gcl	2R	8727448	8727452	2R_8727448_8727452	31.0938887489712	-2.56900332137276	0.911556579617322	-2.81825986320153	0.0048284713810697	0.0297171523952786	4
2R	8724258	8728999	FBgn0005695	gcl	2R	8727667	8727671	2R_8727667_8727671	23.7235647874475	-2.81634010900578	1.0559727317787	-2.66705760882849	0.00765185543553972	0.0409474750770834	4
2R	8729502	8734304	FBgn0086784	stmA	2R	8730350	8730354	2R_8730350_8730354	57.4982876364352	-2.06770768870301	0.749860317860349	-2.75745714162206	0.00582528491345188	0.0338782682196083	4
2R	8891832	8893339	FBgn0021825	Dmn	2R	8891959	8891963	2R_8891959_8891963	126.082818948205	-2.17284684332843	0.695375119017502	-3.12471180504481	0.00177979338189654	0.014628109947186	4
2R	8891832	8893339	FBgn0021825	Dmn	2R	8892244	8892248	2R_8892244_8892248	124.555497351535	-2.3487956668616	0.694885845745935	-3.38011729730983	0.000724549008631674	0.00756691239860716	4
2R	8898729	8900211	FBgn0027513	ana2	2R	8899777	8899781	2R_8899777_8899781	22.7548546758654	-3.1548230068837	1.08184792993322	-2.91614275869477	0.00354388305993163	0.0238889240680805	4
2R	8898729	8900211	FBgn0027513	ana2	2R	8899978	8899982	2R_8899978_8899982	67.4234126443095	-1.87126288681534	0.67117911069093	-2.78802313273577	0.00530307569407115	0.0317640228524447	4
2R	8898729	8900211	FBgn0027513	ana2	2R	8900190	8900194	2R_8900190_8900194	484.183535489335	-1.26267793969269	0.348601988110139	-3.62211915812068	0.000292199460909383	0.00377662685170059	4
2R	8900241	8900617	FBgn0033340	CG13751	2R	8900616	8900620	2R_8900616_8900620	548.116600746246	-1.13377173994976	0.343930237426431	-3.29651660881454	0.000978918263792438	0.00943288571874615	1
2R	8900566	8901375	FBgn0033341	MrgBP	2R	8900616	8900620	2R_8900616_8900620	548.116600746246	-1.13377173994976	0.343930237426431	-3.29651660881454	0.000978918263792438	0.00943288571874615	4
2R	8901404	8904791	FBgn0004921	Ggamma1	2R	8901855	8901859	2R_8901855_8901859	248.50337932889	-0.815815911822686	0.287171939937063	-2.8408622095929	0.00449917475250507	0.0282542710375366	4
2R	8901404	8904791	FBgn0004921	Ggamma1	2R	8902147	8902151	2R_8902147_8902151	126.440082985469	-1.25744066798944	0.470688522336694	-2.67149209788882	0.00755148504724584	0.0405662020608226	4
2R	8901404	8904791	FBgn0004921	Ggamma1	2R	8902202	8902206	2R_8902202_8902206	43.9847332948089	-2.79521777657086	0.698664894595326	-4.00079894981682	6.31289777629697e-05	0.00113742142706272	4
2R	8901404	8904791	FBgn0004921	Ggamma1	2R	8902430	8902434	2R_8902430_8902434	60.0288282089167	-2.57895820420369	0.755643014042377	-3.41293197485851	0.000642679822009276	0.00691432048511509	4
2R	8904844	8906990	FBgn0033342	CG8258	2R	8905418	8905422	2R_8905418_8905422	40.8516256683006	-2.79834905693629	1.06400451190915	-2.63001615652475	0.00853808103594008	0.0442215645091256	4
2R	8914524	8918234	FBgn0002552	lin	2R	8914529	8914533	2R_8914529_8914533	193.397673813814	-0.989292355461948	0.352278652651328	-2.80826654699714	0.00498089814697192	0.0303839535199936	4
2R	8918940	8920368	FBgn0033347	CG8248	2R	8919952	8919956	2R_8919952_8919956	384.258520370556	-1.13944602427149	0.376582107065486	-3.02575720644461	0.00248011365497	0.0185773096133773	4
2R	8920270	8922755	FBgn0033348	Spt	2R	8920631	8920635	2R_8920631_8920635	722.086035240922	-0.948310591185395	0.318509308289607	-2.97734027390853	0.00290761104910374	0.0207963148800976	4
2R	8927014	8928105	FBgn0033351	CG8235	2R	8928067	8928071	2R_8928067_8928071	294.191815626438	-2.40979931285339	0.741067569065665	-3.25179432138915	0.00114678975008307	0.0106159873657894	4
2R	8928169	8933103	FBgn0033352	PAN2	2R	8928472	8928476	2R_8928472_8928476	263.388255289155	-2.35401392585405	0.75194024523391	-3.13058642727891	0.0017445765616902	0.0144278454517035	4
2R	8947681	8951086	FBgn0053199	CG33199	2R	8951036	8951040	2R_8951036_8951040	135.770645281256	-0.916457203000389	0.341333960490199	-2.68492827869878	0.00725453718347473	0.0394575294832595	4
2R	8948113	8951086	FBgn0033356	CG8229	2R	8951036	8951040	2R_8951036_8951040	135.770645281256	-0.916457203000389	0.341333960490199	-2.68492827869878	0.00725453718347473	0.0394575294832595	4
2R	8951595	8952242	FBgn0033357	Tom7	2R	8951816	8951820	2R_8951816_8951820	217.675311561612	-1.79188349256	0.578316814387106	-3.09844612499988	0.00194538337082458	0.0155995291907239	4
2R	8952339	8962796	FBgn0011300	babo	2R	8959037	8959041	2R_8959037_8959041	15.9936137315591	-1.9650598249888	0.764224499316441	-2.57131226065959	0.0101313930185592	0.0497550145247584	4
2R	8963164	8968184	FBgn0033358	CG8216	2R	8964174	8964178	2R_8964174_8964178	334.242516146258	-1.50850107655332	0.375950402155294	-4.01250023382128	6.00790194978284e-05	0.00109283541302843	4
2R	8963164	8968184	FBgn0033358	CG8216	2R	8964675	8964679	2R_8964675_8964679	380.199677547003	-1.27509920724035	0.367702040032145	-3.4677512453531	0.000524832871650329	0.00591138489890509	4
2R	8963164	8968184	FBgn0033358	CG8216	2R	8966899	8966903	2R_8966899_8966903	137.771043847465	-1.39876536058336	0.336222316519797	-4.16023949588425	3.17914046265363e-05	0.000653994609460175	4
2R	8963164	8968184	FBgn0033358	CG8216	2R	8967181	8967185	2R_8967181_8967185	124.450817529947	-1.18627601246902	0.375121233091908	-3.16238033952712	0.00156485033271446	0.0133462981769035	4
2R	9044850	9060608	FBgn0033368	CG13743	2R	9057946	9057950	2R_9057946_9057950	403.275747135097	-1.18653946224926	0.400225103455554	-2.96468025619744	0.00302997673819348	0.02140858758243	4
2R	9044850	9060608	FBgn0033368	CG13743	2R	9058352	9058356	2R_9058352_9058356	317.175749661109	-1.68241404259565	0.422690481957109	-3.98025059567433	6.88426579832607e-05	0.00121733794386151	4
2R	9089774	9092893	FBgn0033373	CG8080	2R	9091695	9091699	2R_9091695_9091699	342.155186403243	-1.05721088378199	0.400800365776826	-2.63774929878848	0.00834582559845745	0.0435025414646372	4
2R	9089774	9092893	FBgn0033373	CG8080	2R	9092070	9092074	2R_9092070_9092074	428.272403157624	-1.14655260311811	0.403125630313485	-2.84415704907303	0.00445290936631912	0.0280463026397968	4
2R	9089774	9092893	FBgn0033373	CG8080	2R	9092291	9092295	2R_9092291_9092295	409.804972995395	-1.25219769695602	0.338936339061068	-3.69449230620977	0.000220326564405375	0.00303605854240645	4
2R	9096931	9098525	FBgn0033375	CG8078	2R	9098283	9098287	2R_9098283_9098287	590.544697134265	-1.09542846198043	0.402975781857579	-2.71834812735118	0.00656087676856895	0.0368231995983534	4
2R	9114274	9116030	FBgn0033380	Phax	2R	9114542	9114546	2R_9114542_9114546	125.988299034549	-1.49254012306002	0.511972614142246	-2.91527336000307	0.00355377117911171	0.023937454500143	4
2R	9116122	9122000	FBgn0003612	Su(var)2-10	2R	9118613	9118617	2R_9118613_9118617	53.8670536216012	-1.59425131933616	0.581584185406448	-2.74122192339532	0.00612111488604802	0.0350839291548531	4
2R	9122125	9123309	FBgn0033381	GstE13	2R	9123079	9123083	2R_9123079_9123083	661.668678729153	-1.14213985900217	0.394900077818729	-2.89222495298278	0.00382523951072312	0.0252241858800036	4
2R	9123304	9132030	FBgn0027561	CG18659	2R	9123506	9123510	2R_9123506_9123510	716.266349565969	-1.24738843891474	0.393424354894824	-3.17059283035035	0.00152128215944347	0.0130618431659113	4
2R	9123304	9132030	FBgn0027561	CG18659	2R	9123854	9123858	2R_9123854_9123858	103.342517960805	-1.94296409167727	0.704022392856968	-2.75980439172197	0.00578359796624921	0.0337050911675134	4
2R	9123304	9132030	FBgn0027561	CG18659	2R	9131246	9131250	2R_9131246_9131250	74.6402973315377	-2.21525959472209	0.731205520035191	-3.02959911273026	0.00244878540949473	0.0184106656899478	4
2R	9123304	9132030	FBgn0027561	CG18659	2R	9131491	9131495	2R_9131491_9131495	82.3489616241378	-2.04148499171321	0.766406332176573	-2.66371101856041	0.00772839226089013	0.0412391549911434	4
2R	9135375	9137933	FBgn0260972	alc	2R	9137016	9137020	2R_9137016_9137020	50.668910584064	-2.81551643660445	0.88701397429549	-3.17415116130574	0.00150275406367132	0.0129431340128974	4
2R	9135375	9137933	FBgn0260972	alc	2R	9137177	9137181	2R_9137177_9137181	78.9236468863043	-2.92162468690783	0.783656941824485	-3.7281934619322	0.000192857307109448	0.00273521298394428	4
2R	9135375	9137933	FBgn0260972	alc	2R	9137297	9137301	2R_9137297_9137301	31.5883783370968	-2.39953134126434	0.684051146661519	-3.50782445578104	0.000451787061052517	0.00527371639024066	4
2R	9177864	9186342	FBgn0002567	ltd	2R	9178510	9178514	2R_9178510_9178514	262.235016925304	-1.22226351344809	0.34548735458565	-3.53779522528105	0.00040348284291213	0.00483743306405505	4
2R	9177864	9186342	FBgn0002567	ltd	2R	9178891	9178895	2R_9178891_9178895	332.452806475629	-1.29007709119622	0.37353684461859	-3.45368096824154	0.000552991140336258	0.00615407578373109	4
2R	9177864	9186342	FBgn0002567	ltd	2R	9179263	9179267	2R_9179263_9179267	341.323185990082	-1.05277634183132	0.396897139782298	-2.65251682692595	0.00798941455515978	0.0421803457359724	4
2R	9177864	9186342	FBgn0002567	ltd	2R	9180651	9180655	2R_9180651_9180655	310.418665045862	-1.25921664820279	0.287719073041606	-4.37654909315207	1.20573043938637e-05	0.000299085415641756	4
2R	9177864	9186342	FBgn0002567	ltd	2R	9181023	9181027	2R_9181023_9181027	214.689055911193	-1.16171517295763	0.29788139366164	-3.89992526447359	9.62223856053803e-05	0.00158679757233168	4
2R	9177864	9186342	FBgn0002567	ltd	2R	9182077	9182081	2R_9182077_9182081	203.137571607783	-1.11578445719267	0.372848010600066	-2.9925986607704	0.00276613242953085	0.0200690455591178	4
2R	9177864	9186342	FBgn0002567	ltd	2R	9185761	9185765	2R_9185761_9185765	27.8771140072069	-2.3172024603921	0.843459771210281	-2.7472590151717	0.00600956539375711	0.0346219139225405	4
2R	9177864	9186342	FBgn0002567	ltd	2R	9185876	9185880	2R_9185876_9185880	17.0287466105234	-3.11327084905256	1.03498273973626	-3.00804132235663	0.00262937383039931	0.019367673189933	4
2R	9177864	9186342	FBgn0002567	ltd	2R	9186005	9186009	2R_9186005_9186009	8.05680176695946	-4.81923479655687	1.71195255586791	-2.81505160878344	0.00487694012458689	0.0299334954568494	4
2R	9177864	9186342	FBgn0002567	ltd	2R	9186119	9186123	2R_9186119_9186123	154.653569073915	-1.13475639081053	0.382680391142329	-2.96528491418962	0.0030240272160947	0.0213783533569922	4
2R	9252310	9285097	FBgn0020621	Pkn	2R	9284824	9284828	2R_9284824_9284828	192.322485094773	-1.45468887982256	0.397384433761359	-3.66065893938902	0.000251567443232768	0.00336463695796611	4
2R	9309296	9389467	FBgn0033405	CG13954	2R	9340719	9340723	2R_9340719_9340723	151.799408290163	0.847176045213762	0.318931057707316	2.65629835897392	0.00790036821366916	0.041855648646337	4
2R	9309296	9389467	FBgn0033405	CG13954	2R	9368754	9368758	2R_9368754_9368758	312.438413279434	-1.04921929356899	0.341055391063425	-3.07638970402279	0.00209523803747967	0.016445157056945	4
2R	9309296	9389467	FBgn0033405	CG13954	2R	9369460	9369464	2R_9369460_9369464	434.867818626993	-1.15572558448876	0.265934692807227	-4.34590001134802	1.38705747076208e-05	0.000334540617400482	4
2R	9309296	9389467	FBgn0033405	CG13954	2R	9369716	9369720	2R_9369716_9369720	274.849565505724	-1.57449985886476	0.553146502379517	-2.84644276352034	0.00442106761585088	0.0279023940071676	4
2R	9309296	9351655	FBgn0033403	CG13739	2R	9340719	9340723	2R_9340719_9340723	151.799408290163	0.847176045213762	0.318931057707316	2.65629835897392	0.00790036821366916	0.041855648646337	4
2R	9396265	9398734	FBgn0028473	Non1	2R	9398604	9398608	2R_9398604_9398608	59.7192227638447	-1.49593137986937	0.54846033232554	-2.72751061781704	0.00638142038213067	0.0361479069630732	4
2R	9503765	9541565	FBgn0259246	brp	2R	9507917	9507921	2R_9507917_9507921	112.196714687492	-1.2015288490392	0.384235339755249	-3.12706491236479	0.00176560939488622	0.0145489056165819	4
2R	9503765	9541565	FBgn0259246	brp	2R	9508204	9508208	2R_9508204_9508208	107.529957646035	-1.15571369664148	0.402660550429395	-2.87019350519696	0.00410220672805993	0.0264667170991044	4
2R	9503765	9541565	FBgn0259246	brp	2R	9508208	9508212	2R_9508208_9508212	38.854301780707	-1.35630340444682	0.430229888886251	-3.15250855294579	0.0016187407933297	0.0136740737379858	4
2R	9503765	9541565	FBgn0259246	brp	2R	9508427	9508431	2R_9508427_9508431	25.2621215675542	-1.3982909705388	0.522667173924787	-2.67529900536669	0.00746626276533016	0.0402573055778794	4
2R	9503765	9541565	FBgn0259246	brp	2R	9522668	9522672	2R_9522668_9522672	184.214483973546	-1.36590423331787	0.410798486894097	-3.32499820932885	0.000884191029138173	0.0087660515471369	4
2R	9503765	9541565	FBgn0259246	brp	2R	9523075	9523079	2R_9523075_9523079	191.015924370368	-1.62932897043335	0.45102960450364	-3.61246568775997	0.000303299249771913	0.00389159601336519	4
2R	9503765	9541565	FBgn0259246	brp	2R	9524412	9524416	2R_9524412_9524416	426.419949220866	-1.18465623956484	0.433931656026848	-2.73005258572686	0.00633242237161839	0.0359558956324087	4
2R	9503765	9541565	FBgn0259246	brp	2R	9527328	9527332	2R_9527328_9527332	75.0318385880973	-1.4989438231903	0.573022992503241	-2.61585284151024	0.00890049081189319	0.0455110548511648	4
2R	9503765	9541565	FBgn0259246	brp	2R	9527660	9527664	2R_9527660_9527664	68.9734397686089	-1.88545311389607	0.574544491358712	-3.28164857944639	0.00103202137020393	0.0098112703437448	4
2R	9503765	9541565	FBgn0259246	brp	2R	9530131	9530135	2R_9530131_9530135	309.634099866368	-1.5734874286527	0.386099359036629	-4.0753432810113	4.59465172696886e-05	0.000882642807836039	4
2R	9503765	9541565	FBgn0259246	brp	2R	9533164	9533168	2R_9533164_9533168	83.9620476091105	-2.05843387636367	0.765987518525454	-2.68729427905849	0.00720334589388617	0.0392771670660724	4
2R	9503765	9541565	FBgn0259246	brp	2R	9533375	9533379	2R_9533375_9533379	50.7798974166629	-2.15568566818812	0.789782236187329	-2.72946841472997	0.00634365256835748	0.0359907195255853	4
2R	9503765	9541565	FBgn0259246	brp	2R	9535372	9535376	2R_9535372_9535376	57.4607393531911	-1.73283234717272	0.578949093216252	-2.99306513729258	0.00276190795440302	0.020049988557332	4
2R	9503765	9541565	FBgn0259246	brp	2R	9536408	9536412	2R_9536408_9536412	135.738507789292	-1.11116249264333	0.380444981000187	-2.92069168509488	0.00349255271398695	0.023654944947551	4
2R	9503765	9541565	FBgn0259246	brp	2R	9537021	9537025	2R_9537021_9537025	164.868407929268	-1.057594589764	0.350293147562851	-3.01917007832489	0.00253468194030718	0.0188673434713302	4
2R	9541947	9548135	FBgn0033421	CG1888	2R	9546743	9546747	2R_9546743_9546747	54.6946396176401	-2.14723802999743	0.799417843592619	-2.68600212918397	0.00723126280038932	0.0393780894679378	4
2R	9541947	9548135	FBgn0033421	CG1888	2R	9546853	9546857	2R_9546853_9546857	590.510724956385	-1.18702613738155	0.422362560409601	-2.81044355880027	0.00494732654316749	0.0302503556866828	4
2R	9541947	9548135	FBgn0033421	CG1888	2R	9547191	9547195	2R_9547191_9547195	805.298313363485	-1.1145530008754	0.418038358617088	-2.66615007427177	0.00767254340772655	0.0410206623632729	4
2R	9541947	9548135	FBgn0033421	CG1888	2R	9548004	9548008	2R_9548004_9548008	309.031747234905	-0.98710443018503	0.350694198467773	-2.81471559694404	0.00488204180626779	0.0299531366767294	4
2R	9581761	9584545	FBgn0033427	CG1868	2R	9583982	9583986	2R_9583982_9583986	373.845451651278	-1.09693903927313	0.363998260207795	-3.01358319308153	0.00258182243468947	0.0191202392877574	4
2R	9581761	9584545	FBgn0033427	CG1868	2R	9584458	9584462	2R_9584458_9584462	443.290743944891	-1.37077364450157	0.375814407305186	-3.64747497130522	0.000264830099393712	0.00350066037006336	4
2R	9584643	9586126	FBgn0033428	Updo	2R	9585391	9585395	2R_9585391_9585395	694.803910206042	-1.34144526251982	0.428586202128201	-3.12993105204671	0.00174847336620227	0.0144530677478809	4
2R	9584643	9586126	FBgn0033428	Updo	2R	9585814	9585818	2R_9585814_9585818	604.295045797046	-1.22239045296498	0.450692124803513	-2.71225163629807	0.00668278401005597	0.037297836304373	4
2R	9584643	9586126	FBgn0033428	Updo	2R	9585892	9585896	2R_9585892_9585896	17.2526019497695	-2.07612648776887	0.792400493247849	-2.6200469402276	0.00879176645199703	0.045135498890881	4
2R	9584643	9586126	FBgn0033428	Updo	2R	9585993	9585997	2R_9585993_9585997	330.153691321264	-1.01615067072976	0.274622571217448	-3.70017171649438	0.000215453629731434	0.00298296205901597	4
2R	9586110	9586714	FBgn0033429	CG12929	2R	9586683	9586687	2R_9586683_9586687	502.558921828057	-1.00072177301945	0.236336400736076	-4.23431079555532	2.29253706396564e-05	0.000501911931480932	4
2R	9587953	9599732	FBgn0261016	clos	2R	9589178	9589182	2R_9589178_9589182	578.130602001616	-1.04667791139502	0.384616070002017	-2.72135772015332	0.0065014365447829	0.0365989321897486	4
2R	9587953	9599732	FBgn0261016	clos	2R	9589939	9589943	2R_9589939_9589943	174.181265224139	-1.57077537349222	0.591676137960177	-2.65478911978353	0.00793580016174883	0.0419798477749615	4
2R	9587953	9599732	FBgn0261016	clos	2R	9590234	9590238	2R_9590234_9590238	685.725565104655	-1.25380394819684	0.407269287465659	-3.07856248134732	0.00208001907374493	0.0163627101687515	4
2R	9587953	9599732	FBgn0261016	clos	2R	9590539	9590543	2R_9590539_9590543	577.085929607675	-1.25820341820548	0.426314874908717	-2.95134768280108	0.00316390551891854	0.0220695973645362	4
2R	9587953	9599732	FBgn0261016	clos	2R	9591135	9591139	2R_9591135_9591139	22.7297274448992	-3.19644716963894	1.23887780431868	-2.5801149705776	0.00987674267006073	0.0488745333247389	4
2R	9587953	9599732	FBgn0261016	clos	2R	9594973	9594977	2R_9594973_9594977	6.11983788658954	-4.78119356205518	1.77176298445649	-2.69855144508612	0.00696419730438934	0.0383582525116388	4
2R	9589050	9590443	FBgn0033431	CG1827	2R	9589178	9589182	2R_9589178_9589182	578.130602001616	-1.04667791139502	0.384616070002017	-2.72135772015332	0.0065014365447829	0.0365989321897486	4
2R	9589050	9590443	FBgn0033431	CG1827	2R	9589939	9589943	2R_9589939_9589943	174.181265224139	-1.57077537349222	0.591676137960177	-2.65478911978353	0.00793580016174883	0.0419798477749615	4
2R	9589050	9590443	FBgn0033431	CG1827	2R	9590234	9590238	2R_9590234_9590238	685.725565104655	-1.25380394819684	0.407269287465659	-3.07856248134732	0.00208001907374493	0.0163627101687515	4
2R	9590867	9592744	FBgn0010342	Map60	2R	9591135	9591139	2R_9591135_9591139	22.7297274448992	-3.19644716963894	1.23887780431868	-2.5801149705776	0.00987674267006073	0.0488745333247389	4
2R	9594045	9605624	FBgn0033434	CG1902	2R	9594973	9594977	2R_9594973_9594977	6.11983788658954	-4.78119356205518	1.77176298445649	-2.69855144508612	0.00696419730438934	0.0383582525116388	4
2R	9594045	9599505	FBgn0050338	CG30338	2R	9594973	9594977	2R_9594973_9594977	6.11983788658954	-4.78119356205518	1.77176298445649	-2.69855144508612	0.00696419730438934	0.0383582525116388	4
2R	9611139	9683858	FBgn0033438	Mmp2	2R	9628840	9628844	2R_9628840_9628844	62.0416457552274	-1.26772257157578	0.486491287307795	-2.60584845946832	0.00916469990910446	0.0464560172043644	4
2R	9611139	9683858	FBgn0033438	Mmp2	2R	9644065	9644069	2R_9644065_9644069	131.359531130697	-1.92818114353923	0.687136794136722	-2.80610958399002	0.00501436361358221	0.0305244428451752	4
2R	9611139	9683858	FBgn0033438	Mmp2	2R	9650822	9650826	2R_9650822_9650826	30.579571058932	-1.79012358881315	0.542019757132322	-3.30269065888706	0.000957619637096401	0.00928019521003501	4
2R	9611139	9683858	FBgn0033438	Mmp2	2R	9657374	9657378	2R_9657374_9657378	160.471879667359	-1.55071331854518	0.490954129005928	-3.15857068293738	0.00158544857373082	0.013475950917177	4
2R	9611139	9683858	FBgn0033438	Mmp2	2R	9658288	9658292	2R_9658288_9658292	30.1468524728211	-2.93867298987421	0.80669265058543	-3.64286570324097	0.000269619524968601	0.00354748126253103	4
2R	9688289	9693328	FBgn0023143	Uba1	2R	9690538	9690542	2R_9690538_9690542	227.249931566725	-0.949001795740299	0.369111611581134	-2.57104292025693	0.010139276010979	0.0497794013190791	4
2R	9766364	9806875	FBgn0027589	CG1688	2R	9788016	9788020	2R_9788016_9788020	268.460727780752	-1.42016333206804	0.50619396661484	-2.80557143255844	0.00502274470580831	0.0305628945396356	4
2R	9766364	9806875	FBgn0027589	CG1688	2R	9788025	9788029	2R_9788025_9788029	48.4967022763115	-1.26494223236234	0.477054825719475	-2.65156574080266	0.00801195141104217	0.0422566770148712	4
2R	9766364	9806875	FBgn0027589	CG1688	2R	9788616	9788620	2R_9788616_9788620	61.4386157897099	-1.18220752563503	0.421891265568116	-2.80216165187273	0.00507614314042914	0.0307934136744007	4
2R	9788539	9791295	FBgn0265106	CR44208	2R	9788616	9788620	2R_9788616_9788620	61.4386157897099	-1.18220752563503	0.421891265568116	-2.80216165187273	0.00507614314042914	0.0307934136744007	4
2R	9788539	9791295	FBtr0336934	CR44208-RB	2R	9788616	9788620	2R_9788616_9788620	61.4386157897099	-1.18220752563503	0.421891265568116	-2.80216165187273	0.00507614314042914	0.0307934136744007	4
2R	9788539	9789095	FBtr0336933	CR44208-RA	2R	9788616	9788620	2R_9788616_9788620	61.4386157897099	-1.18220752563503	0.421891265568116	-2.80216165187273	0.00507614314042914	0.0307934136744007	4
2R	9810974	9820053	FBgn0033446	CG1648	2R	9815578	9815582	2R_9815578_9815582	237.225662501716	-0.936712048249626	0.359965391160736	-2.60222807873037	0.00926202322861809	0.0467816871299674	4
2R	9810974	9820053	FBgn0033446	CG1648	2R	9815661	9815665	2R_9815661_9815665	7.041938067418	-4.5916713985416	1.66515287284979	-2.75750741773233	0.00582438918286369	0.033875323776426	4
2R	9810974	9820053	FBgn0033446	CG1648	2R	9815845	9815849	2R_9815845_9815849	9.31760794631393	-4.86332160559624	1.67199560002233	-2.90869282522711	0.00362943277190783	0.0242968382973068	4
2R	9810974	9820053	FBgn0033446	CG1648	2R	9817324	9817328	2R_9817324_9817328	304.295120588703	-1.36243870074866	0.388035535859038	-3.51111837665195	0.000446225644558662	0.0052249830367929	4
2R	9810974	9820053	FBgn0033446	CG1648	2R	9817602	9817606	2R_9817602_9817606	119.417788556424	-2.48058675257764	0.628984894775424	-3.94379383858386	8.02026132264242e-05	0.00137487892048124	4
2R	9810974	9820053	FBgn0033446	CG1648	2R	9819150	9819154	2R_9819150_9819154	1019.52303844388	-1.46525784602501	0.392661051200602	-3.73160984911752	0.000190260011794777	0.00270576787507696	4
2R	9810974	9820053	FBgn0033446	CG1648	2R	9819521	9819525	2R_9819521_9819525	703.926442745165	-1.37709426882854	0.436672217553443	-3.15361090875903	0.00161263937605646	0.0136396918528017	4
2R	9815510	9816600	FBgn0040092	lectin-46Cb	2R	9815578	9815582	2R_9815578_9815582	237.225662501716	-0.936712048249626	0.359965391160736	-2.60222807873037	0.00926202322861809	0.0467816871299674	4
2R	9815510	9816600	FBgn0040092	lectin-46Cb	2R	9815661	9815665	2R_9815661_9815665	7.041938067418	-4.5916713985416	1.66515287284979	-2.75750741773233	0.00582438918286369	0.033875323776426	4
2R	9815510	9816600	FBgn0040092	lectin-46Cb	2R	9815845	9815849	2R_9815845_9815849	9.31760794631393	-4.86332160559624	1.67199560002233	-2.90869282522711	0.00362943277190783	0.0242968382973068	4
2R	9817300	9818535	FBgn0040093	lectin-46Ca	2R	9817324	9817328	2R_9817324_9817328	304.295120588703	-1.36243870074866	0.388035535859038	-3.51111837665195	0.000446225644558662	0.0052249830367929	4
2R	9817300	9818535	FBgn0040093	lectin-46Ca	2R	9817602	9817606	2R_9817602_9817606	119.417788556424	-2.48058675257764	0.628984894775424	-3.94379383858386	8.02026132264242e-05	0.00137487892048124	4
2R	9841080	9842502	FBgn0266186	Vamp7	2R	9841460	9841464	2R_9841460_9841464	60.4868305463162	-2.02199759111558	0.636601840543095	-3.17623585472292	0.00149199594745539	0.0128775021902495	4
2R	9841080	9842502	FBgn0266186	Vamp7	2R	9841645	9841649	2R_9841645_9841649	140.257141147092	-2.22211329874555	0.499527323819586	-4.44843193312106	8.64994511877793e-06	0.000227694043203743	4
2R	9841080	9842502	FBgn0266186	Vamp7	2R	9841894	9841898	2R_9841894_9841898	69.6594530933204	-2.29365931940552	0.529369196573965	-4.3328159897665	1.47214148064126e-05	0.000351351276848691	4
2R	9841080	9842502	FBgn0266186	Vamp7	2R	9842137	9842141	2R_9842137_9842141	229.030490918998	-1.72461834119955	0.470827562827992	-3.66295110430824	0.000249326144735097	0.00334145009523635	4
2R	9841080	9842502	FBgn0266186	Vamp7	2R	9842316	9842320	2R_9842316_9842320	678.28797228316	-1.3207540044482	0.385867851938768	-3.42281430757229	0.000619764000307115	0.00671464156989196	4
2R	9842686	9845512	FBgn0033453	CG1667	2R	9842795	9842799	2R_9842795_9842799	24.2980443953586	-3.48772433339095	0.813448009866508	-4.28758112514568	1.8062929809777e-05	0.000414560637893793	4
2R	9845458	9846485	FBgn0023180	Orc6	2R	9846285	9846289	2R_9846285_9846289	30.8191496933324	-1.9788698066789	0.741219358025465	-2.66974922504778	0.00759079163584046	0.0407090048108475	4
2R	9846636	9847836	FBgn0023175	Prosalpha7	2R	9847203	9847207	2R_9847203_9847207	162.768616225149	-1.17638376223019	0.3165053947556	-3.71678897649934	0.000201770833110938	0.0028360934894605	4
2R	9846636	9847836	FBgn0023175	Prosalpha7	2R	9847663	9847667	2R_9847663_9847667	245.092765260232	-1.32094836569796	0.452300634964567	-2.92050964244489	0.00349459382758305	0.0236633924896338	4
2R	9848061	9850642	FBgn0033454	CG1671	2R	9848079	9848083	2R_9848079_9848083	331.979517278079	-1.15200151381264	0.352188449665904	-3.27098039389272	0.00107175340476239	0.0100924718871642	4
2R	9850703	9861543	FBgn0027580	PCB	2R	9860330	9860334	2R_9860330_9860334	329.293861665317	-0.908493778369148	0.290275062420043	-3.12976860910811	0.00174944047475661	0.0144575602201534	4
2R	9864510	9875072	FBgn0011241	cbx	2R	9864765	9864769	2R_9864765_9864769	35.0769531441332	-3.06826956186914	1.14615923329115	-2.67700112929224	0.00742843845909921	0.0401125098597829	4
2R	9864510	9875072	FBgn0011241	cbx	2R	9865461	9865465	2R_9865461_9865465	94.3322382295852	-1.10860649972691	0.351375604153225	-3.15504686900085	0.00160472324083894	0.0135918253052659	4
2R	9882572	9891689	FBgn0033463	CG1513	2R	9886964	9886968	2R_9886964_9886968	488.990247270267	-1.08335900573987	0.401312434014459	-2.69954009374362	0.00694353886570638	0.0382794757142116	4
2R	9882572	9891689	FBgn0033463	CG1513	2R	9887769	9887773	2R_9887769_9887773	924.275721171945	-1.08195396027459	0.419346410208813	-2.58009591577482	0.00987728768383141	0.0488745333247389	4
2R	9882572	9891689	FBgn0033463	CG1513	2R	9888157	9888161	2R_9888157_9888161	667.93706818226	-1.02833150895727	0.337543764574928	-3.0465131247566	0.00231512371691358	0.0176968513239122	4
2R	9882572	9891689	FBgn0033463	CG1513	2R	9889393	9889397	2R_9889393_9889397	156.671180816543	-0.9479871606829	0.354579672806468	-2.67355190775507	0.00750526601045208	0.0403963387243258	4
2R	9882572	9891689	FBgn0033463	CG1513	2R	9889553	9889557	2R_9889553_9889557	216.849846065437	-1.10846285337499	0.339126532657895	-3.26858192040428	0.00108087882845095	0.0101573839350273	4
2R	9887648	9889485	FBgn0033461	CG12923	2R	9887769	9887773	2R_9887769_9887773	924.275721171945	-1.08195396027459	0.419346410208813	-2.58009591577482	0.00987728768383141	0.0488745333247389	4
2R	9887648	9889485	FBgn0033461	CG12923	2R	9888157	9888161	2R_9888157_9888161	667.93706818226	-1.02833150895727	0.337543764574928	-3.0465131247566	0.00231512371691358	0.0176968513239122	4
2R	9887648	9889485	FBgn0033461	CG12923	2R	9889393	9889397	2R_9889393_9889397	156.671180816543	-0.9479871606829	0.354579672806468	-2.67355190775507	0.00750526601045208	0.0403963387243258	4
2R	9910893	9913488	FBgn0033465	Etf-QO	2R	9911108	9911112	2R_9911108_9911112	138.024302254229	-1.28446566178523	0.385336045068447	-3.33336493749781	0.000858023186650266	0.00857052155531716	4
2R	9910893	9913488	FBgn0033465	Etf-QO	2R	9911374	9911378	2R_9911374_9911378	295.841815796321	-1.32859811140546	0.377348151754194	-3.52088145981146	0.000430114848864649	0.005081276026788	4
2R	9910893	9913488	FBgn0033465	Etf-QO	2R	9911614	9911618	2R_9911614_9911618	123.54376837413	-1.68872905886932	0.464400307942315	-3.63636507122878	0.000276512376131569	0.00361448364096451	4
2R	9913496	9958858	FBgn0011656	Mef2	2R	9918992	9918996	2R_9918992_9918996	365.642355410974	-1.01497935636403	0.311103868905875	-3.26250959184025	0.00110430435675428	0.0103239827660074	4
2R	9913496	9958858	FBgn0011656	Mef2	2R	9919532	9919536	2R_9919532_9919536	205.775226754897	-1.37743189309825	0.379795071158838	-3.62677664271788	0.000286981330801528	0.00372588087405322	4
2R	9913496	9958858	FBgn0011656	Mef2	2R	9927912	9927916	2R_9927912_9927916	188.246471549209	-1.14113466967327	0.273787353274555	-4.16795975425838	3.07338180555927e-05	0.000636522954951716	4
2R	9959549	9963853	FBgn0033466	Pal1	2R	9959780	9959784	2R_9959780_9959784	186.07391512957	-1.25598185248319	0.40610337015452	-3.09276392364164	0.00198301816352038	0.0158085596553664	4
2R	9959549	9963853	FBgn0033466	Pal1	2R	9960144	9960148	2R_9960144_9960148	376.29204535791	-1.13259874410467	0.368895964356648	-3.0702389116127	0.00213887601181513	0.0167023689391692	4
2R	9959549	9963853	FBgn0033466	Pal1	2R	9960604	9960608	2R_9960604_9960608	204.926418018564	-1.24080388654926	0.446355045327758	-2.77985854430778	0.00543825819138237	0.032323626406577	4
2R	9971143	9972780	FBgn0033471	CG12134	2R	9971550	9971554	2R_9971550_9971554	224.510186349949	-1.52875886417941	0.436206982719822	-3.50466389750882	0.0004571840607859	0.00532396870785982	4
2R	9993890	10026042	FBgn0022382	Pka-R2	2R	9996295	9996299	2R_9996295_9996299	123.257053149358	-1.25695226430214	0.448551486588981	-2.80224746073335	0.0050747930713869	0.0307897845227186	4
2R	9993890	10026042	FBgn0022382	Pka-R2	2R	9996653	9996657	2R_9996653_9996657	111.487110832352	-1.22675623226854	0.420057505477773	-2.9204483106979	0.00349528174087817	0.0236656036496306	4
2R	9993890	10026042	FBgn0022382	Pka-R2	2R	10025291	10025295	2R_10025291_10025295	147.222023345495	-1.68603020046447	0.49394348417429	-3.41340710928287	0.000641560253503098	0.00690646691917503	4
2R	9993890	10026042	FBgn0022382	Pka-R2	2R	10025859	10025863	2R_10025859_10025863	233.595354297678	-0.962599963842013	0.357097711705193	-2.69562064468422	0.00702576302090722	0.0385718119541297	4
2R	10066650	10067242	FBgn0033480	mRpL42	2R	10066992	10066996	2R_10066992_10066996	538.668823932995	-0.864111483516959	0.327771831829491	-2.6363201459193	0.00838106166723463	0.0436407657981688	4
2R	10067217	10068702	FBgn0013435	cdc2rk	2R	10067446	10067450	2R_10067446_10067450	102.023242585742	-1.08092204341228	0.394286236912929	-2.74146531686061	0.0061165817881239	0.0350662559422678	4
2R	10070981	10075645	FBgn0033482	CG1371	2R	10075324	10075328	2R_10075324_10075328	73.6528950630839	-1.68363358169357	0.545818972513492	-3.08460069451314	0.00203825600498449	0.0161345912180557	4
2R	10070981	10075645	FBgn0033482	CG1371	2R	10075467	10075471	2R_10075467_10075471	22.0748885472802	-1.65984764762132	0.536135532767586	-3.09594784559982	0.00196184864936812	0.015694789194945	4
2R	10085169	10096416	FBgn0033484	CG2269	2R	10088259	10088263	2R_10088259_10088263	287.629231638457	-1.34336187613085	0.421493439641075	-3.18714776978449	0.00143683346199952	0.0125284242184771	4
2R	10085169	10096416	FBgn0033484	CG2269	2R	10088605	10088609	2R_10088605_10088609	618.740263723082	-1.18571317166938	0.39637049046698	-2.99142645627439	0.00277677413720824	0.0201201162961025	4
2R	10085169	10096416	FBgn0033484	CG2269	2R	10089126	10089130	2R_10089126_10089130	267.92521153889	-1.17830227555486	0.287310915125508	-4.10113996205168	4.1111978911818e-05	0.000806172864237162	4
2R	10109740	10117457	FBgn0003071	Pfk	2R	10110301	10110305	2R_10110301_10110305	219.49661806586	-1.22942400742386	0.320411145861631	-3.83702010152539	0.000124536281799674	0.00193924299251374	4
2R	10109740	10117457	FBgn0003071	Pfk	2R	10110893	10110897	2R_10110893_10110897	164.087827823533	-1.1068896169473	0.356453559743748	-3.10528422760887	0.00190096259719226	0.0153413592835638	4
2R	10145897	10192394	FBgn0033494	KCNQ	2R	10156573	10156577	2R_10156573_10156577	827.74162391789	-1.35654140016579	0.360392600256923	-3.76406563064479	0.000167172977523651	0.00244058721385733	4
2R	10145897	10192394	FBgn0033494	KCNQ	2R	10156776	10156780	2R_10156776_10156780	13.8459776222267	-3.48823581254378	1.27760882159067	-2.73028469559312	0.00632796522370741	0.0359415506193309	4
2R	10145897	10192394	FBgn0033494	KCNQ	2R	10156950	10156954	2R_10156950_10156954	12.2221873532751	-4.16973770218242	1.50207805097293	-2.77597938368221	0.0055035698166546	0.032576602422869	4
2R	10145897	10192394	FBgn0033494	KCNQ	2R	10157068	10157072	2R_10157068_10157072	174.424523818928	-1.48392480563171	0.521104964934039	-2.84765048404317	0.00440432659850347	0.027832757180299	4
2R	10145897	10192394	FBgn0033494	KCNQ	2R	10157775	10157779	2R_10157775_10157779	178.154011240236	-1.58680935204746	0.547437729809178	-2.89861159661131	0.00374818894851144	0.0248569859315604	4
2R	10145897	10192394	FBgn0033494	KCNQ	2R	10158094	10158098	2R_10158094_10158098	249.251398494501	-1.49750917552819	0.513167166909066	-2.91817028074509	0.0035209201910496	0.0237818902784287	4
2R	10145897	10192394	FBgn0033494	KCNQ	2R	10167904	10167908	2R_10167904_10167908	43.142447229777	-1.72837493727857	0.564150583955004	-3.06367658996596	0.00218635126250784	0.0169677762107715	4
2R	10145897	10192394	FBgn0033494	KCNQ	2R	10190297	10190301	2R_10190297_10190301	87.9003128301107	-1.24532284152276	0.475139171065257	-2.62096437709137	0.00876814234523116	0.045044055443435	4
2R	10145897	10192394	FBgn0033494	KCNQ	2R	10191754	10191758	2R_10191754_10191758	802.596510356368	-1.11673595097338	0.31309158952307	-3.56680277702283	0.00036136323684273	0.00445439245424398	4
2R	10145897	10192394	FBgn0033494	KCNQ	2R	10192135	10192139	2R_10192135_10192139	603.643097538526	-1.17947461294702	0.397243274344999	-2.96914935788861	0.00298625409547105	0.0211984080503853	4
2R	10155916	10158931	FBgn0265512	mlt	2R	10156573	10156577	2R_10156573_10156577	827.74162391789	-1.35654140016579	0.360392600256923	-3.76406563064479	0.000167172977523651	0.00244058721385733	4
2R	10155916	10158931	FBgn0265512	mlt	2R	10156776	10156780	2R_10156776_10156780	13.8459776222267	-3.48823581254378	1.27760882159067	-2.73028469559312	0.00632796522370741	0.0359415506193309	4
2R	10155916	10158931	FBgn0265512	mlt	2R	10156950	10156954	2R_10156950_10156954	12.2221873532751	-4.16973770218242	1.50207805097293	-2.77597938368221	0.0055035698166546	0.032576602422869	4
2R	10155916	10158931	FBgn0265512	mlt	2R	10157068	10157072	2R_10157068_10157072	174.424523818928	-1.48392480563171	0.521104964934039	-2.84765048404317	0.00440432659850347	0.027832757180299	4
2R	10155916	10158931	FBgn0265512	mlt	2R	10157775	10157779	2R_10157775_10157779	178.154011240236	-1.58680935204746	0.547437729809178	-2.89861159661131	0.00374818894851144	0.0248569859315604	4
2R	10155916	10158931	FBgn0265512	mlt	2R	10158094	10158098	2R_10158094_10158098	249.251398494501	-1.49750917552819	0.513167166909066	-2.91817028074509	0.0035209201910496	0.0237818902784287	4
2R	10249220	10255495	FBgn0033500	CG12913	2R	10252388	10252392	2R_10252388_10252392	338.139405705787	-1.00700528999424	0.354089457727752	-2.84392903549389	0.00445609714212591	0.0280612018205504	4
2R	10249435	10252417	FBgn0003660	Syb	2R	10252388	10252392	2R_10252388_10252392	338.139405705787	-1.00700528999424	0.354089457727752	-2.84392903549389	0.00445609714212591	0.0280612018205504	4
2R	10269016	10307024	FBgn0033504	CAP	2R	10301753	10301757	2R_10301753_10301757	368.678719795458	-0.897337996798283	0.318899427131714	-2.81385891743123	0.00489507065928037	0.0300132894798791	4
2R	10322195	10416996	FBgn0261698	CG42732	2R	10345851	10345855	2R_10345851_10345855	72.0268005146624	-1.25257586658602	0.413189593865632	-3.03147970128539	0.00243358282611325	0.0183327160671606	4
2R	10322195	10416996	FBgn0261698	CG42732	2R	10359300	10359304	2R_10359300_10359304	245.376699145857	1.13694616834021	0.381718224480077	2.97849590463961	0.00289666900557928	0.0207415155063279	4
2R	10322195	10416996	FBgn0261698	CG42732	2R	10377174	10377178	2R_10377174_10377178	123.265601687098	1.99559167545366	0.464632237936943	4.29499185057514	1.74699753922403e-05	0.00040352982753731	4
2R	10322195	10416996	FBgn0261698	CG42732	2R	10378082	10378086	2R_10378082_10378086	137.143094974598	2.1183140537321	0.526165453826522	4.02594666435573	5.67465513856593e-05	0.00104382661104372	4
2R	10322195	10416996	FBgn0261698	CG42732	2R	10379628	10379632	2R_10379628_10379632	41.0702799456698	1.83923989078286	0.608417618326818	3.02298920245089	0.00250291173601763	0.0186981477694585	4
2R	10322195	10416996	FBgn0261698	CG42732	2R	10394683	10394687	2R_10394683_10394687	122.042751956194	1.41556656115655	0.458762862083084	3.08561716336182	0.00203130177260791	0.0160901164896281	4
2R	10322195	10416996	FBgn0261698	CG42732	2R	10409564	10409568	2R_10409564_10409568	39.8329736477023	-1.83639776229335	0.70950792707968	-2.58826954880113	0.00964594663492071	0.04809655442422	4
2R	10322195	10416996	FBgn0261698	CG42732	2R	10411169	10411173	2R_10411169_10411173	21.5167160047734	-2.45322254426057	0.912632324517615	-2.68807325617932	0.00718656286042866	0.0392117590078141	4
2R	10322195	10416996	FBgn0261698	CG42732	2R	10412275	10412279	2R_10412275_10412279	268.402522596969	-1.66613680304406	0.414216395921195	-4.02238255040257	5.76123846339568e-05	0.00105662093835433	4
2R	10322195	10416996	FBgn0261698	CG42732	2R	10412578	10412582	2R_10412578_10412582	646.52075800884	-1.66957894113086	0.435850654310425	-3.83062162375863	0.000127819933751613	0.00197863865999775	4
2R	10322195	10416996	FBgn0261698	CG42732	2R	10412875	10412879	2R_10412875_10412879	442.637847922473	-1.79512619794401	0.457951378618067	-3.91990565321816	8.85836404011298e-05	0.00148681105554578	4
2R	10376238	10377540	FBgn0265141	Ir47b	2R	10377174	10377178	2R_10377174_10377178	123.265601687098	1.99559167545366	0.464632237936943	4.29499185057514	1.74699753922403e-05	0.00040352982753731	4
2R	10377128	10380109	FBgn0033515	Ir47a	2R	10377174	10377178	2R_10377174_10377178	123.265601687098	1.99559167545366	0.464632237936943	4.29499185057514	1.74699753922403e-05	0.00040352982753731	4
2R	10377128	10380109	FBgn0033515	Ir47a	2R	10378082	10378086	2R_10378082_10378086	137.143094974598	2.1183140537321	0.526165453826522	4.02594666435573	5.67465513856593e-05	0.00104382661104372	4
2R	10377128	10380109	FBgn0033515	Ir47a	2R	10379628	10379632	2R_10379628_10379632	41.0702799456698	1.83923989078286	0.608417618326818	3.02298920245089	0.00250291173601763	0.0186981477694585	4
2R	10409155	10409751	FBgn0053477	CG33477	2R	10409564	10409568	2R_10409564_10409568	39.8329736477023	-1.83639776229335	0.70950792707968	-2.58826954880113	0.00964594663492071	0.04809655442422	4
2R	10410770	10411213	FBgn0053475	CG33475	2R	10411169	10411173	2R_10411169_10411173	21.5167160047734	-2.45322254426057	0.912632324517615	-2.68807325617932	0.00718656286042866	0.0392117590078141	4
2R	10429708	10436581	FBgn0262114	RanBPM	2R	10431788	10431792	2R_10431788_10431792	47.4559487030013	-1.22169338721015	0.440943852372308	-2.77063254343463	0.00559475247156624	0.0329439618719677	4
2R	10436598	10437382	FBgn0033523	CG12895	2R	10437148	10437152	2R_10437148_10437152	154.081809429421	-1.20603026402817	0.451131750382598	-2.67334379148741	0.0075099242791673	0.0404129132449419	4
2R	10437985	10465701	FBgn0001122	Galphao	2R	10438118	10438122	2R_10438118_10438122	268.551334497908	-1.19186415082768	0.392828150049189	-3.03405993353184	0.00241286490188023	0.0182236648012077	4
2R	10437985	10465701	FBgn0001122	Galphao	2R	10449797	10449801	2R_10449797_10449801	181.363473774222	-1.35091116363415	0.302812965495695	-4.46120647913063	8.14995173815801e-06	0.000216733677599888	4
2R	10437985	10465701	FBgn0001122	Galphao	2R	10450486	10450490	2R_10450486_10450490	274.605923903937	-0.813942122506942	0.269481955139164	-3.02039564054154	0.00252444687227124	0.0188142033150981	4
2R	10437985	10465701	FBgn0001122	Galphao	2R	10461849	10461853	2R_10461849_10461853	38.7187799208344	-2.41762746413487	0.804361580407379	-3.00564761299319	0.00265015928028921	0.019478385337626	4
2R	10449350	10458892	FBgn0033524	Cyp49a1	2R	10449797	10449801	2R_10449797_10449801	181.363473774222	-1.35091116363415	0.302812965495695	-4.46120647913063	8.14995173815801e-06	0.000216733677599888	4
2R	10449350	10458892	FBgn0033524	Cyp49a1	2R	10450486	10450490	2R_10450486_10450490	274.605923903937	-0.813942122506942	0.269481955139164	-3.02039564054154	0.00252444687227124	0.0188142033150981	4
2R	10468616	10469643	FBgn0033527	CG11777	2R	10468859	10468863	2R_10468859_10468863	290.965345719922	-0.786855876733616	0.2927891587395	-2.68744881170172	0.00720001369937568	0.0392646752604952	4
2R	10469473	10478567	FBgn0261862	whd	2R	10472404	10472408	2R_10472404_10472408	19.885154899283	2.08036255353237	0.644428434007961	3.2282289913773	0.0012455922068375	0.0112852274239946	4
2R	10481894	10543291	FBgn0005630	lola	2R	10490785	10490789	2R_10490785_10490789	128.758332255606	-0.834121192347142	0.292994095550297	-2.84688737764666	0.00441489782790993	0.0278754832852968	4
2R	10481894	10543291	FBgn0005630	lola	2R	10492571	10492575	2R_10492571_10492575	419.718796655461	-0.925422437970947	0.346813093972847	-2.66836072239937	0.00762223736345612	0.0408314491701608	4
2R	10481894	10543291	FBgn0005630	lola	2R	10493012	10493016	2R_10493012_10493016	234.698736497972	-1.05944107173222	0.375314698268559	-2.82280730442943	0.00476051746450147	0.0294089451286247	4
2R	10481894	10543291	FBgn0005630	lola	2R	10496317	10496321	2R_10496317_10496321	146.838507651337	-1.68507644551458	0.569024977411216	-2.96134003322816	0.00306303562916892	0.0215796208399677	4
2R	10481894	10543291	FBgn0005630	lola	2R	10496616	10496620	2R_10496616_10496620	133.802099342445	-1.474437865928	0.479290238430064	-3.07629437803195	0.00209590807000261	0.0164478942121755	4
2R	10481894	10543291	FBgn0005630	lola	2R	10497111	10497115	2R_10497111_10497115	39.2372545250606	-1.54052344264848	0.470708795574192	-3.27277386174456	0.00106497646017001	0.0100434347992489	4
2R	10481894	10543291	FBgn0005630	lola	2R	10497449	10497453	2R_10497449_10497453	34.5135805264027	-1.35074513924196	0.521385113714235	-2.5906860470556	0.00957848310384568	0.0478896649014747	4
2R	10481894	10543291	FBgn0005630	lola	2R	10501102	10501106	2R_10501102_10501106	26.844308412704	-3.9117511010325	1.27581824388812	-3.0660723968888	0.00216890791756298	0.0168675631015395	4
2R	10481894	10543291	FBgn0005630	lola	2R	10505021	10505025	2R_10505021_10505025	177.304752185302	-1.96237793517899	0.617068130923892	-3.18016412910655	0.00147191658739115	0.0127557789863005	4
2R	10481894	10543291	FBgn0005630	lola	2R	10505181	10505185	2R_10505181_10505185	295.544449984859	-1.70482369843527	0.538369872203279	-3.16664023463698	0.00154210971615539	0.0132007325094146	4
2R	10481894	10543291	FBgn0005630	lola	2R	10505469	10505473	2R_10505469_10505473	162.94630059952	-1.56058414423022	0.570579581896408	-2.73508585611034	0.00623640074651622	0.0355556105374383	4
2R	10481894	10543291	FBgn0005630	lola	2R	10505650	10505654	2R_10505650_10505654	135.95113692163	-1.60531444834022	0.456005099196804	-3.52038705524955	0.000430917472084347	0.00508870293678014	4
2R	10481894	10543291	FBgn0005630	lola	2R	10515965	10515969	2R_10515965_10515969	94.9205392531482	-1.08321071789834	0.416347607649483	-2.60169795141535	0.00927635129279291	0.0468318516154492	4
2R	10481894	10543291	FBgn0005630	lola	2R	10517785	10517789	2R_10517785_10517789	334.956556069686	-0.794808509708631	0.290045030798412	-2.74029349001687	0.00613843435261883	0.0351546616002532	4
2R	10481894	10543291	FBgn0005630	lola	2R	10519213	10519217	2R_10519213_10519217	351.143112044063	-1.47821249275126	0.441478765344972	-3.34832070936908	0.000813028673953437	0.0082380053191076	4
2R	10481894	10543291	FBgn0005630	lola	2R	10520865	10520869	2R_10520865_10520869	240.993019955074	-1.12734357540889	0.409409181613616	-2.75358645100645	0.00589461998088679	0.0341441414456798	4
2R	10481894	10543291	FBgn0005630	lola	2R	10521220	10521224	2R_10521220_10521224	234.570469951396	-1.24631968583681	0.432963902331246	-2.87857643356904	0.00399474465085957	0.0259715252794672	4
2R	10481894	10543291	FBgn0005630	lola	2R	10525391	10525395	2R_10525391_10525395	255.423984181263	-1.01283958827464	0.361910048295144	-2.79859482500097	0.00513254966204182	0.0310313820634149	4
2R	10481894	10543291	FBgn0005630	lola	2R	10525705	10525709	2R_10525705_10525709	324.463700842034	-1.03745959651631	0.397901269407891	-2.6073291951547	0.00912515840535878	0.0463094608626858	4
2R	10481894	10543291	FBgn0005630	lola	2R	10526023	10526027	2R_10526023_10526027	149.894494857833	-1.29581423785144	0.490424035018089	-2.64223232412263	0.00823615390486863	0.0430854459369974	4
2R	10481894	10543291	FBgn0005630	lola	2R	10529898	10529902	2R_10529898_10529902	64.7189000608622	-2.62623124961915	0.579745255184344	-4.52997454681035	5.89907928716884e-06	0.000166958212505182	4
2R	10481894	10543291	FBgn0005630	lola	2R	10535897	10535901	2R_10535897_10535901	234.633847224951	-1.49962587630756	0.55563231875614	-2.6989536527765	0.00695578626860494	0.0383316991826813	4
2R	10481894	10543291	FBgn0005630	lola	2R	10542812	10542816	2R_10542812_10542816	134.654082862564	-1.29174875895701	0.429482045580766	-3.00768977946505	0.00263241704025162	0.0193848589383337	4
2R	10557888	10617280	FBgn0263102	psq	2R	10569483	10569487	2R_10569483_10569487	500.323416852052	-0.98422571988566	0.348699350613523	-2.82256252600973	0.00476415311115422	0.029424687949111	4
2R	10557888	10617280	FBgn0263102	psq	2R	10612375	10612379	2R_10612375_10612379	458.655977046099	-0.950783572844769	0.354204568713642	-2.68427811729733	0.00726866127888631	0.0395023818604852	4
2R	10673345	10721138	FBgn0024836	stan	2R	10689515	10689519	2R_10689515_10689519	167.324569913936	1.45728011745566	0.35250282529042	4.13409485797748	3.56356278161682e-05	0.000715977118910736	4
2R	10731335	10738370	FBgn0033544	CG7220	2R	10734880	10734884	2R_10734880_10734884	142.181410662354	-1.41482236665262	0.34329149702372	-4.1213440441109	3.766684200893e-05	0.000749170066890532	4
2R	10731335	10738370	FBgn0033544	CG7220	2R	10735357	10735361	2R_10735357_10735361	133.269892088357	-1.04720001219652	0.366654008539451	-2.85609863197185	0.00428881879056839	0.0273036728533973	4
2R	10740054	10798709	FBgn0053144	CG33144	2R	10758011	10758015	2R_10758011_10758015	420.028632448672	-0.920610144356945	0.319448634567564	-2.8818722158671	0.00395320016890793	0.0257979760401217	4
2R	10740054	10798709	FBgn0053144	CG33144	2R	10766311	10766315	2R_10766311_10766315	282.080899803367	-1.0154143812659	0.383008196739071	-2.65115574525855	0.00802168417660528	0.0422866910069794	4
2R	10740054	10798709	FBgn0053144	CG33144	2R	10766606	10766610	2R_10766606_10766610	175.847719482195	-1.44860748073162	0.446880180587746	-3.24160153808205	0.00118860083338711	0.0108981066337264	4
2R	10823405	10827644	FBgn0033557	CG12325	2R	10826914	10826918	2R_10826914_10826918	479.30298906496	-1.56283004281008	0.418693596316322	-3.73263421404078	0.000189487671557505	0.0026963871806454	4
2R	10823405	10827644	FBgn0033557	CG12325	2R	10827356	10827360	2R_10827356_10827360	456.277393423498	-1.36425990025304	0.377328457293176	-3.61557649279826	0.000299679966132834	0.00385457709202814	4
2R	10827430	10835709	FBgn0033558	CG12344	2R	10828342	10828346	2R_10828342_10828346	625.393283035929	-1.3646364405962	0.463193031437483	-2.94615062830536	0.00321755671790383	0.0223332312128989	4
2R	10827430	10835709	FBgn0033558	CG12344	2R	10828742	10828746	2R_10828742_10828746	583.297868971188	-1.38248665659387	0.444658799126019	-3.10909546670651	0.00187661071485346	0.0152048081501165	4
2R	10827430	10835709	FBgn0033558	CG12344	2R	10829256	10829260	2R_10829256_10829260	184.965059925547	-1.19919478204244	0.399830758035294	-2.99925595503232	0.00270639841759966	0.019773794458159	4
2R	10827430	10835709	FBgn0033558	CG12344	2R	10829874	10829878	2R_10829874_10829878	137.82944839186	-1.29533835482931	0.339885324581335	-3.81110410231711	0.000138347486038037	0.00210609902765867	4
2R	10827430	10835709	FBgn0033558	CG12344	2R	10830087	10830091	2R_10830087_10830091	56.6677643718766	-1.42320249525911	0.487027845071458	-2.92221997091418	0.00347545988001158	0.0235728045283276	4
2R	10827430	10835709	FBgn0033558	CG12344	2R	10830441	10830445	2R_10830441_10830445	223.50514802091	-0.807326569548674	0.310408198499473	-2.60085453107014	0.00929918768106345	0.046909692591824	4
2R	10827430	10835709	FBgn0033558	CG12344	2R	10831577	10831581	2R_10831577_10831581	16.2400820233265	-3.05153315950533	1.1549103631421	-2.64222510845188	0.0082363293862216	0.0430854459369974	4
2R	10839102	10874771	FBgn0050015	CG30015	2R	10860050	10860054	2R_10860050_10860054	116.782889453648	1.24811807645961	0.321894938870683	3.87740820293239	0.000105575141636282	0.00170856007291379	4
2R	10859695	10860191	FBgn0265348	CR44302	2R	10860050	10860054	2R_10860050_10860054	116.782889453648	1.24811807645961	0.321894938870683	3.87740820293239	0.000105575141636282	0.00170856007291379	4
2R	10859695	10860191	FBtr0339470	CR44302-RA	2R	10860050	10860054	2R_10860050_10860054	116.782889453648	1.24811807645961	0.321894938870683	3.87740820293239	0.000105575141636282	0.00170856007291379	4
2R	10893034	10894414	FBgn0017414	cag	2R	10893866	10893870	2R_10893866_10893870	608.266897788831	-1.14964428483683	0.390066252490839	-2.94730517571199	0.00320556675230017	0.0222711462265463	4
2R	10894459	10897222	FBgn0033569	CG12942	2R	10895224	10895228	2R_10895224_10895228	140.697631780449	-0.942015087640333	0.276879687576691	-3.40225422776602	0.0006683243657724	0.00712581716155206	4
2R	10977956	11116378	FBgn0040765	luna	2R	11055207	11055211	2R_11055207_11055211	322.964392971097	-1.34280706233084	0.453468955964644	-2.9611885106321	0.00306454305036458	0.021588012637163	4
2R	10977956	11116378	FBgn0040765	luna	2R	11085142	11085146	2R_11085142_11085146	83.3040577505735	3.03830876087884	0.45625918054942	6.65917287893288	2.7537287383692e-11	5.70147144892198e-09	4
2R	10977956	11116378	FBgn0040765	luna	2R	11091139	11091143	2R_11091139_11091143	33.7485810764324	2.46420521847671	0.610760429063397	4.03465106974198	5.46834985747623e-05	0.00101398448212958	4
2R	11139304	11172206	FBgn0033579	CG13229	2R	11144385	11144389	2R_11144385_11144389	66.5600951708029	1.50514595931142	0.529834056695894	2.84078748862934	0.00450022899914545	0.0282556922606634	4
2R	11226458	11232516	FBgn0050021	metro	2R	11229348	11229352	2R_11229348_11229352	441.8990129977	-0.958513542805016	0.303415774642246	-3.15907616845297	0.00158270120010547	0.0134593030999293	4
2R	11226458	11232516	FBgn0050021	metro	2R	11229726	11229730	2R_11229726_11229730	215.230058898349	-1.3633989545789	0.478820577764386	-2.84741094659008	0.00440764241156825	0.0278485643287978	4
2R	11285148	11289772	FBgn0033609	Fbl6	2R	11287209	11287213	2R_11287209_11287213	282.978632881109	-0.866090356301825	0.32422512243215	-2.67126233095361	0.00755665646056271	0.0405860193594305	4
2R	11305511	11307528	FBgn0025373	Fpps	2R	11306788	11306792	2R_11306788_11306792	89.2592503938049	-1.1626887429124	0.358732021351464	-3.24110665820174	0.00119066625756156	0.0109067884149756	4
2R	11305511	11307528	FBgn0025373	Fpps	2R	11307367	11307371	2R_11307367_11307371	74.1757158242811	-1.01209597938224	0.34107720416015	-2.96735157623438	0.00300377269332413	0.0212851343345882	4
2R	11305511	11307528	FBgn0025373	Fpps	2R	11307400	11307404	2R_11307400_11307404	149.892125663175	-1.49070791829432	0.333641984630891	-4.46798660529338	7.89592487131219e-06	0.000211350685496582	4
2R	11307879	11309829	FBgn0033616	CG7745	2R	11307990	11307994	2R_11307990_11307994	121.732526257623	-1.15782081829542	0.320111564799988	-3.61692905102897	0.000298118975600021	0.00383787416042155	4
2R	11370300	11371335	FBgn0021795	Tapdelta	2R	11370333	11370337	2R_11370333_11370337	205.39217653722	-1.08386966433731	0.397751014045763	-2.72499535152061	0.00643023923829256	0.0363279687776712	4
2R	11370300	11371335	FBgn0021795	Tapdelta	2R	11370533	11370537	2R_11370533_11370537	284.081704365852	-1.51024064753342	0.369454290326963	-4.08776048099719	4.35557502268286e-05	0.0008450657440257	4
2R	11370300	11371335	FBgn0021795	Tapdelta	2R	11371015	11371019	2R_11371015_11371019	446.44843432366	-1.00819082944041	0.360950542111963	-2.79315504983416	0.00521966663469587	0.0314118820153237	4
2R	11373607	11377109	FBgn0033628	CG13203	2R	11373704	11373708	2R_11373704_11373708	384.752561865758	-1.52351012396757	0.534485236543232	-2.85042508156226	0.00436608347509912	0.027658616970654	4
2R	11373607	11377109	FBgn0033628	CG13203	2R	11374350	11374354	2R_11374350_11374354	211.162426872301	-1.24046991991475	0.388948165183808	-3.18929366675	0.0014262091215102	0.0124543472810525	4
2R	11373607	11377109	FBgn0033628	CG13203	2R	11374876	11374880	2R_11374876_11374880	530.153694367222	-1.41029551745177	0.376442517674321	-3.74637680718065	0.000179407045582494	0.00258265408398648	4
2R	11373607	11377109	FBgn0033628	CG13203	2R	11375929	11375933	2R_11375929_11375933	365.432679134147	-1.06232446418396	0.362794819012142	-2.9281687844291	0.00340964895976918	0.0232760034069214	4
2R	11373607	11377109	FBgn0033628	CG13203	2R	11376515	11376519	2R_11376515_11376519	444.719888921729	-1.16295059846773	0.349452813294414	-3.32791883260055	0.00087497355172586	0.00869919150506963	4
2R	11373607	11377109	FBgn0033628	CG13203	2R	11377066	11377070	2R_11377066_11377070	96.0272900145445	-1.3498487025368	0.442138339157989	-3.05300079859045	0.00226565335382247	0.0174175291318336	4
2R	11377193	11379177	FBgn0033629	Tsp47F	2R	11377269	11377273	2R_11377269_11377273	416.869737734417	-1.62619856378836	0.549560149693214	-2.95909112896225	0.00308547844428543	0.0216795542696167	4
2R	11377193	11379177	FBgn0033629	Tsp47F	2R	11377623	11377627	2R_11377623_11377627	377.256924810476	-1.60482985252776	0.548301898316355	-2.92690916711329	0.00342348850591487	0.0233447965093468	4
2R	11380347	11384114	FBgn0033631	Sod3	2R	11383046	11383050	2R_11383046_11383050	112.989566310133	-1.7227786116362	0.37124646124484	-4.64052534227394	3.47524551570389e-06	0.000108083091397274	4
2R	11380347	11384114	FBgn0033631	Sod3	2R	11383072	11383076	2R_11383072_11383076	157.94693512412	-2.29606181213018	0.532843025414221	-4.3090773503984	1.63937028891671e-05	0.000383821833204776	4
2R	11384743	11397432	FBgn0082585	sprt	2R	11388626	11388630	2R_11388626_11388630	265.228907613956	-1.22365282163968	0.406876299617867	-3.00743204455242	0.00263465022551641	0.0193978159563694	4
2R	11387160	11388779	FBgn0050022	CG30022	2R	11388626	11388630	2R_11388626_11388630	265.228907613956	-1.22365282163968	0.406876299617867	-3.00743204455242	0.00263465022551641	0.0193978159563694	4
2R	11452043	11465270	FBgn0000581	E(Pc)	2R	11453223	11453227	2R_11453223_11453227	288.626225613526	-1.50465899543651	0.48814048931173	-3.08243021913232	0.00205317862260647	0.0162163573321716	4
2R	11452043	11465270	FBgn0000581	E(Pc)	2R	11453666	11453670	2R_11453666_11453670	246.732309530406	-1.38472346961056	0.467202144361214	-2.9638636858224	0.00303802831383746	0.0214484547568566	4
2R	11452043	11465270	FBgn0000581	E(Pc)	2R	11454091	11454095	2R_11454091_11454095	51.9968522576757	-2.7385395830947	0.848438813718225	-3.22773963050233	0.00124772486163715	0.011297817620981	4
2R	11452043	11465270	FBgn0000581	E(Pc)	2R	11454349	11454353	2R_11454349_11454353	53.5789439681295	-2.56150600874107	0.855390586015804	-2.9945454750349	0.00274854080962656	0.0199890891404463	4
2R	11452043	11465270	FBgn0000581	E(Pc)	2R	11454655	11454659	2R_11454655_11454659	225.494590849582	-1.08129249852412	0.416888370417429	-2.59372190555813	0.00949432479559119	0.0475943473301904	4
2R	11452043	11465270	FBgn0000581	E(Pc)	2R	11456758	11456762	2R_11456758_11456762	219.34382350224	-0.995651093442359	0.341487280986226	-2.91563155900532	0.00354969416098549	0.0239165721953142	4
2R	11452043	11465270	FBgn0000581	E(Pc)	2R	11457147	11457151	2R_11457147_11457151	158.094653185754	-1.02583124876122	0.396755189176746	-2.5855521912386	0.00972231523948167	0.0483361023371011	4
2R	11474465	11509695	FBgn0001269	inv	2R	11480404	11480408	2R_11480404_11480408	122.758358396169	1.51941637491124	0.499141426964609	3.04405984522494	0.00233408704146794	0.0177946437062924	4
2R	11474465	11509695	FBgn0001269	inv	2R	11484206	11484210	2R_11484206_11484210	53.2826671347025	1.70239277513751	0.561204482199585	3.03346254196893	0.00241764723213241	0.0182500417695104	4
2R	11474465	11509695	FBgn0001269	inv	2R	11488450	11488454	2R_11488450_11488454	92.7395112532894	3.20736792784474	0.523531620776751	6.12640727046449	8.98855518205087e-10	1.07887952375041e-07	4
2R	11474465	11509695	FBgn0001269	inv	2R	11489627	11489631	2R_11489627_11489631	171.322231303675	2.07152156063728	0.379803993766987	5.45418582909419	4.91977325505203e-08	3.09116946882631e-06	4
2R	11474465	11509695	FBgn0001269	inv	2R	11490248	11490252	2R_11490248_11490252	75.0397308172007	1.83263766900053	0.483073951933098	3.79370003633384	0.000148418958119915	0.00222387335111216	4
2R	11474465	11509695	FBgn0001269	inv	2R	11502612	11502616	2R_11502612_11502616	22.2660418625849	3.10257955752006	0.80046107700839	3.87599053424998	0.000106191812313121	0.00171704714337754	4
2R	11577485	11616045	FBgn0033636	tou	2R	11585887	11585891	2R_11585887_11585891	92.5338097749437	-1.37165212177542	0.52364521219747	-2.61943027421047	0.0088076776180667	0.0451894811213709	4
2R	11577485	11616045	FBgn0033636	tou	2R	11590723	11590727	2R_11590723_11590727	24.6659420402678	-2.44054334397028	0.795779686500408	-3.06685805804246	0.00216321552887212	0.0168363637730916	4
2R	11577485	11616045	FBgn0033636	tou	2R	11590951	11590955	2R_11590951_11590955	21.7395814832619	-2.78405047422523	0.817480221730559	-3.40564872423648	0.000660070500415963	0.00705836824483807	4
2R	11577485	11616045	FBgn0033636	tou	2R	11595334	11595338	2R_11595334_11595338	33.5523649309603	-2.2096377994406	0.85523233462876	-2.58366961815091	0.0097755386052203	0.0485182511843748	4
2R	11619479	11640941	FBgn0033638	CG9005	2R	11635014	11635018	2R_11635014_11635018	143.053843950151	-1.24503243112733	0.447531586903203	-2.78199900870153	0.0054025205114064	0.0321723582916871	4
2R	11641477	11651616	FBgn0033639	CG9003	2R	11642344	11642348	2R_11642344_11642348	452.267153282483	-1.77347404341374	0.559014465091102	-3.17250116797017	0.00151131951419104	0.0130001383865883	4
2R	11641477	11651616	FBgn0033639	CG9003	2R	11642737	11642741	2R_11642737_11642741	317.155329347488	-2.2150246053384	0.559512799309673	-3.95884528123627	7.53130031075779e-05	0.00130747715305914	4
2R	11641477	11651616	FBgn0033639	CG9003	2R	11651332	11651336	2R_11651332_11651336	158.613256699688	-1.13147806405606	0.409328993191497	-2.76422653385493	0.00570579116529203	0.0333865822355913	4
2R	11688569	11690863	FBgn0010516	wal	2R	11690628	11690632	2R_11690628_11690632	355.627126434321	-1.17026847859811	0.377198346562895	-3.10252812416021	0.00191875315351789	0.0154550879450693	4
2R	11756817	11814424	FBgn0033652	ths	2R	11769199	11769203	2R_11769199_11769203	142.263887980328	1.68749660241218	0.396736487015039	4.25344443388241	2.10507192121579e-05	0.000468992892137434	4
2R	11756817	11814424	FBgn0033652	ths	2R	11783891	11783895	2R_11783891_11783895	204.340753311875	-0.860447878718062	0.315124126327768	-2.73050460701029	0.00632374492461524	0.0359245554369154	4
2R	11768453	11769561	FBgn0033650	CG13193	2R	11769199	11769203	2R_11769199_11769203	142.263887980328	1.68749660241218	0.396736487015039	4.25344443388241	2.10507192121579e-05	0.000468992892137434	4
2R	11825345	11827097	FBgn0033653	CG13192	2R	11825433	11825437	2R_11825433_11825437	168.995389244933	-1.15462531782439	0.390944276397715	-2.95342683735768	0.00314267093015892	0.0219713353486558	4
2R	11842103	11844240	FBgn0033656	S2P	2R	11843946	11843950	2R_11843946_11843950	350.949779886713	-1.08164353045476	0.378220510484773	-2.8598225121858	0.00423878167981724	0.0270859520467219	4
2R	11845324	11852324	FBgn0033657	Sln	2R	11851779	11851783	2R_11851779_11851783	156.821514598722	-1.21557591338319	0.458437888216815	-2.65156075583416	0.0080120696842396	0.0422566770148712	4
2R	11967343	11970115	FBgn0033669	PI31	2R	11968399	11968403	2R_11968399_11968403	151.944552962424	-1.78398282609516	0.620582277902651	-2.87469186539518	0.004044219691403	0.0261932811794411	4
2R	11967343	11970115	FBgn0033669	PI31	2R	11968762	11968766	2R_11968762_11968766	207.406931574419	-1.8756140683314	0.581268764803212	-3.2267587420879	0.00125200976961292	0.0113273333850615	4
2R	11970686	11977721	FBgn0026573	ADD1	2R	11970756	11970760	2R_11970756_11970760	23.0483316196938	-2.35396616775684	0.752422921593176	-3.12851469592735	0.00175692224903987	0.0144983257472151	4
2R	12044612	12050172	FBgn0024732	Drep1	2R	12048184	12048188	2R_12048184_12048188	403.499088342341	-1.45794880199828	0.478192915822196	-3.04887160340196	0.00229702631759917	0.0175946390230108	4
2R	12052944	12056547	FBgn0265373	CG44314	2R	12053678	12053682	2R_12053678_12053682	458.036218040226	-1.02091153302475	0.360156020222082	-2.83463686764205	0.00458778012255659	0.0286584234595577	4
2R	12052944	12056547	FBgn0265373	CG44314	2R	12054363	12054367	2R_12054363_12054367	239.430453607301	-1.10190502044445	0.253357796961099	-4.34920509122376	1.36631887885087e-05	0.000330551021011975	4
2R	12052944	12056547	FBgn0265373	CG44314	2R	12054771	12054775	2R_12054771_12054775	448.626437100882	-1.36052227764817	0.488570622306747	-2.78469931578075	0.00535773811179887	0.0319824306234682	4
2R	12064565	12079543	FBgn0033679	CG8888	2R	12073060	12073064	2R_12073060_12073064	32.8953182404676	2.71189184346965	0.545803248284717	4.96862532788555	6.74292132830582e-07	2.7653405058172e-05	4
2R	12064565	12079543	FBgn0033679	CG8888	2R	12073706	12073710	2R_12073706_12073710	34.4382344810604	2.6762909218732	0.538663952292028	4.96838689592188	6.751215943939e-07	2.76818779817481e-05	4
2R	12085194	12119340	FBgn0086677	jeb	2R	12087555	12087559	2R_12087555_12087559	481.743561825759	-0.844447504147058	0.300323701212257	-2.81179107988628	0.00492664915324702	0.0301563415482045	4
2R	12085194	12119340	FBgn0086677	jeb	2R	12088110	12088114	2R_12088110_12088114	169.122732282497	-1.45930302227629	0.505101562961794	-2.88912790869085	0.00386311900640809	0.0254101427099731	4
2R	12085194	12119340	FBgn0086677	jeb	2R	12088448	12088452	2R_12088448_12088452	238.40852764762	-1.43298693326825	0.478002571800789	-2.99786448401256	0.0027187853781541	0.0198396437872442	4
2R	12085194	12119340	FBgn0086677	jeb	2R	12098078	12098082	2R_12098078_12098082	29.6769373189035	-1.70364254868755	0.646806212817838	-2.63393040284131	0.00844027866329366	0.0438710237676181	4
2R	12085194	12119340	FBgn0086677	jeb	2R	12110919	12110923	2R_12110919_12110923	314.903951618002	-1.15748047174164	0.373823918587522	-3.09632533978866	0.00195935254073414	0.015677882890901	4
2R	12085194	12119340	FBgn0086677	jeb	2R	12115793	12115797	2R_12115793_12115797	218.944601668666	-1.33924666188886	0.442307606017634	-3.02786260889095	0.00246290034431293	0.0184862423556421	4
2R	12140631	12143272	FBgn0027495	CG8378	2R	12140974	12140978	2R_12140974_12140978	117.108667696576	-1.28935373764513	0.393251479983513	-3.27870028028678	0.00104286332990548	0.00988222677301519	4
2R	12140631	12143272	FBgn0027495	CG8378	2R	12143217	12143221	2R_12143217_12143221	246.780910416509	-1.15836222613155	0.442188640587603	-2.61961099813025	0.00880301193132301	0.0451716613745934	4
2R	12143191	12144552	FBgn0033685	OSCP1	2R	12143217	12143221	2R_12143217_12143221	246.780910416509	-1.15836222613155	0.442188640587603	-2.61961099813025	0.00880301193132301	0.0451716613745934	4
2R	12143191	12144552	FBgn0033685	OSCP1	2R	12144130	12144134	2R_12144130_12144134	465.063806458426	-0.863205055886349	0.335204091886617	-2.57516264502621	0.0100192959831967	0.049370276251016	4
2R	12145710	12152752	FBgn0033686	Hen1	2R	12145822	12145826	2R_12145822_12145826	189.63412652688	-1.96573954106143	0.399561960538576	-4.91973644941521	8.66608215320414e-07	3.39579487850732e-05	4
2R	12145710	12152752	FBgn0033686	Hen1	2R	12145888	12145892	2R_12145888_12145892	273.39883033559	-0.739694453552215	0.266559018853414	-2.77497440054349	0.00552060530951779	0.0326453537027648	4
2R	12145710	12152752	FBgn0033686	Hen1	2R	12146543	12146547	2R_12146543_12146547	287.543639251028	-0.775541198883784	0.267008108372956	-2.90456047799309	0.0036776914449187	0.0245252889270212	4
2R	12145710	12152752	FBgn0033686	Hen1	2R	12147153	12147157	2R_12147153_12147157	115.669254372777	-1.40288637576535	0.403933871974124	-3.47305951072908	0.000514561246446599	0.00582613642866338	4
2R	12145710	12152752	FBgn0033686	Hen1	2R	12152186	12152190	2R_12152186_12152190	168.700362751388	-1.22280295239652	0.466747786097976	-2.61983664158151	0.00879718967239844	0.0451505510774597	4
2R	12146024	12151057	FBgn0027504	CG8878	2R	12146543	12146547	2R_12146543_12146547	287.543639251028	-0.775541198883784	0.267008108372956	-2.90456047799309	0.0036776914449187	0.0245252889270212	4
2R	12146024	12151057	FBgn0027504	CG8878	2R	12147153	12147157	2R_12147153_12147157	115.669254372777	-1.40288637576535	0.403933871974124	-3.47305951072908	0.000514561246446599	0.00582613642866338	4
2R	12166295	12174264	FBgn0014184	Oda	2R	12172856	12172860	2R_12172856_12172860	315.567129624784	-1.22049959826678	0.387991321858217	-3.14568787884587	0.00165696732162268	0.013895805566369	4
2R	12174802	12177516	FBgn0010621	Cct5	2R	12174826	12174830	2R_12174826_12174830	127.97521215039	-1.68153940563135	0.521520821079564	-3.22429965912101	0.00126281181481295	0.0113939684073068	4
2R	12179014	12179745	FBgn0266802	CR45264	2R	12179590	12179594	2R_12179590_12179594	210.097969216683	-1.16666508288976	0.291857568322566	-3.99737820607188	6.40479259901886e-05	0.00114896476608812	4
2R	12179014	12179745	FBtr0345473	CR45264-RA	2R	12179590	12179594	2R_12179590_12179594	210.097969216683	-1.16666508288976	0.291857568322566	-3.99737820607188	6.40479259901886e-05	0.00114896476608812	4
2R	12179483	12179902	FBgn0033691	CG8860	2R	12179590	12179594	2R_12179590_12179594	210.097969216683	-1.16666508288976	0.291857568322566	-3.99737820607188	6.40479259901886e-05	0.00114896476608812	4
2R	12180493	12182373	FBgn0033692	wash	2R	12180948	12180952	2R_12180948_12180952	258.021908775845	-0.906984204174667	0.293214554487732	-3.0932441459437	0.00197981185309452	0.015791594363544	4
2R	12182639	12185506	FBgn0033693	CG13175	2R	12184030	12184034	2R_12184030_12184034	330.928420924006	-0.788161114585497	0.284913157818303	-2.76632051892854	0.00566927827755119	0.033250228925238	4
2R	12182639	12185506	FBgn0053964	CG33964	2R	12184030	12184034	2R_12184030_12184034	330.928420924006	-0.788161114585497	0.284913157818303	-2.76632051892854	0.00566927827755119	0.033250228925238	4
2R	12183844	12184310	FBgn0000426	SmF	2R	12184030	12184034	2R_12184030_12184034	330.928420924006	-0.788161114585497	0.284913157818303	-2.76632051892854	0.00566927827755119	0.033250228925238	4
2R	12259398	12278809	FBgn0000253	Cam	2R	12262880	12262884	2R_12262880_12262884	18.5131409955573	-2.97803689651959	0.902046500666704	-3.30142281392203	0.000961957985943036	0.00930854935331901	4
2R	12259398	12278809	FBgn0000253	Cam	2R	12273650	12273654	2R_12273650_12273654	164.055322329479	-0.928096863540042	0.313352381172607	-2.9618312140057	0.00305815376931501	0.0215570942557436	4
2R	12336733	12336804	FBgn0011877	tRNA:HPsi	2R	12336737	12336741	2R_12336737_12336741	103.643751939267	-2.03285596155578	0.384853373553954	-5.2821570531739	1.27671676401198e-07	6.87613725231997e-06	4
2R	12336890	12337718	FBgn0054021	CG34021	2R	12337150	12337154	2R_12337150_12337154	366.320966893002	-1.31124863121824	0.340371195149815	-3.85240775336787	0.000116962044517638	0.00184785772176435	4
2R	12337797	12339544	FBgn0033716	Den1	2R	12338712	12338716	2R_12338712_12338716	50.8272319063809	-1.37814327164504	0.423295978916446	-3.25574383005673	0.00113095740916596	0.0105098201388743	4
2R	12422931	12425459	FBgn0033734	CG8520	2R	12423550	12423554	2R_12423550_12423554	111.640130710879	-0.937285923279741	0.279906137080998	-3.34857225016297	0.00081229098503349	0.00823297511261674	4
2R	12422931	12425459	FBgn0033734	CG8520	2R	12423994	12423998	2R_12423994_12423998	68.9007378189459	-1.63700220852411	0.484560379612736	-3.37832451310281	0.000729289629883585	0.00760439856054598	4
2R	12428449	12431099	FBgn0033737	Nup54	2R	12430919	12430923	2R_12430919_12430923	101.342701338548	-1.76008349518489	0.429473261959745	-4.0982376578076	4.16307722297961e-05	0.000814175550703833	4
2R	12430595	12431296	FBgn0262840	CG43204	2R	12430919	12430923	2R_12430919_12430923	101.342701338548	-1.76008349518489	0.429473261959745	-4.0982376578076	4.16307722297961e-05	0.000814175550703833	4
2R	12431447	12436577	FBgn0033738	DUBAI	2R	12436024	12436028	2R_12436024_12436028	151.83244429561	-1.11075100434043	0.412999189644056	-2.68947502124091	0.00715645026753943	0.0390801658851858	4
2R	12437345	12452916	FBgn0033739	Dyb	2R	12442156	12442160	2R_12442156_12442160	88.2216430300775	-1.58829881798679	0.444540616185582	-3.57289921360914	0.000353050669704412	0.00437400045583452	4
2R	12453190	12465630	FBgn0010238	Lac	2R	12453432	12453436	2R_12453432_12453436	20.4938790736649	-2.26573117678629	0.816345054402486	-2.77545771186752	0.00551240675678664	0.032612883383135	4
2R	12453190	12465630	FBgn0010238	Lac	2R	12453629	12453633	2R_12453629_12453633	14.6124502700765	-2.43412313516718	0.808003322029023	-3.0125162469069	0.0025909156678436	0.0191666741185093	4
2R	12487451	12507333	FBgn0045063	fdl	2R	12500177	12500181	2R_12500177_12500181	168.094501330052	-1.29100311069594	0.450412991248186	-2.86626526272768	0.00415346058078691	0.0267081967154432	4
2R	12487451	12507333	FBgn0045063	fdl	2R	12500713	12500717	2R_12500713_12500717	259.199239980632	-1.62884110189672	0.379837018887592	-4.28826317842064	1.80075655727633e-05	0.000413614490993112	4
2R	12495672	12501459	FBgn0050044	s-cup	2R	12500177	12500181	2R_12500177_12500181	168.094501330052	-1.29100311069594	0.450412991248186	-2.86626526272768	0.00415346058078691	0.0267081967154432	4
2R	12495672	12501459	FBgn0050044	s-cup	2R	12500713	12500717	2R_12500713_12500717	259.199239980632	-1.62884110189672	0.379837018887592	-4.28826317842064	1.80075655727633e-05	0.000413614490993112	4
2R	12517264	12518912	FBgn0033751	CG8818	2R	12518653	12518657	2R_12518653_12518657	83.6745930978059	-1.4419646200842	0.524130888101665	-2.75115367710308	0.00593857765387775	0.0343395083313351	4
2R	12519166	12521624	FBgn0033752	CG8569	2R	12519543	12519547	2R_12519543_12519547	209.56106148627	-0.938389537011041	0.270381728106667	-3.47061002820739	0.000519277549036855	0.00586429655642945	4
2R	12575240	12592917	FBgn0022764	Sin3A	2R	12584178	12584182	2R_12584178_12584182	197.889658957545	-1.20861724505941	0.412208982055545	-2.93204975552072	0.00336732793832193	0.0230763389315363	4
2R	12575240	12592917	FBgn0022764	Sin3A	2R	12585501	12585505	2R_12585501_12585505	183.208223625895	-1.70738097227248	0.600775293856056	-2.84196269342854	0.00448367379406036	0.0281788426127224	4
2R	12575240	12592917	FBgn0022764	Sin3A	2R	12585791	12585795	2R_12585791_12585795	127.860497626946	-1.98130324413105	0.741011362422228	-2.67378254181493	0.0075001067525872	0.0403802450375667	4
2R	12575240	12592917	FBgn0022764	Sin3A	2R	12590821	12590825	2R_12590821_12590825	338.337704697757	-1.36753751286049	0.452679082969082	-3.02098675267019	0.00251952382925072	0.0187893457450656	4
2R	12575240	12592917	FBgn0022764	Sin3A	2R	12591183	12591187	2R_12591183_12591187	294.787722073964	-1.07000589755069	0.415462265842877	-2.57545867704711	0.0100107234455691	0.0493351580866977	4
2R	12575240	12592917	FBgn0022764	Sin3A	2R	12592742	12592746	2R_12592742_12592746	102.318000879293	-1.44809173094703	0.359477047938607	-4.02832876048972	5.61747540876085e-05	0.00103554123559699	4
2R	12589239	12591395	FBgn0050055	CR30055	2R	12590821	12590825	2R_12590821_12590825	338.337704697757	-1.36753751286049	0.452679082969082	-3.02098675267019	0.00251952382925072	0.0187893457450656	4
2R	12589239	12591395	FBgn0050055	CR30055	2R	12591183	12591187	2R_12591183_12591187	294.787722073964	-1.07000589755069	0.415462265842877	-2.57545867704711	0.0100107234455691	0.0493351580866977	4
2R	12589239	12591395	FBtr0303919	CR30055-RC	2R	12590821	12590825	2R_12590821_12590825	338.337704697757	-1.36753751286049	0.452679082969082	-3.02098675267019	0.00251952382925072	0.0187893457450656	4
2R	12589239	12591395	FBtr0303919	CR30055-RC	2R	12591183	12591187	2R_12591183_12591187	294.787722073964	-1.07000589755069	0.415462265842877	-2.57545867704711	0.0100107234455691	0.0493351580866977	4
2R	12593195	12593827	FBgn0266817	CR45279	2R	12593278	12593282	2R_12593278_12593282	118.351957716347	-1.6055677393134	0.379101563895213	-4.23519154818678	2.28356964905457e-05	0.000500162573427754	4
2R	12593195	12593827	FBtr0345538	CR45279-RA	2R	12593278	12593282	2R_12593278_12593282	118.351957716347	-1.6055677393134	0.379101563895213	-4.23519154818678	2.28356964905457e-05	0.000500162573427754	4
2R	12612740	12623197	FBgn0004435	Galphaq	2R	12612899	12612903	2R_12612899_12612903	173.296376836743	-1.06033197080893	0.404462566250183	-2.62158246346352	0.00875225854435071	0.0449924052320841	4
2R	12612740	12619820	FBgn0266487	CG45086	2R	12612899	12612903	2R_12612899_12612903	173.296376836743	-1.06033197080893	0.404462566250183	-2.62158246346352	0.00875225854435071	0.0449924052320841	4
2R	12691308	12692690	FBgn0033769	CG8768	2R	12692449	12692453	2R_12692449_12692453	107.628108507857	-1.34485677861189	0.505586479287545	-2.65999355937487	0.00781421457522898	0.0415406378950577	4
2R	12753026	12756414	FBgn0026619	Taz	2R	12755467	12755471	2R_12755467_12755471	548.617985447361	-1.23597137162022	0.457978675834283	-2.69875310104493	0.00695997909938282	0.0383458990534637	4
2R	12753026	12756414	FBgn0026619	Taz	2R	12755950	12755954	2R_12755950_12755954	567.68209201448	-1.17538279094932	0.423971134831685	-2.7723179584288	0.00556586410408876	0.0328286102159186	4
2R	12756434	12757173	FBgn0026741	mRpL18	2R	12756642	12756646	2R_12756642_12756646	390.686567526611	-0.93121611754055	0.318999820130959	-2.91917442824343	0.00350959783699003	0.0237330517313756	4
2R	12756434	12757173	FBgn0026741	mRpL18	2R	12756918	12756922	2R_12756918_12756922	286.037221448434	-1.00433578835937	0.356032948417858	-2.82090686500349	0.00478881037913848	0.0295395566850051	4
[truncated: 6,419 more rows]
