# Supplementary material for: Targeted molecular profiling of rare olfactory sensory neurons identifies fate, wiring, and functional determinants
Source: eLife. 2021 Mar 5;10:e63036. doi: 10.7554/eLife.63036 (PMC7993999; doi:10.7554/eLife.63036)
Supplement: Figure 4—source data 1. — 21 Bed-formatted files (representing all possible pairwise comparisons between the seven datasets) containing statistics and annotations. [file elife-63036-fig4-data1.zip › 210129_Figure4_SourceData1/TopHits.IR31a.IR40a.annotated.bed]

chr1	my.start	my.end	FB.id	gene	chr2	GATC.start	GATC.end	GATC.id	baseMean	log2FoldChange	lfcSE	stat	pvalue	padj	overlap
2L	66482	71390	FBgn0067779	dbr	2L	67815	67819	2L_67815_67819	216.115031399408	-0.874522150817964	0.29421124294161	-2.97242940845576	0.00295453142779779	0.0226511421327114	4
2L	66482	71390	FBgn0067779	dbr	2L	68391	68395	2L_68391_68395	329.502233371035	-1.90725869510798	0.38575355638693	-4.94424137776425	7.64409445326488e-07	5.17896504138563e-05	4
2L	66482	71390	FBgn0067779	dbr	2L	68884	68888	2L_68884_68888	332.04219077745	-1.71047888225592	0.400538184829534	-4.27045147514185	1.95077663274072e-05	0.000547029568386115	4
2L	66482	71390	FBgn0067779	dbr	2L	69299	69303	2L_69299_69303	78.1893834254186	-1.29121414770478	0.359585257605712	-3.59084284017173	0.000329610350530071	0.00444324751227508	4
2L	66482	71390	FBgn0067779	dbr	2L	70109	70113	2L_70109_70113	33.5709746888386	4.94788372630959	1.12375743352427	4.4029819769844	1.06773039186077e-05	0.000348877436503144	4
2L	102380	104142	FBgn0031217	CG11377	2L	103055	103059	2L_103055_103059	155.361330814488	-1.45145165415316	0.313028934220205	-4.63679709918482	3.5384945101017e-06	0.000156034353362399	4
2L	102380	104142	FBgn0031217	CG11377	2L	103343	103347	2L_103343_103347	142.606058759347	-1.44294222254491	0.319624532124685	-4.51449146582411	6.34688778276322e-06	0.00023859227264315	4
2L	103962	106732	FBgn0026787	Nhe1	2L	106386	106390	2L_106386_106390	302.479514285868	-0.933691985708307	0.248864653378824	-3.75180634546374	0.000175565056438601	0.00278428340187424	4
2L	106903	114432	FBgn0005278	Sam-S	2L	107189	107193	2L_107189_107193	258.862474090416	-1.12491513807663	0.262174309022492	-4.29071460995107	1.78099075800738e-05	0.000511007194689609	4
2L	114726	156030	FBgn0031228	ND-15	2L	144580	144584	2L_144580_144584	221.906849152926	-0.806508071751091	0.246263202628589	-3.27498409483229	0.00105667922703701	0.0106254478409491	4
2L	114726	156030	FBgn0031228	ND-15	2L	145268	145272	2L_145268_145272	205.696050800113	-0.864160166927342	0.309123736852718	-2.79551540016182	0.00518170329747971	0.0341169231103019	4
2L	114726	156030	FBgn0031228	ND-15	2L	147592	147596	2L_147592_147596	249.488070625199	-0.913239774058691	0.313560989988798	-2.91247892185605	0.00358572399614182	0.0261034083037915	4
2L	114726	156030	FBgn0031228	ND-15	2L	148347	148351	2L_148347_148351	273.516941195656	-0.868978387295651	0.322332408846928	-2.69590758932441	0.00701971382178121	0.0426274079662317	4
2L	144231	153300	FBgn0259818	CG42399	2L	144580	144584	2L_144580_144584	221.906849152926	-0.806508071751091	0.246263202628589	-3.27498409483229	0.00105667922703701	0.0106254478409491	4
2L	144231	153300	FBgn0259818	CG42399	2L	145268	145272	2L_145268_145272	205.696050800113	-0.864160166927342	0.309123736852718	-2.79551540016182	0.00518170329747971	0.0341169231103019	4
2L	144231	153300	FBgn0259818	CG42399	2L	147592	147596	2L_147592_147596	249.488070625199	-0.913239774058691	0.313560989988798	-2.91247892185605	0.00358572399614182	0.0261034083037915	4
2L	144231	153300	FBgn0259818	CG42399	2L	148347	148351	2L_148347_148351	273.516941195656	-0.868978387295651	0.322332408846928	-2.69590758932441	0.00701971382178121	0.0426274079662317	4
2L	159032	203397	FBgn0016977	spen	2L	177807	177811	2L_177807_177811	482.898571877782	-1.31646430666726	0.402306895600566	-3.27228869567854	0.00106680582623453	0.0106970614058172	4
2L	159032	203397	FBgn0016977	spen	2L	178289	178293	2L_178289_178293	288.024173017677	-1.41168089298398	0.39341270771067	-3.58829510413828	0.000332847423679451	0.00447390674817656	4
2L	159032	203397	FBgn0016977	spen	2L	178558	178562	2L_178558_178562	319.018707447792	-0.917677095573831	0.30124914811497	-3.04623963691212	0.00231723070888177	0.0189667319380984	4
2L	159032	203397	FBgn0016977	spen	2L	185256	185260	2L_185256_185260	299.195863906284	-0.845723784533695	0.291824829223947	-2.89805287227525	0.00375487283806704	0.0270043626513161	4
2L	159032	203397	FBgn0016977	spen	2L	188922	188926	2L_188922_188926	33.8294778951351	1.73630828527358	0.452561781254723	3.83662155575684	0.000124738468054326	0.00216464794827509	4
2L	159032	203397	FBgn0016977	spen	2L	189739	189743	2L_189739_189743	46.6551972960489	1.41901715667094	0.345683997297861	4.10495472096797	4.04394080123703e-05	0.000936829815592212	4
2L	159032	203397	FBgn0016977	spen	2L	198919	198923	2L_198919_198923	198.429813330097	-0.654350365703069	0.215503815905203	-3.0363748454037	0.00239441488882835	0.0194498433119882	4
2L	159032	203397	FBgn0016977	spen	2L	202664	202668	2L_202664_202668	39.7811539608149	4.36385405102014	0.840660650395627	5.19098169869905	2.09188189129308e-07	2.07778989686823e-05	4
2L	159032	203397	FBgn0016977	spen	2L	203039	203043	2L_203039_203043	44.2225877244626	4.90898871090273	0.975388225930247	5.03285623139538	4.8322552383978e-07	3.76410036470254e-05	4
2L	203779	204782	FBgn0031231	mRpL10	2L	204050	204054	2L_204050_204054	62.1819576348783	1.53184824984195	0.479441105638722	3.19507074346742	0.00139796569085917	0.0130536172563431	4
2L	210735	250823	FBgn0266557	kis	2L	215950	215954	2L_215950_215954	85.5187688613854	2.34070448057006	0.589384303519049	3.97144013947159	7.14394526012602e-05	0.00142725008161325	4
2L	210735	250823	FBgn0266557	kis	2L	240243	240247	2L_240243_240247	42.4057937369459	1.86313051367665	0.415356293109671	4.48562004376496	7.27021994321241e-06	0.00026407188556044	4
2L	210735	250823	FBgn0266557	kis	2L	240260	240264	2L_240260_240264	48.7822683194828	3.3276575785624	0.645831222116613	5.15251890061386	2.57010704711849e-07	2.41947363077837e-05	4
2L	210735	250823	FBgn0266557	kis	2L	241355	241359	2L_241355_241359	108.98951023584	1.49566492109182	0.268028691686071	5.58024184531565	2.40184388503153e-08	4.63062354181107e-06	4
2L	210735	250823	FBgn0266557	kis	2L	246200	246204	2L_246200_246204	73.347035632	3.59617972576261	0.625232711195792	5.75174596812875	8.83264533487165e-09	2.32437162111512e-06	4
2L	252589	271744	FBgn0031238	CG3645	2L	253993	253997	2L_253993_253997	25.5283614367676	1.83031000997983	0.557265588343058	3.28444829228012	0.00102182246423711	0.0103670286272142	4
2L	271912	273715	FBgn0086912	mbm	2L	273182	273186	2L_273182_273186	18.8284360517062	2.37790033442054	0.576520800031066	4.12456989286841	3.71428192290594e-05	0.000879565600994261	4
2L	277582	282167	FBgn0003444	smo	2L	278939	278943	2L_278939_278943	233.27262140568	-0.793528468620934	0.203478656996538	-3.89981180500142	9.6267487413615e-05	0.00178441676792951	4
2L	283385	291795	FBgn0031245	CG3625	2L	285235	285239	2L_285235_285239	93.9296519824271	1.01213395616291	0.319723855570678	3.1656504152821	0.00154736636311339	0.0140774917482019	4
2L	283385	291795	FBgn0031245	CG3625	2L	286831	286835	2L_286831_286835	693.735636261831	-0.736377383153023	0.225281226544683	-3.26870283177799	0.00108041708461514	0.0107954826344393	4
2L	286383	288292	FBgn0267996	CR46263	2L	286831	286835	2L_286831_286835	693.735636261831	-0.736377383153023	0.225281226544683	-3.26870283177799	0.00108041708461514	0.0107954826344393	4
2L	286383	288292	FBtr0347595	CR46263-RA	2L	286831	286835	2L_286831_286835	693.735636261831	-0.736377383153023	0.225281226544683	-3.26870283177799	0.00108041708461514	0.0107954826344393	4
2L	292959	294681	FBgn0017457	U2af38	2L	294344	294348	2L_294344_294348	74.6028317246825	1.30338085768583	0.326117535635979	3.9966598396619	6.42425098980572e-05	0.0013191953312111	4
2L	305935	355566	FBgn0004611	Plc21C	2L	311192	311196	2L_311192_311196	95.0409345833337	2.05485252475626	0.696072911740827	2.95206506401352	0.00315656410884949	0.0237714194462194	4
2L	305935	355566	FBgn0004611	Plc21C	2L	324573	324577	2L_324573_324577	335.69409214694	-0.793741721468506	0.29249324179532	-2.71370961119146	0.00665344608731056	0.0410124665693524	4
2L	305935	355566	FBgn0004611	Plc21C	2L	341512	341516	2L_341512_341516	15.7639330398909	2.4110526881032	0.690991987515304	3.48926287376061	0.000484354576932217	0.00591571647605974	4
2L	415067	418536	FBgn0263933	ebi	2L	418286	418290	2L_418286_418290	102.745071859283	0.689830252833773	0.234474182999753	2.94203073450734	0.00326067563294111	0.0243455917889895	4
2L	419952	420864	FBgn0002593	RpLP1	2L	420267	420271	2L_420267_420271	54.7750889767418	2.00200004713436	0.663341920854082	3.01805145159029	0.0025440570725466	0.0203251178867854	4
2L	453108	454654	FBgn0031256	CG4164	2L	453561	453565	2L_453561_453565	204.185568338173	-0.852628623977725	0.308180631043967	-2.76665221006729	0.00566351394421977	0.0363997309099149	4
2L	458876	472200	FBgn0031258	CG4297	2L	468630	468634	2L_468630_468634	56.6987178807626	3.1698581780192	0.58760625040736	5.39452767192603	6.87040388012304e-08	9.56787844816004e-06	4
2L	458876	472200	FBgn0031258	CG4297	2L	469700	469704	2L_469700_469704	170.51469872873	1.53041219941533	0.506012671137782	3.02445430066832	0.00249082099055669	0.0200201125424497	4
2L	458876	472200	FBgn0031258	CG4297	2L	469976	469980	2L_469976_469980	83.8352921480528	2.83647576313798	0.738326299879893	3.84176449301536	0.000122153012050506	0.0021323585607649	4
2L	476220	540560	FBgn0003963	ush	2L	491875	491879	2L_491875_491879	150.247080972143	-1.2208200344658	0.411652322554129	-2.96565807497727	0.00302036082621901	0.0230241121723248	4
2L	490835	492649	FBgn0267991	CR46258	2L	491875	491879	2L_491875_491879	150.247080972143	-1.2208200344658	0.411652322554129	-2.96565807497727	0.00302036082621901	0.0230241121723248	4
2L	490835	492649	FBtr0347589	CR46258-RA	2L	491875	491879	2L_491875_491879	150.247080972143	-1.2208200344658	0.411652322554129	-2.96565807497727	0.00302036082621901	0.0230241121723248	4
2L	540599	542580	FBgn0010602	lwr	2L	542058	542062	2L_542058_542062	17.3477531930613	1.50141266330478	0.565723722771555	2.65396801100925	0.00795513679946518	0.046747523663582	4
2L	542786	544653	FBgn0031260	Spp	2L	543338	543342	2L_543338_543342	174.900136070291	1.31219230329102	0.284477820966348	4.61263482275564	3.97596481302872e-06	0.000170001270744309	4
2L	542786	544653	FBgn0031260	Spp	2L	544206	544210	2L_544206_544210	20.3191370138211	4.29031933495184	0.822486869303438	5.21627699489634	1.82555121170226e-07	1.88417496109741e-05	4
2L	553742	560310	FBgn0260933	rempA	2L	558223	558227	2L_558223_558227	152.827166152551	1.03458852994145	0.325587754680366	3.17760270485945	0.00148498084371867	0.0136432748270497	4
2L	553742	560310	FBgn0260933	rempA	2L	558890	558894	2L_558890_558894	25.8693326228524	3.07247285799544	0.696348977578634	4.41226016971998	1.02297082425015e-05	0.00033827018385431	4
2L	560568	563819	FBgn0031264	CG11835	2L	561127	561131	2L_561127_561131	27.7583529564143	2.36812705179033	0.724938990308185	3.26665703383341	0.00108825433023559	0.0108516917901133	4
2L	566366	568121	FBgn0021874	Nle	2L	567842	567846	2L_567842_567846	257.199509646926	-1.21432381028079	0.26090909020535	-4.65420276972738	3.25236623973776e-06	0.000147134795367309	4
2L	568340	572907	FBgn0031266	CG2807	2L	568529	568533	2L_568529_568533	68.2430202993083	-0.732437959426946	0.272293362306642	-2.68988547213322	0.00714765446108009	0.043216852328528	4
2L	574291	575734	FBgn0031268	cold	2L	574894	574898	2L_574894_574898	251.150275681892	-1.40225983098164	0.21781519058904	-6.43784222390317	1.21183868959115e-10	1.12386622587866e-07	4
2L	737212	744395	FBgn0026438	Eaat2	2L	739891	739895	2L_739891_739895	163.942457154103	-1.25977684935645	0.394237301293406	-3.19547857400454	0.00139599147679547	0.0130410059257837	4
2L	737212	744395	FBgn0026438	Eaat2	2L	740135	740139	2L_740135_740139	286.537533777978	-1.23874097324558	0.350193336851358	-3.53730594757538	0.000404231111657681	0.00517608357873855	4
2L	737212	744395	FBgn0026438	Eaat2	2L	740399	740403	2L_740399_740403	146.825530184128	-1.20470048422577	0.400174708457211	-3.0104363388437	0.00260872627774953	0.020695490871157	4
2L	818079	819508	FBgn0031284	CG3876	2L	819492	819496	2L_819492_819496	44.3860716781263	1.28416511012533	0.438219143490405	2.93041764423385	0.00338506708212443	0.0250268712806937	4
2L	833584	851071	FBgn0020304	drongo	2L	838552	838556	2L_838552_838556	56.4073993307655	2.9711418581689	0.617050415496822	4.81507148127704	1.47147207579575e-06	8.25249514480681e-05	4
2L	833584	851071	FBgn0020304	drongo	2L	845259	845263	2L_845259_845263	51.1951031963498	1.36017451531652	0.391777262559837	3.47180565413436	0.000516970446365022	0.0062180265651697	4
2L	851251	852730	FBgn0031287	CG4291	2L	851917	851921	2L_851917_851921	49.9448787782644	2.92178154751676	0.603608038428815	4.84052789476118	1.29494676905663e-06	7.5503361001096e-05	4
2L	852768	854539	FBgn0020545	kraken	2L	852887	852891	2L_852887_852891	76.4916541399187	-0.992617492231623	0.370239142275341	-2.68101715591548	0.00733987528791794	0.0440784073016603	4
2L	852768	854539	FBgn0020545	kraken	2L	853998	854002	2L_853998_854002	161.417165005412	1.5784021184047	0.352294748064582	4.48034529914522	7.45223779934287e-06	0.000268745953990894	4
2L	852768	854539	FBgn0020545	kraken	2L	854113	854117	2L_854113_854117	328.953079403822	1.44485825543934	0.314029908207194	4.6010211692513	4.20424692372053e-06	0.000177152948603122	4
2L	852768	854539	FBgn0020545	kraken	2L	854338	854342	2L_854338_854342	169.679003329007	1.30455974457846	0.336301033483589	3.87914283540886	0.000104825192019823	0.0019001115678891	4
2L	870465	877038	FBgn0053526	PNUTS	2L	871976	871980	2L_871976_871980	550.347495623139	-0.816756512155323	0.278469679324233	-2.93301774949919	0.00335684700527701	0.0248800343668373	4
2L	870465	877038	FBgn0053526	PNUTS	2L	872277	872281	2L_872277_872281	393.216503223905	-0.617532293622205	0.214319205763489	-2.8813670311175	0.00395954263141406	0.0280753611827539	4
2L	870465	877038	FBgn0053526	PNUTS	2L	875399	875403	2L_875399_875403	96.1919990478863	0.770406175429178	0.268214009390633	2.87235620980238	0.004074234413507	0.0286751357627284	4
2L	870465	877038	FBgn0053526	PNUTS	2L	876056	876060	2L_876056_876060	25.4818522255589	2.10019053832705	0.728210354105055	2.88404377456032	0.00392604174792623	0.0278888290793252	4
2L	877172	885141	FBgn0031292	CG15824	2L	879453	879457	2L_879453_879457	9.42458228233488	-2.88271421824539	0.670084951195252	-4.30201307028817	1.692533249027e-05	0.00049282444266271	4
2L	922793	958098	FBgn0028481	CG4341	2L	923982	923986	2L_923982_923986	33.2267811163828	1.1953835220274	0.444102870559705	2.69168159287251	0.00710927831962765	0.0430285241731142	4
2L	922793	958098	FBgn0028481	CG4341	2L	946888	946892	2L_946888_946892	43.733708852631	1.47670442765285	0.492410943331808	2.99892690779983	0.00270932295197676	0.0212602277159934	4
2L	922793	958098	FBgn0028481	CG4341	2L	947919	947923	2L_947919_947923	25.5917145806031	2.70194505796412	0.666934207094727	4.0512917604485	5.09356461569538e-05	0.00111025221263038	4
2L	922793	958098	FBgn0028481	CG4341	2L	955922	955926	2L_955922_955926	169.291825461988	0.859825071003441	0.253285145505791	3.39469205462656	0.000687058323885786	0.00771562307792311	4
2L	1008378	1048053	FBgn0031294	IA-2	2L	1008798	1008802	2L_1008798_1008802	33.246107473678	5.73398415750106	1.00931746823771	5.68105114391083	1.33869435689974e-08	3.07868429801874e-06	4
2L	1008378	1048053	FBgn0031294	IA-2	2L	1033998	1034002	2L_1033998_1034002	137.609046960175	0.907353685099189	0.305478093686175	2.97027415010431	0.00297534094301616	0.0227718026892175	4
2L	1008378	1048053	FBgn0031294	IA-2	2L	1036502	1036506	2L_1036502_1036506	57.8817387911104	1.97575120201416	0.653140495407453	3.02500184249273	0.00248631612680847	0.0199987551461842	4
2L	1008378	1048053	FBgn0031294	IA-2	2L	1041569	1041573	2L_1041569_1041573	238.134061621064	-1.17388114109525	0.24161079573498	-4.8585624558882	1.18241111233067e-06	7.07467690408153e-05	4
2L	1008378	1048053	FBgn0031294	IA-2	2L	1043230	1043234	2L_1043230_1043234	175.132357318412	0.98611175353247	0.30705878951423	3.21147541515587	0.00132055269208492	0.0125185715076044	4
2L	1049674	1077815	FBgn0003310	S	2L	1050780	1050784	2L_1050780_1050784	49.0298954817196	3.52001317372583	0.768756625697648	4.57883946109916	4.67562873752667e-06	0.000190663156630919	4
2L	1049674	1077815	FBgn0003310	S	2L	1056082	1056086	2L_1056082_1056086	63.3687326329341	2.17104451434803	0.49651444007535	4.37257074339783	1.22792008868505e-05	0.000387168437521777	4
2L	1049674	1077815	FBgn0003310	S	2L	1058315	1058319	2L_1058315_1058319	21.1401988833573	3.63630868596977	0.953302600228892	3.81443277831895	0.000136496083993091	0.0023147491629838	4
2L	1049674	1077815	FBgn0003310	S	2L	1067632	1067636	2L_1067632_1067636	401.701843674124	-0.739156822227651	0.254482896490297	-2.90454420482374	0.00367788263525818	0.0266001398901197	4
2L	1049674	1077815	FBgn0003310	S	2L	1071190	1071194	2L_1071190_1071194	17.1276973107843	1.78197891548285	0.550553843859634	3.23670234139201	0.00120919467387768	0.011725818678818	4
2L	1049674	1077815	FBgn0003310	S	2L	1071943	1071947	2L_1071943_1071947	16.4895188345211	1.42626351681036	0.525794870613102	2.71258545209327	0.00667605659601078	0.0411112483890993	4
2L	1049674	1077815	FBgn0003310	S	2L	1077183	1077187	2L_1077183_1077187	14.1782642284989	1.77398132545307	0.627694744143142	2.82618476895916	0.00471060835201193	0.0318340415095148	4
2L	1077948	1080803	FBgn0015905	ast	2L	1078078	1078082	2L_1078078_1078082	19.3710682532819	2.06701107279379	0.603126646300343	3.427159263271	0.000609931230260478	0.00706075878171014	4
2L	1080911	1085380	FBgn0031298	Atg4a	2L	1081791	1081795	2L_1081791_1081795	142.415663759742	0.944871039995039	0.321995690877619	2.93442138129158	0.003341701976847	0.024797222844601	4
2L	1080911	1085380	FBgn0031298	Atg4a	2L	1082255	1082259	2L_1082255_1082259	126.957613897438	0.858326608610763	0.28450582384098	3.01690347502522	0.00255371114782266	0.0203758765661247	4
2L	1103254	1108373	FBgn0261938	mtRNApol	2L	1103548	1103552	2L_1103548_1103552	76.9934520177902	2.88591318630624	0.690687405692345	4.17832026836135	2.93669932032091e-05	0.0007391241935365	4
2L	1103254	1108373	FBgn0261938	mtRNApol	2L	1104980	1104984	2L_1104980_1104984	22.9736742244077	2.25121572409035	0.560107064500988	4.01925965010994	5.83813041929568e-05	0.00122935804003495	4
2L	1129316	1132411	FBgn0031304	CG4552	2L	1130526	1130530	2L_1130526_1130530	19.1636680166778	6.02803071857553	1.2831514121744	4.69783274318387	2.62936607848835e-06	0.00012582222077289	4
2L	1134693	1141156	FBgn0031306	CG4577	2L	1134908	1134912	2L_1134908_1134912	48.4762210495499	5.65899998927876	1.07661641922172	5.25628244957442	1.46996475981864e-07	1.62301843719089e-05	4
2L	1134693	1141156	FBgn0031306	CG4577	2L	1136219	1136223	2L_1136219_1136223	68.2849134194857	4.09722413713719	0.800597725454138	5.11770644216238	3.09273466417985e-07	2.7429963117884e-05	4
2L	1151678	1158262	FBgn0261458	capt	2L	1154533	1154537	2L_1154533_1154537	15.6492841374491	3.99908512775039	0.892835869786335	4.47908206096986	7.49647126084175e-06	0.000269833541373674	4
2L	1151678	1158262	FBgn0261458	capt	2L	1154796	1154800	2L_1154796_1154800	10.4603363302782	6.04413717720178	1.35156404149599	4.47195766655036	7.75067730988832e-06	0.00027611612622801	4
2L	1151678	1158262	FBgn0261458	capt	2L	1155372	1155376	2L_1155372_1155376	58.0370718278011	2.93738407557867	0.647580861733671	4.5359340418351	5.73491025763389e-06	0.00022127382713069	4
2L	1151678	1158262	FBgn0261458	capt	2L	1156828	1156832	2L_1156828_1156832	2.61083771693809	4.47282344052206	1.45153936604564	3.08143447236098	0.00206005813988291	0.017378002231717	4
2L	1151678	1158262	FBgn0261458	capt	2L	1156905	1156909	2L_1156905_1156909	38.8499119654171	2.9146761628276	0.706642208943113	4.12468449512366	3.71243305856497e-05	0.00087929047413947	4
2L	1256417	1296596	FBgn0041097	robo3	2L	1263271	1263275	2L_1263271_1263275	73.9706800764696	-1.27204597683789	0.478421007986431	-2.65884222390579	0.00784096726569941	0.0462467315559735	4
2L	1256417	1296596	FBgn0041097	robo3	2L	1263572	1263576	2L_1263572_1263576	39.3549576226752	-2.55945509359147	0.745019487861117	-3.43542032831843	0.000591635398706603	0.00690108290168324	4
2L	1256417	1296596	FBgn0041097	robo3	2L	1263930	1263934	2L_1263930_1263934	224.029455866987	-0.923347196993222	0.293170609403089	-3.14952170298792	0.00163537961106491	0.0146551348791863	4
2L	1500830	1504204	FBgn0264873	CR44064	2L	1502918	1502922	2L_1502918_1502922	12.8936211189991	1.75958114218054	0.627962022031069	2.80205025216236	0.00507789632606319	0.0336158969405001	4
2L	1500830	1504204	FBtr0334819	CR44064-RA	2L	1502918	1502922	2L_1502918_1502922	12.8936211189991	1.75958114218054	0.627962022031069	2.80205025216236	0.00507789632606319	0.0336158969405001	4
2L	1651258	1704682	FBgn0086758	chinmo	2L	1662226	1662230	2L_1662226_1662230	22.8456737766918	3.61205276255624	0.836277158705794	4.31920533157474	1.56592038198537e-05	0.000465689839263975	4
2L	1651258	1704682	FBgn0086758	chinmo	2L	1666230	1666234	2L_1666230_1666234	39.7365141634421	4.55093392586956	0.799314680322514	5.69354478017757	1.24428562135065e-08	2.95617029674708e-06	4
2L	1651258	1704682	FBgn0086758	chinmo	2L	1666833	1666837	2L_1666833_1666837	64.8957367428021	5.58243971313948	0.822701402338065	6.78549920697174	1.15685786644925e-11	1.96101964852857e-08	4
2L	1651258	1704682	FBgn0086758	chinmo	2L	1667627	1667631	2L_1667627_1667631	40.3794867828051	4.87138286747329	0.77143761773759	6.31468151859082	2.70718401912047e-10	1.93559120187193e-07	4
2L	1651258	1704682	FBgn0086758	chinmo	2L	1694901	1694905	2L_1694901_1694905	40.6878935100146	4.92883932497733	0.890013379934581	5.53793845811579	3.0605275985219e-08	5.46293505040488e-06	4
2L	1651258	1704682	FBgn0086758	chinmo	2L	1700768	1700772	2L_1700768_1700772	30.0092547045477	4.40037402598884	0.730581600615685	6.02311093282462	1.71096086824864e-09	7.23875020959329e-07	4
2L	1651258	1704682	FBgn0086758	chinmo	2L	1701327	1701331	2L_1701327_1701331	42.7666333303994	5.36011698615015	0.814548773133009	6.58047395435078	4.68950979540276e-11	5.65929580864911e-08	4
2L	1707132	1710421	FBgn0031356	CG17660	2L	1709742	1709746	2L_1709742_1709746	51.604980487541	1.57551925109053	0.491442973265131	3.20590452361712	0.00134638653540299	0.0126971661317475	4
2L	1710462	1711465	FBgn0031357	mRpL48	2L	1710894	1710898	2L_1710894_1710898	50.3429035212718	3.62334055599911	0.692206649473585	5.23447811250386	1.6545167499054e-07	1.75579073537639e-05	4
2L	1716244	1724388	FBgn0031359	Rim2	2L	1719812	1719816	2L_1719812_1719816	126.025248624627	-2.23955194816193	0.467081309448724	-4.79477963013587	1.62853754165313e-06	8.86342724456095e-05	4
2L	1716244	1724388	FBgn0031359	Rim2	2L	1722375	1722379	2L_1722375_1722379	311.90097424055	-0.833042426578254	0.289941053717712	-2.87314409565921	0.00406408703555183	0.028623393059681	4
2L	1724768	1729636	FBgn0000579	Eno	2L	1727659	1727663	2L_1727659_1727663	444.733121826638	-2.27303772395428	0.273158250552949	-8.32132186874462	8.6987673615648e-17	7.24264136132476e-13	4
2L	1724768	1729636	FBgn0000579	Eno	2L	1728200	1728204	2L_1728200_1728204	658.887292261247	-1.32525099548542	0.331185567474091	-4.00153607415002	6.29325980460237e-05	0.00129969981654449	4
2L	1724768	1729636	FBgn0000579	Eno	2L	1728542	1728546	2L_1728542_1728546	229.712967434052	-1.27992493652153	0.337407599012577	-3.79340874440062	0.000148593255424569	0.00246327950782034	4
2L	1724768	1729636	FBgn0000579	Eno	2L	1729373	1729377	2L_1729373_1729377	55.8999671401424	-1.79469445736915	0.392506142384269	-4.57239839985005	4.82173039827791e-06	0.000195018186886354	4
2L	1728732	1729762	FBgn0260648	Rrp40	2L	1729373	1729377	2L_1729373_1729377	55.8999671401424	-1.79469445736915	0.392506142384269	-4.57239839985005	4.82173039827791e-06	0.000195018186886354	4
2L	1729887	1731070	FBgn0031360	CG31937	2L	1730429	1730433	2L_1730429_1730433	96.5086956295406	-1.33817232781688	0.39010653713686	-3.43027404164573	0.000602971941114441	0.00700045856286192	4
2L	1729887	1731070	FBgn0031360	CG31937	2L	1730784	1730788	2L_1730784_1730788	97.6202430877427	-1.23964175085816	0.363345031522831	-3.41174818233414	0.000645477124146168	0.00737814971665028	4
2L	1731033	1732356	FBgn0031361	CG17652	2L	1731438	1731442	2L_1731438_1731442	27.4301585052254	2.05052605263345	0.574735140252485	3.56777567443091	0.000360024520050169	0.00474234851019563	4
2L	1731033	1732356	FBgn0031361	CG17652	2L	1731779	1731783	2L_1731779_1731783	126.897483573313	2.48845966282732	0.459102533763713	5.42026993932483	5.95091096146128e-08	8.68921262600956e-06	4
2L	1945150	1945709	FBgn0040719	CG15357	2L	1945347	1945351	2L_1945347_1945351	16.2499689594847	3.24201382151398	0.717520090236581	4.51835964682887	6.23205629062098e-06	0.000235347013333212	4
2L	1973957	1975413	FBgn0267972	Der-1	2L	1974656	1974660	2L_1974656_1974660	65.0165275938481	0.904444578379919	0.319383773342792	2.83184261026682	0.00462806229004795	0.0314372203176539	4
2L	2009859	2030788	FBgn0031384	CG4238	2L	2012655	2012659	2L_2012655_2012659	647.9368824662	-1.18885064612684	0.360459593008133	-3.29815232882432	0.000973233208758708	0.00999729773845067	4
2L	2009859	2030788	FBgn0031384	CG4238	2L	2013202	2013206	2L_2013202_2013206	412.466717398749	-0.97200151228939	0.355801143515134	-2.73186730848167	0.00629764988707332	0.0393891118717801	4
2L	2009859	2030788	FBgn0031384	CG4238	2L	2013255	2013259	2L_2013255_2013259	267.807420253148	-1.21601010336416	0.309419934361887	-3.92996691008911	8.49575524379608e-05	0.00162586604013204	4
2L	2009859	2030788	FBgn0031384	CG4238	2L	2016137	2016141	2L_2016137_2016141	492.388637860761	-0.827416986287044	0.312867488840546	-2.64462437229692	0.00817816459891363	0.0476613226029958	4
2L	2009859	2030788	FBgn0031384	CG4238	2L	2017768	2017772	2L_2017768_2017772	170.325629364683	0.943695071942742	0.34747490025288	2.715865437348	0.00661027791263942	0.0408064238967794	4
2L	2013179	2013250	FBgn0051669	tRNA:CR31669	2L	2013202	2013206	2L_2013202_2013206	412.466717398749	-0.97200151228939	0.355801143515134	-2.73186730848167	0.00629764988707332	0.0393891118717801	4
2L	2032519	2036041	FBgn0259192	CG42296	2L	2032774	2032778	2L_2032774_2032778	16.3816028975776	3.09803133566785	0.736124261542469	4.20857115777744	2.56990601172359e-05	0.000668771271233038	4
2L	2058790	2109878	FBgn0053516	dpr3	2L	2083536	2083540	2L_2083536_2083540	13.0472578676242	6.89989011245914	1.32029416177134	5.22602486040087	1.73193083123948e-07	1.81091480101055e-05	4
2L	2058790	2109878	FBgn0053516	dpr3	2L	2096951	2096955	2L_2096951_2096955	30.3577426065963	-1.90865168087518	0.511812787844671	-3.72919889108834	0.00019208949378856	0.00297915627654477	4
2L	2058790	2109878	FBgn0053516	dpr3	2L	2099331	2099335	2L_2099331_2099335	44.4380545306373	5.35188766099792	1.06084082875452	5.04494879526959	4.53642838133881e-07	3.60273767980455e-05	4
2L	2083362	2084419	FBgn0264864	CR44055	2L	2083536	2083540	2L_2083536_2083540	13.0472578676242	6.89989011245914	1.32029416177134	5.22602486040087	1.73193083123948e-07	1.81091480101055e-05	4
2L	2083362	2084419	FBtr0334780	CR44055-RA	2L	2083536	2083540	2L_2083536_2083540	13.0472578676242	6.89989011245914	1.32029416177134	5.22602486040087	1.73193083123948e-07	1.81091480101055e-05	4
2L	2130813	2137296	FBgn0004507	GlyP	2L	2135217	2135221	2L_2135217_2135221	269.52991981249	-0.943974104596429	0.341684093899162	-2.76271012157509	0.00573236516187894	0.036733404673923	4
2L	2137350	2145187	FBgn0031390	tho2	2L	2145020	2145024	2L_2145020_2145024	21.8761986382473	1.55081975986831	0.587784836872553	2.6384140293918	0.00832948172402547	0.0483096605131733	4
2L	2151754	2155389	FBgn0031392	AIF	2L	2151863	2151867	2L_2151863_2151867	270.817675824209	0.66729450161116	0.170995739159681	3.90240426393327	9.52419130815625e-05	0.00177002113119938	4
2L	2189914	2192386	FBgn0031395	CG10874	2L	2190394	2190398	2L_2190394_2190398	519.84983911147	-1.23618858616719	0.316057958399629	-3.91127181997466	9.18113715051564e-05	0.00172164145757845	4
2L	2189914	2192386	FBgn0031395	CG10874	2L	2190817	2190821	2L_2190817_2190821	566.768431475696	-1.32227821166403	0.328197771476432	-4.02890673424021	5.60368425959784e-05	0.0011929363411224	4
2L	2190191	2191272	FBgn0264874	CR44065	2L	2190394	2190398	2L_2190394_2190398	519.84983911147	-1.23618858616719	0.316057958399629	-3.91127181997466	9.18113715051564e-05	0.00172164145757845	4
2L	2190191	2191272	FBgn0264874	CR44065	2L	2190817	2190821	2L_2190817_2190821	566.768431475696	-1.32227821166403	0.328197771476432	-4.02890673424021	5.60368425959784e-05	0.0011929363411224	4
2L	2190191	2191272	FBtr0334811	CR44065-RA	2L	2190394	2190398	2L_2190394_2190398	519.84983911147	-1.23618858616719	0.316057958399629	-3.91127181997466	9.18113715051564e-05	0.00172164145757845	4
2L	2190191	2191272	FBtr0334811	CR44065-RA	2L	2190817	2190821	2L_2190817_2190821	566.768431475696	-1.32227821166403	0.328197771476432	-4.02890673424021	5.60368425959784e-05	0.0011929363411224	4
2L	2214266	2215167	FBgn0085203	CG34174	2L	2214767	2214771	2L_2214767_2214771	52.6979384646784	1.60385242438064	0.357779717608752	4.48279303002447	7.36723754023922e-06	0.000266386154788782	4
2L	2214972	2216311	FBgn0031398	CG10880	2L	2215345	2215349	2L_2215345_2215349	56.9922630380622	1.38551544026435	0.322374960970378	4.29783825671146	1.72471939666659e-05	0.000499509024268348	4
2L	2217290	2220625	FBgn0031399	mio	2L	2217903	2217907	2L_2217903_2217907	111.594966054062	-0.722266858596218	0.25911953593495	-2.78738866982819	0.00531347080394441	0.0347440858567078	4
2L	2226342	2231099	FBgn0267378	sau	2L	2227030	2227034	2L_2227030_2227034	123.486790009544	1.85615214611926	0.614599871619315	3.02009849307122	0.00252692496958514	0.0202293144688258	4
2L	2226753	2227604	FBgn0264945	CR44114	2L	2227030	2227034	2L_2227030_2227034	123.486790009544	1.85615214611926	0.614599871619315	3.02009849307122	0.00252692496958514	0.0202293144688258	4
2L	2226753	2227604	FBtr0335164	CR44114-RA	2L	2227030	2227034	2L_2227030_2227034	123.486790009544	1.85615214611926	0.614599871619315	3.02009849307122	0.00252692496958514	0.0202293144688258	4
2L	2308761	2357356	FBgn0031413	CG9967	2L	2328196	2328200	2L_2328196_2328200	118.716328911023	-1.16008756220953	0.291629376787237	-3.97795165559021	6.9511499924859e-05	0.00139734874473939	4
2L	2308761	2357356	FBgn0031413	CG9967	2L	2332487	2332491	2L_2332487_2332491	224.5174216028	-0.826658067600899	0.195841657841788	-4.22105325654831	2.4316347403501e-05	0.000642256686285184	4
2L	2308761	2357356	FBgn0031413	CG9967	2L	2344661	2344665	2L_2344661_2344665	10.1816334969036	2.74005203645005	0.892145906655555	3.07130483479082	0.00213125441705144	0.017821188644806	4
2L	2308761	2357356	FBgn0031413	CG9967	2L	2349239	2349243	2L_2349239_2349243	70.4824871345402	1.17005351456933	0.339575008872173	3.44564082750207	0.000569707029572978	0.0067036496169548	4
2L	2308761	2357356	FBgn0031413	CG9967	2L	2350071	2350075	2L_2350071_2350075	96.59914170923	1.53228976222549	0.290957556070726	5.26636868592964	1.39148695949166e-07	1.56489704788806e-05	4
2L	2311680	2358944	FBgn0031414	eys	2L	2328196	2328200	2L_2328196_2328200	118.716328911023	-1.16008756220953	0.291629376787237	-3.97795165559021	6.9511499924859e-05	0.00139734874473939	4
2L	2311680	2358944	FBgn0031414	eys	2L	2332487	2332491	2L_2332487_2332491	224.5174216028	-0.826658067600899	0.195841657841788	-4.22105325654831	2.4316347403501e-05	0.000642256686285184	4
2L	2311680	2358944	FBgn0031414	eys	2L	2344661	2344665	2L_2344661_2344665	10.1816334969036	2.74005203645005	0.892145906655555	3.07130483479082	0.00213125441705144	0.017821188644806	4
2L	2311680	2358944	FBgn0031414	eys	2L	2349239	2349243	2L_2349239_2349243	70.4824871345402	1.17005351456933	0.339575008872173	3.44564082750207	0.000569707029572978	0.0067036496169548	4
2L	2311680	2358944	FBgn0031414	eys	2L	2350071	2350075	2L_2350071_2350075	96.59914170923	1.53228976222549	0.290957556070726	5.26636868592964	1.39148695949166e-07	1.56489704788806e-05	4
2L	2311680	2358944	FBgn0031414	eys	2L	2358415	2358419	2L_2358415_2358419	24.6089109353706	2.91080911618369	0.952209555100487	3.0568997135053	0.00223639085015195	0.0184787767954127	4
2L	2372455	2374627	FBgn0031418	CG3609	2L	2374266	2374270	2L_2374266_2374270	218.786583407127	0.823040016261472	0.264981268292373	3.10603093405589	0.00189616878252704	0.0163643732509779	4
2L	2374713	2375697	FBgn0031419	CG15390	2L	2375450	2375454	2L_2375450_2375454	98.7118832683959	0.926360406897838	0.304901279092144	3.03823063535881	0.00237971747430581	0.0193654862209326	4
2L	2374955	2375582	FBgn0266317	CR44982	2L	2375450	2375454	2L_2375450_2375454	98.7118832683959	0.926360406897838	0.304901279092144	3.03823063535881	0.00237971747430581	0.0193654862209326	4
2L	2374955	2375582	FBtr0344047	CR44982-RA	2L	2375450	2375454	2L_2375450_2375454	98.7118832683959	0.926360406897838	0.304901279092144	3.03823063535881	0.00237971747430581	0.0193654862209326	4
2L	2579201	2580172	FBgn0031436	ND-B17.2	2L	2579846	2579850	2L_2579846_2579850	133.683910536145	0.643812115726411	0.238408644002009	2.70045626248764	0.00692444409805631	0.0422026261299054	4
2L	2580292	2581423	FBgn0031437	Arpc5	2L	2580403	2580407	2L_2580403_2580407	207.453758223675	0.806423966283757	0.247196341599374	3.26228115297398	0.00110519471223115	0.0109745144633408	4
2L	2677734	2719431	FBgn0051690	CG31690	2L	2710084	2710088	2L_2710084_2710088	23.3139730050172	3.91912565363898	0.683919732114942	5.73038833302783	1.00200973294688e-08	2.54559954794265e-06	4
2L	2739986	2743377	FBgn0031450	Hrs	2L	2743302	2743306	2L_2743302_2743306	118.598363642728	1.06692271749479	0.301040617659356	3.54411549441501	0.000393932639133922	0.00507461369115628	4
2L	2745098	2746944	FBgn0031452	Cwc25	2L	2746806	2746810	2L_2746806_2746810	30.6093030802172	2.80408011170191	0.758349081684655	3.69761127088427	0.000217637829579599	0.0032667496966732	4
2L	2746880	2753068	FBgn0250906	Pgk	2L	2747528	2747532	2L_2747528_2747532	21.514412429641	3.72260501401423	0.892973074466013	4.16877632759566	3.06239329806451e-05	0.000761873523987269	4
2L	2763416	2765665	FBgn0031457	CG3077	2L	2764325	2764329	2L_2764325_2764329	25.6388771594074	1.88474941550784	0.582908800266867	3.23335213783865	0.00122346652063652	0.0118344563709548	4
2L	2766233	2767281	FBgn0031458	aph-1	2L	2766749	2766753	2L_2766749_2766753	174.941907257651	0.890948314269997	0.339168233195535	2.62686250382521	0.00861761475627305	0.049525116043797	4
2L	2766233	2767281	FBgn0031458	aph-1	2L	2767242	2767246	2L_2767242_2767246	110.116241268968	0.945116467319225	0.300818064765753	3.14182084794405	0.00167900735979721	0.0149364139937836	4
2L	2767286	2767845	FBgn0026324	Taf10b	2L	2767683	2767687	2L_2767683_2767687	64.2780493762616	2.65028517835362	0.665972696227928	3.97957032377581	6.90399358345701e-05	0.00138961532876936	4
2L	2768590	2770069	FBgn0019830	colt	2L	2768784	2768788	2L_2768784_2768788	132.240583611185	1.10072814794809	0.272883313717687	4.03369532915764	5.49064991446601e-05	0.00117450168369244	4
2L	2772327	2799979	FBgn0004242	Syt1	2L	2780061	2780065	2L_2780061_2780065	4.05316375137287	4.2678439965687	1.4570892792283	2.92902024427016	0.00340032275366682	0.0251063032082261	4
2L	2772327	2799979	FBgn0004242	Syt1	2L	2780069	2780073	2L_2780069_2780073	29.1812030382231	2.38731046313221	0.767471028865473	3.11061964991863	0.0018669524267539	0.016169473200299	4
2L	2772327	2799979	FBgn0004242	Syt1	2L	2785860	2785864	2L_2785860_2785864	69.4079967651516	3.39373695409054	0.801449163071295	4.2345005902622	2.29060183418211e-05	0.000615311506264494	4
2L	2772327	2799979	FBgn0004242	Syt1	2L	2787014	2787018	2L_2787014_2787018	55.3186624748808	2.384721216886	0.7887533607642	3.02340545918628	0.00249947112224465	0.0200707311561748	4
2L	2772327	2799979	FBgn0004242	Syt1	2L	2790836	2790840	2L_2790836_2790840	53.107931467457	2.95600133670825	0.806442794386862	3.66548173941551	0.00024687342733981	0.00358931736023957	4
2L	2772327	2799979	FBgn0004242	Syt1	2L	2791977	2791981	2L_2791977_2791981	58.5231979579714	3.00727473359578	0.823834980165462	3.6503363003496	0.000261897180386312	0.00375174892995309	4
2L	2772327	2799979	FBgn0004242	Syt1	2L	2792040	2792044	2L_2792040_2792044	36.867162148355	1.90829734238674	0.548853215164681	3.47688104881405	0.000507282821940705	0.00612684094914502	4
2L	2772327	2799979	FBgn0004242	Syt1	2L	2793516	2793520	2L_2793516_2793520	12.0226199468124	2.98253058327816	0.992131641935002	3.00618431790079	0.00264548585732813	0.0209003099473792	4
2L	2772327	2799979	FBgn0004242	Syt1	2L	2793809	2793813	2L_2793809_2793813	126.178307791349	-0.83969480242651	0.286088160720925	-2.93509105833157	0.00333449818652552	0.0247552495450959	4
2L	2815970	2830248	FBgn0031464	Duox	2L	2821506	2821510	2L_2821506_2821510	27.562600423573	2.12981982123715	0.80580797731688	2.64308604678855	0.00821541541396177	0.0478194596197609	4
2L	2877091	2878232	FBgn0031479	Prx6005	2L	2877370	2877374	2L_2877370_2877374	311.751635987945	-1.12733456796988	0.373073299990316	-3.02175086772262	0.00251317295505837	0.0201535700450691	4
2L	2880704	2885850	FBgn0024947	NTPase	2L	2882414	2882418	2L_2882414_2882418	285.268754711414	-1.05647286312385	0.294790104663079	-3.58381386081908	0.000338613437572177	0.00453072921770646	4
2L	2885929	2954406	FBgn0041111	lilli	2L	2890646	2890650	2L_2890646_2890650	117.685371841176	2.9171638513924	0.942398177188134	3.09546847819298	0.001965022582486	0.0167960675984588	4
2L	2885929	2954406	FBgn0041111	lilli	2L	2899429	2899433	2L_2899429_2899433	49.9077467224684	3.93211463741355	0.820137452402131	4.7944580824795	1.63115165453127e-06	8.87576747662503e-05	4
2L	2885929	2954406	FBgn0041111	lilli	2L	2903758	2903762	2L_2903758_2903762	27.2956245300413	2.60158118139117	0.744717818678042	3.49337845307538	0.000476950050885151	0.00584824157244391	4
2L	2954762	2968434	FBgn0010263	Rbp9	2L	2958946	2958950	2L_2958946_2958950	564.061363907785	1.16383764088243	0.3436933032926	3.38626801783104	0.000708501504268485	0.00789649390571186	4
2L	2954762	2968434	FBgn0010263	Rbp9	2L	2959940	2959944	2L_2959940_2959944	118.936693342477	1.26700853765305	0.37322930457394	3.39471880188884	0.000686991210495749	0.00771539569596434	4
2L	2954762	2968434	FBgn0010263	Rbp9	2L	2960994	2960998	2L_2960994_2960998	103.369645573144	2.46492843505363	0.558532776937117	4.41322073982982	1.01844061851084e-05	0.000337236913941148	4
2L	2954762	2968434	FBgn0010263	Rbp9	2L	2962993	2962997	2L_2962993_2962997	27.4736984446269	2.57465907170302	0.638246188979665	4.03395917775711	5.48448500670932e-05	0.00117347715477501	4
2L	2954762	2968434	FBgn0010263	Rbp9	2L	2965602	2965606	2L_2965602_2965606	132.654149105099	1.87788539698704	0.52997012493801	3.54337972769069	0.000395033451542531	0.00508546710207878	4
2L	2954762	2968434	FBgn0010263	Rbp9	2L	2967532	2967536	2L_2967532_2967536	40.4370981155083	2.83408579818489	0.729182658501463	3.8866609965865	0.000101632530127067	0.00185772254022612	4
2L	2972891	2974858	FBgn0260639	gammaTub23C	2L	2972966	2972970	2L_2972966_2972970	358.568771738486	-1.0847623103221	0.316766791978491	-3.42448241984836	0.000615971696406762	0.00711523892319421	4
2L	2979562	2987723	FBgn0250786	Chd1	2L	2985100	2985104	2L_2985100_2985104	222.785360832852	-0.640121396060901	0.216981669506451	-2.95011738787396	0.00317653213639155	0.0238824459321288	4
2L	3035493	3037403	FBgn0031497	CG17259	2L	3037131	3037135	2L_3037131_3037135	10.9125232975661	2.39008053012169	0.875697085149219	2.72934622103306	0.00634600390502977	0.0396056992550421	4
2L	3035493	3037403	FBgn0031497	CG17259	2L	3037137	3037141	2L_3037137_3037141	34.4011212752831	1.42345600986448	0.432244309749087	3.29317466478801	0.000990629131906299	0.0101276269169335	4
2L	3037230	3038793	FBgn0031498	CG17260	2L	3037661	3037665	2L_3037661_3037665	41.5697112246413	1.81688780594897	0.424059289995897	4.28451362536251	1.83139385577496e-05	0.00052160998876108	4
2L	3068345	3144786	FBgn0015600	toc	2L	3095530	3095534	2L_3095530_3095534	183.69535595062	-0.630056301319017	0.20000777370181	-3.15015906460897	0.00163181591308151	0.0146325496015413	4
2L	3068345	3144786	FBgn0015600	toc	2L	3120354	3120358	2L_3120354_3120358	68.3384253138917	-1.10662119881045	0.315867891303504	-3.50343048242008	0.000459306525689064	0.00568995912987492	4
2L	3068345	3144786	FBgn0015600	toc	2L	3128110	3128114	2L_3128110_3128114	60.4412925641428	2.90854723813222	0.58772009800303	4.94886468578317	7.46476184615319e-07	5.09251146372269e-05	4
2L	3144953	3145848	FBgn0031505	ND-B14.5B	2L	3145665	3145669	2L_3145665_3145669	118.116211265184	0.763207040027671	0.2691219497806	2.83591524455686	0.00456945706052975	0.0311457541885185	4
2L	3146056	3159643	FBgn0011648	Mad	2L	3155671	3155675	2L_3155671_3155675	30.4661883441192	-0.987208738456154	0.368237676685968	-2.68090095326678	0.00734242447256849	0.0440924441088711	4
2L	3163645	3169462	FBgn0014906	Hydr2	2L	3167932	3167936	2L_3167932_3167936	68.186114360071	-0.923923833018016	0.276226222088803	-3.34480856318191	0.00082339382207241	0.00881985170208162	4
2L	3163645	3169462	FBgn0014906	Hydr2	2L	3168590	3168594	2L_3168590_3168594	257.632152710819	-0.8259252910629	0.282765285985558	-2.92088644539303	0.00349037020780848	0.0255888503142433	4
2L	3169820	3171092	FBgn0264744	CG44002	2L	3170145	3170149	2L_3170145_3170149	314.175948532802	-0.831768680180955	0.267697313637214	-3.10712374689039	0.00188917299682628	0.0163228780132306	4
2L	3171035	3172799	FBgn0264745	CR44003	2L	3171120	3171124	2L_3171120_3171124	399.058492770114	-1.26134444213315	0.396802128226659	-3.17877438755231	0.00147899160600672	0.0136028964225621	4
2L	3171035	3172799	FBgn0264745	CR44003	2L	3171513	3171517	2L_3171513_3171517	310.334835813749	-1.06451790986093	0.401330703115183	-2.65247064726919	0.00799050751176534	0.0469004623986219	4
2L	3171035	3172799	FBgn0264745	CR44003	2L	3171981	3171985	2L_3171981_3171985	76.6194755626407	-1.10257425601841	0.325165410697453	-3.39081039909342	0.000696862925498135	0.00779733440558684	4
2L	3175112	3200496	FBgn0085422	CG34393	2L	3191280	3191284	2L_3191280_3191284	219.716861995522	1.73620913911774	0.338574607547932	5.12799572210076	2.92843095243759e-07	2.65241649083417e-05	4
2L	3334875	3354829	FBgn0020445	E23	2L	3338959	3338963	2L_3338959_3338963	18.3800112791501	-1.6748216447365	0.583957077035332	-2.86805607912029	0.00413002322065794	0.0289579045541141	4
2L	3334875	3354829	FBgn0020445	E23	2L	3342907	3342911	2L_3342907_3342911	47.0501418245779	-2.26963428854986	0.430218917452889	-5.27553344698841	1.32370464817986e-07	1.51920072358695e-05	4
2L	3358640	3373372	FBgn0085423	CG34394	2L	3362393	3362397	2L_3362393_3362397	155.203825698807	3.03844338982371	0.742350588018442	4.09300327751371	4.25821699287877e-05	0.000973865488174788	4
2L	3358640	3373372	FBgn0085423	CG34394	2L	3364568	3364572	2L_3364568_3364572	169.967062234635	1.40184561530475	0.303151105895381	4.6242470769298	3.75961513950727e-06	0.000162912837238672	4
2L	3358640	3373372	FBgn0085423	CG34394	2L	3365046	3365050	2L_3365046_3365050	123.272102410263	1.34953312365306	0.273300050334827	4.93791758179227	7.89611982298207e-07	5.29228178677607e-05	4
2L	3373567	3375711	FBgn0031528	CG15412	2L	3375704	3375708	2L_3375704_3375708	66.2600988075588	2.3297832424011	0.469737872304992	4.9597517674462	7.05833152895982e-07	4.89899163792449e-05	4
2L	3375832	3376737	FBgn0031529	CG9662	2L	3376613	3376617	2L_3376613_3376617	152.860661144174	1.72235719470326	0.280083822738436	6.14943475800719	7.77595633880311e-10	4.19971033372768e-07	4
2L	3404460	3426719	FBgn0031530	pgant2	2L	3422129	3422133	2L_3422129_3422133	33.1865960413746	3.95442752005486	0.964024401921315	4.101999401855	4.09595332417284e-05	0.000945023614620985	4
2L	3449683	3452106	FBgn0031534	Snx1	2L	3451908	3451912	2L_3451908_3451912	94.3587584502112	1.23114594185238	0.432552234085383	2.84623646541925	0.00442393301103259	0.0304032108802778	4
2L	3467342	3470004	FBgn0031540	CG3238	2L	3468302	3468306	2L_3468302_3468306	150.350996865553	2.51828150099555	0.757248547248687	3.32556795274844	0.000882385883783803	0.00928658444787785	4
2L	3510328	3514656	FBgn0053123	CG33123	2L	3514326	3514330	2L_3514326_3514330	239.255935134691	0.694857368257816	0.241651498885696	2.87545234133429	0.00403449047366915	0.0284697797150015	4
2L	3514872	3517264	FBgn0031544	CG17593	2L	3516102	3516106	2L_3516102_3516106	93.0369251809825	-1.06658994487188	0.36685617921526	-2.90737898201255	0.00364471338104619	0.0264222107133258	4
2L	3530789	3532678	FBgn0031550	Che-13	2L	3531607	3531611	2L_3531607_3531611	50.7073754157125	1.43692217152074	0.491811443064725	2.92169324602646	0.00348134232153702	0.0255358294930623	4
2L	3718185	3729145	FBgn0003386	Shaw	2L	3718233	3718237	2L_3718233_3718237	278.402649076883	-0.66851668987727	0.25253738703221	-2.64719888699888	0.00811616037820073	0.0474031916724648	4
2L	3718185	3729145	FBgn0003386	Shaw	2L	3724847	3724851	2L_3724847_3724851	67.2678057385772	1.79859961359587	0.551364453696654	3.26208844537775	0.00110594631887259	0.010979451685723	4
2L	3730466	3754617	FBgn0031568	CG10019	2L	3735513	3735517	2L_3735513_3735517	21.2542645482514	3.48157789036898	0.815206001288906	4.27079521601206	1.94777200065167e-05	0.000546366588903895	4
2L	3803545	3810671	FBgn0021800	Reph	2L	3809580	3809584	2L_3809580_3809584	513.713138711776	-0.69167752430828	0.226683671679052	-3.05128957540261	0.00227860701220731	0.0187398825714948	4
2L	3810801	3813410	FBgn0031573	CG3407	2L	3811187	3811191	2L_3811187_3811191	289.900288291851	-0.981457582000305	0.331299234490749	-2.96245049738475	0.00305200880757754	0.0231962819176547	4
2L	3810801	3813410	FBgn0031573	CG3407	2L	3811611	3811615	2L_3811611_3811615	167.524835559611	-0.864121462577667	0.32135819882838	-2.68896659779683	0.00716735905970729	0.0433088299257401	4
2L	3867697	3871425	FBgn0031575	Cep97	2L	3868503	3868507	2L_3868503_3868507	25.73814501222	1.28296076574035	0.414344813896203	3.09636013946042	0.00195912258135046	0.0167581333950612	4
2L	4224650	4227097	FBgn0031590	CG3702	2L	4226866	4226870	2L_4226866_4226870	71.1581436401642	1.83587384116325	0.447352326690157	4.10386563706152	4.06303491918395e-05	0.00093938016523117	4
2L	4227699	4228561	FBgn0003941	RpL40	2L	4228029	4228033	2L_4228029_4228033	21.7998895048782	2.87791555647172	0.734974973553023	3.91566469611785	9.0155474757354e-05	0.00169830408748833	4
2L	4283148	4323781	FBgn0010473	tutl	2L	4283679	4283683	2L_4283679_4283683	121.678422418772	4.50603707306102	0.942578205794409	4.78054451647682	1.74821041064849e-06	9.32830789141611e-05	4
2L	4283148	4323781	FBgn0010473	tutl	2L	4287819	4287823	2L_4287819_4287823	198.137291277621	1.36005145394285	0.432079477014464	3.14768815991999	0.0016456715284314	0.0147224987234291	4
2L	4283148	4323781	FBgn0010473	tutl	2L	4289150	4289154	2L_4289150_4289154	229.151524206498	-1.17463523995867	0.426390954676268	-2.7548315157166	0.00587223661039753	0.0373971186283782	4
2L	4283148	4323781	FBgn0010473	tutl	2L	4289561	4289565	2L_4289561_4289565	233.628394459149	-1.07464752843311	0.404162212133296	-2.65895102553199	0.00783843562066969	0.0462382801283958	4
2L	4283148	4323781	FBgn0010473	tutl	2L	4291282	4291286	2L_4291282_4291286	39.3242127774361	2.86383446674997	0.833447204538577	3.43613182833277	0.000590083769185338	0.00689020582527056	4
2L	4283148	4323781	FBgn0010473	tutl	2L	4292525	4292529	2L_4292525_4292529	40.0886799775513	2.58932030812077	0.743000366499102	3.48495158935282	0.000492226087730289	0.00598907440793819	4
2L	4283148	4323781	FBgn0010473	tutl	2L	4297076	4297080	2L_4297076_4297080	59.9588489841016	2.5779244869513	0.673246108735289	3.82909675006365	0.00012861444045041	0.00221226171866465	4
2L	4283148	4323781	FBgn0010473	tutl	2L	4304679	4304683	2L_4304679_4304683	44.5046609446898	3.20828507332826	0.628307036818701	5.10623769164313	3.28636266860164e-07	2.87193763778064e-05	4
2L	4283148	4323781	FBgn0010473	tutl	2L	4317442	4317446	2L_4317442_4317446	67.4186928519016	2.60794387575487	0.657418845335558	3.96694420042634	7.28000279582417e-05	0.001446978285161	4
2L	4283148	4323781	FBgn0010473	tutl	2L	4318886	4318890	2L_4318886_4318890	166.40840333983	3.30448182499873	0.542734569436897	6.08857812102743	1.13917864365147e-09	5.49131303848597e-07	4
2L	4283148	4323781	FBgn0010473	tutl	2L	4321544	4321548	2L_4321544_4321548	41.8703481978581	1.20822533020202	0.314572114907252	3.84085325095726	0.000122607397590701	0.00213766636584062	4
2L	4283148	4323781	FBgn0010473	tutl	2L	4322683	4322687	2L_4322683_4322687	71.5365100470931	2.14175893291995	0.465997189425264	4.59607693248425	4.30519796383613e-06	0.000179885029646646	4
2L	4283148	4323781	FBgn0010473	tutl	2L	4323765	4323769	2L_4323765_4323769	254.909288344785	-0.768098219861617	0.291637982104265	-2.63373863143454	0.00844504687150642	0.0487985185772912	4
2L	4324554	4331830	FBgn0028482	bdl	2L	4326089	4326093	2L_4326089_4326093	683.932965028866	-1.25406425313315	0.295251257832674	-4.24744762253936	2.16219692126937e-05	0.00058908416472144	4
2L	4324554	4331830	FBgn0028482	bdl	2L	4326577	4326581	2L_4326577_4326581	409.926058824705	-0.966627064743047	0.298728903842347	-3.23580026006851	0.00121302232910264	0.0117556431715291	4
2L	4333913	4345776	FBgn0020762	Atet	2L	4336314	4336318	2L_4336314_4336318	324.94845796843	-1.507932971803	0.286385933279334	-5.26538770440306	1.39893810020169e-07	1.56881601304393e-05	4
2L	4333913	4345776	FBgn0020762	Atet	2L	4336541	4336545	2L_4336541_4336545	316.233521250584	-0.78925307841782	0.294607007332885	-2.67900307451282	0.00738417158447359	0.0442776980216037	4
2L	4333913	4345776	FBgn0020762	Atet	2L	4342851	4342855	2L_4342851_4342855	70.3717205867993	-1.45111587499035	0.548712135194378	-2.64458498712863	0.00817911642875131	0.0476647534873736	4
2L	4333913	4345776	FBgn0020762	Atet	2L	4343217	4343221	2L_4343217_4343221	52.2589909867825	-1.61595763455483	0.576813651583754	-2.80152460004701	0.00508617631764692	0.0336554238698939	4
2L	4392770	4393876	FBgn0031600	CG3652	2L	4393222	4393226	2L_4393222_4393226	125.216345957005	0.913719229696901	0.308945961413345	2.95753738134941	0.00310107145709957	0.023476424412724	4
2L	4403992	4441282	FBgn0031602	CG15431	2L	4421350	4421354	2L_4421350_4421354	319.36400672918	-0.794444457639202	0.197659839165825	-4.01925075418437	5.8383508363148e-05	0.00122935804003495	4
2L	4403992	4441282	FBgn0031602	CG15431	2L	4421983	4421987	2L_4421983_4421987	167.840226714087	-0.75036942935953	0.236643065144395	-3.1708912699456	0.00151972014912388	0.0138875252132941	4
2L	4403992	4441282	FBgn0031602	CG15431	2L	4427316	4427320	2L_4427316_4427320	67.2996094388822	1.24894806956295	0.414592426390449	3.01247198468294	0.0025912935321332	0.0205967722777052	4
2L	4403992	4441282	FBgn0031602	CG15431	2L	4428072	4428076	2L_4428072_4428076	106.731908385979	0.966131000953024	0.343541587825563	2.81226796169897	0.0049193502624723	0.0328235381519071	4
2L	4441429	4442060	FBgn0259958	Sfp24F	2L	4441874	4441878	2L_4441874_4441878	13.0143911182521	3.4298420483962	1.16715796627124	2.93862711604808	0.00329669438310638	0.0245436456495576	4
2L	4453169	4454453	FBgn0031607	CG15440	2L	4453587	4453591	2L_4453587_4453591	501.566715832625	-0.672508674649509	0.191498861484093	-3.51181552432034	0.000445056811277403	0.00555862797120177	4
2L	4455137	4456807	FBgn0019982	Gs1l	2L	4456294	4456298	2L_4456294_4456298	94.7736544228437	1.91991601644866	0.719716778066717	2.66759935985637	0.00763952963539636	0.0453594192436695	4
2L	4457186	4458364	FBgn0261606	RpL27A	2L	4457416	4457420	2L_4457416_4457420	138.530685407292	2.22847071900754	0.652307999656888	3.41628604919717	0.000634815255663771	0.00728229516876805	4
2L	4457186	4458364	FBgn0261606	RpL27A	2L	4457838	4457842	2L_4457838_4457842	63.5486994316382	2.8534569645476	0.461359716739639	6.18488537471923	6.21476112939671e-10	3.59899347901561e-07	4
2L	4821774	4828945	FBgn0031632	CG15628	2L	4822584	4822588	2L_4822584_4822588	44.9313077221032	2.99095826749075	0.783906611335961	3.81545227995137	0.000135933724982834	0.00230669185769731	4
2L	4830846	4835300	FBgn0031634	Ir25a	2L	4831060	4831064	2L_4831060_4831064	262.986990721382	-1.23226692460253	0.247410714058351	-4.98065303797595	6.33700660519978e-07	4.54481804060901e-05	4
2L	4835335	4837999	FBgn0031635	tank	2L	4836017	4836021	2L_4836017_4836021	116.491554463072	1.03317012918742	0.279099690557351	3.7017960397026	0.000214078681980588	0.00322741753388679	4
2L	4838347	4841465	FBgn0031636	CG12194	2L	4838829	4838833	2L_4838829_4838833	254.060320852953	-1.03271422113416	0.302766646921327	-3.41092465644839	0.000647429790594171	0.00739426468833074	4
2L	4876891	4883107	FBgn0000286	Cf2	2L	4877723	4877727	2L_4877723_4877727	20.3452918455048	2.76400711198394	0.787554171904677	3.50960887591931	0.000448766288483116	0.00559646350314765	4
2L	4876891	4883107	FBgn0000286	Cf2	2L	4878024	4878028	2L_4878024_4878028	25.331366206476	2.93756785184785	0.767752670302785	3.82619034159704	0.00013014167602786	0.00223238064353271	4
2L	4876891	4883107	FBgn0000286	Cf2	2L	4878075	4878079	2L_4878075_4878079	81.7977585993344	1.15149857637753	0.359596327325481	3.20219782260256	0.00136383304381485	0.0128163465680033	4
2L	4892112	4903889	FBgn0031645	CG3036	2L	4894152	4894156	2L_4894152_4894156	450.230094424581	-0.651000571441082	0.235343259047779	-2.7661747104	0.00567181390224212	0.0364402654034513	4
2L	4933047	4936450	FBgn0031649	hoe2	2L	4935727	4935731	2L_4935727_4935731	528.843922882246	-1.25937835061338	0.417969597582842	-3.01308601844845	0.0025860560543812	0.0205664842433561	4
2L	4933047	4936450	FBgn0031649	hoe2	2L	4936154	4936158	2L_4936154_4936158	541.84836748853	-1.38715054174165	0.390759941619713	-3.54987907919082	0.000385408136172956	0.0049939560680052	4
2L	4942742	4944305	FBgn0031650	CG14044	2L	4943803	4943807	2L_4943803_4943807	377.753695824569	-0.710702170428075	0.244116900834782	-2.9113189951116	0.00359906368111757	0.0261730498573527	4
2L	4944256	4945361	FBgn0031651	mRpL24	2L	4944837	4944841	2L_4944837_4944841	39.8598300470818	2.07378763164568	0.688838657365623	3.01055640456739	0.0026076950977878	0.0206898753296599	4
2L	4970135	4973921	FBgn0010607	l(2)05714	2L	4972057	4972061	2L_4972057_4972061	2.5503086971057	4.05544651085823	1.41894078062891	2.85808017235276	0.00426212690295183	0.0296132206999772	4
2L	4970135	4973921	FBgn0010607	l(2)05714	2L	4973406	4973410	2L_4973406_4973410	47.2047275915988	1.54228034120687	0.447210758217738	3.4486655628619	0.000563363983521959	0.00664761325247204	4
2L	4971702	4973687	FBgn0031659	CG14043	2L	4972057	4972061	2L_4972057_4972061	2.5503086971057	4.05544651085823	1.41894078062891	2.85808017235276	0.00426212690295183	0.0296132206999772	4
2L	4971702	4973687	FBgn0031659	CG14043	2L	4973406	4973410	2L_4973406_4973410	47.2047275915988	1.54228034120687	0.447210758217738	3.4486655628619	0.000563363983521959	0.00664761325247204	4
2L	4973976	4975316	FBgn0031660	mRpL28	2L	4974482	4974486	2L_4974482_4974486	20.6650463427194	2.69177688174846	0.727640771061398	3.69932113317675	0.000216176930310854	0.00325089664473811	4
2L	4992808	5009720	FBgn0053113	Rtnl1	2L	4996286	4996290	2L_4996286_4996290	92.1558154456266	1.46518230530284	0.374823317049591	3.90899455465037	9.2681052807663e-05	0.00173261853643446	4
2L	4992808	5009720	FBgn0053113	Rtnl1	2L	5000313	5000317	2L_5000313_5000317	266.049969072411	-1.06263701261711	0.347946023898853	-3.05402832516923	0.00225790761209992	0.0186114788208931	4
2L	4992808	5009720	FBgn0053113	Rtnl1	2L	5004616	5004620	2L_5004616_5004620	119.875442356608	2.01237386543672	0.559054606806151	3.59960161482848	0.000318705075395604	0.0043341316501201	4
2L	4992808	5009720	FBgn0053113	Rtnl1	2L	5005179	5005183	2L_5005179_5005183	28.8609225486385	2.15336189777763	0.410726214025301	5.24281583265338	1.58144369769638e-07	1.70654576153944e-05	4
2L	4992808	5009720	FBgn0053113	Rtnl1	2L	5006321	5006325	2L_5006321_5006325	19.3061711017044	3.65828949508367	0.841231452197995	4.34873123862069	1.3692739220228e-05	0.000419641798583147	4
2L	4992808	5009720	FBgn0053113	Rtnl1	2L	5007678	5007682	2L_5007678_5007682	84.5852899276714	1.08206579198327	0.400532092668409	2.7015707649651	0.00690127926416261	0.0421031662845251	4
2L	4992808	5009720	FBgn0053113	Rtnl1	2L	5008609	5008613	2L_5008609_5008613	162.193598174555	-0.788312977584139	0.275378198000551	-2.86265573421525	0.00420106749569749	0.0293050511363745	4
2L	4992808	5009720	FBgn0053113	Rtnl1	2L	5009412	5009416	2L_5009412_5009416	72.0825582466326	2.21841303479621	0.70570693137026	3.14353301091823	0.00166921587276921	0.0148751193883351	4
2L	5009931	5010834	FBgn0031668	CG31917	2L	5010521	5010525	2L_5010521_5010525	68.358298159815	2.8538605358583	0.739883455262571	3.85717576945348	0.000114704680889549	0.00203636211258236	4
2L	5009931	5010834	FBgn0031668	CG31917	2L	5010668	5010672	2L_5010668_5010672	133.432007411322	-1.05399597848744	0.29871506026831	-3.52843267273076	0.000418028271228163	0.00530465462379879	4
2L	5009931	5010834	FBgn0265968	Tfb5	2L	5010521	5010525	2L_5010521_5010525	68.358298159815	2.8538605358583	0.739883455262571	3.85717576945348	0.000114704680889549	0.00203636211258236	4
2L	5009931	5010834	FBgn0265968	Tfb5	2L	5010668	5010672	2L_5010668_5010672	133.432007411322	-1.05399597848744	0.29871506026831	-3.52843267273076	0.000418028271228163	0.00530465462379879	4
2L	5010922	5012127	FBgn0031670	CG3887	2L	5011502	5011506	2L_5011502_5011506	247.126424562971	-0.708510094985073	0.227815474513225	-3.11001742308749	0.00187076308617066	0.0161952743272447	4
2L	5037709	5040818	FBgn0260451	CG14042	2L	5038655	5038659	2L_5038655_5038659	99.7896058956964	0.867585310050768	0.294790598569478	2.94305623809197	0.00324989375267953	0.0242842160235181	4
2L	5037709	5040818	FBgn0260451	CG14042	2L	5039128	5039132	2L_5039128_5039132	118.113735483458	0.893170108960645	0.327167629441623	2.73000758200015	0.00633328689391808	0.0395417578484974	4
2L	5037709	5040818	FBgn0260470	SP555	2L	5038655	5038659	2L_5038655_5038659	99.7896058956964	0.867585310050768	0.294790598569478	2.94305623809197	0.00324989375267953	0.0242842160235181	4
2L	5037709	5040818	FBgn0260470	SP555	2L	5039128	5039132	2L_5039128_5039132	118.113735483458	0.893170108960645	0.327167629441623	2.73000758200015	0.00633328689391808	0.0395417578484974	4
2L	5040648	5044712	FBgn0031673	CG31650	2L	5041000	5041004	2L_5041000_5041004	4.19323475239587	3.93125952502616	1.404364493093	2.79931566510051	0.0051211046855413	0.033826699691102	4
2L	5040648	5044712	FBgn0031673	CG31650	2L	5043569	5043573	2L_5043569_5043573	202.605405157395	1.15391548774138	0.408936741276342	2.82174569137483	0.00477630359028317	0.0321422276838585	4
2L	5043270	5048365	FBgn0053995	CG33995	2L	5043569	5043573	2L_5043569_5043573	202.605405157395	1.15391548774138	0.408936741276342	2.82174569137483	0.00477630359028317	0.0321422276838585	4
2L	5043270	5048365	FBgn0264742	CG44000	2L	5043569	5043573	2L_5043569_5043573	202.605405157395	1.15391548774138	0.408936741276342	2.82174569137483	0.00477630359028317	0.0321422276838585	4
2L	5043270	5048365	FBgn0264743	CG44001	2L	5043569	5043573	2L_5043569_5043573	202.605405157395	1.15391548774138	0.408936741276342	2.82174569137483	0.00477630359028317	0.0321422276838585	4
2L	5047818	5051062	FBgn0031675	CG9121	2L	5048770	5048774	2L_5048770_5048774	88.9712510458036	0.81126623615182	0.30090440638675	2.69609290835411	0.00701580952060858	0.0426139547740456	4
2L	5051193	5053094	FBgn0022023	eIF-3p40	2L	5051480	5051484	2L_5051480_5051484	170.354285093893	-1.25776522444772	0.313004097280165	-4.01836664560308	5.86029601637618e-05	0.00123283765205778	4
2L	5051193	5053094	FBgn0022023	eIF-3p40	2L	5051711	5051715	2L_5051711_5051715	170.953415956608	-1.30614355095545	0.315788022666317	-4.13614024980173	3.53196371133505e-05	0.000847764027952141	4
2L	5055058	5056149	FBgn0014857	His3.3A	2L	5055501	5055505	2L_5055501_5055505	104.335324240993	2.31727211757891	0.708510283957501	3.27062594580195	0.00107309746346139	0.0107416471013121	4
2L	5055982	5058248	FBgn0031678	CG31918	2L	5056644	5056648	2L_5056644_5056648	63.317000422304	2.20609193899	0.542551387528319	4.06614376020714	4.77974576511337e-05	0.00105777119415705	4
2L	5060815	5070750	FBgn0028572	qtc	2L	5062401	5062405	2L_5062401_5062405	12.9375141868632	6.85727731561655	1.31188156163651	5.22705518252914	1.7223110967582e-07	1.80306600233381e-05	4
2L	5060815	5070750	FBgn0028572	qtc	2L	5066831	5066835	2L_5066831_5066835	89.3542384790932	1.01938812691124	0.269363513441494	3.78443284276752	0.000154059499613841	0.00252699043634458	4
2L	5060815	5070750	FBgn0028572	qtc	2L	5067419	5067423	2L_5067419_5067423	85.4022367187493	0.778202573946115	0.257855889459916	3.01797479039968	0.00254470072436161	0.0203276241214726	4
2L	5060815	5070750	FBgn0028572	qtc	2L	5067459	5067463	2L_5067459_5067463	106.335674362775	1.07605893394323	0.383992272121137	2.8022932024105	0.00507407352983459	0.0336010182130903	4
2L	5060815	5070750	FBgn0028572	qtc	2L	5067944	5067948	2L_5067944_5067948	95.3270439844366	1.26006133528614	0.371525040844162	3.39159194336695	0.000694878443299564	0.00778159276636171	4
2L	5072170	5093592	FBgn0031681	pgant5	2L	5076757	5076761	2L_5076757_5076761	113.959638868109	1.72424091084325	0.316659300022039	5.44509796719454	5.17768808244378e-08	7.91697582039809e-06	4
2L	5093976	5095910	FBgn0031682	CG5828	2L	5094633	5094637	2L_5094633_5094637	314.059546761257	-1.0177022163481	0.291828645573222	-3.48732803234269	0.0004878725621804	0.00594911211976294	4
2L	5100877	5207002	FBgn0261836	Msp300	2L	5110117	5110121	2L_5110117_5110121	8.39822704822474	3.47421995453333	1.16062723977048	2.99339859989877	0.00275889168458502	0.0215520780281313	4
2L	5100877	5207002	FBgn0261836	Msp300	2L	5110146	5110150	2L_5110146_5110150	77.1391781354838	2.23506860593475	0.705787517463257	3.1667726484708	0.00154140775279282	0.0140377461764699	4
2L	5100877	5207002	FBgn0261836	Msp300	2L	5111797	5111801	2L_5111797_5111801	79.4138786024161	-1.80197373811016	0.325764723177644	-5.53151894573777	3.17469565389786e-08	5.62747782793844e-06	4
2L	5100877	5207002	FBgn0261836	Msp300	2L	5198465	5198469	2L_5198465_5198469	526.178879142287	-0.853589342940207	0.275167287365358	-3.10207420043662	0.00192169783791239	0.016535076824775	4
2L	5100877	5207002	FBgn0261836	Msp300	2L	5201396	5201400	2L_5201396_5201400	62.950248523195	1.65929764579778	0.382087301077586	4.34271864340461	1.40730314512049e-05	0.000428883131608074	4
2L	5100877	5207002	FBgn0261836	Msp300	2L	5202288	5202292	2L_5202288_5202292	75.6431454227043	1.07719565247603	0.39603166930704	2.71997351717063	0.00652871448277688	0.0404266365210224	4
2L	5271728	5278548	FBgn0000228	Bsg25D	2L	5278230	5278234	2L_5278230_5278234	34.7195777467493	2.97583532691087	0.663242166067353	4.48680056721344	7.23006936651255e-06	0.000263024086886017	4
2L	5278865	5283283	FBgn0031696	Bub1	2L	5279332	5279336	2L_5279332_5279336	55.1319571309574	2.59095870030579	0.661228957685735	3.91839871831082	8.91391697059295e-05	0.00168374425759048	4
2L	5315290	5326683	FBgn0031698	Ncoa6	2L	5325159	5325163	2L_5325159_5325163	33.4603182037671	7.47180298081483	1.37571036294777	5.43123260684378	5.59661273941824e-08	8.3673460956512e-06	4
2L	5404280	5416593	FBgn0016660	H15	2L	5407796	5407800	2L_5407796_5407800	15.3867522296796	-1.53655658094455	0.515149394316249	-2.98273976034467	0.00285680791273356	0.0221272726896521	4
2L	5404280	5416593	FBgn0016660	H15	2L	5413377	5413381	2L_5413377_5413381	53.0135496242776	-2.00782819799644	0.450912229505524	-4.45281379970165	8.47522469878939e-06	0.000295310701715345	4
2L	5404280	5416593	FBgn0016660	H15	2L	5413999	5414003	2L_5413999_5414003	85.7593548800501	-1.38611244258605	0.373464327573402	-3.71149890430597	0.000206035559957108	0.00313883187062883	4
2L	5404280	5416593	FBgn0016660	H15	2L	5414462	5414466	2L_5414462_5414466	12.068596988398	1.75886600097087	0.578826894162474	3.03867359777026	0.00237622154932573	0.0193462633242664	4
2L	5404280	5416593	FBgn0016660	H15	2L	5415354	5415358	2L_5415354_5415358	69.8921862418264	-2.47373228641883	0.308989369251613	-8.00588153699374	1.18613869824377e-15	8.43357793770189e-12	4
2L	5435582	5439277	FBgn0051647	CR31647	2L	5436299	5436303	2L_5436299_5436303	31.3386243090814	-1.57022579335067	0.370958536558349	-4.23288761034803	2.30709813934154e-05	0.000618606146632139	4
2L	5435582	5439277	FBtr0308924	CR31647-RC	2L	5436299	5436303	2L_5436299_5436303	31.3386243090814	-1.57022579335067	0.370958536558349	-4.23288761034803	2.30709813934154e-05	0.000618606146632139	4
2L	5461639	5467610	FBgn0261963	mid	2L	5465892	5465896	2L_5465892_5465896	103.172475146262	-1.12499512926749	0.410544302255216	-2.74025269157952	0.00613919643861206	0.0386523988983617	4
2L	5517737	5518949	FBgn0031707	CG14020	2L	5518504	5518508	2L_5518504_5518508	147.473112871279	-0.976507531664935	0.356311084051247	-2.74060385818502	0.00613263968315059	0.0386196669748059	4
2L	5520135	5521382	FBgn0000318	cl	2L	5520558	5520562	2L_5520558_5520562	148.947025170462	-0.841157590493806	0.279433027299357	-3.01022967336167	0.00261050208962877	0.0207050866655224	4
2L	5520135	5521382	FBgn0000318	cl	2L	5521166	5521170	2L_5521166_5521170	162.806143409248	-0.716200674796518	0.248133250625641	-2.88635510553582	0.00389732153406004	0.0277412127125735	4
2L	5520135	5521382	FBgn0000318	cl	2L	5521183	5521187	2L_5521183_5521187	79.7193913447489	-1.75250627782102	0.421799098970584	-4.15483646621833	3.2552027621262e-05	0.000798377814466017	4
2L	5525905	5535958	FBgn0051989	Cap-D3	2L	5530068	5530072	2L_5530068_5530072	143.283851437364	1.76620233723685	0.278615810910355	6.3392035486641	2.30955945155719e-10	1.76466888196533e-07	4
2L	5528123	5530682	FBgn0051915	CG31915	2L	5530068	5530072	2L_5530068_5530072	143.283851437364	1.76620233723685	0.278615810910355	6.3392035486641	2.30955945155719e-10	1.76466888196533e-07	4
2L	5601723	5617946	FBgn0031725	DIP-eta	2L	5602128	5602132	2L_5602128_5602132	94.5020744710584	2.63492546942382	0.704728076166847	3.73892506703535	0.000184808798873138	0.00289252778493114	4
2L	5601723	5617946	FBgn0031725	DIP-eta	2L	5611888	5611892	2L_5611888_5611892	484.396699402616	-0.866428509018879	0.290345946818227	-2.98412469164349	0.0028439085079579	0.0220580648262457	4
2L	5601723	5617946	FBgn0031725	DIP-eta	2L	5612315	5612319	2L_5612315_5612319	724.193818872031	-0.81900510238518	0.262639083063934	-3.11836720122043	0.00181856074817903	0.0158468742202934	4
2L	5601723	5617946	FBgn0031725	DIP-eta	2L	5615603	5615607	2L_5615603_5615607	90.5366497778934	2.11261489539052	0.6780479121548	3.1157309941074	0.0018348957490125	0.0159582499915135	4
2L	5601723	5617946	FBgn0031725	DIP-eta	2L	5616853	5616857	2L_5616853_5616857	127.729095863766	3.00756340063371	0.809631126728911	3.7147329213798	0.000203418426421822	0.00310815389807994	4
2L	5615230	5615661	FBgn0266030	CR44795	2L	5615603	5615607	2L_5615603_5615607	90.5366497778934	2.11261489539052	0.6780479121548	3.1157309941074	0.0018348957490125	0.0159582499915135	4
2L	5615230	5615661	FBtr0343242	CR44795-RA	2L	5615603	5615607	2L_5615603_5615607	90.5366497778934	2.11261489539052	0.6780479121548	3.1157309941074	0.0018348957490125	0.0159582499915135	4
2L	5619794	5620280	FBgn0266031	CR44796	2L	5620113	5620117	2L_5620113_5620117	39.2649379369282	1.13463836852651	0.381978200969446	2.97042701820899	0.0029738605718456	0.0227638759356406	4
2L	5619794	5620280	FBtr0343245	CR44796-RA	2L	5620113	5620117	2L_5620113_5620117	39.2649379369282	1.13463836852651	0.381978200969446	2.97042701820899	0.0029738605718456	0.0227638759356406	4
2L	5662849	5670838	FBgn0031728	Hsp60C	2L	5668676	5668680	2L_5668676_5668680	70.3496738862666	1.10185516736933	0.382407917397378	2.88136075965273	0.00395962142604982	0.0280753611827539	4
2L	5706374	5713791	FBgn0031730	CG7236	2L	5706405	5706409	2L_5706405_5706409	286.79160441147	-0.937016838284719	0.332462119369895	-2.81841684719034	0.00482611096729863	0.0323820558779917	4
2L	5706374	5713791	FBgn0031730	CG7236	2L	5707096	5707100	2L_5707096_5707100	365.610526137074	-0.70243359036882	0.261691677345255	-2.68420301896757	0.00727029430246601	0.0437746973877537	4
2L	5767002	5800253	FBgn0031738	CG9171	2L	5769207	5769211	2L_5769207_5769211	22.889153577984	2.29533918307757	0.501844961013181	4.57380139564116	4.78953867744979e-06	0.000194010045582332	4
2L	5767002	5800253	FBgn0031738	CG9171	2L	5780614	5780618	2L_5780614_5780618	414.969524449509	-0.812036992225088	0.286285236118436	-2.83646129725373	0.00456165067336134	0.0311024840296279	4
2L	5824004	5856767	FBgn0085410	TrissinR	2L	5841113	5841117	2L_5841113_5841117	67.2916690239041	1.37303010171681	0.408659187727496	3.35984150840229	0.000779871981451583	0.00847215304001709	4
2L	5943643	5948968	FBgn0001128	Gpdh	2L	5944846	5944850	2L_5944846_5944850	794.068105909728	-0.687390156865835	0.186250971521902	-3.69066615464608	0.000223667531890793	0.00333415853083075	4
2L	5943643	5948968	FBgn0001128	Gpdh	2L	5947910	5947914	2L_5947910_5947914	82.2044406455303	1.97319523727292	0.37795840262595	5.22066773370748	1.78279151604751e-07	1.85424806019336e-05	4
2L	5947647	5948397	FBgn0266321	CR44986	2L	5947910	5947914	2L_5947910_5947914	82.2044406455303	1.97319523727292	0.37795840262595	5.22066773370748	1.78279151604751e-07	1.85424806019336e-05	4
2L	5947647	5948397	FBtr0344051	CR44986-RA	2L	5947910	5947914	2L_5947910_5947914	82.2044406455303	1.97319523727292	0.37795840262595	5.22066773370748	1.78279151604751e-07	1.85424806019336e-05	4
2L	5949450	5955235	FBgn0031752	CG9044	2L	5954058	5954062	2L_5954058_5954062	98.2604196713646	-1.26578674661738	0.34036462434345	-3.71891394136225	0.000200081199223848	0.0030696157709064	4
2L	5949450	5955235	FBgn0031752	CG9044	2L	5954365	5954369	2L_5954365_5954369	344.885816803485	-0.848666395040559	0.304639315465663	-2.78580718888274	0.0053394621161615	0.034848162398357	4
2L	5949450	5955235	FBgn0031752	CG9044	2L	5954655	5954659	2L_5954655_5954659	556.826683569526	-0.99884246012116	0.299214197270459	-3.33821880523372	0.000843173243721195	0.008976873644283	4
2L	5949450	5955235	FBgn0031752	CG9044	2L	5954853	5954857	2L_5954853_5954857	228.823878099531	-1.13316381408541	0.32961796342324	-3.43780964580014	0.000586439794278747	0.00685735383749499	4
2L	5972115	5981018	FBgn0000308	chic	2L	5977035	5977039	2L_5977035_5977039	114.115496375149	1.72298597395833	0.571191194057514	3.01647853097827	0.00255729326462241	0.0203987351798377	4
2L	5972115	5981018	FBgn0000308	chic	2L	5979121	5979125	2L_5979121_5979125	64.7723185332788	0.952195783286094	0.326833813604596	2.91339434186593	0.00357522801972596	0.0260482608906214	4
2L	5981764	5985909	FBgn0001942	eIF-4a	2L	5981885	5981889	2L_5981885_5981889	76.3827718335675	1.43783612813182	0.334142229216866	4.30306618682019	1.68450501013671e-05	0.000491085011861769	4
2L	5989400	5999501	FBgn0031759	lid	2L	5989923	5989927	2L_5989923_5989927	85.6696422428306	4.00383087058519	0.724437392342404	5.52681420493655	3.26097979676183e-08	5.71967120829281e-06	4
2L	6025870	6034423	FBgn0031765	CG9109	2L	6032909	6032913	2L_6032909_6032913	86.7057247452137	0.810474631818358	0.256714328937616	3.15710710489912	0.00159342807279751	0.0143797546461398	4
2L	6046516	6048706	FBgn0029161	slmo	2L	6048313	6048317	2L_6048313_6048317	76.5992238287749	1.55259775290626	0.383921858270125	4.04404625436527	5.25365474924766e-05	0.00113574639540338	4
2L	6046651	6048706	FBgn0085208	CG34179	2L	6048313	6048317	2L_6048313_6048317	76.5992238287749	1.55259775290626	0.383921858270125	4.04404625436527	5.25365474924766e-05	0.00113574639540338	4
2L	6048002	6050474	FBgn0031768	CG12393	2L	6048313	6048317	2L_6048313_6048317	76.5992238287749	1.55259775290626	0.383921858270125	4.04404625436527	5.25365474924766e-05	0.00113574639540338	4
2L	6048002	6050474	FBgn0031768	CG12393	2L	6048881	6048885	2L_6048881_6048885	142.767742590793	1.73043987214489	0.356696876473186	4.85128966996986	1.2266124403614e-06	7.2560348205377e-05	4
2L	6054302	6060169	FBgn0031770	CG13995	2L	6055763	6055767	2L_6055763_6055767	95.7822297337852	2.79463088358171	0.654631437922399	4.26901416841669	1.96338798578313e-05	0.000549602627288925	4
2L	6054302	6060169	FBgn0031770	CG13995	2L	6056931	6056935	2L_6056931_6056935	82.9372736693166	2.08611658434545	0.711075313985671	2.93374913080935	0.00334894770198072	0.0248365894880279	4
2L	6054302	6060169	FBgn0031770	CG13995	2L	6058952	6058956	2L_6058952_6058956	154.887099330958	1.65072987656098	0.300703822995599	5.48955400738334	4.02949897549744e-08	6.68009505028644e-06	4
2L	6054302	6060169	FBgn0031770	CG13995	2L	6059569	6059573	2L_6059569_6059573	244.791057883877	1.81248420035501	0.357724262214849	5.06670749457422	4.04755511574866e-07	3.34526444187113e-05	4
2L	6054302	6060169	FBgn0031770	CG13995	2L	6059877	6059881	2L_6059877_6059881	46.9338117717353	3.35399533533299	0.724102577923616	4.63193397950697	3.6226568497607e-06	0.000158763712108606	4
2L	6054302	6060169	FBgn0031770	CG13995	2L	6059889	6059893	2L_6059889_6059893	45.3041121231487	1.31850659445685	0.397752825129061	3.31488932612616	0.000916794144608223	0.00955798826729142	4
2L	6069790	6070686	FBgn0031777	CG9154	2L	6070521	6070525	2L_6070521_6070525	191.912242217719	1.17121275585486	0.236757588133599	4.94688582143335	7.54101787555168e-07	5.12949534812041e-05	4
2L	6078453	6079736	FBgn0031778	CR9162	2L	6079404	6079408	2L_6079404_6079408	77.6401566878036	1.9787525601074	0.48547329595419	4.07592462159672	4.58318648763455e-05	0.00102779984766155	4
2L	6078453	6079736	FBtr0308942	CR9162-RB	2L	6079404	6079408	2L_6079404_6079408	77.6401566878036	1.9787525601074	0.48547329595419	4.07592462159672	4.58318648763455e-05	0.00102779984766155	4
2L	6082603	6096498	FBgn0266450	Kr-h1	2L	6095792	6095796	2L_6095792_6095796	112.713501963371	5.00409760931333	0.718958303985874	6.9602055940808	3.39776511666836e-12	7.36774856305532e-09	4
2L	6091412	6096498	FBgn0266445	CG45075	2L	6095792	6095796	2L_6095792_6095796	112.713501963371	5.00409760931333	0.718958303985874	6.9602055940808	3.39776511666836e-12	7.36774856305532e-09	4
2L	6096698	6098966	FBgn0031779	CG9175	2L	6097939	6097943	2L_6097939_6097943	101.437194921405	0.903615985508702	0.277695058542118	3.25398655004029	0.00113797667497188	0.0112091534531095	4
2L	6100377	6124653	FBgn0266521	stai	2L	6119003	6119007	2L_6119003_6119007	73.4503692773405	2.43124941956048	0.514606486575252	4.72448265419396	2.30701904931263e-06	0.000114285624915475	4
2L	6118512	6120522	FBgn0051642	CG31642	2L	6119003	6119007	2L_6119003_6119007	73.4503692773405	2.43124941956048	0.514606486575252	4.72448265419396	2.30701904931263e-06	0.000114285624915475	4
2L	6179133	6211114	FBgn0085409	CG34380	2L	6180160	6180164	2L_6180160_6180164	27.3080593256442	3.26519129978465	0.609946074109924	5.35324586611931	8.63903368034016e-08	1.12418994252902e-05	4
2L	6179133	6211114	FBgn0085409	CG34380	2L	6184911	6184915	2L_6184911_6184915	298.300236988419	-0.794043991956081	0.279980932518187	-2.83606453058907	0.00456732166160839	0.0311345154808898	4
2L	6179133	6211114	FBgn0085409	CG34380	2L	6185442	6185446	2L_6185442_6185446	294.11309741591	-1.00993804049048	0.293203167405379	-3.44449908037371	0.000572118581952148	0.00672422045119255	4
2L	6179133	6211114	FBgn0085409	CG34380	2L	6197261	6197265	2L_6197261_6197265	53.4927818896835	1.31057931403908	0.349002384736258	3.75521592790688	0.000173192098688511	0.00275831380361321	4
2L	6179133	6211114	FBgn0085409	CG34380	2L	6199717	6199721	2L_6199717_6199721	570.46897458439	-1.15863539956841	0.324825097099922	-3.56695159922322	0.000361158154861617	0.00475336723318588	4
2L	6179133	6211114	FBgn0085409	CG34380	2L	6200073	6200077	2L_6200073_6200077	584.046312379783	-1.06091708115225	0.372562119172719	-2.84762466862717	0.00440468384137975	0.0303107994078645	4
2L	6179133	6211114	FBgn0085409	CG34380	2L	6209685	6209689	2L_6209685_6209689	65.2115584950078	1.92816243443967	0.647916942909079	2.97594075219336	0.00292091286742931	0.0224739086016831	4
2L	6253123	6323466	FBgn0053531	Ddr	2L	6254069	6254073	2L_6254069_6254073	186.674807364688	1.07389255059648	0.305124608737859	3.5195212704692	0.000432326368487216	0.00543837166224994	4
2L	6253123	6323466	FBgn0053531	Ddr	2L	6257324	6257328	2L_6257324_6257328	219.052957173948	0.933927854538074	0.265353196191605	3.5195651227947	0.000432254904080226	0.00543800718902935	4
2L	6253123	6323466	FBgn0053531	Ddr	2L	6283565	6283569	2L_6283565_6283569	33.3037475170581	3.91296045995807	0.704220702128321	5.55644054219392	2.75331448177029e-08	5.07177687147344e-06	4
2L	6253123	6323466	FBgn0053531	Ddr	2L	6289340	6289344	2L_6289340_6289344	10.719590005147	1.85334624714231	0.697023700101285	2.65894294106929	0.007838623708386	0.0462382801283958	4
2L	6253123	6323466	FBgn0053531	Ddr	2L	6306009	6306013	2L_6306009_6306013	16.5236743186265	1.3163830342218	0.496918263679555	2.6490936848936	0.00807079552571482	0.0472320421189561	4
2L	6253123	6323466	FBgn0053531	Ddr	2L	6317150	6317154	2L_6317150_6317154	72.6737290439752	2.36780905305623	0.754061973971055	3.14007221526744	0.00168906192372446	0.0149933782126219	4
2L	6253123	6323466	FBgn0053531	Ddr	2L	6320410	6320414	2L_6320410_6320414	12.1933054439351	6.26734553726716	1.41291116672478	4.43576757326879	9.17447951931802e-06	0.000312026583796873	4
2L	6323767	6332789	FBgn0265778	PDZ-GEF	2L	6324976	6324980	2L_6324976_6324980	54.6991177585245	2.54823619590592	0.508858994781971	5.00774521436484	5.50713672900802e-07	4.13265656856461e-05	4
2L	6338836	6346280	FBgn0015623	Cpr	2L	6345626	6345630	2L_6345626_6345630	120.860536601305	0.745513445198075	0.271086505031968	2.7500942738192	0.00595781212261176	0.0378023703466002	4
2L	6412315	6415335	FBgn0031811	CG13982	2L	6412668	6412672	2L_6412668_6412672	90.7023593820207	1.29884890792683	0.409140303647021	3.17458069114449	0.00150053163540323	0.0137506114680063	4
2L	6448464	6455929	FBgn0031814	retm	2L	6453798	6453802	2L_6453798_6453802	20.2647259288135	5.11948878683526	1.16291466927724	4.40229100387653	1.07113754154123e-05	0.000349754623910015	4
2L	6466217	6467698	FBgn0031817	CG9531	2L	6467135	6467139	2L_6467135_6467139	29.9704770612104	3.82973391073247	0.821269542802381	4.6631875543131	3.11348751326733e-06	0.000142514434521809	4
2L	6474438	6476975	FBgn0031818	CG9536	2L	6474951	6474955	2L_6474951_6474955	45.6026827629144	1.35549842851337	0.497562175605893	2.72427948700632	0.00644419475892848	0.0400593031686995	4
2L	6480661	6480930	FBgn0267019	CR45463	2L	6480677	6480681	2L_6480677_6480681	51.2737450145732	5.27029516816844	1.01995881957097	5.16716466100592	2.37671864811264e-07	2.28790677715496e-05	4
2L	6480661	6480930	FBtr0345975	CR45463-RA	2L	6480677	6480681	2L_6480677_6480681	51.2737450145732	5.27029516816844	1.01995881957097	5.16716466100592	2.37671864811264e-07	2.28790677715496e-05	4
2L	6480929	6487576	FBgn0031820	Daxx	2L	6483271	6483275	2L_6483271_6483275	3.82184264328405	4.55831658191528	1.42409663432242	3.20084780207637	0.00137023888504749	0.0128581525084245	4
2L	6498647	6526996	FBgn0051637	CG31637	2L	6499550	6499554	2L_6499550_6499554	18.3169997491814	1.70935022173809	0.57057894518359	2.99581720665857	0.00273710455789767	0.0214263940013982	4
2L	6498647	6526996	FBgn0051637	CG31637	2L	6504395	6504399	2L_6504395_6504399	19.2839390894639	1.31464462160532	0.37167322854257	3.53709796845039	0.000404549573548324	0.00517906007020723	4
2L	6498647	6526996	FBgn0051637	CG31637	2L	6505235	6505239	2L_6505235_6505239	28.985516307465	1.95452656855964	0.395731910969018	4.93901683029211	7.85174363283497e-07	5.27635523033597e-05	4
2L	6498647	6526996	FBgn0051637	CG31637	2L	6506742	6506746	2L_6506742_6506746	9.66492232481589	6.64388018131084	1.39928993350098	4.74803685944345	2.0540060894764e-06	0.000104968563388429	4
2L	6498647	6526996	FBgn0051637	CG31637	2L	6517376	6517380	2L_6517376_6517380	38.290629758648	1.70626187570846	0.321573911872383	5.30597107760904	1.12074728509657e-07	1.35252691222282e-05	4
2L	6557800	6559308	FBgn0031830	COX5B	2L	6557820	6557824	2L_6557820_6557824	124.0832478186	1.16932462155051	0.259779017276544	4.50122813539524	6.75619415173889e-06	0.000250545078098339	4
2L	6562325	6564709	FBgn0263916	Ent2	2L	6564012	6564016	2L_6564012_6564016	191.628292371632	0.953790284164705	0.293671453447655	3.24781408940966	0.0011629522971276	0.0113929088250906	4
2L	6568400	6601068	FBgn0031835	CG11319	2L	6568592	6568596	2L_6568592_6568596	107.209789087213	5.9503929083509	1.30920880118634	4.54502971791739	5.4927503902273e-06	0.000214027456368418	4
2L	6568400	6601068	FBgn0031835	CG11319	2L	6573086	6573090	2L_6573086_6573090	205.612662630145	0.809741844567889	0.279677716114872	2.89526765241212	0.00378835365993017	0.0271807424692725	4
2L	6568400	6601068	FBgn0031835	CG11319	2L	6573802	6573806	2L_6573802_6573806	207.078236233804	0.785629028240697	0.274294071541677	2.86418522946941	0.00418083451497785	0.0291981972058549	4
2L	6568400	6601068	FBgn0031835	CG11319	2L	6588083	6588087	2L_6588083_6588087	69.7051829434102	3.33500020653821	0.871615255104019	3.82622973497659	0.000130120862147917	0.00223217320278999	4
2L	6568400	6601068	FBgn0031835	CG11319	2L	6598969	6598973	2L_6598969_6598973	94.5953622363351	2.36410370319538	0.737776088870298	3.20436476440347	0.0013536086431981	0.0127441454646544	4
2L	6611011	6617117	FBgn0031836	CG11050	2L	6611166	6611170	2L_6611166_6611170	249.505459184413	-1.18040715140589	0.24984550078308	-4.7245483617123	2.3062732853322e-06	0.000114270796594419	4
2L	6611011	6617117	FBgn0031836	CG11050	2L	6611517	6611521	2L_6611517_6611521	153.433477768232	0.726267959948149	0.261724064890339	2.77493764378316	0.00552122927536047	0.0357153451577077	4
2L	6611011	6617117	FBgn0031836	CG11050	2L	6612267	6612271	2L_6612267_6612271	167.426478725663	0.776918012333922	0.20978787007492	3.70335049427057	0.000212770595285959	0.00321374283089046	4
2L	6632798	6649114	FBgn0051635	CG31635	2L	6634796	6634800	2L_6634796_6634800	40.4354089846176	3.50590284310345	0.645445204400766	5.43175906986303	5.58012293937266e-08	8.35448986796242e-06	4
2L	6632798	6649114	FBgn0051635	CG31635	2L	6648482	6648486	2L_6648482_6648486	146.526368804684	1.78013410621544	0.630960681224892	2.82130750645134	0.00478283317633726	0.032176017429247	4
2L	6649388	6654574	FBgn0031842	Tango1	2L	6654057	6654061	2L_6654057_6654061	50.102314124318	3.5952109647391	0.62108390859126	5.78860748927426	7.09723257971555e-09	2.01400891356354e-06	4
2L	6649388	6654574	FBgn0031842	Tango1	2L	6654429	6654433	2L_6654429_6654433	53.5489588405153	3.08785660564513	0.453780824587867	6.80473135560452	1.0123797293079e-11	1.76280792539161e-08	4
2L	6656459	6658152	FBgn0051636	CG31636	2L	6656914	6656918	2L_6656914_6656918	416.244619050846	-1.13507817029012	0.298342997336967	-3.80460805322035	0.000142028903540264	0.00238639137887489	4
2L	6663664	6674780	FBgn0000392	cup	2L	6673951	6673955	2L_6673951_6673955	874.990138442452	-0.961487900857707	0.287690083718436	-3.34209607933071	0.000831482741068327	0.00888307727095511	4
2L	6663664	6674780	FBgn0000392	cup	2L	6674367	6674371	2L_6674367_6674371	893.793272804234	-0.775600435813214	0.286594972835174	-2.70625973700968	0.00680458014979091	0.0416820837950768	4
2L	6663664	6674780	FBgn0085339	CG34310	2L	6673951	6673955	2L_6673951_6673955	874.990138442452	-0.961487900857707	0.287690083718436	-3.34209607933071	0.000831482741068327	0.00888307727095511	4
2L	6663664	6674780	FBgn0085339	CG34310	2L	6674367	6674371	2L_6674367_6674371	893.793272804234	-0.775600435813214	0.286594972835174	-2.70625973700968	0.00680458014979091	0.0416820837950768	4
2L	6677835	6684364	FBgn0028703	Nhe3	2L	6683379	6683383	2L_6683379_6683383	105.350452367496	1.2881409272474	0.298818185094086	4.31078492375492	1.62676071553905e-05	0.000479272766795853	4
2L	6723903	6732766	FBgn0046704	Liprin-alpha	2L	6724690	6724694	2L_6724690_6724694	80.5097523057475	0.945898994470029	0.32363797008687	2.92270710453453	0.00347002764519816	0.0254798518653863	4
2L	6736364	6740188	FBgn0031854	TTLL3A	2L	6736371	6736375	2L_6736371_6736375	140.866839740189	3.12750519282793	0.792899623649406	3.94438980615635	8.0003430973962e-05	0.00155371761804395	4
2L	6742502	6756133	FBgn0031855	CG11221	2L	6742872	6742876	2L_6742872_6742876	53.031363006589	3.27821552627567	0.846655714128401	3.871958189818	0.000107964474876274	0.00194489540764519	4
2L	6774041	6778444	FBgn0031858	CG17378	2L	6774335	6774339	2L_6774335_6774339	645.637279053764	-1.27965283217924	0.284039635729806	-4.5051910762078	6.63132457293781e-06	0.000246999470749047	4
2L	6774041	6778444	FBgn0031858	CG17378	2L	6774774	6774778	2L_6774774_6774778	451.743587039347	-1.22674305178622	0.318401522259951	-3.85281779772608	0.0001167662791636	0.00206237675129946	4
2L	6852315	6853866	FBgn0017551	Rca1	2L	6853402	6853406	2L_6853402_6853406	31.0410947249585	2.06350679222814	0.495942381371291	4.16077929561595	3.17163479802827e-05	0.000782405868776512	4
2L	6852315	6853866	FBgn0017551	Rca1	2L	6853609	6853613	2L_6853609_6853613	139.60257721175	2.74362483761089	0.73987957198871	3.7082046071854	0.000208733969391261	0.00316819151691561	4
2L	6920704	6932057	FBgn0004838	Hrb27C	2L	6921197	6921201	2L_6921197_6921201	49.461100786539	5.70963099301789	0.978548875775842	5.83479388138994	5.38571032252438e-09	1.6470107013078e-06	4
2L	6920704	6932057	FBgn0004838	Hrb27C	2L	6922495	6922499	2L_6922495_6922499	109.820620667723	0.961734908922668	0.317883146366189	3.02543535231901	0.00248275474223838	0.0199797476920899	4
2L	6920704	6932057	FBgn0004838	Hrb27C	2L	6923262	6923266	2L_6923262_6923266	42.9796691900444	1.59889393020332	0.405084766681387	3.94706012596347	7.91166934509304e-05	0.00154129121869807	4
2L	7024829	7027389	FBgn0051908	CG31908	2L	7026467	7026471	2L_7026467_7026471	203.583735437036	0.677945341048451	0.245465204179942	2.76187960453846	0.00574696661167982	0.0368039370960497	4
2L	7030493	7032606	FBgn0031882	Rab30	2L	7031273	7031277	2L_7031273_7031277	146.418904264574	0.864344463598335	0.301892305401643	2.863088750965	0.00419533032387443	0.0292762685665265	4
2L	7030493	7032606	FBgn0031882	Rab30	2L	7031726	7031730	2L_7031726_7031730	147.230678693549	0.938496455101151	0.308053807766808	3.04653418149461	0.00231496156537089	0.0189542198873582	4
2L	7037823	7056010	FBgn0262872	milt	2L	7040042	7040046	2L_7040042_7040046	97.8804596692541	1.22302870109199	0.265870810163146	4.60008641167305	4.22315717729441e-06	0.000177616858976173	4
2L	7037823	7056010	FBgn0262872	milt	2L	7040593	7040597	2L_7040593_7040597	117.148801401717	0.928858627407288	0.262191050707129	3.5426786112728	0.000396085095888879	0.0050979798604164	4
2L	7037823	7056010	FBgn0262872	milt	2L	7040796	7040800	2L_7040796_7040800	27.2347970111509	4.05724636240206	1.00915400844161	4.02044319148817	5.80887562738121e-05	0.00122577332323743	4
2L	7037823	7056010	FBgn0262872	milt	2L	7054021	7054025	2L_7054021_7054025	383.857689241203	-1.89654722370231	0.386174178876024	-4.91111868023463	9.05582538838719e-07	5.82549708397371e-05	4
2L	7037823	7056010	FBgn0262872	milt	2L	7054157	7054161	2L_7054157_7054161	794.508668932199	-1.79366197656801	0.350904524128036	-5.11153847624247	3.19545723225344e-07	2.80783389974775e-05	4
2L	7037823	7056010	FBgn0262872	milt	2L	7054343	7054347	2L_7054343_7054347	421.943400234358	-1.51919117082581	0.324515361164787	-4.68141528146143	2.84901133358061e-06	0.000133365826076925	4
2L	7037823	7056010	FBgn0262872	milt	2L	7054391	7054395	2L_7054391_7054395	546.604733390246	-1.0160172368132	0.257215970811721	-3.9500550203273	7.81332303055074e-05	0.00152724659503008	4
2L	7194908	7204264	FBgn0031896	CG4502	2L	7195649	7195653	2L_7195649_7195653	83.6325568424647	2.05939777360659	0.77395705411729	2.66086827770485	0.00779394411974809	0.0460480119419053	4
2L	7194908	7204264	FBgn0031896	CG4502	2L	7202424	7202428	2L_7202424_7202428	356.716908847033	-1.60809877605871	0.439592664993069	-3.65815652561917	0.000254035893316253	0.003666631521191	4
2L	7204538	7220033	FBgn0031897	CG13784	2L	7209580	7209584	2L_7209580_7209584	130.644951746859	-1.61109668035132	0.38057844708223	-4.23328407770611	2.30303293189015e-05	0.000617723484625727	4
2L	7255419	7277171	FBgn0010453	Wnt4	2L	7261063	7261067	2L_7261063_7261067	18.0467495142075	1.60531182197672	0.487948819897172	3.28991844332161	0.00100216425284457	0.0102198394747055	4
2L	7255419	7277171	FBgn0010453	Wnt4	2L	7261654	7261658	2L_7261654_7261658	69.90725651826	1.61733649476218	0.461871108291906	3.50170527172272	0.00046229070163406	0.00571613821327765	4
2L	7255419	7277171	FBgn0010453	Wnt4	2L	7273536	7273540	2L_7273536_7273540	92.2757787896667	1.96045693549859	0.446367922036341	4.39202021183543	1.12302256186467e-05	0.000362077524908839	4
2L	7412417	7422736	FBgn0028387	chm	2L	7414565	7414569	2L_7414565_7414569	107.82825785899	1.14365850701059	0.362674711998189	3.15340019354948	0.00161380402247479	0.0145141432029265	4
2L	7426866	7430329	FBgn0031912	CG5261	2L	7428915	7428919	2L_7428915_7428919	105.831686675556	1.38658088052324	0.330105048667456	4.20042312627597	2.66416616078194e-05	0.00068736077731921	4
2L	7472513	7496307	FBgn0260486	Ziz	2L	7482160	7482164	2L_7482160_7482164	187.329657259971	-2.26762950687176	0.324888872921572	-6.97970812752077	2.95793931739266e-12	6.58860839357039e-09	4
2L	7472513	7496307	FBgn0260486	Ziz	2L	7494522	7494526	2L_7494522_7494526	47.6491411299797	-1.75145413486475	0.36951780040442	-4.73983697929537	2.13890236665667e-06	0.000108133913762376	4
2L	7496791	7497365	FBgn0011283	Obp28a	2L	7497184	7497188	2L_7497184_7497188	451.764489953249	-1.3451071854159	0.317801390916507	-4.2325402715726	2.31066521410929e-05	0.00061918667385288	4
2L	7497805	7578980	FBgn0264895	RapGAP1	2L	7500063	7500067	2L_7500063_7500067	102.335335601417	0.744377964157138	0.280801051728985	2.65090874686457	0.00802755270857567	0.0470563940250507	4
2L	7497805	7578980	FBgn0264895	RapGAP1	2L	7501237	7501241	2L_7501237_7501241	8.00255589256599	4.26804757421306	1.41204111194641	3.02260857570204	0.00250606163810104	0.0201120667971685	4
2L	7497805	7578980	FBgn0264895	RapGAP1	2L	7505516	7505520	2L_7505516_7505520	203.189771223493	-1.13208549063528	0.346432876625368	-3.26783503246868	0.00108373513880014	0.0108193447898841	4
2L	7497805	7578980	FBgn0264895	RapGAP1	2L	7507254	7507258	2L_7507254_7507258	197.304693125309	-1.74963144231404	0.380478317389089	-4.59850499318942	4.2553351790862e-06	0.000178500919990105	4
2L	7497805	7578980	FBgn0264895	RapGAP1	2L	7526382	7526386	2L_7526382_7526386	96.9637175660854	-0.843172389486783	0.28568826078561	-2.95137219558184	0.0031636544077292	0.0238087038933317	4
2L	7497805	7578980	FBgn0264895	RapGAP1	2L	7536136	7536140	2L_7536136_7536140	91.1537372614002	1.00178545325497	0.331603558631726	3.02103348163262	0.00251913502460705	0.0201912596661506	4
2L	7497805	7578980	FBgn0264895	RapGAP1	2L	7560994	7560998	2L_7560994_7560998	33.8509346698773	2.65392058043804	0.564318941203146	4.70287347573306	2.56525396791169e-06	0.000123749089076997	4
2L	7497805	7578980	FBgn0264895	RapGAP1	2L	7562360	7562364	2L_7562360_7562364	41.3597931580916	1.29703503454239	0.397350254184967	3.26421090934705	0.00109769419594052	0.0109207205196438	4
2L	7642005	7675078	FBgn0264087	Slob	2L	7644310	7644314	2L_7644310_7644314	184.621139054931	-0.915327318150383	0.296674394359898	-3.08529261558041	0.00203351981614744	0.0172176860249533	4
2L	7642005	7675078	FBgn0264087	Slob	2L	7648343	7648347	2L_7648343_7648347	579.895266141325	-0.884952847578929	0.334922756335956	-2.64225953846876	0.00823549209625476	0.0478911202374847	4
2L	7642005	7675078	FBgn0264087	Slob	2L	7648756	7648760	2L_7648756_7648760	530.32636553198	-1.09175515134836	0.370375752377773	-2.94769607443093	0.00320151650790221	0.0240131562863705	4
2L	7642005	7675078	FBgn0264087	Slob	2L	7649432	7649436	2L_7649432_7649436	342.652963984004	-0.9221927051223	0.283363918741959	-3.25444647016645	0.00113613569316467	0.0111976342770661	4
2L	7642005	7675078	FBgn0264087	Slob	2L	7655183	7655187	2L_7655183_7655187	235.895811521791	-1.26312834721627	0.399284362583666	-3.16348063080381	0.00155894725007766	0.0141536684254559	4
2L	7642005	7675078	FBgn0264087	Slob	2L	7655526	7655530	2L_7655526_7655530	221.779343743608	-1.4698301589591	0.397701313262926	-3.69581419508005	0.000219183231325458	0.00328467469352083	4
2L	7642005	7675078	FBgn0264087	Slob	2L	7656387	7656391	2L_7656387_7656391	211.070636550668	-1.29638328018065	0.304708002685815	-4.25451011707544	2.09507187534089e-05	0.000576255080055617	4
2L	7642005	7675078	FBgn0264087	Slob	2L	7657191	7657195	2L_7657191_7657195	246.381934868382	-1.12068140960033	0.279640201522221	-4.00758332850537	6.13432212609414e-05	0.00127520963914851	4
2L	7642005	7675078	FBgn0264087	Slob	2L	7657370	7657374	2L_7657370_7657374	20.0817564547929	4.37504925564196	1.23165833578186	3.55216144651403	0.000382080350244215	0.00496163638424789	4
2L	7642005	7675078	FBgn0264087	Slob	2L	7662366	7662370	2L_7662366_7662370	14.1480542729783	6.3732960989389	1.36179370487088	4.6800745782146	2.86770581762751e-06	0.000133946980274308	4
2L	7642005	7675078	FBgn0264087	Slob	2L	7663836	7663840	2L_7663836_7663840	44.1230314273301	1.43314115780541	0.444493055392057	3.22421495773727	0.00126318541203555	0.0121201780862266	4
2L	7642005	7675078	FBgn0264087	Slob	2L	7665904	7665908	2L_7665904_7665908	319.486969909073	-1.23738720600229	0.339007047263891	-3.65003387389489	0.000262205728105021	0.00375406795998845	4
2L	7642005	7675078	FBgn0264087	Slob	2L	7666237	7666241	2L_7666237_7666241	205.833805470793	-1.59123005712075	0.431076092638562	-3.69129739341616	0.000223113082740836	0.00332841339961973	4
2L	7642005	7675078	FBgn0264087	Slob	2L	7666943	7666947	2L_7666943_7666947	243.289038772204	-0.995480050159075	0.305077599873678	-3.26303881560387	0.00110224422004626	0.0109538971884506	4
2L	7666047	7689459	FBgn0040299	Myo28B1	2L	7666237	7666241	2L_7666237_7666241	205.833805470793	-1.59123005712075	0.431076092638562	-3.69129739341616	0.000223113082740836	0.00332841339961973	4
2L	7666047	7689459	FBgn0040299	Myo28B1	2L	7666943	7666947	2L_7666943_7666947	243.289038772204	-0.995480050159075	0.305077599873678	-3.26303881560387	0.00110224422004626	0.0109538971884506	4
2L	7786160	7790557	FBgn0031948	CG7149	2L	7788024	7788028	2L_7788024_7788028	187.245329681952	-0.617206182156902	0.219945977048942	-2.80617172652156	0.00501339662964795	0.0332861863174727	4
2L	7786160	7790557	FBgn0031948	CG7149	2L	7788788	7788792	2L_7788788_7788792	203.505104803651	-0.625611116545561	0.229629272682438	-2.72443974253552	0.00644106827009106	0.0400489727709345	4
2L	7786160	7790557	FBgn0031948	CG7149	2L	7789780	7789784	2L_7789780_7789784	766.675421654583	-0.85831964344491	0.281203709169693	-3.0523055545009	0.00227090807055575	0.0186975911403671	4
2L	7791175	7795959	FBgn0025687	LKRSDH	2L	7792355	7792359	2L_7792355_7792359	236.005704199691	-0.777812457440892	0.282524472921924	-2.7530799346216	0.00590374795297482	0.0375449561736999	4
2L	7796314	7800058	FBgn0031950	Herp	2L	7799367	7799371	2L_7799367_7799371	173.185304146384	0.731263903108266	0.275156843193559	2.65762571855739	0.0078693233793866	0.0463667301109827	4
2L	7801668	7810703	FBgn0031952	cdc14	2L	7802569	7802573	2L_7802569_7802573	23.4274623399427	6.65843100198357	1.35026729000805	4.93119477251344	8.17281931516217e-07	5.42658242071639e-05	4
2L	7844905	7855475	FBgn0031955	CG14535	2L	7851366	7851370	2L_7851366_7851370	133.51368536716	3.71392523736585	0.629823577375444	5.89677073195999	3.70684339077958e-09	1.26509128223667e-06	4
2L	7844905	7855475	FBgn0031955	CG14535	2L	7852049	7852053	2L_7852049_7852053	567.630082287757	1.67129125889484	0.423577228661946	3.94565889241578	7.95808382933461e-05	0.00154750662409162	4
2L	7844905	7855475	FBgn0031955	CG14535	2L	7852870	7852874	2L_7852870_7852874	45.8634908006697	1.16903648745084	0.412663235555688	2.8329068032354	0.00461268321605248	0.0313668830985802	4
2L	7983946	7986785	FBgn0031968	CG7231	2L	7984738	7984742	2L_7984738_7984742	75.6574026239282	4.73286321209486	0.741690317804171	6.381185109854	1.75722741899154e-10	1.41583693610258e-07	4
2L	8026914	8039788	FBgn0031976	CG7367	2L	8029794	8029798	2L_8029794_8029798	48.2042208125167	2.55482719765065	0.475628068185393	5.37148113944952	7.80925372513576e-08	1.04544342076394e-05	4
2L	8029462	8030565	FBgn0031977	baf	2L	8029794	8029798	2L_8029794_8029798	48.2042208125167	2.55482719765065	0.475628068185393	5.37148113944952	7.80925372513576e-08	1.04544342076394e-05	4
2L	8041873	8042909	FBgn0031980	RpL36A	2L	8042404	8042408	2L_8042404_8042408	111.84852049935	-1.01687485351938	0.367169358394057	-2.76949813559343	0.00561427255939777	0.0361631602343774	4
2L	8071812	8072848	FBgn0013531	MED20	2L	8072000	8072004	2L_8072000_8072004	138.758010024355	-0.71858825902367	0.251555090104273	-2.85658405371883	0.00428226604666356	0.0297101501626439	4
2L	8074117	8082982	FBgn0267488	Mcr	2L	8080037	8080041	2L_8080037_8080041	204.35524035512	-1.47863784587951	0.356709444316938	-4.14521642035845	3.39492912495055e-05	0.000823209206649149	4
2L	8083420	8116531	FBgn0261822	Bsg	2L	8087738	8087742	2L_8087738_8087742	55.5036866271577	2.48152977016047	0.652480036466958	3.80322712032299	0.00014282330190598	0.00239517943058784	4
2L	8083420	8116531	FBgn0261822	Bsg	2L	8088923	8088927	2L_8088923_8088927	83.1859298641696	2.77180559123669	0.652599831107558	4.24732808547089	2.1633504821451e-05	0.000589273005014142	4
2L	8083420	8116531	FBgn0261822	Bsg	2L	8089267	8089271	2L_8089267_8089271	19.7343152465902	3.04634754538715	1.01014512981469	3.01575234634454	0.00256342536269545	0.0204361855525891	4
2L	8083420	8116531	FBgn0261822	Bsg	2L	8103686	8103690	2L_8103686_8103690	169.181047755167	1.9697988203806	0.365039995023568	5.39611781512713	6.80982400918357e-08	9.51457310418484e-06	4
2L	8083420	8116531	FBgn0261822	Bsg	2L	8107263	8107267	2L_8107263_8107267	191.594726712546	-0.861035820959542	0.258340620139166	-3.33294787515687	0.000859310398619597	0.00910587981255502	4
2L	8083420	8116531	FBgn0261822	Bsg	2L	8113138	8113142	2L_8113138_8113142	29.5280347380017	4.06077492331721	0.801228924065496	5.0681831388619	4.01630883921677e-07	3.33158884935564e-05	4
2L	8116965	8124010	FBgn0031985	mon2	2L	8117692	8117696	2L_8117692_8117696	84.6076018657474	-1.43297359539665	0.315777869983038	-4.5379164647403	5.68127552681431e-06	0.000219834014957747	4
2L	8134247	8159638	FBgn0031990	PAPLA1	2L	8157373	8157377	2L_8157373_8157377	143.738873731163	1.24337076485543	0.30337776580429	4.09842415959228	4.1597248731352e-05	0.000956639548452093	4
2L	8134247	8159638	FBgn0031990	PAPLA1	2L	8158599	8158603	2L_8158599_8158603	68.8110258408154	2.35818791911799	0.6429975073178	3.66749154122686	0.000244941650938781	0.00356816599743293	4
2L	8134247	8159638	FBgn0031990	PAPLA1	2L	8159072	8159076	2L_8159072_8159076	210.361925524072	1.86938937444351	0.451914089757471	4.13660343152115	3.52484510166789e-05	0.000846293454275695	4
2L	8134247	8159638	FBgn0031990	PAPLA1	2L	8159418	8159422	2L_8159418_8159422	62.995892589845	1.92905056920222	0.412245108581554	4.67937770284204	2.87746933345065e-06	0.000134182472576996	4
2L	8145758	8158786	FBgn0263256	CG43394	2L	8157373	8157377	2L_8157373_8157377	143.738873731163	1.24337076485543	0.30337776580429	4.09842415959228	4.1597248731352e-05	0.000956639548452093	4
2L	8145758	8158786	FBgn0263256	CG43394	2L	8158599	8158603	2L_8158599_8158603	68.8110258408154	2.35818791911799	0.6429975073178	3.66749154122686	0.000244941650938781	0.00356816599743293	4
2L	8163073	8190137	FBgn0264953	Piezo	2L	8172027	8172031	2L_8172027_8172031	21.0841023288768	2.1518559088332	0.67514184447757	3.18726490801102	0.00143625163306998	0.0133169859091185	4
2L	8163073	8190137	FBgn0264953	Piezo	2L	8172156	8172160	2L_8172156_8172160	92.3982199968639	2.32058548735356	0.734654743396542	3.15874294450854	0.00158451181890608	0.0143177174855959	4
2L	8163073	8190137	FBgn0264953	Piezo	2L	8179101	8179105	2L_8179101_8179105	26.0490210332442	1.39769870091684	0.52646840586463	2.65485769962087	0.00793418705245443	0.0466544051158844	4
2L	8190808	8196918	FBgn0031995	CG8475	2L	8192458	8192462	2L_8192458_8192462	61.8821696098701	1.64461546622189	0.604439182793117	2.72089486095542	0.00651054649694013	0.0403492778272387	4
2L	8190808	8196918	FBgn0031995	CG8475	2L	8192745	8192749	2L_8192745_8192749	172.27209413031	-1.89882583255894	0.387525961380327	-4.89986741996723	9.59013478282119e-07	6.0655529022734e-05	4
2L	8190808	8196918	FBgn0031995	CG8475	2L	8193105	8193109	2L_8193105_8193109	150.742296611505	-2.24301077388827	0.380005655172227	-5.90257208901717	3.57877654240039e-09	1.24190863640758e-06	4
2L	8190808	8196918	FBgn0031995	CG8475	2L	8195508	8195512	2L_8195508_8195512	244.466742872965	-0.903261785034587	0.321127672802252	-2.81278090160361	0.00491151040560754	0.0327910629749463	4
2L	8190808	8196918	FBgn0031995	CG8475	2L	8195796	8195800	2L_8195796_8195800	171.293376056027	-0.861217623722679	0.30331805801699	-2.83932196240831	0.00452095157050193	0.0308908157228039	4
2L	8194509	8197049	FBgn0264947	CR44116	2L	8195508	8195512	2L_8195508_8195512	244.466742872965	-0.903261785034587	0.321127672802252	-2.81278090160361	0.00491151040560754	0.0327910629749463	4
2L	8194509	8197049	FBgn0264947	CR44116	2L	8195796	8195800	2L_8195796_8195800	171.293376056027	-0.861217623722679	0.30331805801699	-2.83932196240831	0.00452095157050193	0.0308908157228039	4
2L	8194509	8197049	FBtr0335185	CR44116-RA	2L	8195508	8195512	2L_8195508_8195512	244.466742872965	-0.903261785034587	0.321127672802252	-2.81278090160361	0.00491151040560754	0.0327910629749463	4
2L	8194509	8197049	FBtr0335185	CR44116-RA	2L	8195796	8195800	2L_8195796_8195800	171.293376056027	-0.861217623722679	0.30331805801699	-2.83932196240831	0.00452095157050193	0.0308908157228039	4
2L	8200465	8205132	FBgn0031998	SLC5A11	2L	8202418	8202422	2L_8202418_8202422	366.379300134939	-1.02543920811646	0.319532813444409	-3.20918279741827	0.0013311283375574	0.0125912017165732	4
2L	8201557	8205298	FBgn0264950	CR44119	2L	8202418	8202422	2L_8202418_8202422	366.379300134939	-1.02543920811646	0.319532813444409	-3.20918279741827	0.0013311283375574	0.0125912017165732	4
2L	8201557	8205298	FBtr0335191	CR44119-RA	2L	8202418	8202422	2L_8202418_8202422	366.379300134939	-1.02543920811646	0.319532813444409	-3.20918279741827	0.0013311283375574	0.0125912017165732	4
2L	8206171	8209637	FBgn0031999	CG8419	2L	8208091	8208095	2L_8208091_8208095	284.444706813295	-1.118210800948	0.395645447751139	-2.82629512687166	0.00470898560343644	0.0318289021522729	4
2L	8206171	8209637	FBgn0031999	CG8419	2L	8208170	8208174	2L_8208170_8208174	545.790538858241	-1.86345519705272	0.415572206322769	-4.4840708033429	7.32323450575517e-06	0.000265545317613135	4
2L	8206171	8209637	FBgn0031999	CG8419	2L	8208589	8208593	2L_8208589_8208593	463.900679206074	-2.05316429626222	0.415171706239621	-4.94533771305988	7.6011972463487e-07	5.15809345695758e-05	4
2L	8209626	8211122	FBgn0003607	Su(var)205	2L	8210036	8210040	2L_8210036_8210040	405.249322840982	-1.49666049218974	0.398148698255931	-3.7590490657028	0.000170560389827026	0.00272841195060839	4
2L	8209626	8211122	FBgn0003607	Su(var)205	2L	8210445	8210449	2L_8210445_8210449	407.901808299147	-1.42408301250848	0.376328336930941	-3.78415036221366	0.00015423456196742	0.00252941108177123	4
2L	8212039	8212902	FBgn0032000	CG8372	2L	8212658	8212662	2L_8212658_8212662	285.066909325502	-1.52966452278769	0.301746164747627	-5.0693751950984	3.99123752370579e-07	3.31800299291272e-05	4
2L	8212959	8214135	FBgn0032001	CG8360	2L	8213251	8213255	2L_8213251_8213255	171.984880232537	-0.990879873722202	0.302779859567846	-3.27260827432998	0.00106560049723408	0.0106883249999618	4
2L	8258373	8301079	FBgn0003502	Btk29A	2L	8300913	8300917	2L_8300913_8300917	267.428249203027	-0.745221848824063	0.245789226731617	-3.03195489376671	0.00242975508904741	0.0196570634853482	4
2L	8301345	8302985	FBgn0261020	wol	2L	8301596	8301600	2L_8301596_8301600	219.920743395955	-1.00832232615642	0.286733007062268	-3.51658965421254	0.000437129003732231	0.00548369380078988	4
2L	8303429	8305376	FBgn0032013	Scgalpha	2L	8303813	8303817	2L_8303813_8303817	14.1728392340333	2.80732047110477	0.74392966052715	3.77363697142482	0.000160884823428914	0.00261083642580096	4
2L	8303429	8305376	FBgn0032013	Scgalpha	2L	8303957	8303961	2L_8303957_8303961	8.59265974979505	2.489024992059	0.886267819883033	2.80843435383618	0.0049783030962056	0.0331150305020055	4
2L	8305586	8306741	FBgn0032014	CG7840	2L	8305704	8305708	2L_8305704_8305708	161.937628647521	-0.843307069124306	0.29900215081366	-2.82040469217179	0.00479631188330886	0.0322403087143621	4
2L	8306696	8308192	FBgn0032015	Ostgamma	2L	8307744	8307748	2L_8307744_8307748	132.397157486763	-1.34751111702886	0.324073761175658	-4.15803831862361	3.20992189041944e-05	0.00078982505492044	4
2L	8309876	8311195	FBgn0032017	CG7810	2L	8310969	8310973	2L_8310969_8310973	177.800305700987	-1.37670780098663	0.419750565014752	-3.27982358031667	0.00103872018207833	0.0104902336826	4
2L	8311399	8317011	FBgn0032018	CG7806	2L	8311883	8311887	2L_8311883_8311887	328.181136034149	-1.16981517504498	0.358453784843821	-3.26350348219834	0.00110043831913728	0.0109412909384577	4
2L	8374461	8375549	FBgn0032030	Wdr82	2L	8374576	8374580	2L_8374576_8374580	28.8522306413655	1.52440765942678	0.429133335075819	3.55229373909498	0.00038188828800321	0.00495989718644477	4
2L	8375502	8376797	FBgn0032031	CG13390	2L	8376302	8376306	2L_8376302_8376306	34.0398847086139	1.16610015116113	0.391617181122645	2.97765319646673	0.00290464443574945	0.0223819738801906	4
2L	8403447	8403924	FBgn0266326	CR44991	2L	8403514	8403518	2L_8403514_8403518	46.3632098386759	1.4264721787697	0.341237510416918	4.18029124941997	2.91135968248411e-05	0.00073476954226717	4
2L	8403447	8403924	FBtr0344057	CR44991-RA	2L	8403514	8403518	2L_8403514_8403518	46.3632098386759	1.4264721787697	0.341237510416918	4.18029124941997	2.91135968248411e-05	0.00073476954226717	4
2L	8403573	8408853	FBgn0020497	emb	2L	8404027	8404031	2L_8404027_8404031	39.9419845972722	1.52520991444377	0.352293668550248	4.32937077955527	1.4953598294594e-05	0.000449721869801134	4
2L	8415690	8431297	FBgn0027932	Akap200	2L	8416757	8416761	2L_8416757_8416761	113.896940698457	0.971434048235022	0.328176147772597	2.96009949177708	0.00307539706492379	0.023324175831886	4
2L	8415690	8431297	FBgn0027932	Akap200	2L	8423465	8423469	2L_8423465_8423469	23.5629629052563	1.52398629385339	0.523566527378806	2.91077869603908	0.00360529276250362	0.0262039684431234	4
2L	8431086	8433598	FBgn0001137	grk	2L	8431748	8431752	2L_8431748_8431752	84.1499617778581	4.34146372339523	0.83528539091878	5.19758129448403	2.01898254175999e-07	2.02027696371795e-05	4
2L	8438169	8442342	FBgn0002887	mus201	2L	8438813	8438817	2L_8438813_8438817	91.2847500188128	-0.99830220692374	0.330673576309183	-3.018996008288	0.00253613873000193	0.0202829052771891	4
2L	8464488	8466694	FBgn0029173	fu2	2L	8464639	8464643	2L_8464639_8464643	25.8284863287752	3.93195601482732	0.840466179016939	4.67830367597466	2.89257938401919e-06	0.000134607079449288	4
2L	8516753	8517380	FBgn0032053	mRpL51	2L	8517118	8517122	2L_8517118_8517122	103.678713956228	0.811784802090402	0.263062605300106	3.08589965177416	0.00202937298093188	0.0171901022274172	4
2L	8517411	8519176	FBgn0032054	CG13090	2L	8517713	8517717	2L_8517713_8517717	94.0010115464561	0.95342385210581	0.26736613118562	3.56598589311932	0.000362490870896902	0.00476524592316656	4
2L	8542147	8672041	FBgn0011259	Sema-1a	2L	8545095	8545099	2L_8545095_8545099	103.50902402901	1.35619842934175	0.408536630196621	3.31964952246519	0.000901305237919395	0.00943642399864202	4
2L	8542147	8672041	FBgn0011259	Sema-1a	2L	8557791	8557795	2L_8557791_8557795	18.9277987916241	3.07973690957629	0.756937601886345	4.06868003637468	4.72802209912402e-05	0.00105034147594183	4
2L	8542147	8672041	FBgn0011259	Sema-1a	2L	8604706	8604710	2L_8604706_8604710	57.113890397192	1.27153298226073	0.328196530341977	3.87430354896138	0.000106930061672942	0.00193060917726268	4
2L	8542147	8672041	FBgn0011259	Sema-1a	2L	8623411	8623415	2L_8623411_8623415	96.1340893861007	-1.30892973159676	0.413220476985692	-3.1676303680422	0.00153686785983844	0.0140068664723406	4
2L	8542147	8672041	FBgn0011259	Sema-1a	2L	8623759	8623763	2L_8623759_8623763	88.7620052816909	-0.988839318770768	0.357204439308619	-2.76827275910876	0.0056354269856861	0.036260185338834	4
2L	8542147	8672041	FBgn0011259	Sema-1a	2L	8624853	8624857	2L_8624853_8624857	246.670340851012	-1.06880555337854	0.401357402099502	-2.66297705682669	0.00774526948362888	0.0458415649202854	4
2L	8687226	8709611	FBgn0004914	Hnf4	2L	8704817	8704821	2L_8704817_8704821	195.320804542814	-0.943619287288033	0.341155282737036	-2.76595244170784	0.0056756811449816	0.0364623660014073	4
2L	8703475	8705450	FBgn0266327	CR44992	2L	8704817	8704821	2L_8704817_8704821	195.320804542814	-0.943619287288033	0.341155282737036	-2.76595244170784	0.0056756811449816	0.0364623660014073	4
2L	8703475	8705450	FBtr0344058	CR44992-RA	2L	8704817	8704821	2L_8704817_8704821	195.320804542814	-0.943619287288033	0.341155282737036	-2.76595244170784	0.0056756811449816	0.0364623660014073	4
2L	8898786	8933594	FBgn0085427	CG34398	2L	8933057	8933061	2L_8933057_8933061	24.0732053894072	3.01390994254606	0.762944715579219	3.95036479184201	7.80321697587514e-05	0.00152562070731203	4
2L	8933962	8936096	FBgn0032074	Tsp29Fa	2L	8934250	8934254	2L_8934250_8934254	109.748430925522	1.11859326420709	0.333777145994414	3.35131772091373	0.000804279677480259	0.00867104414550904	4
2L	8943455	8951216	FBgn0032078	C1GalTA	2L	8949616	8949620	2L_8949616_8949620	49.5591049648804	-1.22327062719621	0.398432293886171	-3.07020953363206	0.00213908642454325	0.0178685829114219	4
2L	8967535	8970627	FBgn0032082	CG18088	2L	8970480	8970484	2L_8970480_8970484	58.4456640133598	1.31154222136924	0.343628401473902	3.81674569314914	0.000135223416735471	0.00229707727387108	4
2L	8970520	8975428	FBgn0032083	CG9541	2L	8973937	8973941	2L_8973937_8973941	618.179629319186	-1.15087774635794	0.30208791142957	-3.80974445786873	0.000139110500419788	0.00234861025852191	4
2L	8970520	8975428	FBgn0032083	CG9541	2L	8974582	8974586	2L_8974582_8974586	272.164994536449	-1.11616542634701	0.308236873454692	-3.62112882160116	0.000293320407820638	0.00407863238088885	4
2L	8970520	8975428	FBgn0032083	CG9541	2L	8974699	8974703	2L_8974699_8974703	272.82836238551	-1.08285138719285	0.387117101964391	-2.79721919206879	0.00515445513670173	0.0339829732796909	4
2L	8993818	8997379	FBgn0013746	alien	2L	8997001	8997005	2L_8997001_8997005	17.7190705174533	1.58205802201476	0.547332116729674	2.89049002179445	0.0038464174182634	0.0274728461659283	4
2L	9125737	9163721	FBgn0052982	CG32982	2L	9132544	9132548	2L_9132544_9132548	26.4826754793249	3.94925098366523	0.860154284982532	4.59132861698809	4.4043322563876e-06	0.000182803713584238	4
2L	9125737	9163721	FBgn0052982	CG32982	2L	9146914	9146918	2L_9146914_9146918	59.3615653510969	-1.88292680853578	0.554519713089835	-3.39559940627528	0.000684785025470421	0.00769482041615132	4
2L	9166778	9250211	FBgn0041092	tai	2L	9175820	9175824	2L_9175820_9175824	10.1901321689515	4.24197301380576	1.10698999825036	3.83198856404334	0.000127111649298919	0.00219304436513538	4
2L	9166778	9250211	FBgn0041092	tai	2L	9224215	9224219	2L_9224215_9224219	12.1429969128501	2.11082521975151	0.784930419569072	2.68918768737534	0.00716261350336809	0.0432858270045121	4
2L	9256563	9302494	FBgn0267252	Ggamma30A	2L	9263563	9263567	2L_9263563_9263567	126.709296664501	0.904117428813216	0.265886677247203	3.40038635321554	0.000672907012796117	0.00759837527013169	4
2L	9256563	9302494	FBgn0267252	Ggamma30A	2L	9271290	9271294	2L_9271290_9271294	71.8298714903553	-0.848531719783823	0.249549462851509	-3.40025464325976	0.000673231250334025	0.00760002486374254	4
2L	9256563	9302494	FBgn0267252	Ggamma30A	2L	9291696	9291700	2L_9291696_9291700	120.836987488052	1.63388887386016	0.323249311892584	5.05457804161732	4.31343354375442e-07	3.48923596108884e-05	4
2L	9256563	9302494	FBgn0267252	Ggamma30A	2L	9291956	9291960	2L_9291956_9291960	248.128401144476	1.63090557568664	0.290330545591883	5.61740953698756	1.93841602054784e-08	4.00455785539554e-06	4
2L	9256563	9302494	FBgn0267252	Ggamma30A	2L	9292338	9292342	2L_9292338_9292342	111.691467345978	1.90001196376298	0.323177016782658	5.87916796397922	4.12333810075769e-09	1.37784087940253e-06	4
2L	9370309	9415156	FBgn0085395	Shawl	2L	9384679	9384683	2L_9384679_9384683	31.1350099558742	1.84886198190291	0.459727598718729	4.02164670351688	5.77926960599541e-05	0.00122143915897037	4
2L	9437469	9464184	FBgn0002973	numb	2L	9458716	9458720	2L_9458716_9458720	306.67989623841	-0.699908582944741	0.22255475282601	-3.14488265946816	0.0016615345837778	0.0148252880469237	4
2L	9495474	9520696	FBgn0032120	CG33298	2L	9508575	9508579	2L_9508575_9508579	69.0861953663195	-0.709720845451467	0.255514379976402	-2.7776160602664	0.00547592800355614	0.0354881617252948	4
2L	9495474	9520696	FBgn0032120	CG33298	2L	9509106	9509110	2L_9509106_9509110	441.056638801589	-0.81348845659744	0.303378414784615	-2.68143156188281	0.00733079075987896	0.0440391129849244	4
2L	9495474	9520696	FBgn0032120	CG33298	2L	9509386	9509390	2L_9509386_9509390	369.55446876033	-1.31700065513172	0.339021808160731	-3.88470777817138	0.000102453041973601	0.00186854327209223	4
2L	9495474	9520696	FBgn0032120	CG33298	2L	9513855	9513859	2L_9513855_9513859	66.5614243418095	2.35888485562675	0.500034368294629	4.71744545014324	2.38824406530831e-06	0.000117332918221224	4
2L	9495474	9520696	FBgn0032120	CG33298	2L	9516800	9516804	2L_9516800_9516804	111.117007239108	-0.844615919607768	0.299384858116921	-2.82117113377161	0.0047848669732211	0.032182932781521	4
2L	9547720	9566750	FBgn0032129	jp	2L	9553902	9553906	2L_9553902_9553906	31.2810294058223	4.73774147215855	0.888208940172871	5.33403938856599	9.60516735172636e-08	1.21291418649101e-05	4
2L	9547720	9566750	FBgn0032129	jp	2L	9555189	9555193	2L_9555189_9555193	74.5511280669211	2.64997076415368	0.400665728532121	6.61391922354356	3.74276023205713e-11	4.71927034501611e-08	4
2L	9547720	9566750	FBgn0032129	jp	2L	9561778	9561782	2L_9561778_9561782	438.578692690556	-1.06010806735264	0.369446195543348	-2.86945184479036	0.00411183938591942	0.0288683651483208	4
2L	9547720	9566750	FBgn0032129	jp	2L	9562435	9562439	2L_9562435_9562439	517.863358835708	-1.09427208034018	0.394200123158294	-2.77593033602571	0.00550440012210212	0.0356293817735623	4
2L	9568890	9573572	FBgn0032130	CG3838	2L	9572024	9572028	2L_9572024_9572028	284.695893470763	-1.31060689832727	0.310093184016952	-4.22649373117346	2.37360881371542e-05	0.000630995849357217	4
2L	9613166	9616404	FBgn0040070	Trx-2	2L	9615387	9615391	2L_9615387_9615391	219.550782662202	-1.4759334279747	0.299040615371671	-4.93556176688675	7.99203815261467e-07	5.33700509704112e-05	4
2L	9613166	9616404	FBgn0040070	Trx-2	2L	9615714	9615718	2L_9615714_9615718	517.203929742773	-1.04143415786243	0.259028038809128	-4.02054604841385	5.80633977634021e-05	0.00122554131649307	4
2L	9616469	9623109	FBgn0032135	GlcAT-S	2L	9617591	9617595	2L_9617591_9617595	7.47848548436863	3.92952137850601	1.3904459047852	2.82608720338031	0.00471204341838271	0.0318403770206682	4
2L	9663744	9668501	FBgn0267927	CR46208	2L	9664288	9664292	2L_9664288_9664292	15.0837491583523	3.92935764699384	0.850432463236809	4.62042292228405	3.82958598245757e-06	0.000165329085244353	4
2L	9663744	9668501	FBtr0347488	CR46208-RA	2L	9664288	9664292	2L_9664288_9664292	15.0837491583523	3.92935764699384	0.850432463236809	4.62042292228405	3.82958598245757e-06	0.000165329085244353	4
2L	9682315	9699297	FBgn0000273	Pka-C1	2L	9687902	9687906	2L_9687902_9687906	140.021263294558	1.99310550674346	0.414068768183046	4.81346496015457	1.48335619974325e-06	8.29732924630859e-05	4
2L	9682315	9699297	FBgn0000273	Pka-C1	2L	9687953	9687957	2L_9687953_9687957	355.430199650972	-1.18351642962948	0.365010996000635	-3.24241308507708	0.00118522093549107	0.0115522596828771	4
2L	9682315	9699297	FBgn0000273	Pka-C1	2L	9688402	9688406	2L_9688402_9688406	348.404507096214	-1.10475257346094	0.355535177514	-3.10729470199172	0.00188808075202156	0.0163148786374824	4
2L	9700810	9708883	FBgn0011207	pelo	2L	9707606	9707610	2L_9707606_9707610	12.0894192724692	1.96618317236778	0.653002363129776	3.01098936754846	0.00260397970554944	0.0206700074846883	4
2L	9708921	9711271	FBgn0032138	CG4364	2L	9710856	9710860	2L_9710856_9710860	8.7630640918401	2.82666196631819	0.876319248793948	3.22560752854447	0.00125705605434395	0.0120808401251819	4
2L	9711512	9746495	FBgn0028704	Nckx30C	2L	9712078	9712082	2L_9712078_9712082	64.0796269866975	3.22095160207404	0.797122001594875	4.0407260063448	5.32859849913009e-05	0.00114767570582625	4
2L	9711512	9746495	FBgn0028704	Nckx30C	2L	9715083	9715087	2L_9715083_9715087	21.8398742792701	2.58889084021972	0.622886890311314	4.15627761715424	3.23474729041117e-05	0.000794381943508097	4
2L	9711512	9746495	FBgn0028704	Nckx30C	2L	9719035	9719039	2L_9719035_9719039	23.1037291975016	3.67610751018024	0.781749184892924	4.70241297492847	2.57104813689082e-06	0.000123958516728409	4
2L	9711512	9746495	FBgn0028704	Nckx30C	2L	9721977	9721981	2L_9721977_9721981	45.0412627468624	1.02490548374216	0.360102023180109	2.84615308375967	0.00442509162528153	0.0304062750737849	4
2L	9711512	9746495	FBgn0028704	Nckx30C	2L	9722823	9722827	2L_9722823_9722827	188.101048957682	0.935919967069936	0.249907806234777	3.74506095336086	0.000180349983955023	0.00284220559617433	4
2L	9711512	9746495	FBgn0028704	Nckx30C	2L	9723400	9723404	2L_9723400_9723404	171.346890890084	0.960358067576135	0.229442770917763	4.18561048463082	2.84400690653523e-05	0.000721684726702075	4
2L	9711512	9746495	FBgn0028704	Nckx30C	2L	9736853	9736857	2L_9736853_9736857	90.8136319109993	1.32045250627685	0.410047705574689	3.22024117761178	0.00128082791715447	0.0122490505132272	4
2L	9711512	9746495	FBgn0028704	Nckx30C	2L	9738082	9738086	2L_9738082_9738086	113.904097657532	2.25902178745486	0.469297601647577	4.81362312426922	1.48218210899053e-06	8.29402577330604e-05	4
2L	9711512	9746495	FBgn0028704	Nckx30C	2L	9738862	9738866	2L_9738862_9738866	108.784856115853	1.72370023133049	0.349377485964364	4.93363282002179	8.0714110432581e-07	5.37179057794206e-05	4
2L	9711512	9746495	FBgn0028704	Nckx30C	2L	9739234	9739238	2L_9739234_9739238	135.494150545162	2.15043844894377	0.729508109137686	2.9477923850438	0.00320051931480799	0.0240087978812416	4
2L	9736645	9737949	FBgn0032140	CG13117	2L	9736853	9736857	2L_9736853_9736857	90.8136319109993	1.32045250627685	0.410047705574689	3.22024117761178	0.00128082791715447	0.0122490505132272	4
2L	9758342	9762375	FBgn0270924	zf30C	2L	9759740	9759744	2L_9759740_9759744	46.2278988953616	1.43329420134253	0.435217017663064	3.29328620704846	0.000990236181223105	0.0101244183699058	4
2L	9763369	9765338	FBgn0025117	und	2L	9764415	9764419	2L_9764415_9764419	28.1250441250148	1.60195673668145	0.583386809809043	2.74595981559098	0.00603341531974124	0.0381609903605784	4
2L	9793317	9886250	FBgn0032151	nAChRalpha6	2L	9816495	9816499	2L_9816495_9816499	136.7045901673	-0.945423113098398	0.337970326116605	-2.79735538904149	0.00515228258423929	0.0339739002368031	4
2L	9793317	9886250	FBgn0032151	nAChRalpha6	2L	9822047	9822051	2L_9822047_9822051	20.0106785358997	7.21189584759357	1.39882846869772	5.15566848186017	2.52727684622211e-07	2.39039871160727e-05	4
2L	9793317	9886250	FBgn0032151	nAChRalpha6	2L	9827441	9827445	2L_9827441_9827445	39.0102251843003	-2.19772118767134	0.515714833158561	-4.26150470447227	2.03055078845791e-05	0.000564061739767626	4
2L	9793317	9886250	FBgn0032151	nAChRalpha6	2L	9845794	9845798	2L_9845794_9845798	16.7839636377332	5.35091302896963	1.27851081226716	4.18527006391206	2.848272605405e-05	0.000722337288174277	4
2L	9793317	9886250	FBgn0032151	nAChRalpha6	2L	9859335	9859339	2L_9859335_9859339	28.8046163029182	2.93503804453468	0.670837916445073	4.37518210074966	1.21331146627524e-05	0.000383565257698095	4
2L	9793317	9886250	FBgn0032151	nAChRalpha6	2L	9861765	9861769	2L_9861765_9861769	23.9714684054929	1.31927083329576	0.415865714866192	3.17234815502943	0.0015121161099259	0.0138339869883864	4
2L	9888005	9890119	FBgn0029174	FKBP59	2L	9889983	9889987	2L_9889983_9889987	34.0379304436325	1.49123412528813	0.514826598294373	2.89657552703882	0.0037725982006975	0.0270983394371639	4
2L	9925161	9930378	FBgn0259712	CG42366	2L	9926812	9926816	2L_9926812_9926816	96.6803275411284	-1.45439657040275	0.477233926333258	-3.04755485758807	0.00230711410956307	0.0189107888613439	4
2L	9932272	9933163	FBgn0051876	Cpr30F	2L	9932414	9932418	2L_9932414_9932418	58.1669650792972	2.58501338000353	0.577910470030268	4.47303434365558	7.71173857895368e-06	0.000275295735226603	4
2L	9932272	9933163	FBgn0051876	Cpr30F	2L	9932434	9932438	2L_9932434_9932438	3.85388652959079	4.27800182311018	1.37553275830913	3.11006902399686	0.00187043629583274	0.0161931042198945	4
2L	9934767	9938134	FBgn0051712	CG31712	2L	9937521	9937525	2L_9937521_9937525	161.021329200987	0.713226646306345	0.224029288634984	3.18363125934137	0.00145440155933619	0.0134346774133402	4
2L	9937232	9938833	FBgn0266359	CR45007	2L	9937521	9937525	2L_9937521_9937525	161.021329200987	0.713226646306345	0.224029288634984	3.18363125934137	0.00145440155933619	0.0134346774133402	4
2L	9937232	9938833	FBtr0344106	CR45007-RA	2L	9937521	9937525	2L_9937521_9937525	161.021329200987	0.713226646306345	0.224029288634984	3.18363125934137	0.00145440155933619	0.0134346774133402	4
2L	9954325	9956176	FBgn0032169	CG4709	2L	9955192	9955196	2L_9955192_9955196	63.4686308841514	0.923726802367968	0.346184879151146	2.66830487984619	0.00762350448124011	0.0452852796712959	4
2L	9956175	9957237	FBgn0032171	CG5846	2L	9956419	9956423	2L_9956419_9956423	115.593433295732	0.827500507318015	0.269368739081872	3.07199903796745	0.00212630410464514	0.0177911253538043	4
2L	9959248	9963949	FBgn0032172	CG5850	2L	9963653	9963657	2L_9963653_9963657	139.895626752962	1.07245391651135	0.372779209245353	2.87691451109197	0.00401584374934011	0.0283710477065522	4
2L	9964147	9967229	FBgn0015664	Dref	2L	9964477	9964481	2L_9964477_9964481	209.073207182853	0.794387132389537	0.27567696294347	2.88158692662481	0.00395678076596446	0.0280598834149534	4
2L	10003832	10008889	FBgn0043456	CG4747	2L	10005429	10005433	2L_10005429_10005433	74.9262475073101	1.11451887264266	0.387850221733681	2.87358059938908	0.00405847507554935	0.0285925221358007	4
2L	10202520	10204317	FBgn0085188	CG34159	2L	10203182	10203186	2L_10203182_10203186	94.4138826975856	2.14836470945456	0.805173719967973	2.66820023577026	0.00762587945795438	0.0452947471602325	4
2L	10209853	10210681	FBgn0032193	CG5727	2L	10210676	10210680	2L_10210676_10210680	149.616890149502	1.21123413659856	0.330791490285239	3.66162423209291	0.000250621278274882	0.00362921609865835	4
2L	10211170	10213721	FBgn0032194	CG4901	2L	10211765	10211769	2L_10211765_10211769	50.5325641720097	2.26478865175791	0.664276471998121	3.4094066961991	0.00065104343744076	0.00742321183220129	4
2L	10221351	10222546	FBgn0250843	Prosalpha6	2L	10221695	10221699	2L_10221695_10221699	22.4839071223763	3.7262111757963	0.792068672289224	4.70440418382774	2.54608404410492e-06	0.000123079481825358	4
2L	10221351	10222546	FBgn0250843	Prosalpha6	2L	10221994	10221998	2L_10221994_10221998	142.646291211072	-0.837334242618107	0.285148795025501	-2.93648178503866	0.00331958314794229	0.0246817457991025	4
2L	10221351	10222546	FBgn0250843	Prosalpha6	2L	10222327	10222331	2L_10222327_10222331	165.425845988428	-1.09603302704525	0.257670807278396	-4.25361739120515	2.10344585925386e-05	0.000577937329237928	4
2L	10222657	10224447	FBgn0032195	CG4908	2L	10223116	10223120	2L_10223116_10223120	37.3204521588086	2.66352607509861	0.818339167747887	3.25479480889174	0.00113474318536063	0.0111902220949933	4
2L	10222657	10224447	FBgn0032195	CG4908	2L	10223348	10223352	2L_10223348_10223352	225.206880152185	-0.998458672170799	0.368460814692833	-2.70980965235927	0.00673218313574323	0.0413613490508708	4
2L	10247502	10250501	FBgn0000229	bsk	2L	10248223	10248227	2L_10248223_10248227	273.792386669998	-1.07260463371447	0.330475485059362	-3.24564054583897	0.00117186703176084	0.0114574397600318	4
2L	10250737	10251714	FBgn0051717	CG31717	2L	10251134	10251138	2L_10251134_10251138	332.27848637859	-1.46303695444018	0.385500921690233	-3.79515812316474	0.000147549387492484	0.00245067363702071	4
2L	10250737	10251714	FBgn0051717	CG31717	2L	10251431	10251435	2L_10251431_10251435	280.662330095481	-1.71617417736421	0.410723528295071	-4.17841701080072	2.93545068803815e-05	0.000739023109146587	4
2L	10250737	10251714	FBgn0051717	CG31717	2L	10251545	10251549	2L_10251545_10251549	30.8904710286295	3.47951373353435	0.803950014475691	4.32802247762079	1.50454117878437e-05	0.000451687049362376	4
2L	10261795	10263554	FBgn0011305	Rsf1	2L	10262700	10262704	2L_10262700_10262704	60.6843347570067	2.78201492769221	0.468306687868502	5.94058338213052	2.840095546282e-09	1.05195927219572e-06	4
2L	10261795	10263554	FBgn0011305	Rsf1	2L	10262999	10263003	2L_10262999_10263003	61.1746450918549	2.78908945700741	0.46252093657198	6.03019071456316	1.63766302001189e-09	7.04706079057026e-07	4
2L	10266703	10268748	FBgn0032204	CG4953	2L	10268675	10268679	2L_10268675_10268679	85.0640843837595	0.919435530619563	0.300102306335542	3.06374030192074	0.00218588573023443	0.0181587710974207	4
2L	10272325	10278811	FBgn0260749	Utx	2L	10278662	10278666	2L_10278662_10278666	137.716661973456	-1.04869645725331	0.376767642589776	-2.7834037181243	0.00537918254470339	0.0350403899036102	4
2L	10281943	10292365	FBgn0032208	CG5604	2L	10282050	10282054	2L_10282050_10282054	139.213959568926	-0.879330994992236	0.289814598185355	-3.03411560528034	0.00241241967123971	0.0195555315476902	4
2L	10281943	10292365	FBgn0032208	CG5604	2L	10282596	10282600	2L_10282596_10282600	133.705292759593	-0.792190414838146	0.261618783896854	-3.02803339667872	0.00246150882541606	0.0198537149831037	4
2L	10281943	10292365	FBgn0032208	CG5604	2L	10282828	10282832	2L_10282828_10282832	321.24852748993	-1.48677309307965	0.262409082215145	-5.6658598876569	1.46289030351239e-08	3.27314032909306e-06	4
2L	10281943	10292365	FBgn0032208	CG5604	2L	10283482	10283486	2L_10283482_10283486	247.878482310635	-1.38151396304643	0.237745582886967	-5.81089224149017	6.21407544271983e-09	1.82607873859242e-06	4
2L	10281943	10292365	FBgn0032208	CG5604	2L	10290864	10290868	2L_10290864_10290868	28.7547245846521	3.76352854073644	0.892654433739941	4.21610916664408	2.48553473639359e-05	0.000652252832956992	4
2L	10281943	10292365	FBgn0032208	CG5604	2L	10292202	10292206	2L_10292202_10292206	29.4461364520306	2.15204695422287	0.550716499385162	3.90772195244829	9.31704389484205e-05	0.00173960742833128	4
2L	10308131	10310956	FBgn0027491	Cdk5alpha	2L	10309890	10309894	2L_10309890_10309894	22.9689224663197	3.0307546173268	0.947784154474397	3.19772661635974	0.00138515528564039	0.0129634328165871	4
2L	10311050	10312099	FBgn0267365	l(2)SH0834	2L	10311751	10311755	2L_10311751_10311755	310.371264997022	-1.08962657126613	0.321290499428025	-3.39140613620984	0.000695349764784366	0.00778584895858554	4
2L	10311050	10312099	FBgn0267365	l(2)SH0834	2L	10311885	10311889	2L_10311885_10311889	15.503501745691	2.30667824538105	0.877133278617199	2.62979218964024	0.00854370765581176	0.049203113585299	4
2L	10312265	10314396	FBgn0032216	Usp14	2L	10313178	10313182	2L_10313178_10313182	29.5527427898167	1.82261915778755	0.602688319503607	3.02414879931425	0.00249333772689248	0.0200334211610104	4
2L	10368025	10373900	FBgn0041723	rho-5	2L	10368354	10368358	2L_10368354_10368358	123.817209802847	1.26445294686742	0.345085530837037	3.66417260034165	0.000248139418634076	0.0036041078151189	4
2L	10368025	10373900	FBgn0041723	rho-5	2L	10372920	10372924	2L_10372920_10372924	44.2169144269153	3.7349728583934	0.836777883888047	4.46351765541297	8.06249516066648e-06	0.000284374880984544	4
2L	10373369	10375757	FBgn0053303	CG33303	2L	10374247	10374251	2L_10374247_10374251	26.9483008464787	5.00010551383214	0.877136468733952	5.70048754334571	1.19465262608662e-08	2.87665159721199e-06	4
2L	10376168	10379905	FBgn0032233	dpr19	2L	10379265	10379269	2L_10379265_10379269	26.0622225565047	6.50776708420275	1.56272815604151	4.16436285418145	3.1222323394788e-05	0.000772750994529443	4
2L	10376168	10379905	FBgn0032233	dpr19	2L	10379629	10379633	2L_10379629_10379633	47.5502220284946	3.03926700878363	0.815468830898936	3.7270179970377	0.000193758628082166	0.00299814009662818	4
2L	10396716	10403206	FBgn0051716	Cnot4	2L	10400153	10400157	2L_10400153_10400157	106.388832022288	-0.941397782347713	0.250250797256485	-3.76181731554231	0.00016868324009715	0.00270551495248407	4
2L	10405565	10408197	FBgn0051718	Ir31a	2L	10407558	10407562	2L_10407558_10407562	9.49598229419577	4.13118372191463	1.05255157166536	3.9249228571083	8.67575359106004e-05	0.00165139349132188	4
2L	10414017	10418991	FBgn0032243	Klp31E	2L	10415071	10415075	2L_10415071_10415075	11.9992594722604	3.9650367238043	1.42060094138765	2.79109819533924	0.005252953319379	0.0344428983630039	4
2L	10488694	10490461	FBgn0032259	CG6144	2L	10488704	10488708	2L_10488704_10488708	26.2400046442525	1.41949682545581	0.460605033340624	3.08180919162052	0.00205746676327403	0.0173634858857948	4
2L	10544883	10628054	FBgn0051721	Trim9	2L	10578182	10578186	2L_10578182_10578186	50.771876692602	1.46311940076333	0.380839585612069	3.84182594467396	0.000122122426750443	0.0021323585607649	4
2L	10737345	10740762	FBgn0032295	CG12299	2L	10738688	10738692	2L_10738688_10738692	59.0751000921112	1.27184725150396	0.400266812463339	3.17749863816263	0.00148551387590244	0.0136471923670767	4
2L	10744075	10756325	FBgn0032297	CG17124	2L	10747770	10747774	2L_10747770_10747774	27.2559263385235	3.1745313392295	0.864821611064393	3.67073544256415	0.000241853571971334	0.00353383991871621	4
2L	10744075	10756325	FBgn0032297	CG17124	2L	10752297	10752301	2L_10752297_10752301	215.601170262498	0.920521816319919	0.32830174040213	2.80388954134813	0.00504901994615647	0.0334740815763053	4
2L	10744075	10756325	FBgn0032297	CG17124	2L	10754958	10754962	2L_10754958_10754962	323.464035902954	-1.27853078955681	0.357522753047491	-3.57608230150034	0.000348781887575306	0.00463143842453443	4
2L	10744075	10756325	FBgn0032297	CG17124	2L	10755354	10755358	2L_10755354_10755358	353.680404583097	-1.15188746509985	0.347318083061363	-3.31652027716721	0.000911459729885122	0.00951471771208464	4
2L	10744075	10756325	FBgn0032297	CG17124	2L	10755480	10755484	2L_10755480_10755484	37.9742804131281	1.7752544420387	0.526594429666128	3.37119867212468	0.000748418634591637	0.00822040110644584	4
2L	10761116	10764971	FBgn0027550	CG6495	2L	10763077	10763081	2L_10763077_10763081	56.4438296691715	1.41778637316464	0.319637689883431	4.4356044923291	9.18142822421395e-06	0.000312141731170501	4
2L	10761116	10764971	FBgn0027550	CG6495	2L	10764970	10764974	2L_10764970_10764974	233.968455163567	1.90229502697808	0.432216106038872	4.40125900076245	1.07624562883079e-05	0.000350893798905708	1
2L	10765010	10768006	FBgn0015320	Ubc2	2L	10767059	10767063	2L_10767059_10767063	80.2554185384103	1.80725054215998	0.408010828645355	4.42941808226089	9.4487694245922e-06	0.000318439080578844	4
2L	10765010	10768006	FBgn0015320	Ubc2	2L	10767847	10767851	2L_10767847_10767851	161.004677523846	1.04067655883733	0.239962164694848	4.33683601813114	1.44548381346742e-05	0.000437601205003401	4
2L	10768234	10769952	FBgn0032298	CG6724	2L	10768420	10768424	2L_10768420_10768424	115.739462693684	0.771545866616164	0.215394397414782	3.58201455505088	0.000340954791394448	0.00455404846403223	4
2L	10772038	10801109	FBgn0051869	CG31869	2L	10788205	10788209	2L_10788205_10788209	176.764871552066	-1.01211126768535	0.35370370272393	-2.86146641918339	0.00421686173203497	0.0293824634919994	4
2L	10804274	10837511	FBgn0011676	Nos	2L	10837094	10837098	2L_10837094_10837098	30.7972717634913	4.34125426606932	0.859104375185349	5.05323263559531	4.34394256462422e-07	3.50264730075238e-05	4
2L	10850141	10854604	FBgn0262599	CG43129	2L	10854317	10854321	2L_10854317_10854321	50.9369296173347	4.2502140524777	0.776962304147027	5.47029634487057	4.49283705707745e-08	7.20554225863266e-06	4
2L	10854435	10856644	FBgn0027453	Dnz1	2L	10855671	10855675	2L_10855671_10855675	41.9713219087566	3.23837487253203	0.712814425396916	4.54308268344711	5.54374940742802e-06	0.000215620767865508	4
2L	10917015	10964153	FBgn0261871	dpr2	2L	10938405	10938409	2L_10938405_10938409	392.871009069347	-1.00269613195849	0.302909237901187	-3.31021971764883	0.000932227629420261	0.00967822806477095	4
2L	10917015	10964153	FBgn0261871	dpr2	2L	10938976	10938980	2L_10938976_10938980	361.52795660391	-0.909417926869302	0.284998505950277	-3.19095682216651	0.00141802470355043	0.01319098979574	4
2L	10917015	10964153	FBgn0261871	dpr2	2L	10939361	10939365	2L_10939361_10939365	266.541709073231	-0.80202310089325	0.298102929264565	-2.69042341473088	0.0071361412505655	0.0431604938224463	4
2L	10976772	10982395	FBgn0041781	SCAR	2L	10976879	10976883	2L_10976879_10976883	921.876620228037	-0.905051485281	0.334148573098146	-2.70853015139217	0.00675819710603482	0.0414763748063657	4
2L	10987806	10989241	FBgn0026148	CG12253	2L	10987978	10987982	2L_10987978_10987982	188.695199749284	-0.831963494716181	0.283200890162455	-2.93771497059538	0.00330640853555041	0.0246002253987625	4
2L	11011162	11012135	FBgn0267425	CR45778	2L	11011487	11011491	2L_11011487_11011491	21.6207978155845	2.1129988790525	0.514085387589387	4.11020995745595	3.9529952448545e-05	0.000921348092199906	4
2L	11011162	11012135	FBtr0346761	CR45778-RA	2L	11011487	11011491	2L_11011487_11011491	21.6207978155845	2.1129988790525	0.514085387589387	4.11020995745595	3.9529952448545e-05	0.000921348092199906	4
2L	11011312	11012135	FBgn0250837	dUTPase	2L	11011487	11011491	2L_11011487_11011491	21.6207978155845	2.1129988790525	0.514085387589387	4.11020995745595	3.9529952448545e-05	0.000921348092199906	4
2L	11100963	11106645	FBgn0032341	Reps	2L	11101848	11101852	2L_11101848_11101852	35.0641160514741	4.34849044403414	0.871244846404528	4.99112328983017	6.00291642211051e-07	4.39385330016899e-05	4
2L	11138759	11149101	FBgn0010197	Gyc32E	2L	11148687	11148691	2L_11148687_11148691	208.150082500843	-0.71817951094838	0.191453498508637	-3.75119554640042	0.000175993368692907	0.00278963903009803	4
2L	11151506	11155721	FBgn0032350	CG6287	2L	11153015	11153019	2L_11153015_11153019	71.7459318250557	2.42781408277311	0.579518838374335	4.18936179811446	2.79740088471216e-05	0.000712471562243248	4
2L	11156118	11203544	FBgn0259822	Ca-beta	2L	11157855	11157859	2L_11157855_11157859	76.8726335323194	0.65141127815995	0.24575206366776	2.65068487498283	0.00803287508939279	0.047075734125085	4
2L	11156118	11203544	FBgn0259822	Ca-beta	2L	11161784	11161788	2L_11161784_11161788	164.977987846166	0.647403972426143	0.219892841560622	2.94417939134076	0.00323812248594071	0.0242132214656694	4
2L	11156118	11203544	FBgn0259822	Ca-beta	2L	11163010	11163014	2L_11163010_11163014	162.000492066668	0.588950765612629	0.193817007723391	3.03869496557886	0.00237605303034928	0.0193455066435626	4
2L	11156118	11203544	FBgn0259822	Ca-beta	2L	11170966	11170970	2L_11170966_11170970	281.952501143877	-0.918356967163715	0.284059371712816	-3.23297542209653	0.00122508102109078	0.0118481430993442	4
2L	11156118	11203544	FBgn0259822	Ca-beta	2L	11171431	11171435	2L_11171431_11171435	259.924499449674	-0.867259333239688	0.280331753836163	-3.09368924986838	0.00197684426834573	0.0168711978628583	4
2L	11156118	11203544	FBgn0259822	Ca-beta	2L	11175728	11175732	2L_11175728_11175732	27.0890941659459	-1.51694935582636	0.5654492769158	-2.68273285996657	0.00730232949139289	0.0439165777574514	4
2L	11156118	11203544	FBgn0259822	Ca-beta	2L	11175806	11175810	2L_11175806_11175810	26.7590299236907	1.57413050672769	0.470593450704772	3.34499025511348	0.000822854614566009	0.00881592057941375	4
2L	11156118	11203544	FBgn0259822	Ca-beta	2L	11176594	11176598	2L_11176594_11176598	84.1409685517501	1.53358527118234	0.465147910751922	3.29698411136206	0.000977290296678969	0.0100273775544689	4
2L	11156118	11203544	FBgn0259822	Ca-beta	2L	11177749	11177753	2L_11177749_11177753	73.7322600093401	1.83906052480516	0.596520223739552	3.08298101492049	0.0020493822884164	0.0173141924306768	4
2L	11171167	11171665	FBgn0014076	Vm32E	2L	11171431	11171435	2L_11171431_11171435	259.924499449674	-0.867259333239688	0.280331753836163	-3.09368924986838	0.00197684426834573	0.0168711978628583	4
2L	11210678	11261080	FBgn0264442	ab	2L	11213165	11213169	2L_11213165_11213169	18.2515546937438	2.19702343923878	0.51673399520795	4.25174937126912	2.12107155174273e-05	0.000581656265984867	4
2L	11210678	11261080	FBgn0264442	ab	2L	11223982	11223986	2L_11223982_11223986	166.66590309074	-0.75664448626585	0.235975100089033	-3.20645901190579	0.00134379447342798	0.0126799504794019	4
2L	11210678	11261080	FBgn0264442	ab	2L	11252057	11252061	2L_11252057_11252061	60.1119830283243	2.68804138304607	0.506449627052169	5.30761844705471	1.11066830793642e-07	1.34353073143969e-05	4
2L	11581937	11626883	FBgn0015400	kek2	2L	11598189	11598193	2L_11598189_11598193	8.36951785256433	6.17956159805586	1.35564374199698	4.55839643308707	5.15456720887972e-06	0.000204080996296008	4
2L	11794327	11809438	FBgn0020309	crol	2L	11794691	11794695	2L_11794691_11794695	53.4527250993379	3.09098313180494	1.03037522339491	2.99986166361871	0.00270102248947117	0.0212172631730857	4
2L	11794327	11809438	FBgn0020309	crol	2L	11801061	11801065	2L_11801061_11801065	11.8958175278213	1.96931104466395	0.66585189537129	2.95758119538854	0.00310063076795074	0.0234745142976055	4
2L	11794327	11809438	FBgn0020309	crol	2L	11801384	11801388	2L_11801384_11801388	196.827013638994	1.03930447115328	0.293273506248831	3.5438062048178	0.000394395031018428	0.00507980323653202	4
2L	11794327	11809438	FBgn0020309	crol	2L	11802220	11802224	2L_11802220_11802224	295.610825662867	0.934095405189653	0.26065889700432	3.58359302492626	0.000338899989172682	0.00453361538771801	4
2L	11794327	11809438	FBgn0020309	crol	2L	11802629	11802633	2L_11802629_11802633	209.020629695013	0.625216692454805	0.231228404196099	2.70389226024574	0.00685325059902286	0.0418907195813024	4
2L	11814156	11928572	FBgn0264815	Pde1c	2L	11821710	11821714	2L_11821710_11821714	146.256256446342	0.813860057654564	0.272964566542691	2.98155935754862	0.00286784445864367	0.0221845610025165	4
2L	11814156	11928572	FBgn0264815	Pde1c	2L	11822222	11822226	2L_11822222_11822226	37.0004608088941	1.32909026924399	0.445501853776188	2.98335519365021	0.00285106911790228	0.0220962084577989	4
2L	11814156	11928572	FBgn0264815	Pde1c	2L	11852144	11852148	2L_11852144_11852148	150.303407819485	-0.642643896833433	0.236712971296403	-2.71486557459811	0.00663026771010708	0.0408981551028978	4
2L	11814156	11928572	FBgn0264815	Pde1c	2L	11856156	11856160	2L_11856156_11856160	17.3364500615729	2.27876976414727	0.75596396513842	3.0143894011271	0.00257497075387209	0.0205052364136551	4
2L	11814156	11928572	FBgn0264815	Pde1c	2L	11868411	11868415	2L_11868411_11868415	342.811435764477	-1.06125532717188	0.338466602228011	-3.13548019268666	0.00171573014178266	0.0151653562252415	4
2L	11814156	11928572	FBgn0264815	Pde1c	2L	11916891	11916895	2L_11916891_11916895	89.2536819780536	-1.08971314883799	0.360119829278352	-3.02597374607691	0.00247833820958445	0.0199567546946259	4
2L	11849958	11852881	FBgn0032382	Mal-B2	2L	11852144	11852148	2L_11852144_11852148	150.303407819485	-0.642643896833433	0.236712971296403	-2.71486557459811	0.00663026771010708	0.0408981551028978	4
2L	12038631	12040689	FBgn0032398	CG6766	2L	12039632	12039636	2L_12039632_12039636	156.389660170024	-0.835775560417185	0.316903559958199	-2.63731830758679	0.00835643779639311	0.0484198583840626	4
2L	12040782	12041515	FBgn0267739	CR46070	2L	12041176	12041180	2L_12041176_12041180	81.040052125	1.29663653338478	0.280338873647219	4.62524699666332	3.74152264457213e-06	0.000162278485437497	4
2L	12040782	12041515	FBtr0347299	CR46070-RA	2L	12041176	12041180	2L_12041176_12041180	81.040052125	1.29663653338478	0.280338873647219	4.62524699666332	3.74152264457213e-06	0.000162278485437497	4
2L	12041054	12045200	FBgn0032399	CG6785	2L	12041176	12041180	2L_12041176_12041180	81.040052125	1.29663653338478	0.280338873647219	4.62524699666332	3.74152264457213e-06	0.000162278485437497	4
2L	12041054	12045200	FBgn0032399	CG6785	2L	12045157	12045161	2L_12045157_12045161	1237.42513142366	-1.02143512926368	0.366391279222026	-2.78782598601292	0.00530630379888961	0.0347096354700616	4
2L	12046711	12048918	FBgn0032401	Plzf	2L	12048093	12048097	2L_12048093_12048097	145.968128574689	-0.752289718344373	0.240326603266368	-3.13028066023372	0.00174639363133368	0.0153649984343551	4
2L	12056326	12058251	FBgn0032404	RpL7-like	2L	12056489	12056493	2L_12056489_12056493	24.0187776425794	5.47322614705531	1.21982314156799	4.48690138803229	7.22665021317859e-06	0.000262974451971289	4
2L	12056348	12058251	FBgn0085193	CG34164	2L	12056489	12056493	2L_12056489_12056493	24.0187776425794	5.47322614705531	1.21982314156799	4.48690138803229	7.22665021317859e-06	0.000262974451971289	4
2L	12091822	12095250	FBgn0032407	Pex19	2L	12093938	12093942	2L_12093938_12093942	75.0834360882039	0.894287513121155	0.301707461336462	2.96408815731558	0.00303581302952757	0.023112306186312	4
2L	12096525	12097687	FBgn0028707	Mt2	2L	12096657	12096661	2L_12096657_12096661	27.1235651581879	2.02859611169921	0.503000551620515	4.03298983502839	5.50716627451103e-05	0.00117709989943379	4
2L	12107221	12109116	FBgn0015797	Rab6	2L	12107714	12107718	2L_12107714_12107718	51.9450360203988	1.16249978414834	0.389075636024194	2.98785037281557	0.00280947061720747	0.0218532025727928	4
2L	12175004	12313438	FBgn0000114	aret	2L	12268073	12268077	2L_12268073_12268077	91.5761907947641	-0.989940431472665	0.332766195338419	-2.97488280161964	0.00293100504158192	0.0225244509572934	4
2L	12175004	12313438	FBgn0000114	aret	2L	12280971	12280975	2L_12280971_12280975	21.5409509918624	1.70808148346196	0.650311578236886	2.62655862301096	0.00862531336820648	0.049556007967938	4
2L	12344219	12397528	FBgn0262475	bru-2	2L	12358711	12358715	2L_12358711_12358715	385.186043272743	-0.865454497821383	0.229608549351896	-3.76926077127466	0.000163731755607821	0.00264746905195201	4
2L	12344219	12397528	FBgn0262475	bru-2	2L	12359357	12359361	2L_12359357_12359361	519.223725043411	-0.898637359817834	0.25663833794745	-3.50157099288042	0.00046252372708534	0.00571874327503004	4
2L	12344219	12397528	FBgn0262475	bru-2	2L	12368802	12368806	2L_12368802_12368806	25.2461799397421	1.75657536225603	0.548413738217454	3.20301123010803	0.00135998677612401	0.0127902945768321	4
2L	12344219	12397528	FBgn0262475	bru-2	2L	12376878	12376882	2L_12376878_12376882	357.304090319469	-0.884197478209108	0.25541728174066	-3.4617762438913	0.000536623095907313	0.00640227476674903	4
2L	12344219	12397528	FBgn0262475	bru-2	2L	12384594	12384598	2L_12384594_12384598	128.725655814418	-1.02738546581737	0.278505645460911	-3.68892150863622	0.00022520667823619	0.00335142335656071	4
2L	12344219	12397528	FBgn0262475	bru-2	2L	12389094	12389098	2L_12389094_12389098	58.0751459065653	6.59915509958363	1.06413770204497	6.20141085773197	5.59592134361736e-10	3.36233429764712e-07	4
2L	12344219	12397528	FBgn0262475	bru-2	2L	12389591	12389595	2L_12389591_12389595	121.081615805617	4.51175932909062	0.688577916114762	6.55228583941205	5.66629479472234e-11	6.48229311624816e-08	4
2L	12344219	12397528	FBgn0262475	bru-2	2L	12391312	12391316	2L_12391312_12391316	86.0860814169523	1.37492346235046	0.44703791353548	3.07563054658303	0.00210057949677261	0.0176297701590893	4
2L	12344219	12397528	FBgn0262475	bru-2	2L	12396032	12396036	2L_12396032_12396036	210.621583521112	0.697286594276287	0.238831724420772	2.91957274925425	0.00350511571827637	0.0256690157848733	4
2L	12455540	12546611	FBgn0259176	bun	2L	12474019	12474023	2L_12474019_12474023	370.67731821438	-0.809566967356527	0.253673030624499	-3.19137972753159	0.00141595049498356	0.0131758016148846	4
2L	12455540	12546611	FBgn0259176	bun	2L	12536617	12536621	2L_12536617_12536621	156.240157311007	0.939576075515877	0.321074311867271	2.92635081907235	0.00342963947524849	0.0252688246925104	4
2L	12587625	12628135	FBgn0085424	nub	2L	12624279	12624283	2L_12624279_12624283	18.7442889502405	2.15283679442956	0.594054224407791	3.62397354648173	0.000290111290781515	0.00404685170175315	4
2L	12587625	12628135	FBgn0085424	nub	2L	12624492	12624496	2L_12624492_12624496	10.3994365665705	3.15076143931592	0.649239159918702	4.85300584719884	1.2160410396126e-06	7.21684972555993e-05	4
2L	12587625	12628135	FBgn0085424	nub	2L	12625508	12625512	2L_12625508_12625512	12.2444430745047	2.18623188790354	0.510153311177757	4.2854409449119	1.82377091283331e-05	0.000520075421047755	4
2L	12587625	12628135	FBgn0085424	nub	2L	12625794	12625798	2L_12625794_12625798	13.4618058642072	1.90084685700902	0.486098016996837	3.91041886727422	9.21362050248234e-05	0.00172538965572349	4
2L	12610517	12646356	FBgn0032439	Ref2	2L	12624279	12624283	2L_12624279_12624283	18.7442889502405	2.15283679442956	0.594054224407791	3.62397354648173	0.000290111290781515	0.00404685170175315	4
2L	12610517	12646356	FBgn0032439	Ref2	2L	12624492	12624496	2L_12624492_12624496	10.3994365665705	3.15076143931592	0.649239159918702	4.85300584719884	1.2160410396126e-06	7.21684972555993e-05	4
2L	12610517	12646356	FBgn0032439	Ref2	2L	12625508	12625512	2L_12625508_12625512	12.2444430745047	2.18623188790354	0.510153311177757	4.2854409449119	1.82377091283331e-05	0.000520075421047755	4
2L	12610517	12646356	FBgn0032439	Ref2	2L	12625794	12625798	2L_12625794_12625798	13.4618058642072	1.90084685700902	0.486098016996837	3.91041886727422	9.21362050248234e-05	0.00172538965572349	4
2L	12657165	12686306	FBgn0004394	pdm2	2L	12675001	12675005	2L_12675001_12675005	38.1556766993254	1.62396273958279	0.401394954052737	4.04579759457918	5.21452743804765e-05	0.00113015050987801	4
2L	12713276	12721843	FBgn0032455	Pih1D1	2L	12720244	12720248	2L_12720244_12720248	124.344515702223	3.08444654700006	0.512477700833844	6.01869416363172	1.75829718830124e-09	7.42674556941154e-07	4
2L	12719045	12766546	FBgn0032456	MRP	2L	12720244	12720248	2L_12720244_12720248	124.344515702223	3.08444654700006	0.512477700833844	6.01869416363172	1.75829718830124e-09	7.42674556941154e-07	4
2L	13000770	13004107	FBgn0265262	Vha68-1	2L	13002112	13002116	2L_13002112_13002116	339.574920290254	-1.14376923360059	0.34951517340537	-3.2724451486804	0.00106621558757853	0.010691980672241	4
2L	13013276	13019434	FBgn0032467	CG9934	2L	13018631	13018635	2L_13018631_13018635	65.8225423923369	-1.06742797087675	0.39356644390253	-2.71219253423219	0.00668397573311405	0.0411455340770493	4
2L	13013276	13019434	FBgn0032467	CG9934	2L	13018998	13019002	2L_13018998_13019002	326.922217049429	-0.950896607764619	0.335325018090805	-2.83574608652409	0.00457187780289856	0.031155103527218	4
2L	13106807	13109468	FBgn0032470	CG5142	2L	13107509	13107513	2L_13107509_13107513	387.415555848659	-0.966578652242127	0.320189017189081	-3.01877516202042	0.00253798809144453	0.0202928055427017	4
2L	13106807	13109468	FBgn0032470	CG5142	2L	13107869	13107873	2L_13107869_13107873	418.240504554585	-0.977385023811997	0.304369666300199	-3.21117749903502	0.00132192255660981	0.0125283095853107	4
2L	13163209	13166072	FBgn0032474	DnaJ-H	2L	13165755	13165759	2L_13165755_13165759	101.515051420951	1.27371066350847	0.402137089531365	3.16735435916344	0.00153832742385734	0.0140186713443542	4
2L	13163209	13166072	FBgn0032474	DnaJ-H	2L	13166038	13166042	2L_13166038_13166042	107.899220262914	0.907095628838878	0.31048698526255	2.92152544839144	0.00348321818068598	0.025548856875981	4
2L	13165564	13169551	FBgn0024291	Sir2	2L	13165755	13165759	2L_13165755_13165759	101.515051420951	1.27371066350847	0.402137089531365	3.16735435916344	0.00153832742385734	0.0140186713443542	4
2L	13165564	13169551	FBgn0024291	Sir2	2L	13166038	13166042	2L_13166038_13166042	107.899220262914	0.907095628838878	0.31048698526255	2.92152544839144	0.00348321818068598	0.025548856875981	4
2L	13165564	13169551	FBgn0024291	Sir2	2L	13166658	13166662	2L_13166658_13166662	56.1568400966838	0.822693669700585	0.294091276889471	2.79740928871474	0.00515142302962235	0.0339708577703016	4
2L	13169649	13176785	FBgn0032475	Sfmbt	2L	13175326	13175330	2L_13175326_13175330	95.5331625040859	2.58155024183185	0.443834854505697	5.81646577690918	6.01048411203014e-09	1.78269705127657e-06	4
2L	13174227	13175365	FBgn0267989	CR46256	2L	13175326	13175330	2L_13175326_13175330	95.5331625040859	2.58155024183185	0.443834854505697	5.81646577690918	6.01048411203014e-09	1.78269705127657e-06	4
2L	13174227	13175365	FBtr0347587	CR46256-RA	2L	13175326	13175330	2L_13175326_13175330	95.5331625040859	2.58155024183185	0.443834854505697	5.81646577690918	6.01048411203014e-09	1.78269705127657e-06	4
2L	13177150	13178978	FBgn0032476	CG5439	2L	13178502	13178506	2L_13178502_13178506	134.583756568111	0.640822128364848	0.238210333732385	2.69015251489792	0.00714193704833295	0.0431873839362965	4
2L	13203762	13210828	FBgn0032482	Pect	2L	13204947	13204951	2L_13204947_13204951	222.39896001599	3.00380439628712	0.489416214763421	6.13752529171745	8.38168786934003e-10	4.44184338258334e-07	4
2L	13203762	13210828	FBgn0032482	Pect	2L	13207433	13207437	2L_13207433_13207437	155.479400974163	0.884113048143475	0.301353196499286	2.93381008867305	0.00334829008978151	0.0248331514992128	4
2L	13203762	13210828	FBgn0032482	Pect	2L	13208202	13208206	2L_13208202_13208206	442.725585352159	-0.753486508186217	0.27824565811533	-2.70799017418595	0.00676920264950404	0.0415289819993685	4
2L	13203762	13210828	FBgn0032482	Pect	2L	13208747	13208751	2L_13208747_13208751	409.171921120391	-0.870340619798424	0.242018422913761	-3.59617507345114	0.000322930504881555	0.0043764803172289	4
2L	13211925	13212116	FBgn0004191	snRNA:U2:34ABa	2L	13212088	13212092	2L_13212088_13212092	493.165370385098	-1.90946960314746	0.436291075998219	-4.37659559911617	1.20547332477913e-05	0.000381831176962957	4
2L	13212335	13215350	FBgn0032484	kek4	2L	13212499	13212503	2L_13212499_13212503	1623.47818278167	-1.08514020646002	0.39811033508901	-2.72572729421204	0.00641599839902979	0.039932515056394	4
2L	13289997	13301668	FBgn0051729	CG31729	2L	13297505	13297509	2L_13297505_13297509	86.4299812493458	3.5367229391645	0.657679328677625	5.37757959684651	7.54938408592285e-08	1.01918277857023e-05	4
2L	13301814	13331121	FBgn0264308	CG43778	2L	13302827	13302831	2L_13302827_13302831	46.8621329004604	2.69581745582011	0.738474341188815	3.65052284887829	0.000261707025806892	0.00374965447263562	4
2L	13301814	13331121	FBgn0264308	CG43778	2L	13321302	13321306	2L_13321302_13321306	64.0136105491138	4.7620120189613	0.877171181461139	5.4288286250228	5.67251196339957e-08	8.44376750750852e-06	4
2L	13301814	13331121	FBgn0264308	CG43778	2L	13322611	13322615	2L_13322611_13322615	51.2875888861272	3.20561497601561	0.681828538627165	4.70149721581029	2.58260786292107e-06	0.00012430512204301	4
2L	13301814	13331121	FBgn0264308	CG43778	2L	13330506	13330510	2L_13330506_13330510	159.898301796973	-0.953486666431005	0.250889636352312	-3.80042268901084	0.000144449480448697	0.00241359532695151	4
2L	13349823	13355073	FBgn0032506	CG9395	2L	13352427	13352431	2L_13352427_13352431	48.7386993698342	4.58616266273784	0.819912908662942	5.59347537315475	2.22568807654432e-08	4.37554549020423e-06	4
2L	13349823	13355073	FBgn0032506	CG9395	2L	13353386	13353390	2L_13353386_13353390	69.1899172049554	3.90333014451097	0.586776747841671	6.6521554558331	2.88831385351495e-11	3.91166331852434e-08	4
2L	13369204	13370329	FBgn0051855	CG31855	2L	13370191	13370195	2L_13370191_13370195	57.7797381116845	2.62944506560348	0.893943151412188	2.94140076071914	0.0032673151631979	0.0243859180181597	4
2L	13370103	13371110	FBgn0032511	ND-B22	2L	13370191	13370195	2L_13370191_13370195	57.7797381116845	2.62944506560348	0.893943151412188	2.94140076071914	0.0032673151631979	0.0243859180181597	4
2L	13374019	13376404	FBgn0032513	CG6565	2L	13375013	13375017	2L_13375013_13375017	209.098139055625	-1.03977578827034	0.288125549621502	-3.60875940934861	0.00030766477093089	0.00422144762404472	4
2L	13374019	13376404	FBgn0032513	CG6565	2L	13375324	13375328	2L_13375324_13375328	320.224665410858	-0.783723802475532	0.248583465517922	-3.15275917826091	0.0016173517467737	0.0145372160842427	4
2L	13385848	13387312	FBgn0032516	CG9293	2L	13386169	13386173	2L_13386169_13386173	38.1172631109265	1.66890528451446	0.525703459455629	3.17461347171394	0.00150036215004227	0.0137500428705127	4
2L	13415431	13500427	FBgn0263354	CG42784	2L	13417535	13417539	2L_13417535_13417539	20.9277636248403	2.0985077201791	0.779358943450333	2.69260747928126	0.00708956805933237	0.042943219974015	4
2L	13415431	13500427	FBgn0263354	CG42784	2L	13420067	13420071	2L_13420067_13420071	16.8516523598141	4.79469506837684	1.06616096704892	4.49715869982401	6.8867584859869e-06	0.000253817458474752	4
2L	13415431	13500427	FBgn0263354	CG42784	2L	13424992	13424996	2L_13424992_13424996	270.835771415028	-1.10657087845763	0.310393109429932	-3.5650626410166	0.000363769297039229	0.00477741633388143	4
2L	13415431	13500427	FBgn0263354	CG42784	2L	13425599	13425603	2L_13425599_13425603	380.213075016371	-0.752804247325856	0.269971987082511	-2.78845318531429	0.00529604011387004	0.0346566690964241	4
2L	13415431	13500427	FBgn0263354	CG42784	2L	13447692	13447696	2L_13447692_13447696	49.4599925982077	2.92980276759335	0.88493577132302	3.31075187887722	0.000930456713009244	0.00966376230832615	4
2L	13415431	13500427	FBgn0263354	CG42784	2L	13458122	13458126	2L_13458122_13458126	17.8559510339021	7.16093054852168	1.31457473966295	5.44733618596515	5.11297680375825e-08	7.87059798667925e-06	4
2L	13415431	13500427	FBgn0263354	CG42784	2L	13458327	13458331	2L_13458327_13458331	55.6190777001849	4.54052160595383	0.827920609618692	5.48424758751328	4.15232890886739e-08	6.83502711787352e-06	4
2L	13415431	13500427	FBgn0263354	CG42784	2L	13459601	13459605	2L_13459601_13459605	39.5159644686419	3.65199144410455	0.758583996702638	4.81422157596098	1.47774773760185e-06	8.27862162196366e-05	4
2L	13415431	13500427	FBgn0263354	CG42784	2L	13460133	13460137	2L_13460133_13460137	19.4451135306034	6.18716678455459	1.33862008465761	4.62204837314772	3.79969379305628e-06	0.000164278396518889	4
2L	13415431	13500427	FBgn0263354	CG42784	2L	13461549	13461553	2L_13461549_13461553	842.406031889267	-1.37164995840725	0.417288800017182	-3.28705193705359	0.0010124215956806	0.0102961373640903	4
2L	13415431	13500427	FBgn0263354	CG42784	2L	13463975	13463979	2L_13463975_13463979	58.2996210491833	3.90454378676065	0.837068772122196	4.66454360358178	3.09302744189815e-06	0.000141755358305822	4
2L	13415431	13500427	FBgn0263354	CG42784	2L	13466377	13466381	2L_13466377_13466381	125.105564048147	1.95392889063841	0.426188826228549	4.58465536961449	4.54735844434646e-06	0.000187041628932781	4
2L	13415431	13500427	FBgn0263354	CG42784	2L	13467686	13467690	2L_13467686_13467690	165.568649854612	1.32139150484005	0.341003022593156	3.8750140535164	0.000106618546151018	0.00192562442465032	4
2L	13415431	13500427	FBgn0263354	CG42784	2L	13472066	13472070	2L_13472066_13472070	36.9203115608677	4.05316750758922	0.822573325730819	4.92742395212994	8.3320836480608e-07	5.50235670508832e-05	4
2L	13415431	13500427	FBgn0263354	CG42784	2L	13475214	13475218	2L_13475214_13475218	24.8025116777986	2.7696248777888	0.924918177057491	2.99445393818511	0.00274936565117367	0.0214921958914177	4
2L	13415431	13500427	FBgn0263354	CG42784	2L	13479196	13479200	2L_13479196_13479200	39.8108709309124	1.68850863793914	0.512787645805543	3.29280288195448	0.000991939923305407	0.0101377884020341	4
2L	13415431	13500427	FBgn0263354	CG42784	2L	13481999	13482003	2L_13481999_13482003	17.0336906932471	3.58789638997921	1.29971566817876	2.76052407293572	0.00577087048096256	0.0369155868032754	4
2L	13415431	13500427	FBgn0263354	CG42784	2L	13483818	13483822	2L_13483818_13483822	12.1785953664909	3.7377143890243	1.41493590085077	2.64161393231799	0.00825120501994035	0.0479578009838682	4
2L	13415431	13500427	FBgn0263354	CG42784	2L	13485558	13485562	2L_13485558_13485562	35.0326718615662	1.6920777855161	0.404118454885729	4.187083675737	2.82561675024336e-05	0.000718211392816106	4
2L	13415431	13500427	FBgn0263354	CG42784	2L	13486374	13486378	2L_13486374_13486378	101.19828491322	2.30003586662988	0.572766544174887	4.01566028955699	5.92795926863928e-05	0.0012441275702515	4
2L	13415431	13500427	FBgn0263354	CG42784	2L	13486654	13486658	2L_13486654_13486658	108.474971175165	2.42213686542332	0.553081826383892	4.3793463279376	1.19035827587749e-05	0.000378331969907536	4
2L	13415431	13500427	FBgn0263354	CG42784	2L	13493738	13493742	2L_13493738_13493742	191.563622453135	1.00374025504716	0.293817884026339	3.41619863737493	0.000635019075937646	0.00728300128834589	4
2L	13415431	13500427	FBgn0263354	CG42784	2L	13498038	13498042	2L_13498038_13498042	14.4100501406274	2.3618734307447	0.684792450256446	3.44903544111826	0.000562592856576394	0.00663947244873992	4
2L	13415431	13500427	FBgn0263354	CG42784	2L	13498269	13498273	2L_13498269_13498273	100.143625194224	4.28302029054144	0.593851064150014	7.21228023169712	5.50225904243759e-13	1.73874102905987e-09	4
2L	13415431	13500427	FBgn0263354	CG42784	2L	13498896	13498900	2L_13498896_13498900	133.910628537229	3.38172647632606	0.559055295700468	6.0490017755559	1.45746053509181e-09	6.47669146535138e-07	4
2L	13415431	13420645	FBgn0264432	CG43850	2L	13417535	13417539	2L_13417535_13417539	20.9277636248403	2.0985077201791	0.779358943450333	2.69260747928126	0.00708956805933237	0.042943219974015	4
2L	13415431	13420645	FBgn0264432	CG43850	2L	13420067	13420071	2L_13420067_13420071	16.8516523598141	4.79469506837684	1.06616096704892	4.49715869982401	6.8867584859869e-06	0.000253817458474752	4
2L	13447538	13449497	FBgn0032525	Hsp60D	2L	13447692	13447696	2L_13447692_13447696	49.4599925982077	2.92980276759335	0.88493577132302	3.31075187887722	0.000930456713009244	0.00966376230832615	4
2L	13458290	13458605	FBgn0267244	CR45684	2L	13458327	13458331	2L_13458327_13458331	55.6190777001849	4.54052160595383	0.827920609618692	5.48424758751328	4.15232890886739e-08	6.83502711787352e-06	4
2L	13458290	13458605	FBtr0346425	CR45684-RA	2L	13458327	13458331	2L_13458327_13458331	55.6190777001849	4.54052160595383	0.827920609618692	5.48424758751328	4.15232890886739e-08	6.83502711787352e-06	4
2L	13459681	13460183	FBgn0261992	CG42810	2L	13460133	13460137	2L_13460133_13460137	19.4451135306034	6.18716678455459	1.33862008465761	4.62204837314772	3.79969379305628e-06	0.000164278396518889	4
2L	13500624	13549328	FBgn0023407	B4	2L	13506628	13506632	2L_13506628_13506632	157.538026966982	3.97456426452714	0.754312163843493	5.26912391850518	1.37076406578327e-07	1.54891105990832e-05	4
2L	13500624	13549328	FBgn0023407	B4	2L	13509640	13509644	2L_13509640_13509644	102.607020817197	0.981752181077564	0.296234536922212	3.31410439605616	0.000919371744814907	0.00958012006553504	4
2L	13500624	13549328	FBgn0023407	B4	2L	13510251	13510255	2L_13510251_13510255	200.701803816215	1.19958876996469	0.444672887964156	2.69768812633656	0.00698228202880199	0.0424627061042143	4
2L	13500624	13549328	FBgn0023407	B4	2L	13516835	13516839	2L_13516835_13516839	82.2147108501621	0.991210482549996	0.301864933566381	3.28362248254326	0.00102482101507136	0.0103888034178901	4
2L	13500624	13549328	FBgn0023407	B4	2L	13537628	13537632	2L_13537628_13537632	531.253167398205	-1.22050064077666	0.410699456822473	-2.97176102987697	0.00296097052629229	0.0226894532246319	4
2L	13500624	13549328	FBgn0023407	B4	2L	13538060	13538064	2L_13538060_13538064	467.318198727052	-1.38744714345768	0.428574434450945	-3.23735396217734	0.0012064367009526	0.0117051157502324	4
2L	13550139	13639411	FBgn0259984	kuz	2L	13575044	13575048	2L_13575044_13575048	155.392793449471	-1.12979063260069	0.416438209761117	-2.71298503864182	0.00666801170542705	0.0410824635495951	4
2L	13550139	13639411	FBgn0259984	kuz	2L	13577031	13577035	2L_13577031_13577035	57.3491185198065	2.53059520156555	0.583467967877205	4.33716217665291	1.44334129529531e-05	0.000437211137643751	4
2L	13550139	13639411	FBgn0259984	kuz	2L	13596343	13596347	2L_13596343_13596347	288.396670414013	-1.71262918754909	0.375793497823515	-4.55736780297726	5.17986718122636e-06	0.000204797578494814	4
2L	13550139	13639411	FBgn0259984	kuz	2L	13596777	13596781	2L_13596777_13596781	257.993214536306	-1.53896438120621	0.382868489964543	-4.01956395353592	5.83059534576275e-05	0.00122873580362491	4
2L	13550139	13639411	FBgn0259984	kuz	2L	13631142	13631146	2L_13631142_13631146	45.0412391880816	2.27957826248894	0.745028437607562	3.05971980050739	0.00221544155197847	0.0183459489294926	4
2L	13595503	13597186	FBgn0028513	CG9254	2L	13596343	13596347	2L_13596343_13596347	288.396670414013	-1.71262918754909	0.375793497823515	-4.55736780297726	5.17986718122636e-06	0.000204797578494814	4
2L	13595503	13597186	FBgn0028513	CG9254	2L	13596777	13596781	2L_13596777_13596781	257.993214536306	-1.53896438120621	0.382868489964543	-4.01956395353592	5.83059534576275e-05	0.00122873580362491	4
2L	13639447	13642602	FBgn0028546	ics	2L	13641086	13641090	2L_13641086_13641090	44.6785342386348	2.41275412139519	0.422843813645647	5.7060173130903	1.15650240294787e-08	2.81123438811156e-06	4
2L	13774340	13780165	FBgn0028540	CG9008	2L	13777131	13777135	2L_13777131_13777135	94.1790620994474	0.942113800391755	0.334751565457672	2.81436712358223	0.00488733779101542	0.0326755264552559	4
2L	13784084	13790562	FBgn0028539	CG31731	2L	13790154	13790158	2L_13790154_13790158	61.6947763282825	1.02158577744764	0.379273807354164	2.69353105233994	0.00706995593935122	0.0428563965817292	4
2L	13834250	13835072	FBgn0260407	mRpS23	2L	13834527	13834531	2L_13834527_13834531	54.4996724850417	2.57041910711611	0.719956185919347	3.57024379731361	0.000356649134504911	0.00471048400787338	4
2L	13835564	13898712	FBgn0028509	CenG1A	2L	13869359	13869363	2L_13869359_13869363	408.673028025279	-1.27697996357602	0.415615220410967	-3.07250529062272	0.00212270070437075	0.0177717254797878	4
2L	13835564	13898712	FBgn0028509	CenG1A	2L	13879007	13879011	2L_13879007_13879011	307.301436099686	-0.803082821170004	0.300550080561434	-2.67204327368613	0.00753909254971973	0.0449277399282096	4
2L	13835564	13898712	FBgn0028509	CenG1A	2L	13879640	13879644	2L_13879640_13879644	140.020510830937	-1.37899736760566	0.332417116649151	-4.14839458781878	3.34814949996297e-05	0.000814609479474353	4
2L	13835564	13898712	FBgn0028509	CenG1A	2L	13893883	13893887	2L_13893883_13893887	38.8944888506619	7.93857143545327	1.33855177504308	5.93071675184008	3.01615132346773e-09	1.09043242564985e-06	4
2L	14184478	14234126	FBgn0016930	Dyrk2	2L	14205258	14205262	2L_14205258_14205262	154.437448317284	-1.05350390689183	0.377807157209147	-2.7884699556092	0.00529576592583715	0.0346557608385995	4
2L	14352077	14352619	FBgn0262354	CG43052	2L	14352540	14352544	2L_14352540_14352544	19.6902458502346	-1.39878431591317	0.512351702112649	-2.73012524432997	0.00633102682286665	0.0395334329410905	4
2L	14352594	14355085	FBgn0261535	l(2)34Fd	2L	14354964	14354968	2L_14354964_14354968	34.0911737902818	1.00099710183282	0.314888860028775	3.1788901701424	0.00147840097538759	0.0135984413994577	4
2L	14907489	14972300	FBgn0259213	CG42313	2L	14956425	14956429	2L_14956425_14956429	26.0326248176625	2.53825237864612	0.796941155632446	3.18499347248768	0.00144757273380303	0.0133894593009489	4
2L	14907489	14972300	FBgn0259213	CG42313	2L	14958933	14958937	2L_14958933_14958937	314.247317100202	-1.12972503108189	0.328905112690144	-3.4348053207254	0.000592979658299701	0.006912861528237	4
2L	14975747	14997559	FBgn0086711	mol	2L	14983899	14983903	2L_14983899_14983903	63.4730249193021	-1.16614912531611	0.321972554230444	-3.62188984742305	0.000292458656638203	0.00406996616037302	4
2L	15005733	15006607	FBgn0040228	dyn-p25	2L	15006062	15006066	2L_15006062_15006066	6.22263994618541	3.40692967424619	1.1935122997805	2.85454089989082	0.00430990818195027	0.0298423279650693	4
2L	15008489	15009724	FBgn0261882	l(2)35Bc	2L	15008562	15008566	2L_15008562_15008566	143.222542478059	3.42342622358334	0.476667667525303	7.18199797640274	6.8699938822123e-13	2.06878954596069e-09	4
2L	15016331	15034704	FBgn0260446	GABA-B-R1	2L	15020543	15020547	2L_15020543_15020547	55.1499638781554	1.52802411926257	0.389916852546228	3.9188460547019	8.89739172721725e-05	0.0016811190492843	4
2L	15016331	15034704	FBgn0260446	GABA-B-R1	2L	15022496	15022500	2L_15022496_15022500	9.2700408178509	2.38632397326203	0.896258512730242	2.66253981342129	0.0077553394511935	0.0458868247373857	4
2L	15016331	15034704	FBgn0260446	GABA-B-R1	2L	15022514	15022518	2L_15022514_15022518	58.5396381951433	1.99947085196095	0.752100794115046	2.65851448051403	0.00784859777310352	0.0462819010849556	4
2L	15016331	15034704	FBgn0260446	GABA-B-R1	2L	15026433	15026437	2L_15026433_15026437	322.646508560699	-0.920793397334127	0.341153037522717	-2.69906257913008	0.00695350995283833	0.0423219170507267	4
2L	15016331	15034704	FBgn0260446	GABA-B-R1	2L	15033012	15033016	2L_15033012_15033016	82.3977732459531	1.23795082662751	0.273176282380075	4.53169219465815	5.8513067033908e-06	0.000224445357264607	4
2L	15035394	15037841	FBgn0041713	yellow-c	2L	15037650	15037654	2L_15037650_15037654	156.824448520769	-0.788299879552267	0.285260429841094	-2.763439289464	0.0057195731374405	0.0366688746036774	4
2L	15036293	15038861	FBgn0001977	CIAPIN1	2L	15037650	15037654	2L_15037650_15037654	156.824448520769	-0.788299879552267	0.285260429841094	-2.763439289464	0.0057195731374405	0.0366688746036774	4
2L	15061656	15074311	FBgn0283442	vas	2L	15065404	15065408	2L_15065404_15065408	59.4101040075151	2.9683186301127	0.796853456729606	3.72504957472993	0.000195276841836824	0.0030137519076191	4
2L	15061656	15074311	FBgn0283442	vas	2L	15066726	15066730	2L_15066726_15066730	96.1866414274755	4.16560511932789	0.831404667554035	5.01032202715791	5.43390305518754e-07	4.10653546388551e-05	4
2L	15061656	15072133	FBgn0283440	solo	2L	15065404	15065408	2L_15065404_15065408	59.4101040075151	2.9683186301127	0.796853456729606	3.72504957472993	0.000195276841836824	0.0030137519076191	4
2L	15061656	15072133	FBgn0283440	solo	2L	15066726	15066730	2L_15066726_15066730	96.1866414274755	4.16560511932789	0.831404667554035	5.01032202715791	5.43390305518754e-07	4.10653546388551e-05	4
2L	15062931	15070316	FBgn0024183	vig	2L	15065404	15065408	2L_15065404_15065408	59.4101040075151	2.9683186301127	0.796853456729606	3.72504957472993	0.000195276841836824	0.0030137519076191	4
2L	15062931	15070316	FBgn0024183	vig	2L	15066726	15066730	2L_15066726_15066730	96.1866414274755	4.16560511932789	0.831404667554035	5.01032202715791	5.43390305518754e-07	4.10653546388551e-05	4
2L	15074776	15096915	FBgn0028879	CG15270	2L	15075142	15075146	2L_15075142_15075146	183.277852052338	1.82591377366152	0.455212874211127	4.01112068024391	6.04312087864751e-05	0.00126157849488796	4
2L	15074776	15096915	FBgn0028879	CG15270	2L	15075606	15075610	2L_15075606_15075610	205.177169960022	4.63101531548827	0.875534807400882	5.28935603284115	1.22747753434009e-07	1.44190022762656e-05	4
2L	15074776	15096915	FBgn0028879	CG15270	2L	15093527	15093531	2L_15093527_15093531	32.9990363759803	1.83533293540569	0.388675324173078	4.72202072336449	2.33512882095503e-06	0.000115387821144196	4
2L	15113480	15118069	FBgn0001978	stc	2L	15113767	15113771	2L_15113767_15113771	219.609133396607	-0.842647415426318	0.299605602870467	-2.81252222038929	0.00491546271765313	0.0328104284314644	4
2L	15161882	15200459	FBgn0028888	CG4168	2L	15196392	15196396	2L_15196392_15196396	40.7500753769833	2.94217545132951	0.618300747128063	4.75848600377014	1.95050414360241e-06	0.0001011259555627	4
2L	15248879	15254715	FBgn0028862	dao	2L	15249429	15249433	2L_15249429_15249433	165.108037156754	1.82308570523503	0.352272979792215	5.1752073244742	2.27658040183499e-07	2.21989571800111e-05	4
2L	15248879	15254715	FBgn0028862	dao	2L	15250780	15250784	2L_15250780_15250784	181.888492804052	0.902716722798691	0.301216673778666	2.99690157080085	0.0027273875932056	0.0213686268107523	4
2L	15257267	15264692	FBgn0045842	yuri	2L	15258180	15258184	2L_15258180_15258184	152.315355974561	-0.796989844680322	0.185584148822292	-4.29449308972766	1.75092934690166e-05	0.000504492586448589	4
2L	15265245	15272024	FBgn0261268	Cul3	2L	15271183	15271187	2L_15271183_15271187	278.384287860222	-0.707274147861132	0.195314619515624	-3.62120434002921	0.00029323478798913	0.00407766334942411	4
2L	15499127	15505018	FBgn0002524	lace	2L	15500626	15500630	2L_15500626_15500630	460.109432998592	-0.91203390048881	0.270548059925315	-3.3710605825101	0.000748793890909906	0.00822311135630956	4
2L	15499127	15505018	FBgn0002524	lace	2L	15502567	15502571	2L_15502567_15502571	219.23272495256	-1.73528574545946	0.37508084580258	-4.62643124776574	3.72020282367164e-06	0.000161615409972554	4
2L	15499127	15505018	FBgn0002524	lace	2L	15502905	15502909	2L_15502905_15502909	229.786466756081	-1.76630111004258	0.336039935089565	-5.25622381629078	1.47043324680255e-07	1.62301843719089e-05	4
2L	15552723	15583978	FBgn0028370	kek3	2L	15557841	15557845	2L_15557841_15557845	327.050701490958	-1.16735437569285	0.417999835643749	-2.7927149155335	0.00522677338942875	0.0343274862767241	4
2L	15552723	15583978	FBgn0028370	kek3	2L	15558225	15558229	2L_15558225_15558229	486.815734543663	-1.13819575179176	0.376848686506122	-3.02029910822913	0.00252525167130147	0.0202212894976696	4
2L	15552723	15583978	FBgn0028370	kek3	2L	15572623	15572627	2L_15572623_15572627	339.8019017398	-1.22474448901552	0.351579227998764	-3.48355190375417	0.000494807166290121	0.00601395709515103	4
2L	15552723	15583978	FBgn0028370	kek3	2L	15573026	15573030	2L_15573026_15573030	655.305718258411	-1.20507370610393	0.293838849515624	-4.10113811734025	4.11123067012252e-05	0.000947786226467839	4
2L	15552723	15583978	FBgn0028370	kek3	2L	15573765	15573769	2L_15573765_15573769	535.327310392481	-0.922477380159215	0.311385129123491	-2.96249658021842	0.00305155199202606	0.0231946942844644	4
2L	15552723	15583978	FBgn0028370	kek3	2L	15579707	15579711	2L_15579707_15579711	202.610729124119	0.931408812278248	0.335320239280764	2.77766953249243	0.00547502702941735	0.0354850180679559	4
2L	15552723	15583978	FBgn0028370	kek3	2L	15581397	15581401	2L_15581397_15581401	120.975247675697	0.987733043687407	0.308678759223159	3.19987370097379	0.00137487821357786	0.0128917622924846	4
2L	16000291	16041703	FBgn0028644	beat-Ic	2L	16025594	16025598	2L_16025594_16025598	31.173863680661	-1.42527697877265	0.478223713661695	-2.98035613470418	0.00287913441508955	0.0222446717083523	4
2L	16049965	16081684	FBgn0013433	beat-Ia	2L	16052916	16052920	2L_16052916_16052920	233.381533488198	-1.15246007817694	0.265455741228293	-4.34143964204496	1.41552165796913e-05	0.000430597020932458	4
2L	16049965	16081684	FBgn0013433	beat-Ia	2L	16059280	16059284	2L_16059280_16059284	65.0633451471664	1.27225553337783	0.449960404399912	2.82748330950269	0.00469154609990941	0.0317546845576649	4
2L	16049965	16081684	FBgn0013433	beat-Ia	2L	16060179	16060183	2L_16060179_16060183	335.950468227332	-1.31843282924945	0.369442093515036	-3.56871307409856	0.000358739036629276	0.00472955337480175	4
2L	16049965	16081684	FBgn0013433	beat-Ia	2L	16060655	16060659	2L_16060655_16060659	566.274641428164	-1.27632337726776	0.345078004678455	-3.69865178297017	0.000216747720190571	0.00325692834757038	4
2L	16049965	16081684	FBgn0013433	beat-Ia	2L	16061286	16061290	2L_16061286_16061290	263.003215319664	-1.13244556378945	0.354282613601275	-3.19644690513645	0.00139131430224918	0.0130072820066806	4
2L	16049965	16081684	FBgn0013433	beat-Ia	2L	16080863	16080867	2L_16080863_16080867	50.709243347031	1.95519498906313	0.423581564206356	4.61586422611778	3.91462825228119e-06	0.00016805719672987	4
2L	16165831	16190540	FBgn0001991	Ca-alpha1D	2L	16168271	16168275	2L_16168271_16168275	60.6974562859554	3.1517106948844	0.710394536196708	4.43656381671789	9.14062453070009e-06	0.000311292019342219	4
2L	16165831	16190540	FBgn0001991	Ca-alpha1D	2L	16170260	16170264	2L_16170260_16170264	314.199796856717	-1.01264200097015	0.289147026163671	-3.50216986287434	0.000461485302124084	0.00570948928768375	4
2L	16165831	16190540	FBgn0001991	Ca-alpha1D	2L	16172539	16172543	2L_16172539_16172543	139.081548305472	-0.747065534649011	0.271429424203939	-2.75233805929494	0.00591714034240863	0.0376067664151632	4
2L	16231475	16241527	FBgn0261999	CG42817	2L	16234794	16234798	2L_16234794_16234798	52.0769111958296	1.40782410424025	0.485369950813673	2.90051763995726	0.00372546868693911	0.0268555217692825	4
2L	16231475	16241527	FBgn0261999	CG42817	2L	16235673	16235677	2L_16235673_16235677	60.8766570519209	1.4164754609108	0.440451021679862	3.21596588766765	0.00130006284532266	0.0123760691845679	4
2L	16245835	16257606	FBgn0024734	PRL-1	2L	16253340	16253344	2L_16253340_16253344	312.67091076294	-1.04097058393892	0.36203247247755	-2.87535142031623	0.0040357803919573	0.0284757419920875	4
2L	16245835	16257606	FBgn0024734	PRL-1	2L	16253722	16253726	2L_16253722_16253726	339.287059419235	-1.07277544624068	0.352771729703989	-3.0409904079923	0.00235801342653294	0.0192249259025029	4
2L	16257688	16259511	FBgn0028515	EndoGI	2L	16258731	16258735	2L_16258731_16258735	182.885461578894	-1.18693562745367	0.348360569536254	-3.4072042913288	0.000656319830802114	0.00746807064554044	4
2L	16263556	16287730	FBgn0001994	crp	2L	16273940	16273944	2L_16273940_16273944	53.4251462087396	1.14097396633272	0.347592527729984	3.282504298306	0.00102889417044833	0.0104197771491449	4
2L	16263556	16287730	FBgn0001994	crp	2L	16286391	16286395	2L_16286391_16286395	19.4518514678323	6.18294861827908	1.32234462628705	4.67574677233717	2.9288583973097e-06	0.000135885863840671	4
2L	16313036	16326207	FBgn0000250	cact	2L	16320541	16320545	2L_16320541_16320545	171.234658957158	-1.02408705525936	0.372388042450452	-2.75005354232238	0.0059585527608864	0.0378061325389799	4
2L	16328059	16329132	FBgn0001995	mRpL4	2L	16328514	16328518	2L_16328514_16328518	32.915538583493	1.4851473843297	0.538565388659766	2.75759901323316	0.00582275761581195	0.0371665626885536	4
2L	16354886	16356735	FBgn0025678	CaBP1	2L	16355264	16355268	2L_16355264_16355268	166.090279893015	-0.735336151096491	0.27459817683793	-2.6778624664012	0.00740936354103562	0.0443885370012262	4
2L	16354886	16356735	FBgn0025678	CaBP1	2L	16356049	16356053	2L_16356049_16356053	185.875699946068	-0.879104972587919	0.304790117791615	-2.88429618045872	0.00392289607153161	0.0278736445162535	4
2L	16508078	16532877	FBgn0032587	CG5953	2L	16509919	16509923	2L_16509919_16509923	32.5577587148942	1.09867635896169	0.415657529040403	2.64322496815617	0.00821204518323712	0.0478083092610846	4
2L	16545016	16663218	FBgn0259735	CG42389	2L	16563523	16563527	2L_16563523_16563527	8.05945137017355	3.93868428482331	1.03751265513969	3.79627589630994	0.000146886023042705	0.00244250854298076	4
2L	16545016	16663218	FBgn0259735	CG42389	2L	16570533	16570537	2L_16570533_16570537	559.544855276458	-0.868221804177642	0.286940947327702	-3.02578566169605	0.00247988027911411	0.0199645369672857	4
2L	16545016	16663218	FBgn0259735	CG42389	2L	16571136	16571140	2L_16571136_16571140	18.2200951729729	1.78829977069363	0.662001240943348	2.70135410644444	0.00690577703313755	0.0421235448492724	4
2L	16545016	16663218	FBgn0259735	CG42389	2L	16619062	16619066	2L_16619062_16619066	24.0751797418246	4.29433949269263	1.41936703510305	3.02553137172223	0.00248196655203909	0.0199759169426197	4
2L	16545016	16663218	FBgn0259735	CG42389	2L	16661642	16661646	2L_16661642_16661646	43.7987672321435	1.90110120486063	0.473255519584019	4.01707138361883	5.89258787391168e-05	0.00123802869782314	4
2L	16663454	16676701	FBgn0032593	Trpgamma	2L	16673123	16673127	2L_16673123_16673127	119.39185772724	-1.87163306505757	0.346485143706459	-5.40177002983772	6.59865124746911e-08	9.33391643920346e-06	4
2L	16677185	16679691	FBgn0001185	her	2L	16677422	16677426	2L_16677422_16677426	82.0498948375271	-1.44289974533473	0.422530541897653	-3.4149004681518	0.000638053222794878	0.00731026610802865	4
2L	16677185	16679691	FBgn0001185	her	2L	16677652	16677656	2L_16677652_16677656	178.344169761296	-1.24031890556941	0.37356610105465	-3.32021268007923	0.000899488945912442	0.00942318947945534	4
2L	16680054	16699926	FBgn0261278	grp	2L	16680714	16680718	2L_16680714_16680718	220.830112778805	-1.50273845174499	0.3197458705778	-4.69979002083578	2.60429128939555e-06	0.000124995587549422	4
2L	16680054	16681653	FBgn0267347	squ	2L	16680714	16680718	2L_16680714_16680718	220.830112778805	-1.50273845174499	0.3197458705778	-4.69979002083578	2.60429128939555e-06	0.000124995587549422	4
2L	16722883	16727826	FBgn0027779	VhaSFD	2L	16725463	16725467	2L_16725463_16725467	272.669452559049	-0.867108796028157	0.273968769240881	-3.16499139091935	0.00155087539822906	0.0141021134904914	4
2L	16728035	16729681	FBgn0263746	CR43671	2L	16728678	16728682	2L_16728678_16728682	48.9123756581623	-0.956835298744256	0.308667961389847	-3.09988537338274	0.00193595548834918	0.0166231100509832	4
2L	16728035	16729681	FBgn0263746	CR43671	2L	16729113	16729117	2L_16729113_16729117	48.9946630511466	-1.4698997796906	0.376497574267771	-3.90414143450812	9.45604723969464e-05	0.00175989174146612	4
2L	16743405	16753704	FBgn0032600	CG17912	2L	16743991	16743995	2L_16743991_16743995	21.954817810578	3.03106644813436	0.707680288467257	4.28310141956795	1.84306109659417e-05	0.000523825550220553	4
2L	16816660	16826964	FBgn0004797	mdy	2L	16826508	16826512	2L_16826508_16826512	36.5002389901219	0.999122661752877	0.28455372470338	3.51119164858716	0.000446102662703262	0.00557005960761843	4
2L	16827078	16832093	FBgn0051739	CG31739	2L	16828409	16828413	2L_16828409_16828413	238.625755454045	-0.720104566025463	0.219286721945299	-3.28384938056165	0.00102399632819409	0.0103849675561581	4
2L	16973091	16993984	FBgn0053179	beat-IIIb	2L	16976977	16976981	2L_16976977_16976981	175.38051796904	-0.902588683541991	0.294342769688121	-3.06645440789443	0.00216613840179823	0.0180351120540572	4
2L	16973091	16993984	FBgn0053179	beat-IIIb	2L	16979122	16979126	2L_16979122_16979126	33.4536117800435	1.66588176713094	0.592631356753069	2.81099160236481	0.00493890749434078	0.0329165078512264	4
2L	16973091	16993984	FBgn0053179	beat-IIIb	2L	16980982	16980986	2L_16980982_16980986	69.8893274304323	0.873744369235688	0.29124507046557	3.00003144375616	0.00269951736848363	0.0212080434519058	4
2L	16973091	16993984	FBgn0053179	beat-IIIb	2L	16991437	16991441	2L_16991437_16991441	90.5065107292634	0.841941851383686	0.276580765453106	3.04410847227348	0.00233370978710044	0.0190674697377866	4
2L	17131024	17173118	FBgn0083942	CG34106	2L	17137250	17137254	2L_17137250_17137254	36.3162308599142	3.09996400714457	0.796234398594307	3.89328068796994	9.88976109011976e-05	0.0018193350637282	4
2L	17131024	17173118	FBgn0083942	CG34106	2L	17138340	17138344	2L_17138340_17138344	28.6278907080841	1.90219458688108	0.686074366175864	2.77257784383316	0.00556142161082224	0.0359112946819501	4
2L	17131024	17173118	FBgn0083942	CG34106	2L	17158065	17158069	2L_17158065_17158069	195.302257798267	-0.996970949924862	0.345539221431399	-2.88526131938048	0.00391088886798907	0.0278091718255953	4
2L	17131024	17173118	FBgn0083942	CG34106	2L	17159233	17159237	2L_17159233_17159237	662.507426145211	-0.820065751374093	0.287669534089051	-2.85072158916986	0.00436201447464991	0.0301037685833884	4
2L	17131024	17173118	FBgn0083942	CG34106	2L	17159545	17159549	2L_17159545_17159549	609.682543488028	-1.08710715488821	0.336372791920336	-3.23185222170311	0.00122990643719148	0.0118814829139975	4
2L	17131024	17173118	FBgn0083942	CG34106	2L	17160317	17160321	2L_17160317_17160321	254.476615468803	-1.17920900916028	0.393146994568365	-2.99940995467847	0.00270503067742153	0.0212396230656009	4
2L	17131024	17173118	FBgn0083942	CG34106	2L	17170147	17170151	2L_17170147_17170151	95.3543663819064	-1.54877306462019	0.460964589310313	-3.35985257986398	0.000779840730537541	0.00847215304001709	4
2L	17131024	17173118	FBgn0083942	CG34106	2L	17170193	17170197	2L_17170193_17170197	41.6075846067242	-1.93673478531147	0.491420463260455	-3.94109511122451	8.11104546440873e-05	0.0015713778408085	4
2L	17131024	17173118	FBgn0265607	beat-IIIa	2L	17137250	17137254	2L_17137250_17137254	36.3162308599142	3.09996400714457	0.796234398594307	3.89328068796994	9.88976109011976e-05	0.0018193350637282	4
2L	17131024	17173118	FBgn0265607	beat-IIIa	2L	17138340	17138344	2L_17138340_17138344	28.6278907080841	1.90219458688108	0.686074366175864	2.77257784383316	0.00556142161082224	0.0359112946819501	4
2L	17131024	17173118	FBgn0265607	beat-IIIa	2L	17158065	17158069	2L_17158065_17158069	195.302257798267	-0.996970949924862	0.345539221431399	-2.88526131938048	0.00391088886798907	0.0278091718255953	4
2L	17131024	17173118	FBgn0265607	beat-IIIa	2L	17159233	17159237	2L_17159233_17159237	662.507426145211	-0.820065751374093	0.287669534089051	-2.85072158916986	0.00436201447464991	0.0301037685833884	4
2L	17131024	17173118	FBgn0265607	beat-IIIa	2L	17159545	17159549	2L_17159545_17159549	609.682543488028	-1.08710715488821	0.336372791920336	-3.23185222170311	0.00122990643719148	0.0118814829139975	4
2L	17131024	17173118	FBgn0265607	beat-IIIa	2L	17160317	17160321	2L_17160317_17160321	254.476615468803	-1.17920900916028	0.393146994568365	-2.99940995467847	0.00270503067742153	0.0212396230656009	4
2L	17131024	17173118	FBgn0265607	beat-IIIa	2L	17170147	17170151	2L_17170147_17170151	95.3543663819064	-1.54877306462019	0.460964589310313	-3.35985257986398	0.000779840730537541	0.00847215304001709	4
2L	17131024	17173118	FBgn0265607	beat-IIIa	2L	17170193	17170197	2L_17170193_17170197	41.6075846067242	-1.93673478531147	0.491420463260455	-3.94109511122451	8.11104546440873e-05	0.0015713778408085	4
2L	17367511	17384115	FBgn0032633	Lrch	2L	17371369	17371373	2L_17371369_17371373	161.267722059854	-0.608598264667832	0.221325776929065	-2.74978483352568	0.00596344088762528	0.0378288389424903	4
2L	17367511	17384115	FBgn0032633	Lrch	2L	17381774	17381778	2L_17381774_17381778	87.6400250212329	1.79363560429219	0.473007422933228	3.79198193797772	0.000149449786022251	0.00247158052263291	4
2L	17367511	17384115	FBgn0032633	Lrch	2L	17382489	17382493	2L_17382489_17382493	54.7418004708822	1.35687593124811	0.429527075374334	3.15899976751312	0.00158311616689209	0.0143094856997256	4
2L	17367511	17384115	FBgn0032633	Lrch	2L	17383681	17383685	2L_17383681_17383685	34.7239056125152	1.28551189742647	0.420211678087222	3.05920078965449	0.00221928352056016	0.0183676621417098	4
2L	17413248	17433161	FBgn0011274	Dif	2L	17428913	17428917	2L_17428913_17428917	179.589391777125	-1.29646169193366	0.341855021526337	-3.79243132408918	0.000149179513463319	0.00246884825921768	4
2L	17413248	17433161	FBgn0011274	Dif	2L	17429648	17429652	2L_17429648_17429652	187.065803506187	-1.08950169238798	0.34663487300907	-3.14308160321617	0.00167179226287731	0.0148887872647134	4
2L	17436830	17450364	FBgn0260632	dl	2L	17441186	17441190	2L_17441186_17441190	306.507878771929	-0.815320342852865	0.299943452504294	-2.71824684301516	0.0065628856334181	0.0405871719121561	4
2L	17471603	17474773	FBgn0032640	Sgt	2L	17474618	17474622	2L_17474618_17474622	30.0845672600952	2.03610887149718	0.644235172818025	3.16050560013791	0.00157495577455812	0.0142560287106229	4
2L	17647053	17778340	FBgn0015609	CadN	2L	17656508	17656512	2L_17656508_17656512	185.188335139803	-0.800698759681172	0.269372583991651	-2.97245825026496	0.00295425385622783	0.0226496925075031	4
2L	17647053	17778340	FBgn0015609	CadN	2L	17670564	17670568	2L_17670564_17670568	91.3088231152171	-1.29716300457339	0.491043176866271	-2.6416475489011	0.00825038618958011	0.0479551706662507	4
2L	17647053	17778340	FBgn0015609	CadN	2L	17686225	17686229	2L_17686225_17686229	118.577108036704	-1.34564964245372	0.413761885395162	-3.25223199611187	0.00114502521027619	0.0112608150352762	4
2L	17647053	17778340	FBgn0015609	CadN	2L	17686637	17686641	2L_17686637_17686641	122.481426697819	-1.10709253482215	0.414266855363406	-2.6724139778235	0.00753076799090329	0.0448927639392512	4
2L	17647053	17778340	FBgn0015609	CadN	2L	17695014	17695018	2L_17695014_17695018	182.420628332032	-1.09514959525337	0.321080312218979	-3.41082761407829	0.000647660249741963	0.00739616793811688	4
2L	17647053	17778340	FBgn0015609	CadN	2L	17714313	17714317	2L_17714313_17714317	13.384443295201	4.2904209225291	1.18456761916506	3.62192993723161	0.000292413326575663	0.00406958911744743	4
2L	17647053	17778340	FBgn0015609	CadN	2L	17716154	17716158	2L_17716154_17716158	237.877616616624	-1.71871457223352	0.465713651492268	-3.69049643858691	0.00022381682261715	0.00333527413993296	4
2L	17647053	17778340	FBgn0015609	CadN	2L	17719111	17719115	2L_17719111_17719115	367.743791913227	-1.1846965947642	0.310997686486225	-3.80934214704094	0.000139337030768113	0.00235162516267259	4
2L	17647053	17778340	FBgn0015609	CadN	2L	17719526	17719530	2L_17719526_17719530	219.937234286577	-1.33091285113429	0.361916612780915	-3.67740193219577	0.000235621616643694	0.00346553189005266	4
2L	17647053	17778340	FBgn0015609	CadN	2L	17719561	17719565	2L_17719561_17719565	393.845650215504	-2.24548501803184	0.396173295216655	-5.66793634286696	1.44527637343735e-08	3.24507650570631e-06	4
2L	17647053	17778340	FBgn0015609	CadN	2L	17719998	17720002	2L_17719998_17720002	546.369488280844	-2.03463736093051	0.361239975459495	-5.63237044389248	1.77749366079325e-08	3.78514465383762e-06	4
2L	17647053	17778340	FBgn0015609	CadN	2L	17720316	17720320	2L_17720316_17720320	394.926257783837	-1.17846851633311	0.360071981560113	-3.27286925027343	0.00106461712995309	0.0106834360628179	4
2L	17647053	17778340	FBgn0015609	CadN	2L	17720679	17720683	2L_17720679_17720683	312.309513338563	-1.28683794375368	0.354877662100006	-3.62614523590679	0.000287683591723962	0.00402364039517143	4
2L	17647053	17778340	FBgn0015609	CadN	2L	17730274	17730278	2L_17730274_17730278	370.043392843144	-0.917594507046549	0.338657736520918	-2.70950404521431	0.00673838834405735	0.0413875518092407	4
2L	17647053	17778340	FBgn0015609	CadN	2L	17739000	17739004	2L_17739000_17739004	322.25109359408	-1.17384346230369	0.323439500096296	-3.62925202999081	0.000284243626078853	0.00398620071803898	4
2L	17647053	17778340	FBgn0015609	CadN	2L	17739536	17739540	2L_17739536_17739540	260.669586471579	-1.07184653183092	0.31957959055373	-3.35392673222264	0.000796734562930336	0.00860850002810893	4
2L	17647053	17778340	FBgn0015609	CadN	2L	17742847	17742851	2L_17742847_17742851	165.237076743636	-1.74770328886814	0.298856419687523	-5.84796970630744	4.97609145800702e-09	1.54951371527653e-06	4
2L	17647053	17778340	FBgn0015609	CadN	2L	17743434	17743438	2L_17743434_17743438	198.27504408051	-1.05633600299075	0.270316879473551	-3.90776930041508	9.3152187401013e-05	0.00173939352902779	4
2L	17647053	17778340	FBgn0015609	CadN	2L	17744075	17744079	2L_17744075_17744079	550.216436626284	-0.918211649596152	0.347023094065019	-2.64596698404203	0.00814577664551909	0.0475295334479267	4
2L	17786971	17875247	FBgn0262018	CadN2	2L	17804681	17804685	2L_17804681_17804685	34.8376531994982	3.6430745288647	0.688936201336974	5.28797081906108	1.23680702591371e-07	1.44886990197243e-05	4
2L	17786971	17875247	FBgn0262018	CadN2	2L	17869175	17869179	2L_17869175_17869179	161.68063064452	-1.35162125147701	0.386135146861228	-3.50038390046572	0.000464588561454426	0.00573928313436876	4
2L	17786971	17875247	FBgn0262018	CadN2	2L	17869810	17869814	2L_17869810_17869814	165.645846124938	-1.71933397384492	0.345350305876924	-4.97852164769085	6.40717782361844e-07	4.57999466844145e-05	4
2L	17962625	17982472	FBgn0023096	btv	2L	17981570	17981574	2L_17981570_17981574	366.812584346343	-1.09509119065416	0.343648838604738	-3.18665762148471	0.00143927040001906	0.0133362803602114	4
2L	18012380	18070246	FBgn0243486	rdo	2L	18026234	18026238	2L_18026234_18026238	139.935223453551	-1.58745455212674	0.465645897512114	-3.40914536262062	0.000651667455996035	0.00742867233929674	4
2L	18012380	18070246	FBgn0243486	rdo	2L	18043639	18043643	2L_18043639_18043643	176.237382891713	-1.07105187094534	0.352612694146663	-3.03747394442882	0.00238570028494095	0.019398138111011	4
2L	18138675	18152417	FBgn0041184	Socs36E	2L	18142329	18142333	2L_18142329_18142333	30.8392450538788	1.44193047381227	0.412886017784005	3.49232091111061	0.000478842576633199	0.00586695042292567	4
2L	18138675	18152417	FBgn0041184	Socs36E	2L	18145880	18145884	2L_18145880_18145884	366.16429739291	0.930893998072768	0.318652987517432	2.92134087718805	0.00348528261884409	0.0255601807283369	4
2L	18159811	18275770	FBgn0261804	CG42750	2L	18184977	18184981	2L_18184977_18184981	35.5816255027168	3.68538909610469	0.764442590362485	4.82101487092333	1.42829708139598e-06	8.06691602256046e-05	4
2L	18159811	18275770	FBgn0261804	CG42750	2L	18188074	18188078	2L_18188074_18188078	125.348389750369	0.938958460348627	0.315671929394909	2.97447562774573	0.00293489769403294	0.0225451863196017	4
2L	18159811	18275770	FBgn0261804	CG42750	2L	18227032	18227036	2L_18227032_18227036	28.3908743458806	4.37503476199379	0.923912695030239	4.73533352829468	2.1869515096916e-06	0.000109739434665105	4
2L	18180884	18185007	FBgn0267486	Ptp36E	2L	18184977	18184981	2L_18184977_18184981	35.5816255027168	3.68538909610469	0.764442590362485	4.82101487092333	1.42829708139598e-06	8.06691602256046e-05	4
2L	18455717	18473132	FBgn0263049	let-7-C	2L	18461385	18461389	2L_18461385_18461389	48.2880910615865	2.05685371025668	0.653399413957081	3.14792708153819	0.00164432706123136	0.0147148387197505	4
2L	18455717	18473132	FBgn0263049	let-7-C	2L	18467229	18467233	2L_18467229_18467233	21.4613550099022	4.02010248466631	1.05647997645647	3.80518568667066	0.000141697848873963	0.00238301893489981	4
2L	18455717	18473132	FBgn0263049	let-7-C	2L	18471653	18471657	2L_18471653_18471657	18.4378963973293	2.54268919946931	0.797882576938785	3.18679624416011	0.00143858080441962	0.0133323037409922	4
2L	18455717	18473132	FBtr0306973	let-7-C-RA	2L	18461385	18461389	2L_18461385_18461389	48.2880910615865	2.05685371025668	0.653399413957081	3.14792708153819	0.00164432706123136	0.0147148387197505	4
2L	18455717	18473132	FBtr0306973	let-7-C-RA	2L	18467229	18467233	2L_18467229_18467233	21.4613550099022	4.02010248466631	1.05647997645647	3.80518568667066	0.000141697848873963	0.00238301893489981	4
2L	18455717	18473132	FBtr0306973	let-7-C-RA	2L	18471653	18471657	2L_18471653_18471657	18.4378963973293	2.54268919946931	0.797882576938785	3.18679624416011	0.00143858080441962	0.0133323037409922	4
2L	18472964	18484513	FBgn0032681	CG10283	2L	18475209	18475213	2L_18475209_18475213	45.1347231894244	2.42809110902579	0.501078350480048	4.84573142443612	1.26146070784686e-06	7.40230464519288e-05	4
2L	18517487	18531967	FBgn0032685	CG10211	2L	18531085	18531089	2L_18531085_18531089	186.913469396876	-0.810433405587567	0.307297010219394	-2.63729674756341	0.00835696898080849	0.0484218400987791	4
2L	18532025	18590342	FBgn0085370	Pde11	2L	18541126	18541130	2L_18541126_18541130	98.8849561341541	1.11472338842698	0.347973679568585	3.20347041709881	0.00135781989176597	0.0127762750717195	4
2L	18532025	18590342	FBgn0085370	Pde11	2L	18541877	18541881	2L_18541877_18541881	161.022943623318	1.79877261663693	0.393300964923609	4.57352708754811	4.79581643973672e-06	0.000194202872833534	4
2L	18532025	18590342	FBgn0085370	Pde11	2L	18546774	18546778	2L_18546774_18546778	41.6779525817902	1.23152010794794	0.381656877958739	3.22677299708217	0.00125194740099328	0.012040785471851	4
2L	18532025	18590342	FBgn0085370	Pde11	2L	18549372	18549376	2L_18549372_18549376	28.6881639634993	1.76565541415938	0.52807094756601	3.34359506482539	0.00082700353791991	0.00884667057757154	4
2L	18532025	18590342	FBgn0085370	Pde11	2L	18560883	18560887	2L_18560883_18560887	8.05640943802501	2.51275842756656	0.724296585394808	3.46923964331113	0.000521933671274774	0.0062627147118965	4
2L	18532025	18590342	FBgn0085370	Pde11	2L	18561372	18561376	2L_18561372_18561376	63.3622892989258	-1.11174181551596	0.359735169420675	-3.09044516638818	0.00199856703228503	0.0170010372832106	4
2L	18532025	18590342	FBgn0085370	Pde11	2L	18565221	18565225	2L_18565221_18565225	34.3248288350617	2.26521830052438	0.682219538333935	3.32036562021711	0.000898996270529373	0.00942086350825825	4
2L	18532025	18590342	FBgn0085370	Pde11	2L	18566194	18566198	2L_18566194_18566198	56.1664663499041	1.92220046828832	0.55783896202209	3.44579815888192	0.000569375463599331	0.00670128844789127	4
2L	18532025	18590342	FBgn0085370	Pde11	2L	18574641	18574645	2L_18574641_18574645	22.5369398400249	-2.25498358166445	0.843401784584386	-2.67367655947713	0.00750247717044512	0.0447554456730388	4
2L	18617256	18661776	FBgn0032694	MESR3	2L	18618665	18618669	2L_18618665_18618669	304.713762311688	-0.729744336140642	0.269055814220542	-2.71224146653258	0.00668298905770758	0.041145029733423	4
2L	18617256	18661776	FBgn0032694	MESR3	2L	18654414	18654418	2L_18654414_18654418	375.934177715452	-0.718959408315986	0.265421224384799	-2.70874874450003	0.00675374642610738	0.0414590006526165	4
2L	18677221	18683715	FBgn0086909	CG31751	2L	18680824	18680828	2L_18680824_18680828	392.788533916558	-1.15167544834678	0.281354134004864	-4.09333046560771	4.25221010613938e-05	0.000972665511713906	4
2L	18679631	18682075	FBgn0015553	tos	2L	18680824	18680828	2L_18680824_18680828	392.788533916558	-1.15167544834678	0.281354134004864	-4.09333046560771	4.25221010613938e-05	0.000972665511713906	4
2L	18683720	18688800	FBgn0005617	msl-1	2L	18688460	18688464	2L_18688460_18688464	23.229210041907	4.81847466358659	0.918898380857799	5.24375139184434	1.57344176674109e-07	1.70211837022482e-05	4
2L	18690904	18695602	FBgn0032699	CG10383	2L	18694662	18694666	2L_18694662_18694666	295.36083819621	-1.05513540476083	0.333746215566213	-3.16149024482794	0.00156964075903214	0.014223007903034	4
2L	18695664	18698571	FBgn0032700	CG10338	2L	18697555	18697559	2L_18697555_18697559	16.8798669172093	7.23962668215254	1.32269921502184	5.47337338673254	4.41548392175218e-08	7.12613446751183e-06	4
2L	18698714	18700645	FBgn0032701	CG10341	2L	18699211	18699215	2L_18699211_18699215	27.9852556020665	1.74907484304373	0.554471823579129	3.15448823306009	0.00160779861817753	0.0144719402715896	4
2L	18957732	18968744	FBgn0015772	Nak	2L	18964185	18964189	2L_18964185_18964189	386.740785488223	-0.769911218816212	0.279850414459215	-2.75115268385074	0.00593859566107426	0.0377159690293827	4
2L	18957732	18968744	FBgn0015772	Nak	2L	18964498	18964502	2L_18964498_18964502	435.304528420067	-0.915071378007723	0.30476957582018	-3.00250238412128	0.0026776987598678	0.0210831525882591	4
2L	18957732	18968744	FBgn0015772	Nak	2L	18964912	18964916	2L_18964912_18964916	356.689512186136	-1.07282986977127	0.308903618075199	-3.47302461672722	0.000514628151084245	0.00619655094854302	4
2L	18957732	18968744	FBgn0015772	Nak	2L	18966365	18966369	2L_18966365_18966369	32.7998621571534	1.26674187412391	0.41959494255813	3.01896363764779	0.00253640972386806	0.0202833534916322	4
2L	18988268	18990233	FBgn0032733	CG15170	2L	18989570	18989574	2L_18989570_18989574	27.290042845342	5.94813325906525	1.33815519492235	4.44502497291459	8.7881658316428e-06	0.000303283548460377	4
2L	18991020	18992409	FBgn0032734	CG15169	2L	18991639	18991643	2L_18991639_18991643	197.55539923502	-1.0636650582832	0.378343679337391	-2.81137261271563	0.00493306204884385	0.0328884508704781	4
2L	19008031	19009306	FBgn0086710	RpL30	2L	19008415	19008419	2L_19008415_19008419	71.5655342081887	4.38418916310415	0.927372899253862	4.72753642750564	2.27260302143234e-06	0.000112996223733082	4
2L	19010866	19011532	FBgn0028569	robl37BC	2L	19011362	19011366	2L_19011362_19011366	520.486335122196	-0.984022799674696	0.358402020574255	-2.74558385049847	0.00604033295168428	0.0381953058041185	4
2L	19027710	19030780	FBgn0032741	Sidpn	2L	19029469	19029473	2L_19029469_19029473	251.636344599988	-0.921117673321655	0.34158914168977	-2.69656602304475	0.00700585078371073	0.0425676072353059	4
2L	19033657	19034576	FBgn0051800	CG31800	2L	19034147	19034151	2L_19034147_19034151	96.7509811461913	1.34789555124692	0.309969628467783	4.34847619719949	1.37086693583624e-05	0.000420073416594158	4
2L	19034444	19041541	FBgn0086442	mib2	2L	19034621	19034625	2L_19034621_19034625	120.726146840437	0.955191701472601	0.28618120677931	3.3377163798502	0.000844699231719453	0.0089877370629547	4
2L	19034444	19041541	FBgn0086442	mib2	2L	19036255	19036259	2L_19036255_19036259	9.61687814058937	2.0877351409507	0.737540292608657	2.83067265866444	0.0046450232938081	0.0315198097180959	4
2L	19034444	19041541	FBgn0086442	mib2	2L	19037851	19037855	2L_19037851_19037855	608.647036758688	-0.679260361575778	0.251444947240632	-2.70142776393009	0.00690424762942015	0.0421182306589027	4
2L	19045355	19048817	FBgn0263198	Acn	2L	19045783	19045787	2L_19045783_19045787	40.5086692192676	1.27947117789776	0.431224749360369	2.96706341599266	0.00300658939119802	0.0229389444373487	4
2L	19054078	19058821	FBgn0032748	CG10492	2L	19054223	19054227	2L_19054223_19054227	87.9875229319416	0.906563694657774	0.318669456474205	2.84484024508686	0.00444337021695261	0.0304974878452272	4
2L	19116483	19120306	FBgn0000422	Ddc	2L	19117941	19117945	2L_19117941_19117945	53.2027184139284	1.4932392238032	0.551257739072436	2.70878595975046	0.00675298896493565	0.0414563393073699	4
2L	19129469	19131954	FBgn0086443	Aats-asn	2L	19131817	19131821	2L_19131817_19131821	66.553229193282	1.46825070484502	0.34317773740499	4.27839729915906	1.88243807554009e-05	0.000532116053494848	4
2L	19132323	19133097	FBgn0086446	l(2)37Ce	2L	19132837	19132841	2L_19132837_19132841	39.8922727563461	1.77666110489844	0.648545437222321	2.73945509894846	0.00615411203071769	0.0387210720990494	4
2L	19133816	19179758	FBgn0010300	brat	2L	19163467	19163471	2L_19163467_19163471	36.5227732112508	1.70478391711976	0.59336381404834	2.87308372495542	0.00406486375258657	0.028628075764007	4
2L	19133816	19179758	FBgn0010300	brat	2L	19164558	19164562	2L_19164558_19164562	33.7271271613576	2.43365303410126	0.718958495408479	3.3849701333852	0.000711859996013036	0.00792456141214519	4
2L	19400753	19426596	FBgn0041789	Pax	2L	19402306	19402310	2L_19402306_19402310	14.5981385759142	7.14522306193581	1.27908877323562	5.58618229746562	2.32115583476799e-08	4.5126401843911e-06	4
2L	19424050	19430270	FBgn0032780	CG13085	2L	19427227	19427231	2L_19427227_19427231	40.6478022285606	3.54385834954181	0.656475899009907	5.3983068607494	6.72727351495761e-08	9.44045963806255e-06	4
2L	19424050	19429224	FBgn0032779	CG16771	2L	19427227	19427231	2L_19427227_19427231	40.6478022285606	3.54385834954181	0.656475899009907	5.3983068607494	6.72727351495761e-08	9.44045963806255e-06	4
2L	19430643	19432444	FBgn0032781	CG9987	2L	19431933	19431937	2L_19431933_19431937	34.9787565776984	1.35871830842713	0.407444395852522	3.33473308814127	0.000853813099964217	0.00906000399300393	4
2L	19441959	19447317	FBgn0003346	RanGAP	2L	19444975	19444979	2L_19444975_19444979	654.358840065381	-0.935662905340562	0.311816419141473	-3.00068517211739	0.00269372914327712	0.0211736176891593	4
2L	19441959	19447317	FBgn0003346	RanGAP	2L	19445583	19445587	2L_19445583_19445587	229.832678116053	-0.897221000247782	0.317354247791804	-2.82719077022215	0.00469583439935146	0.031772948728861	4
2L	19493251	19497978	FBgn0002044	swm	2L	19496500	19496504	2L_19496500_19496504	132.628385878978	0.78680885990799	0.210336199586027	3.74072014924937	0.000183493741989374	0.00287704699384798	4
2L	19518824	19525453	FBgn0032798	CG10132	2L	19519480	19519484	2L_19519480_19519484	12.2685002728217	2.23153345422523	0.665268992656591	3.35433257653291	0.000795566805174216	0.00859836960375703	4
2L	19518824	19525453	FBgn0032798	CG10132	2L	19523004	19523008	2L_19523004_19523008	114.76538858621	-1.04549034245318	0.342868939792822	-3.04924191466545	0.0022941965939978	0.0188293756047729	4
2L	19567900	19577315	FBgn0005672	spi	2L	19570459	19570463	2L_19570459_19570463	136.076184013951	0.589362476149567	0.195149069337643	3.02006296084285	0.00252722144380136	0.0202307336869795	4
2L	19584235	19586440	FBgn0032814	CG10366	2L	19584944	19584948	2L_19584944_19584948	127.924633046374	0.801552960594921	0.277496389705086	2.88851671708877	0.00387063454043138	0.0276003760727373	4
2L	19586623	19732069	FBgn0000464	Lar	2L	19604280	19604284	2L_19604280_19604284	114.920442963355	1.85144481934087	0.616131411405162	3.00495119234131	0.00265623469603549	0.0209664628634522	4
2L	19586623	19732069	FBgn0000464	Lar	2L	19615016	19615020	2L_19615016_19615020	9.4109381992073	2.74792911160541	0.963640985088675	2.85161087389049	0.00434983134843458	0.0300383162809774	4
2L	19586623	19732069	FBgn0000464	Lar	2L	19676294	19676298	2L_19676294_19676298	284.896792065486	-1.0338999112605	0.343332831990853	-3.01136336209187	0.0026007742367472	0.0206496859834593	4
2L	19586623	19732069	FBgn0000464	Lar	2L	19682290	19682294	2L_19682290_19682294	254.584670608835	-1.17644476369475	0.402351414633633	-2.92392351786803	0.00345649662522467	0.0254074637349666	4
2L	19586623	19732069	FBgn0000464	Lar	2L	19692343	19692347	2L_19692343_19692347	51.9342320591975	2.37666791201819	0.450369373104018	5.27715260839745	1.31206615800595e-07	1.51007959562876e-05	4
2L	19586623	19732069	FBgn0000464	Lar	2L	19693402	19693406	2L_19693402_19693406	38.8053938850168	2.7735854494826	0.734483412678139	3.7762397374902	0.000159213755956526	0.00259056858402646	4
2L	19586623	19732069	FBgn0000464	Lar	2L	19699355	19699359	2L_19699355_19699359	64.3189425686162	1.43531445577014	0.305294414986422	4.70141078681039	2.58370143812904e-06	0.000124334377685516	4
2L	19600697	19605490	FBgn0266313	CR44978	2L	19604280	19604284	2L_19604280_19604284	114.920442963355	1.85144481934087	0.616131411405162	3.00495119234131	0.00265623469603549	0.0209664628634522	4
2L	19600697	19605490	FBtr0344042	CR44978-RA	2L	19604280	19604284	2L_19604280_19604284	114.920442963355	1.85144481934087	0.616131411405162	3.00495119234131	0.00265623469603549	0.0209664628634522	4
2L	19600697	19605490	FBtr0344043	CR44978-RB	2L	19604280	19604284	2L_19604280_19604284	114.920442963355	1.85144481934087	0.616131411405162	3.00495119234131	0.00265623469603549	0.0209664628634522	4
2L	19606569	19731561	FBgn0267964	CG46244	2L	19615016	19615020	2L_19615016_19615020	9.4109381992073	2.74792911160541	0.963640985088675	2.85161087389049	0.00434983134843458	0.0300383162809774	4
2L	19606569	19731561	FBgn0267964	CG46244	2L	19676294	19676298	2L_19676294_19676298	284.896792065486	-1.0338999112605	0.343332831990853	-3.01136336209187	0.0026007742367472	0.0206496859834593	4
2L	19606569	19731561	FBgn0267964	CG46244	2L	19682290	19682294	2L_19682290_19682294	254.584670608835	-1.17644476369475	0.402351414633633	-2.92392351786803	0.00345649662522467	0.0254074637349666	4
2L	19606569	19731561	FBgn0267964	CG46244	2L	19692343	19692347	2L_19692343_19692347	51.9342320591975	2.37666791201819	0.450369373104018	5.27715260839745	1.31206615800595e-07	1.51007959562876e-05	4
2L	19606569	19731561	FBgn0267964	CG46244	2L	19693402	19693406	2L_19693402_19693406	38.8053938850168	2.7735854494826	0.734483412678139	3.7762397374902	0.000159213755956526	0.00259056858402646	4
2L	19606569	19731561	FBgn0267964	CG46244	2L	19699355	19699359	2L_19699355_19699359	64.3189425686162	1.43531445577014	0.305294414986422	4.70141078681039	2.58370143812904e-06	0.000124334377685516	4
2L	19774874	19791882	FBgn0032821	CdGAPr	2L	19790565	19790569	2L_19790565_19790569	73.3507753092715	2.50362053875441	0.780445061702587	3.20793949710261	0.00133689620025776	0.0126355992542197	4
2L	19796365	19958424	FBgn0263873	sick	2L	19796714	19796718	2L_19796714_19796718	80.0009618800486	2.06457563097929	0.434804210912795	4.74828803208937	2.05145739511655e-06	0.000104893975366283	4
2L	19796365	19958424	FBgn0263873	sick	2L	19797640	19797644	2L_19797640_19797644	53.2646637929641	3.18970189662288	0.77847969739524	4.09734757026482	4.1791117930587e-05	0.000959546260314386	4
2L	19796365	19958424	FBgn0263873	sick	2L	19809263	19809267	2L_19809263_19809267	165.034409940936	-1.15937699004385	0.272449219698451	-4.25538744918066	2.08687321791482e-05	0.00057449388723419	4
2L	19796365	19958424	FBgn0263873	sick	2L	19809859	19809863	2L_19809859_19809863	253.517321770637	-0.986483607585203	0.277752918904389	-3.55165883216075	0.000382810868639318	0.00496835012576789	4
2L	19796365	19958424	FBgn0263873	sick	2L	19811761	19811765	2L_19811761_19811765	68.1822101958424	1.77114701139719	0.643812919479704	2.75102744571908	0.00594086656363799	0.0377229036514856	4
2L	19796365	19958424	FBgn0263873	sick	2L	19923969	19923973	2L_19923969_19923973	46.1174346990462	3.09201609419415	0.58706349753874	5.26691934885648	1.3873211832612e-07	1.56158434191852e-05	4
2L	19796365	19958424	FBgn0263873	sick	2L	19927569	19927573	2L_19927569_19927573	58.450059669103	2.86193877128432	0.721047758686057	3.96913898810191	7.21328008841576e-05	0.00143706415360465	4
2L	19796365	19958424	FBgn0263873	sick	2L	19945898	19945902	2L_19945898_19945902	183.885334318243	-1.06406939774816	0.298811188363944	-3.56100922316252	0.000369432104833295	0.00483221204441104	4
2L	19796365	19958424	FBgn0263873	sick	2L	19946266	19946270	2L_19946266_19946270	177.46054106966	-0.889069953995828	0.270412565522345	-3.28782781332091	0.00100963569427642	0.0102767881198461	4
2L	19796365	19958424	FBgn0263873	sick	2L	19950814	19950818	2L_19950814_19950818	114.714601750401	-1.09275883524824	0.354437527307009	-3.08307882506388	0.00204870881032001	0.0173113594983742	4
2L	19796365	19958424	FBgn0263873	sick	2L	19954853	19954857	2L_19954853_19954857	5.07960037816573	4.998587849987	1.49842924271939	3.33588514390938	0.000850282848843516	0.00903152955105742	4
2L	19796365	19958424	FBgn0263873	sick	2L	19958274	19958278	2L_19958274_19958278	122.095290603459	2.87369788138504	0.670137925351179	4.28821854826244	1.80111833828701e-05	0.000515222903823531	4
2L	19968684	20017282	FBgn0264443	CG43861	2L	19977362	19977366	2L_19977362_19977366	11.5918723851772	3.00069895674951	0.758787202347785	3.95459879590082	7.66631885579046e-05	0.00150587187445595	4
2L	19968684	20017282	FBgn0264443	CG43861	2L	19985997	19986001	2L_19985997_19986001	30.4308432639927	2.31381702395574	0.496101335382718	4.66400079768127	3.101201768976e-06	0.000142079113942039	4
2L	20027915	20056373	FBgn0032840	sNPF	2L	20030092	20030096	2L_20030092_20030096	259.422545388342	-0.927124734360757	0.348084907654186	-2.6635016743726	0.00773320270304068	0.0457828494664301	4
2L	20027915	20056373	FBgn0032840	sNPF	2L	20055366	20055370	2L_20055366_20055370	11.7062183701668	7.3192807023807	1.75992823628566	4.15885179376864	3.19851335252792e-05	0.000787669672897883	4
2L	20058163	20061370	FBgn0014127	barr	2L	20060440	20060444	2L_20060440_20060444	530.660454145234	-0.823450063165941	0.302407404108756	-2.72298247985291	0.00646954887102919	0.0401749583256293	4
2L	20066391	20073719	FBgn0045064	bwa	2L	20066723	20066727	2L_20066723_20066727	41.7373693089835	2.34977118498674	0.523728620063005	4.48661977782321	7.23620438216926e-06	0.000263146586699824	4
2L	20066391	20073719	FBgn0045064	bwa	2L	20068681	20068685	2L_20068681_20068685	66.6886381943871	1.55396004299155	0.589313428620785	2.63689908887432	0.00836677170223513	0.0484621835213259	4
2L	20097581	20103375	FBgn0032850	Kua	2L	20100792	20100796	2L_20100792_20100796	119.201097372652	-1.06083400532007	0.336648586339175	-3.15116132479842	0.00162622640039302	0.0145975644090263	4
2L	20097581	20103375	FBgn0032850	Kua	2L	20100997	20101001	2L_20100997_20101001	237.815894612366	-1.21433615290665	0.299140329837236	-4.0594197163832	4.9194818213008e-05	0.0010820746282611	4
2L	20097581	20103375	FBgn0032850	Kua	2L	20101679	20101683	2L_20101679_20101683	228.373583285616	-0.978047848519011	0.331706097389635	-2.94853744388713	0.00319281458929649	0.0239679453302076	4
2L	20103386	20104150	FBgn0032851	CG13970	2L	20103532	20103536	2L_20103532_20103536	51.4644352196804	-1.14700875411749	0.378231216196713	-3.03255972801818	0.00242489104097214	0.019630121458977	4
2L	20103386	20104150	FBgn0032851	CG13970	2L	20103834	20103838	2L_20103834_20103838	44.2340870706109	-1.34674438938904	0.374966392124602	-3.59164025809948	0.000328603245460095	0.00443270625143335	4
2L	20311219	20348386	FBgn0003475	spir	2L	20314326	20314330	2L_20314326_20314330	53.2088725513753	2.81731793262908	0.667847095972464	4.21850742425814	2.45924874935016e-05	0.000647479064882394	4
2L	20311219	20348386	FBgn0003475	spir	2L	20315312	20315316	2L_20315312_20315316	85.6425290600628	2.88261223380847	0.713351035685631	4.04094490595065	5.3236265274586e-05	0.00114706294037992	4
2L	20417057	20423027	FBgn0032859	Arpc2	2L	20417595	20417599	2L_20417595_20417599	430.963573260108	-0.892010566856213	0.249078125502069	-3.58124811264811	0.000341956720235669	0.00456353545038596	4
2L	20423106	20424660	FBgn0032860	CG15130	2L	20424311	20424315	2L_20424311_20424315	28.3154241023269	1.6079894533651	0.423878518184474	3.79351485008565	0.000148529743774477	0.0024629667769218	4
2L	20426199	20447905	FBgn0263355	CG31688	2L	20427144	20427148	2L_20427144_20427148	70.8116158799199	1.137981701357	0.364796137894849	3.11950040897915	0.00181158009362017	0.0157968006773657	4
2L	20426199	20447905	FBgn0263355	CG31688	2L	20427377	20427381	2L_20427377_20427381	115.658654281397	1.54771221888073	0.518832696751562	2.98306608001199	0.00285376373373399	0.0221107605924914	4
2L	20426199	20447905	FBgn0263355	CG31688	2L	20434595	20434599	2L_20434595_20434599	17.3369202493094	1.57805343895277	0.499141003803314	3.16153837678821	0.00156938137130208	0.0142216644241296	4
2L	20645822	20647381	FBgn0032870	CG2608	2L	20646589	20646593	2L_20646589_20646593	207.144991598155	-0.669373911195183	0.231085368044266	-2.8966520765043	0.00377167788633574	0.0270940098366087	4
2L	20659132	20675941	FBgn0051678	CG31678	2L	20661018	20661022	2L_20661018_20661022	154.657747299633	1.33104923082724	0.319057886979886	4.17181108866039	3.02188129544761e-05	0.000754693503966904	4
2L	20659132	20675941	FBgn0051678	CG31678	2L	20662825	20662829	2L_20662825_20662829	134.494778355787	0.734648963266734	0.227854442472837	3.22420293979702	0.0012632384285155	0.012120232443082	4
2L	20659132	20675941	FBgn0051678	CG31678	2L	20664890	20664894	2L_20664890_20664894	21.587197092492	1.94762975757294	0.517483086827072	3.76365876905226	0.000167445332900904	0.00269127411471249	4
2L	20659132	20675941	FBgn0051678	CG31678	2L	20672455	20672459	2L_20672455_20672459	232.259983796517	-0.897202005323384	0.327738115077409	-2.73755771467555	0.00618972580461918	0.0388911329926247	4
2L	20659132	20675941	FBgn0051678	CG31678	2L	20672868	20672872	2L_20672868_20672872	339.317074801187	-1.12907113553038	0.343881243356551	-3.28331700941219	0.00102593226308801	0.0103967743205741	4
2L	20664882	20668605	FBgn0266356	CR45004	2L	20664890	20664894	2L_20664890_20664894	21.587197092492	1.94762975757294	0.517483086827072	3.76365876905226	0.000167445332900904	0.00269127411471249	4
2L	20664882	20668605	FBtr0344107	CR45004-RA	2L	20664890	20664894	2L_20664890_20664894	21.587197092492	1.94762975757294	0.517483086827072	3.76365876905226	0.000167445332900904	0.00269127411471249	4
2L	20682368	20683629	FBgn0032877	CG2617	2L	20683094	20683098	2L_20683094_20683098	301.942463384699	-0.905224977872528	0.291858605320744	-3.10158741722799	0.00192486029857829	0.0165517163793897	4
2L	20683462	20714588	FBgn0014859	Hr38	2L	20685119	20685123	2L_20685119_20685123	15.6922717588421	4.26894545847053	1.1088647589483	3.84983418764197	0.000118197813900075	0.00208091238992495	4
2L	20683462	20714588	FBgn0014859	Hr38	2L	20711997	20712001	2L_20711997_20712001	12.4590953172453	3.54390146061942	0.981118052956324	3.6121050366374	0.000303721489105396	0.00418281325930128	4
2L	20711202	20712300	FBgn0265077	CR44188	2L	20711997	20712001	2L_20711997_20712001	12.4590953172453	3.54390146061942	0.981118052956324	3.6121050366374	0.000303721489105396	0.00418281325930128	4
2L	20711202	20712300	FBtr0336827	CR44188-RA	2L	20711997	20712001	2L_20711997_20712001	12.4590953172453	3.54390146061942	0.981118052956324	3.6121050366374	0.000303721489105396	0.00418281325930128	4
2L	20730416	20734309	FBgn0032880	CG9318	2L	20734173	20734177	2L_20734173_20734177	66.4730171357135	3.98175434999742	0.884177025859024	4.50334518263346	6.68921023581732e-06	0.000248721238930962	4
2L	20754579	20757985	FBgn0032883	CG9323	2L	20756942	20756946	2L_20756942_20756946	42.1827074805152	2.96428452611317	0.728279407852351	4.07025723115618	4.69612560636633e-05	0.00104534228603179	4
2L	20787656	20789098	FBgn0032884	Pomp	2L	20788601	20788605	2L_20788601_20788605	100.732897840704	3.40518937197994	0.640476054106955	5.31665368306072	1.05692956891312e-07	1.29703755547409e-05	4
2L	20788662	20797042	FBgn0250785	vari	2L	20796090	20796094	2L_20796090_20796094	58.9654513093313	0.924795619394444	0.336715680884809	2.74651782466531	0.00602316129662085	0.0381111277331846	4
2L	20797715	20814331	FBgn0032886	CG9328	2L	20799427	20799431	2L_20799427_20799431	56.9806081123432	5.06077995440398	1.00435905224273	5.03881549442234	4.68421772002963e-07	3.68353641932309e-05	4
2L	20797715	20814331	FBgn0032886	CG9328	2L	20800754	20800758	2L_20800754_20800758	127.222332411136	1.59132114725776	0.55713751398029	2.85624483601737	0.00428684421517454	0.0297260529540524	4
2L	20797715	20814331	FBgn0032886	CG9328	2L	20801868	20801872	2L_20801868_20801872	40.2068559572517	4.49929571249136	1.06608905509134	4.22037510938134	2.43896147085353e-05	0.000643527815612362	4
2L	20797715	20814331	FBgn0032886	CG9328	2L	20811378	20811382	2L_20811378_20811382	48.7110763513519	1.24667736368811	0.475301061072446	2.62292148238669	0.00871793612179196	0.0499580854205198	4
2L	20831262	20832859	FBgn0051674	CG31674	2L	20831830	20831834	2L_20831830_20831834	161.42127262719	-0.84900973307522	0.319912075178938	-2.65388461063978	0.00795710318864428	0.0467537121083981	4
2L	20831262	20832859	FBgn0051674	CG31674	2L	20832356	20832360	2L_20832356_20832360	147.292609359247	-0.818522818688486	0.292463780830148	-2.79871516522538	0.0051306373811856	0.0338713109109097	4
2L	20871335	20918931	FBgn0032901	sky	2L	20878325	20878329	2L_20878325_20878329	27.6685493136978	2.15664853203143	0.755204804775228	2.85571346791592	0.00429402461650766	0.0297616214161629	4
2L	20871335	20918931	FBgn0032901	sky	2L	20882348	20882352	2L_20882348_20882352	50.4236395076488	3.96327325220617	0.757128080929229	5.23461399997477	1.65330005272827e-07	1.75522726958332e-05	4
2L	20871335	20918931	FBgn0032901	sky	2L	20882857	20882861	2L_20882857_20882861	95.4786791999416	5.44446713236157	0.849514903224701	6.40891302988887	1.46560763847244e-10	1.24219468070848e-07	4
2L	20871335	20918931	FBgn0032901	sky	2L	20883923	20883927	2L_20883923_20883927	69.3241609426017	1.70395318647607	0.442099126050588	3.85423332929434	0.000116092841217968	0.00205416756598341	4
2L	20871335	20918931	FBgn0032901	sky	2L	20886060	20886064	2L_20886060_20886064	93.9386328795015	1.85691138075387	0.572056582602039	3.2460274686598	0.00117027547163039	0.0114458137182531	4
2L	20871335	20918931	FBgn0032901	sky	2L	20900875	20900879	2L_20900875_20900879	145.553278604571	-0.960804721663736	0.253193569341339	-3.79474377711561	0.000147796005141445	0.00245397357680492	4
2L	20871335	20918931	FBgn0032901	sky	2L	20902711	20902715	2L_20902711_20902715	212.014047194606	-0.978219771972939	0.301350152914585	-3.24612336350865	0.00116988132878582	0.0114423960428481	4
2L	20871335	20918931	FBgn0032901	sky	2L	20903052	20903056	2L_20903052_20903056	228.384719598156	-1.06819272609841	0.297892198543718	-3.58583652516044	0.000335999400656053	0.00450564493868012	4
2L	20871335	20918931	FBgn0032901	sky	2L	20911120	20911124	2L_20911120_20911124	211.654889038063	-1.71499326252255	0.300241499637265	-5.71204601827031	1.11625891450418e-08	2.74732785377066e-06	4
2L	20871335	20918931	FBgn0032901	sky	2L	20911808	20911812	2L_20911808_20911812	198.107247772353	-1.36965861205975	0.275702482209628	-4.9678864008861	6.76865925174175e-07	4.75970630965062e-05	4
2L	20871335	20918931	FBgn0263996	CG43739	2L	20878325	20878329	2L_20878325_20878329	27.6685493136978	2.15664853203143	0.755204804775228	2.85571346791592	0.00429402461650766	0.0297616214161629	4
2L	20871335	20918931	FBgn0263996	CG43739	2L	20882348	20882352	2L_20882348_20882352	50.4236395076488	3.96327325220617	0.757128080929229	5.23461399997477	1.65330005272827e-07	1.75522726958332e-05	4
2L	20871335	20918931	FBgn0263996	CG43739	2L	20882857	20882861	2L_20882857_20882861	95.4786791999416	5.44446713236157	0.849514903224701	6.40891302988887	1.46560763847244e-10	1.24219468070848e-07	4
2L	20871335	20918931	FBgn0263996	CG43739	2L	20883923	20883927	2L_20883923_20883927	69.3241609426017	1.70395318647607	0.442099126050588	3.85423332929434	0.000116092841217968	0.00205416756598341	4
2L	20871335	20918931	FBgn0263996	CG43739	2L	20886060	20886064	2L_20886060_20886064	93.9386328795015	1.85691138075387	0.572056582602039	3.2460274686598	0.00117027547163039	0.0114458137182531	4
2L	20871335	20918931	FBgn0263996	CG43739	2L	20900875	20900879	2L_20900875_20900879	145.553278604571	-0.960804721663736	0.253193569341339	-3.79474377711561	0.000147796005141445	0.00245397357680492	4
2L	20871335	20918931	FBgn0263996	CG43739	2L	20902711	20902715	2L_20902711_20902715	212.014047194606	-0.978219771972939	0.301350152914585	-3.24612336350865	0.00116988132878582	0.0114423960428481	4
2L	20871335	20918931	FBgn0263996	CG43739	2L	20903052	20903056	2L_20903052_20903056	228.384719598156	-1.06819272609841	0.297892198543718	-3.58583652516044	0.000335999400656053	0.00450564493868012	4
2L	20871335	20918931	FBgn0263996	CG43739	2L	20911120	20911124	2L_20911120_20911124	211.654889038063	-1.71499326252255	0.300241499637265	-5.71204601827031	1.11625891450418e-08	2.74732785377066e-06	4
2L	20871335	20918931	FBgn0263996	CG43739	2L	20911808	20911812	2L_20911808_20911812	198.107247772353	-1.36965861205975	0.275702482209628	-4.9678864008861	6.76865925174175e-07	4.75970630965062e-05	4
2L	20924975	20926147	FBgn0032906	RPA2	2L	20925718	20925722	2L_20925718_20925722	7.45616634514445	4.37995742866791	1.27463559636506	3.43624282983971	0.000589842040483885	0.00688832594444827	4
2L	20965520	21052164	FBgn0250867	CG42238	2L	20973494	20973498	2L_20973494_20973498	20.2924050926178	3.64791671488513	0.803934218544296	4.53758109897413	5.69031502615368e-06	0.000220083982374494	4
2L	20965520	21052164	FBgn0250867	CG42238	2L	20984422	20984426	2L_20984422_20984426	23.0603917858789	4.27348659158234	1.07981055437641	3.95762624680982	7.56982806728839e-05	0.00149201765496385	4
2L	20965520	21052164	FBgn0250867	CG42238	2L	20993253	20993257	2L_20993253_20993257	585.456639717019	-0.98118271963839	0.365800843744628	-2.68228664973602	0.00731207756431274	0.0439576453020749	4
2L	20965520	21052164	FBgn0250867	CG42238	2L	20995470	20995474	2L_20995470_20995474	235.794992547312	-1.01420795070597	0.336502337088061	-3.01397000532735	0.00257853297466447	0.0205257444429692	4
2L	20965520	21052164	FBgn0250867	CG42238	2L	20996063	20996067	2L_20996063_20996067	114.993962410536	-0.909071461226835	0.288338709024292	-3.15279021780682	0.00161717979194051	0.0145371937228794	4
2L	20965520	21052164	FBgn0250867	CG42238	2L	21002356	21002360	2L_21002356_21002360	36.7509056753851	4.56325682128476	0.811823166184218	5.62099852697388	1.89856891987021e-08	3.95093735776958e-06	4
2L	20965520	21052164	FBgn0250867	CG42238	2L	21004380	21004384	2L_21004380_21004384	358.206008997062	-0.805980257864948	0.261870791292258	-3.07777837263814	0.00208549953871586	0.0175377102652432	4
2L	20965520	21052164	FBgn0250867	CG42238	2L	21005515	21005519	2L_21005515_21005519	54.8616853325367	4.63307180382284	0.90119080616408	5.14105533715276	2.73199568029412e-07	2.53734594452396e-05	4
2L	20965520	21052164	FBgn0250867	CG42238	2L	21012030	21012034	2L_21012030_21012034	30.3381485614609	1.69471413106624	0.453038269045561	3.74077477965951	0.000183453858644244	0.00287677409018043	4
2L	20965520	21052164	FBgn0250867	CG42238	2L	21012237	21012241	2L_21012237_21012241	3.20572803057525	4.44906766177937	1.68618806510347	2.63853585128202	0.00832648956949266	0.048296620729353	4
2L	20965520	21052164	FBgn0250867	CG42238	2L	21032513	21032517	2L_21032513_21032517	36.9037959774614	1.16154860373898	0.417686639074173	2.78090916748886	0.00542069016553288	0.0352354496807979	4
2L	20965520	21052164	FBgn0250867	CG42238	2L	21037112	21037116	2L_21037112_21037116	126.109720143231	2.47302960267799	0.881919477177515	2.80414444478837	0.0050450297602419	0.0334510930875183	4
2L	20965520	21052164	FBgn0250867	CG42238	2L	21050460	21050464	2L_21050460_21050464	23.4324585680803	3.56744134746099	0.869660132805861	4.10210979311083	4.0939991184963e-05	0.000944749720849969	4
2L	21053033	21058044	FBgn0010395	Itgbn	2L	21057707	21057711	2L_21057707_21057711	80.8904112159173	2.97032798699724	0.631921754617777	4.70046800144405	2.59565928570259e-06	0.000124722232664835	4
2L	21057706	21071502	FBgn0032910	CG9265	2L	21057707	21057711	2L_21057707_21057711	80.8904112159173	2.97032798699724	0.631921754617777	4.70046800144405	2.59565928570259e-06	0.000124722232664835	4
2L	21057706	21071502	FBgn0032910	CG9265	2L	21058836	21058840	2L_21058836_21058840	159.220088206401	0.885239256096128	0.26311806397617	3.364418401073	0.000767051624232436	0.0083661838224404	4
2L	21081127	21082494	FBgn0053511	CG33511	2L	21081242	21081246	2L_21081242_21081246	22.8614304762251	3.23774959761614	1.08258752556069	2.99075088264965	0.00278292421806142	0.0216941804340452	4
2L	21094966	21102429	FBgn0032915	CG12050	2L	21099240	21099244	2L_21099240_21099244	78.987696010772	-1.37014322612639	0.3723280537325	-3.67993550953529	0.000233292945520298	0.00343958271454165	4
2L	21094966	21102429	FBgn0032915	CG12050	2L	21099512	21099516	2L_21099512_21099516	80.0359208571972	-1.25975509576489	0.372949874644684	-3.37781343126898	0.000730646341024319	0.00807404740465176	4
2L	21104568	21134255	FBgn0040297	Nhe2	2L	21108792	21108796	2L_21108792_21108796	14.1390328807565	5.11302210458003	1.46987855639795	3.47853370764853	0.00050416502610128	0.00609925780985859	4
2L	21104568	21134255	FBgn0040297	Nhe2	2L	21110505	21110509	2L_21110505_21110509	70.7139376845877	2.24305563195928	0.835382011927674	2.68506575426894	0.00725155382284653	0.0436933387328709	4
2L	21104568	21134255	FBgn0040297	Nhe2	2L	21111792	21111796	2L_21111792_21111796	66.618053738896	1.7297622646752	0.521419985656756	3.31740691238843	0.000908571860832439	0.00948921526791719	4
2L	21104568	21134255	FBgn0040297	Nhe2	2L	21116453	21116457	2L_21116453_21116457	42.0849941746012	1.67850081057209	0.531268221132471	3.1594225737691	0.00158082097798096	0.0142949643470613	4
2L	21104568	21134255	FBgn0040297	Nhe2	2L	21117686	21117690	2L_21117686_21117690	39.8147753981828	2.38889969767946	0.776493769623075	3.07652139802626	0.00209431270266883	0.0175904399220976	4
2L	21104568	21134255	FBgn0040297	Nhe2	2L	21130626	21130630	2L_21130626_21130630	73.2717034804046	3.5011729919308	0.76788932062297	4.55947608320739	5.12813965193923e-06	0.000203443759744106	4
2L	21104568	21134255	FBgn0040297	Nhe2	2L	21131912	21131916	2L_21131912_21131916	164.48016939514	3.19920239355223	0.543502971559759	5.8862647693923	3.95021311018307e-09	1.33236060205955e-06	4
2L	21104568	21134255	FBgn0040297	Nhe2	2L	21132431	21132435	2L_21132431_21132435	62.5440250838896	4.09729478523647	0.684360194576419	5.98704427537968	2.13688628512137e-09	8.50646906819293e-07	4
2L	21134439	21142347	FBgn0023388	Dap160	2L	21141638	21141642	2L_21141638_21141642	597.729750960871	-0.888388828611015	0.333951247804773	-2.66023509254969	0.00780861264410394	0.0461098513584659	4
2L	21134439	21142347	FBgn0023388	Dap160	2L	21142040	21142044	2L_21142040_21142044	595.511863712285	-0.945688663709433	0.3320406903345	-2.84811076243921	0.00439796150957617	0.030277826150876	4
2L	21154293	21156749	FBgn0024371	E2f2	2L	21154790	21154794	2L_21154790_21154794	356.569942722285	-1.1683929171722	0.381019785319425	-3.06648883388743	0.00216588897843279	0.0180342085968437	4
2L	21154293	21156749	FBgn0024371	E2f2	2L	21155429	21155433	2L_21155429_21155433	250.928215146146	-1.10463555711218	0.413919527964799	-2.66872056639503	0.00761407670640178	0.0452397755356877	4
2L	21158847	21160903	FBgn0032923	CG9248	2L	21158894	21158898	2L_21158894_21158898	346.55926029642	-0.900701408159342	0.263336983899081	-3.42033767844975	0.000625434481244847	0.00719726257956913	4
2L	21174182	21179683	FBgn0000239	bur	2L	21174737	21174741	2L_21174737_21174741	133.420631078673	-0.882033278840628	0.313464074431353	-2.81382573247254	0.00489557598657804	0.032711807550277	4
2L	21174182	21179683	FBgn0000239	bur	2L	21175051	21175055	2L_21175051_21175055	121.760421745328	-1.07866767555774	0.312366774948915	-3.45320873429686	0.000553960172559822	0.00656149290185573	4
2L	21174182	21179683	FBgn0000239	bur	2L	21179293	21179297	2L_21179293_21179297	17.5264843312802	2.11050334796894	0.749821764732715	2.81467336270408	0.00488268339191431	0.0326546984493712	4
2L	21178410	21179729	FBgn0266216	CR44911	2L	21179293	21179297	2L_21179293_21179297	17.5264843312802	2.11050334796894	0.749821764732715	2.81467336270408	0.00488268339191431	0.0326546984493712	4
2L	21178410	21179729	FBtr0343872	CR44911-RA	2L	21179293	21179297	2L_21179293_21179297	17.5264843312802	2.11050334796894	0.749821764732715	2.81467336270408	0.00488268339191431	0.0326546984493712	4
2L	21182446	21198762	FBgn0011829	Ret	2L	21187728	21187732	2L_21187728_21187732	101.504135091676	-1.30758447665978	0.390999182336791	-3.34421281611141	0.00082516412224289	0.00883411162644564	4
2L	21182446	21198762	FBgn0011829	Ret	2L	21191600	21191604	2L_21191600_21191604	235.153344686525	-1.54641136224039	0.404337874989501	-3.82455233084593	0.000131009917915687	0.00224291503105952	4
2L	21182446	21198762	FBgn0011829	Ret	2L	21192203	21192207	2L_21192203_21192207	441.004856903805	-1.32074817840908	0.363167416573406	-3.63674745623034	0.000276102390862597	0.00390217394813947	4
2L	21212322	21220572	FBgn0032935	Atg18b	2L	21215604	21215608	2L_21215604_21215608	133.544908992457	2.63732270767003	0.603320058246906	4.37134928902151	1.23481070345319e-05	0.00038862300122795	4
2L	21221312	21232059	FBgn0026577	CG8677	2L	21230995	21230999	2L_21230995_21230999	139.628798321741	-1.37611150609914	0.321020568483807	-4.28667705810432	1.81365655208243e-05	0.000517825750917153	4
2L	21237250	21259675	FBgn0261239	Hr39	2L	21238635	21238639	2L_21238635_21238639	51.4258821665184	4.24277524163385	0.694131134100192	6.11235403975042	9.81720859183835e-10	4.98581742063752e-07	4
2L	21237250	21259675	FBgn0261239	Hr39	2L	21238851	21238855	2L_21238851_21238855	391.855436410086	-1.07850581897849	0.374704942644893	-2.87828020459444	0.00399849806775813	0.028280230722005	4
2L	21237250	21259675	FBgn0261239	Hr39	2L	21239236	21239240	2L_21239236_21239240	371.780252166719	-1.13871627771031	0.371311770810514	-3.0667389703932	0.00216407747876348	0.0180250873770245	4
2L	21237250	21259675	FBgn0261239	Hr39	2L	21252873	21252877	2L_21252873_21252877	39.2190554634004	5.46144574045074	0.942636999324987	5.7937952195401	6.88133574420629e-09	1.97463477850899e-06	4
2L	21262956	21282790	FBgn0032938	CG8671	2L	21271545	21271549	2L_21271545_21271549	13.6707027658056	2.35009743410613	0.712102705984691	3.30022258637036	0.000966081725604946	0.0099449886512264	4
2L	21262956	21282790	FBgn0032938	CG8671	2L	21272754	21272758	2L_21272754_21272758	17.3718013912064	5.50334629423037	1.31876287439758	4.17311284770912	3.00466024847046e-05	0.000752014134975547	4
2L	21344607	21358271	FBgn0032943	Tsp39D	2L	21356375	21356379	2L_21356375_21356379	225.889101184784	-1.22596269042235	0.371518831469164	-3.2998668885082	0.00096730697294474	0.00995319834470283	4
2L	21344607	21358271	FBgn0032943	Tsp39D	2L	21356793	21356797	2L_21356793_21356797	242.905426043472	-1.13899807109766	0.353533602037763	-3.22175336243145	0.0012740875889529	0.0121991753869278	4
2L	21371227	21377995	FBgn0032945	CG8665	2L	21377681	21377685	2L_21377681_21377685	193.612553377263	-0.632282339998129	0.240724551429214	-2.62658019817332	0.00862476657359244	0.0495539787035469	4
2L	21380000	21393319	FBgn0032946	nrv3	2L	21381252	21381256	2L_21381252_21381256	24.9122566652574	2.86415636923804	0.791344194430642	3.61935601397664	0.00029533708752491	0.00409777007107687	4
2L	21380000	21393319	FBgn0032946	nrv3	2L	21382318	21382322	2L_21382318_21382322	608.488040964453	-1.27132363690523	0.353817969714223	-3.59315734566018	0.000326695174218848	0.00441315889655188	4
2L	21380000	21393319	FBgn0032946	nrv3	2L	21387705	21387709	2L_21387705_21387709	134.362457789354	-1.77543673466089	0.532290997053361	-3.33546264071587	0.000851575952895847	0.00904226280623216	4
2L	21380000	21393319	FBgn0032946	nrv3	2L	21387822	21387826	2L_21387822_21387826	21.6530232014585	6.70202687067281	1.76625355988683	3.79448739574074	0.000147948796958218	0.00245603254845406	4
2L	21380000	21393319	FBgn0032946	nrv3	2L	21388779	21388783	2L_21388779_21388783	205.268742780936	-1.55380578957218	0.421504677919561	-3.68633106811855	0.000227510343788747	0.00337630204299298	4
2L	21380000	21393319	FBgn0032946	nrv3	2L	21389410	21389414	2L_21389410_21389414	197.851240517444	-1.69427254686087	0.42940865511426	-3.9455947771012	7.96021373252604e-05	0.00154768564210581	4
2L	21578292	21589423	FBgn0016919	nompB	2L	21578514	21578518	2L_21578514_21578518	605.415418956588	-1.86088320346475	0.433784009269396	-4.28988428273085	1.78766239014354e-05	0.000512461883783964	4
2L	21614232	21624080	FBgn0032955	CG2201	2L	21616932	21616936	2L_21616932_21616936	307.519191457949	-1.22788149582916	0.365555411535219	-3.35894766452079	0.000782398833116761	0.00849118272483554	4
2L	21614232	21624080	FBgn0032955	CG2201	2L	21617395	21617399	2L_21617395_21617399	328.711131879586	-1.26404782843346	0.385289570836937	-3.28077353790724	0.00103522827845615	0.0104690123292936	4
2L	21626309	21629932	FBgn0022893	Df31	2L	21629761	21629765	2L_21629761_21629765	124.821090115617	1.73086071728618	0.471708365113479	3.66934497095421	0.000243172751993906	0.00354763652973292	4
2L	21632587	21647964	FBgn0023416	Ac3	2L	21633155	21633159	2L_21633155_21633159	528.027764260114	-0.863911057549048	0.310314566677034	-2.78398486671165	0.00536955394068252	0.0349883535683738	4
2L	21663806	21677530	FBgn0032957	CG2225	2L	21675625	21675629	2L_21675625_21675629	329.045476581364	-1.05786093861781	0.387484046243291	-2.73007611248491	0.00633197046450161	0.0395364318674852	4
2L	21663806	21677530	FBgn0032957	CG2225	2L	21676000	21676004	2L_21676000_21676004	263.697682074276	-1.17917916560081	0.397122746176429	-2.96930653545826	0.00298472690838277	0.0228177121551069	4
2L	21677913	21682164	FBgn0000559	EF2	2L	21681246	21681250	2L_21681246_21681250	54.1430982191311	-1.74945552460883	0.522124143923577	-3.35065050135835	0.000806219857457965	0.00868420552925842	4
2L	21677913	21682164	FBgn0000559	EF2	2L	21681534	21681538	2L_21681534_21681538	55.5130317681062	-1.6905189886065	0.516160836456955	-3.27517872183136	0.00105595146819847	0.0106202578234166	4
2L	21684106	21729051	FBgn0051619	nolo	2L	21686922	21686926	2L_21686922_21686926	2.72900893685287	4.81057216092293	1.4860630453402	3.23712521888442	0.00120740419013797	0.0117118389466604	4
2L	21684106	21729051	FBgn0051619	nolo	2L	21690953	21690957	2L_21690953_21690957	25.3638826761201	1.95933528605197	0.713447145720029	2.74629353807921	0.00602728091780721	0.0381306706091351	4
2L	21758010	21761000	FBgn0032961	CG1416	2L	21759952	21759956	2L_21759952_21759956	74.4272828834895	5.06199113661901	0.91932860201755	5.5061825831482	3.66698216726529e-08	6.22809590536478e-06	4
2L	22124285	22130142	FBgn0025674	CycK	2L	22128435	22128439	2L_22128435_22128439	90.5738882813638	1.33188916235356	0.326331331522104	4.08140142762647	4.4764962448106e-05	0.00100989060885484	4
2L	22124285	22130142	FBgn0025674	CycK	2L	22129672	22129676	2L_22129672_22129676	88.1701704613433	1.66314724219191	0.416247903332641	3.99556905602675	6.45390406639315e-05	0.00132379766042973	4
2L	22131221	22166221	FBgn0261802	CG42748	2L	22145790	22145794	2L_22145790_22145794	38.4406776301775	2.38818474114717	0.570490645444862	4.18619439287193	2.83670428568879e-05	0.000720220420461098	4
2L	22131221	22166221	FBgn0261802	CG42748	2L	22157238	22157242	2L_22157238_22157242	70.3516178227205	1.40493846728325	0.416326304262693	3.37460893750486	0.000739206523616764	0.00814753729539859	4
2L	22924795	22943135	FBgn0002566	lt	2L	22942316	22942320	2L_22942316_22942320	5.03701166782411	-4.17319325937556	1.55994064307871	-2.67522567470216	0.00746789618082641	0.0446191401193494	4
2L	23312465	23313578	FBgn0267976	Tim23	2L	23312500	23312504	2L_23312500_23312504	178.577499041714	-1.06119592772943	0.366881235887516	-2.89247806626661	0.00382215868642605	0.0273591271012153	4
2R	2494742	2565385	FBgn0058263	MFS17	2R	2523476	2523480	2R_2523476_2523480	180.306171413703	-0.797263119175467	0.21572549648784	-3.69572967570111	0.000219256167130804	0.00328542826153081	4
2R	2494742	2565385	FBgn0058263	MFS17	2R	2562686	2562690	2R_2562686_2562690	116.31670620283	-1.32684534484765	0.257583323032602	-5.15113062921281	2.58920758549801e-07	2.43208781803454e-05	4
2R	4619030	4620833	FBgn0032997	CG17486	2R	4619818	4619822	2R_4619818_4619822	137.041803769118	-1.37262514197776	0.37095438062614	-3.70025322159799	0.000215384440626225	0.00324202663689803	4
2R	4744348	4758048	FBgn0039994	conu	2R	4755313	4755317	2R_4755313_4755317	75.0490921171787	-0.781577453777379	0.281592164859653	-2.77556534347083	0.00551058246683061	0.0356621847324998	4
2R	5656406	5663222	FBgn0033029	Not3	2R	5659634	5659638	2R_5659634_5659638	66.5734738866632	-1.01623262962074	0.322194964493552	-3.15409221623969	0.00160998203714357	0.0144868795983535	4
2R	5656406	5663222	FBgn0033029	Not3	2R	5660855	5660859	2R_5660855_5660859	247.524156200889	-1.25075457663869	0.272098548971792	-4.59669697381721	4.29241179689181e-06	0.000179555955741071	4
2R	5656406	5663222	FBgn0033029	Not3	2R	5661447	5661451	2R_5661447_5661451	345.78646401398	-1.17585578049732	0.292053351905952	-4.02616772868258	5.66932560181768e-05	0.00120316993478456	4
2R	5656406	5663222	FBgn0033029	Not3	2R	5662080	5662084	2R_5662080_5662084	310.092614027079	-1.2520764438464	0.373003003857452	-3.35674627522544	0.000788654492300807	0.00854102637898387	4
2R	5656406	5663222	FBgn0033029	Not3	2R	5662541	5662545	2R_5662541_5662545	319.974861256722	-1.24180531474783	0.377539420227902	-3.28920702902551	0.00100470092313537	0.0102394568699114	4
2R	5656406	5663222	FBgn0033029	Not3	2R	5662603	5662607	2R_5662603_5662607	68.482406555674	-1.21755730308797	0.455961015104685	-2.67031009835004	0.00757812242675918	0.04508894767185	4
2R	5656406	5663222	FBgn0033029	Not3	2R	5662923	5662927	2R_5662923_5662927	66.0078096180806	-1.18456302329638	0.448351484370795	-2.64204104277422	0.0082408068989553	0.0479103708425329	4
2R	5668383	5669986	FBgn0033031	CG8245	2R	5669241	5669245	2R_5669241_5669245	498.487264773729	-1.76480957392758	0.437206311922928	-4.03656014517624	5.42406250304964e-05	0.00116288192857911	4
2R	5702112	5705439	FBgn0259978	vlc	2R	5702618	5702622	2R_5702618_5702622	414.857575900426	-1.26517673815142	0.326590249078641	-3.87389624068896	0.000107109030090219	0.00193329495649198	4
2R	5754517	5756327	FBgn0022288	l(2)09851	2R	5755395	5755399	2R_5755395_5755399	29.2994688665423	2.02306100618591	0.555805073641194	3.63987502476798	0.000272770398440063	0.00386832524052925	4
2R	5804712	5860831	FBgn0085414	dpr12	2R	5809428	5809432	2R_5809428_5809432	43.7586620468911	3.94586597167022	0.76192736784007	5.17879543145439	2.23323193804533e-07	2.18930287165773e-05	4
2R	5804712	5860831	FBgn0085414	dpr12	2R	5809984	5809988	2R_5809984_5809988	57.939309981075	1.85925300929987	0.511162692522075	3.63730185418329	0.00027550898851315	0.00389744571326296	4
2R	5804712	5860831	FBgn0085414	dpr12	2R	5818000	5818004	2R_5818000_5818004	38.2735902441769	1.47106770229131	0.447127147036975	3.29004336247484	0.00100171944449428	0.0102165245204819	4
2R	5804712	5860831	FBgn0085414	dpr12	2R	5821094	5821098	2R_5821094_5821098	84.2296289644317	1.85935509983208	0.462548292225976	4.0198075121715	5.82457105418451e-05	0.00122792292764062	4
2R	5804712	5860831	FBgn0085414	dpr12	2R	5835073	5835077	2R_5835073_5835077	206.081759285475	-0.89046099732239	0.330202875613286	-2.69670879052321	0.00700284812154753	0.0425554240541248	4
2R	5804712	5860831	FBgn0085414	dpr12	2R	5836461	5836465	2R_5836461_5836465	11.0152403330469	2.9728038014105	1.05112458839532	2.82821259651899	0.00468087099756246	0.0316991947514374	4
2R	5804712	5860831	FBgn0085414	dpr12	2R	5836703	5836707	2R_5836703_5836707	75.0709297246425	2.71263177343657	0.566875252520611	4.78523583694093	1.70786675552099e-06	9.17616301868546e-05	4
2R	5804712	5860831	FBgn0085414	dpr12	2R	5837345	5837349	2R_5837345_5837349	110.424321126856	2.18955115485095	0.763667556633612	2.86715225209108	0.00414183704110713	0.0290113339460347	4
2R	5804712	5860831	FBgn0085414	dpr12	2R	5837947	5837951	2R_5837947_5837951	103.787049063793	2.30460045532001	0.561450225733256	4.10472798779303	4.04790891746486e-05	0.000937423234729375	4
2R	5804712	5860831	FBgn0085414	dpr12	2R	5838399	5838403	2R_5838399_5838403	80.9787533533305	1.07022532558463	0.357228312760367	2.99591406211566	0.00273623535358167	0.0214215551626909	4
2R	5804712	5860831	FBgn0085414	dpr12	2R	5840882	5840886	2R_5840882_5840886	138.434477020602	2.67432790010331	0.736658117403828	3.63035149809836	0.000283035511867656	0.00397492053987121	4
2R	5804712	5860831	FBgn0085414	dpr12	2R	5847244	5847248	2R_5847244_5847248	81.8223967884991	2.45759596876329	0.812310674914932	3.02543847404278	0.00248272911348227	0.0199797476920899	4
2R	5804712	5860831	FBgn0085414	dpr12	2R	5848147	5848151	2R_5848147_5848151	72.5605798443976	2.27097729179918	0.67874444281987	3.34585029140616	0.000820306725629556	0.00879636701650708	4
2R	5804712	5860831	FBgn0085414	dpr12	2R	5850575	5850579	2R_5850575_5850579	42.0786781592606	3.29181404552831	0.697566134356805	4.71899922229388	2.37007726159079e-06	0.000116686758258477	4
2R	5804712	5860831	FBgn0085414	dpr12	2R	5854596	5854600	2R_5854596_5854600	174.493841509234	0.726557958038659	0.261878736008004	2.77440608242608	0.00553025993473096	0.035758789823005	4
2R	5804712	5860831	FBgn0085414	dpr12	2R	5854713	5854717	2R_5854713_5854717	37.7405682685389	1.73583857386816	0.638685504362437	2.71782992100462	0.00657116065516916	0.0406255873131665	4
2R	5804712	5860831	FBgn0085414	dpr12	2R	5854996	5855000	2R_5854996_5855000	121.103710237177	1.18776415979228	0.347937313718115	3.41373032716624	0.000640799685951506	0.00733418220420726	4
2R	5804712	5860831	FBgn0085414	dpr12	2R	5855403	5855407	2R_5855403_5855407	99.4838166244099	1.27533632299594	0.319029421782976	3.99755080853799	6.40012563538404e-05	0.00131540208618551	4
2R	6036557	6040647	FBgn0033054	CG14591	2R	6039727	6039731	2R_6039727_6039731	49.0558237461037	2.26280633456416	0.531730773103421	4.25554895263518	2.0853673030756e-05	0.000574422092048194	4
2R	6087873	6169087	FBgn0000546	EcR	2R	6103616	6103620	2R_6103616_6103620	26.4843691738695	3.52128005214696	0.796972946897099	4.41831816984073	9.94719144970053e-06	0.000331181440196559	4
2R	6087873	6169087	FBgn0000546	EcR	2R	6107189	6107193	2R_6107189_6107193	82.2376606657027	1.25806734877181	0.426312475537155	2.95104511587807	0.00316700653885496	0.0238256630001946	4
2R	6087873	6169087	FBgn0000546	EcR	2R	6116980	6116984	2R_6116980_6116984	96.9713591405749	0.701261467697375	0.248863007214116	2.81786142322883	0.00483446702175442	0.0324219749195994	4
2R	6087873	6169087	FBgn0000546	EcR	2R	6126271	6126275	2R_6126271_6126275	391.039191460976	-0.887698469752894	0.309047237516767	-2.87237147591307	0.00407403757920108	0.0286745388655271	4
2R	6087873	6169087	FBgn0000546	EcR	2R	6130298	6130302	2R_6130298_6130302	278.614636103407	-0.815900491745467	0.253110464610876	-3.2234956899147	0.00126636204257695	0.0121429195274656	4
2R	6087873	6169087	FBgn0000546	EcR	2R	6150565	6150569	2R_6150565_6150569	26.2790476403388	3.94373608534024	0.815763560849565	4.83441069766967	1.33540635250455e-06	7.71767784178087e-05	4
2R	6087873	6169087	FBgn0000546	EcR	2R	6153370	6153374	2R_6153370_6153374	34.6538049319125	1.26309264578889	0.461822291673586	2.7350187909111	0.00623767151053806	0.0391146120807311	4
2R	6209782	6214122	FBgn0021847	l(2)k14710	2R	6211299	6211303	2R_6211299_6211303	43.7546043581488	2.12516735012334	0.686086729606492	3.09751997585239	0.0019514724371203	0.0167143577255815	4
2R	6214568	6240602	FBgn0263144	bin3	2R	6232332	6232336	2R_6232332_6232336	57.4092853922364	4.3516005840864	0.881818743642713	4.93480164201356	8.0232258305942e-07	5.34528104243158e-05	4
2R	6502006	6621792	FBgn0086655	jing	2R	6531009	6531013	2R_6531009_6531013	59.8046421445945	1.145204669848	0.321123480907663	3.56624394644405	0.00036213429668119	0.00476221925260181	4
2R	6502006	6621792	FBgn0086655	jing	2R	6585538	6585542	2R_6585538_6585542	172.33577988114	-0.877608530776962	0.276457440483047	-3.17447969294492	0.00150105393723928	0.01375182992058	4
2R	6502006	6621792	FBgn0086655	jing	2R	6614974	6614978	2R_6614974_6614978	44.4561245997781	1.68414072369501	0.403257075406931	4.17634513168932	2.96230259191331e-05	0.000744031813008045	4
2R	6502006	6621792	FBgn0086655	jing	2R	6616873	6616877	2R_6616873_6616877	10.4285299783192	2.71607981240437	0.876048649968108	3.1003755470695	0.00193275416558112	0.0166016508697541	4
2R	6502006	6621792	FBgn0086655	jing	2R	6617105	6617109	2R_6617105_6617109	18.5749699688873	1.40857431006217	0.510384312792779	2.75983072903352	0.00578313174790818	0.0369677304903719	4
2R	6502006	6621792	FBgn0086655	jing	2R	6619052	6619056	2R_6619052_6619056	59.3666722929521	1.11211826136136	0.379101031674534	2.9335669608943	0.00335091364835264	0.02484828961953	4
2R	6636512	6642358	FBgn0042085	Bap170	2R	6641197	6641201	2R_6641197_6641201	129.224068712278	0.740169846489979	0.262215383444629	2.82275523566403	0.00476129062150279	0.0320715524379563	4
2R	6653217	6655267	FBgn0050443	Opbp	2R	6653707	6653711	2R_6653707_6653711	142.359763532692	0.955200462395473	0.288826695410773	3.30717512464343	0.000942419553892104	0.00975897479957265	4
2R	6655463	6656594	FBgn0033081	geminin	2R	6655719	6655723	2R_6655719_6655723	83.0291898370661	1.92118502324095	0.387435805294623	4.95871831407011	7.09597672082578e-07	4.91693174166067e-05	4
2R	6655463	6656594	FBgn0033081	geminin	2R	6656072	6656076	2R_6656072_6656076	21.1769509810838	3.01384644102261	0.586314114050279	5.14032729009856	2.74260318424869e-07	2.54234696292767e-05	4
2R	6657326	6660624	FBgn0013732	sced	2R	6657431	6657435	2R_6657431_6657435	77.6947870735668	1.51371473264799	0.285574632312332	5.30059242444352	1.1542751315547e-07	1.3806321283659e-05	4
2R	6657326	6660624	FBgn0013732	sced	2R	6658539	6658543	2R_6658539_6658543	29.4455011769555	2.25432116707013	0.604980194051782	3.72627267675011	0.00019433217258566	0.00300392778692649	4
2R	6662265	6668085	FBgn0000054	Adf1	2R	6667653	6667657	2R_6667653_6667657	43.1695401552494	3.95889547504597	0.976424765886826	4.05448080933337	5.02457750076275e-05	0.00109969155718731	4
2R	6662265	6668085	FBgn0000054	Adf1	2R	6667959	6667963	2R_6667959_6667963	146.973082178675	1.28688300156845	0.430048521170084	2.9924135027068	0.00276781088195412	0.0216066346820124	4
2R	6669024	6670076	FBgn0033086	CG9410	2R	6669293	6669297	2R_6669293_6669297	124.607338181561	0.851057792273926	0.251701755439526	3.38121516390616	0.00072166009302981	0.00800597836260271	4
2R	6669024	6670076	FBgn0033086	CG9410	2R	6669852	6669856	2R_6669852_6669856	139.514551197833	1.1332772457336	0.34041526368839	3.32910232477407	0.000871263882499649	0.00919751674104591	4
2R	6669024	6670076	FBgn0033086	CG9410	2R	6669933	6669937	2R_6669933_6669937	174.06791348205	1.04997163391381	0.372355122624616	2.81981251261668	0.00480517157862874	0.0322804823356288	4
2R	6696739	6699469	FBgn0014009	Rab2	2R	6698459	6698463	2R_6698459_6698463	477.707770902116	-1.72508338186144	0.333915416563958	-5.16622862044771	2.38864596940762e-07	2.29593457346395e-05	4
2R	6696739	6699469	FBgn0014009	Rab2	2R	6698740	6698744	2R_6698740_6698744	584.654870919407	-1.28068726742916	0.268912476825531	-4.76246875023231	1.91238819697967e-06	9.97049667219371e-05	4
2R	6696739	6699469	FBgn0014009	Rab2	2R	6699344	6699348	2R_6699344_6699348	161.48790896453	1.90011307987876	0.475192822155244	3.99861485967058	6.37142598067189e-05	0.00131066115865684	4
2R	6741899	6746141	FBgn0028579	phtf	2R	6742124	6742128	2R_6742124_6742128	49.392105300566	3.3125560210376	0.670801600507376	4.93820530322538	7.88448134750579e-07	5.29002197544684e-05	4
2R	6741899	6746141	FBgn0028579	phtf	2R	6743385	6743389	2R_6743385_6743389	160.655926929413	0.743551621285573	0.26115521262794	2.84716362274909	0.00441106838210425	0.0303408676364962	4
2R	6759715	6798941	FBgn0085421	Epac	2R	6770210	6770214	2R_6770210_6770214	173.19956091539	1.32006048286591	0.310316587912275	4.25391530548502	2.10064781521069e-05	0.000577478484988281	4
2R	6807626	6809172	FBgn0014028	SdhB	2R	6808160	6808164	2R_6808160_6808164	15.1538555133342	1.93222791842285	0.590227268753384	3.27370153958473	0.00106148663726742	0.0106608477447037	4
2R	6923366	6924929	FBgn0033117	CG3358	2R	6923963	6923967	2R_6923963_6923967	30.3566354890954	1.37947334108851	0.482763649456486	2.85745072695837	0.00427058933144499	0.0296559177328808	4
2R	6924687	6971637	FBgn0053558	mim	2R	6927044	6927048	2R_6927044_6927048	101.781324418903	3.59218218838721	0.625453784029925	5.74332153727179	9.28372005929179e-09	2.39546181578283e-06	4
2R	6924687	6971637	FBgn0053558	mim	2R	6967456	6967460	2R_6967456_6967460	20.3266318039418	4.78823842870763	1.05831431154541	4.52440109376919	6.05667680942502e-06	0.000230184294409453	4
2R	6944614	6971637	FBgn0066292	CheB42c	2R	6967456	6967460	2R_6967456_6967460	20.3266318039418	4.78823842870763	1.05831431154541	4.52440109376919	6.05667680942502e-06	0.000230184294409453	4
2R	6975285	6985712	FBgn0022960	vimar	2R	6983924	6983928	2R_6983924_6983928	37.3088079674355	4.3408965525381	0.805440853535285	5.38946656788614	7.06671240580552e-08	9.73501560439592e-06	4
2R	6981446	6985712	FBgn0050156	CG30156	2R	6983924	6983928	2R_6983924_6983928	37.3088079674355	4.3408965525381	0.805440853535285	5.38946656788614	7.06671240580552e-08	9.73501560439592e-06	4
2R	7012254	7018362	FBgn0029506	Tsp42Ee	2R	7017116	7017120	2R_7017116_7017120	200.549047114676	-1.18408990939947	0.35678541317064	-3.31877331776778	0.000904137927036549	0.00945641157013784	4
2R	7018760	7019390	FBgn0263655	CG43646	2R	7019094	7019098	2R_7019094_7019098	270.941995569377	-1.49101448686263	0.440332970483359	-3.38610684824696	0.000708917755250186	0.00789906948915456	4
2R	7023396	7024096	FBgn0265061	CR44172	2R	7023796	7023800	2R_7023796_7023800	13.1753163629138	4.69633794064427	1.1052375283908	4.249166192793	2.14567689899046e-05	0.000586080505573786	4
2R	7023396	7024096	FBtr0336875	CR44172-RA	2R	7023796	7023800	2R_7023796_7023800	13.1753163629138	4.69633794064427	1.1052375283908	4.249166192793	2.14567689899046e-05	0.000586080505573786	4
2R	7025010	7028082	FBgn0033127	Tsp42Ef	2R	7025561	7025565	2R_7025561_7025565	408.66108492222	-1.22697028201375	0.364065294475073	-3.37019293141592	0.000751155719802965	0.00824268295737144	4
2R	7052747	7054399	FBgn0033135	Tsp42En	2R	7053305	7053309	2R_7053305_7053309	3.99215828706446	4.05441608995455	1.42736896758192	2.84048216126141	0.00450453922415404	0.0308041645196731	4
2R	7086316	7127868	FBgn0263934	esn	2R	7087693	7087697	2R_7087693_7087697	89.8799346925207	1.26510252360314	0.297105223697056	4.25809586200042	2.06175540250469e-05	0.000570277890476237	4
2R	7086316	7127868	FBgn0263934	esn	2R	7099737	7099741	2R_7099737_7099741	106.58789391189	1.86437556028297	0.519997262494886	3.58535649079749	0.000336618069764789	0.00451228633722307	4
2R	7317924	7381899	FBgn0033159	Dscam1	2R	7357902	7357906	2R_7357902_7357906	82.8490779095668	1.29568425651354	0.447960315718377	2.89240857069159	0.00382300434257552	0.0273636498851542	4
2R	7387187	7391023	FBgn0033160	Dhx15	2R	7387892	7387896	2R_7387892_7387896	91.4032404074478	0.988941072362563	0.308155867994047	3.20922356208926	0.00133093961326088	0.0125899932432354	4
2R	7440706	7442885	FBgn0033169	CG11123	2R	7442677	7442681	2R_7442677_7442681	67.447491926252	2.34208082635314	0.712012937917509	3.28937959077436	0.00100408507904219	0.0102355775046138	4
2R	7442864	7443827	FBgn0033170	sPLA2	2R	7443826	7443830	2R_7443826_7443830	108.937265645349	1.68467304609886	0.432260092991917	3.89735965316225	9.72471452459838e-05	0.00179817058449614	1
2R	7443824	7445792	FBgn0040513	kappaB-Ras	2R	7443826	7443830	2R_7443826_7443830	108.937265645349	1.68467304609886	0.432260092991917	3.89735965316225	9.72471452459838e-05	0.00179817058449614	4
2R	7443824	7445792	FBgn0040513	kappaB-Ras	2R	7444307	7444311	2R_7444307_7444311	43.5053210071698	1.09380048019027	0.386180869991023	2.83235283046439	0.00462068311118574	0.0314037632592944	4
2R	7443824	7445792	FBgn0050503	CG30503	2R	7443826	7443830	2R_7443826_7443830	108.937265645349	1.68467304609886	0.432260092991917	3.89735965316225	9.72471452459838e-05	0.00179817058449614	4
2R	7443824	7445792	FBgn0050503	CG30503	2R	7444307	7444311	2R_7444307_7444311	43.5053210071698	1.09380048019027	0.386180869991023	2.83235283046439	0.00462068311118574	0.0314037632592944	4
2R	7459685	7463395	FBgn0033177	CG11141	2R	7462518	7462522	2R_7462518_7462522	10.4823197082399	2.81976689065465	1.03353203671926	2.72828203720266	0.00636651485941788	0.0396949945065169	4
2R	7465018	7466759	FBgn0033179	p47	2R	7466127	7466131	2R_7466127_7466131	82.0347056403484	7.36043460398337	1.48416553210719	4.95930840917264	7.07445793493717e-07	4.90600528544638e-05	4
2R	7465018	7466759	FBgn0033179	p47	2R	7466628	7466632	2R_7466628_7466632	77.4116019367642	6.88696652225097	1.26134356700145	5.46002429664989	4.76069427771943e-08	7.51737415238851e-06	4
2R	7478853	7489823	FBgn0259745	wech	2R	7483372	7483376	2R_7483372_7483376	40.5440112833494	2.26696312360707	0.677195762490486	3.34757428970019	0.000815221345435835	0.00875906965802535	4
2R	7526118	7532981	FBgn0033188	Drat	2R	7531764	7531768	2R_7531764_7531768	179.46806479666	-1.38585126482179	0.327572438396467	-4.23067115049669	2.32995086677016e-05	0.000622985003302995	4
2R	7540111	7564435	FBgn0033192	Corin	2R	7546611	7546615	2R_7546611_7546615	31.2833505623991	3.21473817005637	0.667085530729574	4.81907944629004	1.44222119489049e-06	8.12941435650624e-05	4
2R	7540111	7564435	FBgn0033192	Corin	2R	7549327	7549331	2R_7549327_7549331	50.664136976609	4.38348338029229	0.727485223510145	6.0255290947929	1.68557290933488e-09	7.17880173319455e-07	4
2R	7580488	7587079	FBgn0004133	blow	2R	7586859	7586863	2R_7586859_7586863	38.1450472884338	1.76937887268782	0.563158457434815	3.14188457853823	0.0016786419536655	0.0149343151008319	4
2R	7623242	7651787	FBgn0263077	CG43340	2R	7629368	7629372	2R_7629368_7629372	129.889730931353	-1.46072427822515	0.384453340710291	-3.79948389972737	0.000144997731304872	0.00241999775220154	4
2R	7676540	7698902	FBgn0033212	LRR	2R	7681463	7681467	2R_7681463_7681467	103.723389115857	-0.928313830900228	0.269205304786753	-3.44834895298805	0.00056402483766335	0.00665330446323157	4
2R	7676540	7698902	FBgn0033212	LRR	2R	7686754	7686758	2R_7686754_7686758	34.7407551748407	2.36363271593341	0.756136487772822	3.12593394731608	0.0017724135695521	0.0155453010867884	4
2R	7676540	7698902	FBgn0033212	LRR	2R	7688090	7688094	2R_7688090_7688094	33.4938722150446	2.20801322713333	0.768750409385259	2.87221079842936	0.00407610971448961	0.0286852469782806	4
2R	7716807	7735622	FBgn0042135	CG18812	2R	7728752	7728756	2R_7728752_7728756	77.2362826090537	-1.95499303446679	0.402399273316601	-4.85834136417197	1.18373194733062e-06	7.07927019080687e-05	4
2R	7737019	7782637	FBgn0050497	CG30497	2R	7737870	7737874	2R_7737870_7737874	15.3018840520495	5.16143538205155	1.345862950129	3.83503787035436	0.000125544949191479	0.00217432577074906	4
2R	7737019	7782637	FBgn0050497	CG30497	2R	7764859	7764863	2R_7764859_7764863	116.968668127813	1.07742981560364	0.26408426348496	4.07987133116323	4.50606356754964e-05	0.00101468290226469	4
2R	7737019	7782637	FBgn0050497	CG30497	2R	7766099	7766103	2R_7766099_7766103	21.1881835736307	3.50566151383959	0.794091644084999	4.41468127759867	1.01158917950405e-05	0.000335750016523047	4
2R	7737019	7782637	FBgn0266526	CG45093	2R	7737870	7737874	2R_7737870_7737874	15.3018840520495	5.16143538205155	1.345862950129	3.83503787035436	0.000125544949191479	0.00217432577074906	4
2R	7737019	7782637	FBgn0266526	CG45093	2R	7764859	7764863	2R_7764859_7764863	116.968668127813	1.07742981560364	0.26408426348496	4.07987133116323	4.50606356754964e-05	0.00101468290226469	4
2R	7737019	7782637	FBgn0266526	CG45093	2R	7766099	7766103	2R_7766099_7766103	21.1881835736307	3.50566151383959	0.794091644084999	4.41468127759867	1.01158917950405e-05	0.000335750016523047	4
2R	7791901	7793380	FBgn0001091	Gapdh1	2R	7792145	7792149	2R_7792145_7792149	202.985204040272	0.811906651368874	0.222278131799908	3.65266094687057	0.000259536821689217	0.00372581938116225	4
2R	7810068	7812028	FBgn0033225	CG1550	2R	7810344	7810348	2R_7810344_7810348	85.7547666251888	0.933745087271296	0.25642747248315	3.64136134958259	0.000271200169912845	0.00385032338407962	4
2R	7812504	7815486	FBgn0033226	CG1882	2R	7814221	7814225	2R_7814221_7814225	32.4035059623817	3.6142601930023	0.695332242370901	5.19788954511676	2.01563831477934e-07	2.01850878561885e-05	4
2R	7832171	7835518	FBgn0040780	Atg10	2R	7833060	7833064	2R_7833060_7833064	141.849964226038	0.826661451326567	0.272330102098592	3.03551258181253	0.00240127204497534	0.0194894630979506	4
2R	7832171	7833841	FBgn0033229	CG12822	2R	7833060	7833064	2R_7833060_7833064	141.849964226038	0.826661451326567	0.272330102098592	3.03551258181253	0.00240127204497534	0.0194894630979506	4
2R	7916856	7921579	FBgn0015509	Cul1	2R	7916871	7916875	2R_7916871_7916875	48.6281354332898	1.77201763502461	0.567597438277874	3.12196200250837	0.00179650123879378	0.0157022244523344	4
2R	7916856	7921579	FBgn0015509	Cul1	2R	7920823	7920827	2R_7920823_7920827	31.4250372323372	1.6210045679344	0.48442199993654	3.34626538048799	0.000819079629691235	0.00878982468280594	4
2R	7936866	7939114	FBgn0033235	CG8728	2R	7938403	7938407	2R_7938403_7938407	405.455328421232	-0.847505230018481	0.278586801386359	-3.04215858684243	0.00234888107993993	0.0191645096501895	4
2R	7939956	7941870	FBgn0050379	CG30379	2R	7941365	7941369	2R_7941365_7941369	270.877828431314	-1.2193095360324	0.342229924425589	-3.56283728864135	0.000366868087740328	0.00480799873075446	4
2R	7939956	7941870	FBgn0050379	CG30379	2R	7941774	7941778	2R_7941774_7941778	345.598582980345	-0.991721682482329	0.348411494539913	-2.84640919723939	0.00442153372298805	0.0303924340155463	4
2R	7942043	7955882	FBgn0033236	CG14764	2R	7950909	7950913	2R_7950909_7950913	33.1313368303754	6.26218611927765	1.4037530874141	4.46103105697415	8.15662673686706e-06	0.000286904329541767	4
2R	7950339	7951492	FBgn0050378	CG30378	2R	7950909	7950913	2R_7950909_7950913	33.1313368303754	6.26218611927765	1.4037530874141	4.46103105697415	8.15662673686706e-06	0.000286904329541767	4
2R	7958207	7960015	FBgn0033241	CG2915	2R	7958367	7958371	2R_7958367_7958371	116.540663007064	-1.1627621784975	0.422128177502713	-2.75452395851976	0.00587775863755509	0.0374243081491294	4
2R	7958207	7960015	FBgn0033241	CG2915	2R	7958957	7958961	2R_7958957_7958961	274.783860396591	-1.47018404318999	0.326215261488176	-4.50679111848749	6.58153660070011e-06	0.000245717099542241	4
2R	7960133	7961921	FBgn0026361	Sep5	2R	7960781	7960785	2R_7960781_7960785	208.407728595534	-1.14615852928158	0.276009920968031	-4.15259902709923	3.28720429822052e-05	0.00080332820411468	4
2R	7960133	7961921	FBgn0026361	Sep5	2R	7961088	7961092	2R_7961088_7961092	220.045738731539	-1.00852418245971	0.310405292294694	-3.24905601642331	0.0011578867426184	0.0113584330153928	4
2R	7968129	7972003	FBgn0033244	CG8726	2R	7971625	7971629	2R_7971625_7971629	545.254271441624	-0.877386218333094	0.318877272207795	-2.7514855864715	0.00593256304835909	0.0376861925292633	4
2R	7974115	7991862	FBgn0033246	ACC	2R	7987040	7987044	2R_7987040_7987044	4.28435355704078	4.17295850622788	1.44829317479995	2.88129404932416	0.00396045966224265	0.0280781934684876	4
2R	7974115	7991862	FBgn0033246	ACC	2R	7991232	7991236	2R_7991232_7991236	166.152423739933	0.983038156720986	0.338318657633752	2.90565753481198	0.00366482315544662	0.026529675447856	4
2R	7988462	7991283	FBgn0033247	Nup44A	2R	7991232	7991236	2R_7991232_7991236	166.152423739933	0.983038156720986	0.338318657633752	2.90565753481198	0.00366482315544662	0.026529675447856	4
2R	7995438	7998278	FBgn0027788	Hey	2R	7997331	7997335	2R_7997331_7997335	11.4623870392063	1.774716347793	0.527719143443009	3.36299406577176	0.000771020211722635	0.00839873255057335	4
2R	7995438	7998278	FBgn0027788	Hey	2R	7997336	7997340	2R_7997336_7997340	13.5011859231022	1.7040369015988	0.508307799775849	3.35237213033173	0.000801222436054353	0.00864531235234029	4
2R	7995438	7998278	FBgn0027788	Hey	2R	7997355	7997359	2R_7997355_7997359	135.280353517637	0.921451567387381	0.296360818542706	3.10922196772985	0.00187580737298255	0.0162274962288126	4
2R	7995438	7998278	FBgn0027788	Hey	2R	7997860	7997864	2R_7997860_7997864	157.379565050216	0.956980985469005	0.250370287186421	3.82226260241678	0.000132232760082201	0.00225841237083341	4
2R	8009119	8013755	FBgn0033250	CG14762	2R	8010609	8010613	2R_8010609_8010613	37.0864621418912	2.57962698872235	0.78836545284524	3.27212079044354	0.00106743960613901	0.0106977609176245	4
2R	8052080	8065554	FBgn0033252	CG12769	2R	8062019	8062023	2R_8062019_8062023	130.560923637876	3.82212179288287	0.740552259910184	5.16117767751655	2.45401126167405e-07	2.34256354184091e-05	4
2R	8052080	8065554	FBgn0033252	CG12769	2R	8063321	8063325	2R_8063321_8063325	75.4700651030243	1.58181128816293	0.595585501734994	2.65589287105709	0.007909873782368	0.0465467258162642	4
2R	8067977	8078815	FBgn0020279	lig	2R	8077861	8077865	2R_8077861_8077865	50.8874217474585	-1.17788491079017	0.387150513195256	-3.04244698287695	0.00234663150740439	0.019152260288287	4
2R	8078869	8080041	FBgn0021814	Vps28	2R	8079047	8079051	2R_8079047_8079051	433.232888075765	0.675791330300817	0.24137927322177	2.79970737040013	0.0051148951500537	0.0337970215857387	4
2R	8078869	8080041	FBgn0021814	Vps28	2R	8079862	8079866	2R_8079862_8079866	375.823002914783	-1.35064847604773	0.303356176302866	-4.45235199265982	8.49347832972096e-06	0.000295785671726353	4
2R	8091696	8096948	FBgn0033257	CG8713	2R	8093864	8093868	2R_8093864_8093868	226.97880666212	-0.85494347303251	0.252892522915191	-3.38065935353581	0.000723121307009939	0.00801719678726088	4
2R	8091696	8096948	FBgn0033257	CG8713	2R	8094144	8094148	2R_8094144_8094148	225.814561359865	-0.795230871727528	0.25100218466076	-3.16822290930382	0.00153373874646867	0.0139838250516886	4
2R	8091696	8096948	FBgn0033257	CG8713	2R	8094430	8094434	2R_8094430_8094434	24.9897962015054	5.06819944274012	0.956848526271783	5.29676255288557	1.17873810162511e-07	1.40332334625288e-05	4
2R	8102260	8106318	FBgn0033260	Cul4	2R	8105950	8105954	2R_8105950_8105954	142.930405936775	-1.22161676035872	0.285802189795196	-4.27434359839623	1.91701214880607e-05	0.000540064321119999	4
2R	8114286	8123001	FBgn0050372	Asap	2R	8120376	8120380	2R_8120376_8120380	231.717928236015	-0.810241844092331	0.272534105077507	-2.9729924768935	0.00294911679667744	0.0226197929924711	4
2R	8114286	8123001	FBgn0050372	Asap	2R	8120415	8120419	2R_8120415_8120419	7.45561130822799	3.92757917012418	1.40229287444785	2.80082659028747	0.0050971901229524	0.0337149935961345	4
2R	8123036	8125058	FBgn0033264	Nup50	2R	8124926	8124930	2R_8124926_8124930	25.8772098118383	4.71388840305805	0.989869454346025	4.76213139254041	1.91558885625445e-06	9.97805832320541e-05	4
2R	8124981	8127242	FBgn0033265	coil	2R	8125225	8125229	2R_8125225_8125229	35.2556019295828	5.45948080025172	1.00020783251117	5.45834637841704	4.80589415506619e-08	7.57472839598129e-06	4
2R	8127575	8129476	FBgn0033266	Socs44A	2R	8129434	8129438	2R_8129434_8129438	68.7681688606232	1.3111305600873	0.30510282074231	4.29734001441658	1.72859937403053e-05	0.000500179979848917	4
2R	8129354	8131323	FBgn0260390	CG42516	2R	8129434	8129438	2R_8129434_8129438	68.7681688606232	1.3111305600873	0.30510282074231	4.29734001441658	1.72859937403053e-05	0.000500179979848917	4
2R	8129354	8131323	FBgn0260398	Pbp49	2R	8129434	8129438	2R_8129434_8129438	68.7681688606232	1.3111305600873	0.30510282074231	4.29734001441658	1.72859937403053e-05	0.000500179979848917	4
2R	8131431	8134374	FBgn0005648	Pabp2	2R	8133445	8133449	2R_8133445_8133449	59.7533211553587	3.62629935405892	0.756642068246008	4.79262190967671	1.64615679518652e-06	8.9300366493475e-05	4
2R	8136986	8156654	FBgn0263593	Lpin	2R	8146760	8146764	2R_8146760_8146764	66.4339267779851	1.20253621489793	0.349562224333302	3.44012061712749	0.000581454992336098	0.00681244773462338	4
2R	8136986	8156654	FBgn0263593	Lpin	2R	8151183	8151187	2R_8151183_8151187	67.3058230548606	3.1713421363938	0.706791046580131	4.48695855973078	7.22471202689986e-06	0.000262941303747106	4
2R	8146918	8156654	FBgn0010504	kermit	2R	8151183	8151187	2R_8151183_8151187	67.3058230548606	3.1713421363938	0.706791046580131	4.48695855973078	7.22471202689986e-06	0.000262941303747106	4
2R	8163564	8167769	FBgn0021995	Rs1	2R	8164237	8164241	2R_8164237_8164241	41.2828441214132	2.49317311814136	0.480358310056046	5.19023625895109	2.10027417891976e-07	2.08252668791298e-05	4
2R	8164000	8164869	FBgn0050373	CG30373	2R	8164237	8164241	2R_8164237_8164241	41.2828441214132	2.49317311814136	0.480358310056046	5.19023625895109	2.10027417891976e-07	2.08252668791298e-05	4
2R	8170274	8172401	FBgn0011659	Mlh1	2R	8172284	8172288	2R_8172284_8172288	26.4202886561745	4.09978684171294	0.821428145118795	4.99104744106379	6.00527444593121e-07	4.39432266517535e-05	4
2R	8327490	8396280	FBgn0261588	pdm3	2R	8335565	8335569	2R_8335565_8335569	64.3213119292988	3.7039788889466	0.686551641011282	5.395047754151	6.85053302445999e-08	9.55059823024443e-06	4
2R	8327490	8396280	FBgn0261588	pdm3	2R	8342637	8342641	2R_8342637_8342641	79.0066216580882	1.33755575844498	0.441311422668327	3.03086593670664	0.00243853494666407	0.0197087830466663	4
2R	8327490	8396280	FBgn0261588	pdm3	2R	8344218	8344222	2R_8344218_8344222	35.766511063776	2.0786742728312	0.447747523629023	4.64251428122575	3.4419483987072e-06	0.000152874350152124	4
2R	8327490	8396280	FBgn0261588	pdm3	2R	8350863	8350867	2R_8350863_8350867	32.7127625751066	2.66940335215801	0.613205075509938	4.3531983976782	1.341656294533e-05	0.00041365419389767	4
2R	8327490	8396280	FBgn0261588	pdm3	2R	8352549	8352553	2R_8352549_8352553	15.9519342821941	-2.56898204551711	0.551542173885048	-4.65781615106833	3.19581413614731e-06	0.000145222633387837	4
2R	8327490	8396280	FBgn0261588	pdm3	2R	8353215	8353219	2R_8353215_8353219	29.8612099809027	-1.95749098221068	0.488781197354243	-4.00484100617315	6.20592075977855e-05	0.00128602032169362	4
2R	8396397	8411767	FBgn0033289	CG2121	2R	8397108	8397112	2R_8397108_8397112	44.4086505545067	4.80629171359596	0.839963099485968	5.72202721350171	1.05260442084405e-08	2.63114099586842e-06	4
2R	8600415	8612295	FBgn0267792	rgr	2R	8602312	8602316	2R_8602312_8602316	102.72026942284	1.80921187036147	0.575752765281178	3.14234160816912	0.00167602366845027	0.0149181667862157	4
2R	8600415	8612295	FBgn0267792	rgr	2R	8603100	8603104	2R_8603100_8603104	216.408831585356	-0.658084926872329	0.240230287929139	-2.7393919915146	0.00615529358001559	0.0387261224539158	4
2R	8600415	8612295	FBgn0267792	rgr	2R	8605635	8605639	2R_8605635_8605639	9.64751917408604	2.72555751889106	1.02757858779811	2.65240785595911	0.00799199383931556	0.0469070351765969	4
2R	8600415	8612295	FBgn0267792	rgr	2R	8606836	8606840	2R_8606836_8606840	166.318026306778	1.9775345516247	0.724583520487847	2.72920166648734	0.00634878653757486	0.0396157111317836	4
2R	8600415	8612295	FBgn0267792	rgr	2R	8608538	8608542	2R_8608538_8608542	89.3371005869271	1.262279842989	0.302934948858651	4.16683465458446	3.08858349967544e-05	0.00076664883884272	4
2R	8600415	8612295	FBgn0267792	rgr	2R	8609181	8609185	2R_8609181_8609185	70.0284345555312	1.07534072431165	0.30090710154664	3.57366349542593	0.000352021270118677	0.00466404950487381	4
2R	8600415	8612295	FBgn0267792	rgr	2R	8612230	8612234	2R_8612230_8612234	202.417080297753	1.08884897787244	0.397577516182939	2.73870863806953	0.00616810097420566	0.0387904915791154	4
2R	8611379	8614155	FBgn0033312	CG8642	2R	8612230	8612234	2R_8612230_8612234	202.417080297753	1.08884897787244	0.397577516182939	2.73870863806953	0.00616810097420566	0.0387904915791154	4
2R	8614722	8625203	FBgn0033313	Cirl	2R	8619815	8619819	2R_8619815_8619819	83.7850976771915	2.63438071305985	0.57594783177803	4.57399189250727	4.7851836346209e-06	0.000193975632693014	4
2R	8665813	8683022	FBgn0263120	Acsl	2R	8671969	8671973	2R_8671969_8671973	840.603222772469	-1.24133974649669	0.338753252122525	-3.66443639645916	0.000247883828082408	0.00360200602732248	4
2R	8665813	8683022	FBgn0263120	Acsl	2R	8678968	8678972	2R_8678968_8678972	272.926465570529	-0.902744249583906	0.343132181787256	-2.63089356667692	0.00851607015306516	0.0490814955565877	4
2R	8735810	8759590	FBgn0027585	CG8740	2R	8747607	8747611	2R_8747607_8747611	29.9526011688288	4.81216996116846	0.786312598253414	6.11991970096553	9.36225243995178e-10	4.84121127987842e-07	4
2R	8798489	8856091	FBgn0024189	sns	2R	8834154	8834158	2R_8834154_8834158	5.33046445554502	4.36783456818924	1.43947306736993	3.03432878822091	0.00241071545185626	0.019546894637574	4
2R	8900566	8901375	FBgn0033341	MrgBP	2R	8901048	8901052	2R_8901048_8901052	166.646627184628	1.07687966397729	0.321355522622011	3.35105385832736	0.000805046434010099	0.00867690701046077	4
2R	8901404	8904791	FBgn0004921	Ggamma1	2R	8902600	8902604	2R_8902600_8902604	64.7167992102683	2.69399891064985	0.51463157483964	5.23481077018895	1.65153976230776e-07	1.75522726958332e-05	4
2R	8901404	8904791	FBgn0004921	Ggamma1	2R	8904024	8904028	2R_8904024_8904028	118.411046257421	2.57581986873909	0.413100845413726	6.23532945365768	4.50828273521253e-10	2.84226128580281e-07	4
2R	8910900	8914069	FBgn0003074	Pgi	2R	8914009	8914013	2R_8914009_8914013	141.183356167169	1.06026829346354	0.278019581988214	3.81364609600947	0.000136931516739371	0.00232070044035466	4
2R	8914524	8918234	FBgn0002552	lin	2R	8914529	8914533	2R_8914529_8914533	193.397673813814	1.0974556289928	0.259453898580369	4.22986756027815	2.3382893333754e-05	0.000624431811088264	4
2R	8920270	8922755	FBgn0033348	Spt	2R	8922392	8922396	2R_8922392_8922396	47.0771919664612	2.16431993169898	0.486461667026274	4.44910684315458	8.62281161823369e-06	0.000299150088513089	4
2R	8922785	8925346	FBgn0033349	CG8243	2R	8923397	8923401	2R_8923397_8923401	39.0033343134537	1.88153904959259	0.539877691035951	3.48512094652804	0.000491914638919701	0.00598585398794591	4
2R	8922785	8925346	FBgn0033349	CG8243	2R	8924219	8924223	2R_8924219_8924223	24.233589458846	6.45176466516711	1.42210468247539	4.53677197232544	5.71218105978919e-06	0.000220662950918786	4
2R	8963164	8968184	FBgn0033358	CG8216	2R	8965292	8965296	2R_8965292_8965296	76.5926907261265	1.59280746467474	0.384888589159444	4.13835979952864	3.49797518908053e-05	0.000841785660273293	4
2R	9087834	9089802	FBgn0010220	Dbp45A	2R	9087939	9087943	2R_9087939_9087943	124.329003174664	1.61564196309051	0.543704798705612	2.97154258512493	0.00296307777794015	0.0227023838707098	4
2R	9103238	9106796	FBgn0015838	Vang	2R	9106107	9106111	2R_9106107_9106111	84.5941354155651	2.64227751675594	0.728428818816283	3.62736543160073	0.000286327917645408	0.00400884143486431	4
2R	9111505	9113951	FBgn0033379	Mys45A	2R	9113801	9113805	2R_9113801_9113805	181.555280488184	0.585482654762475	0.174530312434405	3.35461872838004	0.000794744400059595	0.00859171160268844	4
2R	9116122	9122000	FBgn0003612	Su(var)2-10	2R	9119055	9119059	2R_9119055_9119059	52.6406639423637	1.44467483765422	0.448344755241079	3.22224096694832	0.00127192115920158	0.01218435732013	4
2R	9116122	9122000	FBgn0003612	Su(var)2-10	2R	9120466	9120470	2R_9120466_9120470	33.4302241187659	4.17001078926752	0.727777783487014	5.72978577236541	1.00557548192199e-08	2.54559954794265e-06	4
2R	9123304	9132030	FBgn0027561	CG18659	2R	9124612	9124616	2R_9124612_9124616	126.407129372138	1.12835523130927	0.365707454077727	3.08540397174801	0.00203275852896205	0.0172129483957669	4
2R	9135375	9137933	FBgn0260972	alc	2R	9137297	9137301	2R_9137297_9137301	31.5883783370968	1.44293191397377	0.548609186690566	2.63016360093808	0.00853437866461273	0.0491593424513116	4
2R	9142146	9143914	FBgn0086656	shrb	2R	9142314	9142318	2R_9142314_9142318	230.083449534024	0.991264468243165	0.366317180917813	2.70602778105995	0.00680933492357736	0.041702227643942	4
2R	9177864	9186342	FBgn0002567	ltd	2R	9179848	9179852	2R_9179848_9179852	85.4566242929908	4.68860784528818	0.76955821560241	6.09259670058612	1.11093693927798e-09	5.4163783376257e-07	4
2R	9177864	9186342	FBgn0002567	ltd	2R	9180651	9180655	2R_9180651_9180655	310.418665045862	0.591055610378684	0.206056828355911	2.86841069570277	0.00412539642540084	0.028937353611337	4
2R	9177864	9186342	FBgn0002567	ltd	2R	9183837	9183841	2R_9183837_9183841	111.292339461482	2.15535223774202	0.742760982209365	2.90181133549969	0.00371011908355613	0.0267757893563978	4
2R	9177864	9186342	FBgn0002567	ltd	2R	9185088	9185092	2R_9185088_9185092	181.008912998108	1.41204297489901	0.502850665927478	2.80807617564667	0.00498384362788313	0.0331441662405767	4
2R	9183395	9184495	FBgn0265311	CR44284	2R	9183837	9183841	2R_9183837_9183841	111.292339461482	2.15535223774202	0.742760982209365	2.90181133549969	0.00371011908355613	0.0267757893563978	4
2R	9183395	9184495	FBtr0339366	CR44284-RA	2R	9183837	9183841	2R_9183837_9183841	111.292339461482	2.15535223774202	0.742760982209365	2.90181133549969	0.00371011908355613	0.0267757893563978	4
2R	9252021	9253255	FBgn0050343	CG30343	2R	9252393	9252397	2R_9252393_9252397	109.12298834873	1.62107524766788	0.497455239763507	3.25873589840676	0.0011190979398312	0.0110769058418776	4
2R	9252310	9285097	FBgn0020621	Pkn	2R	9252393	9252397	2R_9252393_9252397	109.12298834873	1.62107524766788	0.497455239763507	3.25873589840676	0.0011190979398312	0.0110769058418776	4
2R	9252310	9285097	FBgn0020621	Pkn	2R	9275709	9275713	2R_9275709_9275713	305.870193098805	-1.00776309637134	0.244882858546052	-4.1152863959313	3.86698965034814e-05	0.000906285252407524	4
2R	9252310	9285097	FBgn0020621	Pkn	2R	9276043	9276047	2R_9276043_9276047	182.887792511432	-0.747693663103272	0.280391240266847	-2.66660849458669	0.00766208709444192	0.0454596092216803	4
2R	9252310	9285097	FBgn0020621	Pkn	2R	9276636	9276640	2R_9276636_9276640	247.949051786509	-0.97334075883128	0.328260682192456	-2.9651457260441	0.00302539581057868	0.0230528820331913	4
2R	9252310	9285097	FBgn0020621	Pkn	2R	9277089	9277093	2R_9277089_9277093	297.876313931352	-1.02004266690155	0.320214703990205	-3.18549602560648	0.00144506088757608	0.0133716387754426	4
2R	9291856	9302821	FBgn0028408	Drep2	2R	9293972	9293976	2R_9293972_9293976	47.4101480219061	1.74042349962458	0.363838553748939	4.78350488614116	1.72264702152176e-06	9.23562966667087e-05	4
2R	9309296	9389467	FBgn0033405	CG13954	2R	9340088	9340092	2R_9340088_9340092	103.498473439411	-0.661656201577307	0.234170663840451	-2.82552985385103	0.00472024891609087	0.0318747867974749	4
2R	9309296	9389467	FBgn0033405	CG13954	2R	9370372	9370376	2R_9370372_9370376	26.2172249950743	2.43759149744861	0.67814735017533	3.59448650329222	0.000325031992986834	0.00439727743408467	4
2R	9309296	9389467	FBgn0033405	CG13954	2R	9378698	9378702	2R_9378698_9378702	75.5261634994177	3.38616910334306	0.690034324746206	4.90724733815016	9.23635251519045e-07	5.89128765312287e-05	4
2R	9309296	9351655	FBgn0033403	CG13739	2R	9340088	9340092	2R_9340088_9340092	103.498473439411	-0.661656201577307	0.234170663840451	-2.82552985385103	0.00472024891609087	0.0318747867974749	4
2R	9396265	9398734	FBgn0028473	Non1	2R	9398604	9398608	2R_9398604_9398608	59.7192227638447	1.30421172947055	0.403828159232399	3.22962056917877	0.00123954603522209	0.011952051584404	4
2R	9399080	9399899	FBgn0016970	l(2)k10201	2R	9399689	9399693	2R_9399689_9399693	190.664334660913	-0.951037112434868	0.346175230773933	-2.74727082671012	0.0060093489548033	0.0380454364547928	4
2R	9400531	9413463	FBgn0016078	wun	2R	9402026	9402030	2R_9402026_9402030	659.45998539193	-0.91942467525766	0.342485035077412	-2.68456890401019	0.00726234118584431	0.0437449498586496	4
2R	9400531	9413463	FBgn0016078	wun	2R	9402439	9402443	2R_9402439_9402443	519.80115640716	-1.08899884957848	0.410130209602561	-2.65525148862793	0.00792493017773553	0.0466148581847765	4
2R	9400531	9413463	FBgn0016078	wun	2R	9403093	9403097	2R_9403093_9403097	204.170411287715	-1.01788522291308	0.340457841517577	-2.98975408636763	0.00279202127032254	0.0217505229460036	4
2R	9400531	9413463	FBgn0016078	wun	2R	9406056	9406060	2R_9406056_9406060	340.33882926677	-0.971321888503917	0.344296886607783	-2.82117534687565	0.00478480412928947	0.032182932781521	4
2R	9446046	9480076	FBgn0259234	Camta	2R	9460914	9460918	2R_9460914_9460918	14.2730151231726	2.92138033527279	0.773247533137533	3.77806615614923	0.000158050898139207	0.00257611691870249	4
2R	9503765	9541565	FBgn0259246	brp	2R	9511208	9511212	2R_9511208_9511212	93.2895182902008	1.23096007361013	0.391597820079606	3.14342933104145	0.00166980729786334	0.0148783567789986	4
2R	9503765	9541565	FBgn0259246	brp	2R	9521030	9521034	2R_9521030_9521034	120.963773913537	1.81889310461201	0.595547559579509	3.05415256154564	0.00225697273439309	0.0186049375879063	4
2R	9503765	9541565	FBgn0259246	brp	2R	9532065	9532069	2R_9532065_9532069	19.0576343047076	3.96024318702578	0.824215469078275	4.80486394104511	1.5485677596558e-06	8.55922258761688e-05	4
2R	9503765	9541565	FBgn0259246	brp	2R	9534179	9534183	2R_9534179_9534183	32.1445111865558	2.23709092781321	0.533898676503952	4.19010390222733	2.78826748417799e-05	0.000710781892560637	4
2R	9503765	9541565	FBgn0259246	brp	2R	9534568	9534572	2R_9534568_9534572	31.2139518652167	2.58388969031184	0.529145351666548	4.88313784137733	1.04410827440676e-06	6.45541377657615e-05	4
2R	9503765	9541565	FBgn0259246	brp	2R	9536408	9536412	2R_9536408_9536412	135.738507789292	1.1891081501651	0.27458005891538	4.33064278178904	1.48674704064947e-05	0.000447710258250353	4
2R	9503765	9541565	FBgn0259246	brp	2R	9537021	9537025	2R_9537021_9537025	164.868407929268	1.04717553854563	0.255720451833738	4.09500112735007	4.22166333583328e-05	0.000967407192563322	4
2R	9541947	9548135	FBgn0033421	CG1888	2R	9546853	9546857	2R_9546853_9546857	590.510724956385	-0.893814543388718	0.299902394391584	-2.98035147469233	0.00287917821919376	0.0222446717083523	4
2R	9566146	9579007	FBgn0085436	Not1	2R	9567246	9567250	2R_9567246_9567250	49.0604729802957	4.00019770497343	0.73615140507621	5.43393339656712	5.51251638294268e-08	8.29515428244291e-06	4
2R	9611139	9683858	FBgn0033438	Mmp2	2R	9636793	9636797	2R_9636793_9636797	54.1612827425123	1.18676944169991	0.448465132618661	2.64629144025127	0.00813796700176583	0.047499213671161	4
2R	9611139	9683858	FBgn0033438	Mmp2	2R	9643917	9643921	2R_9643917_9643921	44.0624742800387	2.73285909337625	0.559904457506005	4.88093826855619	1.0558229126615e-06	6.50702778165511e-05	4
2R	9611139	9683858	FBgn0033438	Mmp2	2R	9650385	9650389	2R_9650385_9650389	33.6130148798723	2.12745877627045	0.514548182089316	4.13461528059809	3.55549745419263e-05	0.000850461966512441	4
2R	9611139	9683858	FBgn0033438	Mmp2	2R	9650822	9650826	2R_9650822_9650826	30.579571058932	1.64690247639914	0.418821510081334	3.9322299279216	8.41615086883323e-05	0.00161426125214689	4
2R	9611139	9683858	FBgn0033438	Mmp2	2R	9657837	9657841	2R_9657837_9657841	497.980770968617	-1.11154947007775	0.323125921892489	-3.43998854554167	0.000581738806668526	0.00681452528076987	4
2R	9611139	9683858	FBgn0033438	Mmp2	2R	9658115	9658119	2R_9658115_9658119	440.238555921451	-1.22365415523271	0.35043890330995	-3.49177600909918	0.000479820438895416	0.00587439545480792	4
2R	9688289	9693328	FBgn0023143	Uba1	2R	9693277	9693281	2R_9693277_9693281	128.249304851465	1.39002309380158	0.468388829736471	2.96766917901019	0.00300067099059303	0.0229060794320525	4
2R	9766364	9806875	FBgn0027589	CG1688	2R	9774878	9774882	2R_9774878_9774882	65.9265204578608	2.27577819971042	0.450020849933959	5.05705057897738	4.25790338471679e-07	3.46044896100603e-05	4
2R	9766364	9806875	FBgn0027589	CG1688	2R	9774942	9774946	2R_9774942_9774946	96.8715646337071	0.772589420911121	0.265058011800249	2.91479369238367	0.00355923742403105	0.0259680371691328	4
2R	9766364	9806875	FBgn0027589	CG1688	2R	9775366	9775370	2R_9775366_9775370	114.861579008992	1.00817001722803	0.286294941971493	3.52143845184809	0.000429212292358139	0.00540876797957654	4
2R	9766364	9806875	FBgn0027589	CG1688	2R	9789619	9789623	2R_9789619_9789623	234.627554645083	-0.684813786307167	0.247009762968225	-2.77241586760788	0.00556419006419242	0.0359255459991663	4
2R	9766364	9806875	FBgn0027589	CG1688	2R	9806398	9806402	2R_9806398_9806402	105.593790802757	0.99164918256145	0.342786645049005	2.89290495089061	0.00381696787309173	0.027331907476866	4
2R	9775110	9776370	FBgn0265105	CR44207	2R	9775366	9775370	2R_9775366_9775370	114.861579008992	1.00817001722803	0.286294941971493	3.52143845184809	0.000429212292358139	0.00540876797957654	4
2R	9775110	9776370	FBtr0336931	CR44207-RA	2R	9775366	9775370	2R_9775366_9775370	114.861579008992	1.00817001722803	0.286294941971493	3.52143845184809	0.000429212292358139	0.00540876797957654	4
2R	9775110	9776370	FBtr0336932	CR44207-RB	2R	9775366	9775370	2R_9775366_9775370	114.861579008992	1.00817001722803	0.286294941971493	3.52143845184809	0.000429212292358139	0.00540876797957654	4
2R	9788539	9791295	FBgn0265106	CR44208	2R	9789619	9789623	2R_9789619_9789623	234.627554645083	-0.684813786307167	0.247009762968225	-2.77241586760788	0.00556419006419242	0.0359255459991663	4
2R	9788539	9791295	FBtr0336934	CR44208-RB	2R	9789619	9789623	2R_9789619_9789623	234.627554645083	-0.684813786307167	0.247009762968225	-2.77241586760788	0.00556419006419242	0.0359255459991663	4
2R	9810974	9820053	FBgn0033446	CG1648	2R	9817324	9817328	2R_9817324_9817328	304.295120588703	0.762054185709066	0.285897033575532	2.66548475924546	0.00768774162539777	0.0455793280546598	4
2R	9817300	9818535	FBgn0040093	lectin-46Ca	2R	9817324	9817328	2R_9817324_9817328	304.295120588703	0.762054185709066	0.285897033575532	2.66548475924546	0.00768774162539777	0.0455793280546598	4
2R	9820563	9821186	FBgn0054033	CG34033	2R	9821115	9821119	2R_9821115_9821119	100.367927310984	0.814566040642813	0.258946966554763	3.14568674613358	0.00165697373832677	0.0147974888687835	4
2R	9839776	9841163	FBgn0033451	CG1665	2R	9840637	9840641	2R_9840637_9840641	83.824698674314	1.06305577427792	0.261064469525727	4.07200480482529	4.66102176509505e-05	0.00103997016656275	4
2R	9850703	9861543	FBgn0027580	PCB	2R	9859537	9859541	2R_9859537_9859541	23.1396339324647	2.47972724179862	0.851585258223432	2.91189545362939	0.00359242851424218	0.0261379298527427	4
2R	9882572	9891689	FBgn0033463	CG1513	2R	9883940	9883944	2R_9883940_9883944	219.573521512063	-0.598796494108266	0.180823787589731	-3.31149182355847	0.000927999518277766	0.00964646152925805	4
2R	9882572	9891689	FBgn0033463	CG1513	2R	9889393	9889397	2R_9889393_9889397	156.671180816543	0.680007898982693	0.257361657239804	2.64222692018601	0.00823628532547702	0.0478916977976011	4
2R	9882572	9891689	FBgn0033463	CG1513	2R	9891448	9891452	2R_9891448_9891452	25.8997856795954	1.83038590051178	0.609445956539262	3.00336047991133	0.00267015948476405	0.0210378406048777	4
2R	9887648	9889485	FBgn0033461	CG12923	2R	9889393	9889397	2R_9889393_9889397	156.671180816543	0.680007898982693	0.257361657239804	2.64222692018601	0.00823628532547702	0.0478916977976011	4
2R	9913496	9958858	FBgn0011656	Mef2	2R	9944750	9944754	2R_9944750_9944754	57.0648399547967	-1.35413650381432	0.342722530219875	-3.95111609075006	7.77875774353118e-05	0.0015217685318444	4
2R	9913496	9958858	FBgn0011656	Mef2	2R	9945016	9945020	2R_9945016_9945020	48.5760473942733	-1.27119405929669	0.365256542163933	-3.48027731896492	0.000500895018198039	0.00606744084227168	4
2R	9913496	9958858	FBgn0011656	Mef2	2R	9952804	9952808	2R_9952804_9952808	272.870114793875	-0.829092368386676	0.253868299516932	-3.26583653793836	0.00109141231405755	0.0108756281993003	4
2R	9913496	9958858	FBgn0011656	Mef2	2R	9953186	9953190	2R_9953186_9953190	199.796870914144	-1.17774260829852	0.279912805475786	-4.20753386504284	2.58172722994718e-05	0.00067096073579673	4
2R	9913496	9958858	FBgn0011656	Mef2	2R	9953607	9953611	2R_9953607_9953611	343.134737534724	-1.13879460580721	0.343577974418993	-3.31451574488431	0.000918020096690183	0.00956876230928884	4
2R	9913496	9958858	FBgn0011656	Mef2	2R	9954066	9954070	2R_9954066_9954070	318.646782308426	-1.13028251512808	0.335462454918333	-3.36932642850672	0.000753521325948744	0.00826155798317246	4
2R	9913496	9958858	FBgn0011656	Mef2	2R	9956614	9956618	2R_9956614_9956618	67.4234265113932	2.23516010652983	0.777558197559886	2.87458882633371	0.00404553956800046	0.0285265148755832	4
2R	10026356	10026758	FBgn0265340	CR44294	2R	10026597	10026601	2R_10026597_10026601	54.7942529811462	2.92341006481495	0.736808875563434	3.9676640194914	7.25805584790235e-05	0.00144384938762142	4
2R	10026356	10026758	FBtr0339421	CR44294-RA	2R	10026597	10026601	2R_10026597_10026601	54.7942529811462	2.92341006481495	0.736808875563434	3.9676640194914	7.25805584790235e-05	0.00144384938762142	4
2R	10085169	10096416	FBgn0033484	CG2269	2R	10091605	10091609	2R_10091605_10091609	83.4641121220279	2.25564233423516	0.55507311785183	4.0636850564204	4.8303992354369e-05	0.00106636311450356	4
2R	10085169	10096416	FBgn0033484	CG2269	2R	10093146	10093150	2R_10093146_10093150	31.6599006818283	1.55598109145023	0.551406603117018	2.82183978692765	0.00477490248375189	0.0321358503448285	4
2R	10121486	10122574	FBgn0010531	Ccs	2R	10122455	10122459	2R_10122455_10122459	119.79505307297	0.83669955218328	0.282831948516946	2.95829221758923	0.00309348716199482	0.0234316213394937	4
2R	10145897	10192394	FBgn0033494	KCNQ	2R	10157775	10157779	2R_10157775_10157779	178.154011240236	-1.47725772150271	0.390848609566089	-3.77961616172237	0.000157070303846556	0.00256454316857689	4
2R	10145897	10192394	FBgn0033494	KCNQ	2R	10165871	10165875	2R_10165871_10165875	371.885386926052	-1.22165842166183	0.361300058764805	-3.38128486842313	0.000721477034998389	0.00800486119576626	4
2R	10145897	10192394	FBgn0033494	KCNQ	2R	10166114	10166118	2R_10166114_10166118	213.091232554657	-1.95806200496531	0.405015324132685	-4.83453807373431	1.33455161724996e-06	7.7144799041953e-05	4
2R	10145897	10192394	FBgn0033494	KCNQ	2R	10171275	10171279	2R_10171275_10171279	50.1937831703149	2.40045121348488	0.79817636031573	3.00741957897043	0.00263475827943247	0.0208393569073807	4
2R	10145897	10192394	FBgn0033494	KCNQ	2R	10174110	10174114	2R_10174110_10174114	315.547311562059	-0.963753283982616	0.328229176740327	-2.93622064178979	0.00332237917233304	0.0246942041260222	4
2R	10155916	10158931	FBgn0265512	mlt	2R	10157775	10157779	2R_10157775_10157779	178.154011240236	-1.47725772150271	0.390848609566089	-3.77961616172237	0.000157070303846556	0.00256454316857689	4
2R	10203995	10237348	FBgn0000448	Hr46	2R	10207488	10207492	2R_10207488_10207492	109.491981490798	-0.763634904599607	0.279377968072661	-2.73333974710919	0.00626956242051004	0.039268414011389	4
2R	10203995	10237348	FBgn0000448	Hr46	2R	10207770	10207774	2R_10207770_10207774	108.318650052761	-0.827943500643368	0.273514052536189	-3.02706019294501	0.00246944778807834	0.0199014430788604	4
2R	10203995	10237348	FBgn0000448	Hr46	2R	10222844	10222848	2R_10222844_10222848	85.7978753207044	1.00051962014857	0.306522255348848	3.26410106505937	0.00109811986856902	0.0109237555492752	4
2R	10203995	10237348	FBgn0000448	Hr46	2R	10223263	10223267	2R_10223263_10223267	90.0563534887288	0.92723960107785	0.344564240834598	2.69105000226345	0.00712275182560175	0.0430907125570392	4
2R	10205454	10234607	FBgn0033497	CG12912	2R	10207488	10207492	2R_10207488_10207492	109.491981490798	-0.763634904599607	0.279377968072661	-2.73333974710919	0.00626956242051004	0.039268414011389	4
2R	10205454	10234607	FBgn0033497	CG12912	2R	10207770	10207774	2R_10207770_10207774	108.318650052761	-0.827943500643368	0.273514052536189	-3.02706019294501	0.00246944778807834	0.0199014430788604	4
2R	10205454	10234607	FBgn0033497	CG12912	2R	10222844	10222848	2R_10222844_10222848	85.7978753207044	1.00051962014857	0.306522255348848	3.26410106505937	0.00109811986856902	0.0109237555492752	4
2R	10205454	10234607	FBgn0033497	CG12912	2R	10223263	10223267	2R_10223263_10223267	90.0563534887288	0.92723960107785	0.344564240834598	2.69105000226345	0.00712275182560175	0.0430907125570392	4
2R	10269016	10307024	FBgn0033504	CAP	2R	10286635	10286639	2R_10286635_10286639	20.8203529337809	2.4417480586867	0.682322173045766	3.57858524190584	0.000345459197389862	0.00459948598183088	4
2R	10269016	10307024	FBgn0033504	CAP	2R	10287331	10287335	2R_10287331_10287335	62.2682629066267	1.42005033303838	0.370119657623325	3.83673307750538	0.000124681860800103	0.00216381231390857	4
2R	10269016	10307024	FBgn0033504	CAP	2R	10287617	10287621	2R_10287617_10287621	61.8244738480249	1.43903352802297	0.364779806313741	3.94493747492503	7.98208033647416e-05	0.00155064147787285	4
2R	10269016	10307024	FBgn0033504	CAP	2R	10290187	10290191	2R_10290187_10290191	126.450687095606	-1.27208237782179	0.414944625342992	-3.06566780271051	0.00217184469686696	0.0180696914022056	4
2R	10322195	10416996	FBgn0261698	CG42732	2R	10335349	10335353	2R_10335349_10335353	206.058366818929	0.704808183999884	0.264124346807737	2.66847109143229	0.00761973354607463	0.0452660309928156	4
2R	10322195	10416996	FBgn0261698	CG42732	2R	10338093	10338097	2R_10338093_10338097	92.2880422003462	-0.890623596398651	0.331672170679887	-2.68525271376547	0.00724749837713643	0.0436740435682586	4
2R	10322195	10416996	FBgn0261698	CG42732	2R	10344099	10344103	2R_10344099_10344103	74.7243241311987	4.1090376940784	1.12493729606409	3.65268153918891	0.000259516002431048	0.00372577004017392	4
2R	10322195	10416996	FBgn0261698	CG42732	2R	10345445	10345449	2R_10345445_10345449	68.9117729774748	3.97792946454394	0.749863531500755	5.30487121647672	1.12752569686048e-07	1.35942528248326e-05	4
2R	10322195	10416996	FBgn0261698	CG42732	2R	10346811	10346815	2R_10346811_10346815	92.2260805910269	1.84655140560668	0.689297297252554	2.67888966483226	0.00738667295446674	0.0442854348647848	4
2R	10322195	10416996	FBgn0261698	CG42732	2R	10358744	10358748	2R_10358744_10358748	22.6912691947829	4.32462461599273	0.889383656055662	4.86249616410994	1.15914625960875e-06	6.96151368358738e-05	4
2R	10322195	10416996	FBgn0261698	CG42732	2R	10373239	10373243	2R_10373239_10373243	71.6207240218468	1.50494208106444	0.562113414435894	2.67729259330116	0.00742197885816927	0.0444377768111258	4
2R	10322195	10416996	FBgn0261698	CG42732	2R	10388866	10388870	2R_10388866_10388870	44.5805745782983	3.25595348947828	0.631252271490992	5.15792756165115	2.49698179479204e-07	2.37068786395456e-05	4
2R	10322195	10416996	FBgn0261698	CG42732	2R	10388998	10389002	2R_10388998_10389002	74.5081758312256	3.16219081427668	0.734828600625042	4.30330394269756	1.68269755031572e-05	0.000490613960324652	4
2R	10322195	10416996	FBgn0261698	CG42732	2R	10390058	10390062	2R_10390058_10390062	89.7378279733116	2.38728944530825	0.473284234005744	5.04409247927595	4.55678884563596e-07	3.611126450215e-05	4
2R	10429708	10436581	FBgn0262114	RanBPM	2R	10429874	10429878	2R_10429874_10429878	24.1812034237677	2.53199936787054	0.596926920006496	4.24172420946099	2.21809152595342e-05	0.000600350617901175	4
2R	10429708	10436581	FBgn0262114	RanBPM	2R	10432268	10432272	2R_10432268_10432272	178.498905697759	0.928509128446187	0.303417512661595	3.06016986396485	0.00221211490088879	0.0183278882142519	4
2R	10437985	10465701	FBgn0001122	Galphao	2R	10439566	10439570	2R_10439566_10439570	43.4022521298066	1.1763637148386	0.346324970223472	3.39670487542243	0.00068202480766053	0.00767289899208948	4
2R	10437985	10465701	FBgn0001122	Galphao	2R	10442012	10442016	2R_10442012_10442016	22.1266082512967	2.65827101923567	0.515485744462762	5.15682741528791	2.51169105936623e-07	2.3811203345171e-05	4
2R	10437985	10465701	FBgn0001122	Galphao	2R	10445180	10445184	2R_10445180_10445184	32.5045682373231	3.34439125979267	0.727979289150209	4.59407473486872	4.34673589408052e-06	0.000181176991759066	4
2R	10437985	10465701	FBgn0001122	Galphao	2R	10447183	10447187	2R_10447183_10447187	34.8475294852113	2.25161784757582	0.565265947204086	3.98328938566485	6.79679079247139e-05	0.00137472854680502	4
2R	10437985	10465701	FBgn0001122	Galphao	2R	10449797	10449801	2R_10449797_10449801	181.363473774222	0.766361228480174	0.220349317798015	3.47793783134225	0.000505287101363163	0.00610812870958939	4
2R	10437985	10465701	FBgn0001122	Galphao	2R	10460918	10460922	2R_10460918_10460922	59.8315361050356	1.57642445094146	0.568618952148988	2.7723740916191	0.00556490428967092	0.0359283448923303	4
2R	10449350	10458892	FBgn0033524	Cyp49a1	2R	10449797	10449801	2R_10449797_10449801	181.363473774222	0.766361228480174	0.220349317798015	3.47793783134225	0.000505287101363163	0.00610812870958939	4
2R	10479011	10480111	FBgn0033528	trsn	2R	10479586	10479590	2R_10479586_10479590	29.8848089399428	1.81464251996932	0.448140111561655	4.04927493244412	5.13765603157599e-05	0.00111786381202509	4
2R	10481894	10543291	FBgn0005630	lola	2R	10486748	10486752	2R_10486748_10486752	53.1946626791653	1.26612232452426	0.362120531087747	3.49641132117267	0.000471561201840019	0.00580076731188384	4
2R	10481894	10543291	FBgn0005630	lola	2R	10488032	10488036	2R_10488032_10488036	34.1257968261696	3.7058307857586	0.848040293299988	4.36987583613281	1.24317203101795e-05	0.000390390486746998	4
2R	10481894	10543291	FBgn0005630	lola	2R	10496040	10496044	2R_10496040_10496044	65.4498241080862	2.83429187790407	0.591914307835798	4.78834831390886	1.68159596420188e-06	9.07501643223637e-05	4
2R	10481894	10543291	FBgn0005630	lola	2R	10503345	10503349	2R_10503345_10503349	33.2687560738336	5.21376356366161	1.12277929548375	4.64362282474691	3.42352310323012e-06	0.000152345037035404	4
2R	10481894	10543291	FBgn0005630	lola	2R	10504630	10504634	2R_10504630_10504634	94.3012967979288	2.34797019934071	0.66349878333813	3.53877091910829	0.000401994543118398	0.00515670034988251	4
2R	10481894	10543291	FBgn0005630	lola	2R	10505021	10505025	2R_10505021_10505025	177.304752185302	2.00702911241618	0.445363823584422	4.50649335696601	6.59077477953909e-06	0.000245925639656001	4
2R	10481894	10543291	FBgn0005630	lola	2R	10505181	10505185	2R_10505181_10505185	295.544449984859	1.09744570539377	0.385527447280246	2.84660849217312	0.00441876693199002	0.0303774946681679	4
2R	10481894	10543291	FBgn0005630	lola	2R	10525282	10525286	2R_10525282_10525286	147.032087991982	-1.23136739839671	0.310224756811515	-3.96927508640085	7.20916173262633e-05	0.00143664480407052	4
2R	10481894	10543291	FBgn0005630	lola	2R	10525391	10525395	2R_10525391_10525395	255.423984181263	-0.798856725906473	0.259101110345301	-3.08318526633038	0.00204797613279282	0.0173071691710716	4
2R	10481894	10543291	FBgn0005630	lola	2R	10525705	10525709	2R_10525705_10525709	324.463700842034	-0.87055832788253	0.283955987252116	-3.06582134895992	0.00217072974016237	0.0180627634735841	4
2R	10481894	10543291	FBgn0005630	lola	2R	10527833	10527837	2R_10527833_10527837	158.879994259941	1.19988298441455	0.44313743886576	2.70769941597742	0.00677513540618798	0.0415524322297712	4
2R	10481894	10543291	FBgn0005630	lola	2R	10529078	10529082	2R_10529078_10529082	74.290268521476	3.52664619422851	0.886792777655576	3.97685488999126	6.98327490891354e-05	0.00140234714535516	4
2R	10481894	10543291	FBgn0005630	lola	2R	10533692	10533696	2R_10533692_10533696	297.75082724475	-0.902410734915812	0.326272721605685	-2.76581729074616	0.00567803379296247	0.0364725865842155	4
2R	10481894	10543291	FBgn0005630	lola	2R	10536298	10536302	2R_10536298_10536302	537.497860592362	-0.944666550930773	0.352267612210767	-2.68167301842545	0.00732550224836351	0.0440125075112109	4
2R	10481894	10543291	FBgn0005630	lola	2R	10536679	10536683	2R_10536679_10536683	537.09512237797	-1.07297946085175	0.356254005836505	-3.01183830433663	0.00259670875543261	0.0206271545660222	4
2R	10481894	10543291	FBgn0005630	lola	2R	10542573	10542577	2R_10542573_10542577	323.953120915134	-0.840860654352339	0.300304136641034	-2.80003020856637	0.00510978245219162	0.0337763178367579	4
2R	10544925	10547260	FBgn0283426	acal	2R	10545355	10545359	2R_10545355_10545359	81.6473184963866	0.932087608258911	0.288990642349253	3.22532107158148	0.00125831463800787	0.0120902792505259	4
2R	10544925	10547260	FBgn0283426	acal	2R	10547054	10547058	2R_10547054_10547058	43.3514487368105	1.2315094060957	0.401762171311166	3.06526968946983	0.00217473799153207	0.0180843583790167	4
2R	10544925	10547260	FBtr0445179	acal-RA	2R	10545355	10545359	2R_10545355_10545359	81.6473184963866	0.932087608258911	0.288990642349253	3.22532107158148	0.00125831463800787	0.0120902792505259	4
2R	10544925	10547260	FBtr0445179	acal-RA	2R	10547054	10547058	2R_10547054_10547058	43.3514487368105	1.2315094060957	0.401762171311166	3.06526968946983	0.00217473799153207	0.0180843583790167	4
2R	10557888	10617280	FBgn0263102	psq	2R	10569483	10569487	2R_10569483_10569487	500.323416852052	-0.69772460196762	0.248546166442006	-2.80722334991404	0.00499705813814302	0.0332104426772509	4
2R	10557888	10617280	FBgn0263102	psq	2R	10570135	10570139	2R_10570135_10570139	737.929848774219	-0.688149924655249	0.232859325321849	-2.95521737729042	0.00312448819339405	0.0236034735983802	4
2R	10557888	10617280	FBgn0263102	psq	2R	10582252	10582256	2R_10582252_10582256	26.6117043392364	2.30674230109044	0.721243308789718	3.19828589461893	0.00138247148512656	0.0129443780152126	4
2R	10557888	10617280	FBgn0263102	psq	2R	10613293	10613297	2R_10613293_10613297	9.37779292528229	2.22439589652578	0.727704423152847	3.05672993835654	0.00223765781622628	0.0184862616684164	4
2R	10557888	10617280	FBgn0263102	psq	2R	10613709	10613713	2R_10613709_10613713	18.3974485696579	2.37151926564007	0.583395730850025	4.06502677382417	4.80269483636219e-05	0.00106167802149979	4
2R	10617662	10641807	FBgn0033538	CG11883	2R	10618972	10618976	2R_10618972_10618976	89.4416259083682	2.74590716554707	0.604530177000135	4.5422168652905	5.56657325553821e-06	0.000216311273232212	4
2R	10617662	10641807	FBgn0033538	CG11883	2R	10637427	10637431	2R_10637427_10637431	37.0325974755122	1.60154956947835	0.580153134462811	2.76056350356754	0.00577017388476822	0.0369128458522646	4
2R	10673345	10721138	FBgn0024836	stan	2R	10684508	10684512	2R_10684508_10684512	51.9269464031483	2.66489991850148	0.581822674865785	4.58026136419696	4.64395220585522e-06	0.000189764460794944	4
2R	10673345	10721138	FBgn0024836	stan	2R	10701235	10701239	2R_10701235_10701239	204.668840407198	-0.99276860387677	0.318692810432936	-3.11512707967312	0.00183865677677259	0.0159849855040357	4
2R	10673345	10721138	FBgn0024836	stan	2R	10720477	10720481	2R_10720477_10720481	1348.131815627	-1.33013948404206	0.439860248109989	-3.02400476005154	0.00249452513680367	0.0200398164621435	4
2R	10673345	10721138	FBgn0024836	stan	2R	10720897	10720901	2R_10720897_10720901	1325.81785494054	-1.33075633054623	0.443498396560006	-3.00058882031647	0.00269458154576943	0.021179017097013	4
2R	10721335	10729203	FBgn0005586	Rab3	2R	10722523	10722527	2R_10722523_10722527	44.4375367018039	3.25149865042936	0.800373776571159	4.06247524045445	4.855509913226e-05	0.0010714101201974	4
2R	10721335	10729203	FBgn0005586	Rab3	2R	10725181	10725185	2R_10725181_10725185	738.847981204001	-1.09365969035388	0.353230886540072	-3.09616098712765	0.00196043893291937	0.0167669670885383	4
2R	10721335	10729203	FBgn0005586	Rab3	2R	10725619	10725623	2R_10725619_10725623	597.934038622214	-1.1896781845948	0.374325983469186	-3.17818756146469	0.00148198847066431	0.0136260532671835	4
2R	10725270	10727272	FBgn0033542	CG12309	2R	10725619	10725623	2R_10725619_10725623	597.934038622214	-1.1896781845948	0.374325983469186	-3.17818756146469	0.00148198847066431	0.0136260532671835	4
2R	10729578	10731528	FBgn0033543	CG12338	2R	10730761	10730765	2R_10730761_10730765	313.076999425966	-1.0622998730889	0.330799478475308	-3.21131060419187	0.00132131035648979	0.0125238986887078	4
2R	10740054	10798709	FBgn0053144	CG33144	2R	10791081	10791085	2R_10791081_10791085	35.5709388797299	2.34560241549394	0.841150882456747	2.78856322262083	0.00529424127909578	0.0346475550921066	4
2R	10800420	10808938	FBgn0027499	wde	2R	10801517	10801521	2R_10801517_10801521	110.18170184479	0.871488497382599	0.21411003894307	4.0702832136438	4.695601860264e-05	0.0010453166068539	4
2R	10819978	10821178	FBgn0029134	Prosbeta5	2R	10820237	10820241	2R_10820237_10820241	124.561786147329	0.777269940265234	0.282630714589259	2.75012551765587	0.00595724405875446	0.037799852094579	4
2R	10823405	10827644	FBgn0033557	CG12325	2R	10825409	10825413	2R_10825409_10825413	102.07693388088	1.65835539321376	0.437589201778493	3.78975392096905	0.000150796596002478	0.00248589553031353	4
2R	10827430	10835709	FBgn0033558	CG12344	2R	10828757	10828761	2R_10828757_10828761	102.710642090623	1.03079484899455	0.369148447097334	2.79235862184938	0.0052325327889946	0.0343552654303505	4
2R	10839102	10874771	FBgn0050015	CG30015	2R	10844165	10844169	2R_10844165_10844169	111.181818591539	0.877343776456507	0.310545677664659	2.82516821053263	0.00472558007436268	0.0319037758388165	4
2R	10977956	11116378	FBgn0040765	luna	2R	11019852	11019856	2R_11019852_11019856	38.7143944769986	1.43960444259698	0.508118062665369	2.83320855599077	0.00460833089726683	0.0313422827099245	4
2R	10977956	11116378	FBgn0040765	luna	2R	11056404	11056408	2R_11056404_11056408	49.5052783550332	4.158274908951	0.882154853720021	4.71376980063724	2.4317537424042e-06	0.000118945426126648	4
2R	11135923	11139315	FBgn0033578	BBS4	2R	11137255	11137259	2R_11137255_11137259	129.532177408729	2.36778194735652	0.416660494819603	5.68276084916972	1.32537542709047e-08	3.06811617285445e-06	4
2R	11139304	11172206	FBgn0033579	CG13229	2R	11140939	11140943	2R_11140939_11140943	159.922439909612	-1.68862343449274	0.38383792683007	-4.3993136593829	1.0859377624808e-05	0.000353145691062934	4
2R	11139304	11172206	FBgn0033579	CG13229	2R	11141198	11141202	2R_11141198_11141202	159.868426929254	-1.64421964675321	0.381914017624377	-4.30520894985936	1.6682819532078e-05	0.000487969043804197	4
2R	11159086	11217394	FBgn0003396	shn	2R	11176265	11176269	2R_11176265_11176269	22.0280126888627	2.65110608699537	0.736657933705253	3.59882920646873	0.000319653025445567	0.0043431003240697	4
2R	11219539	11222480	FBgn0037084	Syx6	2R	11220335	11220339	2R_11220335_11220339	47.1184674893322	1.80132290009081	0.523944241612418	3.43800495744988	0.000586016969811088	0.00685366205157294	4
2R	11219539	11222480	FBgn0037084	Syx6	2R	11222061	11222065	2R_11222061_11222065	169.497870802899	1.24515076163405	0.346798443767921	3.59041623170405	0.000330150324232628	0.00444724753141146	4
2R	11305511	11307528	FBgn0025373	Fpps	2R	11306788	11306792	2R_11306788_11306792	89.2592503938049	0.952148282302762	0.270817583741397	3.51582888063858	0.000438383433236944	0.00549539042583188	4
2R	11305511	11307528	FBgn0025373	Fpps	2R	11307367	11307371	2R_11307367_11307371	74.1757158242811	0.956823837226449	0.266753115760806	3.58692656502809	0.000334598504012216	0.00449227230427395	4
2R	11307879	11309829	FBgn0033616	CG7745	2R	11307990	11307994	2R_11307990_11307994	121.732526257623	0.723842925062744	0.245975918980104	2.94273898056375	0.00325322584138391	0.0243006948085036	4
2R	11370300	11371335	FBgn0021795	Tapdelta	2R	11370533	11370537	2R_11370533_11370537	284.081704365852	1.22252177715359	0.265963496268178	4.59657732849507	4.2948762233493e-06	0.000179629689155781	4
2R	11370300	11371335	FBgn0021795	Tapdelta	2R	11371015	11371019	2R_11371015_11371019	446.44843432366	0.958537478124988	0.258453159941153	3.70874737357916	0.000208287109094497	0.00316422349054922	4
2R	11373607	11377109	FBgn0033628	CG13203	2R	11375622	11375626	2R_11375622_11375626	152.757287406308	2.35479241732171	0.443567111480444	5.30876243160225	1.10372081896214e-07	1.33702222292866e-05	4
2R	11377193	11379177	FBgn0033629	Tsp47F	2R	11379077	11379081	2R_11379077_11379081	652.674853338369	0.8328901707142	0.311682153480739	2.67224209475205	0.00753462678419807	0.0449042634331527	4
2R	11380347	11384114	FBgn0033631	Sod3	2R	11380470	11380474	2R_11380470_11380474	98.3500257142756	1.89134503913482	0.427217357529277	4.4271259250163	9.54969871861329e-06	0.0003212906260267	4
2R	11380347	11384114	FBgn0033631	Sod3	2R	11383072	11383076	2R_11383072_11383076	157.94693512412	-1.01385627036262	0.379169542365938	-2.67388636765592	0.00749778521854089	0.0447430372246893	4
2R	11442505	11451604	FBgn0260499	qvr	2R	11443225	11443229	2R_11443225_11443229	64.7036460567131	1.96503228843535	0.42847530282232	4.58610397260215	4.51593773441723e-06	0.000186108112421892	4
2R	11442505	11451604	FBgn0260499	qvr	2R	11450337	11450341	2R_11450337_11450341	64.9007098501236	1.71376159517205	0.49502006057766	3.46200433407121	0.000536168520941935	0.00639842600095023	4
2R	11452043	11465270	FBgn0000581	E(Pc)	2R	11456711	11456715	2R_11456711_11456715	47.3930843478657	6.08247486729099	1.05997193845025	5.73833574894819	9.56114276572333e-09	2.45221277243047e-06	4
2R	11452043	11465270	FBgn0000581	E(Pc)	2R	11462338	11462342	2R_11462338_11462342	236.740816179781	0.668478011398469	0.217261413620891	3.07683725452015	0.00209209489577625	0.0175770031478524	4
2R	11452043	11465270	FBgn0000581	E(Pc)	2R	11462921	11462925	2R_11462921_11462925	119.644893757155	0.994656569495428	0.292444100831349	3.40118527495633	0.000670943372889433	0.00758278627647773	4
2R	11474465	11509695	FBgn0001269	inv	2R	11476443	11476447	2R_11476443_11476447	7.54453284286985	3.4166690918109	0.969794466496396	3.52308577729299	0.000426553284561403	0.00538108846374938	4
2R	11474465	11509695	FBgn0001269	inv	2R	11476734	11476738	2R_11476734_11476738	15.1494838653037	1.69973077976556	0.558275409330656	3.04460979537582	0.00232982371745029	0.0190454457720186	4
2R	11474465	11509695	FBgn0001269	inv	2R	11488450	11488454	2R_11488450_11488454	92.7395112532894	-0.853658193386342	0.314935841933254	-2.71057809154431	0.00671660303016542	0.0412980239098277	4
2R	11474465	11509695	FBgn0001269	inv	2R	11490248	11490252	2R_11490248_11490252	75.0397308172007	-0.88490086988964	0.298993327064111	-2.95960073282805	0.00308037978177685	0.0233515868639932	4
2R	11474465	11509695	FBgn0001269	inv	2R	11502612	11502616	2R_11502612_11502616	22.2660418625849	-2.43179422149671	0.342877721959838	-7.09230744883902	1.31894085381528e-12	3.48190758701607e-09	4
2R	11524006	11528210	FBgn0000577	en	2R	11525924	11525928	2R_11525924_11525928	84.3813287592391	0.815878449096907	0.27078023034554	3.01306505299805	0.00258623472208875	0.0205664842433561	4
2R	11524006	11528210	FBgn0000577	en	2R	11528102	11528106	2R_11528102_11528106	35.3078767545651	1.0795177023241	0.302018353689684	3.57434470169082	0.00035110613049181	0.00465361068688927	4
2R	11577485	11616045	FBgn0033636	tou	2R	11604231	11604235	2R_11604231_11604235	79.3380452364671	2.91082078915843	0.782880642953458	3.71809012696649	0.000200734658919586	0.00307705507885123	4
2R	11577485	11616045	FBgn0033636	tou	2R	11614735	11614739	2R_11614735_11614739	12.447907035625	4.88779842166011	1.24846785770174	3.91503745291278	9.03901755535355e-05	0.0017012565747951	4
2R	11619479	11640941	FBgn0033638	CG9005	2R	11635393	11635397	2R_11635393_11635397	461.905360588397	-1.08553325872885	0.271594385085202	-3.99689138782564	6.41797294173068e-05	0.00131822342004265	4
2R	11641477	11651616	FBgn0033639	CG9003	2R	11641747	11641751	2R_11641747_11641751	169.731558060611	1.39166994549131	0.412876520009584	3.37066865768731	0.000749859892282079	0.00823128645115748	4
2R	11688569	11690863	FBgn0010516	wal	2R	11690335	11690339	2R_11690335_11690339	54.1870014589883	5.01763260787036	1.08335778877705	4.63155631486669	3.62927250668185e-06	0.00015890576597679	4
2R	11756817	11814424	FBgn0033652	ths	2R	11757149	11757153	2R_11757149_11757153	68.5134601211443	2.12273436908126	0.488886000877176	4.34198231340757	1.41202902509622e-05	0.000430118525978494	4
2R	11891135	11895762	FBgn0000556	Ef1alpha48D	2R	11895317	11895321	2R_11895317_11895321	28.8090695266242	2.78757102655959	0.864383250708788	3.22492485164862	0.00126005739631695	0.012101959828557	4
2R	11891135	11895762	FBgn0000556	Ef1alpha48D	2R	11895621	11895625	2R_11895621_11895625	31.6906100020557	2.40809532706282	0.800608713994653	3.00783052316228	0.00263119827461139	0.0208208500065734	4
2R	11891135	11895762	FBgn0000556	Ef1alpha48D	2R	11895625	11895629	2R_11895625_11895629	21.3286682780454	2.70183873617912	0.842279563719709	3.20776954892168	0.00133768640508721	0.0126402673874683	4
2R	11967343	11970115	FBgn0033669	PI31	2R	11969215	11969219	2R_11969215_11969219	117.970584513446	2.12106386657498	0.497502334039712	4.26342495592326	2.01317131754122e-05	0.000560595499481202	4
2R	12001473	12019846	FBgn0004839	otk	2R	12016783	12016787	2R_12016783_12016787	26.2590027497451	1.24265176421006	0.463886957173485	2.67878142507321	0.00738906100526997	0.0442961703622156	4
2R	12025614	12027707	FBgn0259985	Mppe	2R	12026952	12026956	2R_12026952_12026956	39.3549104965516	2.02709475692278	0.642598602133342	3.15452718103197	0.00160758402775687	0.0144706506692992	4
2R	12027985	12033725	FBgn0260012	pds5	2R	12028117	12028121	2R_12028117_12028121	107.349094204803	1.13154020250587	0.34873878237908	3.24466408578523	0.00117589247928771	0.0114861917902073	4
2R	12039041	12042623	FBgn0004463	RpIII128	2R	12039631	12039635	2R_12039631_12039635	3.79576125268379	5.06763450769298	1.41892763531451	3.57145380889683	0.000355005164603428	0.00469338060805495	4
2R	12044612	12050172	FBgn0024732	Drep1	2R	12048184	12048188	2R_12048184_12048188	403.499088342341	-1.15215481246284	0.340300704697236	-3.38569622853971	0.00070997928561432	0.00790805449468604	4
2R	12085194	12119340	FBgn0086677	jeb	2R	12108773	12108777	2R_12108773_12108777	211.620364729307	1.36530845535127	0.283140610365564	4.82201565359525	1.42114790051944e-06	8.04606726849275e-05	4
2R	12085194	12119340	FBgn0086677	jeb	2R	12113667	12113671	2R_12113667_12113671	322.219273482185	-1.56301928143423	0.338752812982194	-4.61404074456021	3.94914954845401e-06	0.000169234909596598	4
2R	12143191	12144552	FBgn0033685	OSCP1	2R	12144130	12144134	2R_12144130_12144134	465.063806458426	-0.840739023136027	0.240782133875211	-3.49170019222337	0.000479956644746339	0.00587497597512563	4
2R	12143191	12144552	FBgn0033685	OSCP1	2R	12144415	12144419	2R_12144415_12144419	448.951769467241	-0.934774089561102	0.245338155763088	-3.81014557908299	0.000138884985311302	0.00234557643047124	4
2R	12143191	12144552	FBgn0033685	OSCP1	2R	12144419	12144423	2R_12144419_12144423	172.348650085844	-1.00399302041159	0.322874109394911	-3.1095494844512	0.00187372895295982	0.0162138998551524	4
2R	12145710	12152752	FBgn0033686	Hen1	2R	12146543	12146547	2R_12146543_12146547	287.543639251028	-0.6524290290111	0.193956255951793	-3.36379471654298	0.000768787040007897	0.00838082648673685	4
2R	12146024	12151057	FBgn0027504	CG8878	2R	12146543	12146547	2R_12146543_12146547	287.543639251028	-0.6524290290111	0.193956255951793	-3.36379471654298	0.000768787040007897	0.00838082648673685	4
2R	12154258	12162998	FBgn0033688	Prp8	2R	12161100	12161104	2R_12161100_12161104	111.119131016697	1.66240940796053	0.298242855277301	5.57401251545441	2.48937838776946e-08	4.72865323653026e-06	4
2R	12166295	12174264	FBgn0014184	Oda	2R	12168017	12168021	2R_12168017_12168021	73.1167591762193	2.07102369934098	0.453804055184679	4.56369588521672	5.0260870111992e-06	0.000200834674009621	4
2R	12174802	12177516	FBgn0010621	Cct5	2R	12175649	12175653	2R_12175649_12175653	172.194862917223	0.666296139874706	0.206967870745227	3.21932161487472	0.00128494280314881	0.0122766827756109	4
2R	12192374	12198854	FBgn0033698	CG8858	2R	12198585	12198589	2R_12198585_12198589	52.2300511192106	2.16370970496209	0.431702083708482	5.01204369081339	5.38549716433855e-07	4.08079750199157e-05	4
2R	12259398	12278809	FBgn0000253	Cam	2R	12262179	12262183	2R_12262179_12262183	88.4061381345798	2.25401352587706	0.782505342642577	2.88050880044486	0.0039703386794728	0.0281248621728171	4
2R	12259398	12278809	FBgn0000253	Cam	2R	12262418	12262422	2R_12262418_12262422	227.016098954717	-1.14123461094614	0.349401498755651	-3.26625562572142	0.0010897982413484	0.0108634566536808	4
2R	12259398	12278809	FBgn0000253	Cam	2R	12262782	12262786	2R_12262782_12262786	223.723040960933	-1.19878707752231	0.381335562762194	-3.14365402701738	0.00166852579975264	0.0148710796966428	4
2R	12259398	12278809	FBgn0000253	Cam	2R	12264894	12264898	2R_12264894_12264898	596.008944529962	-1.05704295829533	0.340386064869848	-3.10542371556694	0.00190006624754837	0.0163897201923391	4
2R	12259398	12278809	FBgn0000253	Cam	2R	12265333	12265337	2R_12265333_12265337	590.999368078367	-1.09177298943864	0.356165965443649	-3.06534900963571	0.00217416124919001	0.0180820590011548	4
2R	12259398	12278809	FBgn0000253	Cam	2R	12267027	12267031	2R_12267027_12267031	191.747476972154	1.42210177492151	0.321755808898595	4.41981694064675	9.87845447772188e-06	0.000329621786199401	4
2R	12259398	12278809	FBgn0000253	Cam	2R	12272617	12272621	2R_12272617_12272621	246.477182684397	-1.00756899153643	0.287240490834832	-3.50775403776829	0.000451906657163263	0.0056225069554337	4
2R	12259398	12278809	FBgn0000253	Cam	2R	12273100	12273104	2R_12273100_12273104	121.264378473811	1.56076009108172	0.329567281325951	4.73578592147347	2.18207829986793e-06	0.000109516370577921	4
2R	12259398	12278809	FBgn0000253	Cam	2R	12273650	12273654	2R_12273650_12273654	164.055322329479	1.38424449516362	0.234127534055538	5.91235243111243	3.37255957161666e-09	1.18741930975143e-06	4
2R	12259398	12278809	FBgn0000253	Cam	2R	12275126	12275130	2R_12275126_12275130	45.9787529219232	5.56419675241958	0.881413692666657	6.31280952260394	2.74014680540502e-10	1.94411672155814e-07	4
2R	12259398	12278809	FBgn0000253	Cam	2R	12276190	12276194	2R_12276190_12276194	52.9071725489851	1.77757181973492	0.663762328764872	2.67802456195823	0.00740577873653102	0.0443708803079778	4
2R	12259398	12278809	FBgn0000253	Cam	2R	12276248	12276252	2R_12276248_12276252	59.1620490141543	4.49273229328934	0.840305057452666	5.34654915312398	8.96469440908657e-08	1.14731951986372e-05	4
2R	12259398	12278809	FBgn0000253	Cam	2R	12277262	12277266	2R_12277262_12277266	120.94976514165	2.17696566520257	0.781102766319879	2.78704129478279	0.00531917002792231	0.0347671417233244	4
2R	12279771	12300795	FBgn0261611	CG42700	2R	12290710	12290714	2R_12290710_12290714	36.6941761653048	2.17256813186045	0.60776028819063	3.57471222466415	0.000350613320861148	0.00464805986552705	4
2R	12322507	12326258	FBgn0033713	CG8841	2R	12323112	12323116	2R_12323112_12323116	185.942856783717	2.73960506457948	0.446922142326066	6.12993809239534	8.79132745341437e-10	4.6206639430919e-07	4
2R	12336733	12336804	FBgn0011877	tRNA:HPsi	2R	12336737	12336741	2R_12336737_12336741	103.643751939267	-1.17589307740109	0.271103647594457	-4.33742993808813	1.44158464850518e-05	0.000436782401716358	4
2R	12337797	12339544	FBgn0033716	Den1	2R	12338065	12338069	2R_12338065_12338069	139.67761558838	1.47352975580286	0.333093761061037	4.42376870437044	9.69938616185103e-06	0.00032500244528499	4
2R	12422931	12425459	FBgn0033734	CG8520	2R	12423550	12423554	2R_12423550_12423554	111.640130710879	0.672580751377029	0.200724181873089	3.35077091908279	0.000805869378897681	0.00868191210489356	4
2R	12428449	12431099	FBgn0033737	Nup54	2R	12430438	12430442	2R_12430438_12430442	91.1634161817683	6.6815764204681	0.927982813092381	7.20010793971779	6.0164912177126e-13	1.8780550707934e-09	4
2R	12428449	12431099	FBgn0033737	Nup54	2R	12430919	12430923	2R_12430919_12430923	101.342701338548	0.95251795048487	0.318324223763243	2.9922886144955	0.00276894351522636	0.0216145178297035	4
2R	12430595	12431296	FBgn0262840	CG43204	2R	12430919	12430923	2R_12430919_12430923	101.342701338548	0.95251795048487	0.318324223763243	2.9922886144955	0.00276894351522636	0.0216145178297035	4
2R	12437345	12452916	FBgn0033739	Dyb	2R	12442633	12442637	2R_12442633_12442637	651.827732437359	-0.650735538341566	0.236828796373515	-2.74770445277802	0.00600140789215261	0.0380083226867318	4
2R	12437345	12452916	FBgn0033739	Dyb	2R	12443356	12443360	2R_12443356_12443360	305.962522967463	-1.15922298758081	0.194395375023858	-5.96322308305195	2.47310409438006e-09	9.53681942395931e-07	4
2R	12465678	12471775	FBgn0033740	dgt5	2R	12466712	12466716	2R_12466712_12466716	112.899825628561	-0.78331630450467	0.275682864470412	-2.84136740239341	0.00449205279803668	0.0307417732312887	4
2R	12465678	12471775	FBgn0033740	dgt5	2R	12467450	12467454	2R_12467450_12467454	25.8799796957516	1.93444546585053	0.48985998837987	3.9489762620711	7.84861334460978e-05	0.00153227249343276	4
2R	12465678	12471775	FBgn0033740	dgt5	2R	12469075	12469079	2R_12469075_12469079	330.402238078081	-1.47127971812339	0.326140789264673	-4.51117973143005	6.44680654950051e-06	0.000241638657436865	4
2R	12468651	12471722	FBgn0033741	CG8545	2R	12469075	12469079	2R_12469075_12469079	330.402238078081	-1.47127971812339	0.326140789264673	-4.51117973143005	6.44680654950051e-06	0.000241638657436865	4
2R	12474424	12487986	FBgn0033744	Dh44-R2	2R	12475072	12475076	2R_12475072_12475076	37.0777425163046	3.64617190130988	0.642353464440808	5.67627031401473	1.37663183387104e-08	3.12660328948507e-06	4
2R	12487451	12507333	FBgn0045063	fdl	2R	12499734	12499738	2R_12499734_12499738	20.4985564211764	2.27093762208077	0.658998796536981	3.4460421384902	0.000568861647320736	0.00669678069699696	4
2R	12495672	12501459	FBgn0050044	s-cup	2R	12499734	12499738	2R_12499734_12499738	20.4985564211764	2.27093762208077	0.658998796536981	3.4460421384902	0.000568861647320736	0.00669678069699696	4
2R	12519166	12521624	FBgn0033752	CG8569	2R	12520386	12520390	2R_12520386_12520390	151.770541926541	-0.738118053777252	0.275351427413001	-2.68064001233647	0.00734815173430875	0.0441185567301699	4
2R	12612740	12623197	FBgn0004435	Galphaq	2R	12616037	12616041	2R_12616037_12616041	106.118363550891	-1.22695540023934	0.319728620613149	-3.83749004980031	0.000124298269243319	0.00215891173160052	4
2R	12612740	12619820	FBgn0266487	CG45086	2R	12616037	12616041	2R_12616037_12616041	106.118363550891	-1.22695540023934	0.319728620613149	-3.83749004980031	0.000124298269243319	0.00215891173160052	4
2R	12691308	12692690	FBgn0033769	CG8768	2R	12692449	12692453	2R_12692449_12692453	107.628108507857	-1.24779323470041	0.365914107104079	-3.41007140876778	0.000649458724375365	0.00740979446082447	4
2R	12705172	12751545	FBgn0261545	CG42663	2R	12743863	12743867	2R_12743863_12743867	30.1323693201388	1.90014310794577	0.46393080445387	4.09574680039318	4.20809657871595e-05	0.000964816582474427	4
2R	12757546	12759724	FBgn0020930	Dgkepsilon	2R	12758425	12758429	2R_12758425_12758429	19.617318501194	3.98056198353525	1.36991913359041	2.9056912090151	0.003664428811217	0.0265282815600114	4
2R	12757546	12759724	FBgn0020930	Dgkepsilon	2R	12758749	12758753	2R_12758749_12758753	177.82876431789	1.74604668704632	0.636777911604652	2.74200259655107	0.00610658588842484	0.038507702454849	4
2R	12759693	12760999	FBgn0086904	Nacalpha	2R	12760698	12760702	2R_12760698_12760702	150.274284737628	1.01371372991736	0.255964125191416	3.96037424838065	7.48323920510471e-05	0.00147864739840622	4
2R	12780541	12802010	FBgn0003326	sca	2R	12798519	12798523	2R_12798519_12798523	96.0943154135813	1.07124257212765	0.272297317018935	3.93409154322719	8.35119526162475e-05	0.00160453297428048	4
2R	12783611	12799259	FBgn0266630	CR45137	2R	12798519	12798523	2R_12798519_12798523	96.0943154135813	1.07124257212765	0.272297317018935	3.93409154322719	8.35119526162475e-05	0.00160453297428048	4
2R	12783611	12799259	FBtr0344918	CR45137-RA	2R	12798519	12798523	2R_12798519_12798523	96.0943154135813	1.07124257212765	0.272297317018935	3.93409154322719	8.35119526162475e-05	0.00160453297428048	4
2R	12915994	12923734	FBgn0010488	NAT1	2R	12917318	12917322	2R_12917318_12917322	72.2639655800137	1.31344413220818	0.362496646829901	3.62332767404744	0.000290836996276835	0.00405312794223356	4
2R	12996501	13007911	FBgn0265623	Su(z)2	2R	13006379	13006383	2R_13006379_13006383	52.0274343942189	3.04154592882445	0.741683808138751	4.10086602329527	4.11606826490723e-05	0.00094881600986916	4
2R	13055246	13079539	FBgn0033791	Drl-2	2R	13063489	13063493	2R_13063489_13063493	53.6688413055015	5.51180826939291	0.980295631800129	5.62259801083833	1.88106778448391e-08	3.92774825588914e-06	4
2R	13110769	13126014	FBgn0033792	CG13325	2R	13122399	13122403	2R_13122399_13122403	174.025834488543	-0.801976606177805	0.238442690097102	-3.36339355109277	0.000769905217257951	0.00839015748595939	4
2R	13176094	13190086	FBgn0033802	CG17724	2R	13184040	13184044	2R_13184040_13184044	351.188405034865	0.803910209830233	0.282694235002049	2.84374461978118	0.0044586769043247	0.0305746718230387	4
2R	13176094	13190086	FBgn0033802	CG17724	2R	13185208	13185212	2R_13185208_13185212	168.97938076597	1.70656877732138	0.577198969090517	2.9566386440544	0.00311012372138059	0.023528985878686	4
2R	13176553	13198337	FBgn0053182	Kdm4B	2R	13184040	13184044	2R_13184040_13184044	351.188405034865	0.803910209830233	0.282694235002049	2.84374461978118	0.0044586769043247	0.0305746718230387	4
2R	13176553	13198337	FBgn0053182	Kdm4B	2R	13185208	13185212	2R_13185208_13185212	168.97938076597	1.70656877732138	0.577198969090517	2.9566386440544	0.00311012372138059	0.023528985878686	4
2R	13176553	13198337	FBgn0053182	Kdm4B	2R	13195106	13195110	2R_13195106_13195110	21.5777334518379	1.57563181137802	0.531280954169116	2.9657223715881	0.00301972950701886	0.023021356471618	4
2R	13176553	13190086	FBgn0028991	seq	2R	13184040	13184044	2R_13184040_13184044	351.188405034865	0.803910209830233	0.282694235002049	2.84374461978118	0.0044586769043247	0.0305746718230387	4
2R	13176553	13190086	FBgn0028991	seq	2R	13185208	13185212	2R_13185208_13185212	168.97938076597	1.70656877732138	0.577198969090517	2.9566386440544	0.00311012372138059	0.023528985878686	4
2R	13202728	13206547	FBgn0005654	lat	2R	13206415	13206419	2R_13206415_13206419	29.4213800328817	1.4772038948131	0.394999092926921	3.73976528367978	0.000184192166567902	0.00288552320970601	4
2R	13202728	13206547	FBgn0085344	CG34315	2R	13206415	13206419	2R_13206415_13206419	29.4213800328817	1.4772038948131	0.394999092926921	3.73976528367978	0.000184192166567902	0.00288552320970601	4
2R	13220283	13221015	FBgn0040754	CG17059	2R	13220849	13220853	2R_13220849_13220853	45.3285933849035	2.74364745517667	0.50867528361074	5.39371096567024	6.90172061986555e-08	9.58021701053832e-06	4
2R	13222433	13228202	FBgn0011763	Dp	2R	13223772	13223776	2R_13223772_13223776	87.4315838054289	1.73825924920966	0.501911580370242	3.46327783058405	0.000533637078403245	0.00637326806347556	4
2R	13222433	13228202	FBgn0011763	Dp	2R	13224962	13224966	2R_13224962_13224966	70.5751310021595	2.10854901212598	0.670455602696141	3.14494949948475	0.00166115502202446	0.014823750198371	4
2R	13228276	13230234	FBgn0033812	Pex13	2R	13229045	13229049	2R_13229045_13229049	262.668914591768	0.726928488317689	0.246292465581561	2.95148488038893	0.00316250028784615	0.0238035176192623	4
2R	13230583	13231663	FBgn0033813	fsd	2R	13230929	13230933	2R_13230929_13230933	106.543749026623	0.835965642601925	0.247850050361673	3.37286856057543	0.000743894543900922	0.00818405497442859	4
2R	13235980	13237055	FBgn0033815	CG4676	2R	13236035	13236039	2R_13236035_13236039	241.098141900832	1.04858389160953	0.326859980013107	3.20805224171977	0.00133637221140117	0.0126320461139292	4
2R	13267798	13295927	FBgn0052843	Dh31-R	2R	13268960	13268964	2R_13268960_13268964	40.6147665245047	3.61422417458336	0.728900107988587	4.9584629429633	7.10530878639907e-07	4.92073392370631e-05	4
2R	13414978	13439051	FBgn0259221	CG42321	2R	13415886	13415890	2R_13415886_13415890	466.249699802259	-0.81217147640706	0.266630956927882	-3.0460509378389	0.00231868549900457	0.018976212273539	4
2R	13414978	13439051	FBgn0259221	CG42321	2R	13418251	13418255	2R_13418251_13418255	669.232392192046	-0.902880846031389	0.292574719168851	-3.0859838081578	0.00202879869780536	0.0171880411296748	4
2R	13414978	13439051	FBgn0259221	CG42321	2R	13422221	13422225	2R_13422221_13422225	15.9732049554723	2.10645973342656	0.751390807190496	2.80341429954774	0.00505646686519035	0.033514772507162	4
2R	13414978	13439051	FBgn0259221	CG42321	2R	13427026	13427030	2R_13427026_13427030	394.590787447646	-0.687969330455573	0.225703439140705	-3.04811186340271	0.00230284186077478	0.0188826614988644	4
2R	13414978	13439051	FBgn0259221	CG42321	2R	13427628	13427632	2R_13427628_13427632	501.271992613381	-0.798059326814102	0.214543572269884	-3.71980068370536	0.000199380057951485	0.00306253703513526	4
2R	13414978	13439051	FBgn0259221	CG42321	2R	13431040	13431044	2R_13431040_13431044	100.550389161184	-1.50216575245584	0.389516112959494	-3.85649194597516	0.000115025886132629	0.00204093206142051	4
2R	13414978	13439051	FBgn0259221	CG42321	2R	13432370	13432374	2R_13432370_13432374	52.1754836463969	-2.13201400875427	0.593600710918323	-3.59166350299002	0.000328573931388581	0.00443254441730509	4
2R	13414978	13439051	FBgn0259221	CG42321	2R	13434343	13434347	2R_13434343_13434347	26.5284311968549	5.7904786933803	1.20737148204939	4.79593793581371	1.61915410740051e-06	8.83301709178741e-05	4
2R	13414978	13439051	FBgn0259221	CG42321	2R	13437558	13437562	2R_13437558_13437562	265.818259958491	-0.82050144861391	0.216589382345212	-3.78828103081318	0.000151693205351928	0.00249713805483959	4
2R	13430984	13431057	FBgn0011882	tRNA:I:49Fb	2R	13431040	13431044	2R_13431040_13431044	100.550389161184	-1.50216575245584	0.389516112959494	-3.85649194597516	0.000115025886132629	0.00204093206142051	4
2R	13434207	13435045	FBgn0019928	Ser8	2R	13434343	13434347	2R_13434343_13434347	26.5284311968549	5.7904786933803	1.20737148204939	4.79593793581371	1.61915410740051e-06	8.83301709178741e-05	4
2R	13439314	13450475	FBgn0013765	cnn	2R	13448496	13448500	2R_13448496_13448500	38.5014583120066	5.18757489158459	0.958111331892393	5.41437588608671	6.1502845851102e-08	8.90101856742345e-06	4
2R	13453640	13483229	FBgn0000119	arr	2R	13476091	13476095	2R_13476091_13476095	91.8304218636827	0.701440348933058	0.255761374595725	2.74255778473902	0.00609627226645558	0.03845592908325	4
2R	13486634	13494862	FBgn0033844	bbc	2R	13490215	13490219	2R_13490215_13490219	95.1384432289012	1.50703921865037	0.493414289876122	3.05430801168879	0.00225580347284827	0.0185971553763248	4
2R	13506430	13513112	FBgn0033846	mip120	2R	13507066	13507070	2R_13507066_13507070	158.512063473597	1.53756923799509	0.517358624324303	2.97196019492906	0.00295905045023396	0.022676957767775	4
2R	13506430	13513112	FBgn0033846	mip120	2R	13508016	13508020	2R_13508016_13508020	120.248652825092	1.30202206933842	0.423311455783497	3.07580163860329	0.00209937459811904	0.0176225468019854	4
2R	13507557	13509332	FBgn0024556	EfTuM	2R	13508016	13508020	2R_13508016_13508020	120.248652825092	1.30202206933842	0.423311455783497	3.07580163860329	0.00209937459811904	0.0176225468019854	4
2R	13548244	13553240	FBgn0053156	CG33156	2R	13551567	13551571	2R_13551567_13551571	92.5835392101226	0.899339650199543	0.242434948197818	3.70961223571494	0.000207576923010393	0.00315586953679213	4
2R	13548244	13553240	FBgn0053156	CG33156	2R	13552313	13552317	2R_13552313_13552317	152.056132023188	0.740985032761593	0.206529075852639	3.58780006980854	0.000333479840319512	0.00448029375958283	4
2R	13548244	13553240	FBgn0053156	CG33156	2R	13552778	13552782	2R_13552778_13552782	100.472368571437	1.13054177760531	0.227913130633482	4.96040651305603	7.03458102664363e-07	4.89412681889595e-05	4
2R	13548244	13553240	FBgn0053156	CG33156	2R	13553145	13553149	2R_13553145_13553149	40.8769190964572	1.40436526848933	0.459363258614768	3.05719981333349	0.00223415292932943	0.0184632654377322	4
2R	13580313	13593339	FBgn0027581	CG6191	2R	13591393	13591397	2R_13591393_13591397	669.920403346892	-1.0603177469423	0.267021497353217	-3.97090780125356	7.15992859632277e-05	0.00142988527988543	4
2R	13580586	13593339	FBgn0266489	CG45088	2R	13591393	13591397	2R_13591393_13591397	669.920403346892	-1.0603177469423	0.267021497353217	-3.97090780125356	7.15992859632277e-05	0.00142988527988543	4
2R	13623044	13749367	FBgn0000633	fas	2R	13651406	13651410	2R_13651406_13651410	11.6900454246833	1.73610536438045	0.547512148178623	3.17089834473235	0.00151968313815633	0.0138875252132941	4
2R	13623044	13749367	FBgn0000633	fas	2R	13654411	13654415	2R_13654411_13654415	186.038220622732	-0.883988072555873	0.270041125971995	-3.27353127925984	0.00106212634431201	0.0106648352631693	4
2R	13623044	13749367	FBgn0000633	fas	2R	13657376	13657380	2R_13657376_13657380	158.38565725265	-0.67776567646128	0.224699714036151	-3.01631748562099	0.0025586520160789	0.0204076656064945	4
2R	13623044	13749367	FBgn0000633	fas	2R	13665005	13665009	2R_13665005_13665009	107.014326934373	-1.0058711420639	0.355233715725475	-2.83157565719703	0.00463192741199636	0.0314526241698962	4
2R	13623044	13749367	FBgn0000633	fas	2R	13665264	13665268	2R_13665264_13665268	233.290292399802	-0.938222584461913	0.321563060142446	-2.91769391685195	0.0035263030890738	0.02579170887792	4
2R	13665114	13667756	FBgn0033863	CG13337	2R	13665264	13665268	2R_13665264_13665268	233.290292399802	-0.938222584461913	0.321563060142446	-2.91769391685195	0.0035263030890738	0.02579170887792	4
2R	13805794	13819571	FBgn0261041	stj	2R	13806537	13806541	2R_13806537_13806541	11.1516484315682	2.65204770982835	0.736937406201665	3.5987421557247	0.000319760025137386	0.00434432351774235	4
2R	13805794	13819571	FBgn0261041	stj	2R	13806565	13806569	2R_13806565_13806569	39.401420463172	2.15448244276192	0.596914728640858	3.60936384945226	0.000306948825630439	0.00421433509647962	4
2R	13805794	13819571	FBgn0261041	stj	2R	13808000	13808004	2R_13808000_13808004	56.6690289222127	1.41659082937711	0.359322920605271	3.94238927756374	8.06738966663289e-05	0.00156428288960292	4
2R	13819624	13824553	FBgn0000662	fl(2)d	2R	13824097	13824101	2R_13824097_13824101	274.78920467845	1.59271244687265	0.544502418423151	2.92507873791462	0.00344369077948417	0.0253409862775956	4
2R	13826371	13833503	FBgn0033872	CG6329	2R	13831794	13831798	2R_13831794_13831798	40.3340472931345	5.65021730587603	1.39452412634812	4.05171714072269	5.08431096332287e-05	0.00110923910526632	4
2R	13841761	13846255	FBgn0033876	Syngr	2R	13842723	13842727	2R_13842723_13842727	153.914586446734	-0.833548607722704	0.299606563221379	-2.78214401834314	0.00540010708391162	0.0351497156598969	4
2R	13841761	13846255	FBgn0033876	Syngr	2R	13843028	13843032	2R_13843028_13843032	134.73985481532	-1.16885878907842	0.315507203626718	-3.70469762858828	0.00021164304502023	0.00320152475477561	4
2R	13841761	13846255	FBgn0033876	Syngr	2R	13845509	13845513	2R_13845509_13845513	30.5810244840102	2.4939125896734	0.737643292899827	3.38091949547771	0.00072243705738366	0.00801134559206963	4
2R	13846393	13849832	FBgn0050484	CG30484	2R	13846752	13846756	2R_13846752_13846756	47.8042857557595	3.05857300424621	0.768415890353545	3.98036147175324	6.88105546763328e-05	0.00138591252130449	4
2R	13860349	13862002	FBgn0033883	CG16935	2R	13861111	13861115	2R_13861111_13861115	52.7696532402901	1.45424503411681	0.354842438534041	4.09828384712023	4.16224673624247e-05	0.00095678969339521	4
2R	13860349	13862002	FBgn0033883	CG16935	2R	13861122	13861126	2R_13861122_13861126	73.76991681591	0.818112196115532	0.292805348865897	2.79404798882353	0.00520527535557418	0.0342263435345815	4
2R	13864237	13942110	FBgn0013733	shot	2R	13865983	13865987	2R_13865983_13865987	85.5373550549123	0.805864515553331	0.263844289315293	3.05431858178414	0.00225572398708794	0.0185971553763248	4
2R	13864237	13942110	FBgn0013733	shot	2R	13866748	13866752	2R_13866748_13866752	36.852484730036	3.73348584560658	0.515897494652846	7.23687531787472	4.59139877618925e-13	1.54635894256382e-09	4
2R	13864237	13942110	FBgn0013733	shot	2R	13867013	13867017	2R_13867013_13867017	78.7283349782386	2.81027718612651	0.361805807384288	7.76736339984064	8.01366863473299e-15	4.88383494862094e-11	4
2R	13864237	13942110	FBgn0013733	shot	2R	13871326	13871330	2R_13871326_13871330	196.583346605481	-1.540661780387	0.300314527887334	-5.13016067262985	2.89494971604614e-07	2.63140237612938e-05	4
2R	13864237	13942110	FBgn0013733	shot	2R	13895203	13895207	2R_13895203_13895207	614.552446068058	-1.20349829181877	0.220997049841497	-5.44576632440089	5.15828189823242e-08	7.90488762042387e-06	4
2R	13864237	13942110	FBgn0013733	shot	2R	13940566	13940570	2R_13940566_13940570	24.5224003365654	4.82995246439435	1.00451369326604	4.80824950100026	1.52257662980317e-06	8.45390031390323e-05	4
2R	13864237	13942110	FBgn0013733	shot	2R	13941915	13941919	2R_13941915_13941919	115.200828294004	1.66026658800215	0.323458865725634	5.13285231578854	2.85383836180827e-07	2.60885672300675e-05	4
2R	13943387	13958089	FBgn0262739	AGO1	2R	13951564	13951568	2R_13951564_13951568	86.2579285057693	3.18224991194813	0.571597300232685	5.56729346106551	2.58726462444064e-08	4.83744778911851e-06	4
2R	13943387	13958089	FBgn0262739	AGO1	2R	13952453	13952457	2R_13952453_13952457	62.0392517935337	2.25230212818389	0.43653992985013	5.15944126567561	2.47687909855734e-07	2.35509614258221e-05	4
2R	13958545	13960404	FBgn0033886	Rpn13	2R	13959092	13959096	2R_13959092_13959096	44.2739902282537	3.34238118111752	0.627152655492212	5.32945392457008	9.85085070251142e-08	1.23359253875618e-05	4
2R	13958545	13960404	FBgn0033886	Rpn13	2R	13959847	13959851	2R_13959847_13959851	49.1577776437758	3.69553304910464	0.601828258860095	6.14051100907797	8.22564335440498e-10	4.38639286576441e-07	4
2R	13983395	13984893	FBgn0033891	CG8067	2R	13983920	13983924	2R_13983920_13983924	330.516021956628	-0.772133916747627	0.280940371510716	-2.74839074425505	0.00598885904996706	0.0379513843797229	4
2R	13983395	13984893	FBgn0033891	CG8067	2R	13984215	13984219	2R_13984215_13984219	330.134488663717	-0.786512128802983	0.279041167961575	-2.81862398494293	0.0048229980384492	0.032366259501694	4
2R	13991203	14060356	FBgn0002643	mam	2R	14041148	14041152	2R_14041148_14041152	69.093869057295	1.47121499618246	0.382984338263276	3.84144950379432	0.000122309899746527	0.00213393300925091	4
2R	13991203	14060356	FBgn0002643	mam	2R	14041653	14041657	2R_14041653_14041657	123.066710210588	1.16728077970394	0.312820822364876	3.73146765256698	0.000190367457265732	0.00295962195284049	4
2R	13991203	14060356	FBgn0002643	mam	2R	14053602	14053606	2R_14053602_14053606	22.8553046735754	2.21079678676687	0.748426056667725	2.95392813634812	0.00313757059583928	0.0236754386918672	4
2R	13991203	14060356	FBgn0002643	mam	2R	14053688	14053692	2R_14053688_14053692	128.957954019828	2.44593608657256	0.91412316360695	2.67571831012506	0.00745692904759939	0.0445750907692604	4
2R	14060456	14140902	FBgn0040752	Prosap	2R	14137805	14137809	2R_14137805_14137809	257.451753510637	-0.836678309497334	0.261837911488991	-3.19540552679864	0.00139634489245428	0.0130430065118266	4
2R	14170462	14172998	FBgn0033906	CG8331	2R	14171214	14171218	2R_14171214_14171218	563.22383332304	-0.840463692310209	0.26204594646403	-3.20731422733751	0.00133980562953073	0.0126537527915727	4
2R	14170462	14172998	FBgn0033906	CG8331	2R	14171673	14171677	2R_14171673_14171677	139.870751303707	-1.17569407932497	0.34500452878668	-3.4077641921388	0.000654974696312728	0.00745508463033578	4
2R	14170462	14172998	FBgn0033906	CG8331	2R	14171867	14171871	2R_14171867_14171871	100.316358092405	-1.03765857654536	0.337299775247689	-3.07636901264869	0.00209538345744252	0.0175953917492558	4
2R	14173693	14182838	FBgn0000289	cg	2R	14175965	14175969	2R_14175965_14175969	89.8140249475505	2.83953943698083	0.969111447276698	2.93004426370179	0.0033891372329735	0.0250511745271544	4
2R	14173693	14182838	FBgn0000289	cg	2R	14176430	14176434	2R_14176430_14176434	90.1809159736459	3.28534873892396	1.02486511554731	3.20564012676877	0.00134762413260792	0.0127046246355145	4
2R	14173693	14182838	FBgn0000289	cg	2R	14181977	14181981	2R_14181977_14181981	54.3996637678436	3.53880718539887	0.671450304706172	5.27039329730808	1.36131745667998e-07	1.54385583288274e-05	4
2R	14252598	14256192	FBgn0001220	Hsc70-5	2R	14253461	14253465	2R_14253461_14253465	126.993124908943	0.954423828850133	0.295603584541285	3.22872887462173	0.00124341717088328	0.0119785484654862	4
2R	14276130	14300095	FBgn0263397	Ih	2R	14296759	14296763	2R_14296759_14296763	485.901102847999	-1.61674436760013	0.402721020160758	-4.01455172852602	5.955888100646e-05	0.00124835648689302	4
2R	14276130	14300095	FBgn0263397	Ih	2R	14297051	14297055	2R_14297051_14297055	657.613045156516	-1.37374697132124	0.370157202143235	-3.71125284978154	0.000206235969234724	0.00314107959235969	4
2R	14276130	14300095	FBgn0263397	Ih	2R	14298093	14298097	2R_14298093_14298097	340.507350456529	-1.05288990238059	0.383176115416811	-2.74779627439795	0.00599972756182013	0.038003890467365	4
2R	14276130	14300095	FBgn0263397	Ih	2R	14299001	14299005	2R_14299001_14299005	36.0472888261486	2.52911571079085	0.704341971693908	3.59074968187463	0.000329728193762464	0.00444371356524725	4
2R	14300103	14302353	FBgn0033921	tej	2R	14301193	14301197	2R_14301193_14301197	133.713838487106	-1.83808552102604	0.513365518367666	-3.58046159171452	0.000342987759774383	0.00457414310891827	4
2R	14300103	14302353	FBgn0033921	tej	2R	14302072	14302076	2R_14302072_14302076	488.142430471164	-1.08905908444411	0.338443499697044	-3.21784606712487	0.00129157113443609	0.0123191129026233	4
2R	14427336	14432337	FBgn0013725	phyl	2R	14429623	14429627	2R_14429623_14429627	449.985817062213	-1.40705911738042	0.366517058843206	-3.83900035054671	0.000123536254271984	0.00214932257942319	4
2R	14481187	14497312	FBgn0267824	PRAS40	2R	14481585	14481589	2R_14481585_14481589	16.1552692906679	2.46167585626633	0.553564907771038	4.44695070389923	8.70978151978787e-06	0.000301431924950106	4
2R	14526267	14587917	FBgn0265974	ttv	2R	14526753	14526757	2R_14526753_14526757	596.505180761358	-1.5996418875629	0.397323607879615	-4.02604289259241	5.67233463388645e-05	0.00120350916961879	4
2R	14526267	14587917	FBgn0265974	ttv	2R	14527157	14527161	2R_14527157_14527161	578.350919807115	-1.19145643297935	0.367083004467782	-3.24574120424559	0.00117145279322807	0.0114542647553606	4
2R	14526267	14587917	FBgn0265974	ttv	2R	14541707	14541711	2R_14541707_14541711	26.9286832583931	2.92436582530069	0.658672609221786	4.43978660165602	9.004812259068e-06	0.000308297523459995	4
2R	14526267	14587917	FBgn0265974	ttv	2R	14563748	14563752	2R_14563748_14563752	17.5691075339386	3.52912124054406	0.765058201239485	4.6128794316909	3.97128686025725e-06	0.000169842350860299	4
2R	14526267	14587917	FBgn0265974	ttv	2R	14582347	14582351	2R_14582347_14582351	61.5372264303655	1.05992085200553	0.375118225705303	2.82556479363978	0.00471973414035261	0.0318721514748104	4
2R	14645270	14646344	FBgn0033951	CG10139	2R	14646063	14646067	2R_14646063_14646067	92.0767699333511	-1.41266902768928	0.359010162726216	-3.93489982835554	8.32314028728235e-05	0.00160073956006758	4
2R	14671396	14713622	FBgn0020269	mspo	2R	14675394	14675398	2R_14675394_14675398	140.865808658405	1.02101733242861	0.255890866329114	3.99004992665673	6.60593885775988e-05	0.00134579959954657	4
2R	14671396	14713622	FBgn0020269	mspo	2R	14676658	14676662	2R_14676658_14676662	41.7228882613393	1.13985133965857	0.418190829405326	2.72567273002964	0.00641705903217596	0.0399367839215668	4
2R	14671396	14713622	FBgn0020269	mspo	2R	14680123	14680127	2R_14680123_14680127	83.8518303507916	2.75733824421419	0.763001406139418	3.6138049314556	0.000301736109968769	0.00416241345470471	4
2R	14671396	14713622	FBgn0020269	mspo	2R	14691590	14691594	2R_14691590_14691594	61.3146378652313	2.80690493892531	0.749959358597924	3.74274273231674	0.000182022562437059	0.00286222036931069	4
2R	14671396	14713622	FBgn0020269	mspo	2R	14698641	14698645	2R_14698641_14698645	47.4130971273916	1.68237599736654	0.572339365497767	2.93947280020372	0.00328771126097323	0.0244996886641266	4
2R	14671396	14713622	FBgn0020269	mspo	2R	14707507	14707511	2R_14707507_14707511	77.0048946451664	1.0906097226451	0.36175335328592	3.01478814982294	0.00257158807709556	0.0204833972480376	4
2R	14671396	14713622	FBgn0020269	mspo	2R	14708577	14708581	2R_14708577_14708581	86.01008191035	2.02934693065334	0.630910148588635	3.21653873407022	0.00129747017868992	0.0123583113627881	4
2R	14674465	14678136	FBgn0050479	CG30479	2R	14675394	14675398	2R_14675394_14675398	140.865808658405	1.02101733242861	0.255890866329114	3.99004992665673	6.60593885775988e-05	0.00134579959954657	4
2R	14674465	14678136	FBgn0050479	CG30479	2R	14676658	14676662	2R_14676658_14676662	41.7228882613393	1.13985133965857	0.418190829405326	2.72567273002964	0.00641705903217596	0.0399367839215668	4
2R	14674606	14678136	FBgn0050480	CG30480	2R	14675394	14675398	2R_14675394_14675398	140.865808658405	1.02101733242861	0.255890866329114	3.99004992665673	6.60593885775988e-05	0.00134579959954657	4
2R	14674606	14678136	FBgn0050480	CG30480	2R	14676658	14676662	2R_14676658_14676662	41.7228882613393	1.13985133965857	0.418190829405326	2.72567273002964	0.00641705903217596	0.0399367839215668	4
2R	14739359	14745335	FBgn0033958	CG12858	2R	14740800	14740804	2R_14740800_14740804	7.66195069598296	4.35302007792761	1.48729490718412	2.92680359281881	0.0034246507810813	0.0252431022392919	4
2R	14739359	14745335	FBgn0033958	CG12858	2R	14744927	14744931	2R_14744927_14744931	57.7150183918714	3.06010982963905	0.744587830382032	4.10980371257072	3.95995578441272e-05	0.000922466438297613	4
2R	14745961	14746714	FBgn0010388	Dro	2R	14746133	14746137	2R_14746133_14746137	12.6181199485705	3.6107338888137	0.840342791910917	4.29673928731273	1.733288494242e-05	0.000501140241884287	4
2R	14750166	14752910	FBgn0028689	Rpn6	2R	14752171	14752175	2R_14752171_14752175	325.111996204215	-0.595292146303362	0.197172858527099	-3.01913838826628	0.00253494709696356	0.0202754577441154	4
2R	14752521	14753269	FBgn0050476	ave	2R	14753043	14753047	2R_14753043_14753047	77.5873234988413	3.08049641913255	0.835964604010213	3.6849603492242	0.000228738247123718	0.00338945804624942	4
2R	14757064	14757846	FBgn0266723	Trs31	2R	14757539	14757543	2R_14757539_14757543	84.9703374559733	1.44663756782199	0.267771391769812	5.40250979860307	6.57148664932679e-08	9.32925129621899e-06	4
2R	14757907	14759602	FBgn0033963	CG12857	2R	14758213	14758217	2R_14758213_14758217	36.3893976911242	1.10656209242879	0.380772358566091	2.90609879508026	0.00365965880346219	0.0265050338398901	4
2R	14759646	14769423	FBgn0020767	Spred	2R	14762146	14762150	2R_14762146_14762150	86.8814108880277	1.57058462572201	0.352404974219287	4.45676066066168	8.32074118661397e-06	0.000291227999382192	4
2R	14759646	14769423	FBgn0020767	Spred	2R	14762533	14762537	2R_14762533_14762537	149.59793864468	3.44119014289085	0.527054181169698	6.52910130653698	6.61654885830581e-11	7.26866228312184e-08	4
2R	14759646	14769423	FBgn0020767	Spred	2R	14762952	14762956	2R_14762952_14762956	206.070261874566	1.83903668072086	0.299303600487651	6.14438542578355	8.02737079987103e-10	4.29857309501713e-07	4
2R	14759646	14769423	FBgn0020767	Spred	2R	14766770	14766774	2R_14766770_14766774	29.0722833418387	2.91011695511666	0.808305803154069	3.60026730447953	0.000317890209411706	0.00432672814856205	4
2R	14759646	14769423	FBgn0020767	Spred	2R	14767950	14767954	2R_14767950_14767954	44.4410448516555	2.53157808614403	0.674886336080283	3.75111770797932	0.000176048022073005	0.0027902139889718	4
2R	14769599	14771295	FBgn0259112	CR42254	2R	14770750	14770754	2R_14770750_14770754	18.3785693990396	2.29768162799842	0.75574798376027	3.04027490297251	0.00236362299595768	0.0192608448166983	4
2R	14769599	14771295	FBtr0347232	CR42254-RG	2R	14770750	14770754	2R_14770750_14770754	18.3785693990396	2.29768162799842	0.75574798376027	3.04027490297251	0.00236362299595768	0.0192608448166983	4
2R	14769599	14770890	FBtr0347231	CR42254-RF	2R	14770750	14770754	2R_14770750_14770754	18.3785693990396	2.29768162799842	0.75574798376027	3.04027490297251	0.00236362299595768	0.0192608448166983	4
2R	14770469	14772630	FBgn0015602	BEAF-32	2R	14770750	14770754	2R_14770750_14770754	18.3785693990396	2.29768162799842	0.75574798376027	3.04027490297251	0.00236362299595768	0.0192608448166983	4
2R	14770469	14772630	FBgn0015602	BEAF-32	2R	14771622	14771626	2R_14771622_14771626	222.489732191607	-0.658494689501109	0.227876994873614	-2.88969358169009	0.00385617500840694	0.027527176837211	4
2R	14860936	14871071	FBgn0264962	Pcf11	2R	14867790	14867794	2R_14867790_14867794	122.36278154563	-1.13488480471925	0.313640569931901	-3.61842476235028	0.000296401640298218	0.0041080869318439	4
2R	14901475	14928425	FBgn0027596	Kank	2R	14905895	14905899	2R_14905895_14905899	30.6132042795318	4.44800686236111	0.884086728343788	5.03118836620682	4.87448931459299e-07	3.78892736993769e-05	4
2R	14901475	14928425	FBgn0027596	Kank	2R	14907405	14907409	2R_14907405_14907409	52.5885215366605	1.94586093098112	0.470512418629776	4.13562076989986	3.53996380572929e-05	0.000848570233723255	4
2R	14901475	14928425	FBgn0027596	Kank	2R	14912613	14912617	2R_14912613_14912617	26.4977518543197	2.71539610733746	0.513798518157302	5.28494343867712	1.25743602455001e-07	1.46900207479653e-05	4
2R	14935660	14940722	FBgn0033984	Lap1	2R	14937937	14937941	2R_14937937_14937941	489.290405157238	-0.747177255189931	0.235495256846037	-3.17279110074995	0.00150981116464917	0.0138173443794294	4
2R	14944458	14962969	FBgn0261854	aPKC	2R	14946767	14946771	2R_14946767_14946771	180.026510404287	-0.894339379131368	0.315465278773902	-2.83498514513971	0.00458278165422899	0.0312099806663049	4
2R	14944458	14962969	FBgn0261854	aPKC	2R	14947037	14947041	2R_14947037_14947041	175.740952380359	-0.91737382557933	0.320939440128144	-2.85840165114342	0.0042578107275133	0.0295944784950094	4
2R	14944458	14962969	FBgn0261854	aPKC	2R	14956719	14956723	2R_14956719_14956723	34.0566516138275	1.80335548572928	0.525258401120158	3.43327299836322	0.000596341325279692	0.00694230163282348	4
2R	14944458	14962969	FBgn0261854	aPKC	2R	14957215	14957219	2R_14957215_14957219	25.6325440446126	1.904488377714	0.515736786308318	3.69275263714746	0.000221839780031162	0.0033144406640145	4
2R	14981263	14991336	FBgn0033988	pcs	2R	14981662	14981666	2R_14981662_14981666	68.0748429771307	3.17591072210709	0.574604241756773	5.5271271795648	3.2551699520441e-08	5.71967120829281e-06	4
2R	14992332	14993835	FBgn0033990	CG10265	2R	14993740	14993744	2R_14993740_14993744	19.9050227507009	2.43243411561496	0.878258915420871	2.76960936337243	0.00561235591714791	0.0361535439782773	4
2R	15115236	15144783	FBgn0015371	chn	2R	15136580	15136584	2R_15136580_15136584	6.95336048526626	3.31607062542357	1.03471813122885	3.20480575853574	0.00135153655488986	0.0127321299450086	4
2R	15115236	15144783	FBgn0015371	chn	2R	15139334	15139338	2R_15139334_15139338	8.78580469399955	4.26479221332915	1.43159601885205	2.97904727113514	0.00289146166960916	0.0223112894851031	4
2R	15115236	15144783	FBgn0015371	chn	2R	15140918	15140922	2R_15140918_15140922	45.1440437996097	2.45450057641385	0.440002562260856	5.57837791626017	2.42771768920424e-08	4.66100796514156e-06	4
2R	15115236	15144783	FBgn0015371	chn	2R	15141326	15141330	2R_15141326_15141330	109.716025078859	1.11455624213694	0.36782245129589	3.03014739369552	0.00244434418266879	0.0197402355481953	4
2R	15155437	15190292	FBgn0013467	igl	2R	15180694	15180698	2R_15180694_15180698	756.218762631973	-0.974990046997988	0.308717373903943	-3.15819623194046	0.00158748658937848	0.0143400415501014	4
2R	15155437	15190292	FBgn0013467	igl	2R	15181077	15181081	2R_15181077_15181081	587.748212346438	-0.918758040294807	0.302837670668232	-3.03383009870439	0.00241470378501332	0.0195686952549358	4
2R	15155437	15190292	FBgn0013467	igl	2R	15181389	15181393	2R_15181389_15181393	333.385860681616	-0.858331160544778	0.276150442146603	-3.10820129011094	0.00188229818113394	0.0162720987414559	4
2R	15155437	15190292	FBgn0013467	igl	2R	15188406	15188410	2R_15188406_15188410	367.520897741295	-0.889641935216059	0.308091014693565	-2.8875945509184	0.00388199912235589	0.0276582982618355	4
2R	15199065	15201200	FBgn0033995	GPHR	2R	15201052	15201056	2R_15201052_15201056	212.957369619205	-1.18446533244312	0.396590399060774	-2.9866212980653	0.00282078910082276	0.0219153138673196	4
2R	15218379	15224795	FBgn0034002	CG8079	2R	15218420	15218424	2R_15218420_15218424	101.151060779001	1.03127508357928	0.308801864619213	3.33960121921853	0.000838987702854687	0.00894496202821964	4
2R	15262808	15309368	FBgn0265194	Trpm	2R	15275483	15275487	2R_15275483_15275487	38.4097201945327	1.76681195121605	0.452973114906175	3.90047862240569	9.60027034935569e-05	0.00178118556081653	4
2R	15262808	15309368	FBgn0265194	Trpm	2R	15278445	15278449	2R_15278445_15278449	37.4144155999831	2.7465327842877	0.500684654453867	5.48555415041338	4.12175268718565e-08	6.8021940994377e-06	4
2R	15262808	15309368	FBgn0265194	Trpm	2R	15300391	15300395	2R_15300391_15300395	296.985777003408	-1.41214836656262	0.440247680363176	-3.20762250330925	0.00133837046798141	0.0126457976547211	4
2R	15262808	15309368	FBgn0265194	Trpm	2R	15301030	15301034	2R_15301030_15301034	118.194548533862	-1.18655655197696	0.313179395219376	-3.78874399174888	0.000151410842430227	0.00249409033296413	4
2R	15262808	15309368	FBgn0265194	Trpm	2R	15301441	15301445	2R_15301441_15301445	242.68726200967	-0.993975126263119	0.376248613080991	-2.64180409363837	0.00824657404151713	0.0479395443656263	4
2R	15262808	15309368	FBgn0265194	Trpm	2R	15302581	15302585	2R_15302581_15302585	355.030458996908	-1.21638963517975	0.40194206765053	-3.02628098195818	0.00247582112564836	0.0199396223839109	4
2R	15262808	15309368	FBgn0265194	Trpm	2R	15302994	15302998	2R_15302994_15302998	487.364265964342	-1.17259266086916	0.373407216175099	-3.1402517414642	0.00168802711026888	0.0149874838271484	4
2R	15311510	15318239	FBgn0004698	Xpc	2R	15315970	15315974	2R_15315970_15315974	41.5880992804573	6.72416824554036	1.2124166985656	5.54608679795952	2.92133844647218e-08	5.29948599654717e-06	4
2R	15340472	15368300	FBgn0034013	unc-5	2R	15357555	15357559	2R_15357555_15357559	43.3180533483045	1.3779737978129	0.436619428549354	3.15600659913635	0.00159945241717926	0.014416079386981	4
2R	15340472	15368300	FBgn0034013	unc-5	2R	15361011	15361015	2R_15361011_15361015	84.8564572376839	1.81627678375124	0.550703198447652	3.2981046575924	0.000973398459879293	0.00999819275218874	4
2R	15340472	15368300	FBgn0034013	unc-5	2R	15366995	15366999	2R_15366995_15366999	48.1472125538965	1.99405167864928	0.618105872221647	3.22606816771065	0.00125503461695703	0.0120645840948958	4
2R	15401096	15471884	FBgn0263980	CG43729	2R	15448959	15448963	2R_15448959_15448963	168.339025715257	-1.69627792318415	0.417149269828473	-4.06635716725967	4.77537305127231e-05	0.00105709901210401	4
2R	15401096	15471884	FBgn0263980	CG43729	2R	15449239	15449243	2R_15449239_15449243	115.964773398865	-1.70007774141268	0.380340688715209	-4.46988132443979	7.82630101499642e-06	0.000277983000792838	4
2R	15401096	15471884	FBgn0263980	CG43729	2R	15452859	15452863	2R_15452859_15452863	25.7475411144839	1.97562139935155	0.411351225863056	4.80276045174413	1.56493063391588e-06	8.63180109554252e-05	4
2R	15401096	15471884	FBgn0263980	CG43729	2R	15455383	15455387	2R_15455383_15455387	223.496503330805	0.691290091748653	0.253949883651917	2.72215163798298	0.00648583742457215	0.0402476125827718	4
2R	15401096	15471884	FBgn0263980	CG43729	2R	15461209	15461213	2R_15461209_15461213	34.3231206463016	6.63920871871856	1.24016745946228	5.35347760341755	8.62797188137983e-08	1.12389322882723e-05	4
2R	15401096	15471884	FBgn0263980	CG43729	2R	15471216	15471220	2R_15471216_15471220	57.7446375248373	2.39616841782949	0.449983016840535	5.32501967441727	1.00942113258957e-07	1.25520762445111e-05	4
2R	15472175	15482834	FBgn0034021	CG8180	2R	15472541	15472545	2R_15472541_15472545	66.4076010925152	2.73066752337015	0.45285647397062	6.02987409990589	1.64087458829362e-09	7.04706079057026e-07	4
2R	15515778	15532259	FBgn0019968	Khc-73	2R	15517183	15517187	2R_15517183_15517187	146.595711629554	0.818482229916118	0.290718967558525	2.81537264936574	0.00487207025795528	0.0326041096893322	4
2R	15515778	15532259	FBgn0019968	Khc-73	2R	15519860	15519864	2R_15519860_15519864	229.235244673046	-1.29915010737196	0.247893529535938	-5.2407584409484	1.59917943732931e-07	1.71705688742373e-05	4
2R	15538175	15540014	FBgn0050467	CG30467	2R	15538306	15538310	2R_15538306_15538310	93.9049057648729	1.21207223094271	0.39936781794417	3.0349772227069	0.00240553853160111	0.0195166650195805	4
2R	15538175	15540014	FBgn0050467	CG30467	2R	15538604	15538608	2R_15538604_15538608	90.1592175409267	1.20942995532837	0.411074244661043	2.9421204831882	0.0032597307388823	0.0243399567925108	4
2R	15568960	15573170	FBgn0050466	CG30466	2R	15571599	15571603	2R_15571599_15571603	20.7841951363669	1.43371055405237	0.526827041835112	2.72140653421715	0.00650047645956376	0.0403083397489226	4
2R	15613854	15657214	FBgn0260429	CG42524	2R	15636665	15636669	2R_15636665_15636669	22.5738305728399	1.63577451600595	0.485631959201433	3.36834198205528	0.000756217319008817	0.00828182656847792	4
2R	15613854	15657214	FBgn0260429	CG42524	2R	15637172	15637176	2R_15637172_15637176	71.5321274665783	1.96691398375859	0.46833501415307	4.19980126259729	2.67149361965686e-05	0.000688765303043763	4
2R	15613854	15657214	FBgn0260429	CG42524	2R	15637872	15637876	2R_15637872_15637876	53.5845382063183	2.29003758915013	0.539486615887833	4.24484597339161	2.18743624217265e-05	0.000593811570995313	4
2R	15677218	15678956	FBgn0034035	CG8207	2R	15678863	15678867	2R_15678863_15678867	380.941506559036	-0.849985957127535	0.238604066982106	-3.56232803521861	0.000367580682014038	0.00481388701412336	4
2R	15679426	15680084	FBgn0262512	Vha14-1	2R	15679618	15679622	2R_15679618_15679622	430.618912487047	-0.827545318405902	0.229806453912916	-3.60105342698293	0.000316930433975212	0.00431697340123383	4
2R	15680545	15682477	FBgn0050091	CG30091	2R	15682378	15682382	2R_15682378_15682382	180.709319742619	3.02679316709849	0.684354574612941	4.42284347819314	9.74103129137545e-06	0.000326227048732909	4
2R	15682569	15684933	FBgn0263377	CR43429	2R	15683145	15683149	2R_15683145_15683149	116.969920364436	2.88762980082944	0.641034516864887	4.50464011665393	6.6485518379935e-06	0.000247569089709073	4
2R	15682569	15684933	FBtr0309058	CR43429-RA	2R	15683145	15683149	2R_15683145_15683149	116.969920364436	2.88762980082944	0.641034516864887	4.50464011665393	6.6485518379935e-06	0.000247569089709073	4
2R	15682719	15687415	FBgn0053139	Ranbp11	2R	15683145	15683149	2R_15683145_15683149	116.969920364436	2.88762980082944	0.641034516864887	4.50464011665393	6.6485518379935e-06	0.000247569089709073	4
2R	15727381	15762044	FBgn0050089	CG30089	2R	15729540	15729544	2R_15729540_15729544	155.020193729668	-1.00814193060145	0.343590035536416	-2.9341419317575	0.00334471223539274	0.0248145248723245	4
2R	15869495	15922118	FBgn0264089	sli	2R	15874184	15874188	2R_15874184_15874188	65.6613526104338	1.67112731460103	0.507277392688089	3.2943067021884	0.000986647787209966	0.0100966023350023	4
2R	15869495	15922118	FBgn0264089	sli	2R	15875906	15875910	2R_15875906_15875910	30.0491095014097	2.20798769658702	0.568234554252784	3.8856976930776	0.000102036418305602	0.00186341679332014	4
2R	15869495	15922118	FBgn0264089	sli	2R	15889919	15889923	2R_15889919_15889923	86.100910529678	3.07209105524392	0.799679799652131	3.84165144171494	0.000122209298036193	0.00213319408709302	4
2R	15869495	15922118	FBgn0264089	sli	2R	15913791	15913795	2R_15913791_15913795	105.272110484178	-0.879377316826802	0.28993311464252	-3.0330351119466	0.00242107428294937	0.0196072306998541	4
2R	15923040	15931935	FBgn0034049	bdg	2R	15923583	15923587	2R_15923583_15923587	230.180238825758	-0.621220959420629	0.230381768132014	-2.69648490181156	0.00700755742726198	0.0425739343787635	4
2R	15992408	15993707	FBgn0034059	CG8320	2R	15993385	15993389	2R_15993385_15993389	393.701513066801	-0.891583485353612	0.224644193172389	-3.96886949430035	7.22144157992227e-05	0.00143801857208902	4
2R	15993531	16001290	FBgn0020236	ATPCL	2R	15994046	15994050	2R_15994046_15994050	274.786008658965	-0.906554173835734	0.239064065244894	-3.79209720585598	0.000149380416981312	0.00247098417036349	4
2R	16001181	16006901	FBgn0034060	CG8370	2R	16001912	16001916	2R_16001912_16001916	56.6869115028549	1.73380937024755	0.373616839611162	4.64060820184657	3.47385220707371e-06	0.000153890811064627	4
2R	16024628	16028161	FBgn0034068	casp	2R	16025253	16025257	2R_16025253_16025257	169.42457501285	-1.17194279681261	0.314767886714208	-3.72319682622728	0.0001967160443854	0.00303095883340099	4
2R	16031930	16047243	FBgn0034070	SP2353	2R	16032164	16032168	2R_16032164_16032168	277.304925037823	1.5308919908793	0.508501985257874	3.01059196475496	0.00260738976198877	0.0206886003515944	4
2R	16031930	16047243	FBgn0034070	SP2353	2R	16041392	16041396	2R_16041392_16041396	675.261369154466	-1.07024817097839	0.237444325621644	-4.50736469770932	6.56377596340361e-06	0.000245330718958446	4
2R	16031930	16047243	FBgn0034070	SP2353	2R	16042137	16042141	2R_16042137_16042141	497.131407021522	-0.88001080615807	0.267561807764381	-3.28900007632264	0.00100543996393772	0.0102446731789879	4
2R	16031930	16047243	FBgn0034070	SP2353	2R	16043597	16043601	2R_16043597_16043601	59.4406683974736	2.00826724452266	0.489673048286435	4.10124112721826	4.10940065255225e-05	0.00094764314459556	4
2R	16031930	16047243	FBgn0034070	SP2353	2R	16046028	16046032	2R_16046028_16046032	56.9624066351096	3.10771008533156	0.742118372484523	4.18762046670172	2.81894402004379e-05	0.00071716930010844	4
2R	16031930	16047243	FBgn0034070	SP2353	2R	16047181	16047185	2R_16047181_16047185	256.699967353923	0.824484802425445	0.259906722789185	3.17223345967161	0.00151271347533345	0.0138382007140461	4
2R	16047648	16060835	FBgn0034071	CG8405	2R	16051932	16051936	2R_16051932_16051936	31.6662302027958	5.21669563056351	0.901270710428753	5.78815617793883	7.11632315512419e-09	2.01718996686402e-06	4
2R	16081176	16098564	FBgn0034072	Dg	2R	16082560	16082564	2R_16082560_16082564	33.148756816399	1.24038018419461	0.397170835798934	3.1230394389344	0.00178993761069435	0.0156630402578978	4
2R	16081176	16098564	FBgn0034072	Dg	2R	16083432	16083436	2R_16083432_16083436	29.4329081599042	2.94969454137101	0.55980116807709	5.26918254119258	1.37032640760049e-07	1.54891105990832e-05	4
2R	16081176	16098564	FBgn0034072	Dg	2R	16095710	16095714	2R_16095710_16095714	455.269028200333	-1.64380470148355	0.34425606864474	-4.77494763695772	1.79754019879741e-06	9.51024347757298e-05	4
2R	16081176	16098564	FBgn0034072	Dg	2R	16095880	16095884	2R_16095880_16095884	417.578925340514	-2.09142712472777	0.419281875486437	-4.98811717606769	6.09705862136145e-07	4.43486079271998e-05	4
2R	16124981	16138238	FBgn0086676	spin	2R	16135518	16135522	2R_16135518_16135522	229.022031445715	-0.862211789411852	0.218280325082806	-3.9500206401322	7.8144454202569e-05	0.00152730559223888	4
2R	16124981	16138238	FBgn0086676	spin	2R	16136185	16136189	2R_16136185_16136189	145.028976729712	-1.65182714626161	0.266539410272185	-6.19730922558431	5.74365903301e-10	3.4269695588004e-07	4
2R	16145904	16148719	FBgn0029175	Ext2	2R	16147780	16147784	2R_16147780_16147784	138.280793371851	-1.53102951279758	0.306599050324362	-4.99358856845072	5.92675871173334e-07	4.34930294406569e-05	4
2R	16145904	16148719	FBgn0029175	Ext2	2R	16148101	16148105	2R_16148101_16148105	143.739899360613	-1.00728123172376	0.330410912093656	-3.04857132393448	0.00229932324196611	0.0188593576539434	4
2R	16148812	16149795	FBgn0034081	CG10731	2R	16149553	16149557	2R_16149553_16149557	199.42650694692	-1.04329897465081	0.330240221199557	-3.15921231781264	0.00158196196184759	0.0143017451913382	4
2R	16150123	16169519	FBgn0034083	lbk	2R	16150195	16150199	2R_16150195_16150199	366.422733294224	-1.06373258134402	0.301813348484884	-3.52447162023814	0.000424328265994662	0.00536200823570976	4
2R	16169600	16170861	FBgn0034084	CG8435	2R	16170006	16170010	2R_16170006_16170010	44.7082105586672	-2.42112650613784	0.442121089833475	-5.47616153540596	4.34650939788156e-08	7.06380908901179e-06	4
2R	16185122	16186506	FBgn0034086	CG8441	2R	16185914	16185918	2R_16185914_16185918	10.7309827430625	6.87296232870491	1.30281459136466	5.27547233064504	1.32414590111206e-07	1.51920072358695e-05	4
2R	16185122	16186506	FBgn0034086	CG8441	2R	16186083	16186087	2R_16186083_16186087	169.927060738562	0.662584501582198	0.228412421293624	2.90082517329671	0.00372181460502891	0.0268412755990539	4
2R	16266960	16271971	FBgn0001308	Khc	2R	16269968	16269972	2R_16269968_16269972	3.58304330498961	3.78891012736172	1.40102451126078	2.70438532438814	0.00684308850343915	0.0418507407755726	4
2R	16320815	16322124	FBgn0050096	CG30096	2R	16321202	16321206	2R_16321202_16321206	255.12900047573	-0.790208566690564	0.271500911145897	-2.91051902314216	0.00360829000598456	0.0262227745689172	4
2R	16322186	16324801	FBgn0034114	CG4282	2R	16322537	16322541	2R_16322537_16322541	57.8165994913514	2.69249742425458	0.779956801983213	3.45211095974585	0.000556218940397733	0.00658185127178426	4
2R	16324813	16336637	FBgn0262511	Vha44	2R	16331014	16331018	2R_16331014_16331018	53.4641395532576	3.65236235995684	0.688339084786485	5.30605110283657	1.12025563396156e-07	1.35252691222282e-05	4
2R	16324813	16336637	FBgn0262511	Vha44	2R	16332311	16332315	2R_16332311_16332315	36.6547623516463	2.98898444220701	0.744459971107456	4.014969989267	5.94533593000431e-05	0.0012466551699743	4
2R	16324813	16336637	FBgn0262511	Vha44	2R	16334919	16334923	2R_16334919_16334923	47.1482077047991	3.127104107077	0.628183073787234	4.97801395415527	6.42400259209956e-07	4.58736140260651e-05	4
2R	16324813	16336637	FBgn0262511	Vha44	2R	16335858	16335862	2R_16335858_16335862	60.6786756033572	1.57377356508517	0.368287925806802	4.27321520692684	1.92674330753313e-05	0.000541893115008691	4
2R	16386524	16431758	FBgn0264273	Sema-2b	2R	16394728	16394732	2R_16394728_16394732	84.8798522618277	1.2335954387161	0.375234648717463	3.28753073025768	0.00101070157663326	0.0102855367972253	4
2R	16386524	16431758	FBgn0264273	Sema-2b	2R	16395450	16395454	2R_16395450_16395454	43.0887227281931	2.44944449788217	0.519968296087555	4.71075739869671	2.46797879188998e-06	0.000120382984086621	4
2R	16386524	16431758	FBgn0264273	Sema-2b	2R	16396243	16396247	2R_16396243_16396247	36.0175007388616	1.77503089759802	0.423572295789777	4.19062085797741	2.78192184482774e-05	0.00070979586499359	4
2R	16500178	16533459	FBgn0011260	Sema-2a	2R	16501171	16501175	2R_16501171_16501175	293.969509094584	-0.971290626288378	0.303561219377563	-3.19965319773046	0.0013759304080997	0.0128997381502759	4
2R	16552258	16558486	FBgn0034135	Syn2	2R	16555072	16555076	2R_16555072_16555076	68.166720274725	1.21177243335635	0.418551918281398	2.89515441317762	0.00378972061800708	0.0271874620125349	4
2R	16552258	16558486	FBgn0034135	Syn2	2R	16556526	16556530	2R_16556526_16556530	47.6310058420002	2.65420519105848	0.638401875473358	4.15757737097884	3.2164035747758e-05	0.000791010304202452	4
2R	16607654	16624894	FBgn0034145	CG5065	2R	16615911	16615915	2R_16615911_16615915	20.7252888168592	5.09413201098859	0.673694009055295	7.56149222423985	3.98471243079429e-14	2.03988586527166e-10	4
2R	16607654	16624894	FBgn0034145	CG5065	2R	16616831	16616835	2R_16616831_16616835	158.933650157123	0.801432162011078	0.258882593438181	3.09573599123594	0.00196325077465458	0.0167848465641366	4
2R	16607654	16624894	FBgn0034145	CG5065	2R	16617359	16617363	2R_16617359_16617363	196.989264724366	1.71060457029867	0.235756647233124	7.25580631712653	3.99276080681544e-13	1.40000414678864e-09	4
2R	16673235	16732916	FBgn0050463	CG30463	2R	16699052	16699056	2R_16699052_16699056	251.620433722238	-0.954950206999275	0.30965707538593	-3.08389597043473	0.00204309023219318	0.0172752889862941	4
2R	16673235	16732916	FBgn0050463	CG30463	2R	16715303	16715307	2R_16715303_16715307	291.791106567147	-1.2031618151726	0.349624134910466	-3.44130080001688	0.0005789245632622	0.0067908824944249	4
2R	16673235	16732916	FBgn0050463	CG30463	2R	16715523	16715527	2R_16715523_16715527	219.067251469316	-1.01778893975077	0.362913582544866	-2.80449393107227	0.00503956363530473	0.0334238633246887	4
2R	16673235	16732916	FBgn0050463	CG30463	2R	16716290	16716294	2R_16716290_16716294	120.73884182984	-1.88973457601682	0.455095500316967	-4.15239125568292	3.29019111867451e-05	0.000803827889186218	4
2R	16673235	16732916	FBgn0050463	CG30463	2R	16716630	16716634	2R_16716630_16716634	187.014272064718	-1.43798155571182	0.31063514366809	-4.62916571103845	3.67141887413575e-06	0.000160093877461547	4
2R	16751503	16772671	FBgn0267002	unc-104	2R	16753534	16753538	2R_16753534_16753538	388.906417455404	-1.77196430187601	0.447691278764403	-3.95800495995031	7.55783887286911e-05	0.00149051134082369	4
2R	16751503	16772671	FBgn0267002	unc-104	2R	16753856	16753860	2R_16753856_16753860	370.553870140953	-1.75980012744623	0.428026318746861	-4.11142971908462	3.93216573592382e-05	0.000917328536666062	4
2R	16751503	16772671	FBgn0267002	unc-104	2R	16754617	16754621	2R_16754617_16754621	157.349222374992	-1.04358790382188	0.26469081212612	-3.9426676560448	8.05802826379621e-05	0.00156282256155099	4
2R	16751503	16772671	FBgn0267002	unc-104	2R	16755303	16755307	2R_16755303_16755307	491.379759403568	-1.43824079864293	0.310627922486503	-4.63010790250325	3.65475230761023e-06	0.000159720850207469	4
2R	16751503	16772671	FBgn0267002	unc-104	2R	16755656	16755660	2R_16755656_16755660	351.545742625352	-1.24705327020063	0.379012491633392	-3.29026957614598	0.0010009144148104	0.0102107551421836	4
2R	16751503	16772671	FBgn0267002	unc-104	2R	16756349	16756353	2R_16756349_16756353	220.450512188313	-1.10007768369011	0.330076406541984	-3.33279707936407	0.000859776252031109	0.00910947516642008	4
2R	16751503	16772671	FBgn0267002	unc-104	2R	16756912	16756916	2R_16756912_16756916	223.506566856006	-1.03523635135989	0.325715298458805	-3.17834733664136	0.0014811719602816	0.0136190351189568	4
2R	16751503	16772671	FBgn0267002	unc-104	2R	16760685	16760689	2R_16760685_16760689	125.788908529047	-0.991412129962353	0.31609441221343	-3.13644307414376	0.00171010631917371	0.0151299869994463	4
2R	16751503	16772671	FBgn0267002	unc-104	2R	16761472	16761476	2R_16761472_16761476	239.365419741104	-0.874289383158395	0.313403817553584	-2.78965773289891	0.00527637879478835	0.0345531129578113	4
2R	16751503	16772671	FBgn0267002	unc-104	2R	16761833	16761837	2R_16761833_16761837	112.848353085673	-2.24907666671454	0.362521622272849	-6.20397937263392	5.50530048582957e-10	3.32358441377733e-07	4
2R	16751503	16772671	FBgn0267002	unc-104	2R	16762357	16762361	2R_16762357_16762361	131.203990693893	-2.01163831922058	0.324828147240377	-6.19293105080558	5.90555672236415e-10	3.48297216793368e-07	4
2R	16751503	16772671	FBgn0267002	unc-104	2R	16768824	16768828	2R_16768824_16768828	373.785771131382	-1.19307837551998	0.33231239096292	-3.59023138458025	0.000330384548846955	0.00444993425915923	4
2R	16751503	16772671	FBgn0267002	unc-104	2R	16769577	16769581	2R_16769577_16769581	413.044972073806	-0.955793416165281	0.295556249895788	-3.23387990104182	0.00122120797703653	0.0118201530042069	4
2R	16751503	16772671	FBgn0267002	unc-104	2R	16772046	16772050	2R_16772046_16772050	463.7110251491	-0.979296233594291	0.318392730290915	-3.07574935112215	0.00209974276026531	0.0176250592211107	4
2R	16754444	16754925	FBgn0085218	CG34189	2R	16754617	16754621	2R_16754617_16754621	157.349222374992	-1.04358790382188	0.26469081212612	-3.9426676560448	8.05802826379621e-05	0.00156282256155099	4
2R	16755101	16755823	FBgn0034154	CG5267	2R	16755303	16755307	2R_16755303_16755307	491.379759403568	-1.43824079864293	0.310627922486503	-4.63010790250325	3.65475230761023e-06	0.000159720850207469	4
2R	16755101	16755823	FBgn0034154	CG5267	2R	16755656	16755660	2R_16755656_16755660	351.545742625352	-1.24705327020063	0.379012491633392	-3.29026957614598	0.0010009144148104	0.0102107551421836	4
2R	16766804	16769238	FBgn0034156	CG5348	2R	16768824	16768828	2R_16768824_16768828	373.785771131382	-1.19307837551998	0.33231239096292	-3.59023138458025	0.000330384548846955	0.00444993425915923	4
2R	16868222	16869280	FBgn0028737	Ef1beta	2R	16868451	16868455	2R_16868451_16868455	237.686498829605	0.597280549039603	0.224855528382511	2.65628580865285	0.0079006622685319	0.0465091514162476	4
2R	16874724	16895652	FBgn0025833	CG8910	2R	16881394	16881398	2R_16881394_16881398	37.51952133372	0.948623203867144	0.327323062593218	2.89812516219197	0.00375400744085424	0.0270019322371386	4
2R	16874724	16895652	FBgn0025833	CG8910	2R	16882399	16882403	2R_16882399_16882403	676.528140160803	-0.79360318512653	0.266993944570905	-2.97236398526549	0.00295516114425671	0.0226539343255024	4
2R	16874724	16895652	FBgn0025833	CG8910	2R	16883010	16883014	2R_16883010_16883014	682.910689683497	-0.858578818775892	0.275912973735168	-3.11177400305935	0.00185966805135921	0.0161260511269234	4
2R	16874724	16895652	FBgn0025833	CG8910	2R	16895067	16895071	2R_16895067_16895071	26.939040454914	4.2316629172111	0.841016490456691	5.03160516497508	4.8639017937973e-07	3.78414516336636e-05	4
2R	16880713	16884695	FBgn0034166	CG6472	2R	16881394	16881398	2R_16881394_16881398	37.51952133372	0.948623203867144	0.327323062593218	2.89812516219197	0.00375400744085424	0.0270019322371386	4
2R	16880713	16884695	FBgn0034166	CG6472	2R	16882399	16882403	2R_16882399_16882403	676.528140160803	-0.79360318512653	0.266993944570905	-2.97236398526549	0.00295516114425671	0.0226539343255024	4
2R	16880713	16884695	FBgn0034166	CG6472	2R	16883010	16883014	2R_16883010_16883014	682.910689683497	-0.858578818775892	0.275912973735168	-3.11177400305935	0.00185966805135921	0.0161260511269234	4
2R	16948296	16955266	FBgn0085444	mute	2R	16951212	16951216	2R_16951212_16951216	299.353683565648	-0.893457907440946	0.264068920482105	-3.38342696978417	0.000715872436437544	0.00795647296223619	4
2R	16955458	16957308	FBgn0265174	PIG-V	2R	16955649	16955653	2R_16955649_16955653	262.011176388569	-0.642572589667506	0.243651783770606	-2.63725789207633	0.00835792635794937	0.0484262911081819	4
2R	16955458	16957308	FBgn0265174	PIG-V	2R	16956057	16956061	2R_16956057_16956061	199.3837834812	-1.06251657550124	0.265730088927781	-3.99848048743177	6.37504354494285e-05	0.00131108922219006	4
2R	16955458	16957308	FBgn0265174	PIG-V	2R	16956620	16956624	2R_16956620_16956624	233.560021575081	-0.613620289607173	0.22448317176034	-2.73348013036041	0.00626689044017165	0.0392574421729301	4
2R	16957465	16958927	FBgn0034172	CG6665	2R	16958124	16958128	2R_16958124_16958128	22.090547328662	1.93713122050563	0.552429576206675	3.50656681672835	0.000453927455752215	0.00564243819367521	4
2R	16973927	16996057	FBgn0004580	Cbp53E	2R	16987447	16987451	2R_16987447_16987451	42.3055116476923	3.96179078764513	0.686195895051885	5.77355652549563	7.7615552073672e-09	2.12934482004131e-06	4
2R	16973927	16996057	FBgn0004580	Cbp53E	2R	16989738	16989742	2R_16989738_16989742	17.8960835650697	1.9941476994447	0.759826387805587	2.62447808005706	0.00867818783628438	0.0497838067040206	4
2R	17020027	17026703	FBgn0263864	Dark	2R	17021645	17021649	2R_17021645_17021649	162.718180316565	-0.592172385242812	0.188137385858807	-3.1475529573225	0.0016464327928186	0.0147274967426379	4
2R	17027190	17044653	FBgn0023172	RhoGEF2	2R	17029445	17029449	2R_17029445_17029449	158.323386516248	-0.824139180868108	0.258262486667525	-3.19109132535019	0.00141736470708286	0.0131877259136226	4
2R	17027190	17044653	FBgn0023172	RhoGEF2	2R	17036969	17036973	2R_17036969_17036973	69.793573245517	1.14843792909922	0.344658308967624	3.33210573840279	0.000861915011099042	0.00912441432238534	4
2R	17036695	17037982	FBgn0266637	CR45144	2R	17036969	17036973	2R_17036969_17036973	69.793573245517	1.14843792909922	0.344658308967624	3.33210573840279	0.000861915011099042	0.00912441432238534	4
2R	17036695	17037982	FBtr0344931	CR45144-RA	2R	17036969	17036973	2R_17036969_17036973	69.793573245517	1.14843792909922	0.344658308967624	3.33210573840279	0.000861915011099042	0.00912441432238534	4
2R	17065971	17087633	FBgn0050460	CG30460	2R	17077739	17077743	2R_17077739_17077743	171.337478529391	1.12617816249844	0.273743667699911	4.11398799453876	3.8888166870456e-05	0.000909952531751477	4
2R	17065971	17087633	FBgn0050460	CG30460	2R	17078476	17078480	2R_17078476_17078480	81.1123533709439	0.913062091900284	0.313761817776253	2.91004845131092	0.0036137273005688	0.0262503970326621	4
2R	17065971	17087633	FBgn0050460	CG30460	2R	17078886	17078890	2R_17078886_17078890	88.1066131123814	0.990740499245486	0.280656381253388	3.53008363758173	0.000415428317781692	0.00527872785606995	4
2R	17088441	17091958	FBgn0010591	Sply	2R	17090570	17090574	2R_17090570_17090574	125.648313891386	1.08756102763439	0.261141992033356	4.16463479950583	3.11851333999154e-05	0.000772054500974557	4
2R	17088441	17091958	FBgn0010591	Sply	2R	17091325	17091329	2R_17091325_17091329	89.9178679377228	1.11627620578705	0.275625194538459	4.04997884049127	5.12222642877187e-05	0.00111526502689194	4
2R	17091984	17093070	FBgn0034191	CG6984	2R	17092272	17092276	2R_17092272_17092276	131.159026316749	1.64361136227433	0.345882997965229	4.75192875030984	2.01485377206761e-06	0.000103435625935322	4
2R	17091984	17093070	FBgn0034191	CG6984	2R	17092716	17092720	2R_17092716_17092720	220.796592146373	1.55004758432966	0.329728559319579	4.70098067188451	2.58915024078649e-06	0.000124560922570557	4
2R	17093246	17099501	FBgn0010226	GstS1	2R	17093787	17093791	2R_17093787_17093791	97.4629676501735	1.59081758307226	0.556796400758407	2.85709027735348	0.00427544216843133	0.0296771954806819	4
2R	17205208	17205743	FBgn0262882	CG43237	2R	17205518	17205522	2R_17205518_17205522	109.547593969374	-1.00005736395822	0.287300533652952	-3.48087541377926	0.00049977790016327	0.00605648851611548	4
2R	17216549	17379376	FBgn0265487	mbl	2R	17249706	17249710	2R_17249706_17249710	62.736905440173	2.58948259588383	0.627254010198062	4.12828384320121	3.65480787397902e-05	0.000868615824192354	4
2R	17216549	17379376	FBgn0265487	mbl	2R	17270833	17270837	2R_17270833_17270837	255.669743748902	-1.14268007968555	0.310309816361403	-3.68238456998964	0.000231062498759028	0.00341495937596604	4
2R	17216549	17379376	FBgn0265487	mbl	2R	17271240	17271244	2R_17271240_17271244	334.105445904408	-0.881890743353038	0.300594722737614	-2.93381978007256	0.00334818554999453	0.024833095712057	4
2R	17216549	17379376	FBgn0265487	mbl	2R	17277593	17277597	2R_17277593_17277597	139.622485367715	-0.633019075352166	0.188090197064379	-3.36550806598124	0.000764028333511346	0.00834240457132593	4
2R	17216549	17379376	FBgn0265487	mbl	2R	17277857	17277861	2R_17277857_17277861	158.158883719811	-0.610179894463086	0.172509472299963	-3.53708052275584	0.000404576297404291	0.00517914315522841	4
2R	17216549	17379376	FBgn0265487	mbl	2R	17288949	17288953	2R_17288949_17288953	230.741733953225	-0.822057298548641	0.26603176942873	-3.09007191251596	0.00200108038746939	0.017015066282371	4
2R	17216549	17379376	FBgn0265487	mbl	2R	17310736	17310740	2R_17310736_17310740	152.96402016818	-1.23925045728964	0.318735503371153	-3.88802139762445	0.000101064718887238	0.00184963032355591	4
2R	17216549	17379376	FBgn0265487	mbl	2R	17332894	17332898	2R_17332894_17332898	235.783627273623	-0.871841015225903	0.322944652693727	-2.69966078692976	0.00694102067906412	0.0422700249124686	4
2R	17216549	17379376	FBgn0265487	mbl	2R	17333365	17333369	2R_17333365_17333369	268.667504867716	-0.872710260225263	0.279564613805047	-3.12167641085593	0.00179824473794334	0.0157131709317219	4
2R	17216549	17379376	FBgn0265487	mbl	2R	17334880	17334884	2R_17334880_17334884	141.503622494543	-1.01514382424161	0.304198560039013	-3.33710923586034	0.000846546693444706	0.00900118297847716	4
2R	17216549	17379376	FBgn0265487	mbl	2R	17339158	17339162	2R_17339158_17339162	8.65433694006987	3.61104976151727	1.26314210615915	2.85878346063328	0.00425268970178166	0.0295661098630209	4
2R	17216549	17379376	FBgn0265487	mbl	2R	17342013	17342017	2R_17342013_17342017	280.677317262156	-1.2062232278968	0.345038061202179	-3.49591353398545	0.000472441764274125	0.00580770741286438	4
2R	17216549	17379376	FBgn0265487	mbl	2R	17342262	17342266	2R_17342262_17342266	446.139164814421	-1.06418711734429	0.325895107349851	-3.26542833366896	0.00109298659531077	0.010886229848715	4
2R	17216549	17379376	FBgn0265487	mbl	2R	17342850	17342854	2R_17342850_17342854	78.3330518977772	3.86481817273156	0.572254682199877	6.75366806589388	1.44153342477032e-11	2.29180535116714e-08	4
2R	17216549	17379376	FBgn0265487	mbl	2R	17355628	17355632	2R_17355628_17355632	65.5124051747458	2.40407046699376	0.67946105652178	3.53820199688913	0.000402861738757837	0.00516491294825761	4
2R	17216549	17379376	FBgn0265487	mbl	2R	17356526	17356530	2R_17356526_17356530	59.8870023980363	2.19981800555881	0.449690245719158	4.89185172793952	9.98916870437353e-07	6.24692787257823e-05	4
2R	17216549	17379376	FBgn0265487	mbl	2R	17357193	17357197	2R_17357193_17357197	61.7198420531271	2.70636773355157	0.625152078650335	4.32913498327392	1.4969616356096e-05	0.000450097836364589	4
2R	17216549	17379376	FBgn0265487	mbl	2R	17359747	17359751	2R_17359747_17359751	73.4219274603816	2.63057803845841	0.684679187849694	3.84205929600403	0.000122006350468159	0.00213081560393231	4
2R	17216549	17379376	FBgn0265487	mbl	2R	17365129	17365133	2R_17365129_17365133	52.6619902820771	2.96964188917249	0.860527585992734	3.450954899658	0.000558606907692208	0.00660278266084177	4
2R	17216549	17379376	FBgn0265487	mbl	2R	17373966	17373970	2R_17373966_17373970	13.9324369766089	3.10241223883275	0.682303886353145	4.54696551036059	5.44249127660737e-06	0.000212721278667748	4
2R	17216549	17379376	FBgn0265487	mbl	2R	17376158	17376162	2R_17376158_17376162	81.0928366737954	3.58491808290672	0.841579626061333	4.25974913352459	2.04656472815403e-05	0.000567240816542738	4
2R	17465879	17469177	FBgn0034223	Tes	2R	17469103	17469107	2R_17469103_17469107	48.0697730622649	0.946844759892688	0.360207749822971	2.62860740880236	0.00857352756579284	0.0493282325537358	4
2R	17544190	17545045	FBgn0085223	CG34194	2R	17544986	17544990	2R_17544986_17544990	33.1301322093527	1.8875138615828	0.386578611923681	4.88261327286114	1.04689064525073e-06	6.46636865639375e-05	4
2R	17545222	17546400	FBgn0028382	cyp33	2R	17545511	17545515	2R_17545511_17545515	55.3006141450541	2.2938912363298	0.327372331189769	7.00697956969396	2.43517808156423e-12	5.66652656790462e-09	4
2R	17557031	17563406	FBgn0263076	Klp54D	2R	17560623	17560627	2R_17560623_17560627	351.581081875085	-1.22380074461674	0.325700873078314	-3.75743771593294	0.000171662074851349	0.00274140949134332	4
2R	17557031	17563406	FBgn0263076	Klp54D	2R	17560913	17560917	2R_17560913_17560917	354.83325147873	-1.27316726657634	0.331389381017408	-3.84190725323653	0.000122081969503734	0.00213199080589846	4
2R	17557031	17563406	FBgn0263076	Klp54D	2R	17561042	17561046	2R_17561042_17561046	354.273276026187	-1.10708112898909	0.307665703453703	-3.59832479396158	0.000320273497297242	0.00434884970002617	4
2R	17557031	17563406	FBgn0263076	Klp54D	2R	17561783	17561787	2R_17561783_17561787	368.194621997841	-0.969721947811464	0.279699523826514	-3.4670132238514	0.000526275998346332	0.00630417959756274	4
2R	17557031	17563406	FBgn0263076	Klp54D	2R	17562476	17562480	2R_17562476_17562480	249.056338293304	-0.64085477917418	0.243920232679348	-2.6273129216658	0.00860621502869323	0.0494758515990006	4
2R	17565779	17568456	FBgn0034243	Ns2	2R	17568432	17568436	2R_17568432_17568436	32.251522592679	2.81652647629546	0.80340254178623	3.50574752979171	0.000455326898715232	0.00565406754488651	4
2R	17568732	17572322	FBgn0040294	POSH	2R	17569754	17569758	2R_17569754_17569758	27.1723902046308	2.66756806132179	0.730588717047014	3.65125822378411	0.000260958696002986	0.0037419076068975	4
2R	17572096	17572784	FBgn0034245	UQCR-6.4	2R	17572514	17572518	2R_17572514_17572518	383.735015178831	-1.19956943662583	0.328270333528505	-3.65421213586961	0.000257972914002742	0.00370932819263152	4
2R	17572829	17573330	FBgn0250868	CG42239	2R	17573147	17573151	2R_17573147_17573151	784.826816259339	-0.984347065701358	0.273005829727556	-3.60558991243403	0.000311444632209845	0.00426006593485602	4
2R	17573462	17574979	FBgn0016701	Rab4	2R	17574434	17574438	2R_17574434_17574438	367.490667221918	-1.24775780637724	0.257146043148067	-4.85233134876109	1.22018535435053e-06	7.23393367650065e-05	4
2R	17574979	17581525	FBgn0034246	Dcr-2	2R	17575204	17575208	2R_17575204_17575208	309.327646006308	-1.40854448586052	0.269140676119572	-5.23348795198368	1.6634085363411e-07	1.76240218284579e-05	4
2R	17582007	17584012	FBgn0034247	CG6484	2R	17583277	17583281	2R_17583277_17583281	11.6290919134458	-2.09278428014286	0.747653258088092	-2.79913751127702	0.00512393113485481	0.0338401297572562	4
2R	17665678	17669275	FBgn0034258	eIF3-S8	2R	17666934	17666938	2R_17666934_17666938	35.9049986619731	1.77731367798899	0.564394168692919	3.14906456617912	0.00163794002211009	0.0146727660310059	4
2R	17672839	17683499	FBgn0016059	Sema-1b	2R	17672968	17672972	2R_17672968_17672972	47.9051456571806	4.26248054273161	0.676329678087632	6.30237098981678	2.93126504209891e-10	2.03885414466251e-07	4
2R	17672839	17683499	FBgn0016059	Sema-1b	2R	17683343	17683347	2R_17683343_17683347	33.2329395026169	3.26705677517687	0.821492690641317	3.97697607342844	6.97971848374085e-05	0.00140177062532149	4
2R	17695776	17698362	FBgn0027872	rdgBbeta	2R	17697901	17697905	2R_17697901_17697905	487.618625112032	-0.929737954373633	0.351536830351462	-2.64478107014873	0.00817437862996165	0.0476494740640343	4
2R	17697532	17698796	FBgn0266639	CR45146	2R	17697901	17697905	2R_17697901_17697905	487.618625112032	-0.929737954373633	0.351536830351462	-2.64478107014873	0.00817437862996165	0.0476494740640343	4
2R	17697532	17698796	FBtr0344933	CR45146-RA	2R	17697901	17697905	2R_17697901_17697905	487.618625112032	-0.929737954373633	0.351536830351462	-2.64478107014873	0.00817437862996165	0.0476494740640343	4
2R	17703335	17719346	FBgn0028494	CG6424	2R	17711884	17711888	2R_17711884_17711888	149.768039380111	1.70727588886928	0.336186690590268	5.07835656989182	3.80713681615192e-07	3.20872561083145e-05	4
2R	17703335	17719346	FBgn0028494	CG6424	2R	17713165	17713169	2R_17713165_17713169	162.978260223032	0.994469805095806	0.25365016081009	3.920635421321	8.83157894913797e-05	0.00167211921579751	4
2R	17703335	17719346	FBgn0028494	CG6424	2R	17713623	17713627	2R_17713623_17713627	122.068263625547	0.891743961482603	0.288532837881939	3.09061515503301	0.00199742335133957	0.0169946972045699	4
2R	17703335	17719346	FBgn0028494	CG6424	2R	17714914	17714918	2R_17714914_17714918	203.400416726828	-0.743199505720876	0.231195678074671	-3.21459082587538	0.00130630581435816	0.0124175460120463	4
2R	17703335	17719346	FBgn0028494	CG6424	2R	17719186	17719190	2R_17719186_17719190	43.3248290857314	1.74144393485198	0.584184563186916	2.9809824575847	0.00287325251372212	0.0222136404017871	4
2R	17726914	17732987	FBgn0034266	CG4975	2R	17730946	17730950	2R_17730946_17730950	50.2841151449344	1.16173813537345	0.343951653477399	3.37762044062912	0.000731159260970354	0.00807866913040731	4
2R	17726914	17732987	FBgn0034267	CG4984	2R	17730946	17730950	2R_17730946_17730950	50.2841151449344	1.16173813537345	0.343951653477399	3.37762044062912	0.000731159260970354	0.00807866913040731	4
2R	17739901	17743969	FBgn0034271	CG4996	2R	17741128	17741132	2R_17741128_17741132	93.0566611770492	-1.13885827550005	0.359803115174167	-3.16522627923546	0.00154962387442802	0.0140950188477344	4
2R	17767808	17769989	FBgn0034279	CG18635	2R	17767882	17767886	2R_17767882_17767886	3.10550346011348	4.27340722142186	1.43869783013126	2.9703299274678	0.00297480071843651	0.0227690296960075	4
2R	17770405	17772552	FBgn0028740	CG6362	2R	17770683	17770687	2R_17770683_17770687	142.413585012063	2.06104701543923	0.623980190945152	3.30306481735796	0.000956342798143704	0.00986779559628119	4
2R	17770405	17772552	FBgn0028740	CG6362	2R	17770910	17770914	2R_17770910_17770914	47.6461756023647	2.30715838491827	0.67640312601846	3.41092212050969	0.000647435812047275	0.00739426468833074	4
2R	17786135	17788556	FBgn0026309	aft	2R	17786160	17786164	2R_17786160_17786164	94.4528476966054	-0.926331470905763	0.274453549348822	-3.37518488321106	0.000737661162509581	0.00813400688409953	4
2R	17786135	17788556	FBgn0026309	aft	2R	17786404	17786408	2R_17786404_17786408	181.696619245169	-0.672560253100288	0.21814950401122	-3.08302444302461	0.00204908323631648	0.0173128575052751	4
2R	17788412	17789410	FBgn0026316	Ubc10	2R	17788705	17788709	2R_17788705_17788709	110.539509617295	-1.4894612808995	0.343983758062496	-4.33003374720063	1.4908649245982e-05	0.0004484754372545	4
2R	17792870	17800677	FBgn0028743	Dhit	2R	17799023	17799027	2R_17799023_17799027	174.656697502676	0.97553869949052	0.268268922225941	3.63642083993949	0.000276452546560612	0.00390608856850853	4
2R	17843442	17860582	FBgn0041585	olf186-F	2R	17853084	17853088	2R_17853084_17853088	60.2949555938266	1.32163786904396	0.425235575057209	3.10801340848813	0.00188349522504642	0.0162796978383123	4
2R	17843442	17860582	FBgn0041585	olf186-F	2R	17854325	17854329	2R_17854325_17854329	125.74439179007	1.28727244502004	0.336307035365401	3.82767028236981	0.000129361885980989	0.00222209557589037	4
2R	17843442	17860582	FBgn0041585	olf186-F	2R	17854510	17854514	2R_17854510_17854514	51.0617405011022	1.98947501425771	0.391853983528294	5.07708253044737	3.83274419579244e-07	3.22280896435992e-05	4
2R	17843442	17860582	FBgn0041585	olf186-F	2R	17859820	17859824	2R_17859820_17859824	35.6449581035022	4.83145172175697	0.840616324507763	5.74751117828471	9.05666140194471e-09	2.36153639338869e-06	4
2R	17873939	17926695	FBgn0011589	Elk	2R	17903989	17903993	2R_17903989_17903993	108.050558958157	0.801764782355399	0.301901288673733	2.6557183173268	0.00791396887600089	0.0465676121695791	4
2R	17873939	17926695	FBgn0011589	Elk	2R	17919719	17919723	2R_17919719_17919723	54.5747400499016	-4.47728317085112	0.49985438803681	-8.95717488534164	3.33103136626346e-19	5.32890070396412e-15	4
2R	18126347	18128210	FBgn0028983	Spn55B	2R	18126584	18126588	2R_18126584_18126588	672.842206635907	-1.18219447873853	0.315499477096501	-3.74705685606236	0.000178921542639332	0.00282369281337529	4
2R	18126347	18128210	FBgn0028983	Spn55B	2R	18127692	18127696	2R_18127692_18127696	71.3825865834851	1.86315720651844	0.275126775391451	6.77199521517866	1.27018341641273e-11	2.11117680518616e-08	4
2R	18130303	18134634	FBgn0001222	Hsf	2R	18131328	18131332	2R_18131328_18131332	82.0856770691786	0.918173487550757	0.332221683468279	2.76373738753396	0.00571435092607305	0.0366500819474645	4
2R	18130303	18134634	FBgn0001222	Hsf	2R	18131843	18131847	2R_18131843_18131847	91.0457384605774	1.08926309483042	0.321241947180671	3.39078723806203	0.000696921815822052	0.00779765247475961	4
2R	18130303	18134634	FBgn0001222	Hsf	2R	18133310	18133314	2R_18133310_18133314	54.7216435848936	1.68942600873818	0.318293675269271	5.30775865184552	1.10981456546139e-07	1.34313274436766e-05	4
[truncated: 4,427 more rows]
