# Supplementary material for: Targeted molecular profiling of rare olfactory sensory neurons identifies fate, wiring, and functional determinants
Source: eLife. 2021 Mar 5;10:e63036. doi: 10.7554/eLife.63036 (PMC7993999; doi:10.7554/eLife.63036)
Supplement: Figure 4—source data 1. — 21 Bed-formatted files (representing all possible pairwise comparisons between the seven datasets) containing statistics and annotations. [file elife-63036-fig4-data1.zip › 210129_Figure4_SourceData1/TopHits.IR31a.IR75c.annotated.bed]

chr1	my.start	my.end	FB.id	gene	chr2	GATC.start	GATC.end	GATC.id	baseMean	log2FoldChange	lfcSE	stat	pvalue	padj	overlap
2L	66482	71390	FBgn0067779	dbr	2L	67322	67326	2L_67322_67326	209.872968513733	-0.935844840348441	0.329870658598891	-2.83700540182444	0.00455388415373067	0.036679755517094	4
2L	66482	71390	FBgn0067779	dbr	2L	67815	67819	2L_67815_67819	216.115031399408	-0.91945633504361	0.301420492567551	-3.05041083043666	0.00228528529006641	0.0235973742451128	4
2L	66482	71390	FBgn0067779	dbr	2L	69101	69105	2L_69101_69105	33.3619753702166	1.49659738907366	0.488732601853098	3.0622008505246	0.00219715969985808	0.0230014666443803	4
2L	66482	71390	FBgn0067779	dbr	2L	70109	70113	2L_70109_70113	33.5709746888386	4.80474080934391	1.13159899115232	4.24597480813518	2.17645085200458e-05	0.000980794114174196	4
2L	102380	104142	FBgn0031217	CG11377	2L	102830	102834	2L_102830_102834	14.4989011512976	1.69980974093888	0.600602088616567	2.83017620676984	0.00465223744163889	0.0371467285612304	4
2L	106903	114432	FBgn0005278	Sam-S	2L	107817	107821	2L_107817_107821	192.295312303107	-1.17291944180396	0.390829262662403	-3.00110445623701	0.0026900227003275	0.0262382875472732	4
2L	114726	156030	FBgn0031228	ND-15	2L	132968	132972	2L_132968_132972	4.71412822481329	4.08467386510388	1.50730522017542	2.70991821061198	0.0067299801484339	0.046997810833695	4
2L	114726	156030	FBgn0031228	ND-15	2L	152335	152339	2L_152335_152339	30.2881431676655	1.45647406917418	0.492665497686629	2.95631432688759	0.00311339622074173	0.028885520444373	4
2L	132077	134472	FBgn0001142	Gs1	2L	132968	132972	2L_132968_132972	4.71412822481329	4.08467386510388	1.50730522017542	2.70991821061198	0.0067299801484339	0.046997810833695	4
2L	144231	153300	FBgn0259818	CG42399	2L	152335	152339	2L_152335_152339	30.2881431676655	1.45647406917418	0.492665497686629	2.95631432688759	0.00311339622074173	0.028885520444373	4
2L	156029	157666	FBgn0031229	CG3436	2L	157379	157383	2L_157379_157383	22.4790389878781	1.8577684681037	0.692620734161895	2.6822305144412	0.00731330474308464	0.0496123079510486	4
2L	159032	203397	FBgn0016977	spen	2L	177807	177811	2L_177807_177811	482.898571877782	-1.304869219853	0.405159321862248	-3.22063235236792	0.00127908116764919	0.0161798678353288	4
2L	159032	203397	FBgn0016977	spen	2L	178289	178293	2L_178289_178293	288.024173017677	-2.15083893819855	0.40648533817455	-5.29130754840402	1.21444942036562e-07	1.74788267095804e-05	4
2L	159032	203397	FBgn0016977	spen	2L	179843	179847	2L_179843_179847	174.568310443081	1.24476249148484	0.425941983717142	2.92237567337683	0.00347372273447552	0.0309940836978785	4
2L	159032	203397	FBgn0016977	spen	2L	180086	180090	2L_180086_180090	90.7222158040657	1.8970350169999	0.443747433050503	4.27503321869131	1.91108798332705e-05	0.000894651587827861	4
2L	159032	203397	FBgn0016977	spen	2L	185256	185260	2L_185256_185260	299.195863906284	-0.899986051322039	0.29659504309863	-3.03439343395485	0.0024101988810501	0.0244184173080983	4
2L	159032	203397	FBgn0016977	spen	2L	185701	185705	2L_185701_185705	337.78923938459	-0.975711507131894	0.295128771700456	-3.30605349492053	0.000946200211964178	0.0133222854554938	4
2L	159032	203397	FBgn0016977	spen	2L	187992	187996	2L_187992_187996	37.7338937846803	2.03020941294167	0.652386627320034	3.11197275959143	0.0018584164656562	0.0206617297115438	4
2L	159032	203397	FBgn0016977	spen	2L	188922	188926	2L_188922_188926	33.8294778951351	1.87576689580365	0.463027331238239	4.05109324926334	5.0978884559271e-05	0.00182114147525764	4
2L	159032	203397	FBgn0016977	spen	2L	189739	189743	2L_189739_189743	46.6551972960489	1.48277768303143	0.35768600509285	4.14547301800785	3.39112933135268e-05	0.00135701397577027	4
2L	159032	203397	FBgn0016977	spen	2L	194291	194295	2L_194291_194295	12.7254254485958	2.48435339879949	0.855857467221281	2.90276534814314	0.00369883664909525	0.0322096538432885	4
2L	159032	203397	FBgn0016977	spen	2L	196952	196956	2L_196952_196956	106.484755560943	0.88976089050545	0.275032295528886	3.23511422102064	0.00121594077603566	0.015671902279118	4
2L	159032	203397	FBgn0016977	spen	2L	202664	202668	2L_202664_202668	39.7811539608149	3.0120122825023	0.868450712523481	3.46825932556404	0.000523841516301931	0.00904531821589809	4
2L	159032	203397	FBgn0016977	spen	2L	203039	203043	2L_203039_203043	44.2225877244626	4.02054306224778	0.990990637441215	4.05709490114762	4.96868961262755e-05	0.00178907236255343	4
2L	204743	207297	FBgn0031232	CG11617	2L	204843	204847	2L_204843_204847	85.794435562632	1.42995240879537	0.397789692453751	3.59474475061121	0.000324709767705238	0.00659042521694778	4
2L	207179	210725	FBgn0031233	Tbc1d15-17	2L	207701	207705	2L_207701_207705	15.2338702980989	2.24939414510997	0.620067096565926	3.62766248615292	0.000285998788237848	0.00604258394749326	4
2L	210735	250823	FBgn0266557	kis	2L	214189	214193	2L_214189_214193	43.717122072136	1.74304454696582	0.573578153456724	3.03889633254194	0.00237446547059218	0.0241892906166074	4
2L	210735	250823	FBgn0266557	kis	2L	214553	214557	2L_214553_214557	41.1615437140891	1.65458809181241	0.569121291699936	2.90726795138913	0.00364600739610201	0.0319285211905372	4
2L	210735	250823	FBgn0266557	kis	2L	215950	215954	2L_215950_215954	85.5187688613854	1.93820634992577	0.596079044256613	3.25159283588465	0.00114760290839699	0.0150973789061207	4
2L	210735	250823	FBgn0266557	kis	2L	217232	217236	2L_217232_217236	9.42302485464846	4.00632422396299	1.18600456499752	3.37800067740158	0.000730149007997294	0.0112314415083726	4
2L	210735	250823	FBgn0266557	kis	2L	240243	240247	2L_240243_240247	42.4057937369459	1.22221485124888	0.442936031086281	2.75934845095227	0.00579167432080687	0.0427062611965681	4
2L	210735	250823	FBgn0266557	kis	2L	242148	242152	2L_242148_242152	283.21264861729	-0.876411021644344	0.284086368912376	-3.08501609915211	0.00203541135405237	0.0219229114407755	4
2L	210735	250823	FBgn0266557	kis	2L	242525	242529	2L_242525_242529	478.386862671676	-1.01289206367156	0.251891040228037	-4.0211516168046	5.7914312408061e-05	0.00199769557177683	4
2L	210735	250823	FBgn0266557	kis	2L	242922	242926	2L_242922_242926	211.942440371084	-0.852433029528676	0.294348932227924	-2.89599497805757	0.00377958448466978	0.0326372174780156	4
2L	210735	250823	FBgn0266557	kis	2L	246200	246204	2L_246200_246204	73.347035632	1.96659929418798	0.64121578911989	3.06698513598248	0.00216229609282479	0.0227692515658113	4
2L	252589	271744	FBgn0031238	CG3645	2L	253993	253997	2L_253993_253997	25.5283614367676	2.16746756898408	0.567534429489581	3.81909441323836	0.000133942493856211	0.00359316613315397	4
2L	252589	271744	FBgn0031238	CG3645	2L	266189	266193	2L_266189_266193	215.311930633099	-1.04254398606093	0.303506445637315	-3.43499784286872	0.000592558545520448	0.00978627794238782	4
2L	259949	267505	FBgn0031239	CG17075	2L	266189	266193	2L_266189_266193	215.311930633099	-1.04254398606093	0.303506445637315	-3.43499784286872	0.000592558545520448	0.00978627794238782	4
2L	274740	278234	FBgn0086855	CG17078	2L	275019	275023	2L_275019_275023	307.737794812535	-0.756698655609088	0.262814162809454	-2.87921566904943	0.00398665601226243	0.0337571954346101	4
2L	274740	278234	FBgn0086855	CG17078	2L	275414	275418	2L_275414_275418	238.834434603565	-0.861302800601094	0.306095803678235	-2.81383406845553	0.00489544904512034	0.038372393676379	4
2L	274740	278234	FBgn0086855	CG17078	2L	277076	277080	2L_277076_277080	125.249926419849	-0.984964705293811	0.357310271457784	-2.75660898656865	0.00584041456734571	0.0429471174435857	4
2L	274740	278234	FBgn0086855	CG17078	2L	277099	277103	2L_277099_277103	115.873553014652	-1.12043408225835	0.412713159391128	-2.71480096227441	0.0066315613423741	0.0465973751963355	4
2L	283385	291795	FBgn0031245	CG3625	2L	285235	285239	2L_285235_285239	93.9296519824271	1.08442119002446	0.328924730659998	3.29686730410492	0.000977696815233413	0.0136047848270507	4
2L	283385	291795	FBgn0031245	CG3625	2L	290905	290909	2L_290905_290909	118.169141727147	1.77457525518677	0.532874997585724	3.33019050101199	0.000867865855648555	0.0125769742987675	4
2L	295122	297449	FBgn0024352	Hop	2L	296262	296266	2L_296262_296266	40.1062560463176	1.85659598741059	0.665604693382556	2.78933728362927	0.00528160290495775	0.0403175662651814	4
2L	297880	305233	FBgn0020622	Pi3K21B	2L	298749	298753	2L_298749_298753	564.420795705035	-1.00746083300563	0.306101741198157	-3.29126135990661	0.000997392004622701	0.0137697101614527	4
2L	297880	305233	FBgn0020622	Pi3K21B	2L	299080	299084	2L_299080_299084	483.838014504041	-1.14164028171084	0.342564952927809	-3.3326242861494	0.000860310349997646	0.0125054265714698	4
2L	305935	355566	FBgn0004611	Plc21C	2L	324573	324577	2L_324573_324577	335.69409214694	-1.00564897627548	0.297871492248938	-3.37611689082026	0.000735166781647055	0.0112842833319986	4
2L	305935	355566	FBgn0004611	Plc21C	2L	328643	328647	2L_328643_328647	29.1506252295463	1.5067899759064	0.52515635183576	2.86922165301667	0.00411483327947915	0.0344417176200675	4
2L	305935	355566	FBgn0004611	Plc21C	2L	329009	329013	2L_329009_329013	105.383634951726	1.98517811655825	0.301516212378995	6.58398465838697	4.58004404890425e-11	2.35188089098918e-08	4
2L	325522	329761	FBgn0264086	CG43755	2L	328643	328647	2L_328643_328647	29.1506252295463	1.5067899759064	0.52515635183576	2.86922165301667	0.00411483327947915	0.0344417176200675	4
2L	325522	329761	FBgn0264086	CG43755	2L	329009	329013	2L_329009_329013	105.383634951726	1.98517811655825	0.301516212378995	6.58398465838697	4.58004404890425e-11	2.35188089098918e-08	4
2L	408030	414777	FBgn0264855	AP-2alpha	2L	410392	410396	2L_410392_410396	29.9477273895832	3.03257680905622	0.82029132796022	3.69695095594535	0.000218204476980328	0.00501990985371669	4
2L	419952	420864	FBgn0002593	RpLP1	2L	420409	420413	2L_420409_420413	15.7997724444379	4.28333339877953	1.49466100261425	2.86575577424429	0.00416015054033848	0.0346797341301119	4
2L	448254	453024	FBgn0015924	crq	2L	451469	451473	2L_451469_451473	141.47713989105	-1.88033342849778	0.368068054416778	-5.10865696148845	3.24456807058912e-07	3.88172284740414e-05	4
2L	448254	453024	FBgn0015924	crq	2L	451631	451635	2L_451631_451635	65.8686744871169	-2.16236563318929	0.462200207063235	-4.67841770761787	2.89097151367094e-06	0.000216531336986127	4
2L	448254	453024	FBgn0015924	crq	2L	452708	452712	2L_452708_452712	51.5205511883751	2.27710497075969	0.707816514622995	3.21708369855223	0.00129500813398822	0.0163128928433975	4
2L	458876	472200	FBgn0031258	CG4297	2L	466503	466507	2L_466503_466507	667.498777212551	-0.685088578717028	0.19563779420732	-3.50182121758657	0.000462089579086221	0.00831381470081995	4
2L	458876	472200	FBgn0031258	CG4297	2L	466989	466993	2L_466989_466993	372.937951218151	-0.659044986337388	0.200606425143548	-3.28526359943754	0.00101887001655667	0.0139603204574475	4
2L	458876	472200	FBgn0031258	CG4297	2L	468630	468634	2L_468630_468634	56.6987178807626	2.01229060438383	0.609362922157501	3.30228593045856	0.000959002575539532	0.0134426263065574	4
2L	458876	472200	FBgn0031258	CG4297	2L	469976	469980	2L_469976_469980	83.8352921480528	2.04344299206639	0.746554245577748	2.73716612579839	0.00619709896222116	0.0446045281748843	4
2L	476220	540560	FBgn0003963	ush	2L	477054	477058	2L_477054_477058	51.6593765563733	1.57997931903875	0.513806422004772	3.07504782224009	0.00210468803567379	0.0224094187010919	4
2L	476446	479688	FBgn0043364	cbt	2L	477054	477058	2L_477054_477058	51.6593765563733	1.57997931903875	0.513806422004772	3.07504782224009	0.00210468803567379	0.0224094187010919	4
2L	542786	544653	FBgn0031260	Spp	2L	544206	544210	2L_544206_544210	20.3191370138211	3.30337281697077	0.843564288132157	3.91597044048082	9.0041280648951e-05	0.00273857908165648	4
2L	544925	552923	FBgn0005660	Ets21C	2L	551409	551413	2L_551409_551413	13.7873874811955	2.24687596873376	0.728219664398904	3.08543709896712	0.00203253210498175	0.0218999586498431	4
2L	553742	560310	FBgn0260933	rempA	2L	554629	554633	2L_554629_554633	207.834848467992	-1.42900473309698	0.301728181574666	-4.7360665007798	2.17906112211653e-06	0.000173576511292655	4
2L	553742	560310	FBgn0260933	rempA	2L	558890	558894	2L_558890_558894	25.8693326228524	2.03767928985434	0.739646077648265	2.75493827579432	0.00587032088316079	0.0430875786266622	4
2L	560568	563819	FBgn0031264	CG11835	2L	561127	561131	2L_561127_561131	27.7583529564143	2.95789668785544	0.728129388772479	4.06232289681649	4.85868068334179e-05	0.00176550929827826	4
2L	566366	568121	FBgn0021874	Nle	2L	567842	567846	2L_567842_567846	257.199509646926	-0.794774216146981	0.264185758216404	-3.00839160109438	0.00262634476301165	0.0258108649459022	4
2L	574291	575734	FBgn0031268	cold	2L	574894	574898	2L_574894_574898	251.150275681892	-1.38899236169068	0.225185294127248	-6.16821967470834	6.9063153992795e-10	2.37733475352523e-07	4
2L	737212	744395	FBgn0026438	Eaat2	2L	737556	737560	2L_737556_737560	94.9298899118923	2.59832937471136	0.833383354272955	3.1178081028246	0.00182201393988984	0.0204088459108917	4
2L	813314	815950	FBgn0031281	Saf6	2L	814209	814213	2L_814209_814213	22.8887370714058	4.89748500401365	0.828024188260307	5.91466417702525	3.32553384330851e-09	8.83848272706544e-07	4
2L	815993	818096	FBgn0031282	Pex12	2L	816364	816368	2L_816364_816368	17.064235928017	1.76611470546662	0.650193345142622	2.71629157489948	0.00660177482240133	0.0464770608981287	4
2L	818079	819508	FBgn0031284	CG3876	2L	818336	818340	2L_818336_818340	14.855023708001	2.38092679841392	0.801779221637335	2.96955412931725	0.00298232265320975	0.0280998365471982	4
2L	818079	819508	FBgn0031284	CG3876	2L	819492	819496	2L_819492_819496	44.3860716781263	1.27332634001262	0.449984071239778	2.82971425300544	0.00465895939315523	0.0371820174302605	4
2L	821289	824337	FBgn0031285	CG3662	2L	822412	822416	2L_822412_822416	413.798564231356	-1.16835564221715	0.286900075987767	-4.07234343941745	4.65424839003714e-05	0.00171014847645941	4
2L	821289	824337	FBgn0031285	CG3662	2L	822952	822956	2L_822952_822956	322.505348546025	-1.28044661262989	0.298097754624087	-4.29539167191846	1.74385176315581e-05	0.000837572404580862	4
2L	852768	854539	FBgn0020545	kraken	2L	852822	852826	2L_852822_852826	275.909052076251	-1.41196901647965	0.31480891502517	-4.48516210656473	7.28585209182374e-06	0.000437088074866322	4
2L	852768	854539	FBgn0020545	kraken	2L	853998	854002	2L_853998_854002	161.417165005412	-2.22619273448647	0.541171683106257	-4.11365340054085	3.89446036736797e-05	0.00150171014769506	4
2L	852768	854539	FBgn0020545	kraken	2L	854113	854117	2L_854113_854117	328.953079403822	-1.11401641976608	0.361614607210177	-3.08067317401974	0.00206533213330771	0.0221348685268747	4
2L	855337	856639	FBgn0031288	CG13949	2L	856318	856322	2L_856318_856322	183.470508319234	-1.03609175160136	0.293247914033913	-3.5331598351337	0.000410624136309848	0.0076865438009324	4
2L	868673	869857	FBgn0020305	dbe	2L	869158	869162	2L_869158_869162	15.0470591420038	2.6412565713653	0.581681031310545	4.54073010669518	5.60597572975464e-06	0.000360394056419497	4
2L	868673	869857	FBgn0020305	dbe	2L	869335	869339	2L_869335_869339	29.6767722973722	2.3053260917718	0.501388139236819	4.59788716837382	4.26797011407412e-06	0.00029342470896661	4
2L	870465	877038	FBgn0053526	PNUTS	2L	871976	871980	2L_871976_871980	550.347495623139	-0.848690342958906	0.281625004442117	-3.01354755285353	0.00258212571296895	0.0255402331033801	4
2L	870465	877038	FBgn0053526	PNUTS	2L	876056	876060	2L_876056_876060	25.4818522255589	3.25157147115908	0.722779449783837	4.49870492600686	6.83686736425526e-06	0.000416858087107138	4
2L	870465	877038	FBgn0053526	PNUTS	2L	876609	876613	2L_876609_876613	25.725555797769	2.15393814607109	0.626274987903239	3.43928495896418	0.000583252949230136	0.00968842778365746	4
2L	877172	885141	FBgn0031292	CG15824	2L	879453	879457	2L_879453_879457	9.42458228233488	-2.71251806058362	0.776685977758416	-3.49242568845158	0.000478654760055637	0.0085087966762964	4
2L	922793	958098	FBgn0028481	CG4341	2L	937602	937606	2L_937602_937606	24.3776937263781	-6.27953913697147	1.26355963137322	-4.96972123915273	6.7049226967351e-07	6.84099479921504e-05	4
2L	1008378	1048053	FBgn0031294	IA-2	2L	1008798	1008802	2L_1008798_1008802	33.246107473678	3.77786653923606	1.03857611460349	3.63754421665896	0.000275249950394838	0.00588674938900825	4
2L	1008378	1048053	FBgn0031294	IA-2	2L	1017447	1017451	2L_1017447_1017451	305.705775382442	-1.1371517810712	0.299136522976941	-3.80144747874487	0.000143853234354349	0.00377821391058817	4
2L	1008378	1048053	FBgn0031294	IA-2	2L	1028546	1028550	2L_1028546_1028550	206.136037738529	-4.30395394160191	0.558357870907804	-7.70823546304514	1.27569220834543e-14	1.73970956439082e-11	4
2L	1008378	1048053	FBgn0031294	IA-2	2L	1036502	1036506	2L_1036502_1036506	57.8817387911104	2.89594470757037	0.652315004313522	4.43948811298305	9.01730947693808e-06	0.000512969186756913	4
2L	1008378	1048053	FBgn0031294	IA-2	2L	1041569	1041573	2L_1041569_1041573	238.134061621064	-1.3517430969708	0.251766330854206	-5.36903839518389	7.91575675509278e-08	1.2339087562948e-05	4
2L	1049674	1077815	FBgn0003310	S	2L	1050780	1050784	2L_1050780_1050784	49.0298954817196	2.27826355837628	0.790409866446176	2.88238248925176	0.00394680318689361	0.0335437948009098	4
2L	1049674	1077815	FBgn0003310	S	2L	1054275	1054279	2L_1054275_1054279	229.135874703358	-0.783121713305054	0.259131227072545	-3.0221047542287	0.0025102366233037	0.0250656756667623	4
2L	1049674	1077815	FBgn0003310	S	2L	1054663	1054667	2L_1054663_1054667	192.537164679241	-0.717273312376254	0.264028914619536	-2.71664682411713	0.00659469374699544	0.0464547293179172	4
2L	1049674	1077815	FBgn0003310	S	2L	1055191	1055195	2L_1055191_1055195	1426.4429431549	-1.3835116674575	0.334316153459618	-4.13833329063059	3.49837928751628e-05	0.00138869019963371	4
2L	1049674	1077815	FBgn0003310	S	2L	1055736	1055740	2L_1055736_1055740	1139.4799954431	-1.00488284296266	0.344494089959156	-2.91698137138376	0.0035343688097532	0.0313236135313702	4
2L	1049674	1077815	FBgn0003310	S	2L	1055761	1055765	2L_1055761_1055765	131.998823370881	1.29227820776866	0.452707059823999	2.85455722354112	0.004309686697198	0.0354288768416807	4
2L	1049674	1077815	FBgn0003310	S	2L	1056001	1056005	2L_1056001_1056005	133.682880045503	1.49334719103394	0.458121607358817	3.25971787194988	0.00111523088397984	0.0148137896705102	4
2L	1049674	1077815	FBgn0003310	S	2L	1056692	1056696	2L_1056692_1056696	425.270097536855	-1.3328511955629	0.269497444725377	-4.94569140320088	7.58740766625622e-07	7.53499326232219e-05	4
2L	1049674	1077815	FBgn0003310	S	2L	1057093	1057097	2L_1057093_1057097	400.491904906435	-1.06493021730802	0.25120688319233	-4.23925572331028	2.24262076691807e-05	0.00100049590467491	4
2L	1049674	1077815	FBgn0003310	S	2L	1058315	1058319	2L_1058315_1058319	21.1401988833573	3.34377350608965	0.973221146188669	3.43577974973575	0.000590851103306788	0.00976718319836094	4
2L	1049674	1077815	FBgn0003310	S	2L	1059574	1059578	2L_1059574_1059578	127.649108635985	-0.913576747104396	0.271671327311933	-3.36280150041534	0.000771558211852992	0.0116262017620384	4
2L	1049674	1077815	FBgn0003310	S	2L	1063048	1063052	2L_1063048_1063052	66.4442772065179	-2.5864417680254	0.436035187201994	-5.93172717234683	2.99764438814789e-09	8.12273750362367e-07	4
2L	1049674	1077815	FBgn0003310	S	2L	1071190	1071194	2L_1071190_1071194	17.1276973107843	2.16474176334846	0.560316579544589	3.86342621720725	0.000111807674922575	0.00317045456020652	4
2L	1049674	1077815	FBgn0003310	S	2L	1071943	1071947	2L_1071943_1071947	16.4895188345211	1.48856412035475	0.544820972363649	2.73220781846332	0.00629114444873636	0.0450294884333164	4
2L	1103254	1108373	FBgn0261938	mtRNApol	2L	1103548	1103552	2L_1103548_1103552	76.9934520177902	2.48750492266114	0.695731126466751	3.57538254080115	0.000349716163120764	0.00691683028475752	4
2L	1103254	1108373	FBgn0261938	mtRNApol	2L	1104980	1104984	2L_1104980_1104984	22.9736742244077	2.46009115053779	0.570734960690697	4.31039154769951	1.62965737891932e-05	0.000799811391415571	4
2L	1103254	1108373	FBgn0261938	mtRNApol	2L	1106555	1106559	2L_1106555_1106559	186.56071671157	-1.03994136044834	0.287785725436758	-3.61359604917888	0.000301979415785077	0.0062620017383454	4
2L	1103254	1108373	FBgn0261938	mtRNApol	2L	1107637	1107641	2L_1107637_1107641	163.803720188133	-1.02234315136208	0.307946544998208	-3.31987212705382	0.000900586889271901	0.0129065158168286	4
2L	1103254	1108373	FBgn0261938	mtRNApol	2L	1107977	1107981	2L_1107977_1107981	249.152072534016	-0.7241854501434	0.249591465429881	-2.90148322538236	0.00371400663490529	0.0322944270873316	4
2L	1129316	1132411	FBgn0031304	CG4552	2L	1129340	1129344	2L_1129340_1129344	346.68019973677	-0.928014852706302	0.262669563025285	-3.53301251206243	0.000410853026626139	0.00769025161155972	4
2L	1129316	1132411	FBgn0031304	CG4552	2L	1129818	1129822	2L_1129818_1129822	303.287284167754	-1.01708940617394	0.302015041400712	-3.36767798536389	0.000758040787366886	0.0115100809843289	4
2L	1129316	1132411	FBgn0031304	CG4552	2L	1130526	1130530	2L_1130526_1130530	19.1636680166778	5.39440916564196	1.2990384788766	4.1526169188668	3.28694721539319e-05	0.00132606481549044	4
2L	1134693	1141156	FBgn0031306	CG4577	2L	1134908	1134912	2L_1134908_1134912	48.4762210495499	3.84341680727267	1.10238624989505	3.48645205583666	0.000489473111964519	0.00863467119917608	4
2L	1134693	1141156	FBgn0031306	CG4577	2L	1138801	1138805	2L_1138801_1138805	77.2772403411131	-1.21771933250155	0.39328386292305	-3.09628603485268	0.00195961230111157	0.0213623677243965	4
2L	1142869	1143216	FBgn0267281	CR45717	2L	1143073	1143077	2L_1143073_1143077	318.950344750684	-0.91204011748547	0.296249037483978	-3.07862643278561	0.00207957267346825	0.022234019136382	4
2L	1142869	1143216	FBtr0346497	CR45717-RA	2L	1143073	1143077	2L_1143073_1143077	318.950344750684	-0.91204011748547	0.296249037483978	-3.07862643278561	0.00207957267346825	0.022234019136382	4
2L	1147822	1149449	FBgn0031308	CG4749	2L	1148344	1148348	2L_1148344_1148348	10.6610511061724	-3.44469686407149	1.00058605168652	-3.4426792760756	0.000575981957042771	0.0096079380474181	4
2L	1150766	1151764	FBgn0031310	Vps29	2L	1151104	1151108	2L_1151104_1151108	317.995952281172	-1.14234223484852	0.367933815647695	-3.10474924094049	0.00190440402387239	0.0209878863242963	4
2L	1151678	1158262	FBgn0261458	capt	2L	1155372	1155376	2L_1155372_1155376	58.0370718278011	1.86001710357817	0.67077736665938	2.77292764489277	0.00555544714684715	0.041649832124362	4
2L	1151678	1158262	FBgn0261458	capt	2L	1156905	1156909	2L_1156905_1156909	38.8499119654171	2.01742571712305	0.72676133968719	2.77591226576717	0.00550470605378063	0.0414000078837269	4
2L	1160290	1163886	FBgn0031313	CG5080	2L	1162793	1162797	2L_1162793_1162797	57.1939105729875	-1.15709399805755	0.364707631100616	-3.17266187868257	0.00151048325959589	0.0180667262975217	4
2L	1177690	1182454	FBgn0031319	CG4896	2L	1180213	1180217	2L_1180213_1180217	21.2080760175676	1.98467952952134	0.68957698521334	2.87811161346593	0.00400063565820711	0.0338330951340156	4
2L	1256417	1296596	FBgn0041097	robo3	2L	1289916	1289920	2L_1289916_1289920	49.9375045442339	-3.39758539572055	0.674021048113746	-5.04077047034172	4.63661311946257e-07	5.17192368419467e-05	4
2L	1594822	1611157	FBgn0051935	CG31935	2L	1610795	1610799	2L_1610795_1610799	107.868452384026	-1.79753211176523	0.338168697542332	-5.31548935436348	1.0637106893028e-07	1.57545337961521e-05	4
2L	1594822	1611157	FBgn0051935	CG31935	2L	1611156	1611160	2L_1611156_1611160	164.92242170021	-1.39190325582368	0.360531389907875	-3.86069922005778	0.000113063013194146	0.00319108607016766	1
2L	1612429	1614160	FBgn0021906	RFeSP	2L	1612724	1612728	2L_1612724_1612728	499.359077390256	-0.886706589589244	0.267713628622252	-3.31214587076701	0.000925832577658329	0.0131459961042407	4
2L	1612429	1614160	FBgn0021906	RFeSP	2L	1613746	1613750	2L_1613746_1613750	832.563569087868	-0.932872286228421	0.328697090404614	-2.83809109803829	0.00453842276772403	0.0366131350347124	4
2L	1612429	1614160	FBgn0021906	RFeSP	2L	1613913	1613917	2L_1613913_1613917	403.362133793144	-1.03856518894877	0.345749078488633	-3.00381187851209	0.00266620126443622	0.0260701270367026	4
2L	1651258	1704682	FBgn0086758	chinmo	2L	1666230	1666234	2L_1666230_1666234	39.7365141634421	3.03698346540153	0.821476030336315	3.69698366507198	0.000218176375158158	0.00501972608923854	4
2L	1651258	1704682	FBgn0086758	chinmo	2L	1666833	1666837	2L_1666833_1666837	64.8957367428021	4.53236832855151	0.832239833953746	5.44598821594427	5.15185473496545e-08	8.61163747539797e-06	4
2L	1651258	1704682	FBgn0086758	chinmo	2L	1667627	1667631	2L_1667627_1667631	40.3794867828051	3.74050323186152	0.788898565720403	4.74142480972289	2.12220419226505e-06	0.000170133558316234	4
2L	1651258	1704682	FBgn0086758	chinmo	2L	1688246	1688250	2L_1688246_1688250	179.938419141212	-1.06521628912762	0.310333841861213	-3.43248510294279	0.000598076737548285	0.00984359446873971	4
2L	1651258	1704682	FBgn0086758	chinmo	2L	1688617	1688621	2L_1688617_1688621	350.556009356478	-0.972504742398205	0.285010791345723	-3.41216814214778	0.000644483465454667	0.0103580545835091	4
2L	1651258	1704682	FBgn0086758	chinmo	2L	1694901	1694905	2L_1694901_1694905	40.6878935100146	3.88767835590074	0.903552209393167	4.30266045003833	1.68759376240822e-05	0.000818109265193559	4
2L	1651258	1704682	FBgn0086758	chinmo	2L	1695900	1695904	2L_1695900_1695904	51.6981654660348	-1.16858625442795	0.382159273781837	-3.0578513583189	0.00222930125492115	0.0232065876267301	4
2L	1651258	1704682	FBgn0086758	chinmo	2L	1700768	1700772	2L_1700768_1700772	30.0092547045477	4.04774775103388	0.741794720180139	5.45669528363712	4.85077739372371e-08	8.21846170731341e-06	4
2L	1651258	1704682	FBgn0086758	chinmo	2L	1701327	1701331	2L_1701327_1701331	42.7666333303994	5.20244126249358	0.81941182204734	6.3489946355607	2.16726590287073e-10	8.78038226922129e-08	4
2L	1651258	1704682	FBgn0086758	chinmo	2L	1703467	1703471	2L_1703467_1703471	33.5678357382694	1.73912972586529	0.628840096748895	2.76561519352312	0.00568155345290071	0.042255072294663	4
2L	1704902	1706962	FBgn0011570	cpb	2L	1705029	1705033	2L_1705029_1705033	551.078521813456	-0.97039241181835	0.298256616232127	-3.25354865242323	0.00113973206672748	0.0150248847657692	4
2L	1704902	1706962	FBgn0011570	cpb	2L	1705426	1705430	2L_1705426_1705430	477.766889689043	-1.12410891782127	0.32693203995416	-3.43835654033444	0.000585256553518337	0.00971197896299677	4
2L	1707132	1710421	FBgn0031356	CG17660	2L	1709742	1709746	2L_1709742_1709746	51.604980487541	2.29302181070546	0.493005990545199	4.65110334292223	3.30163816400175e-06	0.000239526170570039	4
2L	1710462	1711465	FBgn0031357	mRpL48	2L	1710894	1710898	2L_1710894_1710898	50.3429035212718	2.13637560728176	0.710213545515992	3.00807499486597	0.00262908250561509	0.0258215012369668	4
2L	1711302	1715851	FBgn0086698	frtz	2L	1715613	1715617	2L_1715613_1715617	17.2742570313853	-3.9966365779993	0.879266019815755	-4.54542366920624	5.48248633020823e-06	0.000354739750716123	4
2L	1716244	1724388	FBgn0031359	Rim2	2L	1718705	1718709	2L_1718705_1718709	33.1191857458356	2.68974877311759	0.688477619871552	3.90680640224647	9.35240271440672e-05	0.0028099231766686	4
2L	1716244	1724388	FBgn0031359	Rim2	2L	1718900	1718904	2L_1718900_1718904	126.775926351466	2.3937293063122	0.48974097648138	4.88774560689269	1.01997209220939e-06	9.51938351608621e-05	4
2L	1716244	1724388	FBgn0031359	Rim2	2L	1719966	1719970	2L_1719966_1719970	97.3361604555378	1.80812669680253	0.505342511126868	3.57802214733642	0.000346204121989676	0.00686586820567637	4
2L	1716244	1724388	FBgn0031359	Rim2	2L	1720889	1720893	2L_1720889_1720893	69.9120829474546	1.37751097908043	0.390867898447857	3.5242366655091	0.000424704729361623	0.00786426320006967	4
2L	1716244	1724388	FBgn0031359	Rim2	2L	1721487	1721491	2L_1721487_1721491	27.9479298110257	2.42109495274279	0.425313494720118	5.6924950249604	1.25196247696818e-08	2.67046806497511e-06	4
2L	1716244	1724388	FBgn0031359	Rim2	2L	1722269	1722273	2L_1722269_1722273	91.0781653964193	1.28615786532579	0.470478730979741	2.73372159172308	0.00626229699051635	0.0449012139289205	4
2L	1716244	1724388	FBgn0031359	Rim2	2L	1722375	1722379	2L_1722375_1722379	311.90097424055	-0.827721080932862	0.294262946302149	-2.81286207228741	0.00491027081591023	0.0384435570931679	4
2L	1716244	1724388	FBgn0031359	Rim2	2L	1722948	1722952	2L_1722948_1722952	342.189699299736	-0.762150631489553	0.281330153738706	-2.7090968435521	0.0067466643691303	0.0470774373442649	4
2L	1716244	1724388	FBgn0031359	Rim2	2L	1723889	1723893	2L_1723889_1723893	6.78452323572731	-2.7017578893086	0.876739174954527	-3.08159822954042	0.0020589253065557	0.0220901024480036	4
2L	1724768	1729636	FBgn0000579	Eno	2L	1726624	1726628	2L_1726624_1726628	99.4531247537225	-5.37454115623542	0.977704545362357	-5.49710153412809	3.86084425180307e-08	6.74267134259608e-06	4
2L	1724768	1729636	FBgn0000579	Eno	2L	1727659	1727663	2L_1727659_1727663	444.733121826638	-1.03326624708645	0.270715050800164	-3.81680384608236	0.000135191562975504	0.00361528955262613	4
2L	1724768	1729636	FBgn0000579	Eno	2L	1728542	1728546	2L_1728542_1728546	229.712967434052	-1.03978809224966	0.341638932729635	-3.04352927209418	0.00233820692085402	0.0239452250388812	4
2L	1724768	1729636	FBgn0000579	Eno	2L	1729035	1729039	2L_1729035_1729039	217.943142090017	-0.965278950170281	0.333671339712182	-2.89290339111207	0.00381698682795444	0.0328275055459053	4
2L	1728732	1729762	FBgn0260648	Rrp40	2L	1729035	1729039	2L_1729035_1729039	217.943142090017	-0.965278950170281	0.333671339712182	-2.89290339111207	0.00381698682795444	0.0328275055459053	4
2L	1731033	1732356	FBgn0031361	CG17652	2L	1731438	1731442	2L_1731438_1731442	27.4301585052254	2.43714680410433	0.584605452750629	4.16887456768886	3.06107381446632e-05	0.00125667679788365	4
2L	1731033	1732356	FBgn0031361	CG17652	2L	1731779	1731783	2L_1731779_1731783	126.897483573313	2.20308900887741	0.4644523575409	4.74341226415975	2.10147981620403e-06	0.000168688873866562	4
2L	1732524	1750612	FBgn0264494	CG17646	2L	1734073	1734077	2L_1734073_1734077	54.5996828245238	2.20974962156107	0.365603354857875	6.04411746281728	1.50230036503135e-09	4.50625106128225e-07	4
2L	1752308	1752848	FBgn0031364	CG17648	2L	1752546	1752550	2L_1752546_1752550	19.749694033127	1.98027570557729	0.531481756988124	3.72595235779945	0.000194579156684138	0.00462305940976801	4
2L	1884622	1944289	FBgn0031374	CG7337	2L	1889404	1889408	2L_1889404_1889408	332.709426857469	-0.642973580887079	0.238185309925074	-2.69946782649752	0.00694504706864031	0.0479660375965383	4
2L	1975463	1980755	FBgn0031377	CG15356	2L	1977522	1977526	2L_1977522_1977526	50.8125823525265	1.25250069529539	0.425104409974286	2.94633663144344	0.00321562231937539	0.0294929646641896	4
2L	1975463	1980755	FBgn0031377	CG15356	2L	1980495	1980499	2L_1980495_1980499	84.8281725405705	-1.08189130761394	0.37672590891569	-2.87182612612944	0.00408107442738933	0.0342522030737176	4
2L	1981176	1982099	FBgn0031378	CG15362	2L	1981226	1981230	2L_1981226_1981230	30.818145403207	4.9970468680595	1.150166214916	4.34463019627512	1.39510481541673e-05	0.000709677819312397	4
2L	2006763	2007193	FBgn0040718	CG15353	2L	2007095	2007099	2L_2007095_2007099	66.0368442167553	1.26950965565617	0.464239034795738	2.73460342733727	0.00624554709194047	0.0448328436599575	4
2L	2006867	2007688	FBgn0267276	CR45712	2L	2007095	2007099	2L_2007095_2007099	66.0368442167553	1.26950965565617	0.464239034795738	2.73460342733727	0.00624554709194047	0.0448328436599575	4
2L	2006867	2007688	FBtr0346492	CR45712-RA	2L	2007095	2007099	2L_2007095_2007099	66.0368442167553	1.26950965565617	0.464239034795738	2.73460342733727	0.00624554709194047	0.0448328436599575	4
2L	2009859	2030788	FBgn0031384	CG4238	2L	2012104	2012108	2L_2012104_2012108	467.626367517748	-0.868639780269708	0.322441906755578	-2.69394195379253	0.00706124609493183	0.0484742482377611	4
2L	2009859	2030788	FBgn0031384	CG4238	2L	2012518	2012522	2L_2012518_2012522	482.875456535202	-1.31841614953478	0.36530630667647	-3.60907032109474	0.000307296308107595	0.00633592992701287	4
2L	2009859	2030788	FBgn0031384	CG4238	2L	2012655	2012659	2L_2012655_2012659	647.9368824662	-1.61865545074865	0.36472375574808	-4.43803131887763	9.07854118460128e-06	0.000515277928631757	4
2L	2009859	2030788	FBgn0031384	CG4238	2L	2013202	2013206	2L_2013202_2013206	412.466717398749	-1.16886752664064	0.360794942331001	-3.23970042121126	0.00119655342219213	0.015506914797526	4
2L	2009859	2030788	FBgn0031384	CG4238	2L	2016137	2016141	2L_2016137_2016141	492.388637860761	-1.28526704206166	0.318447048554543	-4.03604633139351	5.43594858337926e-05	0.00190696805209792	4
2L	2009859	2030788	FBgn0031384	CG4238	2L	2024135	2024139	2L_2024135_2024139	511.77241023227	-1.45145999738565	0.386630349820355	-3.75412845385795	0.000173945649041155	0.00429237564409446	4
2L	2009859	2030788	FBgn0031384	CG4238	2L	2024665	2024669	2L_2024665_2024669	218.194612045247	-1.7245343269501	0.422676076866747	-4.08003769632265	4.50283980373895e-05	0.0016709988294131	4
2L	2013179	2013250	FBgn0051669	tRNA:CR31669	2L	2013202	2013206	2L_2013202_2013206	412.466717398749	-1.16886752664064	0.360794942331001	-3.23970042121126	0.00119655342219213	0.015506914797526	4
2L	2032519	2036041	FBgn0259192	CG42296	2L	2032774	2032778	2L_2032774_2032778	16.3816028975776	2.57453687470343	0.761588811629409	3.38048148212058	0.000723589507531046	0.011166335947008	4
2L	2037714	2044372	FBgn0003557	Su(dx)	2L	2040405	2040409	2L_2040405_2040409	73.5443606922808	1.56426803973274	0.4693981976577	3.33249690249866	0.000860704285533182	0.0125094541337287	4
2L	2058790	2109878	FBgn0053516	dpr3	2L	2083536	2083540	2L_2083536_2083540	13.0472578676242	4.87877769861004	1.37694329832333	3.54319433817703	0.000395311273796466	0.00750802608323753	4
2L	2058790	2109878	FBgn0053516	dpr3	2L	2096951	2096955	2L_2096951_2096955	30.3577426065963	-5.68641611659274	1.12622381449121	-5.0490995159445	4.43897467796883e-07	5.01840143211493e-05	4
2L	2058790	2109878	FBgn0053516	dpr3	2L	2097778	2097782	2L_2097778_2097782	32.8389301342345	-3.90314479286025	0.781223751920609	-4.99619319466992	5.8473083228554e-07	6.14432696541088e-05	4
2L	2058790	2109878	FBgn0053516	dpr3	2L	2099331	2099335	2L_2099331_2099335	44.4380545306373	4.08901055690416	1.07649638661855	3.79844336472732	0.000145607690752588	0.00380752245827755	4
2L	2083362	2084419	FBgn0264864	CR44055	2L	2083536	2083540	2L_2083536_2083540	13.0472578676242	4.87877769861004	1.37694329832333	3.54319433817703	0.000395311273796466	0.00750802608323753	4
2L	2083362	2084419	FBtr0334780	CR44055-RA	2L	2083536	2083540	2L_2083536_2083540	13.0472578676242	4.87877769861004	1.37694329832333	3.54319433817703	0.000395311273796466	0.00750802608323753	4
2L	2130813	2137296	FBgn0004507	GlyP	2L	2131245	2131249	2L_2131245_2131249	40.6652556219508	1.95902273401355	0.572089671360269	3.42432809415269	0.000616321633544185	0.0100530517747595	4
2L	2130813	2137296	FBgn0004507	GlyP	2L	2134815	2134819	2L_2134815_2134819	259.099674621793	-1.15522917212472	0.367369984510203	-3.1445932461383	0.00166317898473139	0.0192580893678608	4
2L	2130813	2137296	FBgn0004507	GlyP	2L	2135217	2135221	2L_2135217_2135221	269.52991981249	-1.23456270962587	0.348588609673039	-3.54160369951225	0.000397702497754058	0.00753566366634984	4
2L	2130813	2137296	FBgn0004507	GlyP	2L	2135650	2135654	2L_2135650_2135654	12.4420249435294	3.42674394352894	1.06387571892976	3.22100023767456	0.00127744042147942	0.0161673077410665	4
2L	2189914	2192386	FBgn0031395	CG10874	2L	2190394	2190398	2L_2190394_2190398	519.84983911147	-1.53044634524193	0.31894796640344	-4.79842013887009	1.59922048261766e-06	0.000136438588361056	4
2L	2189914	2192386	FBgn0031395	CG10874	2L	2190817	2190821	2L_2190817_2190821	566.768431475696	-1.57134229876921	0.330769287972044	-4.75056891890766	2.02845144739694e-06	0.00016425323070025	4
2L	2189914	2192386	FBgn0031395	CG10874	2L	2191075	2191079	2L_2191075_2191079	201.92361525625	-1.07901195128166	0.339036471317113	-3.18258371168695	0.00145967313643217	0.0176698615939347	4
2L	2190191	2191272	FBgn0264874	CR44065	2L	2190394	2190398	2L_2190394_2190398	519.84983911147	-1.53044634524193	0.31894796640344	-4.79842013887009	1.59922048261766e-06	0.000136438588361056	4
2L	2190191	2191272	FBgn0264874	CR44065	2L	2190817	2190821	2L_2190817_2190821	566.768431475696	-1.57134229876921	0.330769287972044	-4.75056891890766	2.02845144739694e-06	0.00016425323070025	4
2L	2190191	2191272	FBgn0264874	CR44065	2L	2191075	2191079	2L_2191075_2191079	201.92361525625	-1.07901195128166	0.339036471317113	-3.18258371168695	0.00145967313643217	0.0176698615939347	4
2L	2190191	2191272	FBtr0334811	CR44065-RA	2L	2190394	2190398	2L_2190394_2190398	519.84983911147	-1.53044634524193	0.31894796640344	-4.79842013887009	1.59922048261766e-06	0.000136438588361056	4
2L	2190191	2191272	FBtr0334811	CR44065-RA	2L	2190817	2190821	2L_2190817_2190821	566.768431475696	-1.57134229876921	0.330769287972044	-4.75056891890766	2.02845144739694e-06	0.00016425323070025	4
2L	2190191	2191272	FBtr0334811	CR44065-RA	2L	2191075	2191079	2L_2191075_2191079	201.92361525625	-1.07901195128166	0.339036471317113	-3.18258371168695	0.00145967313643217	0.0176698615939347	4
2L	2209574	2212571	FBgn0031397	CG15385	2L	2211848	2211852	2L_2211848_2211852	50.0079859110211	1.30271615474089	0.422803799178947	3.08113635040808	0.00206212194500654	0.0221099588023549	4
2L	2214972	2216311	FBgn0031398	CG10880	2L	2215345	2215349	2L_2215345_2215349	56.9922630380622	0.965640597672015	0.342307938893904	2.82097050039879	0.0047878605460743	0.0378485153411621	4
2L	2214972	2216311	FBgn0031398	CG10880	2L	2215610	2215614	2L_2215610_2215614	113.935445495045	-1.36003886567782	0.394387317737079	-3.44848529481494	0.000563740165341783	0.00946737100700195	4
2L	2308761	2357356	FBgn0031413	CG9967	2L	2312318	2312322	2L_2312318_2312322	179.310652096718	-0.962514228685904	0.350979495895291	-2.742365978476	0.00609983363853851	0.0441732598853295	4
2L	2308761	2357356	FBgn0031413	CG9967	2L	2347014	2347018	2L_2347014_2347018	80.2640778918028	1.46847758106057	0.372050131860622	3.94698847092652	7.91403662571964e-05	0.00249187312195445	4
2L	2308761	2357356	FBgn0031413	CG9967	2L	2350071	2350075	2L_2350071_2350075	96.59914170923	1.09620219695567	0.306499342516639	3.57652381226939	0.000348193612498355	0.00689272552625838	4
2L	2308761	2357356	FBgn0031413	CG9967	2L	2350831	2350835	2L_2350831_2350835	168.414926910416	-0.655215708030606	0.223520019178565	-2.93135134131842	0.00337490849842164	0.0304251214146878	4
2L	2308761	2357356	FBgn0031413	CG9967	2L	2351125	2351129	2L_2351125_2351129	131.504355780299	-0.729630994885088	0.252114908553981	-2.89404144748888	0.00380317956329452	0.0327570829038011	4
2L	2311680	2358944	FBgn0031414	eys	2L	2312318	2312322	2L_2312318_2312322	179.310652096718	-0.962514228685904	0.350979495895291	-2.742365978476	0.00609983363853851	0.0441732598853295	4
2L	2311680	2358944	FBgn0031414	eys	2L	2347014	2347018	2L_2347014_2347018	80.2640778918028	1.46847758106057	0.372050131860622	3.94698847092652	7.91403662571964e-05	0.00249187312195445	4
2L	2311680	2358944	FBgn0031414	eys	2L	2350071	2350075	2L_2350071_2350075	96.59914170923	1.09620219695567	0.306499342516639	3.57652381226939	0.000348193612498355	0.00689272552625838	4
2L	2311680	2358944	FBgn0031414	eys	2L	2350831	2350835	2L_2350831_2350835	168.414926910416	-0.655215708030606	0.223520019178565	-2.93135134131842	0.00337490849842164	0.0304251214146878	4
2L	2311680	2358944	FBgn0031414	eys	2L	2351125	2351129	2L_2351125_2351129	131.504355780299	-0.729630994885088	0.252114908553981	-2.89404144748888	0.00380317956329452	0.0327570829038011	4
2L	2311680	2358944	FBgn0031414	eys	2L	2357742	2357746	2L_2357742_2357746	741.37176272471	-1.25193830583771	0.300895008007805	-4.16071477598336	3.17253102681792e-05	0.00128991452130464	4
2L	2365345	2370137	FBgn0261647	Axud1	2L	2366773	2366777	2L_2366773_2366777	16.3492297147455	1.94659386072461	0.721911314100837	2.69644459465102	0.00700840555562156	0.0482455444813709	4
2L	2370152	2371524	FBgn0031417	CG3597	2L	2370955	2370959	2L_2370955_2370959	24.947511319551	3.39931603406714	0.896688093139618	3.79096818623402	0.0001500611767546	0.00388426772834255	4
2L	2372455	2374627	FBgn0031418	CG3609	2L	2373656	2373660	2L_2373656_2373660	291.656056132975	-0.731790036034824	0.254965958388488	-2.87014800195329	0.00410279713230446	0.0343767152434591	4
2L	2375841	2380506	FBgn0031420	Atxn7	2L	2378654	2378658	2L_2378654_2378658	87.3163897612045	-1.15140746069381	0.365613910456024	-3.1492441282053	0.00163693386039825	0.0190709939749045	4
2L	2383202	2384747	FBgn0031422	CG9870	2L	2383906	2383910	2L_2383906_2383910	121.697166157698	-5.85859578025701	0.65829403970504	-8.89966402078022	5.60159921905879e-19	2.45255703071086e-15	4
2L	2488197	2492671	FBgn0264978	Slh	2L	2488732	2488736	2L_2488732_2488736	41.7493758933041	1.54653490843472	0.558434511663106	2.76941141017394	0.00561576739436335	0.0419458091107056	4
2L	2488197	2492671	FBgn0264978	Slh	2L	2492184	2492188	2L_2492184_2492188	16.7532931086496	2.83564227547944	0.822438958069295	3.44784527490795	0.000565077643939421	0.00948245273884464	4
2L	2577687	2579179	FBgn0031435	Elba2	2L	2577886	2577890	2L_2577886_2577890	116.322564843511	-1.06405382498079	0.363125745762767	-2.93026269108427	0.00338675565668252	0.0304943640619229	4
2L	2609994	2611283	FBgn0031440	CG15395	2L	2610951	2610955	2L_2610951_2610955	144.499883730258	-0.748051938516225	0.241433218223104	-3.09838034725182	0.00194581525750622	0.0212695671730883	4
2L	2739986	2743377	FBgn0031450	Hrs	2L	2743302	2743306	2L_2743302_2743306	118.598363642728	0.832339131211284	0.309917111511753	2.68568304328598	0.00723817158555331	0.0492754045003144	4
2L	2743375	2744934	FBgn0031451	CG9961	2L	2744383	2744387	2L_2744383_2744387	51.4188665818356	-2.53294953154235	0.567949549746638	-4.45981431391626	8.20306913378618e-06	0.000476534158590366	4
2L	2745098	2746944	FBgn0031452	Cwc25	2L	2746806	2746810	2L_2746806_2746810	30.6093030802172	2.6825717999878	0.772738914229309	3.47151120590745	0.00051753773091324	0.00896573402176066	4
2L	2746880	2753068	FBgn0250906	Pgk	2L	2747528	2747532	2L_2747528_2747532	21.514412429641	3.29524186085994	0.917497438615317	3.5915542890595	0.000328711682060423	0.00664355379184704	4
2L	2752445	2757975	FBgn0031453	Bacc	2L	2755786	2755790	2L_2755786_2755790	594.142998762989	-1.33735351783983	0.305635424469557	-4.37564958368574	1.21071380910585e-05	0.000638903834276676	4
2L	2752445	2757975	FBgn0031453	Bacc	2L	2756282	2756286	2L_2756282_2756286	465.514132683015	-1.51054199744964	0.324283953363006	-4.65808431710687	3.19165494702718e-06	0.000233581895438767	4
2L	2752445	2757975	FBgn0031453	Bacc	2L	2757624	2757628	2L_2757624_2757628	1637.69832365499	-1.09529637796683	0.405188410858127	-2.70317795034453	0.00686799664020276	0.0476237320774332	4
2L	2757940	2758176	FBgn0265997	CR44772	2L	2758117	2758121	2L_2758117_2758121	2048.05542702985	-1.2569332486906	0.385170301155392	-3.26331818657926	0.00110115813202048	0.0146921268447916	4
2L	2757940	2758176	FBtr0343107	CR44772-RA	2L	2758117	2758121	2L_2758117_2758121	2048.05542702985	-1.2569332486906	0.385170301155392	-3.26331818657926	0.00110115813202048	0.0146921268447916	4
2L	2758427	2759677	FBgn0031454	CG9960	2L	2759121	2759125	2L_2759121_2759125	261.484822874009	-1.359122135328	0.353459218250642	-3.84520211993519	0.000120453110855958	0.00334069271374085	4
2L	2758427	2759677	FBgn0031454	CG9960	2L	2759658	2759662	2L_2759658_2759662	172.031600981904	-0.988576523967518	0.290077888413043	-3.40796925052033	0.000654482695250085	0.0104688706164205	4
2L	2758427	2759677	FBgn0031455	Snapin	2L	2759121	2759125	2L_2759121_2759125	261.484822874009	-1.359122135328	0.353459218250642	-3.84520211993519	0.000120453110855958	0.00334069271374085	4
2L	2758427	2759677	FBgn0031455	Snapin	2L	2759658	2759662	2L_2759658_2759662	172.031600981904	-0.988576523967518	0.290077888413043	-3.40796925052033	0.000654482695250085	0.0104688706164205	4
2L	2763416	2765665	FBgn0031457	CG3077	2L	2764325	2764329	2L_2764325_2764329	25.6388771594074	1.87623045813337	0.59395157832103	3.15889464160876	0.00158368731521212	0.0186632356393067	4
2L	2763416	2765665	FBgn0031457	CG3077	2L	2765079	2765083	2L_2765079_2765083	206.099544545944	-0.683487863451186	0.252590422729207	-2.70591361329613	0.00681167629988678	0.0473708182607408	4
2L	2763416	2765665	FBgn0031457	CG3077	2L	2765373	2765377	2L_2765373_2765377	217.133649130919	-0.986117119935966	0.293560258981787	-3.35916422528141	0.000781785930117814	0.0117166480821476	4
2L	2763416	2765665	FBgn0031457	CG3077	2L	2765550	2765554	2L_2765550_2765554	289.430669185743	-1.27312435653568	0.284609445693498	-4.47323297170795	7.70457553094366e-06	0.000455960324354855	4
2L	2770135	2770904	FBgn0031459	CG2862	2L	2770404	2770408	2L_2770404_2770408	77.9338828457313	-3.04960446328445	0.526598826146057	-5.79113418387798	6.9912692645108e-09	1.63062534834428e-06	4
2L	2770135	2770904	FBgn0031459	CG2862	2L	2770561	2770565	2L_2770561_2770565	92.000096271252	-2.34978348968761	0.478496085538276	-4.91076846959837	9.07201549788256e-07	8.69116497394842e-05	4
2L	2772327	2799979	FBgn0004242	Syt1	2L	2784198	2784202	2L_2784198_2784202	291.298736579042	-1.04951260084624	0.236600203919164	-4.43580598605407	9.17284352280908e-06	0.000519213318422845	4
2L	2772327	2799979	FBgn0004242	Syt1	2L	2791977	2791981	2L_2791977_2791981	58.5231979579714	2.38262288281401	0.83416358193631	2.85630173075085	0.00428607603971359	0.0353148100226182	4
2L	2772327	2799979	FBgn0004242	Syt1	2L	2792040	2792044	2L_2792040_2792044	36.867162148355	1.58184487407048	0.57178817846312	2.76648754495457	0.00566637493503248	0.0421786379421495	4
2L	2772327	2799979	FBgn0004242	Syt1	2L	2793516	2793520	2L_2793516_2793520	12.0226199468124	3.33933520268854	1.00576647525663	3.32018941259349	0.000899563920809861	0.0128948173654792	4
2L	2815970	2830248	FBgn0031464	Duox	2L	2821506	2821510	2L_2821506_2821510	27.562600423573	2.25115187236008	0.814757366348386	2.76297210106782	0.00572776620555429	0.042441498987854	4
2L	2856070	2857029	FBgn0015521	RpS21	2L	2856391	2856395	2L_2856391_2856395	2.81319545790893	4.540175721581	1.44228273220007	3.14790964366284	0.00164442515398555	0.01912434498948	4
2L	2880704	2885850	FBgn0024947	NTPase	2L	2881542	2881546	2L_2881542_2881546	195.726791611814	-0.901921548864519	0.253496397282738	-3.55792649730859	0.000373793870942497	0.00722975227527654	4
2L	2885929	2954406	FBgn0041111	lilli	2L	2890646	2890650	2L_2890646_2890650	117.685371841176	2.56595496980025	0.945418336383242	2.71409477799687	0.0066457149759314	0.0466534799508676	4
2L	2885929	2954406	FBgn0041111	lilli	2L	2894047	2894051	2L_2894047_2894051	71.0130244193702	-1.36852923201871	0.385424755917068	-3.5507040246091	0.000384202218116863	0.00736414162780039	4
2L	2885929	2954406	FBgn0041111	lilli	2L	2894747	2894751	2L_2894747_2894751	41.729229948441	-1.42644382738374	0.45543898607084	-3.13201959210816	0.00173608289681547	0.0197882526632042	4
2L	2885929	2954406	FBgn0041111	lilli	2L	2896737	2896741	2L_2896737_2896741	156.634963260111	-0.759756527882786	0.280640530860387	-2.70722309979078	0.00678486446700498	0.0472554676223385	4
2L	2954762	2968434	FBgn0010263	Rbp9	2L	2955196	2955200	2L_2955196_2955200	269.743137289877	-1.0218043387091	0.282810862420935	-3.61303073708764	0.000302638812402534	0.00627202728603437	4
2L	2954762	2968434	FBgn0010263	Rbp9	2L	2955676	2955680	2L_2955676_2955680	313.055969746517	-1.15620771030908	0.273552117575487	-4.22664507427922	2.37201363803571e-05	0.0010439748581904	4
2L	2954762	2968434	FBgn0010263	Rbp9	2L	2961604	2961608	2L_2961604_2961608	230.695456368837	-1.52874132859443	0.34549165269437	-4.4248285499007	9.65189070434818e-06	0.000539597771447121	4
2L	2954762	2968434	FBgn0010263	Rbp9	2L	2961722	2961726	2L_2961722_2961726	440.058041438445	-1.83115735949208	0.35482379374992	-5.16075131303815	2.45960734259007e-07	3.09078271322331e-05	4
2L	2954762	2968434	FBgn0010263	Rbp9	2L	2961958	2961962	2L_2961958_2961962	244.6567253403	-1.15014081416739	0.366893991893755	-3.13480416572328	0.0017196887145003	0.0196750742376359	4
2L	2954762	2968434	FBgn0010263	Rbp9	2L	2962993	2962997	2L_2962993_2962997	27.4736984446269	1.96239443381617	0.665146316123291	2.95031993149072	0.00317445026156782	0.0292547393857955	4
2L	2954762	2968434	FBgn0010263	Rbp9	2L	2965602	2965606	2L_2965602_2965606	132.654149105099	1.45503765339202	0.536718558438838	2.71098815294241	0.00670830230380839	0.046896292785446	4
2L	2972891	2974858	FBgn0260639	gammaTub23C	2L	2972966	2972970	2L_2972966_2972970	358.568771738486	-1.22192684708479	0.32148136806712	-3.80092586525784	0.000144156430787112	0.00378418591490005	4
2L	2972891	2974858	FBgn0260639	gammaTub23C	2L	2973334	2973338	2L_2973334_2973338	497.118751191768	-1.24313101188309	0.309695746836297	-4.01403966500128	5.9688309403556e-05	0.00203915855550843	4
2L	2974859	2976862	FBgn0031483	CG9641	2L	2976653	2976657	2L_2976653_2976657	155.012485445178	-0.904075559324606	0.299326244510995	-3.02036849726152	0.00252467314465426	0.0251634461708732	4
2L	2979562	2987723	FBgn0250786	Chd1	2L	2981834	2981838	2L_2981834_2981838	11.1774422491861	2.69497294279939	0.98161086228427	2.74545957705482	0.00604262111222994	0.0438901218094983	4
2L	2979562	2987723	FBgn0250786	Chd1	2L	2981952	2981956	2L_2981952_2981956	10.9796960138964	3.56076182372434	1.24573896477654	2.85835309354964	0.00425846240769297	0.0351718378317841	4
2L	2979562	2987723	FBgn0250786	Chd1	2L	2985100	2985104	2L_2985100_2985104	222.785360832852	-0.776826137357757	0.225639114993038	-3.44278135190225	0.000575764612497798	0.0096060706278836	4
2L	2999286	3016069	FBgn0031488	CG17265	2L	3000720	3000724	2L_3000720_3000724	391.27706374649	-0.749158282345119	0.238718084203317	-3.13825525554679	0.0016995680157999	0.0195380253487073	4
2L	3026252	3029168	FBgn0031493	CG3605	2L	3028807	3028811	2L_3028807_3028811	658.089219380217	-1.22148523074255	0.279163119987258	-4.37552507221693	1.21140516153569e-05	0.000639025824843572	4
2L	3029253	3030616	FBgn0031494	CG17219	2L	3029250	3029254	2L_3029250_3029254	318.694940168888	-0.966392058211627	0.29925565987841	-3.22931923360874	0.00124085298401579	0.0158741149324849	1
2L	3029253	3030616	FBgn0031494	CG17219	2L	3029461	3029465	2L_3029461_3029465	58.6409804241118	1.95063667538427	0.471220803922242	4.13953853299345	3.48005146016202e-05	0.00138361568042676	4
2L	3068345	3144786	FBgn0015600	toc	2L	3086572	3086576	2L_3086572_3086576	64.8459865392253	-1.18058718996915	0.388860031116536	-3.03602092140794	0.00239722729972399	0.0243355030660793	4
2L	3068345	3144786	FBgn0015600	toc	2L	3088007	3088011	2L_3088007_3088011	154.056438371619	-1.21628719603057	0.318327162055665	-3.8208715466696	0.000132980904355986	0.00357467109163047	4
2L	3068345	3144786	FBgn0015600	toc	2L	3089028	3089032	2L_3089028_3089032	11.4167874197926	2.37768957193424	0.633355729386532	3.75411393884014	0.00017395572784685	0.00429237564409446	4
2L	3068345	3144786	FBgn0015600	toc	2L	3120354	3120358	2L_3120354_3120358	68.3384253138917	-1.57828407173004	0.343909664159229	-4.58924024594812	4.44862193347569e-06	0.000302515755431408	4
2L	3068345	3144786	FBgn0015600	toc	2L	3126186	3126190	2L_3126186_3126190	326.388855292994	-0.899641326776335	0.317545201366556	-2.83311264948967	0.00460971379751038	0.0369363197252257	4
2L	3068345	3144786	FBgn0015600	toc	2L	3128110	3128114	2L_3128110_3128114	60.4412925641428	1.76723491891757	0.603718068445104	2.92725199275407	0.00341971678902702	0.0306793515255137	4
2L	3159950	3162399	FBgn0260817	gkt	2L	3160388	3160392	2L_3160388_3160392	76.5850428745703	-3.34946942119142	0.996484121371451	-3.3612872993717	0.000775800834272207	0.0116671597179157	4
2L	3163645	3169462	FBgn0014906	Hydr2	2L	3168590	3168594	2L_3168590_3168594	257.632152710819	-0.999327465429951	0.289027914766223	-3.45754653573253	0.000545118086388317	0.00926210853155051	4
2L	3169820	3171092	FBgn0264744	CG44002	2L	3170145	3170149	2L_3170145_3170149	314.175948532802	-0.916936562760876	0.272950357763613	-3.35935285182876	0.00078125244877569	0.0117122551693585	4
2L	3175112	3200496	FBgn0085422	CG34393	2L	3191280	3191284	2L_3191280_3191284	219.716861995522	1.33440722035881	0.342867385448167	3.89190479174504	9.94602770809716e-05	0.00292736211788036	4
2L	3334875	3354829	FBgn0020445	E23	2L	3348608	3348612	2L_3348608_3348612	122.274373979593	-2.74422183465248	0.527239477540939	-5.2048868712404	1.94114823947502e-07	2.55776514908312e-05	4
2L	3358640	3373372	FBgn0085423	CG34394	2L	3361778	3361782	2L_3361778_3361782	176.012733334269	-0.729591574340407	0.242484919870932	-3.00881215511772	0.0026227121979712	0.0257903994237158	4
2L	3358640	3373372	FBgn0085423	CG34394	2L	3362393	3362397	2L_3362393_3362397	155.203825698807	2.235449476275	0.746534168918574	2.99443691842433	0.00274951904172362	0.0266271234042962	4
2L	3373567	3375711	FBgn0031528	CG15412	2L	3375704	3375708	2L_3375704_3375708	66.2600988075588	2.05000763046747	0.482035814981826	4.2528118591038	2.11102928487221e-05	0.00095928061261808	4
2L	3375832	3376737	FBgn0031529	CG9662	2L	3376613	3376617	2L_3376613_3376617	152.860661144174	0.858915680624127	0.297652891060755	2.88562855063555	0.00390632895188805	0.0333314783420743	4
2L	3377002	3378590	FBgn0016698	Ptpa	2L	3377053	3377057	2L_3377053_3377057	311.608548525663	-0.929437264072144	0.270863613279575	-3.43138472096219	0.000600508298030001	0.00986850004907135	4
2L	3404460	3426719	FBgn0031530	pgant2	2L	3405813	3405817	2L_3405813_3405817	13.6242941388929	2.54637229236066	0.691963820956004	3.67992113929113	0.000233306092438594	0.00525399762257222	4
2L	3404460	3426719	FBgn0031530	pgant2	2L	3422129	3422133	2L_3422129_3422133	33.1865960413746	3.41946430423988	0.978066576782351	3.49614677099923	0.000472028988014777	0.00843061315211069	4
2L	3452466	3453755	FBgn0031535	CG12795	2L	3452953	3452957	2L_3452953_3452957	17.4335765485286	2.20732199906996	0.750286058258818	2.94197389751913	0.00326127415442964	0.0297710302810599	4
2L	3462218	3466112	FBgn0005616	msl-2	2L	3465062	3465066	2L_3465062_3465066	207.892536718143	-1.16198887184795	0.327903245263444	-3.54369433249856	0.000394562406413316	0.00749984581083445	4
2L	3462218	3466112	FBgn0005616	msl-2	2L	3465488	3465492	2L_3465488_3465492	402.158156819	-1.10025639908514	0.301539018483895	-3.64880274737615	0.000263465294235033	0.00572149779763938	4
2L	3466157	3467334	FBgn0021967	ND-PDSW	2L	3467022	3467026	2L_3467022_3467026	4.09141187515458	4.306228059288	1.48781514684778	2.89433003045544	0.00379968560333872	0.0327484714018381	4
2L	3718185	3729145	FBgn0003386	Shaw	2L	3723263	3723267	2L_3723263_3723267	918.359148721487	-1.41986542688455	0.37290244280424	-3.807605593053	0.000140318830133804	0.00371312994629548	4
2L	3718185	3729145	FBgn0003386	Shaw	2L	3723698	3723702	2L_3723698_3723702	584.17055572378	-1.13171075390751	0.328388093176662	-3.44626001192646	0.000568403175120523	0.0095216116254382	4
2L	3718185	3729145	FBgn0003386	Shaw	2L	3724847	3724851	2L_3724847_3724851	67.2678057385772	1.93791627078237	0.556457045694638	3.4825981372259	0.000496573175261683	0.00871815892721157	4
2L	3730466	3754617	FBgn0031568	CG10019	2L	3731325	3731329	2L_3731325_3731329	322.922934750332	-1.12273840686121	0.373027879386699	-3.00979757520302	0.00261421854546666	0.0257383161228042	4
2L	3730466	3754617	FBgn0031568	CG10019	2L	3731713	3731717	2L_3731713_3731717	281.681263861291	-1.40337994635605	0.399557634625077	-3.51233420348206	0.000444189051749168	0.00809150339494375	4
2L	3730466	3754617	FBgn0031568	CG10019	2L	3735513	3735517	2L_3735513_3735517	21.2542645482514	2.75301636469832	0.832008925844615	3.30887840163925	0.000936705100572405	0.0132408876646418	4
2L	3803545	3810671	FBgn0021800	Reph	2L	3807432	3807436	2L_3807432_3807436	465.633277638992	-1.07735578009029	0.250029997683306	-4.30890609155985	1.64064007711915e-05	0.000802203566234645	4
2L	3803545	3810671	FBgn0021800	Reph	2L	3807841	3807845	2L_3807841_3807845	668.782158188401	-0.969112362851416	0.27362709282129	-3.54172663554321	0.000397517205931634	0.00753329668016723	4
2L	3803545	3810671	FBgn0021800	Reph	2L	3809580	3809584	2L_3809580_3809584	513.713138711776	-1.00626371060088	0.231658970140895	-4.3437286714556	1.400845161693e-05	0.000711818934465444	4
2L	3810801	3813410	FBgn0031573	CG3407	2L	3811160	3811164	2L_3811160_3811164	48.4461288375299	1.29486641449904	0.457009827275698	2.83334479308231	0.00460636710588426	0.0369189864606879	4
2L	3810801	3813410	FBgn0031573	CG3407	2L	3811187	3811191	2L_3811187_3811191	289.900288291851	-1.24221719264943	0.338177727070282	-3.67326731837448	0.000239468735285059	0.00534708262074894	4
2L	3810801	3813410	FBgn0031573	CG3407	2L	3811611	3811615	2L_3811611_3811615	167.524835559611	-1.37479816581665	0.336623200551281	-4.08408619359916	4.42506047352757e-05	0.00165072614651037	4
2L	3836840	3839185	FBgn0004567	slp2	2L	3837205	3837209	2L_3837205_3837209	9.60452090813505	-2.23865513743934	0.762097985103409	-2.93748990444526	0.00330880944831227	0.0300593251486514	4
2L	3836840	3839185	FBgn0004567	slp2	2L	3837513	3837517	2L_3837513_3837517	7.0239653290748	-3.10564484453939	1.05060985841418	-2.95604007488294	0.00311616599067121	0.0289026219681076	4
2L	3836840	3839185	FBgn0004567	slp2	2L	3837935	3837939	2L_3837935_3837939	11.8963595062666	-5.27654708679392	1.27333082639277	-4.14389330520011	3.41458658105262e-05	0.00136444622827245	4
2L	3867697	3871425	FBgn0031575	Cep97	2L	3868503	3868507	2L_3868503_3868507	25.73814501222	1.47318659116641	0.430955580340595	3.418418645379	0.000629861442979631	0.0101985817917192	4
2L	3871271	3872458	FBgn0051957	CG31957	2L	3872023	3872027	2L_3872023_3872027	14.4488680378596	2.31557836176179	0.646368071135921	3.58244545974001	0.000340392699678802	0.00679088275552828	4
2L	3872646	3902860	FBgn0000256	capu	2L	3873038	3873042	2L_3873038_3873042	24.9886040965157	1.2193299928912	0.430404542685234	2.83298588180313	0.00461154226970677	0.0369414821530814	4
2L	4186250	4187793	FBgn0051961	CG31961	2L	4186504	4186508	2L_4186504_4186508	21.35246031277	1.75863159970917	0.632424255775846	2.78077822545202	0.00542287691805903	0.0410082678376609	4
2L	4186250	4187793	FBgn0051961	CG31961	2L	4186661	4186665	2L_4186661_4186665	166.750180694049	-0.982565506324924	0.304884890286731	-3.22274254195039	0.00126969620719866	0.0160970517781725	4
2L	4224650	4227097	FBgn0031590	CG3702	2L	4225321	4225325	2L_4225321_4225325	10.4650978349669	2.30470132295565	0.848978563755368	2.71467551873283	0.00663407355172088	0.0466058420184008	4
2L	4224650	4227097	FBgn0031590	CG3702	2L	4226629	4226633	2L_4226629_4226633	57.0820278283292	3.34517821743957	0.546132700281017	6.12521135562525	9.05633085553415e-10	2.96995289570371e-07	4
2L	4224650	4227097	FBgn0031590	CG3702	2L	4226866	4226870	2L_4226866_4226870	71.1581436401642	2.00887546440422	0.455887003901177	4.40652057903298	1.05044332657886e-05	0.000575665244767472	4
2L	4228921	4229458	FBgn0265819	CR44608	2L	4229233	4229237	2L_4229233_4229237	163.285887460205	-0.893326678941801	0.305685820830922	-2.92236871345076	0.00347380036829574	0.0309940836978785	4
2L	4228921	4229458	FBtr0342651	CR44608-RA	2L	4229233	4229237	2L_4229233_4229237	163.285887460205	-0.893326678941801	0.305685820830922	-2.92236871345076	0.00347380036829574	0.0309940836978785	4
2L	4283148	4323781	FBgn0010473	tutl	2L	4283679	4283683	2L_4283679_4283683	121.678422418772	3.03936261021252	0.950990181277659	3.19599788730639	0.00139348132131173	0.0171396142174392	4
2L	4283148	4323781	FBgn0010473	tutl	2L	4285038	4285042	2L_4285038_4285042	590.228762733473	-0.959914197802913	0.331923500875328	-2.89197419065383	0.00382829394468804	0.0328939352732699	4
2L	4283148	4323781	FBgn0010473	tutl	2L	4285567	4285571	2L_4285567_4285571	25.686450616741	2.53408718568614	0.727865263408531	3.48153334563492	0.000498551702262476	0.008740532342132	4
2L	4283148	4323781	FBgn0010473	tutl	2L	4286782	4286786	2L_4286782_4286786	3.83621830044439	4.35966057131375	1.54458582182306	2.82254343508611	0.004764436770571	0.0377302753763654	4
2L	4283148	4323781	FBgn0010473	tutl	2L	4286934	4286938	2L_4286934_4286938	11.657740303146	2.67376499282025	0.917658680566451	2.91368136044852	0.00357194289628185	0.0315304314150991	4
2L	4283148	4323781	FBgn0010473	tutl	2L	4289150	4289154	2L_4289150_4289154	229.151524206498	-1.75598236482104	0.438194696419167	-4.00731085786878	6.14140084984488e-05	0.00208186982028075	4
2L	4283148	4323781	FBgn0010473	tutl	2L	4289561	4289565	2L_4289561_4289565	233.628394459149	-1.69020693446313	0.416574270854824	-4.05739637014733	4.96228239564488e-05	0.00178805521771112	4
2L	4283148	4323781	FBgn0010473	tutl	2L	4294917	4294921	2L_4294917_4294921	159.545113972646	-1.18236441223932	0.330495280340827	-3.577553092498	0.000346825787134728	0.00687374975381073	4
2L	4283148	4323781	FBgn0010473	tutl	2L	4298990	4298994	2L_4298990_4298994	170.755328351651	-1.15527727767923	0.363621273588638	-3.17714435758285	0.00148732983170474	0.0178892468128374	4
2L	4283148	4323781	FBgn0010473	tutl	2L	4299496	4299500	2L_4299496_4299500	227.474170275466	-0.881071489807213	0.293485161434288	-3.00209893236626	0.00268125022771032	0.0261783002162787	4
2L	4283148	4323781	FBgn0010473	tutl	2L	4306248	4306252	2L_4306248_4306252	25.2925091056087	2.41157946269297	0.663293896008897	3.63576308662521	0.000277158967804755	0.00591187184967742	4
2L	4283148	4323781	FBgn0010473	tutl	2L	4306812	4306816	2L_4306812_4306816	39.0317585866726	1.56802511753412	0.501006123248573	3.12975240176086	0.00174953699262819	0.0198893719754618	4
2L	4283148	4323781	FBgn0010473	tutl	2L	4307129	4307133	2L_4307129_4307133	44.4856888784536	2.38385471968326	0.691365095040569	3.44804031442082	0.000564669748300766	0.00947879471749057	4
2L	4283148	4323781	FBgn0010473	tutl	2L	4307424	4307428	2L_4307424_4307428	39.7060854514004	1.85087959143465	0.665771315763378	2.78005307169538	0.00543500152374922	0.0410688243124113	4
2L	4283148	4323781	FBgn0010473	tutl	2L	4314151	4314155	2L_4314151_4314155	26.8245156545982	2.44428318960615	0.57973771874749	4.21618795976733	2.48466689802339e-05	0.00108047292165588	4
2L	4283148	4323781	FBgn0010473	tutl	2L	4317442	4317446	2L_4317442_4317446	67.4186928519016	1.9721692734021	0.668403033382541	2.9505690053824	0.00317189182337139	0.0292358550379619	4
2L	4283148	4323781	FBgn0010473	tutl	2L	4320785	4320789	2L_4320785_4320789	6.46040181414204	4.20486597175348	1.41180573664245	2.97836016855511	0.00289795226634784	0.0275713246240345	4
2L	4283148	4323781	FBgn0010473	tutl	2L	4322683	4322687	2L_4322683_4322687	71.5365100470931	1.41907197658303	0.48875660883693	2.90343281487267	0.00369096154665949	0.0321725097771831	4
2L	4283148	4323781	FBgn0010473	tutl	2L	4323765	4323769	2L_4323765_4323769	254.909288344785	-1.25938635390869	0.300841959076475	-4.18620579979853	2.83656180317857e-05	0.00119035431284422	4
2L	4324554	4331830	FBgn0028482	bdl	2L	4325012	4325016	2L_4325012_4325016	475.305420660569	-1.75126981519764	0.353717892673426	-4.95103541967135	7.38196653277615e-07	7.37794591824488e-05	4
2L	4324554	4331830	FBgn0028482	bdl	2L	4325410	4325414	2L_4325410_4325414	461.801272370553	-1.00910512070581	0.275499843916028	-3.66281558044506	0.000249458138473189	0.00550594948880541	4
2L	4324554	4331830	FBgn0028482	bdl	2L	4326089	4326093	2L_4326089_4326093	683.932965028866	-1.47985249015046	0.298164635275077	-4.96320594420995	6.93389895738844e-07	7.01439626834896e-05	4
2L	4324554	4331830	FBgn0028482	bdl	2L	4326577	4326581	2L_4326577_4326581	409.926058824705	-1.50258178447348	0.303336831353264	-4.9535091988997	7.28869109454369e-07	7.31107276655426e-05	4
2L	4333913	4345776	FBgn0020762	Atet	2L	4336934	4336938	2L_4336934_4336938	1018.65807719908	-1.43392580913896	0.426457048437977	-3.36241554546029	0.00077263756436775	0.0116368449676447	4
2L	4333913	4345776	FBgn0020762	Atet	2L	4337318	4337322	2L_4337318_4337322	683.618858803357	-1.6126966453523	0.464680006191203	-3.4705531201373	0.000519387598822112	0.00899194544281378	4
2L	4333913	4345776	FBgn0020762	Atet	2L	4343217	4343221	2L_4343217_4343221	52.2589909867825	1.49368290745649	0.516465750782104	2.89212383433856	0.00382647092929025	0.0328834782567536	4
2L	4333913	4345776	FBgn0020762	Atet	2L	4344407	4344411	2L_4344407_4344411	32.229962166044	-2.11795865109251	0.778448753136652	-2.7207425569872	0.00651354663931212	0.0460729764042087	4
2L	4403992	4441282	FBgn0031602	CG15431	2L	4414692	4414696	2L_4414692_4414696	240.634973129968	-0.955573282807872	0.34562601518506	-2.76476087107108	0.00569645380917237	0.0423217468498197	4
2L	4403992	4441282	FBgn0031602	CG15431	2L	4421350	4421354	2L_4421350_4421354	319.36400672918	-0.649699839376793	0.201951564214225	-3.21710724006876	0.00129490187516777	0.0163128928433975	4
2L	4403992	4441282	FBgn0031602	CG15431	2L	4421983	4421987	2L_4421983_4421987	167.840226714087	-0.780372748060423	0.244987811175603	-3.18535336233959	0.00144577353426491	0.0175535405645968	4
2L	4403992	4441282	FBgn0031602	CG15431	2L	4424569	4424573	2L_4424569_4424573	143.97729952105	-0.873200285282869	0.252422212661574	-3.45928464882597	0.000541612190126469	0.00922712356774656	4
2L	4403992	4441282	FBgn0031602	CG15431	2L	4427316	4427320	2L_4427316_4427320	67.2996094388822	1.2280901801276	0.422090491290305	2.90954239782423	0.00361958288839457	0.0317678067156428	4
2L	4403992	4441282	FBgn0031602	CG15431	2L	4428072	4428076	2L_4428072_4428076	106.731908385979	1.2231016663932	0.347752744490086	3.51715891757131	0.000436192545538001	0.00800014378148348	4
2L	4403992	4441282	FBgn0031602	CG15431	2L	4428392	4428396	2L_4428392_4428396	50.5890335806738	1.93067448522816	0.545322913923302	3.54042428061202	0.000399484248446378	0.00755680186305403	4
2L	4403992	4441282	FBgn0031602	CG15431	2L	4435173	4435177	2L_4435173_4435177	55.1677657158491	-1.37872185437515	0.335210824787658	-4.11299920057329	3.90551738775453e-05	0.00150459484618335	4
2L	4441429	4442060	FBgn0259958	Sfp24F	2L	4441874	4441878	2L_4441874_4441878	13.0143911182521	4.1532933789394	1.17014320272476	3.5493889715961	0.000386126257212353	0.00738811724717807	4
2L	4442870	4444680	FBgn0027609	morgue	2L	4444178	4444182	2L_4444178_4444182	22.8206777213081	2.33111429444892	0.584850231674329	3.98583118925221	6.72443093594649e-05	0.00221866688279659	4
2L	4446670	4448635	FBgn0025684	MFS18	2L	4447798	4447802	2L_4447798_4447802	165.047814251469	-0.903361956594796	0.320775541854526	-2.81618090759699	0.00485982925758397	0.0382096275944441	4
2L	4446670	4448635	FBgn0025684	MFS18	2L	4448300	4448304	2L_4448300_4448304	215.991338107095	-1.03774641048082	0.269323541163264	-3.85315894035323	0.000116603644727509	0.0032689364179708	4
2L	4449295	4453038	FBgn0031606	CG15439	2L	4451573	4451577	2L_4451573_4451577	45.4855446383596	1.68938687943158	0.618128009666117	2.73306961181731	0.00627470691788023	0.0449497501282345	4
2L	4449295	4453038	FBgn0031606	CG15439	2L	4452546	4452550	2L_4452546_4452550	43.3505531134739	1.69907803130104	0.542585473597935	3.13144769622065	0.00173946767345344	0.0198186865621683	4
2L	4457186	4458364	FBgn0261606	RpL27A	2L	4457601	4457605	2L_4457601_4457605	23.2875808707116	1.70079393782126	0.598060097414266	2.84385122026149	0.00445718552209162	0.0361917373559549	4
2L	4457186	4458364	FBgn0261606	RpL27A	2L	4457838	4457842	2L_4457838_4457842	63.5486994316382	2.05569805351867	0.479097098078669	4.29077542269129	1.78050306455965e-05	0.000851407294124861	4
2L	4457603	4457674	FBgn0065053	snoRNA:Me18S-C1831	2L	4457601	4457605	2L_4457601_4457605	23.2875808707116	1.70079393782126	0.598060097414266	2.84385122026149	0.00445718552209162	0.0361917373559549	2
2L	4458595	4459638	FBgn0053002	mRpL27	2L	4459131	4459135	2L_4459131_4459135	255.773194178497	-0.809486405912162	0.270706359068471	-2.99027480808981	0.00278726563015986	0.0268706748454906	4
2L	4465174	4468022	FBgn0031611	CG17840	2L	4465718	4465722	2L_4465718_4465722	28.5011251688298	1.96631108453908	0.691923856074895	2.84180270310877	0.00448592434113623	0.0363417593636875	4
2L	4815613	4818245	FBgn0031631	CG3225	2L	4817512	4817516	2L_4817512_4817516	252.755866518854	-1.09433496677799	0.387610854890185	-2.82328256025758	0.00475346575117351	0.0376602142640291	4
2L	4815613	4818245	FBgn0031631	CG3225	2L	4817939	4817943	2L_4817939_4817943	351.520692409494	-0.94253278199284	0.338956302558757	-2.78069112412936	0.00542433196484145	0.0410142998992211	4
2L	4821774	4828945	FBgn0031632	CG15628	2L	4827618	4827622	2L_4827618_4827622	129.512390223127	-1.04590323085286	0.369237353616157	-2.83260407055169	0.00461705340906465	0.0369619014877722	4
2L	4821774	4828945	FBgn0031632	CG15628	2L	4827933	4827937	2L_4827933_4827937	174.818575650575	-1.58715523332646	0.503407453295647	-3.15282426379638	0.00161699120117181	0.0189278983175066	4
2L	4829214	4830693	FBgn0031633	Fnta	2L	4829947	4829951	2L_4829947_4829951	6.2146333477174	2.88798207996047	1.06695340389172	2.70675558035294	0.00679442605658674	0.0473009413185118	4
2L	4829214	4830693	FBgn0031633	Fnta	2L	4830142	4830146	2L_4830142_4830146	8.32539168628463	2.93175883756054	0.954266537254448	3.07226411396086	0.00212441665029874	0.022522720935129	4
2L	4829214	4830693	FBgn0031633	Fnta	2L	4830244	4830248	2L_4830244_4830248	70.3607063107783	-1.53090670709412	0.437266167837064	-3.50108656854644	0.000463365300848739	0.00832956118569579	4
2L	4830846	4835300	FBgn0031634	Ir25a	2L	4831060	4831064	2L_4831060_4831064	262.986990721382	-0.776252550792069	0.250132667247829	-3.10336334447258	0.0019133457538723	0.0210455383542415	4
2L	4830846	4835300	FBgn0031634	Ir25a	2L	4835172	4835176	2L_4835172_4835176	347.821406963194	-0.979660232774173	0.262588945311267	-3.73077484892941	0.000190891764532087	0.00457647463470003	4
2L	4838347	4841465	FBgn0031636	CG12194	2L	4839449	4839453	2L_4839449_4839453	124.744343700116	-0.880359186187407	0.289076899296722	-3.04541521072483	0.00232359284473977	0.023843960719763	4
2L	4838347	4841465	FBgn0031636	CG12194	2L	4839766	4839770	2L_4839766_4839770	127.923314010473	-0.84018539336116	0.296518864053267	-2.83349727527024	0.00460417004816594	0.0369073039508073	4
2L	4841482	4847295	FBgn0031637	mxt	2L	4843253	4843257	2L_4843253_4843257	66.9470250099989	1.34711009885596	0.461646164049394	2.91805760290435	0.00352219277182184	0.0312526671729697	4
2L	4841482	4847295	FBgn0031637	mxt	2L	4843860	4843864	2L_4843860_4843864	74.51385064192	1.08127315722509	0.344752837845648	3.13637202809392	0.00171052069196094	0.0196106388261917	4
2L	4841482	4847295	FBgn0031637	mxt	2L	4846845	4846849	2L_4846845_4846849	1121.91931256669	-0.629542183433471	0.215712699976893	-2.91842892653472	0.0035180006340332	0.0312394093290933	4
2L	4841482	4847295	FBgn0031637	mxt	2L	4847205	4847209	2L_4847205_4847209	773.73569652629	-0.702541516402885	0.251670090682385	-2.79151771471133	0.00524614858670812	0.0401351836514278	4
2L	4852864	4876792	FBgn0051660	pog	2L	4855137	4855141	2L_4855137_4855141	142.824205422739	-1.3983267994531	0.395873014611678	-3.53226097218259	0.000412022521608224	0.00770405248989546	4
2L	4852864	4876792	FBgn0051660	pog	2L	4869932	4869936	2L_4869932_4869936	303.611321978048	-1.16960922305023	0.257878716843538	-4.53550117422007	5.74668584959751e-06	0.000366829491603685	4
2L	4852864	4876792	FBgn0051660	pog	2L	4873683	4873687	2L_4873683_4873687	30.3799447093427	3.68809125646903	0.961272456013356	3.8366763069073	0.00012471067392569	0.00342277517074572	4
2L	4852864	4876792	FBgn0051660	pog	2L	4874393	4874397	2L_4874393_4874397	209.65870486433	-0.956373133370344	0.265303873621965	-3.60482159688739	0.000312367430313668	0.00641028606684847	4
2L	4852864	4876792	FBgn0051660	pog	2L	4874933	4874937	2L_4874933_4874937	544.086526906308	-0.91621778615958	0.311637957302292	-2.94000703281096	0.00328204797271373	0.0298978325398719	4
2L	4876891	4883107	FBgn0000286	Cf2	2L	4877723	4877727	2L_4877723_4877727	20.3452918455048	2.44318319132374	0.808113030061865	3.02331864533444	0.00250018833395662	0.025002458187179	4
2L	4876891	4883107	FBgn0000286	Cf2	2L	4878024	4878028	2L_4878024_4878028	25.331366206476	2.1438705130274	0.792792107356396	2.70420264421683	0.00684685197796017	0.0475367421814855	4
2L	4876891	4883107	FBgn0000286	Cf2	2L	4882095	4882099	2L_4882095_4882099	12.0381599419005	6.26528905629256	1.31329894326381	4.77064958319547	1.83632758089502e-06	0.000152101313109354	4
2L	4876891	4883107	FBgn0000286	Cf2	2L	4882337	4882341	2L_4882337_4882341	275.666851280945	-1.03944532930001	0.271716996876966	-3.82547040209881	0.000130522616218181	0.00353174017191961	4
2L	4876891	4883107	FBgn0000286	Cf2	2L	4882658	4882662	2L_4882658_4882662	440.660843223561	-0.921614364084724	0.223092689273848	-4.13108276691862	3.61058544031482e-05	0.00142259574491116	4
2L	4883298	4885669	FBgn0031643	CG3008	2L	4883561	4883565	2L_4883561_4883565	89.637258427599	1.18796232487724	0.365583460251192	3.24949691121418	0.00115609333728553	0.0151708527514106	4
2L	4933047	4936450	FBgn0031649	hoe2	2L	4934781	4934785	2L_4934781_4934785	85.5456587506007	-1.57211983551273	0.32958731141426	-4.76996468330883	1.84258221068229e-06	0.000152513098001232	4
2L	4933047	4936450	FBgn0031649	hoe2	2L	4935727	4935731	2L_4935727_4935731	528.843922882246	-1.60854545898372	0.421436485363723	-3.81681585445896	0.00013518498616655	0.00361528955262613	4
2L	4933047	4936450	FBgn0031649	hoe2	2L	4936154	4936158	2L_4936154_4936158	541.84836748853	-1.59243177185674	0.394064914886098	-4.04103920877357	5.32148593731325e-05	0.00187790061716578	4
2L	4942742	4944305	FBgn0031650	CG14044	2L	4943045	4943049	2L_4943045_4943049	255.649787029552	-0.821278646969779	0.302456580397462	-2.71536048543075	0.00662036640141239	0.0465589099621551	4
2L	4942742	4944305	FBgn0031650	CG14044	2L	4944195	4944199	2L_4944195_4944199	108.859773788727	1.82421122121982	0.50782576239474	3.59219904996044	0.000327899231811795	0.0066319672492	4
2L	4967832	4968935	FBgn0262467	Scox	2L	4968714	4968718	2L_4968714_4968718	548.559563920232	-1.10037515275574	0.291716229715262	-3.77207381923795	0.000161896340011789	0.00409315147388331	4
2L	4969004	4970216	FBgn0031657	CG3756	2L	4969144	4969148	2L_4969144_4969148	331.182205802096	-1.1548639155847	0.333103613384269	-3.46698105088535	0.000526338993379714	0.00907462967487495	4
2L	4970135	4973921	FBgn0010607	l(2)05714	2L	4973406	4973410	2L_4973406_4973410	47.2047275915988	1.55416220108382	0.457514471516486	3.3969683973763	0.000681368354679479	0.0107562155776602	4
2L	4971702	4973687	FBgn0031659	CG14043	2L	4973406	4973410	2L_4973406_4973410	47.2047275915988	1.55416220108382	0.457514471516486	3.3969683973763	0.000681368354679479	0.0107562155776602	4
2L	4978484	4979379	FBgn0031663	CG8891	2L	4978702	4978706	2L_4978702_4978706	511.355646043245	-0.836252822547336	0.269194339997971	-3.10650224872351	0.00189314868654178	0.0209063126159615	4
2L	4992808	5009720	FBgn0053113	Rtnl1	2L	5000313	5000317	2L_5000313_5000317	266.049969072411	-1.00743670716194	0.352163500971956	-2.86070732594791	0.00422697071451884	0.0350185805138155	4
2L	4992808	5009720	FBgn0053113	Rtnl1	2L	5008199	5008203	2L_5008199_5008203	439.580211016003	-0.837272705388187	0.266523253120768	-3.14146212604121	0.00168106549539405	0.0194066717222925	4
2L	4992808	5009720	FBgn0053113	Rtnl1	2L	5008576	5008580	2L_5008576_5008580	436.195711075452	-0.938407409772737	0.294104530249665	-3.19072749058345	0.00141915066889445	0.0173425187313669	4
2L	4992808	5009720	FBgn0053113	Rtnl1	2L	5008609	5008613	2L_5008609_5008613	162.193598174555	-0.774197222948972	0.283456484934359	-2.73127363139445	0.00630900656203561	0.0451115491447883	4
2L	5010922	5012127	FBgn0031670	CG3887	2L	5011502	5011506	2L_5011502_5011506	247.126424562971	-0.69845419796083	0.234265686979282	-2.98146180504274	0.00286875829545415	0.0273891753889111	4
2L	5010922	5012127	FBgn0031670	CG3887	2L	5012079	5012083	2L_5012079_5012083	691.877111169414	-0.640034182696093	0.235158542752068	-2.72171350955722	0.00649444172654362	0.0459769333667063	4
2L	5037709	5040818	FBgn0260451	CG14042	2L	5038250	5038254	2L_5038250_5038254	277.695219509234	-1.10603871662019	0.308392969450552	-3.58645892152068	0.000335198839044462	0.00672672588189869	4
2L	5037709	5040818	FBgn0260451	CG14042	2L	5038626	5038630	2L_5038626_5038630	253.33022573499	-1.4001916436191	0.343201302256095	-4.07979700081174	4.5075046215542e-05	0.0016719840716016	4
2L	5037709	5040818	FBgn0260470	SP555	2L	5038250	5038254	2L_5038250_5038254	277.695219509234	-1.10603871662019	0.308392969450552	-3.58645892152068	0.000335198839044462	0.00672672588189869	4
2L	5037709	5040818	FBgn0260470	SP555	2L	5038626	5038630	2L_5038626_5038630	253.33022573499	-1.4001916436191	0.343201302256095	-4.07979700081174	4.5075046215542e-05	0.0016719840716016	4
2L	5043270	5048365	FBgn0053995	CG33995	2L	5047010	5047014	2L_5047010_5047014	3.4554004655562	4.62531333002067	1.4489191922282	3.19225071683101	0.00141168739571804	0.0172870755563136	4
2L	5043270	5048365	FBgn0264742	CG44000	2L	5047010	5047014	2L_5047010_5047014	3.4554004655562	4.62531333002067	1.4489191922282	3.19225071683101	0.00141168739571804	0.0172870755563136	4
2L	5043270	5048365	FBgn0264743	CG44001	2L	5047010	5047014	2L_5047010_5047014	3.4554004655562	4.62531333002067	1.4489191922282	3.19225071683101	0.00141168739571804	0.0172870755563136	4
2L	5051193	5053094	FBgn0022023	eIF-3p40	2L	5051480	5051484	2L_5051480_5051484	170.354285093893	-1.90336849505224	0.336734031257547	-5.65243877473279	1.58187152979564e-08	3.22783514820473e-06	4
2L	5051193	5053094	FBgn0022023	eIF-3p40	2L	5051711	5051715	2L_5051711_5051715	170.953415956608	-1.9076689923897	0.338979803755506	-5.62767743462863	1.82652240750995e-08	3.62649253842464e-06	4
2L	5060815	5070750	FBgn0028572	qtc	2L	5062401	5062405	2L_5062401_5062405	12.9375141868632	6.24840130988201	1.32848464211659	4.70340500130045	2.55858172463083e-06	0.000197259774336042	4
2L	5060815	5070750	FBgn0028572	qtc	2L	5070272	5070276	2L_5070272_5070276	690.360855513818	-1.05616762956361	0.316066685983824	-3.34159744256522	0.000832977726962816	0.0122412703716728	4
2L	5072170	5093592	FBgn0031681	pgant5	2L	5076757	5076761	2L_5076757_5076761	113.959638868109	1.05467225074821	0.326485659446532	3.23037848748433	0.00123626441916906	0.015837499372474	4
2L	5072170	5093592	FBgn0031681	pgant5	2L	5078003	5078007	2L_5078003_5078007	219.438354649987	-0.88057593098614	0.262266374223175	-3.35756321638403	0.00078632760370104	0.01175858721853	4
2L	5072170	5093592	FBgn0031681	pgant5	2L	5078555	5078559	2L_5078555_5078559	176.549969084746	-0.926459764777557	0.255082158070783	-3.63200535774232	0.000281227281514001	0.00597007530484519	4
2L	5072170	5093592	FBgn0031681	pgant5	2L	5083026	5083030	2L_5083026_5083030	19.5474001853003	-2.77307395165143	0.693132115436164	-4.00078699268816	6.31321680770462e-05	0.00212465475315823	4
2L	5093976	5095910	FBgn0031682	CG5828	2L	5095795	5095799	2L_5095795_5095799	117.921880310692	-0.883761097229812	0.298689743340821	-2.95879291784516	0.00308846565896946	0.0287396936393994	4
2L	5096227	5099294	FBgn0031683	CG4230	2L	5097123	5097127	2L_5097123_5097127	134.024368169277	2.08987552679268	0.663474014537231	3.14989808342434	0.00163327427958962	0.0190452510191339	4
2L	5096227	5099294	FBgn0031683	CG4230	2L	5097859	5097863	2L_5097859_5097863	110.18064910568	3.10163917441952	0.518651981809215	5.98019343067014	2.22872805609533e-09	6.32776210001564e-07	4
2L	5096227	5099294	FBgn0031683	CG4230	2L	5098042	5098046	2L_5098042_5098046	80.1506353002338	1.99450454314627	0.510970673807559	3.90336401947295	9.4864858194202e-05	0.0028356513918287	4
2L	5096227	5099294	FBgn0031683	CG4230	2L	5098635	5098639	2L_5098635_5098639	16.1302533355787	2.19592025704485	0.793378898212056	2.76780774229506	0.0056434736598286	0.0420797090063181	4
2L	5100877	5207002	FBgn0261836	Msp300	2L	5123849	5123853	2L_5123849_5123853	35.4755626215596	2.12553439164956	0.601696457870503	3.53256922796614	0.000411542459418921	0.00769911411862246	4
2L	5100877	5207002	FBgn0261836	Msp300	2L	5124222	5124226	2L_5124222_5124226	44.9829607295842	2.23186393170318	0.547883348171023	4.07361154368667	4.62896657365154e-05	0.00170311575112306	4
2L	5100877	5207002	FBgn0261836	Msp300	2L	5124772	5124776	2L_5124772_5124776	15.4861296699811	2.94407907102278	0.993171171839868	2.96432191599845	0.00303350765711918	0.0284136880701581	4
2L	5100877	5207002	FBgn0261836	Msp300	2L	5127452	5127456	2L_5127452_5127456	70.9052378496448	1.18931747209385	0.396327713138921	3.00084357632839	0.00269232831273582	0.0262556454628425	4
2L	5100877	5207002	FBgn0261836	Msp300	2L	5127716	5127720	2L_5127716_5127720	100.556423374626	1.83317997654066	0.401100192287854	4.57037920147657	4.86842485182903e-06	0.000323849922313934	4
2L	5100877	5207002	FBgn0261836	Msp300	2L	5130689	5130693	2L_5130689_5130693	17.114772240249	2.42786969917712	0.764197136683984	3.17702014654513	0.00148796699128972	0.0178927510572747	4
2L	5100877	5207002	FBgn0261836	Msp300	2L	5132057	5132061	2L_5132057_5132061	15.7921588520302	1.89128137813762	0.610576127116913	3.09753574393432	0.0019513686219332	0.0213030243039491	4
2L	5100877	5207002	FBgn0261836	Msp300	2L	5136627	5136631	2L_5136627_5136631	33.989063730934	2.4603871007548	0.681487021310673	3.61032128832454	0.00030581795331118	0.00631392077395862	4
2L	5100877	5207002	FBgn0261836	Msp300	2L	5139038	5139042	2L_5139038_5139042	18.4481831309099	2.23797653635449	0.788551569387241	2.83808519726054	0.00453850667194514	0.0366131350347124	4
2L	5100877	5207002	FBgn0261836	Msp300	2L	5139324	5139328	2L_5139324_5139328	19.6690831224865	2.42693121063037	0.786393030632107	3.0861555432143	0.00202762724047376	0.0218697711401847	4
2L	5100877	5207002	FBgn0261836	Msp300	2L	5153781	5153785	2L_5153781_5153785	32.3747983694115	2.35385718565248	0.653202688931459	3.60356322093994	0.000313884355248035	0.00643252001064607	4
2L	5100877	5207002	FBgn0261836	Msp300	2L	5159633	5159637	2L_5159633_5159637	69.0345192792253	1.01488910192629	0.347795635633689	2.91806163719433	0.00352214720142683	0.0312526671729697	4
2L	5100877	5207002	FBgn0261836	Msp300	2L	5165134	5165138	2L_5165134_5165138	81.5395086078657	-1.05040502105738	0.363738881687578	-2.88779966602412	0.00387946870898285	0.0331623815341187	4
2L	5100877	5207002	FBgn0261836	Msp300	2L	5196079	5196083	2L_5196079_5196083	290.951277403609	-1.01278052397978	0.340887714758746	-2.9710091626404	0.00296822924914592	0.0280294825311734	4
2L	5100877	5207002	FBgn0261836	Msp300	2L	5197931	5197935	2L_5197931_5197935	328.589931968739	-1.70629179249678	0.355679238022767	-4.79727690033896	1.60837191349966e-06	0.000136853640716205	4
2L	5100877	5207002	FBgn0261836	Msp300	2L	5198465	5198469	2L_5198465_5198469	526.178879142287	-1.40949825839627	0.280875109732302	-5.0182383897941	5.21474434482431e-07	5.64114632714232e-05	4
2L	5100877	5207002	FBgn0261836	Msp300	2L	5202113	5202117	2L_5202113_5202117	93.3920102346901	0.756487343587555	0.275223509932351	2.74862908249915	0.00598450656843602	0.0436038011574556	4
2L	5100877	5207002	FBgn0261836	Msp300	2L	5202288	5202292	2L_5202288_5202292	75.6431454227043	1.51487905359586	0.400944798619239	3.77827336534294	0.000157919476672725	0.00402071171968497	4
2L	5100877	5207002	FBgn0261836	Msp300	2L	5202857	5202861	2L_5202857_5202861	145.801107743076	0.993482454579157	0.271126963540616	3.6642702061255	0.000248044820151284	0.005484777762537	4
2L	5100877	5207002	FBgn0261836	Msp300	2L	5203176	5203180	2L_5203176_5203180	14.9862598079023	1.99331219610457	0.649223170839733	3.0703035344939	0.00213841323273918	0.0226055133859421	4
2L	5196035	5196097	FBgn0065107	snmRNA:128	2L	5196079	5196083	2L_5196079_5196083	290.951277403609	-1.01278052397978	0.340887714758746	-2.9710091626404	0.00296822924914592	0.0280294825311734	4
2L	5196035	5196097	FBtr0091919	snmRNA:128-RA	2L	5196079	5196083	2L_5196079_5196083	290.951277403609	-1.01278052397978	0.340887714758746	-2.9710091626404	0.00296822924914592	0.0280294825311734	4
2L	5207267	5209345	FBgn0031688	Cyp28d2	2L	5207744	5207748	2L_5207744_5207748	178.866621258139	-0.581005092724987	0.211441660246319	-2.74782695164305	0.00599916626448524	0.0436786635091524	4
2L	5207267	5209345	FBgn0031688	Cyp28d2	2L	5207937	5207941	2L_5207937_5207941	33.4990866291156	1.91936181180894	0.702586987251814	2.73184936048499	0.00629799295122127	0.0450608460227631	4
2L	5271728	5278548	FBgn0000228	Bsg25D	2L	5272850	5272854	2L_5272850_5272854	264.314602313003	-1.41655930676616	0.280426656024438	-5.05144313614293	4.38484478950095e-07	4.96506082144743e-05	4
2L	5271728	5278548	FBgn0000228	Bsg25D	2L	5273240	5273244	2L_5273240_5273244	75.7386645304216	-5.2339091369114	0.567425616548111	-9.22395638172184	2.86335550049241e-20	1.62406920937474e-16	4
2L	5271728	5278548	FBgn0000228	Bsg25D	2L	5278230	5278234	2L_5278230_5278234	34.7195777467493	2.38982946093726	0.682178904434393	3.50322979119196	0.000459652744324529	0.00828849548299182	4
2L	5315290	5326683	FBgn0031698	Ncoa6	2L	5318634	5318638	2L_5318634_5318638	159.818087425971	-0.871536815365687	0.251267685137202	-3.46855909819758	0.000523257425159646	0.00904023648684957	4
2L	5315290	5326683	FBgn0031698	Ncoa6	2L	5319273	5319277	2L_5319273_5319277	54.9880456263035	1.67518899116051	0.558323135812234	3.00039329146461	0.00269631210276636	0.0262790918099088	4
2L	5315290	5326683	FBgn0031698	Ncoa6	2L	5325159	5325163	2L_5325159_5325163	33.4603182037671	5.53670527305665	1.39362257954838	3.97288717498456	7.10066873549813e-05	0.00230738449518991	4
2L	5327227	5327969	FBgn0015031	cype	2L	5327641	5327645	2L_5327641_5327645	197.676922761378	-1.33139111679828	0.341945498127202	-3.8935769708628	9.87768412924928e-05	0.00291350237800729	4
2L	5327975	5328879	FBgn0031700	CG14022	2L	5328349	5328353	2L_5328349_5328353	35.1578406672155	1.63086176535989	0.55440368894254	2.94165027738283	0.00326468394171933	0.0297874957308878	4
2L	5404280	5416593	FBgn0016660	H15	2L	5413377	5413381	2L_5413377_5413381	53.0135496242776	-3.42393551288952	0.553176381361962	-6.18959093021928	6.03205485098898e-10	2.12324927620905e-07	4
2L	5404280	5416593	FBgn0016660	H15	2L	5413999	5414003	2L_5413999_5414003	85.7593548800501	-1.26526874519221	0.382881986584687	-3.30459198793452	0.000951147569895119	0.0133702695527956	4
2L	5404280	5416593	FBgn0016660	H15	2L	5415354	5415358	2L_5415354_5415358	69.8921862418264	-5.20411651247064	0.482720810029659	-10.7808000076709	4.24180417078092e-27	8.82168013397309e-23	4
2L	5435582	5439277	FBgn0051647	CR31647	2L	5436299	5436303	2L_5436299_5436303	31.3386243090814	-2.19025464968793	0.424472453771037	-5.15994531619093	2.47021983864443e-07	3.09943662046987e-05	4
2L	5435582	5439277	FBtr0308924	CR31647-RC	2L	5436299	5436303	2L_5436299_5436303	31.3386243090814	-2.19025464968793	0.424472453771037	-5.15994531619093	2.47021983864443e-07	3.09943662046987e-05	4
2L	5520135	5521382	FBgn0000318	cl	2L	5520396	5520400	2L_5520396_5520400	265.566666296939	-0.832753532474307	0.29578888802989	-2.81536449195534	0.00487219394327522	0.0382666942331877	4
2L	5520135	5521382	FBgn0000318	cl	2L	5521183	5521187	2L_5521183_5521187	79.7193913447489	-1.72448035120174	0.465493318660027	-3.70462965218459	0.000211699806517169	0.00491466516406053	4
2L	5521281	5523898	FBgn0031710	CG7371	2L	5523734	5523738	2L_5523734_5523738	88.3387938703627	1.12737247353798	0.409577618297219	2.75252460870525	0.00591377016403995	0.0432766659009021	4
2L	5524139	5525809	FBgn0031711	CG6907	2L	5524483	5524487	2L_5524483_5524487	148.819879003277	-0.902765586834024	0.220392295690116	-4.09617579420002	4.20031023057112e-05	0.00159093278978829	4
2L	5524139	5525809	FBgn0031711	CG6907	2L	5524790	5524794	2L_5524790_5524794	282.143334639034	-1.20295521424203	0.379695341905923	-3.16821167255742	0.00153379803126347	0.0182572151041799	4
2L	5524139	5525809	FBgn0031711	CG6907	2L	5525271	5525275	2L_5525271_5525275	262.811889583196	-1.11851106449133	0.371918930139794	-3.00740557645428	0.00263487966060237	0.0258652050355414	4
2L	5525738	5526943	FBgn0266028	CR44793	2L	5526433	5526437	2L_5526433_5526437	36.7637251990359	1.66746068346284	0.572447925191646	2.91286003509332	0.00358135084651077	0.0315911297419276	4
2L	5525738	5526943	FBgn0266028	CR44793	2L	5526592	5526596	2L_5526592_5526596	159.909853409617	-1.30740989994336	0.403239430283474	-3.24226700505023	0.00118582866752525	0.0154149921757759	4
2L	5525738	5526943	FBtr0343258	CR44793-RA	2L	5526433	5526437	2L_5526433_5526437	36.7637251990359	1.66746068346284	0.572447925191646	2.91286003509332	0.00358135084651077	0.0315911297419276	4
2L	5525738	5526943	FBtr0343258	CR44793-RA	2L	5526592	5526596	2L_5526592_5526596	159.909853409617	-1.30740989994336	0.403239430283474	-3.24226700505023	0.00118582866752525	0.0154149921757759	4
2L	5525905	5535958	FBgn0051989	Cap-D3	2L	5526433	5526437	2L_5526433_5526437	36.7637251990359	1.66746068346284	0.572447925191646	2.91286003509332	0.00358135084651077	0.0315911297419276	4
2L	5525905	5535958	FBgn0051989	Cap-D3	2L	5526592	5526596	2L_5526592_5526596	159.909853409617	-1.30740989994336	0.403239430283474	-3.24226700505023	0.00118582866752525	0.0154149921757759	4
2L	5525905	5535958	FBgn0051989	Cap-D3	2L	5530068	5530072	2L_5530068_5530072	143.283851437364	1.47576642244902	0.288891563039984	5.10837494497811	3.24941355439367e-07	3.88565713602636e-05	4
2L	5528123	5530682	FBgn0051915	CG31915	2L	5530068	5530072	2L_5530068_5530072	143.283851437364	1.47576642244902	0.288891563039984	5.10837494497811	3.24941355439367e-07	3.88565713602636e-05	4
2L	5601723	5617946	FBgn0031725	DIP-eta	2L	5604217	5604221	2L_5604217_5604221	189.279415652975	-1.33118722055788	0.359890769413391	-3.69886458251672	0.000216566101654901	0.00499603462686298	4
2L	5601723	5617946	FBgn0031725	DIP-eta	2L	5604663	5604667	2L_5604663_5604667	198.74646685512	-1.32575108850856	0.345377406797462	-3.83855765436915	0.000123759157033414	0.00340489805599019	4
2L	5601723	5617946	FBgn0031725	DIP-eta	2L	5604774	5604778	2L_5604774_5604778	47.3594621826237	2.85796439619135	0.74631324144975	3.82944350637489	0.000128433361813042	0.00349534825599892	4
2L	5601723	5617946	FBgn0031725	DIP-eta	2L	5605073	5605077	2L_5605073_5605077	95.9452520088662	1.31137546004794	0.463372185078539	2.83006943937661	0.00465379024765441	0.0371523146849309	4
2L	5601723	5617946	FBgn0031725	DIP-eta	2L	5608048	5608052	2L_5608048_5608052	162.495711437538	-1.10450706947305	0.364733700856667	-3.02825614106633	0.00245969506337541	0.0247361113312468	4
2L	5601723	5617946	FBgn0031725	DIP-eta	2L	5611888	5611892	2L_5611888_5611892	484.396699402616	-1.02292958529968	0.294836615865106	-3.46947946847854	0.000521467922547211	0.00901930976662084	4
2L	5601723	5617946	FBgn0031725	DIP-eta	2L	5612315	5612319	2L_5612315_5612319	724.193818872031	-0.844328748035386	0.26476297906891	-3.18899851861704	0.00142766609255863	0.0174149382523301	4
2L	5767002	5800253	FBgn0031738	CG9171	2L	5769207	5769211	2L_5769207_5769211	22.889153577984	2.29313780145947	0.517208793359942	4.43367906907105	9.26384953627257e-06	0.000523296366154443	4
2L	5767002	5800253	FBgn0031738	CG9171	2L	5770873	5770877	2L_5770873_5770877	26.2080148038114	-1.81314983546857	0.477195026185899	-3.79959919104905	0.000144930296039017	0.00379850707841642	4
2L	5767002	5800253	FBgn0031738	CG9171	2L	5771088	5771092	2L_5771088_5771092	30.063419622073	-1.76856982254544	0.468487550495974	-3.77506258314251	0.000159967497165305	0.00405794811275805	4
2L	5767002	5800253	FBgn0031738	CG9171	2L	5771115	5771119	2L_5771115_5771119	97.6611780462829	-0.962776176399932	0.290861481251789	-3.3100848288897	0.000932677005589343	0.013206666217967	4
2L	5767002	5800253	FBgn0031738	CG9171	2L	5774303	5774307	2L_5774303_5774307	81.9021909041931	0.833187798463271	0.285496389258031	2.91838296319131	0.0035185193007403	0.0312400651334123	4
2L	5767002	5800253	FBgn0031738	CG9171	2L	5782764	5782768	2L_5782764_5782768	88.4222352080884	1.3189525749589	0.386856963399699	3.40940631743563	0.000651044341458947	0.0104366154953662	4
2L	5767002	5800253	FBgn0031738	CG9171	2L	5783056	5783060	2L_5783056_5783060	67.5910229767619	1.1706099981156	0.346890647073199	3.37457930328281	0.000739286118597245	0.011325222570843	4
2L	5767002	5800253	FBgn0031738	CG9171	2L	5783591	5783595	2L_5783591_5783595	62.1469348767671	1.93942765171466	0.514290864025204	3.77107156159712	0.000162548046686629	0.00410214791417756	4
2L	5767002	5800253	FBgn0031738	CG9171	2L	5783908	5783912	2L_5783908_5783912	39.4903559245434	2.41980735713266	0.720547266791925	3.35829093892244	0.000784260204088626	0.0117375180553628	4
2L	5769752	5771537	FBgn0051912	CR31912	2L	5770873	5770877	2L_5770873_5770877	26.2080148038114	-1.81314983546857	0.477195026185899	-3.79959919104905	0.000144930296039017	0.00379850707841642	4
2L	5769752	5771537	FBgn0051912	CR31912	2L	5771088	5771092	2L_5771088_5771092	30.063419622073	-1.76856982254544	0.468487550495974	-3.77506258314251	0.000159967497165305	0.00405794811275805	4
2L	5769752	5771537	FBgn0051912	CR31912	2L	5771115	5771119	2L_5771115_5771119	97.6611780462829	-0.962776176399932	0.290861481251789	-3.3100848288897	0.000932677005589343	0.013206666217967	4
2L	5769752	5771537	FBtr0340166	CR31912-RB	2L	5770873	5770877	2L_5770873_5770877	26.2080148038114	-1.81314983546857	0.477195026185899	-3.79959919104905	0.000144930296039017	0.00379850707841642	4
2L	5769752	5771537	FBtr0340166	CR31912-RB	2L	5771088	5771092	2L_5771088_5771092	30.063419622073	-1.76856982254544	0.468487550495974	-3.77506258314251	0.000159967497165305	0.00405794811275805	4
2L	5769752	5771537	FBtr0340166	CR31912-RB	2L	5771115	5771119	2L_5771115_5771119	97.6611780462829	-0.962776176399932	0.290861481251789	-3.3100848288897	0.000932677005589343	0.013206666217967	4
2L	5769752	5771213	FBtr0332036	CR31912-RA	2L	5770873	5770877	2L_5770873_5770877	26.2080148038114	-1.81314983546857	0.477195026185899	-3.79959919104905	0.000144930296039017	0.00379850707841642	4
2L	5769752	5771213	FBtr0332036	CR31912-RA	2L	5771088	5771092	2L_5771088_5771092	30.063419622073	-1.76856982254544	0.468487550495974	-3.77506258314251	0.000159967497165305	0.00405794811275805	4
2L	5769752	5771213	FBtr0332036	CR31912-RA	2L	5771115	5771119	2L_5771115_5771119	97.6611780462829	-0.962776176399932	0.290861481251789	-3.3100848288897	0.000932677005589343	0.013206666217967	4
2L	5802220	5804030	FBgn0031740	CG7239	2L	5802673	5802677	2L_5802673_5802677	7.28009205627265	3.92329744892255	1.37793773143747	2.84722405041463	0.00441023110540977	0.035959060232308	4
2L	5802220	5804030	FBgn0031740	CG7239	2L	5803598	5803602	2L_5803598_5803602	219.318959735372	-0.761875225677406	0.26605612229927	-2.86358840042185	0.00418871914761886	0.0348358272912674	4
2L	5922876	5923653	FBgn0031751	CG9016	2L	5923085	5923089	2L_5923085_5923089	57.6832807556807	2.5044424054532	0.448121564581781	5.58875672004431	2.28701086596982e-08	4.36691338756612e-06	4
2L	5922876	5923653	FBgn0031751	CG9016	2L	5923106	5923110	2L_5923106_5923110	67.7624083231178	1.18124424641528	0.348157105054416	3.39284831263361	0.000691699299402048	0.0108606114936638	4
2L	5922876	5923653	FBgn0031751	CG9016	2L	5923385	5923389	2L_5923385_5923389	71.3195317841047	1.08862108911666	0.368104488496773	2.95736977715826	0.0031027577760446	0.028827543338699	4
2L	5943643	5948968	FBgn0001128	Gpdh	2L	5945924	5945928	2L_5945924_5945928	20.7022559969787	1.62557812732972	0.589068542801572	2.75957381733299	0.00578768099977876	0.0426957381326866	4
2L	5943643	5948968	FBgn0001128	Gpdh	2L	5947910	5947914	2L_5947910_5947914	82.2044406455303	2.01906706247207	0.386737565270119	5.22076788962004	1.78182752194952e-07	2.38178898600862e-05	4
2L	5947647	5948397	FBgn0266321	CR44986	2L	5947910	5947914	2L_5947910_5947914	82.2044406455303	2.01906706247207	0.386737565270119	5.22076788962004	1.78182752194952e-07	2.38178898600862e-05	4
2L	5947647	5948397	FBtr0344051	CR44986-RA	2L	5947910	5947914	2L_5947910_5947914	82.2044406455303	2.01906706247207	0.386737565270119	5.22076788962004	1.78182752194952e-07	2.38178898600862e-05	4
2L	5949450	5955235	FBgn0031752	CG9044	2L	5949913	5949917	2L_5949913_5949917	9.6903539968848	2.08179231624457	0.764947277874072	2.72148470418804	0.00649893926185426	0.0459996391827731	4
2L	5949450	5955235	FBgn0031752	CG9044	2L	5950090	5950094	2L_5950090_5950094	10.6029051405828	2.26398509327814	0.759854898634496	2.97949660829542	0.00288722426234485	0.0275049523154495	4
2L	5972115	5981018	FBgn0000308	chic	2L	5976752	5976756	2L_5976752_5976756	149.054782737478	-0.850717395155164	0.257839353575004	-3.29940865643575	0.000968887533843552	0.0135355714563442	4
2L	5972115	5981018	FBgn0000308	chic	2L	5979121	5979125	2L_5979121_5979125	64.7723185332788	1.3028141836764	0.333993664960853	3.90071525407256	9.59089057775446e-05	0.00285727708743788	4
2L	5986348	5988854	FBgn0001941	ifc	2L	5987416	5987420	2L_5987416_5987420	463.566592250307	-0.907673046791678	0.260758209328284	-3.48089921743922	0.000499733487926987	0.0087544214643416	4
2L	5989400	5999501	FBgn0031759	lid	2L	5989923	5989927	2L_5989923_5989927	85.6696422428306	2.67997896914805	0.734540143431887	3.64851260085904	0.0002637629681329	0.00572612867018209	4
2L	5989400	5999501	FBgn0031759	lid	2L	5992664	5992668	2L_5992664_5992668	32.4088315148923	1.94332271405222	0.543782239410126	3.5737149417757	0.000351952078750002	0.0069467390526072	4
2L	5989400	5999501	FBgn0031759	lid	2L	5999341	5999345	2L_5999341_5999345	35.7026996913259	2.21745898895854	0.757986634590079	2.92545922021138	0.00343948252039997	0.0307870616449257	4
2L	5989400	5999501	FBgn0031759	lid	2L	5999493	5999497	2L_5999493_5999497	16.0605080823746	3.41034909675201	1.27004140645687	2.68522670159718	0.0072480625000855	0.0493133788748473	4
2L	6025870	6034423	FBgn0031765	CG9109	2L	6030878	6030882	2L_6030878_6030882	237.545367646245	-1.75898776566047	0.293276783994489	-5.99770544978944	2.00125092145671e-09	5.76055576657927e-07	4
2L	6025870	6034423	FBgn0031765	CG9109	2L	6031308	6031312	2L_6031308_6031312	225.064560463869	-1.19617105919643	0.292881088334489	-4.08415260267786	4.42379531557041e-05	0.001650545728238	4
2L	6025870	6034423	FBgn0031765	CG9109	2L	6032197	6032201	2L_6032197_6032201	57.5326449236223	1.61053658491982	0.572514757339849	2.81309182736715	0.00490676366895642	0.0384269485134917	4
2L	6036997	6037902	FBgn0031766	CG9117	2L	6037640	6037644	2L_6037640_6037644	92.3301928245684	1.36080150062656	0.40039562991415	3.3986422402221	0.000677212380944879	0.0107136501196911	4
2L	6048002	6050474	FBgn0031768	CG12393	2L	6048881	6048885	2L_6048881_6048885	142.767742590793	1.17383606199632	0.368350294827946	3.18673848909125	0.00143886807711454	0.0175080289028285	4
2L	6048002	6050474	FBgn0031768	CG12393	2L	6049185	6049189	2L_6049185_6049189	520.016488388078	-0.919518183009024	0.281536856985108	-3.2660668050921	0.00109052519077557	0.0146037684433738	4
2L	6050800	6053877	FBgn0031769	CG9135	2L	6053044	6053048	2L_6053044_6053048	218.34229099406	-1.10442628510461	0.324111258729352	-3.40755297867284	0.000655481824972301	0.0104788076463639	4
2L	6050800	6053877	FBgn0031769	CG9135	2L	6053352	6053356	2L_6053352_6053356	242.815345250693	-0.918541945660798	0.269025523988079	-3.41433010535276	0.000639390562921946	0.0103079377549749	4
2L	6054302	6060169	FBgn0031770	CG13995	2L	6058952	6058956	2L_6058952_6058956	154.887099330958	1.08188524248852	0.309554746615437	3.49497222807103	0.00047411108497216	0.00845116455029003	4
2L	6054302	6060169	FBgn0031770	CG13995	2L	6059569	6059573	2L_6059569_6059573	244.791057883877	1.28721462304682	0.362379247070613	3.552120143337	0.000382140332647242	0.00734224882414168	4
2L	6062989	6063671	FBgn0031772	CG13994	2L	6063189	6063193	2L_6063189_6063193	364.441156827753	-0.713403156856377	0.258476713879966	-2.7600287319796	0.00577962782031346	0.0426649783544615	4
2L	6063562	6065953	FBgn0031773	Fbw5	2L	6064989	6064993	2L_6064989_6064993	55.0749549413289	1.56554172423178	0.486111014916943	3.22054361286027	0.00127947723158419	0.0161832373332865	4
2L	6063562	6065953	FBgn0031773	Fbw5	2L	6065247	6065251	2L_6065247_6065251	93.9947955577521	1.89904938174368	0.50111538995086	3.7896448998102	0.000150862790351935	0.00389750739248346	4
2L	6063562	6065953	FBgn0031773	Fbw5	2L	6065599	6065603	2L_6065599_6065603	55.2295790262172	2.00244140829272	0.64835611942324	3.08849002624366	0.00201176446275142	0.0217503784768919	4
2L	6069079	6069838	FBgn0031776	CG13993	2L	6069399	6069403	2L_6069399_6069403	49.4491008369156	1.55502466821669	0.55292502095224	2.81236082523206	0.00491793008257003	0.0384766863459524	4
2L	6070990	6073961	FBgn0266449	Kr-h2	2L	6073134	6073138	2L_6073134_6073138	104.606104257938	1.68755275074587	0.527367823863762	3.19995394937448	0.00137449546951705	0.0169814152155719	4
2L	6078453	6079736	FBgn0031778	CR9162	2L	6079404	6079408	2L_6079404_6079408	77.6401566878036	1.55844051730833	0.495374418222906	3.14598505691723	0.0016552846266395	0.0192014247728297	4
2L	6078453	6079736	FBtr0308942	CR9162-RB	2L	6079404	6079408	2L_6079404_6079408	77.6401566878036	1.55844051730833	0.495374418222906	3.14598505691723	0.0016552846266395	0.0192014247728297	4
2L	6082603	6096498	FBgn0266450	Kr-h1	2L	6095792	6095796	2L_6095792_6095796	112.713501963371	3.23196060697759	0.730468748112312	4.42450223275077	9.66649041714614e-06	0.00054005899775601	4
2L	6091412	6096498	FBgn0266445	CG45075	2L	6095792	6095796	2L_6095792_6095796	112.713501963371	3.23196060697759	0.730468748112312	4.42450223275077	9.66649041714614e-06	0.00054005899775601	4
2L	6096698	6098966	FBgn0031779	CG9175	2L	6097939	6097943	2L_6097939_6097943	101.437194921405	1.59140886888691	0.279425235483529	5.69529400640238	1.23159503079842e-08	2.63377705455163e-06	4
2L	6100377	6124653	FBgn0266521	stai	2L	6110510	6110514	2L_6110510_6110514	62.5406742169279	2.46071910512884	0.816632281898883	3.01325230421582	0.00258463936566606	0.0255569926959501	4
2L	6100377	6124653	FBgn0266521	stai	2L	6111892	6111896	2L_6111892_6111896	104.464223596442	-1.31122064746003	0.408440267430141	-3.210311891406	0.00132591019793941	0.0165847760945544	4
2L	6100377	6124653	FBgn0266521	stai	2L	6119003	6119007	2L_6119003_6119007	73.4503692773405	3.85048641591995	0.509237216614534	7.56128242456121	3.99114586703267e-14	4.83517634543758e-11	4
2L	6100377	6124653	FBgn0266521	stai	2L	6120535	6120539	2L_6120535_6120539	71.9280626977949	1.77495034335127	0.597964698374218	2.96831961514971	0.00299432796082167	0.0281767830479432	4
2L	6100377	6124653	FBgn0266521	stai	2L	6122491	6122495	2L_6122491_6122495	50.2108019669568	1.5041029900926	0.553274627681544	2.7185468388374	0.00655693714864196	0.0462835585724754	4
2L	6118512	6120522	FBgn0051642	CG31642	2L	6119003	6119007	2L_6119003_6119007	73.4503692773405	3.85048641591995	0.509237216614534	7.56128242456121	3.99114586703267e-14	4.83517634543758e-11	4
2L	6125132	6125911	FBgn0031781	Arpc4	2L	6125682	6125686	2L_6125682_6125686	230.067476988322	-0.855879453694714	0.313305906909676	-2.73176928624413	0.00629952372259564	0.0450661986041524	4
2L	6125879	6127775	FBgn0031782	WDR79	2L	6126339	6126343	2L_6126339_6126343	33.4544696706234	1.58332474691269	0.512125135500638	3.09167552450806	0.001990302751421	0.0215978744175855	4
2L	6127872	6130651	FBgn0261683	B9d2	2L	6129080	6129084	2L_6129080_6129084	337.684259413437	-0.999250793082472	0.278472470408214	-3.58832882696687	0.000332804382920029	0.00669536420951666	4
2L	6127872	6130651	FBgn0261683	B9d2	2L	6129365	6129369	2L_6129365_6129369	301.420698590153	-1.1197171964501	0.278705508582331	-4.01756392310174	5.88028868832017e-05	0.00201995594740988	4
2L	6127872	6130651	FBgn0261683	B9d2	2L	6130061	6130065	2L_6130061_6130065	56.8993634934674	1.52080533160718	0.351695187535139	4.32421422159843	1.53076494684415e-05	0.000762370431439261	4
2L	6127872	6130651	FBgn0261683	B9d2	2L	6130149	6130153	2L_6130149_6130153	228.031852435723	-0.835164480531714	0.273289437781388	-3.05597057578122	0.00224333269819959	0.023305698812926	4
2L	6127872	6130651	FBgn0261697	tectonic	2L	6129080	6129084	2L_6129080_6129084	337.684259413437	-0.999250793082472	0.278472470408214	-3.58832882696687	0.000332804382920029	0.00669536420951666	4
2L	6127872	6130651	FBgn0261697	tectonic	2L	6129365	6129369	2L_6129365_6129369	301.420698590153	-1.1197171964501	0.278705508582331	-4.01756392310174	5.88028868832017e-05	0.00201995594740988	4
2L	6127872	6130651	FBgn0261697	tectonic	2L	6130061	6130065	2L_6130061_6130065	56.8993634934674	1.52080533160718	0.351695187535139	4.32421422159843	1.53076494684415e-05	0.000762370431439261	4
2L	6127872	6130651	FBgn0261697	tectonic	2L	6130149	6130153	2L_6130149_6130153	228.031852435723	-0.835164480531714	0.273289437781388	-3.05597057578122	0.00224333269819959	0.023305698812926	4
2L	6179133	6211114	FBgn0085409	CG34380	2L	6181357	6181361	2L_6181357_6181361	332.984410182738	-1.19563004593327	0.307563729109558	-3.88742212677288	0.000101314475665217	0.00296142866225116	4
2L	6179133	6211114	FBgn0085409	CG34380	2L	6181753	6181757	2L_6181753_6181757	420.959375923736	-1.15079443338722	0.253723932085358	-4.53561642344431	5.7435483879545e-06	0.000366781706727604	4
2L	6179133	6211114	FBgn0085409	CG34380	2L	6184911	6184915	2L_6184911_6184915	298.300236988419	-1.12951630400075	0.286739499553679	-3.93917233502494	8.17631853465273e-05	0.00255671564814193	4
2L	6179133	6211114	FBgn0085409	CG34380	2L	6185863	6185867	2L_6185863_6185867	291.982490943596	-1.25682468637935	0.307257333494645	-4.090462779471	4.30513299900111e-05	0.00162101118250258	4
2L	6179133	6211114	FBgn0085409	CG34380	2L	6186281	6186285	2L_6186281_6186285	40.7794657937977	-1.63291301796509	0.414484618225868	-3.9396227173749	8.16098489001764e-05	0.00255288046263771	4
2L	6179133	6211114	FBgn0085409	CG34380	2L	6194014	6194018	2L_6194014_6194018	159.826950029167	-0.801255610160034	0.294720613874135	-2.71869551175074	0.00655399097638937	0.0462751146956272	4
2L	6179133	6211114	FBgn0085409	CG34380	2L	6199717	6199721	2L_6199717_6199721	570.46897458439	-1.06146880689847	0.327116174882435	-3.2449291365062	0.001174798548585	0.0153236515433579	4
2L	6179133	6211114	FBgn0085409	CG34380	2L	6200073	6200077	2L_6200073_6200077	584.046312379783	-1.42286886596417	0.376727195384194	-3.77692102772962	0.000158779048669607	0.00403641993502921	4
2L	6179133	6211114	FBgn0085409	CG34380	2L	6204422	6204426	2L_6204422_6204426	44.5687728919409	-1.25293939128366	0.429235298056935	-2.91900362564653	0.0035115213953215	0.0312061106264833	4
2L	6179133	6211114	FBgn0085409	CG34380	2L	6204928	6204932	2L_6204928_6204932	552.788149003184	-0.688770630709067	0.236762622460024	-2.9091189460252	0.00362448931508714	0.031795214293311	4
2L	6179133	6211114	FBgn0085409	CG34380	2L	6205351	6205355	2L_6205351_6205355	532.471998889795	-0.856753992768224	0.284499534329126	-3.01144251356517	0.00260009630033128	0.0256521656216553	4
2L	6179133	6211114	FBgn0085409	CG34380	2L	6205611	6205615	2L_6205611_6205615	42.8393400693953	1.62617899658281	0.594926851905775	2.73340998372076	0.00626822544593874	0.0449247125352591	4
2L	6253123	6323466	FBgn0053531	Ddr	2L	6254069	6254073	2L_6254069_6254073	186.674807364688	1.30038959380458	0.30843727429696	4.21605850579714	2.4860928742686e-05	0.00108090467260273	4
2L	6253123	6323466	FBgn0053531	Ddr	2L	6277091	6277095	2L_6277091_6277095	178.185073032729	-0.721056773581289	0.259328300721779	-2.7804785346389	0.00542788479919579	0.0410312183324195	4
2L	6253123	6323466	FBgn0053531	Ddr	2L	6289340	6289344	2L_6289340_6289344	10.719590005147	2.68923492659969	0.697480363225447	3.85564249316427	0.000115426072170113	0.00324461583368729	4
2L	6253123	6323466	FBgn0053531	Ddr	2L	6320410	6320414	2L_6320410_6320414	12.1933054439351	4.12025197329952	1.45989996065843	2.82228377582889	0.00476829639395228	0.0377479470416695	4
2L	6323767	6332789	FBgn0265778	PDZ-GEF	2L	6324976	6324980	2L_6324976_6324980	54.6991177585245	2.48501359774241	0.519679225938275	4.78182208121893	1.73713397935609e-06	0.000145283547058989	4
2L	6338836	6346280	FBgn0015623	Cpr	2L	6338935	6338939	2L_6338935_6338939	157.976451374262	-0.972093655944271	0.329396259654683	-2.95113750521439	0.00316605934333755	0.0292036677247447	4
2L	6338836	6346280	FBgn0015623	Cpr	2L	6344371	6344375	2L_6344371_6344375	196.603016324581	-0.671759629055002	0.242221101352675	-2.77333240293098	0.00554854126782981	0.0416180618226941	4
2L	6412315	6415335	FBgn0031811	CG13982	2L	6413220	6413224	2L_6413220_6413224	188.922887289496	-1.01608522672633	0.245789827929424	-4.13395963244696	3.5656613013233e-05	0.00140968018335682	4
2L	6448464	6455929	FBgn0031814	retm	2L	6453798	6453802	2L_6453798_6453802	20.2647259288135	5.66398375461198	1.16537196403575	4.86023684231882	1.17245400938686e-06	0.000106388025685206	4
2L	6456052	6459008	FBgn0031815	frj	2L	6457072	6457076	2L_6457072_6457076	111.756717171247	1.10296854894185	0.283490426261934	3.89067300608859	9.99665724953432e-05	0.00293689586218321	4
2L	6466217	6467698	FBgn0031817	CG9531	2L	6467135	6467139	2L_6467135_6467139	29.9704770612104	2.77524011512539	0.843713658752372	3.28931514422705	0.00100431503712238	0.0138399159538602	4
2L	6474438	6476975	FBgn0031818	CG9536	2L	6474951	6474955	2L_6474951_6474955	45.6026827629144	2.3323189180012	0.49593868588338	4.70283723449967	2.56570951198738e-06	0.000197748217618782	4
2L	6474438	6476975	FBgn0031818	CG9536	2L	6475274	6475278	2L_6475274_6475278	34.3433871312301	5.05453871792508	0.886124263600252	5.70409695970732	1.16961489013743e-08	2.51415822947682e-06	4
2L	6480661	6480930	FBgn0267019	CR45463	2L	6480677	6480681	2L_6480677_6480681	51.2737450145732	3.27082560253617	1.03808095291474	3.15083866374034	0.00162802392521666	0.0190080076197787	4
2L	6480661	6480930	FBtr0345975	CR45463-RA	2L	6480677	6480681	2L_6480677_6480681	51.2737450145732	3.27082560253617	1.03808095291474	3.15083866374034	0.00162802392521666	0.0190080076197787	4
2L	6490155	6490843	FBgn0031822	CG9548	2L	6490585	6490589	2L_6490585_6490589	189.345088425543	-0.661757879909869	0.225096184755524	-2.93988936608856	0.00328329456939855	0.0299047467093624	4
2L	6498647	6526996	FBgn0051637	CG31637	2L	6506742	6506746	2L_6506742_6506746	9.66492232481589	4.29627443420301	1.48130721240136	2.90032641320789	0.0037277424690789	0.0323710053082295	4
2L	6498647	6526996	FBgn0051637	CG31637	2L	6517376	6517380	2L_6517376_6517380	38.290629758648	1.47804809611318	0.336274927578048	4.39535622461811	1.10591242927752e-05	0.000598170631773332	4
2L	6555717	6557502	FBgn0031829	Osm6	2L	6556290	6556294	2L_6556290_6556294	69.5840622593665	1.56182078058251	0.443284836129201	3.52328943669821	0.000426225620950604	0.00788268588439842	4
2L	6557800	6559308	FBgn0031830	COX5B	2L	6557820	6557824	2L_6557820_6557824	124.0832478186	1.22833667614948	0.269622508183172	4.55576459260216	5.21953664303497e-06	0.000341816968170989	4
2L	6562325	6564709	FBgn0263916	Ent2	2L	6562324	6562328	2L_6562324_6562328	214.529742048161	-0.837382996695035	0.274766792112326	-3.04761354258818	0.00230666365223169	0.0237434608251412	3
2L	6564112	6566181	FBgn0031834	CG13766	2L	6565585	6565589	2L_6565585_6565589	391.505104820955	-0.896558277055041	0.272928117951416	-3.28496119705276	0.0010199641749537	0.0139680708730831	4
2L	6568400	6601068	FBgn0031835	CG11319	2L	6568592	6568596	2L_6568592_6568596	107.209789087213	4.10314193938795	1.31370986587508	3.12332429402498	0.00178820599173032	0.0201723021344386	4
2L	6568400	6601068	FBgn0031835	CG11319	2L	6582690	6582694	2L_6582690_6582694	146.460390292004	-0.92547722600811	0.324980248925748	-2.84779530161406	0.00440232304844778	0.0359203998320415	4
2L	6568400	6601068	FBgn0031835	CG11319	2L	6584004	6584008	2L_6584004_6584008	162.948034446983	-1.19471368694727	0.342746437826791	-3.48570708574666	0.000490838143577738	0.00865081429829341	4
2L	6568400	6601068	FBgn0031835	CG11319	2L	6584927	6584931	2L_6584927_6584931	28.7335298355089	4.9092637279779	0.74526255599959	6.58729422061638	4.47914136591615e-11	2.30480914606907e-08	4
2L	6568400	6601068	FBgn0031835	CG11319	2L	6588083	6588087	2L_6588083_6588087	69.7051829434102	2.62549220808534	0.878437451787568	2.98882089184907	0.00280056248093252	0.0269457774304666	4
2L	6568400	6601068	FBgn0031835	CG11319	2L	6597859	6597863	2L_6597859_6597863	186.50570873617	-1.21208912289372	0.328980248100545	-3.6843826639807	0.000229257603966034	0.00519270986200442	4
2L	6611011	6617117	FBgn0031836	CG11050	2L	6611166	6611170	2L_6611166_6611170	249.505459184413	-0.788722091217066	0.2541001876996	-3.10398075010279	0.00190935753422689	0.0210150455825395	4
2L	6632798	6649114	FBgn0051635	CG31635	2L	6634796	6634800	2L_6634796_6634800	40.4354089846176	2.60277698870657	0.661897857829042	3.93229402077748	8.41390662279725e-05	0.00260780947890185	4
2L	6632798	6649114	FBgn0051635	CG31635	2L	6640898	6640902	2L_6640898_6640902	54.3949525664877	-1.5753320856918	0.420981022446617	-3.74205012030337	0.000182525099129778	0.00444398114399049	4
2L	6632798	6649114	FBgn0051635	CG31635	2L	6646192	6646196	2L_6646192_6646196	129.524568734027	1.10407996327333	0.318673173777045	3.46461533045698	0.00053099040404003	0.0091226827202152	4
2L	6632798	6649114	FBgn0051635	CG31635	2L	6648279	6648283	2L_6648279_6648283	28.2951158112412	1.65918304988428	0.606989683550842	2.73346169605089	0.00626724125056448	0.0449189487494507	4
2L	6649388	6654574	FBgn0031842	Tango1	2L	6654057	6654061	2L_6654057_6654061	50.102314124318	2.24360428150085	0.640336712140494	3.50378830225275	0.00045868984325459	0.00827711294591385	4
2L	6649388	6654574	FBgn0031842	Tango1	2L	6654429	6654433	2L_6654429_6654433	53.5489588405153	1.84930261209175	0.47853648197075	3.86449660948689	0.000111318536184987	0.00316053460346646	4
2L	6656459	6658152	FBgn0051636	CG31636	2L	6656914	6656918	2L_6656914_6656918	416.244619050846	-0.913528639134655	0.30108864826684	-3.03408529146885	0.00241266209435138	0.0244318951032172	4
2L	6656459	6658152	FBgn0051636	CG31636	2L	6657461	6657465	2L_6657461_6657465	5.63818163335614	4.83808022104147	1.43910207340052	3.36187426205936	0.000774153666393624	0.0116547557217747	4
2L	6656459	6658152	FBgn0051636	CG31636	2L	6657524	6657528	2L_6657524_6657528	333.029017012949	-1.13716972063709	0.28014859178158	-4.05916629244989	4.92482335456061e-05	0.00178025121267464	4
2L	6656459	6658152	FBgn0051636	CG31636	2L	6657915	6657919	2L_6657915_6657919	320.640663849616	-0.911979638659909	0.298338014881765	-3.05686702052146	0.00223663477409319	0.0232543718493559	4
2L	6663664	6674780	FBgn0000392	cup	2L	6673951	6673955	2L_6673951_6673955	874.990138442452	-1.1293118831953	0.289830876322433	-3.89645125986837	9.76124404385354e-05	0.00288862015314873	4
2L	6663664	6674780	FBgn0000392	cup	2L	6674367	6674371	2L_6674367_6674371	893.793272804234	-1.00119124218085	0.288778729887685	-3.46698402119243	0.000526333177190248	0.00907462967487495	4
2L	6663664	6674780	FBgn0085339	CG34310	2L	6673951	6673955	2L_6673951_6673955	874.990138442452	-1.1293118831953	0.289830876322433	-3.89645125986837	9.76124404385354e-05	0.00288862015314873	4
2L	6663664	6674780	FBgn0085339	CG34310	2L	6674367	6674371	2L_6674367_6674371	893.793272804234	-1.00119124218085	0.288778729887685	-3.46698402119243	0.000526333177190248	0.00907462967487495	4
2L	6677835	6684364	FBgn0028703	Nhe3	2L	6677978	6677982	2L_6677978_6677982	100.759362404873	1.55318788932522	0.544756341925422	2.85116072964939	0.00435599442613507	0.0356731336331284	4
2L	6719394	6723359	FBgn0025777	homer	2L	6722383	6722387	2L_6722383_6722387	69.6952077831539	1.80440883770598	0.647596523346639	2.7863164372489	0.00533108021838286	0.0405710274638032	4
2L	6732866	6736149	FBgn0031853	TTLL3B	2L	6733319	6733323	2L_6733319_6733323	69.0796105305952	-1.01570044943247	0.371679625321945	-2.73273104102136	0.00628116007700536	0.0449773738510779	4
2L	6742502	6756133	FBgn0031855	CG11221	2L	6742872	6742876	2L_6742872_6742876	53.031363006589	2.64434983663388	0.860760219358918	3.0721097201766	0.00212551581310896	0.0225302509506763	4
2L	6742502	6756133	FBgn0031855	CG11221	2L	6745795	6745799	2L_6745795_6745799	37.2623030868556	1.00831992525178	0.331582359056092	3.04093356510926	0.00235845862939568	0.0240760162550212	4
2L	6742502	6756133	FBgn0031855	CG11221	2L	6749808	6749812	2L_6749808_6749812	68.0646319647132	1.89632556767756	0.378947199834742	5.00419469652908	5.60960393445087e-07	5.96487088324371e-05	4
2L	6742502	6756133	FBgn0031855	CG11221	2L	6750098	6750102	2L_6750098_6750102	37.1210440703832	2.17279539769498	0.539128539235971	4.03019918176502	5.57296086575008e-05	0.00194274396633615	4
2L	6757864	6759628	FBgn0031856	CG11322	2L	6758624	6758628	2L_6758624_6758628	32.0705973340056	2.0765303038016	0.584877025378691	3.55037078513574	0.000384688927608686	0.0073696012306044	4
2L	6774041	6778444	FBgn0031858	CG17378	2L	6774335	6774339	2L_6774335_6774339	645.637279053764	-2.49239607478478	0.298947092580926	-8.337248083823	7.60394199354438e-17	1.89767017967691e-13	4
2L	6774041	6778444	FBgn0031858	CG17378	2L	6774774	6774778	2L_6774774_6774778	451.743587039347	-1.53730627260963	0.325950964624942	-4.71637282736237	2.40086316050566e-06	0.000187827277049666	4
2L	6774041	6778444	FBgn0031858	CG17378	2L	6777019	6777023	2L_6777019_6777023	24.1218852940849	2.43475620678738	0.791593534489693	3.07576565586398	0.00209962795035672	0.0223736784715125	4
2L	6852315	6853866	FBgn0017551	Rca1	2L	6853402	6853406	2L_6853402_6853406	31.0410947249585	2.33379050768994	0.506749704042507	4.60541069698223	4.1165261631833e-06	0.000284975516057886	4
2L	6852315	6853866	FBgn0017551	Rca1	2L	6853609	6853613	2L_6853609_6853613	139.60257721175	2.92133100625138	0.741399086829194	3.94029485353871	8.1381519909861e-05	0.00254893293609244	4
2L	6906666	6907844	FBgn0042092	CG13773	2L	6907837	6907841	2L_6907837_6907841	23.5905264269028	2.8795555047152	1.03101791703906	2.79292479512372	0.00522338341874322	0.0400260519379524	4
2L	6914301	6920210	FBgn0028554	x16	2L	6915058	6915062	2L_6915058_6915062	212.963666671888	-0.913127670351735	0.303192687822387	-3.01170742906126	0.00259782846073304	0.0256376329474209	4
2L	6920704	6932057	FBgn0004838	Hrb27C	2L	6921197	6921201	2L_6921197_6921201	49.461100786539	3.82314841976885	0.996456499291894	3.83674392458243	0.000124676356231454	0.00342258609245919	4
2L	6950421	6954586	FBgn0020616	SA	2L	6950577	6950581	2L_6950577_6950581	300.939063689431	-1.1869408697845	0.267087093094389	-4.44402182087109	8.82926438674067e-06	0.000504572140465434	4
2L	7030493	7032606	FBgn0031882	Rab30	2L	7031790	7031794	2L_7031790_7031794	2.68833237799098	4.31724218281004	1.52181879788091	2.83689634325826	0.00455543988945231	0.0366875500377978	4
2L	7037823	7056010	FBgn0262872	milt	2L	7040042	7040046	2L_7040042_7040046	97.8804596692541	0.916185164109209	0.285343087326995	3.2108195530221	0.0013235701820152	0.0165629779323292	4
2L	7037823	7056010	FBgn0262872	milt	2L	7046612	7046616	2L_7046612_7046616	143.783918977837	-2.58711007515608	0.364275129531361	-7.10207715383808	1.22895584499154e-12	9.73660750791963e-10	4
2L	7037823	7056010	FBgn0262872	milt	2L	7046955	7046959	2L_7046955_7046959	165.24228548932	-0.968954759773532	0.31801227097061	-3.04690997242393	0.00231206946231448	0.0237727470800139	4
2L	7037823	7056010	FBgn0262872	milt	2L	7052193	7052197	2L_7052193_7052197	17.5505606769924	2.84429516112505	0.8258111191402	3.44424420451787	0.000572658216710264	0.00957088799878413	4
2L	7037823	7056010	FBgn0262872	milt	2L	7054021	7054025	2L_7054021_7054025	383.857689241203	-5.00285638141352	0.467051788163957	-10.7115667003019	8.9828579321575e-27	1.72445996690843e-22	4
2L	7037823	7056010	FBgn0262872	milt	2L	7054157	7054161	2L_7054157_7054161	794.508668932199	-3.5975409082124	0.366919380185031	-9.80471760962374	1.07447116768271e-22	8.0855937246535e-19	4
2L	7037823	7056010	FBgn0262872	milt	2L	7054343	7054347	2L_7054343_7054347	421.943400234358	-2.64418194404768	0.339864197255682	-7.78011324934719	7.24596539814929e-15	1.10525742373999e-11	4
2L	7037823	7056010	FBgn0262872	milt	2L	7054391	7054395	2L_7054391_7054395	546.604733390246	-1.71241311410098	0.265005345994811	-6.46180592196245	1.03460739317606e-10	4.66066352835001e-08	4
2L	7037823	7056010	FBgn0262872	milt	2L	7055634	7055638	2L_7055634_7055638	406.855004350394	-0.885264669063386	0.263557687699585	-3.3589028526933	0.000782525713730095	0.0117223681334251	4
2L	7064431	7065837	FBgn0031886	Nuf2	2L	7065510	7065514	2L_7065510_7065514	39.5165521718019	1.28083592542142	0.37762788460044	3.3917938204607	0.000694366695099682	0.0108838499945615	4
2L	7064431	7065837	FBgn0031886	Nuf2	2L	7065648	7065652	2L_7065648_7065652	17.7042249866238	2.60286690790763	0.766171564985919	3.39723767738035	0.000680698164729005	0.0107490354835756	4
2L	7182234	7185529	FBgn0031893	CG4495	2L	7182865	7182869	2L_7182865_7182869	73.8395888527825	1.43057502978875	0.411600102552125	3.47564303536	0.000509630140840998	0.00886865187008178	4
2L	7182234	7185529	FBgn0031893	CG4495	2L	7183161	7183165	2L_7183161_7183165	106.294835345851	0.985471007914737	0.362407480883768	2.7192347285756	0.00654331558924463	0.0462244140689981	4
2L	7194908	7204264	FBgn0031896	CG4502	2L	7197940	7197944	2L_7197940_7197944	26.6939592023019	-3.87466348931239	0.940845350632585	-4.11827882946675	3.81712673882457e-05	0.00148059903240288	4
2L	7194908	7204264	FBgn0031896	CG4502	2L	7202424	7202428	2L_7202424_7202428	356.716908847033	-1.40972538737585	0.442219124356176	-3.18784355929485	0.00143338064053245	0.0174616912122348	4
2L	7204538	7220033	FBgn0031897	CG13784	2L	7208968	7208972	2L_7208968_7208972	130.00688562903	1.02692051947555	0.33839809696882	3.03465217054742	0.00240813238410096	0.024400452712374	4
2L	7220369	7223081	FBgn0263133	ico	2L	7220595	7220599	2L_7220595_7220599	176.621316242248	-0.736428362313134	0.262615133713992	-2.80421144013414	0.00504398150738431	0.0391259420576016	4
2L	7220567	7221093	FBgn0266324	CR44989	2L	7220595	7220599	2L_7220595_7220599	176.621316242248	-0.736428362313134	0.262615133713992	-2.80421144013414	0.00504398150738431	0.0391259420576016	4
2L	7220567	7221093	FBtr0344055	CR44989-RA	2L	7220595	7220599	2L_7220595_7220599	176.621316242248	-0.736428362313134	0.262615133713992	-2.80421144013414	0.00504398150738431	0.0391259420576016	4
2L	7255419	7277171	FBgn0010453	Wnt4	2L	7268196	7268200	2L_7268196_7268200	76.6754151973361	-0.821294649052083	0.285051717204745	-2.88121277467053	0.00396148112149218	0.0336243098656612	4
2L	7255419	7277171	FBgn0010453	Wnt4	2L	7268920	7268924	2L_7268920_7268924	76.2625769887085	-0.82991428550084	0.280363869554379	-2.96013279749611	0.00307506459504799	0.0286620138412159	4
2L	7255419	7277171	FBgn0010453	Wnt4	2L	7271449	7271453	2L_7271449_7271453	132.906665081025	-0.68843430972242	0.253997220118834	-2.7104009618701	0.00672019145738269	0.046950473415365	4
2L	7255419	7277171	FBgn0010453	Wnt4	2L	7273536	7273540	2L_7273536_7273540	92.2757787896667	1.50622124190441	0.456259908417345	3.30123513838664	0.00096260172408572	0.0134741565241869	4
2L	7255419	7277171	FBgn0010453	Wnt4	2L	7276954	7276958	2L_7276954_7276958	149.393882895182	-1.35987922640478	0.361198690878874	-3.76490629879057	0.000166611549257408	0.00417137286104291	4
2L	7363379	7377528	FBgn0031903	Wnt10	2L	7372618	7372622	2L_7372618_7372622	60.1860615996635	2.88413602461168	0.456297114119488	6.3207413226296	2.60311464019774e-10	1.01825031671835e-07	4
2L	7363379	7377528	FBgn0031903	Wnt10	2L	7373042	7373046	2L_7373042_7373046	12.9380621048916	2.3224076437456	0.84713682245246	2.74147880506744	0.00611633066455332	0.0442478278087198	4
2L	7363379	7377528	FBgn0031903	Wnt10	2L	7373292	7373296	2L_7373292_7373296	45.5052663458468	1.74450169340261	0.460350283142597	3.78950933079416	0.000150945141914759	0.00389882771649915	4
2L	7363379	7377528	FBgn0031903	Wnt10	2L	7373564	7373568	2L_7373564_7373568	42.9611166766762	1.65832891321112	0.463570093165153	3.57729917796988	0.00034716275001895	0.00687613686870868	4
2L	7363379	7377528	FBgn0031903	Wnt10	2L	7374195	7374199	2L_7374195_7374199	16.8597087228589	2.8024272977023	0.908309977057313	3.0853203955564	0.00203332987366863	0.0219057170987368	4
2L	7363379	7377528	FBgn0031903	Wnt10	2L	7374456	7374460	2L_7374456_7374460	47.2993372279216	2.47130486269931	0.563389785767153	4.38649213232397	1.15193329652769e-05	0.000616250122546626	4
2L	7363379	7377528	FBgn0031903	Wnt10	2L	7375093	7375097	2L_7375093_7375097	70.4425560897686	2.34641348614442	0.39584126293123	5.92766269177972	3.07276860422745e-09	8.30826028109879e-07	4
2L	7363379	7377528	FBgn0031903	Wnt10	2L	7375204	7375208	2L_7375204_7375208	316.57138657278	1.27512580331354	0.294488722585296	4.32996480177338	1.49133177204579e-05	0.00074825637788266	4
2L	7363379	7377528	FBgn0031903	Wnt10	2L	7375503	7375507	2L_7375503_7375507	312.508239789054	1.2667133032817	0.295619926530029	4.28493883396263	1.8278947081439e-05	0.000867643938651056	4
2L	7377702	7384344	FBgn0002938	ninaC	2L	7379372	7379376	2L_7379372_7379376	87.922441560425	1.64615220685771	0.267677961213318	6.14974874807067	7.76057851551274e-10	2.61371257307074e-07	4
2L	7377702	7384344	FBgn0002938	ninaC	2L	7380248	7380252	2L_7380248_7380252	20.373925400704	3.23910218946706	0.724780969227112	4.46907731713921	7.85577329284076e-06	0.000461841744653595	4
2L	7377702	7384344	FBgn0002938	ninaC	2L	7380430	7380434	2L_7380430_7380434	41.7149360170008	5.12399861737557	0.601862298448948	8.51357300595263	1.68654228025986e-17	4.83793376587095e-14	4
2L	7377702	7384344	FBgn0002938	ninaC	2L	7380505	7380509	2L_7380505_7380509	90.9030862325044	1.11462704525577	0.298695602948541	3.73164865586521	0.000190230698837999	0.00456663467918491	4
2L	7412417	7422736	FBgn0028387	chm	2L	7414565	7414569	2L_7414565_7414569	107.82825785899	1.12619694311476	0.368224611854958	3.05845102922769	0.00222484439069734	0.0231814072110884	4
2L	7412417	7422736	FBgn0028387	chm	2L	7419178	7419182	2L_7419178_7419182	147.340476379785	1.26782206613339	0.411639402081994	3.07993369857449	0.0020704668018265	0.0221731129909188	4
2L	7423820	7425932	FBgn0264439	CR43857	2L	7425019	7425023	2L_7425019_7425023	182.809045989886	-0.885044167180005	0.276144572359743	-3.20500294326635	0.00135061099485225	0.0167900804719756	4
2L	7423820	7425932	FBtr0332524	CR43857-RA	2L	7425019	7425023	2L_7425019_7425023	182.809045989886	-0.885044167180005	0.276144572359743	-3.20500294326635	0.00135061099485225	0.0167900804719756	4
2L	7423820	7425932	FBtr0332525	CR43857-RB	2L	7425019	7425023	2L_7425019_7425023	182.809045989886	-0.885044167180005	0.276144572359743	-3.20500294326635	0.00135061099485225	0.0167900804719756	4
2L	7472513	7496307	FBgn0260486	Ziz	2L	7483367	7483371	2L_7483367_7483371	45.6539970487506	1.13968800298747	0.376064369188488	3.03056629759106	0.00244095591449195	0.0246200833304073	4
2L	7472513	7496307	FBgn0260486	Ziz	2L	7494522	7494526	2L_7494522_7494526	47.6491411299797	-2.53133763408175	0.525636945483829	-4.81575288006393	1.46645917451411e-06	0.000127695539926183	4
2L	7497805	7578980	FBgn0264895	RapGAP1	2L	7498541	7498545	2L_7498541_7498545	14.5911146112736	2.80488032842251	0.920384112771234	3.04751058770142	0.00230745397194122	0.0237466986826202	4
2L	7497805	7578980	FBgn0264895	RapGAP1	2L	7498792	7498796	2L_7498792_7498796	14.8598160547084	2.68772865521441	0.920422260272971	2.92010392536281	0.00349914674818446	0.031140072712046	4
2L	7497805	7578980	FBgn0264895	RapGAP1	2L	7501237	7501241	2L_7501237_7501241	8.00255589256599	5.66330291394844	1.39534841112639	4.05870166102584	4.93463088902938e-05	0.00178195083662238	4
2L	7497805	7578980	FBgn0264895	RapGAP1	2L	7501418	7501422	2L_7501418_7501422	707.780311220123	-1.79966019503012	0.38536764081095	-4.66998264629327	3.01225180811879e-06	0.000223269857511541	4
2L	7497805	7578980	FBgn0264895	RapGAP1	2L	7501798	7501802	2L_7501798_7501802	761.948199319599	-1.88662330862044	0.373718528457626	-5.04824664810365	4.45883262771444e-07	5.03057914060997e-05	4
2L	7497805	7578980	FBgn0264895	RapGAP1	2L	7536136	7536140	2L_7536136_7536140	91.1537372614002	1.4431672398433	0.335229418324863	4.30501370391295	1.66975399015529e-05	0.000811826387685786	4
2L	7497805	7578980	FBgn0264895	RapGAP1	2L	7545369	7545373	2L_7545369_7545373	43.0345215197964	-2.06079208758418	0.557011794249474	-3.69972792113122	0.000215830730809088	0.00498413810526874	4
2L	7497805	7578980	FBgn0264895	RapGAP1	2L	7560994	7560998	2L_7560994_7560998	33.8509346698773	2.01645268775362	0.587807489240003	3.43046443719313	0.000602548950022398	0.00989028177801646	4
2L	7497805	7578980	FBgn0264895	RapGAP1	2L	7570908	7570912	2L_7570908_7570912	69.2063967184015	-2.86872174768582	0.439341599761078	-6.52959280260708	6.59487390703116e-11	3.22082800730787e-08	4
2L	7642005	7675078	FBgn0264087	Slob	2L	7645018	7645022	2L_7645018_7645022	180.350982687811	-1.30383893598146	0.367575112966462	-3.54713605461212	0.000389443416433682	0.00743164526524358	4
2L	7642005	7675078	FBgn0264087	Slob	2L	7648343	7648347	2L_7648343_7648347	579.895266141325	-2.24823221168015	0.350384153151035	-6.41647800410378	1.3946308932732e-10	6.0069422344925e-08	4
2L	7642005	7675078	FBgn0264087	Slob	2L	7648756	7648760	2L_7648756_7648760	530.32636553198	-1.1085828642492	0.373473707667602	-2.96830229675995	0.00299449669049866	0.0281773083503358	4
2L	7642005	7675078	FBgn0264087	Slob	2L	7649432	7649436	2L_7649432_7649436	342.652963984004	-0.770431481155824	0.287586647537092	-2.67895428300946	0.00738524763934222	0.0499214052881203	4
2L	7642005	7675078	FBgn0264087	Slob	2L	7650013	7650017	2L_7650013_7650017	391.978722350888	-0.989899462941057	0.304922435687549	-3.24639759848762	0.00116875485698462	0.0152743578303577	4
2L	7642005	7675078	FBgn0264087	Slob	2L	7651248	7651252	2L_7651248_7651252	59.4416578266103	1.59820609900132	0.522318466518845	3.05983073823345	0.00221462112853741	0.0231192883511383	4
2L	7642005	7675078	FBgn0264087	Slob	2L	7657370	7657374	2L_7657370_7657374	20.0817564547929	3.41560202639952	1.25713088816773	2.71698202513962	0.0065880185495259	0.0464260535746846	4
2L	7642005	7675078	FBgn0264087	Slob	2L	7662366	7662370	2L_7662366_7662370	14.1480542729783	4.89796423910538	1.41226985641368	3.46815037994458	0.000524053941588756	0.00904616982373785	4
2L	7786160	7790557	FBgn0031948	CG7149	2L	7787467	7787471	2L_7787467_7787471	385.699670633691	-0.933845462469836	0.288756396282376	-3.23402520080153	0.00122058684834034	0.0157139301634877	4
2L	7786160	7790557	FBgn0031948	CG7149	2L	7788024	7788028	2L_7788024_7788028	187.245329681952	-1.0501717888577	0.238966427233664	-4.39464154448288	1.10955688380532e-05	0.000599492215089829	4
2L	7786160	7790557	FBgn0031948	CG7149	2L	7788788	7788792	2L_7788788_7788792	203.505104803651	-1.56403362031589	0.257168469829297	-6.08174719612424	1.18879905775536e-09	3.71781263220122e-07	4
2L	7791175	7795959	FBgn0025687	LKRSDH	2L	7792417	7792421	2L_7792417_7792421	188.954436682932	-0.89026942533058	0.331734396814939	-2.68368138449998	0.00728164640458491	0.049467465247001	4
2L	7796314	7800058	FBgn0031950	Herp	2L	7797177	7797181	2L_7797177_7797181	327.187128687008	-1.643783957819	0.487670287453137	-3.37068712224334	0.000749809638680811	0.011432398134637	4
2L	7796314	7800058	FBgn0031950	Herp	2L	7797580	7797584	2L_7797580_7797584	534.991166993238	-1.15000438834126	0.360343602862301	-3.19141058480429	0.00141579925999062	0.0173201634484068	4
2L	7801668	7810703	FBgn0031952	cdc14	2L	7802569	7802573	2L_7802569_7802573	23.4274623399427	4.51895996253822	1.38762669698514	3.25661070975101	0.001127509514001	0.0149228778294519	4
2L	7801668	7810703	FBgn0031952	cdc14	2L	7805642	7805646	2L_7805642_7805646	21.3165462475182	2.88552901626142	0.827144231441575	3.48854396437296	0.000485658947601135	0.0085934071800411	4
2L	7801668	7810703	FBgn0031952	cdc14	2L	7805885	7805889	2L_7805885_7805889	37.9893839163134	1.89557450495869	0.530164008142926	3.57544924937204	0.000349626997284844	0.00691561480148964	4
2L	7844905	7855475	FBgn0031955	CG14535	2L	7849231	7849235	2L_7849231_7849235	154.960108658075	-1.16992681413282	0.297800248508883	-3.9285622493291	8.54552318632281e-05	0.00263583605051473	4
2L	7844905	7855475	FBgn0031955	CG14535	2L	7849506	7849510	2L_7849506_7849510	159.586358919033	-1.11050879620071	0.288721053946464	-3.84630348573965	0.000119913221813215	0.00332920541223889	4
2L	7844905	7855475	FBgn0031955	CG14535	2L	7851366	7851370	2L_7851366_7851370	133.51368536716	2.71137819008155	0.636227937101074	4.26164591645527	2.02926788097752e-05	0.000934204407762909	4
2L	7844905	7855475	FBgn0031955	CG14535	2L	7853063	7853067	2L_7853063_7853067	273.544381042495	-1.42211977321823	0.365229116595188	-3.8937743695678	9.86964557449059e-05	0.0029121639018115	4
2L	7844905	7855475	FBgn0031955	CG14535	2L	7853443	7853447	2L_7853443_7853447	256.052894872211	-1.19073054448857	0.379238065821577	-3.1397970082697	0.00169064938732986	0.0194690422745343	4
2L	7983946	7986785	FBgn0031968	CG7231	2L	7984738	7984742	2L_7984738_7984742	75.6574026239282	3.4271627057453	0.764819116547381	4.48101077966843	7.42903586149871e-06	0.000443439346027042	4
2L	7986786	7994184	FBgn0031969	pes	2L	7987909	7987913	2L_7987909_7987913	21.1638005571867	1.94351831350353	0.517128021189839	3.75829240316888	0.00017107689161722	0.00424315577216854	4
2L	8026914	8039788	FBgn0031976	CG7367	2L	8029794	8029798	2L_8029794_8029798	48.2042208125167	1.34519566741042	0.502263510930901	2.67826676263465	0.00740042527593512	0.0499868685962999	4
2L	8029462	8030565	FBgn0031977	baf	2L	8029794	8029798	2L_8029794_8029798	48.2042208125167	1.34519566741042	0.502263510930901	2.67826676263465	0.00740042527593512	0.0499868685962999	4
2L	8043471	8054326	FBgn0031981	CG7466	2L	8043804	8043808	2L_8043804_8043808	286.579247191403	-1.64585534240189	0.299434326497372	-5.49654864775946	3.87296288186353e-08	6.75910565489083e-06	4
2L	8071812	8072848	FBgn0013531	MED20	2L	8072000	8072004	2L_8072000_8072004	138.758010024355	-0.806071094072437	0.264601848364247	-3.04635473658072	0.00231634374958522	0.023797950332283	4
2L	8071812	8072848	FBgn0013531	MED20	2L	8072006	8072010	2L_8072006_8072010	156.672779545903	-1.03827935373558	0.310462562717178	-3.34429808427955	0.000824910526133515	0.012155643041095	4
2L	8074117	8082982	FBgn0267488	Mcr	2L	8077369	8077373	2L_8077369_8077373	19.1121392918099	1.61508855694988	0.538288191592634	3.00041610084612	0.00269611017265036	0.0262790918099088	4
2L	8083420	8116531	FBgn0261822	Bsg	2L	8087738	8087742	2L_8087738_8087742	55.5036866271577	1.89040297871315	0.664176141467667	2.84623740704661	0.00442391992839592	0.0360282976442436	4
2L	8083420	8116531	FBgn0261822	Bsg	2L	8089267	8089271	2L_8089267_8089271	19.7343152465902	3.83821995062051	1.01128473318859	3.79538998726756	0.000147411551734666	0.00384081759624289	4
2L	8083420	8116531	FBgn0261822	Bsg	2L	8103686	8103690	2L_8103686_8103690	169.181047755167	2.90917051893538	0.364839768238245	7.97383062976748	1.53830321640848e-15	2.93057331221195e-12	4
2L	8083420	8116531	FBgn0261822	Bsg	2L	8113138	8113142	2L_8113138_8113142	29.5280347380017	3.59836923701225	0.812315805752979	4.42976636860676	9.43352299496194e-06	0.000530359930776004	4
2L	8116965	8124010	FBgn0031985	mon2	2L	8119994	8119998	2L_8119994_8119998	521.995366388105	-0.910659205520587	0.260835306971039	-3.49131877925445	0.000480642404563527	0.00853530779986485	4
2L	8127001	8133989	FBgn0031988	CG8668	2L	8132269	8132273	2L_8132269_8132273	49.2445046989169	-1.28045838472608	0.332401533988949	-3.85214342834126	0.000117088403871184	0.0032799472919192	4
2L	8127001	8133989	FBgn0031988	CG8668	2L	8132302	8132306	2L_8132302_8132306	154.458960993679	-0.777001467409058	0.259045671079873	-2.99947674929291	0.002704437640789	0.0263383996968227	4
2L	8134247	8159638	FBgn0031990	PAPLA1	2L	8157062	8157066	2L_8157062_8157066	119.487501669277	-1.182696015314	0.289759492693507	-4.08164717683639	4.47176461315489e-05	0.00166462394131802	4
2L	8134247	8159638	FBgn0031990	PAPLA1	2L	8159418	8159422	2L_8159418_8159422	62.995892589845	1.25801269097754	0.431543997841428	2.91514352480879	0.0035552500138389	0.0314348078874664	4
2L	8145758	8158786	FBgn0263256	CG43394	2L	8157062	8157066	2L_8157062_8157066	119.487501669277	-1.182696015314	0.289759492693507	-4.08164717683639	4.47176461315489e-05	0.00166462394131802	4
2L	8159832	8161800	FBgn0261064	Rbsn-5	2L	8160121	8160125	2L_8160121_8160125	575.759384794752	-1.57098097626105	0.352811752173605	-4.45274559756738	8.47791813092256e-06	0.000488918309468463	4
2L	8159832	8161800	FBgn0261064	Rbsn-5	2L	8161410	8161414	2L_8161410_8161414	125.45801130382	-0.998712345959566	0.353905562603155	-2.82197414082314	0.00477290256505951	0.0377733448261087	4
2L	8163073	8190137	FBgn0264953	Piezo	2L	8163392	8163396	2L_8163392_8163396	170.886418628711	-1.62697891590234	0.394224561723188	-4.1270358924129	3.67469057379401e-05	0.00144125487719366	4
2L	8163073	8190137	FBgn0264953	Piezo	2L	8172027	8172031	2L_8172027_8172031	21.0841023288768	2.05646430950653	0.690461427092401	2.97839130299645	0.0028976578727736	0.0275696183515391	4
2L	8190297	8190781	FBgn0083970	CG34134	2L	8190564	8190568	2L_8190564_8190568	472.546453116598	-1.23667016413906	0.39117699336408	-3.16140822471134	0.00157008286422135	0.018548457274629	4
2L	8190808	8196918	FBgn0031995	CG8475	2L	8193105	8193109	2L_8193105_8193109	150.742296611505	-1.21709505083689	0.377091877980755	-3.22758224694251	0.00124841146189082	0.0159340540109099	4
2L	8200465	8205132	FBgn0031998	SLC5A11	2L	8203203	8203207	2L_8203203_8203207	119.098206023118	0.657741533034537	0.234223844621772	2.80817494946626	0.00498231517406452	0.0387958347613179	4
2L	8201557	8205298	FBgn0264950	CR44119	2L	8203203	8203207	2L_8203203_8203207	119.098206023118	0.657741533034537	0.234223844621772	2.80817494946626	0.00498231517406452	0.0387958347613179	4
2L	8201557	8205298	FBgn0264950	CR44119	2L	8205212	8205216	2L_8205212_8205216	61.289567731134	2.45550463071348	0.498341877746787	4.9273495573277	8.33525565657006e-07	8.11302551745808e-05	4
2L	8201557	8205298	FBtr0335191	CR44119-RA	2L	8203203	8203207	2L_8203203_8203207	119.098206023118	0.657741533034537	0.234223844621772	2.80817494946626	0.00498231517406452	0.0387958347613179	4
2L	8201557	8205298	FBtr0335191	CR44119-RA	2L	8205212	8205216	2L_8205212_8205216	61.289567731134	2.45550463071348	0.498341877746787	4.9273495573277	8.33525565657006e-07	8.11302551745808e-05	4
2L	8206171	8209637	FBgn0031999	CG8419	2L	8207640	8207644	2L_8207640_8207644	281.591510982681	-1.1358672789521	0.408983348060793	-2.77729468531629	0.0054813457937158	0.0412792590325487	4
2L	8209626	8211122	FBgn0003607	Su(var)205	2L	8210036	8210040	2L_8210036_8210040	405.249322840982	-1.10784912077001	0.399905996116519	-2.77027384317394	0.00560091810172113	0.0418699833794013	4
2L	8209626	8211122	FBgn0003607	Su(var)205	2L	8210445	8210449	2L_8210445_8210449	407.901808299147	-1.11834333909719	0.37849189783752	-2.95473521490619	0.00312937503995819	0.0289788256946985	4
2L	8212959	8214135	FBgn0032001	CG8360	2L	8213572	8213576	2L_8213572_8213576	99.8357239082506	-1.40306632154949	0.287348699917986	-4.8828003117813	1.04589775200332e-06	9.71082101003009e-05	4
2L	8220980	8239878	FBgn0032006	Pvr	2L	8224964	8224968	2L_8224964_8224968	31.8042898856836	1.27538494753671	0.470542458967928	2.7104566723566	0.00671906264639137	0.0469465297688565	4
2L	8220980	8239878	FBgn0032006	Pvr	2L	8232521	8232525	2L_8232521_8232525	131.594760382179	-1.11802198723854	0.277519013821086	-4.02863202720704	5.61023509586308e-05	0.00195110467037901	4
2L	8244160	8257502	FBgn0032010	CG8086	2L	8249162	8249166	2L_8249162_8249166	10.9245887944607	1.88045030534923	0.700684799338963	2.68373212480601	0.0072805414676498	0.0494639983348094	4
2L	8244160	8257502	FBgn0032010	CG8086	2L	8249396	8249400	2L_8249396_8249400	10.7213063721427	1.94773303125063	0.717382461609532	2.7150552675635	0.0066264710931097	0.0465822828323282	4
2L	8244160	8257502	FBgn0032010	CG8086	2L	8251135	8251139	2L_8251135_8251139	160.335233259442	1.01693966867311	0.289148050886467	3.51702065967723	0.000436419812275705	0.00800195974070782	4
2L	8301345	8302985	FBgn0261020	wol	2L	8301659	8301663	2L_8301659_8301663	20.5665832767057	1.91071089045051	0.571314256146872	3.34441311396106	0.00082456853085193	0.0121526397874672	4
2L	8308427	8309961	FBgn0032016	CG7818	2L	8309047	8309051	2L_8309047_8309051	68.1033792249033	0.779874423609619	0.287580633875568	2.71184611112255	0.00669096478678655	0.0468395848607887	4
2L	8309876	8311195	FBgn0032017	CG7810	2L	8310198	8310202	2L_8310198_8310202	98.140530188701	1.15495695451588	0.37056208795245	3.11677042003304	0.00182843901480067	0.0204541913259094	4
2L	8311399	8317011	FBgn0032018	CG7806	2L	8311561	8311565	2L_8311561_8311565	44.5945019658598	1.85477295885457	0.531681758610231	3.48850215155544	0.000485734912417914	0.00859364438413898	4
2L	8342695	8344378	FBgn0032024	CG14273	2L	8343297	8343301	2L_8343297_8343301	67.0322006978591	2.8437903260865	0.662837950092372	4.29032514763254	1.78411710630585e-05	0.000852645349517645	4
2L	8342695	8344378	FBgn0032024	CG14273	2L	8343625	8343629	2L_8343625_8343629	50.9373867630281	3.0299275332351	0.761447546884459	3.97916776491351	6.91569290983821e-05	0.00226437678476891	4
2L	8342695	8344378	FBgn0032024	CG14273	2L	8343795	8343799	2L_8343795_8343799	88.1176932440766	2.29537658662111	0.529917424886805	4.33157408838071	1.48047113454129e-05	0.000743718119278696	4
2L	8342695	8344378	FBgn0032024	CG14273	2L	8344084	8344088	2L_8344084_8344088	92.5187189118334	2.42154642105665	0.528191985748748	4.5845951593225	4.54866894969175e-06	0.000307637945192648	4
2L	8342695	8344378	FBgn0032024	CG14273	2L	8344338	8344342	2L_8344338_8344342	57.5740520392008	2.21117646391838	0.687236889780975	3.2174880260329	0.00129318424742862	0.0162979614950649	4
2L	8343320	8345015	FBgn0266911	CR45371	2L	8343625	8343629	2L_8343625_8343629	50.9373867630281	3.0299275332351	0.761447546884459	3.97916776491351	6.91569290983821e-05	0.00226437678476891	4
2L	8343320	8345015	FBgn0266911	CR45371	2L	8343795	8343799	2L_8343795_8343799	88.1176932440766	2.29537658662111	0.529917424886805	4.33157408838071	1.48047113454129e-05	0.000743718119278696	4
2L	8343320	8345015	FBgn0266911	CR45371	2L	8344084	8344088	2L_8344084_8344088	92.5187189118334	2.42154642105665	0.528191985748748	4.5845951593225	4.54866894969175e-06	0.000307637945192648	4
2L	8343320	8345015	FBgn0266911	CR45371	2L	8344338	8344342	2L_8344338_8344342	57.5740520392008	2.21117646391838	0.687236889780975	3.2174880260329	0.00129318424742862	0.0162979614950649	4
2L	8343320	8345015	FBtr0345780	CR45371-RA	2L	8343625	8343629	2L_8343625_8343629	50.9373867630281	3.0299275332351	0.761447546884459	3.97916776491351	6.91569290983821e-05	0.00226437678476891	4
2L	8343320	8345015	FBtr0345780	CR45371-RA	2L	8343795	8343799	2L_8343795_8343799	88.1176932440766	2.29537658662111	0.529917424886805	4.33157408838071	1.48047113454129e-05	0.000743718119278696	4
2L	8343320	8345015	FBtr0345780	CR45371-RA	2L	8344084	8344088	2L_8344084_8344088	92.5187189118334	2.42154642105665	0.528191985748748	4.5845951593225	4.54866894969175e-06	0.000307637945192648	4
2L	8343320	8345015	FBtr0345780	CR45371-RA	2L	8344338	8344342	2L_8344338_8344342	57.5740520392008	2.21117646391838	0.687236889780975	3.2174880260329	0.00129318424742862	0.0162979614950649	4
2L	8355678	8362469	FBgn0032026	CG7627	2L	8360802	8360806	2L_8360802_8360806	7.40266034816834	5.50792862750699	1.5210063288789	3.62123978245822	0.000293194612825664	0.00614852553910095	4
2L	8366038	8370090	FBgn0260439	Pp2A-29B	2L	8367453	8367457	2L_8367453_8367457	265.522348372218	-0.97913624039288	0.271629282808273	-3.60467851724217	0.000312539560981381	0.00641277834389192	4
2L	8366038	8370090	FBgn0260439	Pp2A-29B	2L	8367724	8367728	2L_8367724_8367728	73.9372712121552	1.46380546219052	0.542757482857181	2.6969788688767	0.00699717103902407	0.0481976597768527	4
2L	8370454	8374250	FBgn0032029	CG17292	2L	8372995	8372999	2L_8372995_8372999	178.630759616214	1.44323607726983	0.392125442810409	3.68054688552211	0.00023273425895005	0.00524539015027973	4
2L	8378262	8381764	FBgn0027094	Aats-ala	2L	8379242	8379246	2L_8379242_8379246	64.2689855169166	-2.28586829751785	0.388192630422327	-5.88848967851601	3.89740883218246e-09	1.00183289999677e-06	4
2L	8415690	8431297	FBgn0027932	Akap200	2L	8416757	8416761	2L_8416757_8416761	113.896940698457	-1.20396912603873	0.373682151901339	-3.22190696000006	0.0012734047868075	0.0161301386770291	4
2L	8415690	8431297	FBgn0027932	Akap200	2L	8424710	8424714	2L_8424710_8424714	383.681156675898	-0.809006664443954	0.2929935879689	-2.76117532145388	0.00575937499358032	0.0425699757403708	4
2L	8415690	8431297	FBgn0027932	Akap200	2L	8428816	8428820	2L_8428816_8428820	20.5811769895805	-1.55752294926968	0.52773784363918	-2.95131942505638	0.00316419501640716	0.0291929451044228	4
2L	8431086	8433598	FBgn0001137	grk	2L	8431748	8431752	2L_8431748_8431752	84.1499617778581	5.25283985765918	0.835152683334292	6.2896760825668	3.18129075264693e-10	1.21026775212436e-07	4
2L	8434058	8437365	FBgn0027490	D12	2L	8437117	8437121	2L_8437117_8437121	216.160455376707	-0.979766254313325	0.257745979805274	-3.80128627051151	0.000143946875117021	0.00378027548581546	4
2L	8438169	8442342	FBgn0002887	mus201	2L	8438218	8438222	2L_8438218_8438222	346.83454147347	-1.14771264419528	0.387099562940244	-2.96490297089912	0.00302778409973266	0.0283771184867688	4
2L	8445861	8449576	FBgn0027780	U26	2L	8448720	8448724	2L_8448720_8448724	26.1255234853547	2.7495203103266	0.481838277569417	5.7063135876134	1.15449215389398e-08	2.48808013725733e-06	4
2L	8449691	8463994	FBgn0026718	fu12	2L	8450010	8450014	2L_8450010_8450014	69.696710297068	1.80957066041171	0.338985882116451	5.33818886236115	9.38796407989607e-08	1.41821904820532e-05	4
2L	8464488	8466694	FBgn0029173	fu2	2L	8464639	8464643	2L_8464639_8464643	25.8284863287752	3.31495427739838	0.854431036947831	3.87972128123991	0.000104576226981073	0.0030287902680706	4
2L	8515096	8516755	FBgn0032052	PIG-U	2L	8516437	8516441	2L_8516437_8516441	112.080303560673	0.843733729235536	0.275011577903157	3.06799348474212	0.00215501316431223	0.0227222825357395	4
2L	8542147	8672041	FBgn0011259	Sema-1a	2L	8556185	8556189	2L_8556185_8556189	53.2257928237895	1.11275462916483	0.376784654592357	2.95329073411633	0.00314405698063681	0.0290694811913028	4
2L	8542147	8672041	FBgn0011259	Sema-1a	2L	8557791	8557795	2L_8557791_8557795	18.9277987916241	2.57897707405467	0.780601626330524	3.3038325658864	0.000953727744779349	0.0133953736649542	4
2L	8542147	8672041	FBgn0011259	Sema-1a	2L	8567109	8567113	2L_8567109_8567113	22.8069342675299	-3.36861969771617	1.00591703892723	-3.3488046900057	0.000811609865263018	0.0120247462397146	4
2L	8542147	8672041	FBgn0011259	Sema-1a	2L	8604706	8604710	2L_8604706_8604710	57.113890397192	1.39154926732523	0.338416057929419	4.11194810269747	3.92334503183955e-05	0.00151029720735154	4
2L	8542147	8672041	FBgn0011259	Sema-1a	2L	8604961	8604965	2L_8604961_8604965	49.6998837027079	1.05008845632743	0.36998700974492	2.83817655395899	0.00453720781211773	0.0366104216244738	4
2L	8542147	8672041	FBgn0011259	Sema-1a	2L	8606114	8606118	2L_8606114_8606118	147.628604722099	0.810933541422239	0.293306845193615	2.76479582631948	0.00569584345897033	0.0423184720748578	4
2L	8542147	8672041	FBgn0011259	Sema-1a	2L	8609459	8609463	2L_8609459_8609463	382.614839806215	-1.40616706048122	0.328297974190289	-4.28320358646553	1.84221465249249e-05	0.000873054419929048	4
2L	8542147	8672041	FBgn0011259	Sema-1a	2L	8614295	8614299	2L_8614295_8614299	30.6022933043371	1.68888815003096	0.58838986162337	2.87035562674604	0.00410010382884723	0.0343622241904235	4
2L	8542147	8672041	FBgn0011259	Sema-1a	2L	8649935	8649939	2L_8649935_8649939	284.118344243932	-0.76516378569826	0.28237891022235	-2.70970585266356	0.00673429016316806	0.0470213303754931	4
2L	8542147	8672041	FBgn0011259	Sema-1a	2L	8650365	8650369	2L_8650365_8650369	253.732315628994	-1.06636088984213	0.361652971507312	-2.9485749429839	0.00319242725468047	0.0293611540588567	4
2L	8542147	8672041	FBgn0011259	Sema-1a	2L	8661030	8661034	2L_8661030_8661034	101.80204341828	-1.52519133922809	0.357673492373806	-4.26420009239629	2.00619605650929e-05	0.000927113011034971	4
2L	8687226	8709611	FBgn0004914	Hnf4	2L	8705566	8705570	2L_8705566_8705570	13.1760639613039	1.92086209844819	0.62621196617287	3.06743116102947	0.0021590718410564	0.0227506588811603	4
2L	8898786	8933594	FBgn0085427	CG34398	2L	8933057	8933061	2L_8933057_8933061	24.0732053894072	2.54065136273186	0.77906562826591	3.26115191140828	0.00110960576461541	0.0147658840443642	4
2L	8937390	8939743	FBgn0032075	Tsp29Fb	2L	8939651	8939655	2L_8939651_8939655	326.740095986977	-1.37967654320324	0.339259289894796	-4.06673180159952	4.76770595961867e-05	0.00173852684118392	4
2L	8939725	8942105	FBgn0032076	CG9510	2L	8940051	8940055	2L_8940051_8940055	372.018592335058	-1.41253167787569	0.340554665547805	-4.14773844194306	3.35775690687073e-05	0.00134662304284214	4
2L	8939725	8942105	FBgn0032076	CG9510	2L	8941009	8941013	2L_8941009_8941013	541.321394602026	-0.758254345375255	0.274985571259605	-2.75743320604779	0.00582571139870886	0.0428723708276533	4
2L	8939725	8942105	FBgn0032076	CG9510	2L	8941138	8941142	2L_8941138_8941142	100.759077715295	-0.999711429002835	0.326085533980249	-3.06579509001889	0.00217092037894534	0.0228302040980622	4
2L	8941945	8943257	FBgn0032077	CG9515	2L	8943111	8943115	2L_8943111_8943115	73.795342328179	1.1053256636099	0.342679819627151	3.22553474205905	0.001257375740468	0.0160091688839425	4
2L	8967535	8970627	FBgn0032082	CG18088	2L	8970480	8970484	2L_8970480_8970484	58.4456640133598	1.3611470526182	0.355459091443751	3.82926498542969	0.000128526556704603	0.00349566824660943	4
2L	8970520	8975428	FBgn0032083	CG9541	2L	8973365	8973369	2L_8973365_8973369	310.916158418993	-1.24164548731233	0.405026077741472	-3.0655939346821	0.00217238126723673	0.0228378684264993	4
2L	8970520	8975428	FBgn0032083	CG9541	2L	8973937	8973941	2L_8973937_8973941	618.179629319186	-0.878952938675278	0.304117582424699	-2.89017468726233	0.00385027805527992	0.0330203021507862	4
2L	8993818	8997379	FBgn0013746	alien	2L	8996615	8996619	2L_8996615_8996619	25.843203657722	-1.81530871875548	0.477671850636814	-3.80032592738169	0.000144505898660631	0.00378943107134577	4
2L	9125737	9163721	FBgn0052982	CG32982	2L	9132544	9132548	2L_9132544_9132548	26.4826754793249	2.93926895347011	0.880156298230651	3.33948522481612	0.000839338157536062	0.0123021429463399	4
2L	9125737	9163721	FBgn0052982	CG32982	2L	9146914	9146918	2L_9146914_9146918	59.3615653510969	-3.52481381240339	0.708323217124805	-4.97627880490937	6.48182680921646e-07	6.66239961208936e-05	4
2L	9166778	9250211	FBgn0041092	tai	2L	9172187	9172191	2L_9172187_9172191	18.0301899179926	1.89987226635919	0.630309224101935	3.01419080303978	0.00257665702451713	0.0255015645653748	4
2L	9166778	9250211	FBgn0041092	tai	2L	9186332	9186336	2L_9186332_9186336	38.0837063362612	-1.88584513108964	0.506763070539228	-3.7213546935908	0.000198156877170801	0.00468303247104677	4
2L	9166778	9250211	FBgn0041092	tai	2L	9197084	9197088	2L_9197084_9197088	58.5228164125148	1.63326084912691	0.47805034220116	3.41650388033746	0.000634307598245487	0.0102473033045402	4
2L	9166778	9250211	FBgn0041092	tai	2L	9223195	9223199	2L_9223195_9223199	239.345344747386	-0.78286621765246	0.281124971265674	-2.7847622860675	0.00535669781213705	0.0407002049804594	4
2L	9166778	9250211	FBgn0041092	tai	2L	9231628	9231632	2L_9231628_9231632	178.856871762458	-0.654901048487175	0.241775471965196	-2.70871583111396	0.00675441639284763	0.0471117711756463	4
2L	9166778	9250211	FBgn0041092	tai	2L	9236384	9236388	2L_9236384_9236388	163.89253428894	-1.05443760840517	0.262046331661087	-4.02385945157556	5.72520924292963e-05	0.00198060177363805	4
2L	9251472	9253118	FBgn0032105	borr	2L	9251928	9251932	2L_9251928_9251932	9.38068374314046	2.39054055964945	0.74091373303621	3.22647624555856	0.00125324634369374	0.0159737063594271	4
2L	9256563	9302494	FBgn0267252	Ggamma30A	2L	9262794	9262798	2L_9262794_9262798	117.049779375705	1.56407396916008	0.37475790341685	4.17355832898961	2.99878840150331e-05	0.00123885056883425	4
2L	9256563	9302494	FBgn0267252	Ggamma30A	2L	9263109	9263113	2L_9263109_9263113	177.02778975005	0.862662568943003	0.273670507587204	3.15219413501515	0.00162048495195543	0.0189545700482661	4
2L	9256563	9302494	FBgn0267252	Ggamma30A	2L	9263563	9263567	2L_9263563_9263567	126.709296664501	0.792138604732209	0.274202628958852	2.88888041569828	0.0038661607120068	0.0330962347590734	4
2L	9256563	9302494	FBgn0267252	Ggamma30A	2L	9272497	9272501	2L_9272497_9272501	30.0753934481563	1.28491644065088	0.455894418685492	2.81845179056097	0.00482558570030599	0.0380550368793579	4
2L	9256563	9302494	FBgn0267252	Ggamma30A	2L	9272521	9272525	2L_9272521_9272525	65.5084059136511	1.27394021909415	0.430975815520673	2.95594363585127	0.00311714049700385	0.0289054561068088	4
2L	9256563	9302494	FBgn0267252	Ggamma30A	2L	9279943	9279947	2L_9279943_9279947	10.234930199496	4.35348849368142	1.36807415267367	3.18220213807363	0.00146159770174025	0.0176838599264476	4
2L	9256563	9302494	FBgn0267252	Ggamma30A	2L	9291470	9291474	2L_9291470_9291474	18.2732167190741	3.35823470119872	0.980824872666852	3.42388819327931	0.000617320134526481	0.0100614473650057	4
2L	9256563	9302494	FBgn0267252	Ggamma30A	2L	9291696	9291700	2L_9291696_9291700	120.836987488052	2.24787691916567	0.325392916533674	6.90819254184054	4.90867468797621e-12	3.23562465572612e-09	4
2L	9256563	9302494	FBgn0267252	Ggamma30A	2L	9291956	9291960	2L_9291956_9291960	248.128401144476	2.24995602534315	0.291387375919252	7.72152883509493	1.14942592045662e-14	1.6025437453231e-11	4
2L	9256563	9302494	FBgn0267252	Ggamma30A	2L	9292338	9292342	2L_9292338_9292342	111.691467345978	2.17839010787462	0.328053365477911	6.64035287277459	3.12933060558437e-11	1.67950164140228e-08	4
2L	9256563	9302494	FBgn0267252	Ggamma30A	2L	9292728	9292732	2L_9292728_9292732	11.1050091345174	4.72235371194212	1.72079690860011	2.74428300535699	0.00606432323261915	0.0439926970299798	4
2L	9256563	9302494	FBgn0267252	Ggamma30A	2L	9301839	9301843	2L_9301839_9301843	115.327229155525	0.966861280965115	0.270119991336734	3.57937698790985	0.000344414322993064	0.00684602490628175	4
2L	9261820	9262804	FBgn0266800	CR45262	2L	9262794	9262798	2L_9262794_9262798	117.049779375705	1.56407396916008	0.37475790341685	4.17355832898961	2.99878840150331e-05	0.00123885056883425	4
2L	9261820	9262804	FBtr0345456	CR45262-RA	2L	9262794	9262798	2L_9262794_9262798	117.049779375705	1.56407396916008	0.37475790341685	4.17355832898961	2.99878840150331e-05	0.00123885056883425	4
2L	9370309	9415156	FBgn0085395	Shawl	2L	9384679	9384683	2L_9384679_9384683	31.1350099558742	1.75436752976564	0.47414394936055	3.70007364247008	0.000215536911740923	0.00497873508346091	4
2L	9437469	9464184	FBgn0002973	numb	2L	9449651	9449655	2L_9449651_9449655	149.024106802738	-2.9644592312859	0.34443204916744	-8.6068042693808	7.51255618023571e-18	2.56830626104705e-14	4
2L	9491176	9494876	FBgn0004868	Gdi	2L	9492113	9492117	2L_9492113_9492117	4.8866673341185	4.7969856065969	1.47706189850606	3.24765374521454	0.0011636077974938	0.0152310194258756	4
2L	9495474	9520696	FBgn0032120	CG33298	2L	9507011	9507015	2L_9507011_9507015	164.09416161024	-0.862086560134704	0.295461169427429	-2.91776601915349	0.00352548785456712	0.0312674526790998	4
2L	9495474	9520696	FBgn0032120	CG33298	2L	9509554	9509558	2L_9509554_9509558	82.3393669930612	1.88209418793645	0.417617555175254	4.50674107113775	6.58308847459278e-06	0.000405955495941011	4
2L	9495474	9520696	FBgn0032120	CG33298	2L	9512496	9512500	2L_9512496_9512500	48.2537852088448	2.08976697647301	0.543399031337294	3.84573187649993	0.000120193138979006	0.0033350990144715	4
2L	9495474	9520696	FBgn0032120	CG33298	2L	9513268	9513272	2L_9513268_9513272	95.2318494911347	1.3925729129051	0.392379826539696	3.54904309221468	0.000386633802969768	0.00739424620774423	4
2L	9521210	9540060	FBgn0032123	Oatp30B	2L	9527426	9527430	2L_9527426_9527430	8.81329682896952	6.21040132384672	1.53252211211549	4.05240568782	5.06936618434002e-05	0.00181354831196765	4
2L	9521210	9540060	FBgn0032123	Oatp30B	2L	9537676	9537680	2L_9537676_9537680	18.0731819435453	1.69640165451851	0.62699610596582	2.70560157930388	0.006818079249232	0.047399201062872	4
2L	9521210	9540060	FBgn0032123	Oatp30B	2L	9537906	9537910	2L_9537906_9537910	22.5731572510148	1.82125868692416	0.604422743974946	3.01321997737341	0.00258491472194702	0.0255577267035634	4
2L	9521210	9540060	FBgn0032123	Oatp30B	2L	9538575	9538579	2L_9538575_9538579	30.8510893820352	1.45066468161878	0.39810555644625	3.64391970453353	0.000268517220484878	0.00579790894731684	4
2L	9521210	9540060	FBgn0032123	Oatp30B	2L	9539570	9539574	2L_9539570_9539574	188.058697161682	-2.2626573416712	0.618585050635135	-3.6577950588169	0.000254394325956691	0.00558204165629264	4
2L	9545811	9547424	FBgn0032127	CG13114	2L	9545898	9545902	2L_9545898_9545902	244.742401498963	-1.28308014971416	0.327700690559516	-3.9154026423424	9.02534594963892e-05	0.0027431511832611	4
2L	9545811	9547424	FBgn0032127	CG13114	2L	9546345	9546349	2L_9546345_9546349	234.26665706638	-1.30277817006181	0.331524818708622	-3.92965502593889	8.50678176704761e-05	0.00262810904297038	4
2L	9547720	9566750	FBgn0032129	jp	2L	9552673	9552677	2L_9552673_9552677	380.798190839467	-1.35290853613704	0.270030779948459	-5.01020119408342	5.43731607806883e-07	5.8307583917183e-05	4
2L	9547720	9566750	FBgn0032129	jp	2L	9553902	9553906	2L_9553902_9553906	31.2810294058223	2.84141465548742	0.925439658376809	3.07034027531429	0.00213815016434926	0.0226036899061998	4
2L	9547720	9566750	FBgn0032129	jp	2L	9555189	9555193	2L_9555189_9555193	74.5511280669211	1.56787811980329	0.42047537638237	3.72882267992192	0.000192376456959076	0.00459257554356671	4
2L	9547720	9566750	FBgn0032129	jp	2L	9561778	9561782	2L_9561778_9561782	438.578692690556	-1.28994655396293	0.373244357093299	-3.45603765856931	0.000548178729121015	0.00929740576554734	4
2L	9547720	9566750	FBgn0032129	jp	2L	9562435	9562439	2L_9562435_9562439	517.863358835708	-1.49214384755718	0.398084724572382	-3.74830722068029	0.000178032100080709	0.00436556064356307	4
2L	9568890	9573572	FBgn0032130	CG3838	2L	9572024	9572028	2L_9572024_9572028	284.695893470763	-0.982280459694826	0.312983466777441	-3.13844200720454	0.00169848540850356	0.0195299411493902	4
2L	9568890	9573572	FBgn0032130	CG3838	2L	9572344	9572348	2L_9572344_9572348	324.859488393551	-0.8525952987716	0.312835283952339	-2.72538087136455	0.00642273493796456	0.0456466872293375	4
2L	9613166	9616404	FBgn0040070	Trx-2	2L	9616100	9616104	2L_9616100_9616104	136.751316019872	1.71305683677942	0.406070644502553	4.21861777001377	2.4580456965601e-05	0.00107222712035182	4
2L	9663744	9668501	FBgn0267927	CR46208	2L	9664288	9664292	2L_9664288_9664292	15.0837491583523	3.6006058116262	0.869853428305542	4.139324735019	3.48329596667447e-05	0.00138410523887635	4
2L	9663744	9668501	FBtr0347488	CR46208-RA	2L	9664288	9664292	2L_9664288_9664292	15.0837491583523	3.6006058116262	0.869853428305542	4.139324735019	3.48329596667447e-05	0.00138410523887635	4
2L	9682315	9699297	FBgn0000273	Pka-C1	2L	9687902	9687906	2L_9687902_9687906	140.021263294558	1.3972679535276	0.423800543312267	3.29699424782959	0.000977255026611094	0.0136044889530413	4
2L	9682315	9699297	FBgn0000273	Pka-C1	2L	9687953	9687957	2L_9687953_9687957	355.430199650972	-1.22074228078649	0.368067081036815	-3.31662988536698	0.000911102263623817	0.0130000275514691	4
2L	9682315	9699297	FBgn0000273	Pka-C1	2L	9688402	9688406	2L_9688402_9688406	348.404507096214	-1.2359470971145	0.359013648440655	-3.44261869286233	0.000576110989729635	0.00960944813800874	4
2L	9700810	9708883	FBgn0011207	pelo	2L	9707606	9707610	2L_9707606_9707610	12.0894192724692	3.02702873945705	0.64827789018509	4.66933823486222	3.02171526144394e-06	0.000223838334077469	4
2L	9708921	9711271	FBgn0032138	CG4364	2L	9709400	9709404	2L_9709400_9709404	34.2864216238851	1.19413990896268	0.427739820535492	2.79174360588576	0.0052424878619679	0.0401199051817062	4
2L	9711512	9746495	FBgn0028704	Nckx30C	2L	9712078	9712082	2L_9712078_9712082	64.0796269866975	2.7431224685275	0.804925429181188	3.40792124224221	0.000654597851739756	0.0104700415478806	4
2L	9711512	9746495	FBgn0028704	Nckx30C	2L	9719035	9719039	2L_9719035_9719039	23.1037291975016	3.0735499842382	0.805060652478411	3.81778686459977	0.000134654174895299	0.00360644285292663	4
2L	9711512	9746495	FBgn0028704	Nckx30C	2L	9722795	9722799	2L_9722795_9722799	55.2655858872725	1.50384050600353	0.491711392010939	3.05838044519024	0.00222536855989988	0.0231854157908465	4
2L	9711512	9746495	FBgn0028704	Nckx30C	2L	9730756	9730760	2L_9730756_9730760	212.99198715019	0.674293795051487	0.210175936668235	3.20823499464578	0.00133552325629085	0.0166674264106101	4
2L	9711512	9746495	FBgn0028704	Nckx30C	2L	9731460	9731464	2L_9731460_9731464	90.5547016437438	0.732218223940962	0.249467321030355	2.93512681707864	0.00333411392376096	0.0302034486649055	4
2L	9711512	9746495	FBgn0028704	Nckx30C	2L	9742504	9742508	2L_9742504_9742508	21.7475583152523	1.99043091135633	0.740718625001719	2.68716195890405	0.00720620021940238	0.0491231958901705	4
2L	9711512	9746495	FBgn0028704	Nckx30C	2L	9742693	9742697	2L_9742693_9742697	457.131081480596	-1.14742935675052	0.355356814998792	-3.22894991265166	0.00124245653369853	0.0158872993992898	4
2L	9711512	9746495	FBgn0028704	Nckx30C	2L	9743163	9743167	2L_9743163_9743167	423.398729462381	-1.96205721260913	0.34734292789545	-5.64876108028809	1.61608273053999e-08	3.28433282218634e-06	4
2L	9711512	9746495	FBgn0028704	Nckx30C	2L	9743450	9743454	2L_9743450_9743454	13.3575428561481	-3.40444527970523	0.973912147464653	-3.49563899430549	0.000472928068263653	0.00843985444481026	4
2L	9711512	9746495	FBgn0028704	Nckx30C	2L	9744293	9744297	2L_9744293_9744297	113.180439058916	2.24713560473732	0.673482097944272	3.33659292740883	0.000848120701945206	0.0123872180523353	4
2L	9729940	9730945	FBgn0032139	CG13116	2L	9730756	9730760	2L_9730756_9730760	212.99198715019	0.674293795051487	0.210175936668235	3.20823499464578	0.00133552325629085	0.0166674264106101	4
2L	9758342	9762375	FBgn0270924	zf30C	2L	9759740	9759744	2L_9759740_9759744	46.2278988953616	-1.71690988175923	0.557391100292143	-3.08026066591188	0.00206819500825438	0.0221550851628964	4
2L	9762424	9763262	FBgn0011291	Taf11	2L	9763053	9763057	2L_9763053_9763057	155.771699996353	-1.09602796376263	0.300839820902666	-3.64322768333665	0.000269240478572555	0.00581000698612029	4
2L	9765357	9770996	FBgn0265001	ppk18	2L	9765497	9765501	2L_9765497_9765501	48.6350013744305	-1.92216264203709	0.446900271021276	-4.30109974568706	1.69952532165783e-05	0.000822296117437408	4
2L	9793317	9886250	FBgn0032151	nAChRalpha6	2L	9822047	9822051	2L_9822047_9822051	20.0106785358997	5.89203703960042	1.42315692247767	4.1401176121482	3.47127801116509e-05	0.00138188869927964	4
2L	9793317	9886250	FBgn0032151	nAChRalpha6	2L	9860822	9860826	2L_9860822_9860826	87.290941317336	-1.44524831696303	0.355133195973441	-4.06959510783417	4.70949116879218e-05	0.00172536619795721	4
2L	9888005	9890119	FBgn0029174	FKBP59	2L	9888884	9888888	2L_9888884_9888888	389.135792165123	-1.03621509778581	0.334785599621037	-3.09516030247048	0.00196706552921726	0.0214155538862093	4
2L	9888005	9890119	FBgn0029174	FKBP59	2L	9889381	9889385	2L_9889381_9889385	40.2519857045106	1.59808233674577	0.565351463920966	2.82670593202739	0.0047029494008495	0.0373896562242915	4
2L	9896265	9897552	FBgn0004867	RpS2	2L	9896418	9896422	2L_9896418_9896422	90.2285145903518	1.2537445156454	0.410033049989781	3.05766697508078	0.00223067326860904	0.0232120978863006	4
2L	9896265	9897552	FBgn0004867	RpS2	2L	9896659	9896663	2L_9896659_9896663	19.0105952277263	2.56659170960719	0.773643479255761	3.3175380888316	0.000908145325439236	0.0129720650338642	4
2L	9908830	9912608	FBgn0032157	Etl1	2L	9912403	9912407	2L_9912403_9912407	404.440167153394	-0.782824290608177	0.247975942509234	-3.15685579289219	0.00159480195156866	0.0187464158184392	4
2L	9912911	9915044	FBgn0024285	Srp54	2L	9913073	9913077	2L_9913073_9913077	292.279669432115	-1.00449348717629	0.269828807570518	-3.72270661617095	0.000197098500258262	0.00466722106211431	4
2L	9915253	9917220	FBgn0040064	yip2	2L	9915437	9915441	2L_9915437_9915441	110.306875787239	-0.860940945398069	0.314644506163641	-2.7362338402003	0.00621468463787501	0.0446848901954049	4
2L	9915253	9917220	FBgn0040064	yip2	2L	9915672	9915676	2L_9915672_9915676	99.2005557169945	-1.00678270623871	0.329285567682001	-3.05747595719404	0.00223209546736863	0.0232210877159692	4
2L	9917221	9918176	FBgn0025700	CG5885	2L	9918073	9918077	2L_9918073_9918077	432.149101698944	-0.586702373978633	0.202757045485821	-2.8936226239283	0.0038082555783231	0.0327835593537227	4
2L	9920160	9921459	FBgn0032161	CG4594	2L	9920158	9920162	2L_9920158_9920162	51.398445670764	-1.44977153670616	0.481339614192539	-3.0119514246468	0.00259574130853488	0.0256261554619723	2
2L	9922737	9924865	FBgn0032163	TbCMF46	2L	9924773	9924777	2L_9924773_9924777	16.942837023767	2.18511309412079	0.804897971813002	2.71477028224944	0.00663217568035214	0.0466003798494116	4
2L	9925161	9930378	FBgn0259712	CG42366	2L	9925602	9925606	2L_9925602_9925606	176.187108603405	1.35855269203435	0.297966457541112	4.55941485241474	5.12963497556181e-06	0.0003376328220139	4
2L	9925161	9930378	FBgn0259712	CG42366	2L	9928418	9928422	2L_9928418_9928422	146.053765139205	-0.863320949490519	0.303702690423848	-2.84265163501076	0.00447399429392976	0.036277468060637	4
2L	9925161	9930378	FBgn0259712	CG42366	2L	9930308	9930312	2L_9930308_9930312	387.286084297769	-0.932745885595191	0.306128616461578	-3.04690850655009	0.00231208073731026	0.0237727470800139	4
2L	9930580	9931131	FBgn0259713	CG42367	2L	9930782	9930786	2L_9930782_9930786	368.194212029477	-0.875897073044046	0.309256643194333	-2.83226599110966	0.0046219382927875	0.0369903283231639	4
2L	9932272	9933163	FBgn0051876	Cpr30F	2L	9932434	9932438	2L_9932434_9932438	3.85388652959079	4.33074681349719	1.41475797361502	3.06112203943348	0.00220509196410223	0.0230583914744494	4
2L	10003832	10008889	FBgn0043456	CG4747	2L	10003963	10003967	2L_10003963_10003967	35.6619980291602	1.9988844071786	0.524803958968304	3.80882112838506	0.000139630918687089	0.00370159874561555	4
2L	10003832	10008889	FBgn0043456	CG4747	2L	10004115	10004119	2L_10004115_10004119	210.401595581788	-0.821012932482279	0.278280944563643	-2.95030237794278	0.00317463063910136	0.0292547393857955	4
2L	10221351	10222546	FBgn0250843	Prosalpha6	2L	10221695	10221699	2L_10221695_10221699	22.4839071223763	3.54692077154242	0.805271537159267	4.40462702066285	1.05966037081238e-05	0.000579376740133621	4
2L	10221351	10222546	FBgn0250843	Prosalpha6	2L	10221994	10221998	2L_10221994_10221998	142.646291211072	-1.040564449461	0.299630139547059	-3.47282970609696	0.000515002015630771	0.00893596350058248	4
2L	10221351	10222546	FBgn0250843	Prosalpha6	2L	10222327	10222331	2L_10222327_10222331	165.425845988428	-1.41666427863874	0.275562165211811	-5.14099705070113	2.73284344134325e-07	3.35144639113212e-05	4
2L	10221351	10222546	FBgn0250843	Prosalpha6	2L	10222491	10222495	2L_10222491_10222495	129.710795770868	-1.35470609110073	0.459409892573527	-2.94879608166886	0.00319014394597828	0.029345561508814	4
2L	10222657	10224447	FBgn0032195	CG4908	2L	10223937	10223941	2L_10223937_10223941	14.5345631986705	2.07217334457235	0.73718808676239	2.81091539836597	0.00494007736453546	0.038573599224877	4
2L	10232507	10234450	FBgn0032198	eEF1delta	2L	10232827	10232831	2L_10232827_10232831	48.361698343104	2.43819358826482	0.841500305746556	2.89743636646897	0.00376226052410819	0.0325597248478876	4
2L	10234585	10238317	FBgn0051720	mthl15	2L	10237670	10237674	2L_10237670_10237674	22.0529307538127	2.106465403758	0.505301267330881	4.16873168532673	3.06299307647703e-05	0.00125684446586306	4
2L	10239341	10242172	FBgn0004419	me31B	2L	10241167	10241171	2L_10241167_10241171	46.5600226860504	1.12685571289303	0.38173876775159	2.95190273581622	0.00315822395410465	0.0291507878867584	4
2L	10247502	10250501	FBgn0000229	bsk	2L	10247931	10247935	2L_10247931_10247935	64.7358891282786	1.16981484515859	0.414784144414886	2.82029788484028	0.00479790875181322	0.0379017184442259	4
2L	10250737	10251714	FBgn0051717	CG31717	2L	10251545	10251549	2L_10251545_10251549	30.8904710286295	2.88199962397488	0.820929328648012	3.51065496553917	0.000447004181164946	0.00812736059072189	4
2L	10261795	10263554	FBgn0011305	Rsf1	2L	10262700	10262704	2L_10262700_10262704	60.6843347570067	2.21501428403894	0.485333334388025	4.56390304785459	5.021127360318e-06	0.000331945067165669	4
2L	10261795	10263554	FBgn0011305	Rsf1	2L	10262999	10263003	2L_10262999_10263003	61.1746450918549	2.26357903384261	0.478910892370453	4.72651399227658	2.28407059919763e-06	0.000180272547444073	4
2L	10266703	10268748	FBgn0032204	CG4953	2L	10268675	10268679	2L_10268675_10268679	85.0640843837595	1.01291403503014	0.307590497198051	3.29306023514097	0.000991032404546567	0.0137217720533072	4
2L	10270051	10271465	FBgn0260750	Mulk	2L	10270328	10270332	2L_10270328_10270332	150.594963010784	-0.824886020178749	0.282219075753403	-2.92285706760488	0.00346835689932188	0.030965442751131	4
2L	10281943	10292365	FBgn0032208	CG5604	2L	10290864	10290868	2L_10290864_10290868	28.7547245846521	2.65972406012408	0.91552823074461	2.905125118819	0.00367106318226233	0.0320648631174106	4
2L	10281943	10292365	FBgn0032208	CG5604	2L	10292202	10292206	2L_10292202_10292206	29.4461364520306	1.65700358197655	0.567343600597436	2.92063500889348	0.00349318806722736	0.0311081211393637	4
2L	10306922	10308045	FBgn0032214	CG4968	2L	10307381	10307385	2L_10307381_10307385	22.1462307037778	1.74250717793286	0.640766224557843	2.71941171545873	0.00653981502248728	0.046209014616988	4
2L	10306922	10308045	FBgn0032214	CG4968	2L	10307631	10307635	2L_10307631_10307635	25.1796674857533	1.75809041669421	0.573017994841735	3.06812426925579	0.0021540702057578	0.0227164735741936	4
2L	10308131	10310956	FBgn0027491	Cdk5alpha	2L	10309890	10309894	2L_10309890_10309894	22.9689224663197	3.40865306547349	0.958237985760662	3.55720929051634	0.000374815530629934	0.00724389863595825	4
2L	10311050	10312099	FBgn0267365	l(2)SH0834	2L	10311412	10311416	2L_10311412_10311416	451.79558311647	-0.810826534672544	0.294912447526391	-2.74938050758263	0.00597080285794477	0.0435494484113495	4
2L	10311050	10312099	FBgn0267365	l(2)SH0834	2L	10311751	10311755	2L_10311751_10311755	310.371264997022	-1.10953149037827	0.32750669038247	-3.38781320492273	0.000704522275934602	0.0109807267843707	4
2L	10311050	10312099	FBgn0267365	l(2)SH0834	2L	10311885	10311889	2L_10311885_10311889	15.503501745691	2.62434412666644	0.897214383579727	2.92499114447516	0.00344466025510505	0.0308178236925986	4
2L	10311050	10312099	FBgn0267365	l(2)SH0834	2L	10311927	10311931	2L_10311927_10311931	62.8823686438747	1.4677203792578	0.488277165120538	3.0059164837157	0.00264781711347687	0.0259472976835804	4
2L	10312265	10314396	FBgn0032216	Usp14	2L	10313178	10313182	2L_10313178_10313182	29.5527427898167	1.72829581916006	0.623270881595212	2.77294491078522	0.00555515240226823	0.0416488735578355	4
2L	10339457	10341503	FBgn0019932	SamDC	2L	10339598	10339602	2L_10339598_10339602	29.0473713718497	1.68299846922606	0.471096006572529	3.5725169514188	0.000353566588413151	0.00697033668305077	4
2L	10339457	10341503	FBgn0019932	SamDC	2L	10340150	10340154	2L_10340150_10340154	26.2556267688143	1.88387656402064	0.558733648843559	3.37168983453887	0.000747085323447452	0.0114053868483661	4
2L	10339457	10341503	FBgn0019932	SamDC	2L	10340343	10340347	2L_10340343_10340347	25.1810753981573	2.0276288908793	0.535987531549176	3.78297772155035	0.000154963289364789	0.00396404862105722	4
2L	10344442	10347706	FBgn0032225	CG5022	2L	10345520	10345524	2L_10345520_10345524	36.6163694267194	1.34411169281951	0.494507612315295	2.7180808936921	0.00656617825376569	0.0463257769972233	4
2L	10356795	10358078	FBgn0032229	CG5045	2L	10358029	10358033	2L_10358029_10358033	56.6273710831023	1.88928462706789	0.379596473459623	4.97708687820266	6.45483546102827e-07	6.64560460806955e-05	4
2L	10358134	10362707	FBgn0027568	Cand1	2L	10362193	10362197	2L_10362193_10362197	8.32683652923142	3.34900621247621	1.08111481701495	3.09773407945984	0.001950063237205	0.021297342861574	4
2L	10368025	10373900	FBgn0041723	rho-5	2L	10368354	10368358	2L_10368354_10368358	123.817209802847	1.48802404939463	0.350459218595306	4.24592640296027	2.17692083314598e-05	0.000980796843155989	4
2L	10368025	10373900	FBgn0041723	rho-5	2L	10371166	10371170	2L_10371166_10371170	151.629576868865	-1.54190771987662	0.353584526970172	-4.3607895772167	1.29593948862821e-05	0.000670095543110075	4
2L	10368025	10373900	FBgn0041723	rho-5	2L	10372147	10372151	2L_10372147_10372151	44.3967821995057	1.72743566033086	0.561274253224072	3.07770336944572	0.00208602446097399	0.0222746486410907	4
2L	10388105	10393228	FBgn0267821	da	2L	10391447	10391451	2L_10391447_10391451	270.648889308328	-0.918758766891935	0.242150697839541	-3.79416113638765	0.000148143447974368	0.00385518993224976	4
2L	10396716	10403206	FBgn0051716	Cnot4	2L	10399508	10399512	2L_10399508_10399512	118.272548574799	1.24773520449826	0.425612027454142	2.93162580945319	0.0033719275807192	0.0304036997664971	4
2L	10405565	10408197	FBgn0051718	Ir31a	2L	10407558	10407562	2L_10407558_10407562	9.49598229419577	2.94722036151352	1.09612308398266	2.68876771649134	0.00717163033973746	0.048953276827938	4
2L	10410537	10413463	FBgn0032242	CG5355	2L	10410867	10410871	2L_10410867_10410871	79.4241512193787	-1.15120082733396	0.367381061685637	-3.13353340003962	0.00172715260773586	0.0197233967876357	4
2L	10410537	10413463	FBgn0032242	CG5355	2L	10411187	10411191	2L_10411187_10411191	78.1431867838972	-0.935993322877394	0.347277806138388	-2.69522931305436	0.00703402039093023	0.0483631778064885	4
2L	10410537	10413463	FBgn0032242	CG5355	2L	10412841	10412845	2L_10412841_10412845	22.0839288096561	2.25555023773773	0.791351250515784	2.85025168819486	0.00436846456188325	0.0357374754268231	4
2L	10414017	10418991	FBgn0032243	Klp31E	2L	10415071	10415075	2L_10415071_10415075	11.9992594722604	5.66274899295888	1.40577268256794	4.02821100678574	5.62028909345405e-05	0.00195351229431583	4
2L	10420625	10422780	FBgn0005683	pie	2L	10422314	10422318	2L_10422314_10422318	34.9619729986553	1.87510084315611	0.582459060874907	3.21928349837932	0.00128511363104418	0.0162289051487183	4
2L	10420625	10422780	FBgn0005683	pie	2L	10422473	10422477	2L_10422473_10422477	34.0860872767048	3.6611006593317	0.657862941542005	5.56514195912939	2.61939081328214e-08	4.88934666361963e-06	4
2L	10420625	10422780	FBgn0005683	pie	2L	10422679	10422683	2L_10422679_10422683	31.4431383780644	2.8578626851482	0.599847992508165	4.76431149364779	1.89499576800475e-06	0.000155822973260737	4
2L	10426887	10428632	FBgn0267330	KdelR	2L	10428402	10428406	2L_10428402_10428406	95.3656499247927	1.65520085011174	0.498093632233673	3.32307169374779	0.000890320290663096	0.0127990721785164	4
2L	10428829	10429988	FBgn0032247	CG5188	2L	10429318	10429322	2L_10429318_10429322	25.5426735218243	2.26134646377506	0.827613482771687	2.73237025598204	0.00628804321382517	0.0450185720864723	4
2L	10428829	10429988	FBgn0032247	CG5188	2L	10429499	10429503	2L_10429499_10429503	29.8200033204701	2.57651400147152	0.680773919785332	3.78468376444851	0.000153904152190886	0.00394625515118587	4
2L	10432687	10435656	FBgn0032249	CG5337	2L	10434215	10434219	2L_10434215_10434219	18.3189165186572	1.82764058466868	0.655237932793104	2.78927774660106	0.00528257401924533	0.0403214631562512	4
2L	10432687	10435656	FBgn0032249	CG5337	2L	10435126	10435130	2L_10435126_10435130	164.731318722546	-4.62096889646332	0.605274177164862	-7.63450527182274	2.26689214980972e-14	2.91615810554182e-11	4
2L	10488694	10490461	FBgn0032259	CG6144	2L	10488704	10488708	2L_10488704_10488708	26.2400046442525	-5.39599205567961	1.25743463175447	-4.29127043220586	1.77653801992204e-05	0.000849836945378234	4
2L	10491814	10506779	FBgn0086347	Myo31DF	2L	10491928	10491932	2L_10491928_10491932	45.3936288429519	1.6151817677833	0.416503855577942	3.87795153910897	0.000105339693244556	0.00304411709181153	4
2L	10491814	10506779	FBgn0086347	Myo31DF	2L	10492599	10492603	2L_10492599_10492603	45.0925623171816	1.56710717758649	0.398131506386314	3.93615464350088	8.27976299791484e-05	0.00257647228530127	4
2L	10491814	10506779	FBgn0086347	Myo31DF	2L	10495837	10495841	2L_10495837_10495841	29.2688239594999	-3.09874873592429	1.11861299328677	-2.77017051877733	0.00560269526193527	0.0418791514364679	4
2L	10491814	10506779	FBgn0086347	Myo31DF	2L	10498140	10498144	2L_10498140_10498144	32.9077831187286	1.1817418783973	0.397895867694036	2.96997776138256	0.00297821308021558	0.0280807562370956	4
2L	10544883	10628054	FBgn0051721	Trim9	2L	10549343	10549347	2L_10549343_10549347	20.9805990579768	1.62603260992245	0.594337053989812	2.73587621536773	0.00622144241904977	0.044717938529328	4
2L	10544883	10628054	FBgn0051721	Trim9	2L	10580168	10580172	2L_10580168_10580172	93.2182103936938	0.900255143965448	0.229684405703846	3.91953098081127	8.87214565070266e-05	0.00270978846796226	4
2L	10579753	10580324	FBgn0250826	CG34160	2L	10580168	10580172	2L_10580168_10580172	93.2182103936938	0.900255143965448	0.229684405703846	3.91953098081127	8.87214565070266e-05	0.00270978846796226	4
2L	10730255	10731356	FBgn0032291	CG17118	2L	10730985	10730989	2L_10730985_10730989	8.15256535899981	3.05904000987677	1.12612266081398	2.71643588777944	0.00659889745317854	0.0464686016931447	4
2L	10744075	10756325	FBgn0032297	CG17124	2L	10744371	10744375	2L_10744371_10744375	482.166457219302	-0.632024492175133	0.221268590873051	-2.85636786351546	0.00428518329202488	0.0353109516968532	4
2L	10744075	10756325	FBgn0032297	CG17124	2L	10744857	10744861	2L_10744857_10744861	289.326984503093	-1.03520345296448	0.29009017808557	-3.56855740444654	0.000358952213318647	0.00703814819018344	4
2L	10744075	10756325	FBgn0032297	CG17124	2L	10747974	10747978	2L_10747974_10747978	121.363058908203	0.99469792503324	0.311878446627139	3.18937693768379	0.00142579831034856	0.017398197219041	4
2L	10744075	10756325	FBgn0032297	CG17124	2L	10755480	10755484	2L_10755480_10755484	37.9742804131281	1.72882827594848	0.540156955763575	3.20060356069021	0.0013714007695411	0.0169515731376797	4
2L	10804274	10837511	FBgn0011676	Nos	2L	10837094	10837098	2L_10837094_10837098	30.7972717634913	2.43688885732732	0.891133783040867	2.73459373183203	0.00624573103231093	0.0448328436599575	4
2L	10847227	10850848	FBgn0004363	porin	2L	10848598	10848602	2L_10848598_10848602	12.6996935425343	3.59681980815924	1.25835766310436	2.85834458168747	0.00425857665273445	0.0351718378317841	4
2L	10847227	10850848	FBgn0004363	porin	2L	10848775	10848779	2L_10848775_10848779	125.533767388294	0.971214273986518	0.323813692285214	2.99929958839133	0.00270601082595483	0.0263458387925171	4
2L	10847227	10850848	FBgn0004363	porin	2L	10850385	10850389	2L_10850385_10850389	295.247353387842	-1.20991689721301	0.423663827693105	-2.85584186830661	0.00429228853764761	0.0353473254119613	4
2L	10850141	10854604	FBgn0262599	CG43129	2L	10850385	10850389	2L_10850385_10850389	295.247353387842	-1.20991689721301	0.423663827693105	-2.85584186830661	0.00429228853764761	0.0353473254119613	4
2L	10850141	10854604	FBgn0262599	CG43129	2L	10854317	10854321	2L_10854317_10854321	50.9369296173347	2.81779210839718	0.792944433890777	3.55358079073837	0.000380024451165267	0.00731429640235199	4
2L	10854435	10856644	FBgn0027453	Dnz1	2L	10855671	10855675	2L_10855671_10855675	41.9713219087566	2.08719776148895	0.729513770650422	2.86108068889232	0.00422199582871614	0.0349889807729865	4
2L	10856797	10858094	FBgn0024227	aurB	2L	10857616	10857620	2L_10857616_10857620	47.1934977855155	1.17565759545861	0.405593709948775	2.89860904304234	0.00374821947164917	0.0324911651345138	4
2L	10964905	10970275	FBgn0053129	CG33129	2L	10969533	10969537	2L_10969533_10969537	12.7650925230249	4.2926708418377	1.05892482909865	4.05380129342289	5.03920246497942e-05	0.00180534528275929	4
2L	10970443	10972093	FBgn0032321	YL-1	2L	10970566	10970570	2L_10970566_10970570	65.2896404719047	1.3872643889428	0.433965711473041	3.19671428471596	0.00139002536992521	0.017114820238789	4
2L	10976772	10982395	FBgn0041781	SCAR	2L	10976879	10976883	2L_10976879_10976883	921.876620228037	-1.38734978602257	0.336657802677938	-4.12094944773868	3.77314218419228e-05	0.00147062385765385	4
2L	10987806	10989241	FBgn0026148	CG12253	2L	10988421	10988425	2L_10988421_10988425	163.175706809553	-1.00123403200925	0.359832447535538	-2.78250068571254	0.00539417513117418	0.040881652113224	4
2L	11011162	11012135	FBgn0267425	CR45778	2L	11011920	11011924	2L_11011920_11011924	84.0255984620895	1.01514650115106	0.329657388517752	3.07939860142524	0.00207418963605896	0.0222038893539179	4
2L	11011162	11012135	FBtr0346761	CR45778-RA	2L	11011920	11011924	2L_11011920_11011924	84.0255984620895	1.01514650115106	0.329657388517752	3.07939860142524	0.00207418963605896	0.0222038893539179	4
2L	11011312	11012135	FBgn0250837	dUTPase	2L	11011920	11011924	2L_11011920_11011924	84.0255984620895	1.01514650115106	0.329657388517752	3.07939860142524	0.00207418963605896	0.0222038893539179	4
2L	11100963	11106645	FBgn0032341	Reps	2L	11101848	11101852	2L_11101848_11101852	35.0641160514741	3.57717863672954	0.889716791121034	4.02058123711742	5.80547246915697e-05	0.00200087961786037	4
2L	11100963	11106645	FBgn0032341	Reps	2L	11102663	11102667	2L_11102663_11102667	281.694875626364	-1.09339775308341	0.246329455567001	-4.4387617005308	9.04779242167565e-06	0.000514117319654613	4
2L	11100963	11106645	FBgn0032341	Reps	2L	11103020	11103024	2L_11103020_11103024	437.061738455548	-1.01431102795313	0.227943482364903	-4.44983562341724	8.59360371071569e-06	0.000493821758255172	4
2L	11100963	11106645	FBgn0032341	Reps	2L	11103406	11103410	2L_11103406_11103410	224.004580429078	-1.10357617325408	0.337083544462567	-3.27389512595039	0.00106075972199492	0.0143460380024895	4
2L	11115635	11120319	FBgn0027582	CG6230	2L	11119952	11119956	2L_11119952_11119956	61.0279267654185	1.05075364675851	0.381402603165529	2.75497240458655	0.005869708587153	0.0430843515836545	4
2L	11151506	11155721	FBgn0032350	CG6287	2L	11153015	11153019	2L_11153015_11153019	71.7459318250557	3.25911518369821	0.579636232268395	5.62269058120077	1.88005971337289e-08	3.71492654242433e-06	4
2L	11156118	11203544	FBgn0259822	Ca-beta	2L	11163010	11163014	2L_11163010_11163014	162.000492066668	-0.734878470222044	0.220532610781964	-3.33228934993475	0.000861346502755027	0.0125144715965277	4
2L	11156118	11203544	FBgn0259822	Ca-beta	2L	11163371	11163375	2L_11163371_11163375	148.018506989633	-0.770698982047353	0.224469235763905	-3.4334281017376	0.000596000248448444	0.00982042823212647	4
2L	11156118	11203544	FBgn0259822	Ca-beta	2L	11164752	11164756	2L_11164752_11164756	99.0391111148863	-1.18970234195378	0.4316459393815	-2.75619954553145	0.00584773097434309	0.042975453222738	4
2L	11156118	11203544	FBgn0259822	Ca-beta	2L	11165013	11165017	2L_11165013_11165017	84.1899366984539	-1.36414977266153	0.416347307747341	-3.27647074276113	0.00105113202515828	0.0142583276838026	4
2L	11156118	11203544	FBgn0259822	Ca-beta	2L	11166166	11166170	2L_11166166_11166170	148.13476389106	-1.36378396372672	0.258676810371566	-5.27215393512765	1.34831912352481e-07	1.90323480624064e-05	4
2L	11156118	11203544	FBgn0259822	Ca-beta	2L	11170966	11170970	2L_11170966_11170970	281.952501143877	-1.39913860173966	0.291510771555175	-4.79961201527966	1.58973301494531e-06	0.000135823392722291	4
2L	11156118	11203544	FBgn0259822	Ca-beta	2L	11171431	11171435	2L_11171431_11171435	259.924499449674	-1.28559109625207	0.287679282603267	-4.46883447642978	7.86469588299885e-06	0.000462039774798664	4
2L	11156118	11203544	FBgn0259822	Ca-beta	2L	11175728	11175732	2L_11175728_11175732	27.0890941659459	1.40490719039638	0.508661413306301	2.761969266087	0.00574538864459068	0.0425106635743315	4
2L	11156118	11203544	FBgn0259822	Ca-beta	2L	11175806	11175810	2L_11175806_11175810	26.7590299236907	1.73999153117796	0.483825759068803	3.59631850632929	0.000322752584593981	0.00656779403307341	4
2L	11156118	11203544	FBgn0259822	Ca-beta	2L	11176594	11176598	2L_11176594_11176598	84.1409685517501	1.45495148189837	0.470371578868773	3.09319599070479	0.00198013315740055	0.021530043173436	4
2L	11156118	11203544	FBgn0259822	Ca-beta	2L	11191626	11191630	2L_11191626_11191630	164.63245531849	-1.86919828892258	0.369990485788972	-5.05201717535163	4.37168378471381e-07	4.95465436897511e-05	4
2L	11156118	11203544	FBgn0259822	Ca-beta	2L	11191844	11191848	2L_11191844_11191848	28.1020133026118	1.95389555303145	0.646667631009835	3.0214834628111	0.00251539379962079	0.0251017302602752	4
2L	11156118	11203544	FBgn0259822	Ca-beta	2L	11192367	11192371	2L_11192367_11192371	76.9761856124298	-1.65512952549207	0.440935055422675	-3.75368096760981	0.000174256623117769	0.00429597746634031	4
2L	11156118	11203544	FBgn0259822	Ca-beta	2L	11202797	11202801	2L_11202797_11202801	316.481264950185	-1.11280360594941	0.358176955252598	-3.10685427867527	0.00189089582762987	0.0208860549848022	4
2L	11156118	11203544	FBgn0259822	Ca-beta	2L	11203329	11203333	2L_11203329_11203333	286.006782497116	-1.05827064389946	0.388190898367335	-2.72616037199833	0.00640758571000805	0.0455789485925805	4
2L	11171167	11171665	FBgn0014076	Vm32E	2L	11171431	11171435	2L_11171431_11171435	259.924499449674	-1.28559109625207	0.287679282603267	-4.46883447642978	7.86469588299885e-06	0.000462039774798664	4
2L	11210678	11261080	FBgn0264442	ab	2L	11252057	11252061	2L_11252057_11252061	60.1119830283243	2.78140199631147	0.514038576572139	5.41088183470436	6.27151465115275e-08	1.01831117918041e-05	4
2L	11210678	11261080	FBgn0264442	ab	2L	11252484	11252488	2L_11252484_11252488	25.2479783974817	2.132117360514	0.727916696169096	2.92906780643304	0.00339980248152546	0.0305611175485149	4
2L	11210678	11261080	FBgn0264442	ab	2L	11254669	11254673	2L_11254669_11254673	366.336298333899	-0.698162052304946	0.180311910455355	-3.8719685823406	0.000107959870532013	0.00309261904608026	4
2L	11581937	11626883	FBgn0015400	kek2	2L	11586878	11586882	2L_11586878_11586882	47.1302895794344	1.88987101146362	0.540674687259815	3.49539391429928	0.000473362583506939	0.00844287458892147	4
2L	11581937	11626883	FBgn0015400	kek2	2L	11592785	11592789	2L_11592785_11592789	51.7479866859026	1.48811393310037	0.383036420856272	3.88504552588946	0.000102310714591302	0.00298005032402704	4
2L	11581937	11626883	FBgn0015400	kek2	2L	11598189	11598193	2L_11598189_11598193	8.36951785256433	5.39816128960063	1.38625602774154	3.89405793848574	9.85810876713426e-05	0.00291013609694948	4
2L	11581937	11626883	FBgn0015400	kek2	2L	11611234	11611238	2L_11611234_11611238	64.4469870451239	1.90108507370497	0.503728871213452	3.7740244451849	0.000160635010330408	0.00407033360931039	4
2L	11581937	11626883	FBgn0015400	kek2	2L	11611448	11611452	2L_11611448_11611452	57.6891914520234	2.42316403686933	0.513514421302693	4.71878478256209	2.37257658942646e-06	0.000185964103003651	4
2L	11581937	11626883	FBgn0015400	kek2	2L	11611700	11611704	2L_11611700_11611704	69.9307053628193	1.99367339567638	0.465770635304161	4.28037588581439	1.86577917048165e-05	0.00088087649054499	4
2L	11581937	11626883	FBgn0015400	kek2	2L	11622552	11622556	2L_11622552_11622556	48.003984874995	1.72299133498699	0.520798290354648	3.30836595837073	0.000938420950256416	0.0132523815091553	4
2L	11581937	11626883	FBgn0015400	kek2	2L	11622765	11622769	2L_11622765_11622769	16.6372455844906	2.09098902132955	0.749786074895485	2.78878081540928	0.0052906858056956	0.0403667016714662	4
2L	11581937	11626883	FBgn0015400	kek2	2L	11622801	11622805	2L_11622801_11622805	57.3040777956707	1.86006752422451	0.506395645137026	3.67315071147816	0.00023957808379462	0.00534708262074894	4
2L	11581937	11626883	FBgn0015400	kek2	2L	11623069	11623073	2L_11623069_11623073	204.089747137258	1.26108066874687	0.389177332934807	3.24037543306286	0.00119372415936766	0.0154855273993362	4
2L	11581937	11626883	FBgn0015400	kek2	2L	11624574	11624578	2L_11624574_11624578	148.842174984532	1.00696121428303	0.278100641041479	3.62085182728089	0.000293634653626773	0.00615338304624333	4
2L	11610510	11611772	FBgn0032368	spag4	2L	11611234	11611238	2L_11611234_11611238	64.4469870451239	1.90108507370497	0.503728871213452	3.7740244451849	0.000160635010330408	0.00407033360931039	4
2L	11610510	11611772	FBgn0032368	spag4	2L	11611448	11611452	2L_11611448_11611452	57.6891914520234	2.42316403686933	0.513514421302693	4.71878478256209	2.37257658942646e-06	0.000185964103003651	4
2L	11610510	11611772	FBgn0032368	spag4	2L	11611700	11611704	2L_11611700_11611704	69.9307053628193	1.99367339567638	0.465770635304161	4.28037588581439	1.86577917048165e-05	0.00088087649054499	4
2L	11792412	11794086	FBgn0032377	CG14937	2L	11792998	11793002	2L_11792998_11793002	23.2095410391682	1.93483278400833	0.700833540913122	2.76075939728486	0.00576671427745401	0.0426065569879369	4
2L	11792412	11794086	FBgn0032377	CG14937	2L	11793230	11793234	2L_11793230_11793234	23.5788077826995	2.14574324091926	0.704988795982721	3.04365580438508	0.00233722379838236	0.0239390232194663	4
2L	11792412	11794086	FBgn0032377	CG14937	2L	11793469	11793473	2L_11793469_11793473	141.055567744538	-1.35750233945063	0.315039472519972	-4.30899127843281	1.64000834712312e-05	0.000802203566234645	4
2L	11792412	11794086	FBgn0032377	CG14937	2L	11793893	11793897	2L_11793893_11793897	162.151244248095	-1.53475233492636	0.343590360497414	-4.4668084771194	7.93951482883826e-06	0.000465230589045361	4
2L	11794327	11809438	FBgn0020309	crol	2L	11800535	11800539	2L_11800535_11800539	78.7015538329926	-1.03880938174889	0.328318435892806	-3.16403000314016	0.00155600753892912	0.0184327842334128	4
2L	11794327	11809438	FBgn0020309	crol	2L	11800883	11800887	2L_11800883_11800887	213.672199151312	-0.704082506512763	0.24729248364099	-2.84716500941017	0.00441104916712084	0.0359633804097794	4
2L	11794327	11809438	FBgn0020309	crol	2L	11802629	11802633	2L_11802629_11802633	209.020629695013	-0.697947204298567	0.25141590625008	-2.77606621915293	0.00550210009572423	0.0413829031159194	4
2L	11794327	11809438	FBgn0020309	crol	2L	11803459	11803463	2L_11803459_11803463	448.796077304988	-0.904146500512291	0.269045576450014	-3.36057002847721	0.000777818097412895	0.0116817353109919	4
2L	11794327	11809438	FBgn0020309	crol	2L	11803850	11803854	2L_11803850_11803854	474.44073084934	-0.763218221949258	0.251100079353098	-3.03949813124518	0.00236972672776652	0.0241535013717919	4
2L	11794327	11809438	FBgn0020309	crol	2L	11804051	11804055	2L_11804051_11804055	472.945239912381	-1.21144430395418	0.335855033379325	-3.60704525331899	0.000309703663148628	0.00637030289211441	4
2L	11794327	11809438	FBgn0020309	crol	2L	11804548	11804552	2L_11804548_11804552	488.047262061607	-1.29615730760298	0.345035021742806	-3.75659636246767	0.00017223996723279	0.00426479761707352	4
2L	11794327	11809438	FBgn0020309	crol	2L	11809232	11809236	2L_11809232_11809236	74.6956250151148	0.999688722233891	0.356317635519312	2.80561112496412	0.00502212610968604	0.0390108902028663	4
2L	11810092	11813780	FBgn0032378	CycY	2L	11811545	11811549	2L_11811545_11811549	336.453683510813	-1.0663922483306	0.326525778035709	-3.2658746110207	0.00109126558831571	0.0146089336061416	4
2L	11814156	11928572	FBgn0264815	Pde1c	2L	11852144	11852148	2L_11852144_11852148	150.303407819485	-1.0174524215863	0.254965030390523	-3.99055674430292	6.59183751667623e-05	0.00219110993342007	4
2L	11814156	11928572	FBgn0264815	Pde1c	2L	11862483	11862487	2L_11862483_11862487	56.2231398055377	-2.0099191340978	0.428547751808136	-4.69007041949821	2.73111040048333e-06	0.000207634681153607	4
2L	11814156	11928572	FBgn0264815	Pde1c	2L	11862893	11862897	2L_11862893_11862897	48.2703455902275	-2.39756868761946	0.485430693699034	-4.93905457306321	7.85022424706745e-07	7.72224424121065e-05	4
2L	11814156	11928572	FBgn0264815	Pde1c	2L	11880524	11880528	2L_11880524_11880528	306.241503777282	-0.863420538327513	0.31961407949359	-2.70144713178954	0.00690384553105532	0.0477814500155936	4
2L	11849958	11852881	FBgn0032382	Mal-B2	2L	11852144	11852148	2L_11852144_11852148	150.303407819485	-1.0174524215863	0.254965030390523	-3.99055674430292	6.59183751667623e-05	0.00219110993342007	4
2L	11999654	12001244	FBgn0032393	CG12264	2L	12000994	12000998	2L_12000994_12000998	656.028695833956	-0.821942103824907	0.246933156625768	-3.32860161452752	0.000872831580996592	0.0126320656854461	4
2L	12001234	12002266	FBgn0032394	CG6746	2L	12001444	12001448	2L_12001444_12001448	346.67112651807	-0.917480970721529	0.316802931989859	-2.89606211962362	0.00377877590714115	0.0326364394467018	4
2L	12034190	12036131	FBgn0042126	CG18788	2L	12035680	12035684	2L_12035680_12035684	264.561667749777	-0.972145072308479	0.303701471687527	-3.20098900708885	0.00136956757074176	0.0169356238838865	4
2L	12035984	12038511	FBgn0032397	Tom70	2L	12037965	12037969	2L_12037965_12037969	231.596986142376	-0.743681099930729	0.262235723944258	-2.83592597051655	0.00456930360542886	0.0367458410397077	4
2L	12040782	12041515	FBgn0267739	CR46070	2L	12041176	12041180	2L_12041176_12041180	81.040052125	0.958373458917622	0.292469922645862	3.27682740928568	0.00104980519155334	0.0142457303060493	4
2L	12040782	12041515	FBtr0347299	CR46070-RA	2L	12041176	12041180	2L_12041176_12041180	81.040052125	0.958373458917622	0.292469922645862	3.27682740928568	0.00104980519155334	0.0142457303060493	4
2L	12041054	12045200	FBgn0032399	CG6785	2L	12041176	12041180	2L_12041176_12041180	81.040052125	0.958373458917622	0.292469922645862	3.27682740928568	0.00104980519155334	0.0142457303060493	4
2L	12056326	12058251	FBgn0032404	RpL7-like	2L	12056489	12056493	2L_12056489_12056493	24.0187776425794	3.81866793047355	1.25305144301709	3.0474949386587	0.0023075741214805	0.0237469559215356	4
2L	12056348	12058251	FBgn0085193	CG34164	2L	12056489	12056493	2L_12056489_12056493	24.0187776425794	3.81866793047355	1.25305144301709	3.0474949386587	0.0023075741214805	0.0237469559215356	4
2L	12096525	12097687	FBgn0028707	Mt2	2L	12097322	12097326	2L_12097322_12097326	27.3274596084885	1.98925370034808	0.582355108677368	3.41587747871917	0.000635768452207921	0.0102642591542772	4
2L	12097838	12100839	FBgn0032409	Ced-12	2L	12098040	12098044	2L_12098040_12098044	421.501735822309	-0.848146146777983	0.298778341677621	-2.83871361630732	0.00452957895783742	0.0365766845478008	4
2L	12097838	12100839	FBgn0032409	Ced-12	2L	12098393	12098397	2L_12098393_12098397	407.046377789168	-0.902644295814773	0.306368959563458	-2.94626549994145	0.0032163619487738	0.0294975802360644	4
2L	12097838	12100839	FBgn0032409	Ced-12	2L	12100793	12100797	2L_12100793_12100797	271.516380156804	-1.02093173787278	0.317427686224438	-3.21626556906864	0.00129870591042182	0.0163394959582834	4
2L	12100765	12103285	FBgn0029137	Patsas	2L	12100793	12100797	2L_12100793_12100797	271.516380156804	-1.02093173787278	0.317427686224438	-3.21626556906864	0.00129870591042182	0.0163394959582834	4
2L	12100765	12103285	FBgn0029137	Patsas	2L	12101231	12101235	2L_12101231_12101235	278.875922639783	-0.967931311449541	0.285346645729158	-3.39212437201127	0.000693529519919793	0.0108766418091663	4
2L	12103751	12107170	FBgn0027081	Aats-thr	2L	12106999	12107003	2L_12106999_12107003	82.9479485049209	1.38709037206243	0.395482962509616	3.50733281469413	0.000452622668590861	0.00819964602672835	4
2L	12107221	12109116	FBgn0015797	Rab6	2L	12107714	12107718	2L_12107714_12107718	51.9450360203988	1.48713572501481	0.398268222787509	3.73400547652594	0.000188458392879901	0.00453716019085927	4
2L	12175004	12313438	FBgn0000114	aret	2L	12271945	12271949	2L_12271945_12271949	134.203721602279	-1.18671156193377	0.365768210960482	-3.24443602908395	0.00117683447968586	0.0153421887942497	4
2L	12175004	12313438	FBgn0000114	aret	2L	12288032	12288036	2L_12288032_12288036	256.968544782326	-0.880276385639676	0.298374517101984	-2.95023983344663	0.00317527341257804	0.0292562184869167	4
2L	12175004	12313438	FBgn0000114	aret	2L	12289239	12289243	2L_12289239_12289243	38.766992414346	1.82543817302204	0.612177293016189	2.98187827913076	0.00286485877014363	0.0273650099174082	4
2L	12175004	12313438	FBgn0000114	aret	2L	12301670	12301674	2L_12301670_12301674	132.928926900182	-1.38152129244122	0.340302505855073	-4.05968592258789	4.91387678492689e-05	0.00177754275395491	4
2L	12175004	12313438	FBgn0000114	aret	2L	12307714	12307718	2L_12307714_12307718	110.712350581187	-1.11068623912538	0.289634126833985	-3.83479064178792	0.00012567129132399	0.00344270363863668	4
2L	12344219	12397528	FBgn0262475	bru-2	2L	12349494	12349498	2L_12349494_12349498	63.9285932092517	-1.33846470479937	0.409702373613549	-3.26691957626263	0.00108724562409143	0.0145754924221505	4
2L	12344219	12397528	FBgn0262475	bru-2	2L	12349787	12349791	2L_12349787_12349791	62.1797288937187	-1.3722767414159	0.422620489105364	-3.24706628474364	0.00116601230285493	0.0152545377102225	4
2L	12344219	12397528	FBgn0262475	bru-2	2L	12359357	12359361	2L_12359357_12359361	519.223725043411	-0.945663950539021	0.260471841958004	-3.63058034768875	0.000282784653747366	0.00599299279818376	4
2L	12344219	12397528	FBgn0262475	bru-2	2L	12359970	12359974	2L_12359970_12359974	136.092654229007	-0.97494713430963	0.294522216511767	-3.31026686494693	0.000932070607517018	0.0132066243104204	4
2L	12344219	12397528	FBgn0262475	bru-2	2L	12368802	12368806	2L_12368802_12368806	25.2461799397421	1.96576175189583	0.560365753825297	3.50799765773818	0.000451493025041778	0.00818750220182578	4
2L	12344219	12397528	FBgn0262475	bru-2	2L	12380173	12380177	2L_12380173_12380177	298.399647888196	-0.849323834182402	0.272310665618327	-3.11895177610422	0.0018149566371113	0.0203617818918429	4
2L	12344219	12397528	FBgn0262475	bru-2	2L	12381295	12381299	2L_12381295_12381299	8.52996098643714	2.78756023177154	0.921835572183927	3.02392348037461	0.00249519540668384	0.024974395310434	4
2L	12344219	12397528	FBgn0262475	bru-2	2L	12384594	12384598	2L_12384594_12384598	128.725655814418	-0.859069716997284	0.287010426228485	-2.99316553856963	0.00276099947779152	0.0267038348781212	4
2L	12344219	12397528	FBgn0262475	bru-2	2L	12384799	12384803	2L_12384799_12384803	202.594911301305	-0.854734050770273	0.29721529760548	-2.87580773148776	0.00402995104644372	0.0339947018882381	4
2L	12344219	12397528	FBgn0262475	bru-2	2L	12389094	12389098	2L_12389094_12389098	58.0751459065653	4.36141747949036	1.0791078388661	4.04168825617395	5.30677524726798e-05	0.00187429954402659	4
2L	12344219	12397528	FBgn0262475	bru-2	2L	12389591	12389595	2L_12389591_12389595	121.081615805617	2.5726196277618	0.698185113274342	3.68472426416649	0.000228950361300002	0.00519059100335918	4
2L	12344219	12397528	FBgn0262475	bru-2	2L	12396348	12396352	2L_12396348_12396352	52.5669825373205	3.35914669233531	0.957333450512415	3.50885753604172	0.000450035896471945	0.00816820061579086	4
2L	12428028	12430021	FBgn0032430	CG6388	2L	12429258	12429262	2L_12429258_12429262	456.733049222386	-0.877116250403919	0.324566402300419	-2.70242466314199	0.00688357819625943	0.0476911823201566	4
2L	12431075	12434665	FBgn0265298	SC35	2L	12431155	12431159	2L_12431155_12431159	268.997324612771	-0.897523036927102	0.235344626973263	-3.81365425023731	0.000136926996627919	0.00364625894970119	4
2L	12431075	12434665	FBgn0265298	SC35	2L	12432159	12432163	2L_12432159_12432163	24.7389099994064	2.14690394562907	0.610055438144649	3.51919483278177	0.000432858697907869	0.00796240495943683	4
2L	12431075	12434665	FBgn0265298	SC35	2L	12432390	12432394	2L_12432390_12432394	21.6043715134855	2.03056079215064	0.628137537786605	3.23266907325077	0.00122639539877968	0.0157586366858925	4
2L	12431075	12434665	FBgn0265298	SC35	2L	12434604	12434608	2L_12434604_12434608	192.740247466404	-0.929982119779292	0.288867816547534	-3.21940370822259	0.0012845749539957	0.0162247139865698	4
2L	12434452	12441279	FBgn0020443	Elf	2L	12434604	12434608	2L_12434604_12434608	192.740247466404	-0.929982119779292	0.288867816547534	-3.21940370822259	0.0012845749539957	0.0162247139865698	4
2L	12434452	12441279	FBgn0020443	Elf	2L	12435019	12435023	2L_12435019_12435023	182.471151418504	-0.93253600586084	0.263094106869014	-3.5444959864689	0.000393364493548092	0.00748363119702606	4
2L	12453664	12454951	FBgn0032437	CR17024	2L	12454095	12454099	2L_12454095_12454099	208.735768650347	-0.849676627448377	0.294328882531071	-2.88682721227225	0.00389147873745675	0.0332413251335784	4
2L	12455540	12546611	FBgn0259176	bun	2L	12459004	12459008	2L_12459004_12459008	411.922306537686	-1.00892299803729	0.253519236017149	-3.97967039459303	6.90108819283865e-05	0.00226107808029091	4
2L	12455540	12546611	FBgn0259176	bun	2L	12459577	12459581	2L_12459577_12459581	409.888182374933	-0.66668342586595	0.23995389125499	-2.77838138977079	0.00546304541314959	0.0412009146138607	4
2L	12455540	12546611	FBgn0259176	bun	2L	12518135	12518139	2L_12518135_12518139	283.964505017971	-0.645143778137185	0.234913763339871	-2.7463004677329	0.00602715359824651	0.0438187047956548	4
2L	12455540	12546611	FBgn0259176	bun	2L	12518691	12518695	2L_12518691_12518695	200.63706698698	-0.73646101056405	0.253032008791864	-2.91054485193546	0.00360799177874767	0.0317243415155986	4
2L	12455540	12546611	FBgn0259176	bun	2L	12540051	12540055	2L_12540051_12540055	35.7032747829259	1.702491319083	0.562580624575272	3.02621747837177	0.00247634119808827	0.0248544986300885	4
2L	12455540	12546611	FBgn0259176	bun	2L	12541060	12541064	2L_12541060_12541064	26.1386319167056	2.29547703394217	0.725414127148846	3.16436770119748	0.00155420303869139	0.0184158958485972	4
2L	12610517	12646356	FBgn0032439	Ref2	2L	12639485	12639489	2L_12639485_12639489	103.793137923763	1.855191689511	0.441248132232711	4.20441822637017	2.6175454884346e-05	0.00112453971815406	4
2L	12657165	12686306	FBgn0004394	pdm2	2L	12665114	12665118	2L_12665114_12665118	39.1066816901111	-1.56984870830876	0.410265171718419	-3.82642450913725	0.000130017997393417	0.00352195935107899	4
2L	12657165	12686306	FBgn0004394	pdm2	2L	12665835	12665839	2L_12665835_12665839	30.1717247646646	-2.18737547359831	0.45587316438092	-4.79821065266867	1.60089363001344e-06	0.000136496555476828	4
2L	12657165	12686306	FBgn0004394	pdm2	2L	12668832	12668836	2L_12668832_12668836	4.23353045120691	4.51906311567812	1.46406478419413	3.08665515656507	0.00202422275355051	0.021842933797009	4
2L	12667248	12669714	FBgn0032442	CG15485	2L	12668832	12668836	2L_12668832_12668836	4.23353045120691	4.51906311567812	1.46406478419413	3.08665515656507	0.00202422275355051	0.021842933797009	4
2L	12708792	12712952	FBgn0032454	CG5787	2L	12709448	12709452	2L_12709448_12709452	41.1279138885587	1.55544632610215	0.491080893370018	3.16739328917477	0.00153812148055312	0.0182849944428024	4
2L	12708792	12712952	FBgn0032454	CG5787	2L	12711734	12711738	2L_12711734_12711738	211.263377574143	-0.937131268007833	0.267949811933713	-3.49741341949389	0.000469793177986247	0.00840584585035652	4
2L	12713276	12721843	FBgn0032455	Pih1D1	2L	12720244	12720248	2L_12720244_12720248	124.344515702223	2.29576244778228	0.518898726397134	4.42429771166029	9.67565162016303e-06	0.000540320948967189	4
2L	12719045	12766546	FBgn0032456	MRP	2L	12720244	12720248	2L_12720244_12720248	124.344515702223	2.29576244778228	0.518898726397134	4.42429771166029	9.67565162016303e-06	0.000540320948967189	4
2L	12719045	12766546	FBgn0032456	MRP	2L	12738945	12738949	2L_12738945_12738949	25.9365249740548	1.72733740854853	0.560664267942473	3.08087657322539	0.0020639218475777	0.0221241499043704	4
2L	12719045	12766546	FBgn0032456	MRP	2L	12739161	12739165	2L_12739161_12739165	25.7377667612324	1.64455346537144	0.570357785889154	2.88337164155247	0.003934429562122	0.0334842442791371	4
2L	12993757	13000635	FBgn0032465	CG12404	2L	12999583	12999587	2L_12999583_12999587	123.546486393632	1.40363907469457	0.445752299802444	3.14892166639783	0.00163874115646357	0.0190867035969419	4
2L	12993757	13000635	FBgn0032465	CG12404	2L	13000060	13000064	2L_13000060_13000064	156.95165354136	1.01234704631246	0.315126793657565	3.21250705013847	0.00131581918962791	0.0164924463984882	4
2L	12993757	13000635	FBgn0032465	CG12404	2L	13000283	13000287	2L_13000283_13000287	118.604871727549	1.11853462445502	0.366062544685362	3.05558337146026	0.00224623143413619	0.0233282772213385	4
2L	13000770	13004107	FBgn0265262	Vha68-1	2L	13002112	13002116	2L_13002112_13002116	339.574920290254	-1.07579801322613	0.353230443062153	-3.04559823298366	0.00232217907340271	0.0238353334817255	4
2L	13000770	13004107	FBgn0265262	Vha68-1	2L	13002504	13002508	2L_13002504_13002508	555.810091328967	-1.02493471639856	0.308650655272491	-3.32069509294805	0.000897935769612247	0.012876141944271	4
2L	13019575	13021312	FBgn0028965	A16	2L	13020973	13020977	2L_13020973_13020977	140.399529246679	-0.782251147749747	0.289359562250962	-2.70338792906833	0.00686365893460928	0.0476063433989748	4
2L	13106807	13109468	FBgn0032470	CG5142	2L	13107509	13107513	2L_13107509_13107513	387.415555848659	-0.959585500797982	0.323821083706314	-2.96332002170763	0.003043399786047	0.0284721481558342	4
2L	13106807	13109468	FBgn0032470	CG5142	2L	13107869	13107873	2L_13107869_13107873	418.240504554585	-0.826490268449618	0.307138126815493	-2.6909399917846	0.00712510098423843	0.0487593615840786	4
2L	13106807	13109468	FBgn0032470	CG5142	2L	13108892	13108896	2L_13108892_13108896	36.1383320121758	-1.41384431948466	0.421309290440917	-3.35583466010212	0.000791258584259754	0.011816039811046	4
2L	13165564	13169551	FBgn0024291	Sir2	2L	13167279	13167283	2L_13167279_13167283	121.266041335808	-0.995262691307598	0.321616471554924	-3.09456380295383	0.00197102536138741	0.0214511784610043	4
2L	13165564	13169551	FBgn0024291	Sir2	2L	13168865	13168869	2L_13168865_13168869	61.3478027206958	1.05022647669144	0.389035943493158	2.69956155531915	0.00694309102359026	0.0479599647986736	4
2L	13169649	13176785	FBgn0032475	Sfmbt	2L	13172828	13172832	2L_13172828_13172832	195.836715598409	-0.794703694128551	0.291705971366114	-2.72433125179716	0.00644318470979188	0.045730740944515	4
2L	13169649	13176785	FBgn0032475	Sfmbt	2L	13173662	13173666	2L_13173662_13173666	32.2213540025056	1.20962739200393	0.421538976675868	2.86955052541687	0.00411055654284697	0.0344194152987033	4
2L	13169649	13176785	FBgn0032475	Sfmbt	2L	13175326	13175330	2L_13175326_13175330	95.5331625040859	2.47630714614139	0.4498345267071	5.50492903305705	3.69317009500328e-08	6.5136558416212e-06	4
2L	13169649	13176785	FBgn0032475	Sfmbt	2L	13176684	13176688	2L_13176684_13176688	410.003664016337	-1.09403537504609	0.313065287946931	-3.4945917582263	0.000474787373855269	0.00846053810559202	4
2L	13174227	13175365	FBgn0267989	CR46256	2L	13175326	13175330	2L_13175326_13175330	95.5331625040859	2.47630714614139	0.4498345267071	5.50492903305705	3.69317009500328e-08	6.5136558416212e-06	4
2L	13174227	13175365	FBtr0347587	CR46256-RA	2L	13175326	13175330	2L_13175326_13175330	95.5331625040859	2.47630714614139	0.4498345267071	5.50492903305705	3.69317009500328e-08	6.5136558416212e-06	4
2L	13176423	13176888	FBgn0264546	CG43925	2L	13176684	13176688	2L_13176684_13176688	410.003664016337	-1.09403537504609	0.313065287946931	-3.4945917582263	0.000474787373855269	0.00846053810559202	4
2L	13177150	13178978	FBgn0032476	CG5439	2L	13177654	13177658	2L_13177654_13177658	49.9682786452067	1.51651616414749	0.464119807121896	3.26751011457951	0.00108497989435323	0.0145498077568173	4
2L	13179247	13183495	FBgn0032477	CG5287	2L	13179594	13179598	2L_13179594_13179598	109.080822945135	1.4893423087473	0.372492285773322	3.99831718838235	6.37944249282853e-05	0.00214087417599835	4
2L	13179247	13183495	FBgn0032477	CG5287	2L	13181311	13181315	2L_13181311_13181315	64.6346179782416	0.975411755548618	0.335239425575089	2.90959738364705	0.00361894622516243	0.0317661995200172	4
2L	13180398	13182596	FBgn0051849	CG31849	2L	13181311	13181315	2L_13181311_13181315	64.6346179782416	0.975411755548618	0.335239425575089	2.90959738364705	0.00361894622516243	0.0317661995200172	4
2L	13183849	13191979	FBgn0032479	CG16974	2L	13185857	13185861	2L_13185857_13185861	24.8901290983029	1.59617034309645	0.52193628726373	3.05817085733669	0.00222692566233889	0.0231934093980445	4
2L	13183849	13191979	FBgn0032479	CG16974	2L	13190795	13190799	2L_13190795_13190799	370.996422322056	-0.979400988607468	0.322418421432039	-3.03767068971247	0.00238414338630955	0.024247956641167	4
2L	13203762	13210828	FBgn0032482	Pect	2L	13204947	13204951	2L_13204947_13204951	222.39896001599	2.47252710142365	0.493343364424705	5.01177735370354	5.39295815637193e-07	5.79125735514976e-05	4
2L	13203762	13210828	FBgn0032482	Pect	2L	13208747	13208751	2L_13208747_13208751	409.171921120391	-0.769086997577199	0.246355264353188	-3.12186142884527	0.00179711505035342	0.0202316501455432	4
2L	13211925	13212116	FBgn0004191	snRNA:U2:34ABa	2L	13212088	13212092	2L_13212088_13212092	493.165370385098	-3.22926472141574	0.462107540607448	-6.98812384054764	2.78586438000922e-12	2.00234833459402e-09	4
2L	13212335	13215350	FBgn0032484	kek4	2L	13212499	13212503	2L_13212499_13212503	1623.47818278167	-1.10724668610668	0.399038429569975	-2.77478709832512	0.00552378552998501	0.0414997294239623	4
2L	13216290	13219923	FBgn0032485	CG9426	2L	13219231	13219235	2L_13219231_13219235	52.9514643888881	1.63427717565785	0.567233506097445	2.8811365303535	0.00396243957697898	0.0336275555955701	4
2L	13219979	13221398	FBgn0032486	CG5705	2L	13220401	13220405	2L_13220401_13220405	31.6225838162099	1.39422821777209	0.48545249895871	2.8720177993989	0.00407859994069265	0.0342402405543144	4
2L	13289997	13301668	FBgn0051729	CG31729	2L	13292915	13292919	2L_13292915_13292919	244.274413956136	-0.839074376576359	0.198565422829664	-4.22568221908477	2.3821796798448e-05	0.00104740361103028	4
2L	13289997	13301668	FBgn0051729	CG31729	2L	13293271	13293275	2L_13293271_13293275	117.386356520267	-1.04867502302691	0.299715559172784	-3.49890084425797	0.000467180280950965	0.0083776230247357	4
2L	13289997	13301668	FBgn0051729	CG31729	2L	13297505	13297509	2L_13297505_13297509	86.4299812493458	2.57175167144914	0.665689811376183	3.86328831762131	0.000111870838323352	0.00317079501052857	4
2L	13289997	13301668	FBgn0051729	CG31729	2L	13299762	13299766	2L_13299762_13299766	40.2838011924785	1.4366623525709	0.52715098029516	2.72533373980732	0.00642365194989903	0.0456480046477576	4
2L	13293009	13293415	FBgn0040973	CG16824	2L	13293271	13293275	2L_13293271_13293275	117.386356520267	-1.04867502302691	0.299715559172784	-3.49890084425797	0.000467180280950965	0.0083776230247357	4
2L	13301814	13331121	FBgn0264308	CG43778	2L	13318080	13318084	2L_13318080_13318084	240.025153101896	-1.12420032954431	0.408932988835887	-2.74910648012178	0.0059757970072935	0.0435693392018685	4
2L	13301814	13331121	FBgn0264308	CG43778	2L	13321302	13321306	2L_13321302_13321306	64.0136105491138	3.72126431700696	0.888853913245625	4.18658708878141	2.83180308228675e-05	0.00118895710704544	4
2L	13301814	13331121	FBgn0264308	CG43778	2L	13322611	13322615	2L_13322611_13322615	51.2875888861272	2.27421808095621	0.698086127341211	3.25779010910586	0.0011228342178093	0.014886262151156	4
2L	13301814	13331121	FBgn0264308	CG43778	2L	13330506	13330510	2L_13330506_13330510	159.898301796973	-0.794612850027416	0.262868002090517	-3.02285878733081	0.00250399058693355	0.025026226671675	4
2L	13301814	13331121	FBgn0264308	CG43778	2L	13331041	13331045	2L_13331041_13331045	297.841778630417	-0.882268491680033	0.309741899790879	-2.84839891624509	0.00439398093870963	0.0358769657774622	4
2L	13349823	13355073	FBgn0032506	CG9395	2L	13351981	13351985	2L_13351981_13351985	214.039434792818	-1.15405649831444	0.268665434129205	-4.29551535743687	1.74287970476317e-05	0.000837266661481263	4
2L	13349823	13355073	FBgn0032506	CG9395	2L	13352427	13352431	2L_13352427_13352431	48.7386993698342	4.03586453802764	0.827219801267813	4.87882970383711	1.06717154298438e-06	9.87862013921934e-05	4
2L	13349823	13355073	FBgn0032506	CG9395	2L	13353386	13353390	2L_13353386_13353390	69.1899172049554	3.23933391026971	0.594067777758908	5.45280190501148	4.95822934263298e-08	8.34386748256814e-06	4
2L	13369204	13370329	FBgn0051855	CG31855	2L	13370191	13370195	2L_13370191_13370195	57.7797381116845	3.29618735090005	0.895647507562627	3.68022835218973	0.000233025183684918	0.00525070269181564	4
2L	13369204	13370329	FBgn0051855	CG31855	2L	13370257	13370261	2L_13370257_13370261	149.689172693187	-1.18983234577562	0.330220772403398	-3.60314203469345	0.000314393617982593	0.0064391734820031	4
2L	13370103	13371110	FBgn0032511	ND-B22	2L	13370191	13370195	2L_13370191_13370195	57.7797381116845	3.29618735090005	0.895647507562627	3.68022835218973	0.000233025183684918	0.00525070269181564	4
2L	13370103	13371110	FBgn0032511	ND-B22	2L	13370257	13370261	2L_13370257_13370261	149.689172693187	-1.18983234577562	0.330220772403398	-3.60314203469345	0.000314393617982593	0.0064391734820031	4
2L	13370103	13371110	FBgn0032511	ND-B22	2L	13370698	13370702	2L_13370698_13370702	155.843290440043	-0.904127387684584	0.318555651905166	-2.83820859017043	0.00453675241844526	0.0366094100264407	4
2L	13374019	13376404	FBgn0032513	CG6565	2L	13374293	13374297	2L_13374293_13374297	239.488612368504	-1.65801810119346	0.31395865065838	-5.28100785793463	1.2847517966915e-07	1.83320638873366e-05	4
2L	13374019	13376404	FBgn0032513	CG6565	2L	13374812	13374816	2L_13374812_13374816	287.546754668777	-0.81781097942054	0.280046322246295	-2.92027037834581	0.00349727817518012	0.0311308932895809	4
2L	13378902	13382382	FBgn0025724	beta'COP	2L	13379066	13379070	2L_13379066_13379070	422.215330590881	-1.17704192298892	0.31046575137783	-3.79121341972592	0.000149913061605385	0.00388140920287232	4
2L	13378902	13382382	FBgn0025724	beta'COP	2L	13379760	13379764	2L_13379760_13379764	5.23198770189242	5.94105617145502	1.39829264710409	4.24879311477405	2.1492529261312e-05	0.000972400575157735	4
2L	13378902	13382382	FBgn0025724	beta'COP	2L	13379864	13379868	2L_13379864_13379868	10.0881302254563	4.03359905058285	0.924842371085747	4.36139084528262	1.29238267157878e-05	0.000669015119373338	4
2L	13378902	13382382	FBgn0025724	beta'COP	2L	13380080	13380084	2L_13380080_13380084	7.16680270199006	3.36877955811169	0.959708630134742	3.5102107580701	0.000447751645286938	0.00813739379583378	4
2L	13378902	13382382	FBgn0025724	beta'COP	2L	13381809	13381813	2L_13381809_13381813	174.004501727708	-0.880909609386338	0.235562800923919	-3.73959558101388	0.000184316554722496	0.00447067515431675	4
2L	13385848	13387312	FBgn0032516	CG9293	2L	13386169	13386173	2L_13386169_13386173	38.1172631109265	1.87211595382052	0.535076398201039	3.49878252921395	0.000467387622678498	0.00838073894712866	4
2L	13415431	13500427	FBgn0263354	CG42784	2L	13417535	13417539	2L_13417535_13417539	20.9277636248403	2.62047788592601	0.785222062168582	3.33724434421636	0.000846135252061326	0.0123654563474517	4
2L	13415431	13500427	FBgn0263354	CG42784	2L	13418058	13418062	2L_13418058_13418062	253.17598164921	-1.53956676148328	0.342839318849677	-4.49063650764726	7.10106470752669e-06	0.000428889185060307	4
2L	13415431	13500427	FBgn0263354	CG42784	2L	13420067	13420071	2L_13420067_13420071	16.8516523598141	3.20213065114446	1.10617992572914	2.89476474546739	0.00379442788537024	0.0327223677661474	4
2L	13415431	13500427	FBgn0263354	CG42784	2L	13425599	13425603	2L_13425599_13425603	380.213075016371	-0.890184496566198	0.274860682860331	-3.23867527105919	0.00120086211464293	0.0155421075995516	4
2L	13415431	13500427	FBgn0263354	CG42784	2L	13426193	13426197	2L_13426193_13426197	71.7429339840978	1.94169711964194	0.602386113704026	3.22334309418688	0.00126703692586508	0.0160811199101491	4
2L	13415431	13500427	FBgn0263354	CG42784	2L	13426458	13426462	2L_13426458_13426462	48.547276903091	2.0211893805729	0.633195316974694	3.192047266284	0.00141268213364565	0.0172956536499776	4
2L	13415431	13500427	FBgn0263354	CG42784	2L	13427384	13427388	2L_13427384_13427388	83.3902021534256	1.94432232195688	0.708623222985422	2.74380271333117	0.00607320248541795	0.0440366292367611	4
2L	13415431	13500427	FBgn0263354	CG42784	2L	13445075	13445079	2L_13445075_13445079	6.07327581109141	4.09094041256175	1.44646114742699	2.82824078603068	0.00468045880904938	0.0372650828591992	4
2L	13415431	13500427	FBgn0263354	CG42784	2L	13458122	13458126	2L_13458122_13458126	17.8559510339021	3.87211138686625	1.43611129564499	2.69624742776443	0.00701255559682018	0.048263462810315	4
2L	13415431	13500427	FBgn0263354	CG42784	2L	13458327	13458331	2L_13458327_13458331	55.6190777001849	2.62223141188154	0.849598229196442	3.08643700253669	0.00202570866251035	0.0218528553925276	4
2L	13415431	13500427	FBgn0263354	CG42784	2L	13459601	13459605	2L_13459601_13459605	39.5159644686419	2.94911235730195	0.771007053527895	3.82501345974425	0.000130764942084166	0.00353581773183477	4
2L	13415431	13500427	FBgn0263354	CG42784	2L	13460133	13460137	2L_13460133_13460137	19.4451135306034	5.10098835134098	1.36006606339805	3.75054454237058	0.000176450955653572	0.00433355482687281	4
2L	13415431	13500427	FBgn0263354	CG42784	2L	13462319	13462323	2L_13462319_13462323	602.110300283816	-1.5608216089809	0.325953550826528	-4.78847861918698	1.68050463962214e-06	0.000141686979690087	4
2L	13415431	13500427	FBgn0263354	CG42784	2L	13462652	13462656	2L_13462652_13462656	446.661876263192	-1.53946952442732	0.292650050380662	-5.26044510303303	1.43707104965548e-07	1.99399100391782e-05	4
2L	13415431	13500427	FBgn0263354	CG42784	2L	13463975	13463979	2L_13463975_13463979	58.2996210491833	2.52451993502704	0.850756743034427	2.96738163487572	0.00300347901594184	0.0282299765707775	4
2L	13415431	13500427	FBgn0263354	CG42784	2L	13472066	13472070	2L_13472066_13472070	36.9203115608677	2.4386247438008	0.84632066554592	2.88144298382193	0.00395858847524613	0.0336094794726411	4
2L	13415431	13500427	FBgn0263354	CG42784	2L	13475214	13475218	2L_13475214_13475218	24.8025116777986	3.78922323608256	0.922728128895005	4.10654353912486	4.01623786904061e-05	0.00153681138845331	4
2L	13415431	13500427	FBgn0263354	CG42784	2L	13479196	13479200	2L_13479196_13479200	39.8108709309124	2.26371926080503	0.516905671635878	4.37936626549467	1.19024938365933e-05	0.000631469806937833	4
2L	13415431	13500427	FBgn0263354	CG42784	2L	13483818	13483822	2L_13483818_13483822	12.1785953664909	5.08323610330693	1.40359314456223	3.62158801003004	0.000292800159471987	0.00614420581237234	4
2L	13415431	13500427	FBgn0263354	CG42784	2L	13486654	13486658	2L_13486654_13486658	108.474971175165	1.63918608512254	0.561851424300038	2.91747251004063	0.00352880752753842	0.0312835537566196	4
2L	13415431	13500427	FBgn0263354	CG42784	2L	13487126	13487130	2L_13487126_13487130	980.818146996203	-0.84578245457807	0.27578865403329	-3.06677755668649	0.00216379815880742	0.0227783407307805	4
2L	13415431	13500427	FBgn0263354	CG42784	2L	13487599	13487603	2L_13487599_13487603	959.089121564728	-0.850585735630008	0.27498653358814	-3.09319050839038	0.00198016973986584	0.021530043173436	4
2L	13415431	13500427	FBgn0263354	CG42784	2L	13491966	13491970	2L_13491966_13491970	411.807254820025	-0.854569407510206	0.278598092249031	-3.06739145487877	0.00215935869235726	0.0227517602254263	4
2L	13415431	13500427	FBgn0263354	CG42784	2L	13492383	13492387	2L_13492383_13492387	335.895547317102	-0.779067134794287	0.263374700701502	-2.95801811153172	0.0030962393129887	0.0287873432645374	4
2L	13415431	13500427	FBgn0263354	CG42784	2L	13498026	13498030	2L_13498026_13498030	8.52877154071882	2.90476986914193	1.05054165387822	2.76502112830896	0.00569191089786175	0.0422993285484477	4
2L	13415431	13500427	FBgn0263354	CG42784	2L	13498269	13498273	2L_13498269_13498273	100.143625194224	2.99491551998329	0.605098136256724	4.94947073959032	7.4415563854169e-07	7.42594251118082e-05	4
2L	13415431	13500427	FBgn0263354	CG42784	2L	13498896	13498900	2L_13498896_13498900	133.910628537229	2.31812257335103	0.568278477166304	4.07920177605572	4.51906010994638e-05	0.0016750775319438	4
2L	13415431	13420645	FBgn0264432	CG43850	2L	13417535	13417539	2L_13417535_13417539	20.9277636248403	2.62047788592601	0.785222062168582	3.33724434421636	0.000846135252061326	0.0123654563474517	4
2L	13415431	13420645	FBgn0264432	CG43850	2L	13418058	13418062	2L_13418058_13418062	253.17598164921	-1.53956676148328	0.342839318849677	-4.49063650764726	7.10106470752669e-06	0.000428889185060307	4
2L	13415431	13420645	FBgn0264432	CG43850	2L	13420067	13420071	2L_13420067_13420071	16.8516523598141	3.20213065114446	1.10617992572914	2.89476474546739	0.00379442788537024	0.0327223677661474	4
2L	13444103	13445651	FBgn0032524	CG9267	2L	13445075	13445079	2L_13445075_13445079	6.07327581109141	4.09094041256175	1.44646114742699	2.82824078603068	0.00468045880904938	0.0372650828591992	4
2L	13458290	13458605	FBgn0267244	CR45684	2L	13458327	13458331	2L_13458327_13458331	55.6190777001849	2.62223141188154	0.849598229196442	3.08643700253669	0.00202570866251035	0.0218528553925276	4
2L	13458290	13458605	FBtr0346425	CR45684-RA	2L	13458327	13458331	2L_13458327_13458331	55.6190777001849	2.62223141188154	0.849598229196442	3.08643700253669	0.00202570866251035	0.0218528553925276	4
2L	13459681	13460183	FBgn0261992	CG42810	2L	13460133	13460137	2L_13460133_13460137	19.4451135306034	5.10098835134098	1.36006606339805	3.75054454237058	0.000176450955653572	0.00433355482687281	4
2L	13500624	13549328	FBgn0023407	B4	2L	13502132	13502136	2L_13502132_13502136	379.736535739142	-0.884657886774583	0.299013965347437	-2.95858384322171	0.00309056155556946	0.0287495491297949	4
2L	13500624	13549328	FBgn0023407	B4	2L	13502712	13502716	2L_13502712_13502716	539.945807798359	-0.712687669194056	0.249177463600458	-2.86016102297603	0.00423425952687658	0.0350626698707753	4
2L	13500624	13549328	FBgn0023407	B4	2L	13506416	13506420	2L_13506416_13506420	293.729760613366	-0.923339600436655	0.238761794546618	-3.86719995211116	0.000110092157431941	0.00313801840080673	4
2L	13500624	13549328	FBgn0023407	B4	2L	13506628	13506632	2L_13506628_13506632	157.538026966982	3.18834098515837	0.758186306446003	4.2052210097327	2.60827153130335e-05	0.00112190740509857	4
2L	13500624	13549328	FBgn0023407	B4	2L	13514775	13514779	2L_13514775_13514779	31.8075236421477	2.01347667284462	0.593016926767343	3.39531062598919	0.000685507782222347	0.0108031108968513	4
2L	13500624	13549328	FBgn0023407	B4	2L	13515303	13515307	2L_13515303_13515307	42.3429576913715	1.49356694533027	0.510255981356379	2.92709345877734	0.00342146048591329	0.0306861699384196	4
2L	13500624	13549328	FBgn0023407	B4	2L	13529136	13529140	2L_13529136_13529140	486.741185693363	-0.996784351255993	0.354056155503163	-2.8153284041607	0.0048727411522815	0.0382670861056764	4
2L	13500624	13549328	FBgn0023407	B4	2L	13529638	13529642	2L_13529638_13529642	419.258053384648	-1.13309754799683	0.308240972695453	-3.67601210860552	0.000236908282805612	0.00530924736800464	4
2L	13500624	13549328	FBgn0023407	B4	2L	13533350	13533354	2L_13533350_13533354	45.041155390195	1.04168777784257	0.380696152630245	2.73627083080695	0.00621398603006563	0.0446822603396231	4
2L	13500624	13549328	FBgn0023407	B4	2L	13537628	13537632	2L_13537628_13537632	531.253167398205	-2.65917502218048	0.42131783138853	-6.31156534110289	2.76227128965992e-10	1.07545003452837e-07	4
2L	13500624	13549328	FBgn0023407	B4	2L	13538060	13538064	2L_13538060_13538064	467.318198727052	-1.69320785289379	0.432764600673319	-3.91253778673073	9.13312416352832e-05	0.00276567033529514	4
2L	13500624	13549328	FBgn0023407	B4	2L	13538236	13538240	2L_13538236_13538240	110.090653544133	-1.49697835493402	0.545280835154831	-2.74533462102874	0.00604492262796234	0.043900450201513	4
2L	13529042	13529821	FBgn0053641	CG33641	2L	13529136	13529140	2L_13529136_13529140	486.741185693363	-0.996784351255993	0.354056155503163	-2.8153284041607	0.0048727411522815	0.0382670861056764	4
2L	13529042	13529821	FBgn0053641	CG33641	2L	13529638	13529642	2L_13529638_13529642	419.258053384648	-1.13309754799683	0.308240972695453	-3.67601210860552	0.000236908282805612	0.00530924736800464	4
2L	13532872	13533454	FBgn0053645	CG33645	2L	13533350	13533354	2L_13533350_13533354	45.041155390195	1.04168777784257	0.380696152630245	2.73627083080695	0.00621398603006563	0.0446822603396231	4
2L	13550139	13639411	FBgn0259984	kuz	2L	13568762	13568766	2L_13568762_13568766	2.78293474736301	6.26699680240798	1.5528035260101	4.03592386121823	5.43878533195152e-05	0.00190769504228131	4
2L	13550139	13639411	FBgn0259984	kuz	2L	13578974	13578978	2L_13578974_13578978	17.2085424698579	2.14237674416599	0.62018054837133	3.45444040415671	0.000551436075501929	0.00933593820800288	4
2L	13550139	13639411	FBgn0259984	kuz	2L	13613579	13613583	2L_13613579_13613583	115.57126286402	-1.71694939457945	0.319204735929394	-5.37883433834524	7.4969652650247e-08	1.1811695955812e-05	4
2L	13550139	13639411	FBgn0259984	kuz	2L	13614222	13614226	2L_13614222_13614226	105.566927439195	-1.06863722570603	0.336563100724918	-3.17514672108829	0.00149760756688869	0.0179721549732164	4
2L	13639447	13642602	FBgn0028546	ics	2L	13641086	13641090	2L_13641086_13641090	44.6785342386348	1.75093910776647	0.441443815962026	3.966391745574	7.29688944519266e-05	0.00235751216707256	4
2L	13676860	13717320	FBgn0051814	CG31814	2L	13687279	13687283	2L_13687279_13687283	25.3659064325571	1.35321292035849	0.427369268938108	3.16637863017347	0.00154349742123675	0.018328086331709	4
2L	13676860	13717320	FBgn0051814	CG31814	2L	13689491	13689495	2L_13689491_13689495	125.882410140616	1.04340854898168	0.310954256694489	3.35550495456579	0.000792202374545778	0.0118237661264962	4
2L	13676860	13717320	FBgn0051814	CG31814	2L	13689880	13689884	2L_13689880_13689884	88.0885608582459	1.18861992555872	0.311493565289166	3.81587312872836	0.00013570222109688	0.0036236239145968	4
2L	13676860	13717320	FBgn0051814	CG31814	2L	13694502	13694506	2L_13694502_13694506	23.3401613575389	2.02551443485423	0.476024870201555	4.25506010641124	2.08992865317319e-05	0.000952449577360283	4
2L	13676860	13717320	FBgn0051814	CG31814	2L	13694514	13694518	2L_13694514_13694518	26.7209144483522	1.74788681538114	0.566634245548133	3.08468263101593	0.00203769462308263	0.0219338029292643	4
2L	13676860	13717320	FBgn0051814	CG31814	2L	13694797	13694801	2L_13694797_13694801	27.8000098056318	1.76586360270654	0.537331975167286	3.28635496176602	0.00101493025636359	0.0139304545339918	4
2L	13676860	13717320	FBgn0051814	CG31814	2L	13707396	13707400	2L_13707396_13707400	55.3837837788631	3.36677264331775	0.778328596603891	4.32564428187286	1.52086681835201e-05	0.000759191238904994	4
2L	13784084	13790562	FBgn0028539	CG31731	2L	13790154	13790158	2L_13790154_13790158	61.6947763282825	1.7303529904404	0.381044926746375	4.54107342463618	5.5968533878449e-06	0.000360135623011838	4
2L	13793521	13799674	FBgn0028538	Sec71	2L	13798308	13798312	2L_13798308_13798312	137.798111565485	-0.864365143230213	0.292572887379617	-2.95435831724451	0.00313319985110545	0.0290024067223501	4
2L	13831482	13833105	FBgn0004407	DNApol-gamma35	2L	13831859	13831863	2L_13831859_13831863	39.584443551572	1.26301465193634	0.396513076481224	3.18530390761563	0.00144602065135037	0.017553978880903	4
2L	13831482	13833105	FBgn0064115	CG33649	2L	13831859	13831863	2L_13831859_13831863	39.584443551572	1.26301465193634	0.396513076481224	3.18530390761563	0.00144602065135037	0.017553978880903	4
2L	13833337	13834306	FBgn0026373	RpII33	2L	13833623	13833627	2L_13833623_13833627	101.580744504314	-1.17541437178979	0.297408696568428	-3.95218561310411	7.74406346700001e-05	0.00245445701686359	4
2L	13835564	13898712	FBgn0028509	CenG1A	2L	13891416	13891420	2L_13891416_13891420	26.2192848681962	2.72490282970027	0.702897285007016	3.87667286219931	0.00010589458390698	0.00305449328920037	4
2L	13835564	13898712	FBgn0028509	CenG1A	2L	13891705	13891709	2L_13891705_13891709	28.8289630945228	2.29383256869423	0.599036028412629	3.82920635804261	0.000128557176385141	0.00349566824660943	4
2L	13835564	13898712	FBgn0028509	CenG1A	2L	13893883	13893887	2L_13893883_13893887	38.8944888506619	6.30218494208367	1.35877418380696	4.63814003621002	3.51558568038566e-06	0.000251682049552429	4
2L	14104483	14107461	FBgn0028904	CG16879	2L	14105468	14105472	2L_14105468_14105472	81.7188479038515	1.18664338603058	0.36301650508903	3.26884141463362	0.00107988808023083	0.0145088123205775	4
2L	14359252	14361411	FBgn0001970	Pgant35A	2L	14359307	14359311	2L_14359307_14359311	264.317315038276	-0.960672766523299	0.246009022022746	-3.90503063108992	9.42134509135453e-05	0.00282395936389479	4
2L	14359285	14361303	FBgn0266428	CR43463	2L	14359307	14359311	2L_14359307_14359311	264.317315038276	-0.960672766523299	0.246009022022746	-3.90503063108992	9.42134509135453e-05	0.00282395936389479	4
2L	14359285	14361303	FBtr0309282	CR43463-RA	2L	14359307	14359311	2L_14359307_14359311	264.317315038276	-0.960672766523299	0.246009022022746	-3.90503063108992	9.42134509135453e-05	0.00282395936389479	4
2L	14359285	14361303	FBtr0309283	CR43463-RB	2L	14359307	14359311	2L_14359307_14359311	264.317315038276	-0.960672766523299	0.246009022022746	-3.90503063108992	9.42134509135453e-05	0.00282395936389479	4
2L	14390628	14409549	FBgn0004858	elB	2L	14405423	14405427	2L_14405423_14405427	19.8165054722302	3.40942388983989	0.980122851851099	3.4785678993207	0.000504100711403195	0.00880805082550073	4
2L	14390628	14409549	FBgn0004858	elB	2L	14405549	14405553	2L_14405549_14405553	9.71561870382229	5.07326690152026	1.37269995966854	3.69583088116743	0.000219168834797104	0.00503438031848064	4
2L	14490859	14494019	FBgn0005771	noc	2L	14492148	14492152	2L_14492148_14492152	365.273937544564	-0.883156539642623	0.238386278285116	-3.70472892146227	0.000211616919722536	0.00491365509430918	4
2L	14907489	14972300	FBgn0259213	CG42313	2L	14908594	14908598	2L_14908594_14908598	14.4842774115856	2.71338339380484	0.651695923486009	4.16357275842787	3.13306124999791e-05	0.00127782202613904	4
2L	14907489	14972300	FBgn0259213	CG42313	2L	14956425	14956429	2L_14956425_14956429	26.0326248176625	2.21550462839167	0.813352317027276	2.72391752259232	0.00645126149174368	0.0457699176405936	4
2L	15005733	15006607	FBgn0040228	dyn-p25	2L	15006225	15006229	2L_15006225_15006229	37.9885760667098	1.54044815305814	0.466637190995515	3.30116883691112	0.000962829237408556	0.0134758294994464	4
2L	15008489	15009724	FBgn0261882	l(2)35Bc	2L	15008562	15008566	2L_15008562_15008566	143.222542478059	2.64512671532616	0.482874965219858	5.47787088966562	4.3047403619133e-08	7.40902223227952e-06	4
2L	15008489	15009724	FBgn0261882	l(2)35Bc	2L	15008845	15008849	2L_15008845_15008849	68.2826512375528	1.24177942497816	0.38779589150849	3.20214693391349	0.00136407400856007	0.0168926521180795	4
2L	15016331	15034704	FBgn0260446	GABA-B-R1	2L	15021886	15021890	2L_15021886_15021890	502.535508366404	-1.31828857373879	0.302746995439218	-4.35442330922639	1.33417676871348e-05	0.000685813575915987	4
2L	15016331	15034704	FBgn0260446	GABA-B-R1	2L	15022338	15022342	2L_15022338_15022342	335.938874926756	-1.34799128553851	0.327118229560645	-4.12080759714618	3.77546628516676e-05	0.00147107020763678	4
2L	15016331	15034704	FBgn0260446	GABA-B-R1	2L	15022496	15022500	2L_15022496_15022500	9.2700408178509	2.65499202744627	0.91735283980701	2.89418848695647	0.00380139894801	0.0327534590890932	4
2L	15016331	15034704	FBgn0260446	GABA-B-R1	2L	15025918	15025922	2L_15025918_15025922	376.609589353191	-1.01081024880196	0.376663491052951	-2.6835896571135	0.00728364427102841	0.0494712644619442	4
2L	15016331	15034704	FBgn0260446	GABA-B-R1	2L	15026433	15026437	2L_15026433_15026437	322.646508560699	-1.87551577850161	0.352601444353149	-5.31908138363488	1.04292479885661e-07	1.55203628206232e-05	4
2L	15016331	15034704	FBgn0260446	GABA-B-R1	2L	15027405	15027409	2L_15027405_15027409	25.6054698097118	1.5421792122955	0.451114904342885	3.41859512387851	0.000629453115975862	0.0101950353482435	4
2L	15016331	15034704	FBgn0260446	GABA-B-R1	2L	15029340	15029344	2L_15029340_15029344	55.5714998734991	1.4469741739226	0.503510136967053	2.87377366946096	0.00405599509253298	0.0341238860306751	4
2L	15016331	15034704	FBgn0260446	GABA-B-R1	2L	15029597	15029601	2L_15029597_15029601	27.2439368754051	1.70037347877295	0.584184570432618	2.91067851640406	0.00360644880561786	0.0317158339928843	4
2L	15026882	15029513	FBgn0053310	CG33310	2L	15027405	15027409	2L_15027405_15027409	25.6054698097118	1.5421792122955	0.451114904342885	3.41859512387851	0.000629453115975862	0.0101950353482435	4
2L	15026882	15029513	FBgn0053310	CG33310	2L	15029340	15029344	2L_15029340_15029344	55.5714998734991	1.4469741739226	0.503510136967053	2.87377366946096	0.00405599509253298	0.0341238860306751	4
2L	15039488	15043334	FBgn0004837	Su(H)	2L	15040852	15040856	2L_15040852_15040856	347.46410226791	-0.717714105078903	0.24343750363763	-2.9482478843821	0.00319580694172454	0.0293803272528013	4
2L	15039488	15043334	FBgn0004837	Su(H)	2L	15041277	15041281	2L_15041277_15041281	211.606044836895	-0.999425051288797	0.288961720714381	-3.45867628701125	0.000542836902075494	0.00923738625662071	4
2L	15058919	15060757	FBgn0010422	TfIIS	2L	15060213	15060217	2L_15060213_15060217	41.3642024751522	1.39421571559456	0.372450636213958	3.7433570520031	0.000181577920937822	0.00442705278047349	4
2L	15058919	15060757	FBgn0010422	TfIIS	2L	15060356	15060360	2L_15060356_15060360	4.27668698520588	4.87042674715022	1.42986281492179	3.40621960115566	0.000658691734735717	0.0105119416861226	4
2L	15061656	15074311	FBgn0283442	vas	2L	15066726	15066730	2L_15066726_15066730	96.1866414274755	2.56521374782931	0.841781219585236	3.0473639565079	0.00230857999525865	0.0237545261170314	4
2L	15061656	15074311	FBgn0283442	vas	2L	15067421	15067425	2L_15067421_15067425	529.439188127142	-0.904702768761462	0.292136219669805	-3.09685245391354	0.00195587197645582	0.0213360118315175	4
2L	15061656	15072133	FBgn0283440	solo	2L	15066726	15066730	2L_15066726_15066730	96.1866414274755	2.56521374782931	0.841781219585236	3.0473639565079	0.00230857999525865	0.0237545261170314	4
2L	15061656	15072133	FBgn0283440	solo	2L	15067421	15067425	2L_15067421_15067425	529.439188127142	-0.904702768761462	0.292136219669805	-3.09685245391354	0.00195587197645582	0.0213360118315175	4
2L	15062931	15070316	FBgn0024183	vig	2L	15066726	15066730	2L_15066726_15066730	96.1866414274755	2.56521374782931	0.841781219585236	3.0473639565079	0.00230857999525865	0.0237545261170314	4
2L	15062931	15070316	FBgn0024183	vig	2L	15067421	15067425	2L_15067421_15067425	529.439188127142	-0.904702768761462	0.292136219669805	-3.09685245391354	0.00195587197645582	0.0213360118315175	4
2L	15074776	15096915	FBgn0028879	CG15270	2L	15075606	15075610	2L_15075606_15075610	205.177169960022	3.79468756227505	0.885926202411078	4.283299841395	1.84141752734975e-05	0.000873008213897253	4
2L	15074776	15096915	FBgn0028879	CG15270	2L	15087663	15087667	2L_15087663_15087667	134.439251061106	-3.68229256426941	0.491342247775171	-7.49435364238078	6.66258647317237e-14	7.45624094435332e-11	4
2L	15074776	15096915	FBgn0028879	CG15270	2L	15088260	15088264	2L_15088260_15088264	311.878515219236	-0.890837750419882	0.242901203393279	-3.66749006581714	0.00024494306385422	0.00543416932951502	4
2L	15074776	15096915	FBgn0028879	CG15270	2L	15094355	15094359	2L_15094355_15094359	109.703214883169	1.83441595098551	0.681027839630104	2.69359906341253	0.0070685136483647	0.0485078059843226	4
2L	15074776	15096915	FBgn0028879	CG15270	2L	15094569	15094573	2L_15094569_15094573	48.7090966285499	2.43710686264174	0.68282027781147	3.5691776325873	0.000358103565898696	0.007028134501411	4
2L	15074776	15096915	FBgn0028879	CG15270	2L	15094748	15094752	2L_15094748_15094752	19.9294852427526	2.52280990967967	0.776179248218203	3.25029291297214	0.0011528619814118	0.0151402056163281	4
2L	15161882	15200459	FBgn0028888	CG4168	2L	15196392	15196396	2L_15196392_15196396	40.7500753769833	2.06831733479555	0.638056565462758	3.24158929905451	0.00118865187408552	0.0154394953584405	4
2L	15161882	15200459	FBgn0028888	CG4168	2L	15199694	15199698	2L_15199694_15199698	38.9274810300175	1.02048356553204	0.31039493298969	3.28769402162222	0.00101011558677208	0.0138905944893419	4
2L	15256581	15257642	FBgn0259982	l(2)35Cc	2L	15257245	15257249	2L_15257245_15257249	8.22526152361576	-4.13072763893097	1.35483663025643	-3.04887507960951	0.00229699973939422	0.0236780069146099	4
2L	15435747	15436320	FBgn0266155	CR44861	2L	15435802	15435806	2L_15435802_15435806	94.1674354672436	-3.38338326429075	0.479156848866458	-7.06111844648536	1.65167726657258e-12	1.25288506186905e-09	4
2L	15435747	15436320	FBtr0343731	CR44861-RA	2L	15435802	15435806	2L_15435802_15435806	94.1674354672436	-3.38338326429075	0.479156848866458	-7.06111844648536	1.65167726657258e-12	1.25288506186905e-09	4
2L	15499127	15505018	FBgn0002524	lace	2L	15499904	15499908	2L_15499904_15499908	122.520236771011	1.02882598621778	0.265765949636231	3.87117306647443	0.000108312855249758	0.00310023963843912	4
2L	15499127	15505018	FBgn0002524	lace	2L	15502905	15502909	2L_15502905_15502909	229.786466756081	-1.03426302112564	0.337083329621324	-3.06827104825242	0.00215301237722866	0.0227088618786481	4
2L	15550372	15552029	FBgn0028880	CG15256	2L	15550907	15550911	2L_15550907_15550911	91.2979723717999	-2.19733635903975	0.413410647020689	-5.31514215919501	1.06574091187001e-07	1.57752410990467e-05	4
2L	15552723	15583978	FBgn0028370	kek3	2L	15553455	15553459	2L_15553455_15553459	221.64986223541	-1.40479693298633	0.512680069362697	-2.74010443732014	0.00614196644088087	0.044361233839377	4
2L	15552723	15583978	FBgn0028370	kek3	2L	15555689	15555693	2L_15555689_15555693	168.004431380172	-1.20142729202617	0.432673393785758	-2.77675334162346	0.00549048279196576	0.0413254168801201	4
2L	15552723	15583978	FBgn0028370	kek3	2L	15557841	15557845	2L_15557841_15557845	327.050701490958	-1.4519421866691	0.423679405408213	-3.42698315786711	0.000610326923039892	0.0099846363960359	4
2L	15552723	15583978	FBgn0028370	kek3	2L	15558225	15558229	2L_15558225_15558229	486.815734543663	-1.15621872565029	0.379876677104951	-3.04366863073	0.00233712416220432	0.0239390232194663	4
2L	15552723	15583978	FBgn0028370	kek3	2L	15570239	15570243	2L_15570239_15570243	99.2548465777092	1.50421067913104	0.359086711723661	4.18899009632142	2.80198626604285e-05	0.00118021080252948	4
2L	15552723	15583978	FBgn0028370	kek3	2L	15572623	15572627	2L_15572623_15572627	339.8019017398	-1.03736450667043	0.354807471896608	-2.92373917923782	0.0034585440611219	0.0309043678638629	4
2L	15552723	15583978	FBgn0028370	kek3	2L	15580815	15580819	2L_15580815_15580819	1234.21780103167	-1.53339866709123	0.339094860564097	-4.52203452609209	6.12480661126857e-06	0.00038568471576725	4
2L	15552723	15583978	FBgn0028370	kek3	2L	15581160	15581164	2L_15581160_15581164	1172.74472826471	-1.53720635825504	0.327426491838909	-4.69481363472366	2.66849895833462e-06	0.000203782519595417	4
2L	15552723	15583978	FBgn0028370	kek3	2L	15582129	15582133	2L_15582129_15582133	93.0229426382271	1.44247455662087	0.52405101574556	2.75254605616723	0.0059133828077699	0.0432751002005245	4
2L	15552723	15583978	FBgn0028370	kek3	2L	15582559	15582563	2L_15582559_15582563	92.9698956233494	1.81751223950212	0.540855977739402	3.36043663065113	0.000778193803989398	0.0116844938434316	4
2L	15644183	15718272	FBgn0028863	CG4587	2L	15651900	15651904	2L_15651900_15651904	507.862015273137	-0.594485445605127	0.187778100561122	-3.16589338069069	0.00154607451750996	0.0183517023014438	4
2L	15766133	15768349	FBgn0001990	wek	2L	15767261	15767265	2L_15767261_15767265	439.254595761213	-0.838193440170488	0.260161593354334	-3.22181852195566	0.00127379788774298	0.0161342991451398	4
2L	16049965	16081684	FBgn0013433	beat-Ia	2L	16059280	16059284	2L_16059280_16059284	65.0633451471664	1.49512198720872	0.456805103619489	3.27299755489188	0.00106413398115713	0.0143750600293566	4
2L	16049965	16081684	FBgn0013433	beat-Ia	2L	16060179	16060183	2L_16060179_16060183	335.950468227332	-1.39300077838836	0.373426432531331	-3.73032184397253	0.000191235327917214	0.00457861980211594	4
2L	16049965	16081684	FBgn0013433	beat-Ia	2L	16060655	16060659	2L_16060655_16060659	566.274641428164	-1.82746067734328	0.349539273841633	-5.22819841461151	1.71169762440952e-07	2.30533246593706e-05	4
2L	16049965	16081684	FBgn0013433	beat-Ia	2L	16061286	16061290	2L_16061286_16061290	263.003215319664	-1.06613316540294	0.358485081372517	-2.9739959088983	0.00293948994227654	0.0278349788637565	4
2L	16165831	16190540	FBgn0001991	Ca-alpha1D	2L	16168271	16168275	2L_16168271_16168275	60.6974562859554	2.2805428905503	0.720233522038933	3.16639370532801	0.00154341742246845	0.018328086331709	4
2L	16165831	16190540	FBgn0001991	Ca-alpha1D	2L	16170260	16170264	2L_16170260_16170264	314.199796856717	-1.31484125150595	0.296326185907115	-4.43714161636088	9.1161321924956e-06	0.000516621367689857	4
2L	16165831	16190540	FBgn0001991	Ca-alpha1D	2L	16170623	16170627	2L_16170623_16170627	308.782475478107	-1.07673203910682	0.329375946084285	-3.26900628873272	0.00107925902786225	0.0145034065153981	4
2L	16165831	16190540	FBgn0001991	Ca-alpha1D	2L	16172147	16172151	2L_16172147_16172151	143.983611990765	-1.17089638872946	0.271725368335635	-4.30911694370459	1.63907686010197e-05	0.000802067799048017	4
2L	16165831	16190540	FBgn0001991	Ca-alpha1D	2L	16172539	16172543	2L_16172539_16172543	139.081548305472	-1.28473281834639	0.287478495872201	-4.4689701553104	7.8597094994447e-06	0.000461964329137875	4
2L	16231475	16241527	FBgn0261999	CG42817	2L	16237199	16237203	2L_16237199_16237203	16.9266917958272	1.96667210747964	0.618289791605552	3.18082577810748	0.00146855917705367	0.017743004573113	4
2L	16231475	16241527	FBgn0261999	CG42817	2L	16237427	16237431	2L_16237427_16237431	19.1920531567082	1.77244493350791	0.574380380250458	3.0858382257678	0.00202979224614056	0.0218874469458963	4
2L	16245835	16257606	FBgn0024734	PRL-1	2L	16248865	16248869	2L_16248865_16248869	62.8653281626991	1.45125341514298	0.508667578208321	2.85304878336208	0.00433019736097872	0.0355328765394829	4
2L	16245835	16257606	FBgn0024734	PRL-1	2L	16252517	16252521	2L_16252517_16252521	77.1400992792114	1.51432693251522	0.483657449945497	3.13099060644237	0.00174217732991566	0.0198399919931448	4
2L	16263556	16287730	FBgn0001994	crp	2L	16286391	16286395	2L_16286391_16286395	19.4518514678323	5.11468109194833	1.34373977194692	3.80630327294529	0.000141059397425869	0.0037275886763225	4
2L	16293069	16293721	FBgn0266204	CR44899	2L	16293572	16293576	2L_16293572_16293576	68.9301322716289	-1.92283602316968	0.338567655888143	-5.6793258001141	1.35226690272945e-08	2.83715065489673e-06	4
2L	16293069	16293721	FBtr0343813	CR44899-RA	2L	16293572	16293576	2L_16293572_16293576	68.9301322716289	-1.92283602316968	0.338567655888143	-5.6793258001141	1.35226690272945e-08	2.83715065489673e-06	4
2L	16301656	16302954	FBgn0028894	GMF	2L	16302313	16302317	2L_16302313_16302317	32.8724903434397	1.27937412604989	0.460905972506558	2.77578118394135	0.00550692574453201	0.0414104621100514	4
2L	16305801	16307298	FBgn0015338	CG5861	2L	16306829	16306833	2L_16306829_16306833	103.690566299679	1.1152580537371	0.377117784914997	2.9573202281841	0.00310325646409567	0.0288311032762107	4
2L	16309292	16310726	FBgn0000339	cni	2L	16310099	16310103	2L_16310099_16310103	27.0551627084761	2.81502167214904	0.635958046496684	4.42642669222634	9.58069210320766e-06	0.000536458569451406	4
2L	16313036	16326207	FBgn0000250	cact	2L	16313428	16313432	2L_16313428_16313432	59.0545011751157	1.11094901546489	0.406593894728166	2.73233078476898	0.00628879666624193	0.0450202632428471	4
2L	16313036	16326207	FBgn0000250	cact	2L	16320541	16320545	2L_16320541_16320545	171.234658957158	-1.04793244505765	0.381068700204647	-2.74998299386666	0.00595983577001445	0.0434913434342491	4
2L	16313036	16326207	FBgn0000250	cact	2L	16323578	16323582	2L_16323578_16323582	71.8221409561941	1.35531462182926	0.473644494266211	2.86145967753508	0.0042169514151927	0.0349599462837973	4
2L	16328059	16329132	FBgn0001995	mRpL4	2L	16328305	16328309	2L_16328305_16328309	35.197386161104	1.86480810973206	0.644151727889876	2.89498270204263	0.00379179426999253	0.0327089577198207	4
2L	16328059	16329132	FBgn0001995	mRpL4	2L	16328514	16328518	2L_16328514_16328518	32.915538583493	1.64330434783853	0.554938592962539	2.96123637584071	0.00306406679067742	0.0285915410188305	4
2L	16340392	16342324	FBgn0265578	CG44405	2L	16342086	16342090	2L_16342086_16342090	54.9809679102886	-1.42285129097979	0.384391195427708	-3.70157097223989	0.000214268702821567	0.00495448480968791	4
2L	16342430	16352628	FBgn0000307	chif	2L	16349290	16349294	2L_16349290_16349294	80.2344286103064	-1.05950355831201	0.351029364281569	-3.01827615043098	0.00254217134574192	0.0252729476150465	4
2L	16342430	16352628	FBgn0087041	CG42231	2L	16349290	16349294	2L_16349290_16349294	80.2344286103064	-1.05950355831201	0.351029364281569	-3.01827615043098	0.00254217134574192	0.0252729476150465	4
2L	16508078	16532877	FBgn0032587	CG5953	2L	16509919	16509923	2L_16509919_16509923	32.5577587148942	1.18769654674076	0.43157629323675	2.75199672770077	0.0059233112777413	0.0433184488909525	4
2L	16508078	16532877	FBgn0032587	CG5953	2L	16523724	16523728	2L_16523724_16523728	27.8669112801453	-5.25733851777425	1.29473566295513	-4.06054970771008	4.89573124103472e-05	0.00177432220656054	4
2L	16545016	16663218	FBgn0259735	CG42389	2L	16605048	16605052	2L_16605048_16605052	36.3914052151165	-1.94210063971402	0.536467443813982	-3.62016495522408	0.000294415260530664	0.00616249686145053	4
2L	16545016	16663218	FBgn0259735	CG42389	2L	16605831	16605835	2L_16605831_16605835	45.7130982053031	-1.71226443346756	0.470122283213966	-3.64216820730504	0.00027035131671742	0.00582440918553748	4
2L	16545016	16663218	FBgn0259735	CG42389	2L	16661642	16661646	2L_16661642_16661646	43.7987672321435	1.67268931534432	0.490889250841925	3.40746779945882	0.000655686445635345	0.010478813591868	4
2L	16605822	16607321	FBgn0051815	CG31815	2L	16605831	16605835	2L_16605831_16605835	45.7130982053031	-1.71226443346756	0.470122283213966	-3.64216820730504	0.00027035131671742	0.00582440918553748	4
2L	16663454	16676701	FBgn0032593	Trpgamma	2L	16664962	16664966	2L_16664962_16664966	35.0823460703183	1.19607643346974	0.438860683706218	2.72541259191587	0.00642211783552914	0.045644901190613	4
2L	16663454	16676701	FBgn0032593	Trpgamma	2L	16672101	16672105	2L_16672101_16672105	316.339739569986	-0.842729945665531	0.253225935182419	-3.32797643755742	0.000874792649839951	0.0126501768956228	4
2L	16704286	16716195	FBgn0062978	CG31808	2L	16712129	16712133	2L_16712129_16712133	80.1591890296727	1.8023066958616	0.599610766853454	3.00579441780119	0.0026488802104687	0.0259546580622462	4
2L	16715891	16719635	FBgn0086907	Cyt-c-d	2L	16717894	16717898	2L_16717894_16717898	295.395971883803	-0.888103685613258	0.325594497135853	-2.72763727097851	0.00637897101132167	0.0454370033521764	4
2L	16719932	16722644	FBgn0000409	Cyt-c-p	2L	16722303	16722307	2L_16722303_16722307	33.8561576796671	-1.44739782678658	0.514657221152124	-2.81235309114365	0.00491804834731586	0.0384766863459524	4
2L	16719932	16722644	FBgn0000409	Cyt-c-p	2L	16722340	16722344	2L_16722340_16722344	97.5596668330927	-1.61637312545096	0.385605714016137	-4.19177690241207	2.76778103097007e-05	0.00117028168760077	4
2L	16719932	16722644	FBgn0000409	Cyt-c-p	2L	16722345	16722349	2L_16722345_16722349	313.309685704961	-2.15921058509324	0.330459774161289	-6.53395890792864	6.40535264242697e-11	3.14056076002877e-08	4
2L	16722883	16727826	FBgn0027779	VhaSFD	2L	16727426	16727430	2L_16727426_16727430	212.040375090575	-1.04383964703047	0.308879196291954	-3.37944303003117	0.000726328590543314	0.0111940633835825	4
2L	16728035	16729681	FBgn0263746	CR43671	2L	16728678	16728682	2L_16728678_16728682	48.9123756581623	-1.254605053859	0.342615469520345	-3.66184590443457	0.000250404470214057	0.00552244089824151	4
2L	16728035	16729681	FBgn0263746	CR43671	2L	16729113	16729117	2L_16729113_16729117	48.9946630511466	-1.81025438261879	0.413619771305117	-4.37661472735404	1.205367586878e-05	0.000637238832611651	4
2L	16731180	16732133	FBgn0032596	Prosbeta4	2L	16731483	16731487	2L_16731483_16731487	82.4906408542322	1.2038639261706	0.445327938509717	2.7033200077213	0.00686506177310891	0.0476134005396876	4
2L	16743405	16753704	FBgn0032600	CG17912	2L	16743485	16743489	2L_16743485_16743489	277.764397066948	-0.71926132787819	0.26140910899698	-2.75147767665012	0.0059327063201613	0.0433592971588934	4
2L	16743405	16753704	FBgn0032600	CG17912	2L	16745025	16745029	2L_16745025_16745029	137.839038858288	1.33771169295623	0.411399044640557	3.25161594413763	0.0011475096207034	0.0150971726684768	4
2L	16827078	16832093	FBgn0051739	CG31739	2L	16827250	16827254	2L_16827250_16827254	249.429268762622	-0.946973114306443	0.34267735845797	-2.76345399231444	0.00571931546565125	0.0424063198372593	4
2L	16827078	16832093	FBgn0051739	CG31739	2L	16827719	16827723	2L_16827719_16827723	451.764740012293	-0.860766623099503	0.248380035186632	-3.4655225910276	0.000529202065013733	0.00910637689809607	4
2L	16842300	16848716	FBgn0032614	CG13284	2L	16844085	16844089	2L_16844085_16844089	107.94029107201	-1.08981990807918	0.360186285602523	-3.0257118375735	0.00248048578950416	0.0248780273910628	4
2L	16888490	16917052	FBgn0261671	tweek	2L	16902685	16902689	2L_16902685_16902689	30.0302820060052	1.62919497608427	0.52489100791048	3.10387290224284	0.00191005364206576	0.0210195179084796	4
2L	16888490	16917052	FBgn0261671	tweek	2L	16908641	16908645	2L_16908641_16908645	206.369450022779	-0.884678950201503	0.297008322015585	-2.97863354197557	0.00289536829986579	0.0275520359333374	4
2L	16888490	16917052	FBgn0261671	tweek	2L	16909130	16909134	2L_16909130_16909134	185.942350863312	-1.28436496213468	0.314908830831683	-4.07852951834549	4.53214487274672e-05	0.00167813086501804	4
2L	16908229	16910418	FBgn0026150	ApepP	2L	16908641	16908645	2L_16908641_16908645	206.369450022779	-0.884678950201503	0.297008322015585	-2.97863354197557	0.00289536829986579	0.0275520359333374	4
2L	16908229	16910418	FBgn0026150	ApepP	2L	16909130	16909134	2L_16909130_16909134	185.942350863312	-1.28436496213468	0.314908830831683	-4.07852951834549	4.53214487274672e-05	0.00167813086501804	4
2L	16973091	16993984	FBgn0053179	beat-IIIb	2L	16979122	16979126	2L_16979122_16979126	33.4536117800435	1.67362577901351	0.604189410544042	2.77003494236435	0.00560502792252081	0.0418914016208791	4
2L	16973091	16993984	FBgn0053179	beat-IIIb	2L	16991437	16991441	2L_16991437_16991441	90.5065107292634	-0.916096979911803	0.316319293786933	-2.89611477360236	0.00377814191181197	0.0326364394467018	4
2L	17131024	17173118	FBgn0083942	CG34106	2L	17137250	17137254	2L_17137250_17137254	36.3162308599142	2.58815356042064	0.819505314149589	3.15819008825635	0.00158752004756479	0.0186907511983044	4
2L	17131024	17173118	FBgn0083942	CG34106	2L	17138340	17138344	2L_17138340_17138344	28.6278907080841	2.4654067221713	0.691447875969133	3.56557132917038	0.000363064396569731	0.00709427936051346	4
2L	17131024	17173118	FBgn0083942	CG34106	2L	17170147	17170151	2L_17170147_17170151	95.3543663819064	-2.32096374777257	0.493314561818566	-4.70483526619713	2.54071021937283e-06	0.000196245684056812	4
2L	17131024	17173118	FBgn0265607	beat-IIIa	2L	17137250	17137254	2L_17137250_17137254	36.3162308599142	2.58815356042064	0.819505314149589	3.15819008825635	0.00158752004756479	0.0186907511983044	4
2L	17131024	17173118	FBgn0265607	beat-IIIa	2L	17138340	17138344	2L_17138340_17138344	28.6278907080841	2.4654067221713	0.691447875969133	3.56557132917038	0.000363064396569731	0.00709427936051346	4
2L	17131024	17173118	FBgn0265607	beat-IIIa	2L	17170147	17170151	2L_17170147_17170151	95.3543663819064	-2.32096374777257	0.493314561818566	-4.70483526619713	2.54071021937283e-06	0.000196245684056812	4
2L	17187637	17260734	FBgn0032629	beat-IIIc	2L	17252390	17252394	2L_17252390_17252394	15.2200226289928	2.01199070251555	0.662963233664214	3.03484507186805	0.00240659276071919	0.0243869398235606	4
2L	17367511	17384115	FBgn0032633	Lrch	2L	17383681	17383685	2L_17383681_17383685	34.7239056125152	-2.66595373888622	0.821758127628462	-3.24420732725818	0.00117777984502557	0.0153466509240485	4
2L	17413248	17433161	FBgn0011274	Dif	2L	17418006	17418010	2L_17418006_17418010	349.590710571817	-0.996869006568842	0.301037265193452	-3.3114471921881	0.000928147558759204	0.0131661579806845	4
2L	17436830	17450364	FBgn0260632	dl	2L	17442412	17442416	2L_17442412_17442416	5.03186008067058	4.73687381240749	1.50988411685879	3.13724328875134	0.00170544547650547	0.0195758345551748	4
2L	17436830	17450364	FBgn0260632	dl	2L	17447539	17447543	2L_17447539_17447543	4.81084192015082	4.43265435947398	1.47137638348403	3.0125903944292	0.00259028278721325	0.0255884627125871	4
2L	17459605	17473215	FBgn0000183	BicD	2L	17470791	17470795	2L_17470791_17470795	169.708977215574	-1.14806648139954	0.287058785730497	-3.99941244953705	6.34999326253416e-05	0.00213374137413636	4
2L	17459605	17473215	FBgn0000183	BicD	2L	17471286	17471290	2L_17471286_17471290	150.372467154897	-1.26817700974707	0.34160358615109	-3.71242299893818	0.000205284525291442	0.00480822405160333	4
2L	17478442	17481029	FBgn0024689	fws	2L	17478651	17478655	2L_17478651_17478655	36.0375322202643	2.26881073316848	0.568748261056389	3.98912996930207	6.63160808005553e-05	0.00220025930982087	4
2L	17647053	17778340	FBgn0015609	CadN	2L	17731467	17731471	2L_17731467_17731471	106.036469447473	1.00778259390549	0.361407911549016	2.78849068241499	0.00529542706805084	0.0403896504947959	4
2L	17647053	17778340	FBgn0015609	CadN	2L	17732108	17732112	2L_17732108_17732112	119.253227249135	1.08451694692263	0.404926241752034	2.67830739304556	0.0073995275454327	0.0499826919913748	4
2L	17647053	17778340	FBgn0015609	CadN	2L	17733799	17733803	2L_17733799_17733803	47.1853996106151	1.35775822864225	0.419635256907144	3.2355675703929	0.00121401147758042	0.0156550229529132	4
2L	17647053	17778340	FBgn0015609	CadN	2L	17739672	17739676	2L_17739672_17739676	9.76431475018016	2.88104634981616	0.997611369580078	2.887944582096	0.003877681847514	0.0331505135856736	4
2L	17786971	17875247	FBgn0262018	CadN2	2L	17804681	17804685	2L_17804681_17804685	34.8376531994982	2.54450140978054	0.706218211781057	3.60299602493031	0.00031457034110197	0.00644226428744231	4
2L	17962625	17982472	FBgn0023096	btv	2L	17969439	17969443	2L_17969439_17969443	242.695259593148	-1.03580467813166	0.321082808880501	-3.22597364132678	0.00125544918515082	0.0159927987567239	4
2L	17963379	17974868	FBgn0032656	CG5674	2L	17969439	17969443	2L_17969439_17969443	242.695259593148	-1.03580467813166	0.321082808880501	-3.22597364132678	0.00125544918515082	0.0159927987567239	4
2L	18138675	18152417	FBgn0041184	Socs36E	2L	18140627	18140631	2L_18140627_18140631	132.005158457757	-0.880216311299573	0.307286779660485	-2.86447829702308	0.00417696776796186	0.0347786602623573	4
2L	18159811	18275770	FBgn0261804	CG42750	2L	18180681	18180685	2L_18180681_18180685	28.9145882518924	1.25120103744355	0.433729732622529	2.88474813538426	0.0039172691802327	0.0333974229876877	4
2L	18159811	18275770	FBgn0261804	CG42750	2L	18183331	18183335	2L_18183331_18183335	284.807115627889	-1.67126934939222	0.370750527990681	-4.50780032182242	6.55031769345035e-06	0.000404334277726501	4
2L	18159811	18275770	FBgn0261804	CG42750	2L	18183837	18183841	2L_18183837_18183841	285.104970298377	-1.31688994650231	0.342341738516613	-3.84671162858632	0.000119713730427516	0.00332521002687977	4
2L	18159811	18275770	FBgn0261804	CG42750	2L	18184977	18184981	2L_18184977_18184981	35.5816255027168	3.058490795106	0.774107407733435	3.95099021731516	7.78285060866767e-05	0.00246362167592788	4
2L	18159811	18275770	FBgn0261804	CG42750	2L	18186700	18186704	2L_18186700_18186704	43.4006669278958	1.77190954508134	0.53943192755771	3.28476950391813	0.00102065832600655	0.0139724784265307	4
2L	18159811	18275770	FBgn0261804	CG42750	2L	18187356	18187360	2L_18187356_18187360	32.7417240002876	2.65397623576516	0.573212190221572	4.63000662065347	3.65654041195705e-06	0.000259835094353545	4
2L	18159811	18275770	FBgn0261804	CG42750	2L	18227032	18227036	2L_18227032_18227036	28.3908743458806	4.69317802863074	0.928669340574266	5.05365884667689	4.3342551556738e-07	4.91893612401353e-05	4
2L	18180884	18185007	FBgn0267486	Ptp36E	2L	18183331	18183335	2L_18183331_18183335	284.807115627889	-1.67126934939222	0.370750527990681	-4.50780032182242	6.55031769345035e-06	0.000404334277726501	4
2L	18180884	18185007	FBgn0267486	Ptp36E	2L	18183837	18183841	2L_18183837_18183841	285.104970298377	-1.31688994650231	0.342341738516613	-3.84671162858632	0.000119713730427516	0.00332521002687977	4
2L	18180884	18185007	FBgn0267486	Ptp36E	2L	18184977	18184981	2L_18184977_18184981	35.5816255027168	3.058490795106	0.774107407733435	3.95099021731516	7.78285060866767e-05	0.00246362167592788	4
2L	18320102	18393441	FBgn0000636	Fas3	2L	18321256	18321260	2L_18321256_18321260	28.3375643424503	1.82010186157047	0.395574044998462	4.60116603852901	4.20132347329615e-06	0.000289338290089123	4
2L	18454649	18455419	FBgn0032680	Ntf-2r	2L	18454724	18454728	2L_18454724_18454728	173.963480127834	1.20935728471811	0.396320274646144	3.05146459084863	0.00227727906826336	0.0235439278094402	4
2L	18454649	18455419	FBgn0032680	Ntf-2r	2L	18455020	18455024	2L_18455020_18455024	123.185995434107	1.29366075344867	0.429701690519645	3.01060196408402	0.00260730390913036	0.0257006553747614	4
2L	18455717	18473132	FBgn0263049	let-7-C	2L	18461385	18461389	2L_18461385_18461389	48.2880910615865	2.08111104267126	0.661191913512272	3.14751436026544	0.0016466501747571	0.0191341716353811	4
2L	18455717	18473132	FBgn0263049	let-7-C	2L	18467229	18467233	2L_18467229_18467233	21.4613550099022	5.24660031762029	1.05296618135836	4.98268644378683	6.27075207621986e-07	6.51250092030683e-05	4
2L	18455717	18473132	FBtr0306973	let-7-C-RA	2L	18461385	18461389	2L_18461385_18461389	48.2880910615865	2.08111104267126	0.661191913512272	3.14751436026544	0.0016466501747571	0.0191341716353811	4
2L	18455717	18473132	FBtr0306973	let-7-C-RA	2L	18467229	18467233	2L_18467229_18467233	21.4613550099022	5.24660031762029	1.05296618135836	4.98268644378683	6.27075207621986e-07	6.51250092030683e-05	4
2L	18472964	18484513	FBgn0032681	CG10283	2L	18475209	18475213	2L_18475209_18475213	45.1347231894244	2.09519284834069	0.51642028622463	4.0571466772886	4.96758864029257e-05	0.00178907236255343	4
2L	18532025	18590342	FBgn0085370	Pde11	2L	18534383	18534387	2L_18534383_18534387	103.815295881777	-1.00379904482135	0.252907280850672	-3.96903972651557	7.21628516282028e-05	0.00233825628456775	4
2L	18532025	18590342	FBgn0085370	Pde11	2L	18566194	18566198	2L_18566194_18566198	56.1664663499041	1.61637412895489	0.570756384034395	2.83198607001036	0.00462598639231718	0.0370070382874973	4
2L	18532025	18590342	FBgn0085370	Pde11	2L	18575967	18575971	2L_18575967_18575971	20.6310356098089	1.64775948842159	0.469409442779723	3.51028193779822	0.000447631793331373	0.00813580808906494	4
2L	18532025	18590342	FBgn0085370	Pde11	2L	18577468	18577472	2L_18577468_18577472	26.5265305447563	-1.9225847988042	0.502334624988681	-3.82729898192369	0.000129557111668812	0.00351214327791825	4
2L	18532025	18590342	FBgn0085370	Pde11	2L	18581018	18581022	2L_18581018_18581022	250.598025477618	-1.73043670382554	0.433747200953819	-3.98950517725595	6.62112741657034e-05	0.00219850324985226	4
2L	18617256	18661776	FBgn0032694	MESR3	2L	18620179	18620183	2L_18620179_18620183	121.770158409758	1.78316710725712	0.64941889202178	2.74578878003646	0.00603656143135397	0.0438576760801174	4
2L	18617256	18661776	FBgn0032694	MESR3	2L	18654414	18654418	2L_18654414_18654418	375.934177715452	-0.783733383718084	0.269252453190548	-2.91077527588371	0.00360533222451905	0.0317141141052438	4
2L	18677221	18683715	FBgn0086909	CG31751	2L	18677842	18677846	2L_18677842_18677846	67.7626234338291	1.75011988903179	0.569757120212083	3.0716946343388	0.00212847348534293	0.0225501085454289	4
2L	18677221	18683715	FBgn0086909	CG31751	2L	18682934	18682938	2L_18682934_18682938	67.6695120046278	-0.792427266442561	0.277948315430054	-2.85098783641298	0.00435836366949316	0.0356853894623816	4
2L	18683720	18688800	FBgn0005617	msl-1	2L	18688460	18688464	2L_18688460_18688464	23.229210041907	3.65938257250946	0.942330137528692	3.88333390472512	0.000103033922701517	0.00299621974890251	4
2L	18690904	18695602	FBgn0032699	CG10383	2L	18694662	18694666	2L_18694662_18694666	295.36083819621	-0.96881417196097	0.33800632728139	-2.86626046249849	0.00415352356576117	0.0346507499564796	4
2L	18695664	18698571	FBgn0032700	CG10338	2L	18697555	18697559	2L_18697555_18697559	16.8798669172093	6.01729158665081	1.34577412267041	4.47124928714688	7.7763987612529e-06	0.00045857967402016	4
2L	18703473	18704454	FBgn0032703	CG10343	2L	18704189	18704193	2L_18704189_18704193	283.523130228257	-1.1912781774327	0.349480467408267	-3.40871175510084	0.000652704061631747	0.0104518965080084	4
2L	18704570	18705703	FBgn0032704	Jwa	2L	18704688	18704692	2L_18704688_18704692	280.138261890023	-1.05327619125401	0.342874806336627	-3.07189729833906	0.00212702894254462	0.0225393250452386	4
2L	18706010	18708688	FBgn0025608	Faf2	2L	18706342	18706346	2L_18706342_18706346	67.675319020551	1.98238824650626	0.681280392703855	2.9097978860636	0.00361662553460359	0.031753017939061	4
2L	18706010	18708688	FBgn0025608	Faf2	2L	18707560	18707564	2L_18707560_18707564	11.3357112006589	3.20304157932313	1.10022569939031	2.91125864547437	0.00359975896315065	0.0316839606048855	4
2L	18708846	18711297	FBgn0032705	Grip71	2L	18709516	18709520	2L_18709516_18709520	14.9663169789195	1.90392011790634	0.656051475795397	2.90208952826152	0.00370682586695316	0.0322516815222542	4
2L	18845184	18855110	FBgn0032719	CG17321	2L	18850279	18850283	2L_18850279_18850283	353.875947018377	-0.7634850254552	0.271199600674848	-2.81521441608084	0.00487446994959986	0.0382725253579342	4
2L	18845184	18855110	FBgn0032719	CG17321	2L	18850864	18850868	2L_18850864_18850868	403.602175694396	-0.772436125182275	0.278949222442504	-2.76909223269653	0.00562127196159833	0.0419700608576499	4
2L	18845184	18855110	FBgn0032719	CG17321	2L	18852678	18852682	2L_18852678_18852682	71.1699768356157	1.88530108487615	0.591366101021352	3.18804388959738	0.00143238793024816	0.0174538577913409	4
2L	18845184	18855110	FBgn0032719	CG17321	2L	18853147	18853151	2L_18853147_18853151	91.2500200813593	1.49430514793117	0.524899730053577	2.84683923876022	0.00441556546108241	0.0359825691013737	4
2L	18845184	18855110	FBgn0032719	CG17321	2L	18853405	18853409	2L_18853405_18853409	296.064120900843	-1.01453651817504	0.320386990359346	-3.16659711131572	0.00154233838868175	0.0183169381190146	4
2L	18845184	18855110	FBgn0032719	CG17321	2L	18853929	18853933	2L_18853929_18853933	323.772589098989	-1.24525421364564	0.34544327761163	-3.60480082940168	0.000312392408941238	0.00641028606684847	4
2L	18855126	18859248	FBgn0032721	CG10602	2L	18855573	18855577	2L_18855573_18855577	3.4957750121176	4.45161746778782	1.51955084957975	2.92956136941319	0.00339440778030223	0.0305357214073732	4
2L	18957732	18968744	FBgn0015772	Nak	2L	18958820	18958824	2L_18958820_18958824	258.609229841183	-0.82244838122384	0.264462428282977	-3.10988742924123	0.00187158657418819	0.0207463663242826	4
2L	18957732	18968744	FBgn0015772	Nak	2L	18964185	18964189	2L_18964185_18964189	386.740785488223	-0.834049340350544	0.283128329383638	-2.94583499350363	0.00322084168853891	0.0295196247725368	4
2L	18957732	18968744	FBgn0015772	Nak	2L	18964912	18964916	2L_18964912_18964916	356.689512186136	-1.04572444680863	0.312405886151354	-3.34732632502962	0.000815950976088604	0.012068192923051	4
2L	18974710	18978187	FBgn0032730	CG10431	2L	18974923	18974927	2L_18974923_18974927	378.074802539735	-0.596700652528451	0.222576535575513	-2.68087851662158	0.00734291676583522	0.0497213146817162	4
2L	18977519	18987280	FBgn0032731	Swip-1	2L	18979262	18979266	2L_18979262_18979266	102.011106407983	1.19265820879574	0.245310833698988	4.86182444864708	1.16308750893927e-06	0.000105897399153929	4
2L	18988268	18990233	FBgn0032733	CG15170	2L	18989570	18989574	2L_18989570_18989574	27.290042845342	5.66613390236441	1.34891622174783	4.2005083866681	2.66316302330699e-05	0.00113864933484424	4
2L	19010866	19011532	FBgn0028569	robl37BC	2L	19011362	19011366	2L_19011362_19011366	520.486335122196	-1.25808208865317	0.362280859316924	-3.472670598787	0.000515307392303549	0.00893939761245953	4
2L	19034444	19041541	FBgn0086442	mib2	2L	19034809	19034813	2L_19034809_19034813	93.575551126287	1.79293975624783	0.486859162531998	3.6826661470708	0.000230807343123911	0.00521702778547014	4
2L	19034444	19041541	FBgn0086442	mib2	2L	19035986	19035990	2L_19035986_19035990	41.4599446761583	1.47614066438959	0.491203228361942	3.00515261129738	0.0026544762556141	0.0259901020932981	4
2L	19034444	19041541	FBgn0086442	mib2	2L	19036251	19036255	2L_19036251_19036255	31.5878258818324	1.43739379084152	0.516938194736678	2.78059119151316	0.00542600179537894	0.041024439895236	4
2L	19045355	19048817	FBgn0263198	Acn	2L	19045783	19045787	2L_19045783_19045787	40.5086692192676	1.57206084786795	0.443959176090317	3.54100316545352	0.000398608796013462	0.00754596112935627	4
2L	19045355	19048817	FBgn0263198	Acn	2L	19046388	19046392	2L_19046388_19046392	77.5839793808622	0.950931056249686	0.351469612085645	2.70558541492903	0.00681841109011243	0.047399201062872	4
2L	19063295	19064726	FBgn0032750	CG10495	2L	19064071	19064075	2L_19064071_19064075	106.267142481135	1.67190599535977	0.466769012038853	3.58187015898262	0.000341143342372341	0.00680048446908799	4
2L	19063295	19064726	FBgn0032750	CG10495	2L	19064336	19064340	2L_19064336_19064340	139.12793496029	1.67356479565479	0.471891890392569	3.54650043734072	0.000390384094435644	0.00744297130773325	4
2L	19121345	19123869	FBgn0002031	l(2)37Cc	2L	19123431	19123435	2L_19123431_19123435	57.8372009178294	1.75313161927344	0.428881816608704	4.08767998871104	4.35708608335178e-05	0.00163363910499189	4
2L	19123998	19126976	FBgn0086444	l(2)37Cb	2L	19124164	19124168	2L_19124164_19124168	65.5182866834607	1.86345952373545	0.529873062883011	3.51680365406096	0.000436776746537322	0.00800493945616595	4
2L	19127260	19129326	FBgn0086445	l(2)37Cd	2L	19127316	19127320	2L_19127316_19127320	265.303617841039	-0.725866722228335	0.246272814313983	-2.94740905223464	0.00320448999439814	0.0294287153987848	4
2L	19133023	19135233	FBgn0086447	l(2)37Cg	2L	19133319	19133323	2L_19133319_19133323	23.7837689971592	3.60703463852213	1.23029317711867	2.93184966445946	0.00336949813256889	0.0303894124518963	4
2L	19133816	19179758	FBgn0010300	brat	2L	19162560	19162564	2L_19162560_19162564	18.0003030008671	3.2121458257525	0.794530218675251	4.04282398611374	5.28112653861896e-05	0.00186735486466974	4
2L	19133816	19179758	FBgn0010300	brat	2L	19163467	19163471	2L_19163467_19163471	36.5227732112508	1.7540882780641	0.603025277750876	2.90881384708513	0.00362802816590193	0.0318128393659797	4
2L	19390370	19398493	FBgn0032775	CG17544	2L	19393597	19393601	2L_19393597_19393601	51.0345383221414	1.4049355508727	0.363661972308264	3.86330069639995	0.000111865166983988	0.00317079501052857	4
2L	19400753	19426596	FBgn0041789	Pax	2L	19400892	19400896	2L_19400892_19400896	197.638586750339	-0.757696470554639	0.263407064640049	-2.87652296490243	0.00402082936468192	0.0339442348555096	4
2L	19400753	19426596	FBgn0041789	Pax	2L	19402306	19402310	2L_19402306_19402310	14.5981385759142	5.1383556488801	1.32792003253304	3.86947671771962	0.000109069195730556	0.00311663800033233	4
2L	19400753	19426596	FBgn0041789	Pax	2L	19405597	19405601	2L_19405597_19405601	177.525652940309	-1.06765029283218	0.284593480165956	-3.75149245235553	0.000175785045952715	0.00432042733978169	4
2L	19424050	19430270	FBgn0032780	CG13085	2L	19427227	19427231	2L_19427227_19427231	40.6478022285606	2.95273297050609	0.668233228657385	4.41871616656765	9.92889401541243e-06	0.000551010563945383	4
2L	19424050	19429224	FBgn0032779	CG16771	2L	19427227	19427231	2L_19427227_19427231	40.6478022285606	2.95273297050609	0.668233228657385	4.41871616656765	9.92889401541243e-06	0.000551010563945383	4
2L	19435850	19442727	FBgn0032783	CG10237	2L	19441500	19441504	2L_19441500_19441504	89.6434457340822	-0.973290199450659	0.335880421136171	-2.89772829317751	0.00375876067530952	0.0325403360790419	4
2L	19441959	19447317	FBgn0003346	RanGAP	2L	19443249	19443253	2L_19443249_19443253	13.3906583729472	2.04947221831427	0.697722695876368	2.93737358756841	0.00331005089102865	0.0300640368515003	4
2L	19441959	19447317	FBgn0003346	RanGAP	2L	19444975	19444979	2L_19444975_19444979	654.358840065381	-0.842084291947256	0.313800099417571	-2.68350549764072	0.00728547773733842	0.0494760849190003	4
2L	19442833	19444750	FBgn0024230	Hs2st	2L	19443249	19443253	2L_19443249_19443253	13.3906583729472	2.04947221831427	0.697722695876368	2.93737358756841	0.00331005089102865	0.0300640368515003	4
2L	19491647	19493253	FBgn0032793	CG10189	2L	19492151	19492155	2L_19492151_19492155	31.1941061276633	1.39181833539987	0.513432441958334	2.71081104670987	0.00671188627003569	0.046917002511158	4
2L	19502335	19508764	FBgn0032796	CG10188	2L	19504012	19504016	2L_19504012_19504016	322.557879254614	-1.00995323522732	0.320254379935076	-3.15359694825117	0.00161271651340145	0.0188929251255935	4
2L	19502335	19508764	FBgn0032796	CG10188	2L	19504394	19504398	2L_19504394_19504398	378.079115602364	-0.871507943269446	0.297794642614064	-2.92654003315601	0.00342755389662409	0.0307242577729641	4
2L	19518824	19525453	FBgn0032798	CG10132	2L	19520021	19520025	2L_19520021_19520025	60.6741533113207	2.26004071687278	0.672658060825707	3.35986565610842	0.00077980382231119	0.0116980483274089	4
2L	19518824	19525453	FBgn0032798	CG10132	2L	19522704	19522708	2L_19522704_19522708	104.51184458443	-1.08063333914081	0.378848811830098	-2.85241316693224	0.00433886647886929	0.0355864622693748	4
2L	19518824	19525453	FBgn0032798	CG10132	2L	19523004	19523008	2L_19523004_19523008	114.76538858621	-1.11811875218976	0.351964561176138	-3.17679356254905	0.00148912993655072	0.0179026836824656	4
2L	19518824	19525453	FBgn0032798	CG10132	2L	19523091	19523095	2L_19523091_19523095	150.675611827526	-1.05764434660143	0.267576185446258	-3.95268489547196	7.72791736644679e-05	0.00245219476134413	4
2L	19518824	19525453	FBgn0032798	CG10132	2L	19523487	19523491	2L_19523487_19523491	166.508259409444	-1.01818643342827	0.292155454866549	-3.48508445236239	0.000491981736361404	0.00866546192767997	4
2L	19533479	19537363	FBgn0053116	CG33116	2L	19533861	19533865	2L_19533861_19533865	457.953069826815	-0.810938251776162	0.214338791687383	-3.78344137051462	0.000154674772213408	0.00395945176515089	4
2L	19533479	19537363	FBgn0053116	CG33116	2L	19534586	19534590	2L_19534586_19534590	55.4838766266797	1.18370101131334	0.436612376518271	2.71110274232871	0.0067059843608742	0.0468919103680921	4
2L	19533479	19537363	FBgn0053116	CG33116	2L	19534828	19534832	2L_19534828_19534832	119.468063118071	1.71575315327326	0.445008891799424	3.85554802362599	0.000115470658797047	0.00324482822790521	4
2L	19542468	19545548	FBgn0003231	ref(2)P	2L	19542983	19542987	2L_19542983_19542987	230.48833196321	-1.26772363802952	0.339814771215816	-3.73063134805399	0.000191000534173953	0.00457647463470003	4
2L	19542468	19545548	FBgn0003231	ref(2)P	2L	19543480	19543484	2L_19543480_19543484	433.227576432482	-0.934149952762896	0.313341072134244	-2.98125600451983	0.00287068703280408	0.0274018029701556	4
2L	19586623	19732069	FBgn0000464	Lar	2L	19615016	19615020	2L_19615016_19615020	9.4109381992073	3.61573352211786	0.963395648681548	3.75311381888237	0.000174651506182008	0.00430146338584888	4
2L	19586623	19732069	FBgn0000464	Lar	2L	19625491	19625495	2L_19625491_19625495	281.11392480533	-1.28203337574453	0.261935669122028	-4.89445893353021	9.85765576514405e-07	9.27295892714817e-05	4
2L	19586623	19732069	FBgn0000464	Lar	2L	19683740	19683744	2L_19683740_19683744	214.710483411048	-2.03304518309152	0.476048999061255	-4.2706637070986	1.94892099652935e-05	0.000906749663642523	4
2L	19586623	19732069	FBgn0000464	Lar	2L	19702185	19702189	2L_19702185_19702189	580.126920418023	-0.745605554294096	0.262921651435097	-2.83584691570428	0.00457043474334125	0.0367490165695991	4
2L	19586623	19732069	FBgn0000464	Lar	2L	19702581	19702585	2L_19702581_19702585	394.298503364301	-1.2149662413382	0.291640766393656	-4.16596848363181	3.10033534904304e-05	0.00126896919990279	4
2L	19586623	19732069	FBgn0000464	Lar	2L	19715027	19715031	2L_19715027_19715031	259.966082322806	-0.742902665786878	0.274779265128599	-2.70363437153525	0.00685857110691808	0.0475836821138888	4
2L	19586623	19732069	FBgn0000464	Lar	2L	19715669	19715673	2L_19715669_19715673	382.202745946266	-1.14338663901685	0.330891889565144	-3.45546891620547	0.000549336528304162	0.00931033082171137	4
2L	19586623	19732069	FBgn0000464	Lar	2L	19716092	19716096	2L_19716092_19716096	508.074345445927	-0.990758279201309	0.25454572630744	-3.89226051277196	9.93145177116996e-05	0.00292417747737171	4
2L	19586623	19732069	FBgn0000464	Lar	2L	19729598	19729602	2L_19729598_19729602	248.11345938391	-0.915442673445434	0.285889588135544	-3.20208469086118	0.00136436879112293	0.0168931004657572	4
2L	19586623	19732069	FBgn0000464	Lar	2L	19730093	19730097	2L_19730093_19730097	48.0463770758843	-1.4956287488354	0.431062272404568	-3.46963500306446	0.000521166076123964	0.00901533864433361	4
2L	19606569	19731561	FBgn0267964	CG46244	2L	19615016	19615020	2L_19615016_19615020	9.4109381992073	3.61573352211786	0.963395648681548	3.75311381888237	0.000174651506182008	0.00430146338584888	4
2L	19606569	19731561	FBgn0267964	CG46244	2L	19625491	19625495	2L_19625491_19625495	281.11392480533	-1.28203337574453	0.261935669122028	-4.89445893353021	9.85765576514405e-07	9.27295892714817e-05	4
2L	19606569	19731561	FBgn0267964	CG46244	2L	19683740	19683744	2L_19683740_19683744	214.710483411048	-2.03304518309152	0.476048999061255	-4.2706637070986	1.94892099652935e-05	0.000906749663642523	4
2L	19606569	19731561	FBgn0267964	CG46244	2L	19702185	19702189	2L_19702185_19702189	580.126920418023	-0.745605554294096	0.262921651435097	-2.83584691570428	0.00457043474334125	0.0367490165695991	4
2L	19606569	19731561	FBgn0267964	CG46244	2L	19702581	19702585	2L_19702581_19702585	394.298503364301	-1.2149662413382	0.291640766393656	-4.16596848363181	3.10033534904304e-05	0.00126896919990279	4
2L	19606569	19731561	FBgn0267964	CG46244	2L	19715027	19715031	2L_19715027_19715031	259.966082322806	-0.742902665786878	0.274779265128599	-2.70363437153525	0.00685857110691808	0.0475836821138888	4
2L	19606569	19731561	FBgn0267964	CG46244	2L	19715669	19715673	2L_19715669_19715673	382.202745946266	-1.14338663901685	0.330891889565144	-3.45546891620547	0.000549336528304162	0.00931033082171137	4
2L	19606569	19731561	FBgn0267964	CG46244	2L	19716092	19716096	2L_19716092_19716096	508.074345445927	-0.990758279201309	0.25454572630744	-3.89226051277196	9.93145177116996e-05	0.00292417747737171	4
2L	19606569	19731561	FBgn0267964	CG46244	2L	19729598	19729602	2L_19729598_19729602	248.11345938391	-0.915442673445434	0.285889588135544	-3.20208469086118	0.00136436879112293	0.0168931004657572	4
2L	19606569	19731561	FBgn0267964	CG46244	2L	19730093	19730097	2L_19730093_19730097	48.0463770758843	-1.4956287488354	0.431062272404568	-3.46963500306446	0.000521166076123964	0.00901533864433361	4
2L	19742817	19756904	FBgn0032817	CG10631	2L	19747375	19747379	2L_19747375_19747379	135.783188324828	-0.897344919133789	0.299746079759149	-2.99368358663713	0.00275631627860749	0.0266660457340052	4
2L	19742817	19756904	FBgn0032817	CG10631	2L	19748667	19748671	2L_19748667_19748671	16.7530235219994	2.28668482883304	0.806530218164934	2.83521283807052	0.00457951647895834	0.0367971110543085	4
2L	19742817	19756904	FBgn0032817	CG10631	2L	19753095	19753099	2L_19753095_19753099	293.854311517029	-1.36932966339018	0.285220054453757	-4.80095856517756	1.57907942278937e-06	0.000135125250099774	4
2L	19792773	19795851	FBgn0004811	fs(2)ltoPP43	2L	19793446	19793450	2L_19793446_19793450	150.487728652512	-1.60956128357255	0.224818681774935	-7.15937515007705	8.10456174330003e-13	6.95253211256171e-10	4
2L	19792773	19795851	FBgn0004811	fs(2)ltoPP43	2L	19793942	19793946	2L_19793942_19793946	179.236777159703	-0.642786399870049	0.225447812498583	-2.85115385572477	0.00435608860070477	0.0356731336331284	4
2L	19796365	19958424	FBgn0263873	sick	2L	19796714	19796718	2L_19796714_19796718	80.0009618800486	1.45250719792112	0.445738265091108	3.25865493648887	0.0011194173240775	0.0148543768312904	4
2L	19796365	19958424	FBgn0263873	sick	2L	19797640	19797644	2L_19797640_19797644	53.2646637929641	3.54588914353373	0.780400806943972	4.54367693111356	5.52813630660615e-06	0.000356860788727847	4
2L	19796365	19958424	FBgn0263873	sick	2L	19918275	19918279	2L_19918275_19918279	109.752034849332	-3.45804939661133	0.520863172097394	-6.63907448608158	3.15658862092212e-11	1.69049545620559e-08	4
2L	19796365	19958424	FBgn0263873	sick	2L	19923969	19923973	2L_19923969_19923973	46.1174346990462	4.4199747595227	0.583390126863029	7.57636195060333	3.5537946963384e-14	4.41243392834327e-11	4
2L	19796365	19958424	FBgn0263873	sick	2L	19954801	19954805	2L_19954801_19954805	160.412942712646	-1.34782123019368	0.283542787131051	-4.75350208633848	1.99923040422302e-06	0.000162414041861821	4
2L	19796365	19958424	FBgn0263873	sick	2L	19954853	19954857	2L_19954853_19954857	5.07960037816573	5.32542892758143	1.51174930965705	3.52269314334237	0.000427185649510949	0.00789178765523359	4
2L	19796365	19958424	FBgn0263873	sick	2L	19955016	19955020	2L_19955016_19955020	13.0589171167767	3.89424747551842	1.20120436359817	3.24195248829544	0.0011871381188729	0.0154249459831518	4
2L	19796365	19958424	FBgn0263873	sick	2L	19957383	19957387	2L_19957383_19957387	199.528144846363	-1.38957139848449	0.305967405053533	-4.54156676669977	5.58376961440015e-06	0.000359614936786621	4
2L	19796365	19958424	FBgn0263873	sick	2L	19957978	19957982	2L_19957978_19957982	241.820001543604	-1.24810748296401	0.242841863969412	-5.13958945365869	2.75339389596092e-07	3.37499014858346e-05	4
2L	19958713	19960065	FBgn0032833	COX4	2L	19959604	19959608	2L_19959604_19959608	427.510275298557	-0.927611808322311	0.304114914941169	-3.05020162691381	0.00228687783319401	0.0236069812857061	4
2L	19968684	20017282	FBgn0264443	CG43861	2L	19985997	19986001	2L_19985997_19986001	30.4308432639927	1.89738981004163	0.514087812556347	3.69078932372797	0.000223559244754029	0.00510778534814562	4
2L	20027915	20056373	FBgn0032840	sNPF	2L	20031952	20031956	2L_20031952_20031956	288.087144223718	-1.09358156064765	0.370917242911586	-2.94831685920928	0.00319509391345349	0.0293759363917296	4
2L	20027915	20056373	FBgn0032840	sNPF	2L	20039106	20039110	2L_20039106_20039110	160.136210771758	-1.24970091183679	0.4028221029338	-3.10236430110234	0.00191981542480113	0.0210906729178619	4
2L	20027915	20056373	FBgn0032840	sNPF	2L	20039748	20039752	2L_20039748_20039752	107.216412584713	-1.30146071162453	0.440022781837882	-2.95771211251519	0.00309931432114926	0.0288073474578508	4
2L	20027915	20056373	FBgn0032840	sNPF	2L	20051703	20051707	2L_20051703_20051707	23.2045030668024	2.31387645901608	0.508263040451118	4.55251764315257	5.30077139541861e-06	0.000346032360064413	4
2L	20066391	20073719	FBgn0045064	bwa	2L	20067210	20067214	2L_20067210_20067214	147.780480194612	-0.972274868904219	0.328903794040759	-2.95610718550645	0.00311548800874558	0.0288991076310016	4
2L	20066391	20073719	FBgn0045064	bwa	2L	20067682	20067686	2L_20067682_20067686	461.829001771604	-1.27081010887015	0.326709296210833	-3.88972742315257	0.00010035688089649	0.0029431005654874	4
2L	20089636	20091348	FBgn0032845	CG10747	2L	20091045	20091049	2L_20091045_20091049	8.90269729875022	3.56066673992756	1.18113316147213	3.0146192284447	0.0025730205795449	0.025482491682747	4
2L	20091435	20093152	FBgn0032846	CG10721	2L	20091917	20091921	2L_20091917_20091921	51.9480916046503	1.29856593141142	0.417482541524242	3.11046762978474	0.00186791367821312	0.0207211632301898	4
2L	20096329	20097253	FBgn0032849	mRpS18B	2L	20096962	20096966	2L_20096962_20096966	17.7707550388436	2.88305122870607	0.758924106157094	3.79886632314891	0.000145359462525163	0.00380420458943799	4
2L	20311219	20348386	FBgn0003475	spir	2L	20318594	20318598	2L_20318594_20318598	29.7420522409296	2.77022637662952	0.833320381370784	3.32432331976879	0.00088633374324838	0.0127586763409819	4
2L	20311219	20348386	FBgn0003475	spir	2L	20318875	20318879	2L_20318875_20318879	37.8034935069245	3.46127573332073	0.836137040928479	4.1396033950095	3.47906770955617e-05	0.00138361568042676	4
2L	20311219	20348386	FBgn0003475	spir	2L	20320212	20320216	2L_20320212_20320216	51.0303643350126	2.33009067194176	0.46501618974729	5.01077322320334	5.42117692458685e-07	5.81655459160616e-05	4
2L	20311219	20348386	FBgn0003475	spir	2L	20323550	20323554	2L_20323550_20323554	85.0935957844306	1.59396810104413	0.414633636212601	3.8442807380606	0.000120906531680442	0.00334970694769221	4
2L	20311219	20348386	FBgn0003475	spir	2L	20323828	20323832	2L_20323828_20323832	32.2294552568297	3.52764074236819	0.74217769782352	4.75309451188469	2.00326644957911e-06	0.000162619908622257	4
2L	20311219	20348386	FBgn0003475	spir	2L	20323905	20323909	2L_20323905_20323909	112.302652244727	-0.636901861099684	0.22284205272984	-2.8580864935391	0.00426204199645102	0.0351874208370905	4
2L	20311219	20348386	FBgn0003475	spir	2L	20324400	20324404	2L_20324400_20324404	88.6838725695551	-1.26658304134737	0.33380195694622	-3.79441466711183	0.000147992167034497	0.00385190837173343	4
2L	20311219	20348386	FBgn0003475	spir	2L	20335790	20335794	2L_20335790_20335794	67.069449480902	1.05769991600936	0.26428567922633	4.00210832121391	6.27805427098618e-05	0.00211669323977897	4
2L	20311219	20348386	FBgn0003475	spir	2L	20340795	20340799	2L_20340795_20340799	16.1047242802141	5.6970450438677	1.25557945163515	4.53738314723802	5.69565710670538e-06	0.000364604478535224	4
2L	20311219	20348386	FBgn0003475	spir	2L	20343580	20343584	2L_20343580_20343584	250.892816401869	-1.07824627024143	0.337465203685998	-3.19513318251535	0.00139766327094416	0.0171702386392585	4
2L	20311219	20348386	FBgn0003475	spir	2L	20346502	20346506	2L_20346502_20346506	5.7788777749861	4.63089599937661	1.51341200882886	3.05990435675226	0.00221407684744221	0.0231174005191235	4
2L	20348393	20350012	FBgn0011638	La	2L	20348642	20348646	2L_20348642_20348646	101.625962447399	1.35586394152062	0.485183698583225	2.79453729686271	0.00519740451191186	0.0398917887640037	4
2L	20348393	20350012	FBgn0011638	La	2L	20349063	20349067	2L_20349063_20349067	111.162778307354	1.47226755734222	0.484215799459362	3.04051945224845	0.00236170435328394	0.0241002774461462	4
2L	20348393	20350012	FBgn0011638	La	2L	20349276	20349280	2L_20349276_20349280	41.0127329432916	1.58822544977648	0.580709540309053	2.7349739233339	0.00623852179998116	0.0448006000946851	4
2L	20350434	20365254	FBgn0015803	RtGEF	2L	20352462	20352466	2L_20352462_20352466	57.3614854176704	1.77088505622705	0.551707228085306	3.20982754272205	0.00132814631300142	0.0166035919680351	4
2L	20385293	20414800	FBgn0032857	CG10947	2L	20397832	20397836	2L_20397832_20397836	203.432580803678	-0.931641425208519	0.28840711764668	-3.23029969860123	0.00123660518328994	0.0158376339917157	4
2L	20385293	20414800	FBgn0032857	CG10947	2L	20398330	20398334	2L_20398330_20398334	227.641350931439	-0.643828040112487	0.238495287939859	-2.699541972816	0.00694349965376704	0.0479614599389072	4
2L	20417057	20423027	FBgn0032859	Arpc2	2L	20417595	20417599	2L_20417595_20417599	430.963573260108	-1.03717929539389	0.253206999040888	-4.09617150917066	4.20038793732873e-05	0.00159093278978829	4
2L	20423106	20424660	FBgn0032860	CG15130	2L	20424311	20424315	2L_20424311_20424315	28.3154241023269	1.65925944224208	0.441754264301807	3.75606887431985	0.000172603210622567	0.00426971567203085	4
2L	20426199	20447905	FBgn0263355	CG31688	2L	20441323	20441327	2L_20441323_20441327	50.508543286313	1.26677925543099	0.428566606427641	2.95585152093476	0.00311807156803714	0.0289112393073656	4
2L	20426199	20447905	FBgn0263355	CG31688	2L	20441329	20441333	2L_20441329_20441333	428.541635193655	-1.09819453542555	0.304741521563794	-3.60369184281195	0.000313728990569921	0.00643083875175292	4
2L	20426199	20447905	FBgn0263355	CG31688	2L	20441688	20441692	2L_20441688_20441692	401.846001242611	-0.870102865292876	0.286832667585624	-3.03348594362299	0.00241745973048311	0.0244661551635624	4
2L	20647533	20648848	FBgn0259936	Uhg3	2L	20647685	20647689	2L_20647685_20647689	41.2448244341072	3.63659473557557	0.592297078838508	6.13981541612009	8.26174244082804e-10	2.74911132067041e-07	4
2L	20647533	20648848	FBgn0259936	Uhg3	2L	20647809	20647813	2L_20647809_20647813	4.50523353630776	4.90091785452757	1.42259238060555	3.44506122860113	0.000570930049634945	0.00955111857535162	4
2L	20647533	20648848	FBtr0081385	Uhg3-RA	2L	20647685	20647689	2L_20647685_20647689	41.2448244341072	3.63659473557557	0.592297078838508	6.13981541612009	8.26174244082804e-10	2.74911132067041e-07	4
2L	20647533	20648848	FBtr0081385	Uhg3-RA	2L	20647809	20647813	2L_20647809_20647813	4.50523353630776	4.90091785452757	1.42259238060555	3.44506122860113	0.000570930049634945	0.00955111857535162	4
2L	20647533	20648848	FBtr0300249	Uhg3-RB	2L	20647685	20647689	2L_20647685_20647689	41.2448244341072	3.63659473557557	0.592297078838508	6.13981541612009	8.26174244082804e-10	2.74911132067041e-07	4
2L	20647533	20648848	FBtr0300249	Uhg3-RB	2L	20647809	20647813	2L_20647809_20647813	4.50523353630776	4.90091785452757	1.42259238060555	3.44506122860113	0.000570930049634945	0.00955111857535162	4
2L	20647533	20648848	FBtr0300250	Uhg3-RC	2L	20647685	20647689	2L_20647685_20647689	41.2448244341072	3.63659473557557	0.592297078838508	6.13981541612009	8.26174244082804e-10	2.74911132067041e-07	4
2L	20647533	20648848	FBtr0300250	Uhg3-RC	2L	20647809	20647813	2L_20647809_20647813	4.50523353630776	4.90091785452757	1.42259238060555	3.44506122860113	0.000570930049634945	0.00955111857535162	4
2L	20650755	20656178	FBgn0261787	bru	2L	20655474	20655478	2L_20655474_20655478	116.103472611566	-1.12257331506543	0.352986540617715	-3.18021563400395	0.00147165498206371	0.0177623496611573	4
2L	20659132	20675941	FBgn0051678	CG31678	2L	20661018	20661022	2L_20661018_20661022	154.657747299633	0.949700819630002	0.328160974942659	2.89400901431362	0.00380357242385259	0.0327570829038011	4
2L	20659132	20675941	FBgn0051678	CG31678	2L	20675852	20675856	2L_20675852_20675856	50.0176504583679	1.89694677098163	0.405223331029795	4.68123779092609	2.85147949169554e-06	0.000214474571388037	4
2L	20676045	20678979	FBgn0086657	ik2	2L	20676600	20676604	2L_20676600_20676604	80.2699125807452	-0.906603390418396	0.289842990977385	-3.12791207184698	0.00176052840682253	0.0199778566000002	4
2L	20678921	20681846	FBgn0032876	Cen	2L	20681230	20681234	2L_20681230_20681234	17.7701305118066	1.90427297269593	0.681495574294835	2.79425581694545	0.00520193098792338	0.0399205013859198	4
2L	20683462	20714588	FBgn0014859	Hr38	2L	20685119	20685123	2L_20685119_20685123	15.6922717588421	5.18968015704786	1.10801234195674	4.68377468420879	2.81639592976484e-06	0.000212489582026368	4
2L	20683462	20714588	FBgn0014859	Hr38	2L	20685658	20685662	2L_20685658_20685662	4.5830986519463	4.11274910609532	1.39960628706526	2.93850430946482	0.00329800073057615	0.0300026338470276	4
2L	20683462	20714588	FBgn0014859	Hr38	2L	20701267	20701271	2L_20701267_20701271	33.8860023899413	1.40872958694637	0.49547649612153	2.8431814586031	0.00446656325564912	0.0362466553615197	4
2L	20683462	20714588	FBgn0014859	Hr38	2L	20710572	20710576	2L_20710572_20710576	32.555527365696	1.44935398328632	0.540045865783576	2.68376090831358	0.00727991473577749	0.0494637800468166	4
2L	20710096	20711006	FBgn0265076	CR44187	2L	20710572	20710576	2L_20710572_20710576	32.555527365696	1.44935398328632	0.540045865783576	2.68376090831358	0.00727991473577749	0.0494637800468166	4
2L	20710096	20711006	FBtr0336826	CR44187-RA	2L	20710572	20710576	2L_20710572_20710576	32.555527365696	1.44935398328632	0.540045865783576	2.68376090831358	0.00727991473577749	0.0494637800468166	4
2L	20730416	20734309	FBgn0032880	CG9318	2L	20734173	20734177	2L_20734173_20734177	66.4730171357135	2.73534132269992	0.898170254057718	3.04545971138802	0.00232324902298974	0.0238414128530537	4
2L	20734609	20750941	FBgn0262743	Fs(2)Ket	2L	20739719	20739723	2L_20739719_20739723	127.635348286261	1.43629918500031	0.306329123051287	4.68874513364449	2.74885491219562e-06	0.00020851526665872	4
2L	20750934	20752341	FBgn0032881	CG9319	2L	20751072	20751076	2L_20751072_20751076	234.585923081289	-1.37229500630667	0.33128420564785	-4.14234962884226	3.43765754347888e-05	0.00137200634444389	4
2L	20754579	20757985	FBgn0032883	CG9323	2L	20756942	20756946	2L_20756942_20756946	42.1827074805152	2.11402722476662	0.747314644375913	2.82883152454755	0.00467182855592072	0.0372298860270257	4
2L	20788662	20797042	FBgn0250785	vari	2L	20793857	20793861	2L_20793857_20793861	176.827569745965	0.634043862677557	0.224789400426479	2.82061281125634	0.0047932016918446	0.0378775398823187	4
2L	20797715	20814331	FBgn0032886	CG9328	2L	20799427	20799431	2L_20799427_20799431	56.9806081123432	4.01783567096685	1.01539307732199	3.9569263969807	7.59203105742843e-05	0.00242133883554769	4
2L	20797715	20814331	FBgn0032886	CG9328	2L	20800754	20800758	2L_20800754_20800758	127.222332411136	1.5054177734877	0.561387141944782	2.6816035869161	0.00732702262401758	0.0496620735165175	4
2L	20797715	20814331	FBgn0032886	CG9328	2L	20804614	20804618	2L_20804614_20804618	240.516605155826	-1.12885274329781	0.316620257700635	-3.56532065097725	0.000363411607137828	0.00709770342179879	4
2L	20829609	20831161	FBgn0051673	CG31673	2L	20830301	20830305	2L_20830301_20830305	77.4019970557281	1.50364261396461	0.499042594927473	3.01305465555128	0.00258632333338591	0.025566552973664	4
2L	20831262	20832859	FBgn0051674	CG31674	2L	20832356	20832360	2L_20832356_20832360	147.292609359247	-1.42831701316223	0.310337253577936	-4.60246714403409	4.17515443545277e-06	0.000287916065633969	4
2L	20832849	20835840	FBgn0032891	Oseg5	2L	20834251	20834255	2L_20834251_20834255	164.885871173759	-0.817035661700232	0.266854569890788	-3.06172632544613	0.00220064555254575	0.0230282991603642	4
2L	20869854	20871565	FBgn0032900	CG14401	2L	20870914	20870918	2L_20870914_20870918	81.5660258157217	1.36121505615849	0.500683091832166	2.71871584713866	0.00655358809336553	0.0462748884940209	4
2L	20869854	20871565	FBgn0032900	CG14401	2L	20871517	20871521	2L_20871517_20871521	62.6803064950597	2.22787106104619	0.47475285636447	4.69269648656068	2.696273638645e-06	0.000205338063580958	4
2L	20871335	20918931	FBgn0032901	sky	2L	20871517	20871521	2L_20871517_20871521	62.6803064950597	2.22787106104619	0.47475285636447	4.69269648656068	2.696273638645e-06	0.000205338063580958	4
2L	20871335	20918931	FBgn0032901	sky	2L	20878325	20878329	2L_20878325_20878329	27.6685493136978	3.61444687061297	0.743446042588509	4.86174740809473	1.16354036301337e-06	0.000105899862593456	4
2L	20871335	20918931	FBgn0032901	sky	2L	20882348	20882352	2L_20882348_20882352	50.4236395076488	3.16596714050946	0.771899367791262	4.10152835021574	4.1043020861176e-05	0.00156284108303304	4
2L	20871335	20918931	FBgn0032901	sky	2L	20882857	20882861	2L_20882857_20882861	95.4786791999416	5.15324534045737	0.854044962528414	6.03392744709962	1.60021932753948e-09	4.75991819139527e-07	4
2L	20871335	20918931	FBgn0032901	sky	2L	20883923	20883927	2L_20883923_20883927	69.3241609426017	1.65119285964371	0.451948924684203	3.65349438721969	0.00025869544606874	0.0056498705086811	4
2L	20871335	20918931	FBgn0032901	sky	2L	20900875	20900879	2L_20900875_20900879	145.553278604571	-1.13747725401302	0.266655121889757	-4.26572437818498	1.99254645527877e-05	0.000922232684653544	4
2L	20871335	20918931	FBgn0263996	CG43739	2L	20871517	20871521	2L_20871517_20871521	62.6803064950597	2.22787106104619	0.47475285636447	4.69269648656068	2.696273638645e-06	0.000205338063580958	4
2L	20871335	20918931	FBgn0263996	CG43739	2L	20878325	20878329	2L_20878325_20878329	27.6685493136978	3.61444687061297	0.743446042588509	4.86174740809473	1.16354036301337e-06	0.000105899862593456	4
2L	20871335	20918931	FBgn0263996	CG43739	2L	20882348	20882352	2L_20882348_20882352	50.4236395076488	3.16596714050946	0.771899367791262	4.10152835021574	4.1043020861176e-05	0.00156284108303304	4
2L	20871335	20918931	FBgn0263996	CG43739	2L	20882857	20882861	2L_20882857_20882861	95.4786791999416	5.15324534045737	0.854044962528414	6.03392744709962	1.60021932753948e-09	4.75991819139527e-07	4
2L	20871335	20918931	FBgn0263996	CG43739	2L	20883923	20883927	2L_20883923_20883927	69.3241609426017	1.65119285964371	0.451948924684203	3.65349438721969	0.00025869544606874	0.0056498705086811	4
2L	20871335	20918931	FBgn0263996	CG43739	2L	20900875	20900879	2L_20900875_20900879	145.553278604571	-1.13747725401302	0.266655121889757	-4.26572437818498	1.99254645527877e-05	0.000922232684653544	4
2L	20924975	20926147	FBgn0032906	RPA2	2L	20925718	20925722	2L_20925718_20925722	7.45616634514445	5.30946909033339	1.27315962934323	4.17030902328588	3.04186876862025e-05	0.00125105625802891	4
2L	20926319	20927860	FBgn0032907	CG9272	2L	20926872	20926876	2L_20926872_20926876	35.414459682463	1.42442463838039	0.393285006003384	3.62186357638089	0.000292488365213735	0.00614003070715256	4
2L	20965520	21052164	FBgn0250867	CG42238	2L	20984422	20984426	2L_20984422_20984426	23.0603917858789	5.45269796043331	1.07589145259181	5.06807443009033	4.0186027470246e-07	4.63018733129477e-05	4
2L	20965520	21052164	FBgn0250867	CG42238	2L	20993253	20993257	2L_20993253_20993257	585.456639717019	-1.52787789832086	0.369451455948379	-4.13553086263743	3.54135014117295e-05	0.00140228405939464	4
2L	20965520	21052164	FBgn0250867	CG42238	2L	20993756	20993760	2L_20993756_20993760	380.982351515223	-1.34835402675704	0.349201513625037	-3.86124909013099	0.000112808822332615	0.00318613107971853	4
2L	20965520	21052164	FBgn0250867	CG42238	2L	21002356	21002360	2L_21002356_21002360	36.7509056753851	3.90630320438684	0.824431637092111	4.73817722251045	2.15649180440003e-06	0.000172218470615453	4
2L	20965520	21052164	FBgn0250867	CG42238	2L	21004380	21004384	2L_21004380_21004384	358.206008997062	-0.938980600497254	0.267097131362479	-3.51550237813283	0.000438922828803378	0.00803222659215929	4
2L	20965520	21052164	FBgn0250867	CG42238	2L	21005515	21005519	2L_21005515_21005519	54.8616853325367	6.13839043243716	0.896827580064986	6.84456027990616	7.67111312691306e-12	4.78119079583335e-09	4
2L	20965520	21052164	FBgn0250867	CG42238	2L	21008525	21008529	2L_21008525_21008529	129.748739036738	-1.21096414383346	0.284499788595541	-4.25646764031527	2.07682079880279e-05	0.000949614704713117	4
2L	20965520	21052164	FBgn0250867	CG42238	2L	21012030	21012034	2L_21012030_21012034	30.3381485614609	2.00968118253936	0.462987399320435	4.34068224208507	1.42041006099719e-05	0.000719617311784002	4
2L	20965520	21052164	FBgn0250867	CG42238	2L	21013688	21013692	2L_21013688_21013692	29.8183145540955	1.72944656930902	0.603576631829979	2.86533056136638	0.00416574138183072	0.0347052068587299	4
2L	20965520	21052164	FBgn0250867	CG42238	2L	21020146	21020150	2L_21020146_21020150	39.7451575519466	1.01647014617696	0.326620652858299	3.112081668081	0.00185773098846505	0.0206577897966088	4
2L	20965520	21052164	FBgn0250867	CG42238	2L	21050460	21050464	2L_21050460_21050464	23.4324585680803	3.15452336460242	0.887773900229956	3.55329590539362	0.000380436272136528	0.00731908709678388	4
2L	21075405	21081053	FBgn0032911	tadr	2L	21076581	21076585	2L_21076581_21076585	458.50718515775	-1.53426096409683	0.435077823994649	-3.52640580485137	0.000421240979651306	0.00782159337953041	4
2L	21075405	21081053	FBgn0032911	tadr	2L	21077052	21077056	2L_21077052_21077056	380.943454713747	-1.76181638783292	0.468688249254644	-3.75903682380503	0.000170568734524528	0.00423433956658503	4
2L	21075405	21081053	FBgn0032911	tadr	2L	21079790	21079794	2L_21079790_21079794	132.81705925336	0.929145569384415	0.272029949237706	3.41560027485248	0.000636415927827451	0.0102707258543928	4
2L	21075405	21081053	FBgn0032911	tadr	2L	21080415	21080419	2L_21080415_21080419	63.1077401419322	1.21630227417123	0.34226820966925	3.55365248600388	0.000379920876471021	0.00731332855900414	4
2L	21104568	21134255	FBgn0040297	Nhe2	2L	21115296	21115300	2L_21115296_21115300	100.07234739837	1.90571675542344	0.577238658486741	3.30143646376591	0.000961911181731894	0.0134689595947597	4
2L	21104568	21134255	FBgn0040297	Nhe2	2L	21115761	21115765	2L_21115761_21115765	93.7854319042507	1.85418721670512	0.610013827434953	3.0395822738999	0.00236906485374624	0.0241487277359934	4
2L	21104568	21134255	FBgn0040297	Nhe2	2L	21115894	21115898	2L_21115894_21115898	127.075111967191	4.50425474158066	0.544712153400352	8.26905497419686	1.35025001851961e-16	3.12012773723916e-13	4
2L	21104568	21134255	FBgn0040297	Nhe2	2L	21116453	21116457	2L_21116453_21116457	42.0849941746012	1.88079325255082	0.541123067140931	3.47572182144839	0.000509480458369203	0.00886790215598074	4
2L	21104568	21134255	FBgn0040297	Nhe2	2L	21117686	21117690	2L_21117686_21117690	39.8147753981828	2.22151920861406	0.789326015207919	2.81445076661876	0.00488606613757801	0.0383322187154921	4
2L	21104568	21134255	FBgn0040297	Nhe2	2L	21130626	21130630	2L_21130626_21130630	73.2717034804046	2.31307042812242	0.778515728507146	2.97112870482127	0.00296707407323684	0.0280196342382139	4
2L	21104568	21134255	FBgn0040297	Nhe2	2L	21131912	21131916	2L_21131912_21131916	164.48016939514	1.77142541656375	0.550884318623291	3.21560327037571	0.00130170649873576	0.0163615754545702	4
2L	21104568	21134255	FBgn0040297	Nhe2	2L	21132431	21132435	2L_21132431_21132435	62.5440250838896	2.43689491826392	0.704233034075379	3.46035303706454	0.000539467612914793	0.0092036980687358	4
2L	21104568	21134255	FBgn0040297	Nhe2	2L	21133630	21133634	2L_21133630_21133634	408.395464262384	-0.824836624334805	0.307820381006285	-2.6796036754888	0.00737093736005561	0.0498566034776534	4
2L	21104568	21134255	FBgn0040297	Nhe2	2L	21134121	21134125	2L_21134121_21134125	384.820997997997	-0.986412189855716	0.303444639380513	-3.25071549087007	0.00115114992754963	0.015121885488946	4
2L	21134439	21142347	FBgn0023388	Dap160	2L	21139460	21139464	2L_21139460_21139464	233.478589735218	-0.808432335513313	0.280211881306571	-2.88507515007485	0.00391320238132005	0.0333730116219033	4
2L	21134439	21142347	FBgn0023388	Dap160	2L	21139939	21139943	2L_21139939_21139943	438.525523621876	-0.754712063187099	0.274784228178324	-2.74656252358604	0.00602234058497936	0.0437899716144102	4
2L	21134439	21142347	FBgn0023388	Dap160	2L	21141358	21141362	2L_21141358_21141362	115.337624795389	1.89589790477603	0.641468194439635	2.95556026192729	0.00312101719871935	0.0289250421933005	4
2L	21143229	21145146	FBgn0032919	CG9253	2L	21144910	21144914	2L_21144910_21144914	54.5993161680914	1.30438416711152	0.447555534886413	2.91446326865909	0.00356300734838662	0.0314682509074834	4
2L	21143229	21145146	FBgn0032919	CG9253	2L	21145082	21145086	2L_21145082_21145086	23.9599332486563	2.10411552118529	0.708600873210551	2.96939447964818	0.00298387272567173	0.0281091353204567	4
2L	21145137	21148546	FBgn0086251	del	2L	21145319	21145323	2L_21145319_21145323	28.5761193172189	2.02751101273393	0.683932212767107	2.96449118039178	0.00303183933648003	0.0284044579986975	4
2L	21145137	21148546	FBgn0086251	del	2L	21145550	21145554	2L_21145550_21145554	14.9694030981606	2.3141842775953	0.800464152162308	2.89105298637541	0.00383953379249065	0.0329530714419539	4
2L	21163641	21166090	FBgn0032925	CG9246	2L	21165353	21165357	2L_21165353_21165357	320.319757200292	-0.798313142408781	0.256210709440713	-3.1158461102248	0.00183417963734445	0.0204917721825692	4
2L	21166046	21168581	FBgn0263050	CG43345	2L	21166522	21166526	2L_21166522_21166526	361.555953914886	-0.787773711180667	0.277813532094088	-2.83562037184665	0.00457367759982212	0.0367644305898157	4
2L	21166046	21168581	FBgn0263050	CG43345	2L	21167739	21167743	2L_21167739_21167743	129.550965632876	-1.13878891982096	0.354668838395383	-3.21085135354192	0.00132342372757249	0.0165628062357907	4
2L	21166046	21168581	FBgn0263051	CG43346	2L	21166522	21166526	2L_21166522_21166526	361.555953914886	-0.787773711180667	0.277813532094088	-2.83562037184665	0.00457367759982212	0.0367644305898157	4
2L	21166046	21168581	FBgn0263051	CG43346	2L	21167739	21167743	2L_21167739_21167743	129.550965632876	-1.13878891982096	0.354668838395383	-3.21085135354192	0.00132342372757249	0.0165628062357907	4
2L	21168570	21173185	FBgn0010100	Acon	2L	21170702	21170706	2L_21170702_21170706	19.8294982189174	1.99682772376053	0.687346647834365	2.90512469952675	0.00367106810025987	0.0320648631174106	4
2L	21168570	21173185	FBgn0010100	Acon	2L	21172458	21172462	2L_21172458_21172462	241.622468830689	-0.781712825575593	0.288753445029901	-2.707198265616	0.00678537206501021	0.0472576840909834	4
2L	21174182	21179683	FBgn0000239	bur	2L	21179293	21179297	2L_21179293_21179297	17.5264843312802	3.44345240804388	0.741089515830574	4.64647297591931	3.37658343100633e-06	0.000243970372720227	4
2L	21178410	21179729	FBgn0266216	CR44911	2L	21179293	21179297	2L_21179293_21179297	17.5264843312802	3.44345240804388	0.741089515830574	4.64647297591931	3.37658343100633e-06	0.000243970372720227	4
2L	21178410	21179729	FBtr0343872	CR44911-RA	2L	21179293	21179297	2L_21179293_21179297	17.5264843312802	3.44345240804388	0.741089515830574	4.64647297591931	3.37658343100633e-06	0.000243970372720227	4
2L	21182446	21198762	FBgn0011829	Ret	2L	21187440	21187444	2L_21187440_21187444	73.6604347254595	1.46552764253367	0.462640249805045	3.16774781950174	0.0015362471510874	0.0182739906365564	4
2L	21182446	21198762	FBgn0011829	Ret	2L	21191007	21191011	2L_21191007_21191011	54.0153248578561	1.75852008383345	0.526575735449668	3.33953876992028	0.000839176364477189	0.0123014702560138	4
2L	21221312	21232059	FBgn0026577	CG8677	2L	21221446	21221450	2L_21221446_21221450	602.469212108018	-0.791785163669063	0.285826146857411	-2.7701635150407	0.00560281574329948	0.0418791514364679	4
2L	21221312	21232059	FBgn0026577	CG8677	2L	21223530	21223534	2L_21223530_21223534	249.652020248849	-0.814225620256106	0.272083588679471	-2.99255689844384	0.00276651092257609	0.0267418673747687	4
2L	21221312	21232059	FBgn0026577	CG8677	2L	21226317	21226321	2L_21226317_21226321	104.304285930052	-0.809924129951167	0.246018159007115	-3.29213149638983	0.000994311090497941	0.0137493838639292	4
2L	21237250	21259675	FBgn0261239	Hr39	2L	21238635	21238639	2L_21238635_21238639	51.4258821665184	3.52233661095661	0.707296620377781	4.97999921033874	6.35845326808674e-07	6.57898386095684e-05	4
2L	21262956	21282790	FBgn0032938	CG8671	2L	21271545	21271549	2L_21271545_21271549	13.6707027658056	2.47824179171938	0.727885116842881	3.40471557169417	0.000662330003659623	0.0105592005259557	4
2L	21262956	21282790	FBgn0032938	CG8671	2L	21272754	21272758	2L_21272754_21272758	17.3718013912064	4.76942913138379	1.34339069426175	3.55029192308407	0.000384804193056714	0.0073696012306044	4
2L	21344607	21358271	FBgn0032943	Tsp39D	2L	21346157	21346161	2L_21346157_21346161	212.084814724195	1.78153937853787	0.393946549422263	4.52228704922169	6.11750205916098e-06	0.000385337779881992	4
2L	21344607	21358271	FBgn0032943	Tsp39D	2L	21346329	21346333	2L_21346329_21346333	12.1911950016852	3.68187254433605	0.994098629319881	3.70372962575658	0.00021245269346749	0.00492801784482952	4
2L	21380000	21393319	FBgn0032946	nrv3	2L	21382485	21382489	2L_21382485_21382489	19.2289594313861	2.59745133177088	0.80481293042896	3.22739761448224	0.00124921738267984	0.0159402641829998	4
2L	21380000	21393319	FBgn0032946	nrv3	2L	21385662	21385666	2L_21385662_21385666	192.780007252418	-1.49268485395582	0.479209470662251	-3.11489013748618	0.00184013432709127	0.0205252204883439	4
2L	21380000	21393319	FBgn0032946	nrv3	2L	21387380	21387384	2L_21387380_21387384	440.098893957439	-1.29762744477858	0.47375924121223	-2.73900186402335	0.00616260240390667	0.0444535081708859	4
2L	21426916	21427938	FBgn0053804	His1:CG33804	2L	21427165	21427169	2L_21427165_21427169	28.241842186341	8.0672586354266	1.24679080708654	6.47041876598202	9.77316832695312e-11	4.45078646048855e-08	4
2L	21577205	21577676	FBgn0260718	CR42545	2L	21577493	21577497	2L_21577493_21577497	90.6029505959063	3.56100051149942	0.592385196637717	6.01129219924989	1.84050322432953e-09	5.37849352080297e-07	4
2L	21578292	21589423	FBgn0016919	nompB	2L	21586455	21586459	2L_21586455_21586459	131.894534029848	-0.822479049136955	0.275674528843321	-2.98351484479877	0.00284958212259425	0.0272608238909462	4
2L	21614232	21624080	FBgn0032955	CG2201	2L	21615673	21615677	2L_21615673_21615677	46.9396810748606	1.77421763573217	0.450695729986827	3.93661958098434	8.26374504472506e-05	0.00257309203785623	4
2L	21614232	21624080	FBgn0032955	CG2201	2L	21616263	21616267	2L_21616263_21616267	71.533917580656	1.91369701763854	0.390082137255079	4.90588221010271	9.30083317820062e-07	8.87630260529431e-05	4
2L	21614232	21624080	FBgn0032955	CG2201	2L	21616498	21616502	2L_21616498_21616502	37.3585027420234	1.29362344397249	0.48205663296886	2.68355076042706	0.00728449160800225	0.0494733267201729	4
2L	21614232	21624080	FBgn0032955	CG2201	2L	21616633	21616637	2L_21616633_21616637	10.9327275388586	6.13079815958602	1.37080460955131	4.47240847956642	7.7343505410182e-06	0.000457092336766969	4
2L	21614232	21624080	FBgn0032955	CG2201	2L	21616747	21616751	2L_21616747_21616751	22.1454183505415	5.75797794229986	1.01547863205838	5.67021083509007	1.42621897770677e-08	2.96117232073555e-06	4
2L	21632587	21647964	FBgn0023416	Ac3	2L	21633155	21633159	2L_21633155_21633159	528.027764260114	-0.893024051005611	0.312782726901066	-2.85509388530933	0.00430241083514167	0.0353956438985098	4
2L	21663806	21677530	FBgn0032957	CG2225	2L	21666224	21666228	2L_21666224_21666228	205.31966568925	-0.786051274239719	0.204754730231455	-3.83898957231008	0.000123541676743678	0.0034007892140811	4
2L	21663806	21677530	FBgn0032957	CG2225	2L	21668109	21668113	2L_21668109_21668113	21.2858430554224	2.36397875730506	0.856240098382494	2.76088303008795	0.00576453180656222	0.0425942151228096	4
2L	21663806	21677530	FBgn0032957	CG2225	2L	21668155	21668159	2L_21668155_21668159	37.0628332853089	2.1259758839888	0.628675509865615	3.3816744101313	0.000720454814338047	0.0111320869867775	4
2L	21665849	21666851	FBgn0267735	CR46066	2L	21666224	21666228	2L_21666224_21666228	205.31966568925	-0.786051274239719	0.204754730231455	-3.83898957231008	0.000123541676743678	0.0034007892140811	4
2L	21665849	21666851	FBtr0347295	CR46066-RA	2L	21666224	21666228	2L_21666224_21666228	205.31966568925	-0.786051274239719	0.204754730231455	-3.83898957231008	0.000123541676743678	0.0034007892140811	4
2L	21677913	21682164	FBgn0000559	EF2	2L	21678724	21678728	2L_21678724_21678728	22.2731606711408	1.62394188261772	0.560645935286966	2.89655517039735	0.0037728429723482	0.0326122057563299	4
2L	21740041	21757466	FBgn0086779	step	2L	21756024	21756028	2L_21756024_21756028	36.4840982521262	2.38867035509134	0.687274681908376	3.47556867431614	0.000509771453955766	0.00886987402461248	4
2L	21740041	21757466	FBgn0086779	step	2L	21757073	21757077	2L_21757073_21757077	32.1346480166056	1.87915935269993	0.583056561993862	3.22294520839251	0.0012687982125529	0.0160889363913191	4
2L	21758010	21761000	FBgn0032961	CG1416	2L	21759952	21759956	2L_21759952_21759956	74.4272828834895	4.31080094880439	0.924411942276899	4.66328998107332	3.11193757664407e-06	0.000229093684182183	4
2L	22019208	22025734	FBgn0028979	tio	2L	22023503	22023507	2L_22023503_22023507	37.0667711800581	1.56253701183943	0.565139658417922	2.76486880466622	0.00569456938125091	0.0423127850972848	4
2L	22019208	22025734	FBgn0028979	tio	2L	22023788	22023792	2L_22023788_22023792	37.1174856191952	1.57114969376962	0.585544016647246	2.68323072066526	0.00729146680788487	0.0495099206193334	4
2L	22019208	22025734	FBgn0028979	tio	2L	22023815	22023819	2L_22023815_22023819	211.971993562341	-1.10029271974915	0.334146460553645	-3.29284565195179	0.000991789047810455	0.013726123462351	4
2L	22019208	22025734	FBgn0028979	tio	2L	22024304	22024308	2L_22024304_22024308	235.80479152092	-1.05664265719918	0.32288441977163	-3.272510509942	0.00106596909346596	0.0143907557525554	4
2L	22124285	22130142	FBgn0025674	CycK	2L	22129672	22129676	2L_22129672_22129676	88.1701704613433	1.22937221624576	0.426254078485704	2.88413009586486	0.00392496568777979	0.0334379100465992	4
2L	22131221	22166221	FBgn0261802	CG42748	2L	22157238	22157242	2L_22157238_22157242	70.3516178227205	3.16817671060433	0.410061322332473	7.72610470205626	1.10887434763769e-14	1.55469167243737e-11	4
2L	22165720	22169143	FBgn0032979	Clamp	2L	22166801	22166805	2L_22166801_22166805	293.198662161767	-1.00745130519612	0.362719090747622	-2.77749732753135	0.00547792905567307	0.0412707588483017	4
2L	22189526	22214376	FBgn0259683	Ir40a	2L	22194451	22194455	2L_22194451_22194455	24.1831211207779	1.25627132725239	0.458830081741784	2.73798815126378	0.00618163030425849	0.044535576941454	4
2L	23066874	23068386	FBgn0086683	Spf45	2L	23068171	23068175	2L_23068171_23068175	3.00888561236018	4.9976363774221	1.39382305771704	3.58556012526282	0.000336355495263172	0.00674201100769953	4
2R	924636	951252	FBgn0069969	CG40498	2R	925524	925528	2R_925524_925528	103.145737266377	-0.899273566365759	0.329278325091632	-2.73104391585905	0.0063134058217456	0.045132907250514	4
2R	4744348	4758048	FBgn0039994	conu	2R	4753282	4753286	2R_4753282_4753286	91.6702702096755	-0.952495228029267	0.31870768758853	-2.98861704666187	0.0028024313789131	0.0269584428767846	4
2R	4815426	4824319	FBgn0261387	CG17528	2R	4815455	4815459	2R_4815455_4815459	441.541302819591	-1.04870985341815	0.314212149758473	-3.33758530414648	0.000845097761572657	0.0123566956266608	4
2R	5656406	5663222	FBgn0033029	Not3	2R	5662541	5662545	2R_5662541_5662545	319.974861256722	-1.09839183569618	0.38057432034842	-2.88614280304195	0.00389995158775838	0.0332929984965222	4
2R	5671741	5672800	FBgn0033032	kune	2R	5672228	5672232	2R_5672228_5672232	38.8440487586497	1.74786181055678	0.520363389185273	3.35892541036252	0.000782461841354454	0.0117223681334251	4
2R	5758065	5760407	FBgn0033038	CG7791	2R	5760007	5760011	2R_5760007_5760011	28.8098075422685	1.5806318599234	0.508542968289304	3.1081579305688	0.00188257437429496	0.0208171736074503	4
2R	5804712	5860831	FBgn0085414	dpr12	2R	5805439	5805443	2R_5805439_5805443	194.291021412804	-1.00901802535725	0.31727517398037	-3.18026151462983	0.00147142197980065	0.0177608633725413	4
2R	5804712	5860831	FBgn0085414	dpr12	2R	5807926	5807930	2R_5807926_5807930	197.323230150325	-1.46758401889539	0.39116157331124	-3.75186142767571	0.000175526479216393	0.00431751815173082	4
2R	5804712	5860831	FBgn0085414	dpr12	2R	5809428	5809432	2R_5809428_5809432	43.7586620468911	2.26514605592334	0.785777078546884	2.88268278340749	0.00394304297997123	0.0335233814439595	4
2R	5804712	5860831	FBgn0085414	dpr12	2R	5811896	5811900	2R_5811896_5811900	104.716665152392	-0.777973906332031	0.205326470652405	-3.78896059460865	0.000151278904888726	0.00390381228618033	4
2R	5804712	5860831	FBgn0085414	dpr12	2R	5818000	5818004	2R_5818000_5818004	38.2735902441769	1.74630961345488	0.454471653900721	3.84250502416673	0.000121784920314378	0.0033669139086449	4
2R	5804712	5860831	FBgn0085414	dpr12	2R	5822296	5822300	2R_5822296_5822300	367.630018212514	-1.25595886961578	0.309453719037009	-4.05863233288716	4.93609586787947e-05	0.00178212209157581	4
2R	5804712	5860831	FBgn0085414	dpr12	2R	5827494	5827498	2R_5827494_5827498	260.30573970724	-1.23264811770591	0.344278723126064	-3.58037844021673	0.000343096931750666	0.00682594409083412	4
2R	5804712	5860831	FBgn0085414	dpr12	2R	5836703	5836707	2R_5836703_5836707	75.0709297246425	2.20787970099013	0.57600283719939	3.83310560018275	0.000126535601741511	0.00345765147410691	4
2R	5804712	5860831	FBgn0085414	dpr12	2R	5851737	5851741	2R_5851737_5851741	490.589642736795	-1.16833177474409	0.300666879732396	-3.88580137520947	0.000101992874432538	0.00297370398466031	4
2R	5804712	5860831	FBgn0085414	dpr12	2R	5852183	5852187	2R_5852183_5852187	645.566905267397	-1.36715024635489	0.246331292349085	-5.55004698476332	2.85592832995487e-08	5.23096845922499e-06	4
2R	5804712	5860831	FBgn0085414	dpr12	2R	5854713	5854717	2R_5854713_5854717	37.7405682685389	2.07045041502678	0.646097853456057	3.20454619056802	0.00135275582597469	0.016803348168627	4
2R	5804712	5860831	FBgn0085414	dpr12	2R	5855403	5855407	2R_5855403_5855407	99.4838166244099	0.977403953315459	0.327889172333815	2.98089731465847	0.00287405146019893	0.0274202836078096	4
2R	5804712	5860831	FBgn0085414	dpr12	2R	5856795	5856799	2R_5856795_5856799	109.176384964813	-0.931792645802316	0.28306492480431	-3.29179832664357	0.000995489710556412	0.0137585642202636	4
2R	6026273	6036388	FBgn0033052	SCAP	2R	6028569	6028573	2R_6028569_6028573	36.2090448829959	1.86355839154228	0.545239774333171	3.41786949387802	0.000631133618830281	0.0102105685498354	4
2R	6036557	6040647	FBgn0033054	CG14591	2R	6037863	6037867	2R_6037863_6037867	1059.44906283749	-1.27935138679334	0.353125626139815	-3.6229355563303	0.000291278410955071	0.00611993646671084	4
2R	6036557	6040647	FBgn0033054	CG14591	2R	6038608	6038612	2R_6038608_6038612	251.836863603896	2.28694439026928	0.573640294943613	3.9867220110367	6.69924405782801e-05	0.00221442403185138	4
2R	6036557	6040647	FBgn0033054	CG14591	2R	6038918	6038922	2R_6038918_6038922	190.01315519031	1.68331206694589	0.591351874890951	2.84654896419548	0.00441959318837095	0.036006531908595	4
2R	6036557	6040647	FBgn0033054	CG14591	2R	6039727	6039731	2R_6039727_6039731	49.0558237461037	2.14630801062967	0.546178142230103	3.92968492269953	8.50572419483583e-05	0.00262810904297038	4
2R	6087873	6169087	FBgn0000546	EcR	2R	6103616	6103620	2R_6103616_6103620	26.4843691738695	2.51291897251198	0.825283779106413	3.04491501727185	0.00232746065443808	0.0238679483384363	4
2R	6087873	6169087	FBgn0000546	EcR	2R	6112849	6112853	2R_6112849_6112853	454.371178253447	-0.616525561957381	0.221235997613359	-2.78673257791821	0.00532423963764678	0.0405375111638807	4
2R	6087873	6169087	FBgn0000546	EcR	2R	6122682	6122686	2R_6122682_6122686	43.0558253999746	2.32000674519231	0.578257415279171	4.01206570619117	6.01897408011022e-05	0.00205207547449266	4
2R	6087873	6169087	FBgn0000546	EcR	2R	6126271	6126275	2R_6126271_6126275	391.039191460976	-1.30360836459344	0.315003366156584	-4.13839502891355	3.4974382251978e-05	0.0013885375011665	4
2R	6087873	6169087	FBgn0000546	EcR	2R	6126768	6126772	2R_6126768_6126772	346.055714397354	-1.30768772749596	0.358322758765557	-3.64946879735191	0.000262783155597632	0.00571056672903475	4
2R	6087873	6169087	FBgn0000546	EcR	2R	6130982	6130986	2R_6130982_6130986	46.743508030418	1.28565407044188	0.430840551571654	2.98406003277075	0.00284450956248228	0.0272227320800448	4
2R	6087873	6169087	FBgn0000546	EcR	2R	6137632	6137636	2R_6137632_6137636	5.43085187025974	3.99684011486813	1.39163105749562	2.8720544093496	0.00407812746404873	0.0342389841021987	4
2R	6087873	6169087	FBgn0000546	EcR	2R	6148807	6148811	2R_6148807_6148811	23.2803538293166	1.93179595525627	0.718864551075739	2.6872878240629	0.00720348511336476	0.0491075873806753	4
2R	6087873	6169087	FBgn0000546	EcR	2R	6148934	6148938	2R_6148934_6148938	61.3029482623597	1.79668487590893	0.457126480059362	3.93038897172532	8.48085494929833e-05	0.00262237155812996	4
2R	6087873	6169087	FBgn0000546	EcR	2R	6150565	6150569	2R_6150565_6150569	26.2790476403388	2.86681029107068	0.845487609786372	3.39071827651624	0.000697097188068936	0.0109106530350101	4
2R	6087873	6169087	FBgn0000546	EcR	2R	6153370	6153374	2R_6153370_6153374	34.6538049319125	1.64941968988323	0.471361654321281	3.49926574374882	0.000466541351535307	0.00836977398134982	4
2R	6137303	6138411	FBgn0033063	CG14589	2R	6137632	6137636	2R_6137632_6137636	5.43085187025974	3.99684011486813	1.39163105749562	2.8720544093496	0.00407812746404873	0.0342389841021987	4
2R	6207219	6209468	FBgn0033072	CG17994	2R	6208214	6208218	2R_6208214_6208218	206.613832582388	-1.31887763354593	0.326389476604928	-4.04080930324339	5.32670601838042e-05	0.00187897071526629	4
2R	6207219	6209468	FBgn0033072	CG17994	2R	6208848	6208852	2R_6208848_6208852	15.0340826174958	2.99637712927006	0.985700579603458	3.03984515305397	0.00236699811190509	0.0241385059169452	4
2R	6209782	6214122	FBgn0021847	l(2)k14710	2R	6210305	6210309	2R_6210305_6210309	389.9344852854	-1.37545266419727	0.320626750726461	-4.28988741919018	1.7876371441274e-05	0.000854000528784479	4
2R	6209782	6214122	FBgn0021847	l(2)k14710	2R	6210620	6210624	2R_6210620_6210624	563.232614303542	-0.871438221844757	0.293685558249248	-2.96724914578596	0.00300477365073295	0.0282410021983022	4
2R	6209782	6214122	FBgn0021847	l(2)k14710	2R	6212703	6212707	2R_6212703_6212707	358.51125576947	-0.966569415916572	0.308572113842893	-3.13239392853462	0.0017338706602305	0.019773874580714	4
2R	6209782	6214122	FBgn0021847	l(2)k14710	2R	6213100	6213104	2R_6213100_6213104	254.753345022111	-0.922782317158502	0.319996529556171	-2.88372601552393	0.00393000516274856	0.0334608976396955	4
2R	6214568	6240602	FBgn0263144	bin3	2R	6232332	6232336	2R_6232332_6232336	57.4092853922364	2.58138569504512	0.902646920311187	2.8597956044155	0.0042391413275763	0.0350798151825469	4
2R	6214568	6240602	FBgn0263144	bin3	2R	6234514	6234518	2R_6234514_6234518	18.9704294814519	4.6056824430231	0.920345287469642	5.0042983929279	5.60658539020426e-07	5.96420237135949e-05	4
2R	6502006	6621792	FBgn0086655	jing	2R	6537479	6537483	2R_6537479_6537483	101.741609313239	1.61614760041237	0.357332453935536	4.52281225120382	6.10233661548827e-06	0.00038486821711087	4
2R	6502006	6621792	FBgn0086655	jing	2R	6538291	6538295	2R_6538291_6538295	62.995783539467	1.48022624228374	0.392005955124346	3.77602998866231	0.000159347814615237	0.00404511016240841	4
2R	6502006	6621792	FBgn0086655	jing	2R	6539093	6539097	2R_6539093_6539097	13.870833502511	3.39552696744558	0.933650478456213	3.63682881956004	0.000276015228324801	0.00589705200253837	4
2R	6502006	6621792	FBgn0086655	jing	2R	6539297	6539301	2R_6539297_6539301	15.8639075234173	2.59153404507277	0.742823856922699	3.48875984652503	0.000485266912822891	0.00858840875340273	4
2R	6502006	6621792	FBgn0086655	jing	2R	6586782	6586786	2R_6586782_6586786	331.670222304077	-1.0768469237274	0.253035392198181	-4.25571661881987	2.08380501938236e-05	0.000951204950141063	4
2R	6502006	6621792	FBgn0086655	jing	2R	6588392	6588396	2R_6588392_6588396	34.8981739248196	1.7029451318293	0.438201764386863	3.88621240312002	0.00010182042563348	0.00297097073574112	4
2R	6502006	6621792	FBgn0086655	jing	2R	6617105	6617109	2R_6617105_6617109	18.5749699688873	1.72319006025438	0.526023081875591	3.27588297857608	0.00105332194994201	0.0142823265467271	4
2R	6625242	6633090	FBgn0262736	Vha16-1	2R	6627222	6627226	2R_6627222_6627226	981.591221026099	-0.756171313823439	0.259782242809227	-2.91078907336534	0.00360517303052017	0.0317138315893104	4
2R	6653217	6655267	FBgn0050443	Opbp	2R	6653264	6653268	2R_6653264_6653268	134.870824647639	-0.890327173131673	0.283217058594243	-3.14362128309234	0.00166871249031946	0.0193114103377735	4
2R	6655463	6656594	FBgn0033081	geminin	2R	6656072	6656076	2R_6656072_6656076	21.1769509810838	1.81575687080815	0.625316229225781	2.90374179646078	0.00368732119332878	0.0321568088379809	4
2R	6660645	6662118	FBgn0266518	Dpit47	2R	6662097	6662101	2R_6662097_6662101	372.511895448074	-0.78839274455975	0.273074884246438	-2.88709357777575	0.00388818570800616	0.0332198280737024	4
2R	6662265	6668085	FBgn0000054	Adf1	2R	6662495	6662499	2R_6662495_6662499	274.62315597537	-0.784561366057008	0.292456765659812	-2.68265760337928	0.00730397275658676	0.0495692126566997	4
2R	6662265	6668085	FBgn0000054	Adf1	2R	6667653	6667657	2R_6667653_6667657	43.1695401552494	2.87935948326966	0.99379186468057	2.89734660304868	0.00376333727436956	0.0325666749222491	4
2R	6662265	6668085	FBgn0000054	Adf1	2R	6667959	6667963	2R_6667959_6667963	146.973082178675	1.22092025912863	0.436083569176309	2.79973919089579	0.0051143910124256	0.0394708464705345	4
2R	6668150	6668738	FBgn0033085	CG15908	2R	6668307	6668311	2R_6668307_6668311	96.6323865172418	-1.31343424048121	0.390691523484363	-3.36181913742949	0.000774308221998021	0.0116557015763446	4
2R	6668150	6668738	FBgn0033085	CG15908	2R	6668514	6668518	2R_6668514_6668518	207.34852699228	-1.28951482925281	0.322439358409518	-3.99924759686145	6.35441755660168e-05	0.00213494058036583	4
2R	6669024	6670076	FBgn0033086	CG9410	2R	6669293	6669297	2R_6669293_6669297	124.607338181561	0.896748447827098	0.26132149021467	3.43159090012245	0.000600051995903033	0.00986504455240741	4
2R	6696739	6699469	FBgn0014009	Rab2	2R	6698351	6698355	2R_6698351_6698355	47.4952480546955	1.7115820489399	0.567488085625656	3.01606693126055	0.00256076727421276	0.0253913673177971	4
2R	6696739	6699469	FBgn0014009	Rab2	2R	6698459	6698463	2R_6698459_6698463	477.707770902116	-1.32138607186298	0.33569552849376	-3.93626354748286	8.27600842547863e-05	0.00257562509876063	4
2R	6696739	6699469	FBgn0014009	Rab2	2R	6698740	6698744	2R_6698740_6698744	584.654870919407	-1.05814068161514	0.271119745841473	-3.90285362038458	9.50652005729449e-05	0.00284055187117089	4
2R	6741899	6746141	FBgn0028579	phtf	2R	6742124	6742128	2R_6742124_6742128	49.392105300566	3.15458065720762	0.677930275307484	4.65325236548377	3.2673994531488e-06	0.000237664027142415	4
2R	6749227	6756300	FBgn0027066	Eb1	2R	6753741	6753745	2R_6753741_6753745	14.734199523848	1.84084012359752	0.678875676508742	2.71160123612679	0.00669590907928706	0.0468558127997275	4
2R	6749227	6756300	FBgn0027066	Eb1	2R	6754324	6754328	2R_6754324_6754328	262.549172352681	-0.919632413708534	0.282819339651347	-3.25166028193912	0.0011473306492459	0.0150969161346033	4
2R	6759715	6798941	FBgn0085421	Epac	2R	6765230	6765234	2R_6765230_6765234	810.560529878751	-1.81113500060466	0.286600869024813	-6.31936325513325	2.62643237787059e-10	1.02576364624553e-07	4
2R	6759715	6798941	FBgn0085421	Epac	2R	6765611	6765615	2R_6765611_6765615	1018.96734080503	-1.55858111310771	0.285257849059609	-5.4637624109057	4.66147345002953e-08	7.94628388034951e-06	4
2R	6759715	6798941	FBgn0085421	Epac	2R	6766572	6766576	2R_6766572_6766576	537.066954937934	-0.917517064172114	0.255236002908986	-3.59477916013005	0.000324666856181627	0.0065900902233519	4
2R	6759715	6798941	FBgn0085421	Epac	2R	6792173	6792177	2R_6792173_6792177	28.133313046456	2.34366162690958	0.586902503496623	3.99327249917424	6.51676027440742e-05	0.00217426304962863	4
2R	6759715	6798941	FBgn0085421	Epac	2R	6792537	6792541	2R_6792537_6792541	496.210792119335	-1.1669233536194	0.286196628542987	-4.07734835857483	4.55522192789473e-05	0.00168447328436393	4
2R	6759715	6798941	FBgn0085421	Epac	2R	6792911	6792915	2R_6792911_6792915	664.857976988902	-0.92301792794366	0.23659779319833	-3.90121106146554	9.57126547046694e-05	0.00285347425142947	4
2R	6759715	6798941	FBgn0085421	Epac	2R	6794467	6794471	2R_6794467_6794471	329.07492961506	-0.966000009041665	0.311721953785193	-3.09891554737057	0.00194230376932797	0.0212460704750631	4
2R	6811019	6818199	FBgn0265003	koi	2R	6813287	6813291	2R_6813287_6813291	599.226919346182	-0.873362528210151	0.300551981869305	-2.9058618172411	0.00366243148391832	0.0320166404249892	4
2R	6891760	6922613	FBgn0050158	CG30158	2R	6892513	6892517	2R_6892513_6892517	132.916469298494	-1.69489703738654	0.476007680955904	-3.5606506054333	0.00036993705823425	0.00718056638461355	4
2R	6891760	6922613	FBgn0050158	CG30158	2R	6899888	6899892	2R_6899888_6899892	28.8982639448981	1.29345680306956	0.471570341538045	2.74287140037454	0.00609045322731863	0.0441258163276591	4
2R	6891760	6922613	FBgn0050158	CG30158	2R	6908532	6908536	2R_6908532_6908536	74.5833415616664	-1.03176415994408	0.291125570024848	-3.54405200428124	0.000394027516354164	0.00749355404190512	4
2R	6924687	6971637	FBgn0053558	mim	2R	6927044	6927048	2R_6927044_6927048	101.781324418903	2.83806661862964	0.630410812355421	4.50193201481697	6.73385234191085e-06	0.000412069842635812	4
2R	6924687	6971637	FBgn0053558	mim	2R	6942750	6942754	2R_6942750_6942754	165.321243493153	0.781914637042888	0.250712340121267	3.11877204235214	0.00181606405984652	0.0203677966489096	4
2R	6924687	6971637	FBgn0053558	mim	2R	6967456	6967460	2R_6967456_6967460	20.3266318039418	5.6715763915159	1.05817017086514	5.35979613456589	8.33159172167199e-08	1.28747080893334e-05	4
2R	6944614	6971637	FBgn0066292	CheB42c	2R	6967456	6967460	2R_6967456_6967460	20.3266318039418	5.6715763915159	1.05817017086514	5.35979613456589	8.33159172167199e-08	1.28747080893334e-05	4
2R	6971996	6975026	FBgn0033121	Cyp6u1	2R	6973727	6973731	2R_6973727_6973731	27.6857070810025	1.54035580914421	0.514080641476112	2.99633109062674	0.00273249571844288	0.0265302116976921	4
2R	6975285	6985712	FBgn0022960	vimar	2R	6983924	6983928	2R_6983924_6983928	37.3088079674355	3.28061570654402	0.821725315289498	3.99235078377529	6.54214997131349e-05	0.00218069335573779	4
2R	6981446	6985712	FBgn0050156	CG30156	2R	6983924	6983928	2R_6983924_6983928	37.3088079674355	3.28061570654402	0.821725315289498	3.99235078377529	6.54214997131349e-05	0.00218069335573779	4
2R	7012254	7018362	FBgn0029506	Tsp42Ee	2R	7013857	7013861	2R_7013857_7013861	44.6101247198986	6.78315226236891	1.16605330236357	5.81718884430034	5.98455199168242e-09	1.42921409880596e-06	4
2R	7023396	7024096	FBgn0265061	CR44172	2R	7023796	7023800	2R_7023796_7023800	13.1753163629138	4.07870262897904	1.12198600668995	3.63525267218966	0.000277708313707514	0.00592156507194993	4
2R	7023396	7024096	FBtr0336875	CR44172-RA	2R	7023796	7023800	2R_7023796_7023800	13.1753163629138	4.07870262897904	1.12198600668995	3.63525267218966	0.000277708313707514	0.00592156507194993	4
2R	7025010	7028082	FBgn0033127	Tsp42Ef	2R	7027274	7027278	2R_7027274_7027278	72.3005808701617	1.38677579680425	0.441677036960098	3.13979600648683	0.00169065516837306	0.0194690422745343	4
2R	7049238	7051964	FBgn0016032	lbm	2R	7049991	7049995	2R_7049991_7049995	125.659400732226	-1.0175795875818	0.345731644701666	-2.9432642431672	0.00324771080733656	0.0296882142002532	4
2R	7086316	7127868	FBgn0263934	esn	2R	7100162	7100166	2R_7100162_7100166	292.272991150463	-0.964752955830097	0.325676768716921	-2.96230203840134	0.00305348089409245	0.0285290294580243	4
2R	7086316	7127868	FBgn0263934	esn	2R	7100686	7100690	2R_7100686_7100690	356.584287418891	-0.718158678297907	0.265245833898836	-2.70752104846182	0.00677877720663282	0.0472204955033518	4
2R	7243024	7245776	FBgn0026602	Ady43A	2R	7245379	7245383	2R_7245379_7245383	224.934879385586	-1.05048186782354	0.332436034488807	-3.15995186694753	0.00157795204671897	0.0186132260995119	4
2R	7317924	7381899	FBgn0033159	Dscam1	2R	7357902	7357906	2R_7357902_7357906	82.8490779095668	3.71413714625566	0.436242346927414	8.51393078277577	1.68134401968861e-17	4.83793376587095e-14	4
2R	7317924	7381899	FBgn0033159	Dscam1	2R	7380210	7380214	2R_7380210_7380214	246.113231345827	-0.970630984668365	0.301380470112999	-3.22061673174921	0.00127915087769661	0.0161799295307389	4
2R	7396850	7407819	FBgn0033166	Eaf	2R	7400800	7400804	2R_7400800_7400804	28.6929620119073	1.6871580860348	0.600236245542741	2.81082340255753	0.00494149000167905	0.0385809448078038	4
2R	7400743	7401482	FBgn0033164	CG11112	2R	7400800	7400804	2R_7400800_7400804	28.6929620119073	1.6871580860348	0.600236245542741	2.81082340255753	0.00494149000167905	0.0385809448078038	4
2R	7440706	7442885	FBgn0033169	CG11123	2R	7441972	7441976	2R_7441972_7441976	276.09929019731	-1.28797123408549	0.255365091099924	-5.04364644571369	4.56742898780405e-07	5.12069114066635e-05	4
2R	7440706	7442885	FBgn0033169	CG11123	2R	7442677	7442681	2R_7442677_7442681	67.447491926252	2.08940182542258	0.717484701390296	2.91212038580595	0.00358984251362208	0.0316313758101042	4
2R	7443824	7445792	FBgn0040513	kappaB-Ras	2R	7445339	7445343	2R_7445339_7445343	248.289525317471	-1.03272437869926	0.372450801276155	-2.77278066032013	0.00555795687943998	0.0416611386634397	4
2R	7443824	7445792	FBgn0040513	kappaB-Ras	2R	7445677	7445681	2R_7445677_7445681	74.6295505853799	1.5218900141332	0.459401216492423	3.31276879446031	0.000923773113056451	0.0131279832120506	4
2R	7443824	7445792	FBgn0050503	CG30503	2R	7445339	7445343	2R_7445339_7445343	248.289525317471	-1.03272437869926	0.372450801276155	-2.77278066032013	0.00555795687943998	0.0416611386634397	4
2R	7443824	7445792	FBgn0050503	CG30503	2R	7445677	7445681	2R_7445677_7445681	74.6295505853799	1.5218900141332	0.459401216492423	3.31276879446031	0.000923773113056451	0.0131279832120506	4
2R	7446189	7451553	FBgn0050502	fa2h	2R	7446625	7446629	2R_7446625_7446629	47.4010757824716	1.30006688403095	0.477256460664069	2.72404250373479	0.00644882066219341	0.0457552021305406	4
2R	7446189	7451553	FBgn0050502	fa2h	2R	7448328	7448332	2R_7448328_7448332	353.691113511848	-0.741090795836794	0.256268758175535	-2.8918499512499	0.00382980807514758	0.032900148788893	4
2R	7446189	7451553	FBgn0050502	fa2h	2R	7448865	7448869	2R_7448865_7448869	303.659548594991	-0.792650980916597	0.289937389024325	-2.73386948673286	0.00625948500096908	0.0448889523988398	4
2R	7446189	7451553	FBgn0050502	fa2h	2R	7449362	7449366	2R_7449362_7449366	27.2519782420053	1.78433195959846	0.517382424718404	3.4487680182983	0.000563150284600038	0.00946227765786461	4
2R	7446189	7451553	FBgn0050502	fa2h	2R	7451264	7451268	2R_7451264_7451268	139.805672095461	1.38336504428695	0.36767006140262	3.76251751097047	0.000168211526577452	0.00420069550782598	4
2R	7447473	7449995	FBgn0033174	CG11125	2R	7448328	7448332	2R_7448328_7448332	353.691113511848	-0.741090795836794	0.256268758175535	-2.8918499512499	0.00382980807514758	0.032900148788893	4
2R	7447473	7449995	FBgn0033174	CG11125	2R	7448865	7448869	2R_7448865_7448869	303.659548594991	-0.792650980916597	0.289937389024325	-2.73386948673286	0.00625948500096908	0.0448889523988398	4
2R	7447473	7449995	FBgn0033174	CG11125	2R	7449362	7449366	2R_7449362_7449366	27.2519782420053	1.78433195959846	0.517382424718404	3.4487680182983	0.000563150284600038	0.00946227765786461	4
2R	7454922	7458874	FBgn0025885	Inos	2R	7455044	7455048	2R_7455044_7455048	3.04165592116387	4.08721329622697	1.48064596889244	2.76042577503136	0.00577260737842688	0.0426349508076273	4
2R	7454922	7458874	FBgn0025885	Inos	2R	7458556	7458560	2R_7458556_7458560	320.196480442206	-1.06903760842216	0.292166036319122	-3.65900712447798	0.000253194302057377	0.00556773132422657	4
2R	7459685	7463395	FBgn0033177	CG11141	2R	7460066	7460070	2R_7460066_7460070	83.9764211459168	0.982535286796361	0.2981237528462	3.29572963380494	0.000981664390861211	0.0136362068374088	4
2R	7459685	7463395	FBgn0033177	CG11141	2R	7462518	7462522	2R_7462518_7462522	10.4823197082399	2.86306240426452	1.06037611392377	2.70004422644922	0.00693302589922518	0.047914310750581	4
2R	7465018	7466759	FBgn0033179	p47	2R	7466127	7466131	2R_7466127_7466131	82.0347056403484	5.3307284506074	1.49399634142695	3.56810007012193	0.000359579180205406	0.00704716956706226	4
2R	7465018	7466759	FBgn0033179	p47	2R	7466628	7466632	2R_7466628_7466632	77.4116019367642	4.63709431170814	1.2752430205112	3.63624363131137	0.000276642700814781	0.00590514155982552	4
2R	7478853	7489823	FBgn0259745	wech	2R	7481735	7481739	2R_7481735_7481739	350.192329636307	-1.10732295465195	0.348942525386521	-3.17336774423057	0.00150681534923414	0.0180398668566701	4
2R	7478853	7489823	FBgn0259745	wech	2R	7482217	7482221	2R_7482217_7482221	409.854345386829	-1.13965797450998	0.345712310662028	-3.29655016428998	0.000978801331181398	0.0136138647614643	4
2R	7478853	7489823	FBgn0259745	wech	2R	7486116	7486120	2R_7486116_7486120	363.811037018549	-0.729747723331885	0.240396538270255	-3.03559996571788	0.00240057630631639	0.0243525639327484	4
2R	7478853	7489823	FBgn0259745	wech	2R	7489438	7489442	2R_7489438_7489442	231.43250135486	-1.60961316319059	0.339923555399037	-4.73522101550468	2.18816512701199e-06	0.00017413496229516	4
2R	7493806	7496466	FBgn0033183	CG1620	2R	7495616	7495620	2R_7495616_7495620	35.9097342630871	1.77027435859693	0.529907233191906	3.3407250320658	0.000835599340106869	0.0122650514460849	4
2R	7526118	7532981	FBgn0033188	Drat	2R	7531764	7531768	2R_7531764_7531768	179.46806479666	-1.05390910457573	0.334187357606614	-3.15364743933951	0.00161243754617448	0.0188926525269237	4
2R	7526118	7532981	FBgn0033188	Drat	2R	7532555	7532559	2R_7532555_7532559	915.439510854821	-0.860072748134391	0.302338934910036	-2.84473036326041	0.00444490319521635	0.0361334538429404	4
2R	7535919	7538297	FBgn0033190	CG2137	2R	7538262	7538266	2R_7538262_7538266	69.2180897897397	1.43822210540745	0.381303722155022	3.7718543560997	0.000162038832843819	0.00409426539230888	4
2R	7538232	7539696	FBgn0033191	CG1598	2R	7538262	7538266	2R_7538262_7538266	69.2180897897397	1.43822210540745	0.381303722155022	3.7718543560997	0.000162038832843819	0.00409426539230888	4
2R	7538232	7539696	FBgn0033191	CG1598	2R	7539080	7539084	2R_7539080_7539084	249.611400226217	-1.03181053991056	0.34502190112931	-2.99056534247038	0.00278461545832585	0.0268544621779748	4
2R	7540111	7564435	FBgn0033192	Corin	2R	7549327	7549331	2R_7549327_7549331	50.664136976609	3.91455461534544	0.733023765883225	5.34028335442681	9.28014179280219e-08	1.40277971313076e-05	4
2R	7540111	7564435	FBgn0033192	Corin	2R	7554423	7554427	2R_7554423_7554427	56.4402825630082	1.66328187996965	0.406971246304792	4.08697640207233	4.37031551862207e-05	0.0016371561424338	4
2R	7540111	7564435	FBgn0033192	Corin	2R	7554441	7554445	2R_7554441_7554445	7.06173376026532	3.57329054701589	1.24247131785665	2.87595415335628	0.00402808213710039	0.0339891733100789	4
2R	7580488	7587079	FBgn0004133	blow	2R	7586859	7586863	2R_7586859_7586863	38.1450472884338	2.56194110832816	0.564069250120905	4.54189110251804	5.57518396092402e-06	0.000359154674760981	4
2R	7667248	7669029	FBgn0033206	CG12042	2R	7668882	7668886	2R_7668882_7668886	153.121971397766	-0.919079244152767	0.299274205429559	-3.07102726355444	0.00213323671317575	0.0225708689993213	4
2R	7674450	7675362	FBgn0033209	CG12107	2R	7675281	7675285	2R_7675281_7675285	17.4261443950971	2.63279531228583	0.811793811642136	3.24318228905944	0.00118202558541024	0.0153833454942283	4
2R	7676540	7698902	FBgn0033212	LRR	2R	7684144	7684148	2R_7684144_7684148	83.5004216018339	1.55579031314543	0.336305516811507	4.62612189028532	3.72576085553348e-06	0.000263807894816849	4
2R	7676540	7698902	FBgn0033212	LRR	2R	7684439	7684443	2R_7684439_7684443	112.965509261431	1.2188576581043	0.312708929344397	3.89773857964231	9.70951481133985e-05	0.00287818651415422	4
2R	7676540	7698902	FBgn0033212	LRR	2R	7685000	7685004	2R_7685000_7685004	394.43072457576	-0.819169924516981	0.274163685912065	-2.98788631248459	0.00280914027570271	0.0270002034956854	4
2R	7676540	7698902	FBgn0033212	LRR	2R	7688090	7688094	2R_7688090_7688094	33.4938722150446	2.98857387976739	0.769632399398011	3.88311859285678	0.000103125238921839	0.0029978780796296	4
2R	7714923	7716781	FBgn0033216	CG1946	2R	7716324	7716328	2R_7716324_7716328	39.337779009319	1.24080147149209	0.448821729983451	2.76457530596354	0.0056996949314168	0.0423256662559617	4
2R	7716807	7735622	FBgn0042135	CG18812	2R	7720327	7720331	2R_7720327_7720331	55.2123391497763	1.88411212225177	0.510006937009676	3.69428724499099	0.000220504427585585	0.00505604253638083	4
2R	7716807	7735622	FBgn0042135	CG18812	2R	7721612	7721616	2R_7721612_7721616	240.135446217807	0.907953077823526	0.313844227088069	2.89300550864917	0.0038157460477233	0.0328222812757735	4
2R	7716807	7735622	FBgn0042135	CG18812	2R	7731430	7731434	2R_7731430_7731434	153.800443420816	-0.78773846526431	0.284565293167751	-2.76821694063702	0.00563639232436471	0.0420483287015283	4
2R	7737019	7782637	FBgn0050497	CG30497	2R	7737870	7737874	2R_7737870_7737874	15.3018840520495	4.9962692649784	1.37616355397917	3.63057810282194	0.000282787113491577	0.00599299279818376	4
2R	7737019	7782637	FBgn0050497	CG30497	2R	7764859	7764863	2R_7764859_7764863	116.968668127813	0.846949038729888	0.276837567579063	3.05937176856607	0.00221801717832695	0.0231445349909007	4
2R	7737019	7782637	FBgn0050497	CG30497	2R	7766099	7766103	2R_7766099_7766103	21.1881835736307	2.7454544577337	0.82026888623869	3.34701767163554	0.000816860028471031	0.0120769464541081	4
2R	7737019	7782637	FBgn0266526	CG45093	2R	7737870	7737874	2R_7737870_7737874	15.3018840520495	4.9962692649784	1.37616355397917	3.63057810282194	0.000282787113491577	0.00599299279818376	4
2R	7737019	7782637	FBgn0266526	CG45093	2R	7764859	7764863	2R_7764859_7764863	116.968668127813	0.846949038729888	0.276837567579063	3.05937176856607	0.00221801717832695	0.0231445349909007	4
2R	7737019	7782637	FBgn0266526	CG45093	2R	7766099	7766103	2R_7766099_7766103	21.1881835736307	2.7454544577337	0.82026888623869	3.34701767163554	0.000816860028471031	0.0120769464541081	4
2R	7806484	7810067	FBgn0003317	sax	2R	7807082	7807086	2R_7807082_7807086	472.895851676081	-1.0982924996376	0.311953149027779	-3.52069694779647	0.000430414224837248	0.00793498527053875	4
2R	7806484	7810067	FBgn0003317	sax	2R	7807602	7807606	2R_7807602_7807606	470.607918292049	-1.26552801052255	0.329439757752464	-3.84145501792605	0.000122307151672278	0.00337761004757556	4
2R	7806484	7810067	FBgn0003317	sax	2R	7809549	7809553	2R_7809549_7809553	135.01737032952	0.747489940401416	0.276759324247263	2.70086633010273	0.0069159127700686	0.0478437381718475	4
2R	7810068	7812028	FBgn0033225	CG1550	2R	7810344	7810348	2R_7810344_7810348	85.7547666251888	0.859395609901784	0.269432420645713	3.18965181637081	0.00142444299039052	0.0173859094465603	4
2R	7810068	7812028	FBgn0033225	CG1550	2R	7811454	7811458	2R_7811454_7811458	39.1373519357909	1.45695534090646	0.53097821600688	2.74390793630522	0.00607125620652497	0.04402891302488	4
2R	7812504	7815486	FBgn0033226	CG1882	2R	7812830	7812834	2R_7812830_7812834	366.994373863153	-0.945907828092408	0.320915668402258	-2.94752771904781	0.00320326032741612	0.0294206360325722	4
2R	7812504	7815486	FBgn0033226	CG1882	2R	7814221	7814225	2R_7814221_7814225	32.4035059623817	3.81910981449906	0.701360300260869	5.44528940842325	5.17212224270915e-08	8.62608322885565e-06	4
2R	7822111	7823569	FBgn0029093	cathD	2R	7823509	7823513	2R_7823509_7823513	198.531228052696	-0.770294340690338	0.280950144103641	-2.741747448281	0.00611133099633268	0.0442295684473152	4
2R	7834812	7885982	FBgn0085390	Dgk	2R	7851705	7851709	2R_7851705_7851709	190.156758431474	-0.817730632634644	0.276075444025212	-2.96198249548035	0.00305665160834386	0.0285543777647287	4
2R	7834812	7885982	FBgn0085390	Dgk	2R	7854511	7854515	2R_7854511_7854515	219.572042806112	-0.976482712186	0.324355705429776	-3.01053040177649	0.00260791839016247	0.025703666724162	4
2R	7834812	7885982	FBgn0085390	Dgk	2R	7854934	7854938	2R_7854934_7854938	225.730094561163	-1.11593828732932	0.327804955571031	-3.40427522026131	0.000663398751158945	0.0105688123800977	4
2R	7916856	7921579	FBgn0015509	Cul1	2R	7920341	7920345	2R_7920341_7920345	185.666937392496	-0.994395368184606	0.314086836747325	-3.16598867524198	0.00154556810819347	0.0183491822155557	4
2R	7932429	7936840	FBgn0026722	drosha	2R	7933329	7933333	2R_7933329_7933333	21.5559607354181	1.94094647862904	0.674688674175472	2.87680311367468	0.0040172616175473	0.0339265635112711	4
2R	7939956	7941870	FBgn0050379	CG30379	2R	7941365	7941369	2R_7941365_7941369	270.877828431314	-1.16090959701211	0.34704200861725	-3.34515582605584	0.000822363534651974	0.0121293010174841	4
2R	7939956	7941870	FBgn0050379	CG30379	2R	7941774	7941778	2R_7941774_7941778	345.598582980345	-1.2172688332822	0.352944304007584	-3.44889779905909	0.000562879699598012	0.00946144466456503	4
2R	7942043	7955882	FBgn0033236	CG14764	2R	7945824	7945828	2R_7945824_7945828	175.169885104535	-0.920339503781614	0.253234008560536	-3.63434401648153	0.000278688802394886	0.00593689221347651	4
2R	7942043	7955882	FBgn0033236	CG14764	2R	7946497	7946501	2R_7946497_7946501	203.28353516273	-1.0622785996286	0.29461768853194	-3.60561718110635	0.000311411927667831	0.00640016522412044	4
2R	7942043	7955882	FBgn0033236	CG14764	2R	7946973	7946977	2R_7946973_7946977	240.392677569016	-0.897879608796727	0.254334096800158	-3.5303155184192	0.00041506436176399	0.0077435241368968	4
2R	7942043	7955882	FBgn0033236	CG14764	2R	7950645	7950649	2R_7950645_7950649	759.721731753811	-0.941762142936713	0.350537507159382	-2.68662303948123	0.00721783593312266	0.0491810158569494	4
2R	7942043	7955882	FBgn0033236	CG14764	2R	7950909	7950913	2R_7950909_7950913	33.1313368303754	6.49254532483816	1.40752204370278	4.61274859167262	3.97378841573641e-06	0.000277092632630579	4
2R	7942043	7955882	FBgn0033236	CG14764	2R	7952770	7952774	2R_7952770_7952774	568.045658932867	-1.16483781628936	0.426978840959619	-2.72809259979119	0.00637017230261062	0.0454024184072174	4
2R	7944526	7947076	FBgn0085460	CG34431	2R	7945824	7945828	2R_7945824_7945828	175.169885104535	-0.920339503781614	0.253234008560536	-3.63434401648153	0.000278688802394886	0.00593689221347651	4
2R	7944526	7947076	FBgn0085460	CG34431	2R	7946497	7946501	2R_7946497_7946501	203.28353516273	-1.0622785996286	0.29461768853194	-3.60561718110635	0.000311411927667831	0.00640016522412044	4
2R	7944526	7947076	FBgn0085460	CG34431	2R	7946973	7946977	2R_7946973_7946977	240.392677569016	-0.897879608796727	0.254334096800158	-3.5303155184192	0.00041506436176399	0.0077435241368968	4
2R	7950339	7951492	FBgn0050378	CG30378	2R	7950645	7950649	2R_7950645_7950649	759.721731753811	-0.941762142936713	0.350537507159382	-2.68662303948123	0.00721783593312266	0.0491810158569494	4
2R	7950339	7951492	FBgn0050378	CG30378	2R	7950909	7950913	2R_7950909_7950913	33.1313368303754	6.49254532483816	1.40752204370278	4.61274859167262	3.97378841573641e-06	0.000277092632630579	4
2R	7958207	7960015	FBgn0033241	CG2915	2R	7958957	7958961	2R_7958957_7958961	274.783860396591	-0.906356372300721	0.327723126244353	-2.7656161549763	0.00568153670388498	0.042255072294663	4
2R	7958207	7960015	FBgn0033241	CG2915	2R	7959258	7959262	2R_7959258_7959262	265.068093393793	-1.07192590064641	0.321280389721525	-3.33641870135777	0.000848652456497244	0.0123891840686328	4
2R	7960133	7961921	FBgn0026361	Sep5	2R	7960651	7960655	2R_7960651_7960655	244.862695701187	-0.969604215456928	0.301790429919867	-3.21283950493189	0.00131429710967828	0.0164808182031831	4
2R	7960133	7961921	FBgn0026361	Sep5	2R	7961088	7961092	2R_7961088_7961092	220.045738731539	-0.937894806882412	0.315163134400487	-2.97590265011961	0.00292127578569702	0.0277214065242668	4
2R	7960133	7961921	FBgn0026361	Sep5	2R	7961431	7961435	2R_7961431_7961435	262.963964695567	-0.66919898413963	0.248706511591478	-2.69071758458358	0.00712985238188936	0.0487760357539338	4
2R	7968129	7972003	FBgn0033244	CG8726	2R	7971625	7971629	2R_7971625_7971629	545.254271441624	-0.878172973686819	0.321477387708562	-2.73167882800806	0.00630125340662809	0.0450721125013394	4
2R	7972175	7974099	FBgn0027054	CSN4	2R	7972671	7972675	2R_7972671_7972675	389.00219383717	-1.8684191611263	0.301824359879803	-6.19041869871065	6.00046110852692e-10	2.11810336080398e-07	4
2R	7972175	7974099	FBgn0027054	CSN4	2R	7973085	7973089	2R_7973085_7973089	19.5983423199275	2.50657785877985	0.669821430731182	3.74215834814907	0.000182446486641559	0.00444379094408723	4
2R	7972175	7974099	FBgn0027054	CSN4	2R	7973339	7973343	2R_7973339_7973343	27.579851772793	1.54915411515021	0.563364775006029	2.7498242415558	0.00596272378351336	0.0435086017867004	4
2R	7974115	7991862	FBgn0033246	ACC	2R	7980250	7980254	2R_7980250_7980254	308.405163299502	-1.41521820655656	0.324847257209022	-4.35656504757232	1.32119442071647e-05	0.000679980541166601	4
2R	7974115	7991862	FBgn0033246	ACC	2R	7980750	7980754	2R_7980750_7980754	316.786693314457	-1.28535161811614	0.319318633846631	-4.02529474284766	5.69039965664569e-05	0.00197244163142028	4
2R	7974115	7991862	FBgn0033246	ACC	2R	7987040	7987044	2R_7987040_7987044	4.28435355704078	4.35965677781694	1.48025053906764	2.94521546370315	0.00322729833550749	0.0295599105863893	4
2R	7974115	7991862	FBgn0033246	ACC	2R	7991029	7991033	2R_7991029_7991033	25.3056892042286	2.23511708434814	0.789091533027309	2.83251941099054	0.00461827620953198	0.0369681330453745	4
2R	7988462	7991283	FBgn0033247	Nup44A	2R	7991029	7991033	2R_7991029_7991033	25.3056892042286	2.23511708434814	0.789091533027309	2.83251941099054	0.00461827620953198	0.0369681330453745	4
2R	7995438	7998278	FBgn0027788	Hey	2R	7996034	7996038	2R_7996034_7996038	82.3759251242813	-0.925768472828149	0.308439650137952	-3.00145740800216	0.0026869062442703	0.0262222379925338	4
2R	8000490	8002120	FBgn0033249	CG11191	2R	8000556	8000560	2R_8000556_8000560	743.446901163479	-0.936863873936487	0.292923819002292	-3.1983191982389	0.00138231182291011	0.0170501293813443	4
2R	8000490	8002120	FBgn0033249	CG11191	2R	8001031	8001035	2R_8001031_8001035	438.730578039271	-1.27469233827874	0.358759625461082	-3.55305404458625	0.000380786225583756	0.00732299711810007	4
2R	8007246	8009062	FBgn0013308	Odc2	2R	8008892	8008896	2R_8008892_8008896	529.27535357298	-1.24893746867278	0.297699560861936	-4.19529496468419	2.72516710077408e-05	0.00115703232789653	4
2R	8009119	8013755	FBgn0033250	CG14762	2R	8010874	8010878	2R_8010874_8010878	92.0087565146873	1.3078370668708	0.468503193514395	2.79152220299778	0.00524607582840163	0.0401351836514278	4
2R	8009119	8013755	FBgn0033250	CG14762	2R	8011543	8011547	2R_8011543_8011547	93.0063097116532	1.68156238192734	0.493307395508331	3.40875161661536	0.000652608702568104	0.0104518965080084	4
2R	8052080	8065554	FBgn0033252	CG12769	2R	8054305	8054309	2R_8054305_8054309	39.0097822061739	1.67266718206466	0.550948658787078	3.03597650232431	0.00239758048367418	0.0243370119510154	4
2R	8052080	8065554	FBgn0033252	CG12769	2R	8063321	8063325	2R_8063321_8063325	75.4700651030243	1.66600299194564	0.601286413863662	2.77073114165422	0.00559305875897632	0.0418388997971915	4
2R	8067977	8078815	FBgn0020279	lig	2R	8077861	8077865	2R_8077861_8077865	50.8874217474585	0.972790912467099	0.355275097983959	2.73813424579231	0.00617888477749001	0.0445232205475064	4
2R	8078869	8080041	FBgn0021814	Vps28	2R	8079545	8079549	2R_8079545_8079549	303.498588561463	-0.950740846963402	0.335092169142911	-2.83725176089665	0.00455037157838061	0.03666092886709	4
2R	8091696	8096948	FBgn0033257	CG8713	2R	8094430	8094434	2R_8094430_8094434	24.9897962015054	2.70968789701629	1.00773976961659	2.68887661151572	0.00716929136970668	0.0489458537031402	4
2R	8114286	8123001	FBgn0050372	Asap	2R	8119643	8119647	2R_8119643_8119647	353.217843559237	-0.645683654824298	0.238229644773704	-2.71034134075815	0.00672139969465534	0.0469536933915736	4
2R	8114286	8123001	FBgn0050372	Asap	2R	8120376	8120380	2R_8120376_8120380	231.717928236015	-1.11667135042183	0.281739421768287	-3.96348989223177	7.38619922917939e-05	0.00237695605987224	4
2R	8114286	8123001	FBgn0050372	Asap	2R	8122824	8122828	2R_8122824_8122828	1303.38451050848	-1.40051053651487	0.333222502807248	-4.2029290480571	2.63483195867928e-05	0.00112963271420003	4
2R	8127575	8129476	FBgn0033266	Socs44A	2R	8129434	8129438	2R_8129434_8129438	68.7681688606232	1.04094051778096	0.319297470606653	3.26009634778257	0.0011137437306987	0.0148003376149142	4
2R	8129354	8131323	FBgn0260390	CG42516	2R	8129434	8129438	2R_8129434_8129438	68.7681688606232	1.04094051778096	0.319297470606653	3.26009634778257	0.0011137437306987	0.0148003376149142	4
2R	8129354	8131323	FBgn0260398	Pbp49	2R	8129434	8129438	2R_8129434_8129438	68.7681688606232	1.04094051778096	0.319297470606653	3.26009634778257	0.0011137437306987	0.0148003376149142	4
2R	8131431	8134374	FBgn0005648	Pabp2	2R	8133445	8133449	2R_8133445_8133449	59.7533211553587	2.42962183024192	0.770740497779289	3.15232148465316	0.00161977830185108	0.0189501926318964	4
2R	8136986	8156654	FBgn0263593	Lpin	2R	8146760	8146764	2R_8146760_8146764	66.4339267779851	1.9392947824694	0.35107486678397	5.52387814096281	3.31597493206711e-08	5.90185587189424e-06	4
2R	8136986	8156654	FBgn0263593	Lpin	2R	8147428	8147432	2R_8147428_8147432	32.7107845433153	1.95246215500035	0.443675819707867	4.40065035837636	1.0792691102381e-05	0.000588350188351813	4
2R	8136986	8156654	FBgn0263593	Lpin	2R	8151183	8151187	2R_8151183_8151187	67.3058230548606	2.65736721615278	0.71346849837453	3.72457539780238	0.000195644234254568	0.0046443220467523	4
2R	8136986	8156654	FBgn0263593	Lpin	2R	8155526	8155530	2R_8155526_8155530	92.1915901519791	1.09853910596757	0.360759004310243	3.04507744184496	0.0023262040397295	0.0238609447172648	4
2R	8136986	8156654	FBgn0263593	Lpin	2R	8156007	8156011	2R_8156007_8156011	53.5454928252161	1.40237981164179	0.456136290500633	3.07447541633359	0.00210873099779454	0.0224296288787257	4
2R	8146918	8156654	FBgn0010504	kermit	2R	8147428	8147432	2R_8147428_8147432	32.7107845433153	1.95246215500035	0.443675819707867	4.40065035837636	1.0792691102381e-05	0.000588350188351813	4
2R	8146918	8156654	FBgn0010504	kermit	2R	8151183	8151187	2R_8151183_8151187	67.3058230548606	2.65736721615278	0.71346849837453	3.72457539780238	0.000195644234254568	0.0046443220467523	4
2R	8146918	8156654	FBgn0010504	kermit	2R	8155526	8155530	2R_8155526_8155530	92.1915901519791	1.09853910596757	0.360759004310243	3.04507744184496	0.0023262040397295	0.0238609447172648	4
2R	8146918	8156654	FBgn0010504	kermit	2R	8156007	8156011	2R_8156007_8156011	53.5454928252161	1.40237981164179	0.456136290500633	3.07447541633359	0.00210873099779454	0.0224296288787257	4
2R	8163564	8167769	FBgn0021995	Rs1	2R	8164237	8164241	2R_8164237_8164241	41.2828441214132	1.98635975518229	0.498176563214843	3.98726054546581	6.68406099199762e-05	0.00221130910136096	4
2R	8164000	8164869	FBgn0050373	CG30373	2R	8164237	8164241	2R_8164237_8164241	41.2828441214132	1.98635975518229	0.498176563214843	3.98726054546581	6.68406099199762e-05	0.00221130910136096	4
2R	8170274	8172401	FBgn0011659	Mlh1	2R	8171032	8171036	2R_8171032_8171036	26.0962498672277	2.43895055422208	0.645052180956228	3.78101280210629	0.000156191641121238	0.00398566571828023	4
2R	8170274	8172401	FBgn0011659	Mlh1	2R	8172284	8172288	2R_8172284_8172288	26.4202886561745	3.51803803021452	0.840664142608485	4.18483179180029	2.8537734041516e-05	0.00119576747117812	4
2R	8327490	8396280	FBgn0261588	pdm3	2R	8335565	8335569	2R_8335565_8335569	64.3213119292988	2.53520345303236	0.699539303223114	3.62410438034211	0.000289964491971827	0.00609980775507357	4
2R	8327490	8396280	FBgn0261588	pdm3	2R	8342637	8342641	2R_8342637_8342641	79.0066216580882	-1.99607470104881	0.529298511162515	-3.7711700655737	0.000162483886379201	0.00410123303203937	4
2R	8327490	8396280	FBgn0261588	pdm3	2R	8350863	8350867	2R_8350863_8350867	32.7127625751066	2.51945652937217	0.626924505634941	4.01875585772564	5.85062545695022e-05	0.00201227327940784	4
2R	8327490	8396280	FBgn0261588	pdm3	2R	8352549	8352553	2R_8352549_8352553	15.9519342821941	-3.49625584672525	0.775534280529109	-4.50818994660033	6.53830290632524e-06	0.000403892333295582	4
2R	8327490	8396280	FBgn0261588	pdm3	2R	8353215	8353219	2R_8353215_8353219	29.8612099809027	-3.35819382765786	0.667296334783523	-5.03253749887191	4.84029888486273e-07	5.34261101681504e-05	4
2R	8600415	8612295	FBgn0267792	rgr	2R	8600443	8600447	2R_8600443_8600447	177.222658189739	1.49640415161346	0.378790915761988	3.95047528688286	7.79961515240088e-05	0.00246673825357214	4
2R	8600415	8612295	FBgn0267792	rgr	2R	8600712	8600716	2R_8600712_8600716	105.112095673322	2.035299339449	0.536883250125465	3.79095331987611	0.00015007016010594	0.00388426772834255	4
2R	8600415	8612295	FBgn0267792	rgr	2R	8600815	8600819	2R_8600815_8600819	141.864597102725	1.49484126574911	0.511750031142555	2.92103795755842	0.00348867320356865	0.0310834430337525	4
2R	8600415	8612295	FBgn0267792	rgr	2R	8602312	8602316	2R_8602312_8602316	102.72026942284	2.1458275935355	0.579368872400783	3.70373296833094	0.000212449892702915	0.00492801784482952	4
2R	8600415	8612295	FBgn0267792	rgr	2R	8603100	8603104	2R_8603100_8603104	216.408831585356	-0.880780477918546	0.249385136932979	-3.53180822542465	0.000412728555157583	0.00771147631499192	4
2R	8600415	8612295	FBgn0267792	rgr	2R	8607811	8607815	2R_8607811_8607815	667.875165919031	-0.943831654970517	0.224907784308834	-4.19652729171208	2.71038814384638e-05	0.00115291512993161	4
2R	8600415	8612295	FBgn0267792	rgr	2R	8608204	8608208	2R_8608204_8608208	451.78670696612	-1.12569941091374	0.283493807641764	-3.97080775865208	7.16293612647726e-05	0.00232417712837524	4
2R	8600415	8612295	FBgn0267792	rgr	2R	8609181	8609185	2R_8609181_8609185	70.0284345555312	-1.06101684237545	0.395269384025769	-2.684287944513	0.00726844760907678	0.0494073884379702	4
2R	8600415	8612295	FBgn0267792	rgr	2R	8610669	8610673	2R_8610669_8610673	158.068144134678	-0.961154767993313	0.320696906764587	-2.99708150505756	0.00272577825818565	0.0264855990198506	4
2R	8600415	8612295	FBgn0267792	rgr	2R	8610692	8610696	2R_8610692_8610696	53.9071154586914	1.61766794575728	0.560490006469145	2.88616733052551	0.00389964765312445	0.0332915426711029	4
2R	8614722	8625203	FBgn0033313	Cirl	2R	8622073	8622077	2R_8622073_8622077	268.773915128932	-0.993491959609524	0.287772172993126	-3.45235590111506	0.000555714209709146	0.00938337354748669	4
2R	8665813	8683022	FBgn0263120	Acsl	2R	8670531	8670535	2R_8670531_8670535	162.69545419998	1.12009237636934	0.364703753242182	3.07123896151828	0.00213172470312412	0.022561755969938	4
2R	8665813	8683022	FBgn0263120	Acsl	2R	8677817	8677821	2R_8677817_8677821	181.21443207467	1.84890530649207	0.358457843747369	5.1579435036582	2.496769258577e-07	3.12803073919434e-05	4
2R	8665813	8683022	FBgn0263120	Acsl	2R	8679585	8679589	2R_8679585_8679589	440.243450593099	-0.982722776121303	0.332506800326445	-2.95549677527345	0.00312165960389769	0.028927773101152	4
2R	8665813	8683022	FBgn0263120	Acsl	2R	8680062	8680066	2R_8680062_8680066	377.847479964554	-0.978332472788356	0.353809580116514	-2.76513844669265	0.00568986411954816	0.0422853771219117	4
2R	8679146	8679953	FBgn0050355	CG30355	2R	8679585	8679589	2R_8679585_8679589	440.243450593099	-0.982722776121303	0.332506800326445	-2.95549677527345	0.00312165960389769	0.028927773101152	4
2R	8718017	8723839	FBgn0040777	CG14767	2R	8720682	8720686	2R_8720682_8720686	115.815232454581	1.47800269722247	0.493969457080931	2.99209328843243	0.00277071581071998	0.0267640044220493	4
2R	8718017	8723839	FBgn0040777	CG14767	2R	8720965	8720969	2R_8720965_8720969	12.843105747743	3.83436070993123	1.23324993838646	3.10915134927796	0.00187625579489496	0.0207776846466616	4
2R	8718017	8723839	FBgn0040777	CG14767	2R	8723013	8723017	2R_8723013_8723017	133.872356561705	1.6213054721626	0.404062997683344	4.01250666717368	6.00773816751462e-05	0.00204883781489693	4
2R	8718017	8723839	FBgn0040777	CG14767	2R	8723271	8723275	2R_8723271_8723275	145.541351892555	1.78622262207492	0.421197008534497	4.24082456874483	2.22700149407601e-05	0.00099658519702892	4
2R	8720100	8721624	FBgn0050357	CG30357	2R	8720682	8720686	2R_8720682_8720686	115.815232454581	1.47800269722247	0.493969457080931	2.99209328843243	0.00277071581071998	0.0267640044220493	4
2R	8720100	8721624	FBgn0050357	CG30357	2R	8720965	8720969	2R_8720965_8720969	12.843105747743	3.83436070993123	1.23324993838646	3.10915134927796	0.00187625579489496	0.0207776846466616	4
2R	8724258	8728999	FBgn0005695	gcl	2R	8727448	8727452	2R_8727448_8727452	31.0938887489712	1.85739412486839	0.638354841560203	2.90965777016546	0.00361824714635123	0.0317624183729239	4
2R	8724258	8728999	FBgn0005695	gcl	2R	8728126	8728130	2R_8728126_8728130	217.756536835606	-0.813176624110282	0.28822256298423	-2.82134963928822	0.00478220498557695	0.0378169651932236	4
2R	8735810	8759590	FBgn0027585	CG8740	2R	8747607	8747611	2R_8747607_8747611	29.9526011688288	2.35655581342614	0.839553529213284	2.80691549904433	0.00500183605560442	0.0389041392937998	4
2R	8798489	8856091	FBgn0024189	sns	2R	8841249	8841253	2R_8841249_8841253	33.8970880933778	1.58616778466803	0.457649224313708	3.4659029238969	0.00052845404601635	0.00909726878250841	4
2R	8860364	8888097	FBgn0011286	RyR	2R	8869390	8869394	2R_8869390_8869394	22.8228784875834	1.18274890438199	0.432322097425061	2.73580488119047	0.00622279116124777	0.0447239949461665	4
2R	8893613	8898798	FBgn0033339	Sec31	2R	8898701	8898705	2R_8898701_8898705	131.334656738981	-1.53444729091847	0.278086809847296	-5.51787152997682	3.43130116584035e-08	6.09487006513724e-06	4
2R	8898729	8900211	FBgn0027513	ana2	2R	8900190	8900194	2R_8900190_8900194	484.183535489335	-0.686137749281985	0.254693054324291	-2.69397903724674	0.00706046051418977	0.0484701886436678	4
2R	8900241	8900617	FBgn0033340	CG13751	2R	8900616	8900620	2R_8900616_8900620	548.116600746246	-0.815138016145414	0.252462847857799	-3.22874443927902	0.00124334950402572	0.0158938316663768	1
2R	8900566	8901375	FBgn0033341	MrgBP	2R	8900616	8900620	2R_8900616_8900620	548.116600746246	-0.815138016145414	0.252462847857799	-3.22874443927902	0.00124334950402572	0.0158938316663768	4
2R	8901404	8904791	FBgn0004921	Ggamma1	2R	8902600	8902604	2R_8902600_8902604	64.7167992102683	1.7925271784723	0.5343621439766	3.35451752838016	0.000795035160303207	0.0118508371782163	4
2R	8901404	8904791	FBgn0004921	Ggamma1	2R	8904024	8904028	2R_8904024_8904028	118.411046257421	2.35693816899153	0.419460842020459	5.61897067110872	1.92098458825312e-08	3.7689355171604e-06	4
2R	8907518	8910885	FBgn0050349	CG30349	2R	8907827	8907831	2R_8907827_8907831	198.595983987527	-0.692073648480091	0.245733609588263	-2.8163573132698	0.00485716131099962	0.0381979140801131	4
2R	8914524	8918234	FBgn0002552	lin	2R	8914529	8914533	2R_8914529_8914533	193.397673813814	0.718725440781612	0.267882848156457	2.68298416911649	0.0072968444336924	0.049537000741275	4
2R	8918940	8920368	FBgn0033347	CG8248	2R	8919952	8919956	2R_8919952_8919956	384.258520370556	-0.782419749528346	0.272272623653472	-2.87366294499057	0.00405741717889615	0.0341328544742816	4
2R	8920270	8922755	FBgn0033348	Spt	2R	8920631	8920635	2R_8920631_8920635	722.086035240922	-0.618791931478005	0.228841006225488	-2.70402556641566	0.00685050181054355	0.0475482044833437	4
2R	8920270	8922755	FBgn0033348	Spt	2R	8922392	8922396	2R_8922392_8922396	47.0771919664612	1.43668208689414	0.502003815141811	2.86189475768882	0.00421116715348454	0.0349317197198769	4
2R	8922785	8925346	FBgn0033349	CG8243	2R	8924219	8924223	2R_8924219_8924223	24.233589458846	4.87144898084397	1.44819766758679	3.36380115082048	0.000768769117896658	0.0116099536301607	4
2R	8927014	8928105	FBgn0033351	CG8235	2R	8927473	8927477	2R_8927473_8927477	30.7966158149595	2.02421034258828	0.574186799688578	3.52535158190009	0.000422921087743594	0.00783969979511568	4
2R	8952339	8962796	FBgn0011300	babo	2R	8960051	8960055	2R_8960051_8960055	25.1865556816967	2.74440658026844	0.788825547151199	3.47910458805464	0.000503092199114963	0.0087917236473679	4
2R	8952339	8962796	FBgn0011300	babo	2R	8960788	8960792	2R_8960788_8960792	419.090293382538	-0.758721718381304	0.218619677180409	-3.47050973712304	0.000519471508228103	0.00899225827005884	4
2R	8952339	8962796	FBgn0011300	babo	2R	8961078	8961082	2R_8961078_8961082	261.324026902235	-0.634452571282479	0.217572746762946	-2.91604799186425	0.00354495967507212	0.0313832871870447	4
2R	8963164	8968184	FBgn0033358	CG8216	2R	8964675	8964679	2R_8964675_8964679	380.199677547003	-0.792882638965197	0.270225988504066	-2.93414650217208	0.00334466298256892	0.0302572759844068	4
2R	8963164	8968184	FBgn0033358	CG8216	2R	8967194	8967198	2R_8967194_8967198	20.9845115845687	7.5377425767365	1.24621271402585	6.04852004148317	1.46182439746522e-09	4.4060234774035e-07	4
2R	8963164	8968184	FBgn0033358	CG8216	2R	8967334	8967338	2R_8967334_8967338	25.1459062957091	6.75814603364038	1.09550794787259	6.16896120814485	6.87400880444526e-10	2.36948222827704e-07	4
2R	8963164	8968184	FBgn0033358	CG8216	2R	8967538	8967542	2R_8967538_8967542	6.11452620733789	4.7644250945787	1.4063532032381	3.38778699661559	0.000704589595141775	0.0109810902218174	4
2R	9096931	9098525	FBgn0033375	CG8078	2R	9097994	9097998	2R_9097994_9097998	65.3577402276458	1.40814487887711	0.38841982685415	3.62531668447981	0.000288607562721541	0.00607968749751319	4
2R	9116122	9122000	FBgn0003612	Su(var)2-10	2R	9119055	9119059	2R_9119055_9119059	52.6406639423637	1.33236447868538	0.45890164534925	2.9033769919726	0.00369161958822017	0.0321748743072773	4
2R	9122125	9123309	FBgn0033381	GstE13	2R	9123079	9123083	2R_9123079_9123083	661.668678729153	-0.78625148851037	0.283925375034989	-2.76921880763027	0.00561908845525566	0.0419593127449036	4
2R	9123304	9132030	FBgn0027561	CG18659	2R	9124057	9124061	2R_9124057_9124061	25.9464363368962	1.85836724777984	0.615471982074828	3.0194181082217	0.00253260750381267	0.02521533787128	4
2R	9135375	9137933	FBgn0260972	alc	2R	9137297	9137301	2R_9137297_9137301	31.5883783370968	1.60899439946876	0.568893405728466	2.82828801189644	0.00467976834361154	0.0372639936590211	4
2R	9142146	9143914	FBgn0086656	shrb	2R	9143180	9143184	2R_9143180_9143184	561.650375288039	-1.00188089259949	0.283124435271165	-3.53865921759782	0.000402164669569982	0.00758680350718596	4
2R	9142146	9143914	FBgn0086656	shrb	2R	9143668	9143672	2R_9143668_9143672	473.897535192302	-1.06090800095691	0.299281053437574	-3.54485520807686	0.000392828811423517	0.00747566947491982	4
2R	9165632	9167670	FBgn0033389	Rad51C	2R	9166488	9166492	2R_9166488_9166492	20.3003180467442	1.89756431049017	0.644269430239236	2.9452962090496	0.00322645615170023	0.0295559897652042	4
2R	9167763	9177261	FBgn0015477	Rme-8	2R	9171955	9171959	2R_9171955_9171959	23.3117792292157	1.81073832479788	0.570844189818977	3.1720360075349	0.00151374237041203	0.0180928815733113	4
2R	9177864	9186342	FBgn0002567	ltd	2R	9179848	9179852	2R_9179848_9179852	85.4566242929908	3.82004039595061	0.776168982349816	4.92166072442835	8.58128857015461e-07	8.29748431120522e-05	4
2R	9177864	9186342	FBgn0002567	ltd	2R	9181241	9181245	2R_9181241_9181245	8.70874542112358	2.50362929316804	0.848986646632534	2.94896192195551	0.00318843258290965	0.0293319813152928	4
2R	9186670	9192096	FBgn0033391	CG8026	2R	9188638	9188642	2R_9188638_9188642	409.466166644495	-0.800353652296147	0.261041701769228	-3.06599921342719	0.00216943885575229	0.0228175083697304	4
2R	9186670	9192096	FBgn0266486	CG45085	2R	9188638	9188642	2R_9188638_9188642	409.466166644495	-0.800353652296147	0.261041701769228	-3.06599921342719	0.00216943885575229	0.0228175083697304	4
2R	9227785	9247249	FBgn0010114	hig	2R	9235474	9235478	2R_9235474_9235478	295.299631477471	-1.29189307144592	0.2971155922431	-4.34811603690221	1.37311954364662e-05	0.000700779561944018	4
2R	9227785	9247249	FBgn0010114	hig	2R	9235948	9235952	2R_9235948_9235952	401.506157581185	-0.828916461826678	0.241743319890297	-3.42891155049431	0.000606006985771771	0.00993284693269055	4
2R	9227785	9247249	FBgn0010114	hig	2R	9246901	9246905	2R_9246901_9246905	392.53952490313	-1.38789303498882	0.440049677002454	-3.15394626452841	0.00161078742266571	0.0188809615494879	4
2R	9309296	9389467	FBgn0033405	CG13954	2R	9376983	9376987	2R_9376983_9376987	205.362501941222	-1.06081917537839	0.350627501689284	-3.02548764790976	0.00248232543735797	0.0248874765165035	4
2R	9396265	9398734	FBgn0028473	Non1	2R	9396552	9396556	2R_9396552_9396556	19.8215698328991	2.07078689133865	0.75179994708064	2.75443872985074	0.00587928970134243	0.0431293079078725	4
2R	9400531	9413463	FBgn0016078	wun	2R	9406056	9406060	2R_9406056_9406060	340.33882926677	-1.30116508343815	0.350297401085767	-3.71445828431815	0.000203639457688653	0.00477596820022657	4
2R	9424087	9426107	FBgn0033413	prel	2R	9424537	9424541	2R_9424537_9424541	99.0156081634486	-0.923247177502875	0.336139321419195	-2.74662057864842	0.00602127479319171	0.0437886010574379	4
2R	9503765	9541565	FBgn0259246	brp	2R	9505790	9505794	2R_9505790_9505794	264.282613735702	-1.32114222848726	0.479049596022177	-2.75784018911081	0.00581846358268491	0.0428468293168834	4
2R	9503765	9541565	FBgn0259246	brp	2R	9506131	9506135	2R_9506131_9506135	230.418677006596	-1.31130794387232	0.459234482408771	-2.85542134596309	0.00429797671786536	0.0353778245198506	4
2R	9503765	9541565	FBgn0259246	brp	2R	9522668	9522672	2R_9522668_9522672	184.214483973546	-1.02125658288804	0.30816446266055	-3.31399855152336	0.000919719836772668	0.0130875220289847	4
2R	9503765	9541565	FBgn0259246	brp	2R	9523075	9523079	2R_9523075_9523079	191.015924370368	-1.01373542278963	0.333653998854271	-3.03828345013302	0.00237930040518536	0.0242221107066731	4
2R	9503765	9541565	FBgn0259246	brp	2R	9524412	9524416	2R_9524412_9524416	426.419949220866	-0.986036751486003	0.314353670219113	-3.13671143333147	0.00170854195951676	0.0195978565787949	4
2R	9503765	9541565	FBgn0259246	brp	2R	9530131	9530135	2R_9530131_9530135	309.634099866368	-1.4454353861446	0.292814509051975	-4.93635165424139	7.95975305825883e-07	7.80230876760136e-05	4
2R	9503765	9541565	FBgn0259246	brp	2R	9534179	9534183	2R_9534179_9534183	32.1445111865558	1.56731391441821	0.55907148441655	2.80342310081128	0.00505632886141841	0.0391838795171726	4
2R	9541947	9548135	FBgn0033421	CG1888	2R	9546014	9546018	2R_9546014_9546018	39.4922737488309	1.82157873935436	0.57067066344022	3.19199646320207	0.00141293062775874	0.0172961504481279	4
2R	9541947	9548135	FBgn0033421	CG1888	2R	9546261	9546265	2R_9546261_9546265	90.5671797133514	1.75987599624043	0.567609180294431	3.1005065762459	0.00193189923817249	0.0211809538250661	4
2R	9541947	9548135	FBgn0033421	CG1888	2R	9546519	9546523	2R_9546519_9546523	97.2321858262396	1.68459791658939	0.608753253269613	2.76729185025528	0.0056524128080029	0.0421211928938918	4
2R	9541947	9548135	FBgn0033421	CG1888	2R	9548004	9548008	2R_9548004_9548008	309.031747234905	-1.19326746995135	0.260998145752512	-4.57193849600316	4.83232791161522e-06	0.000322194785715827	4
2R	9566146	9579007	FBgn0085436	Not1	2R	9567246	9567250	2R_9567246_9567250	49.0604729802957	3.30468459990344	0.745811622463902	4.4309910175252	9.3800996996228e-06	0.000528547121570708	4
2R	9566146	9579007	FBgn0085436	Not1	2R	9569246	9569250	2R_9569246_9569250	240.705089135171	-0.814831148132739	0.256726093624071	-3.1739319390179	0.00150388950908908	0.0180232751366839	4
2R	9566146	9579007	FBgn0085436	Not1	2R	9570437	9570441	2R_9570437_9570441	326.478145022829	-1.19257132936554	0.269033325284211	-4.43280150555954	9.30164934841624e-06	0.00052507505496226	4
2R	9566146	9579007	FBgn0085436	Not1	2R	9570855	9570859	2R_9570855_9570859	346.169912738704	-0.972868619627341	0.259595938562375	-3.74762650376975	0.000178515808797673	0.00437345338477286	4
2R	9566146	9579007	FBgn0085436	Not1	2R	9575382	9575386	2R_9575382_9575386	494.215573591949	-0.828715050721904	0.229012231536481	-3.6186497339549	0.000296144137075283	0.00618778595320295	4
2R	9566146	9579007	FBgn0085436	Not1	2R	9575812	9575816	2R_9575812_9575816	302.444522933697	-0.855299774922891	0.249972103672654	-3.42158089785463	0.000622582004359759	0.0101128648357224	4
2R	9584643	9586126	FBgn0033428	Updo	2R	9585391	9585395	2R_9585391_9585395	694.803910206042	-0.992575042495484	0.306588330857852	-3.23748473961224	0.00120588388849128	0.0155865551454028	4
2R	9584643	9586126	FBgn0033428	Updo	2R	9585993	9585997	2R_9585993_9585997	330.153691321264	-0.689261657085734	0.204700698269004	-3.36716807961228	0.000759443861624395	0.0115224426948157	4
2R	9587953	9599732	FBgn0261016	clos	2R	9588720	9588724	2R_9588720_9588724	862.656835859053	-0.972109161793753	0.281827530258209	-3.44930518641352	0.000562031108101839	0.00945357764118942	4
2R	9587953	9599732	FBgn0261016	clos	2R	9589178	9589182	2R_9589178_9589182	578.130602001616	-0.877929154279319	0.277510202094053	-3.16359235680198	0.00155834898628224	0.0184547238465895	4
2R	9587953	9599732	FBgn0261016	clos	2R	9590539	9590543	2R_9590539_9590543	577.085929607675	-0.838473083979789	0.303372376207558	-2.76384123848551	0.00571253263028917	0.0423754809686291	4
2R	9589050	9590443	FBgn0033431	CG1827	2R	9589178	9589182	2R_9589178_9589182	578.130602001616	-0.877929154279319	0.277510202094053	-3.16359235680198	0.00155834898628224	0.0184547238465895	4
2R	9611139	9683858	FBgn0033438	Mmp2	2R	9618646	9618650	2R_9618646_9618650	4.95213010660141	4.25577071045621	1.55252255958191	2.74119733989712	0.0061215729112538	0.0442687955670434	4
2R	9611139	9683858	FBgn0033438	Mmp2	2R	9628110	9628114	2R_9628110_9628114	166.604979778597	-0.854305520384405	0.271463942050331	-3.14703129237698	0.00164937308925131	0.019151544486387	4
2R	9611139	9683858	FBgn0033438	Mmp2	2R	9628840	9628844	2R_9628840_9628844	62.0416457552274	0.999164278402332	0.360177788154595	2.77408632975855	0.00553569860966469	0.0415592048559762	4
2R	9611139	9683858	FBgn0033438	Mmp2	2R	9636793	9636797	2R_9636793_9636797	54.1612827425123	3.15004611732536	0.437259472247084	7.20406604604178	5.84430350303374e-13	5.13566112475743e-10	4
2R	9611139	9683858	FBgn0033438	Mmp2	2R	9643917	9643921	2R_9643917_9643921	44.0624742800387	2.40836741097936	0.576723093723643	4.17595105378842	2.96743626344445e-05	0.00123057619507838	4
2R	9611139	9683858	FBgn0033438	Mmp2	2R	9644884	9644888	2R_9644884_9644888	232.709076729058	-1.12414020660866	0.319952459384266	-3.51346012083175	0.000442310803773058	0.00806777706983254	4
2R	9611139	9683858	FBgn0033438	Mmp2	2R	9645268	9645272	2R_9645268_9645272	240.212829699492	-1.02184472093468	0.358426182024712	-2.85092097670541	0.00435928019502119	0.0356882102936054	4
2R	9611139	9683858	FBgn0033438	Mmp2	2R	9652008	9652012	2R_9652008_9652012	180.887281929643	0.727341824250092	0.256809894780644	2.83221884760849	0.00462261983727828	0.0369922239809695	4
2R	9611139	9683858	FBgn0033438	Mmp2	2R	9655208	9655212	2R_9655208_9655212	31.2102006509189	2.75959297942922	0.823012023376538	3.35304090468514	0.000799288929821283	0.0118975153573851	4
2R	9611139	9683858	FBgn0033438	Mmp2	2R	9655555	9655559	2R_9655555_9655559	40.9013099532949	2.5568589384479	0.782542957214797	3.26737198881477	0.00108550945252977	0.0145561270759841	4
2R	9688289	9693328	FBgn0023143	Uba1	2R	9691226	9691230	2R_9691226_9691230	8.72771961171834	2.89333954587819	1.0669942368782	2.71167307739495	0.00669445818561799	0.0468493806296954	4
2R	9766364	9806875	FBgn0027589	CG1688	2R	9768902	9768906	2R_9768902_9768906	64.9397264007845	-1.44992114668894	0.403227250939121	-3.59579156248011	0.000323406679301686	0.00657516983555383	4
2R	9766364	9806875	FBgn0027589	CG1688	2R	9787567	9787571	2R_9787567_9787571	277.25004405344	-1.52595873842799	0.368645952246934	-4.13936116516978	3.48274291533565e-05	0.00138410523887635	4
2R	9766364	9806875	FBgn0027589	CG1688	2R	9788016	9788020	2R_9788016_9788020	268.460727780752	-1.18390721286783	0.365967232887374	-3.23500878351088	0.00121638988741679	0.0156760715653645	4
2R	9766364	9806875	FBgn0027589	CG1688	2R	9789401	9789405	2R_9789401_9789405	115.966086148217	1.20820796426831	0.449946479248278	2.6852259546221	0.00724807870023143	0.0493133788748473	4
2R	9766364	9806875	FBgn0027589	CG1688	2R	9799498	9799502	2R_9799498_9799502	10.6826741776452	2.06474915215447	0.687606654233404	3.00280565850022	0.0026750319551282	0.0261380398124433	4
2R	9766364	9806875	FBgn0027589	CG1688	2R	9805987	9805991	2R_9805987_9805991	42.9643573496131	-1.54339718678948	0.494268033949589	-3.12259155109936	0.00179266341418988	0.0202006706235104	4
2R	9788539	9791295	FBgn0265106	CR44208	2R	9789401	9789405	2R_9789401_9789405	115.966086148217	1.20820796426831	0.449946479248278	2.6852259546221	0.00724807870023143	0.0493133788748473	4
2R	9788539	9791295	FBtr0336934	CR44208-RB	2R	9789401	9789405	2R_9789401_9789405	115.966086148217	1.20820796426831	0.449946479248278	2.6852259546221	0.00724807870023143	0.0493133788748473	4
2R	9810974	9820053	FBgn0033446	CG1648	2R	9815578	9815582	2R_9815578_9815582	237.225662501716	-0.942526869028784	0.272147885153852	-3.46328933805953	0.000533614254823527	0.00914509736923353	4
2R	9815510	9816600	FBgn0040092	lectin-46Cb	2R	9815578	9815582	2R_9815578_9815582	237.225662501716	-0.942526869028784	0.272147885153852	-3.46328933805953	0.000533614254823527	0.00914509736923353	4
2R	9820563	9821186	FBgn0054033	CG34033	2R	9821115	9821119	2R_9821115_9821119	100.367927310984	0.904389582705118	0.26601783292551	3.39973291549355	0.000674517043590898	0.0106831993061318	4
2R	9823082	9827206	FBgn0033447	dila	2R	9825804	9825808	2R_9825804_9825808	272.652773561503	-1.36332050812377	0.320483336459102	-4.25395130738022	2.10030992149108e-05	0.000955279287856752	4
2R	9823082	9827206	FBgn0033447	dila	2R	9826233	9826237	2R_9826233_9826237	283.483951748083	-1.12287858403237	0.293376630282078	-3.82743023175616	0.000129488070246741	0.0035120302577574	4
2R	9839776	9841163	FBgn0033451	CG1665	2R	9840637	9840641	2R_9840637_9840641	83.824698674314	0.940449160518154	0.271547749495987	3.46329204445148	0.000533608887179496	0.00914509736923353	4
2R	9841080	9842502	FBgn0266186	Vamp7	2R	9841460	9841464	2R_9841460_9841464	60.4868305463162	1.37107894920774	0.464889239323971	2.94925937886091	0.00318536511872968	0.0293156492418282	4
2R	9841080	9842502	FBgn0266186	Vamp7	2R	9841645	9841649	2R_9841645_9841649	140.257141147092	0.993936959058567	0.360892682767536	2.75410670960818	0.00588525760374271	0.0431540598977654	4
2R	9845458	9846485	FBgn0023180	Orc6	2R	9846285	9846289	2R_9846285_9846289	30.8191496933324	1.60367116063119	0.517363884618297	3.09969676722671	0.00193718857109427	0.0212142932360599	4
2R	9846636	9847836	FBgn0023175	Prosalpha7	2R	9847500	9847504	2R_9847500_9847504	28.0880151935574	2.01030712075994	0.621489467058817	3.23466000200078	0.00121787661522283	0.0156881235305282	4
2R	9850703	9861543	FBgn0027580	PCB	2R	9859537	9859541	2R_9859537_9859541	23.1396339324647	3.23610039495302	0.853355351117454	3.79220730345852	0.000149314187755699	0.00387192913061755	4
2R	9850703	9861543	FBgn0027580	PCB	2R	9861222	9861226	2R_9861222_9861226	118.807460446185	1.03666819596389	0.276915499348808	3.74362647956402	0.000181383232947199	0.0044231703290243	4
2R	9861145	9861545	FBgn0265339	CR44293	2R	9861222	9861226	2R_9861222_9861226	118.807460446185	1.03666819596389	0.276915499348808	3.74362647956402	0.000181383232947199	0.0044231703290243	4
2R	9861145	9861545	FBtr0339405	CR44293-RA	2R	9861222	9861226	2R_9861222_9861226	118.807460446185	1.03666819596389	0.276915499348808	3.74362647956402	0.000181383232947199	0.0044231703290243	4
2R	9882572	9891689	FBgn0033463	CG1513	2R	9883940	9883944	2R_9883940_9883944	219.573521512063	-0.676356732835538	0.190894295966721	-3.54309556192004	0.000395459373115693	0.0075091244763178	4
2R	9882572	9891689	FBgn0033463	CG1513	2R	9888157	9888161	2R_9888157_9888161	667.93706818226	-0.75404543241517	0.243389789522037	-3.09809805043977	0.00194766977518662	0.02128144745073	4
2R	9882572	9891689	FBgn0033463	CG1513	2R	9888780	9888784	2R_9888780_9888784	418.015338588804	-0.862009404141081	0.253462970801875	-3.40092835420481	0.000671574266917069	0.010653260612762	4
2R	9882572	9891689	FBgn0033463	CG1513	2R	9890109	9890113	2R_9890109_9890113	175.280777561386	-0.885322535143934	0.297013159586006	-2.98075188445504	0.00287541658694375	0.0274291134127372	4
2R	9882572	9891689	FBgn0033463	CG1513	2R	9890555	9890559	2R_9890555_9890559	194.991294115186	-0.858679223019307	0.297777610660208	-2.88362587474429	0.00393125497352945	0.0334663568090429	4
2R	9887648	9889485	FBgn0033461	CG12923	2R	9888157	9888161	2R_9888157_9888161	667.93706818226	-0.75404543241517	0.243389789522037	-3.09809805043977	0.00194766977518662	0.02128144745073	4
2R	9887648	9889485	FBgn0033461	CG12923	2R	9888780	9888784	2R_9888780_9888784	418.015338588804	-0.862009404141081	0.253462970801875	-3.40092835420481	0.000671574266917069	0.010653260612762	4
2R	9889878	9891141	FBgn0050008	CG30008	2R	9890109	9890113	2R_9890109_9890113	175.280777561386	-0.885322535143934	0.297013159586006	-2.98075188445504	0.00287541658694375	0.0274291134127372	4
2R	9889878	9891141	FBgn0050008	CG30008	2R	9890555	9890559	2R_9890555_9890559	194.991294115186	-0.858679223019307	0.297777610660208	-2.88362587474429	0.00393125497352945	0.0334663568090429	4
2R	9891955	9898513	FBgn0050007	CG30007	2R	9892496	9892500	2R_9892496_9892500	84.2566092985257	1.13768219235428	0.306267408992276	3.71466946515022	0.000203469476742243	0.00477287870041367	4
2R	9913496	9958858	FBgn0011656	Mef2	2R	9916935	9916939	2R_9916935_9916939	238.452948714242	-1.02140485653234	0.309635762729486	-3.29873024849747	0.000971231930305991	0.0135539073676052	4
2R	9913496	9958858	FBgn0011656	Mef2	2R	9917310	9917314	2R_9917310_9917314	208.086340265691	-1.31499089568485	0.290195953561936	-4.5313894957677	5.85969864015228e-06	0.000372578301001519	4
2R	9913496	9958858	FBgn0011656	Mef2	2R	9927912	9927916	2R_9927912_9927916	188.246471549209	-0.778471820964865	0.213760112832808	-3.6418011323457	0.000270737188021083	0.00582919986121072	4
2R	9913496	9958858	FBgn0011656	Mef2	2R	9930101	9930105	2R_9930101_9930105	36.1755117034268	2.61829363607738	0.610120455639815	4.29143722665659	1.77520388613957e-05	0.00084936154647342	4
2R	9913496	9958858	FBgn0011656	Mef2	2R	9930349	9930353	2R_9930349_9930353	92.8103844260874	1.80269467309348	0.509942506760287	3.53509395509342	0.000407630192004514	0.00764885873965523	4
2R	9913496	9958858	FBgn0011656	Mef2	2R	9930790	9930794	2R_9930790_9930794	76.9613638410157	1.99440013354908	0.559933574041811	3.56185130881285	0.000368248934031998	0.00715912417019252	4
2R	9913496	9958858	FBgn0011656	Mef2	2R	9936849	9936853	2R_9936849_9936853	20.9153212851028	2.02904151188637	0.608188635206309	3.33620425379715	0.000849307395459482	0.0123958448353968	4
2R	9963835	9965067	FBgn0033468	CG1418	2R	9963991	9963995	2R_9963991_9963995	25.6058260526134	1.93922191711744	0.701612607959029	2.76394964275026	0.00571063516852722	0.0423657068377139	4
2R	9963835	9965067	FBgn0033468	CG1418	2R	9964200	9964204	2R_9964200_9964204	78.1661023712491	1.13326540453986	0.406580528462729	2.7873086023689	0.00531478394492175	0.0404951682368704	4
2R	9989159	9993559	FBgn0261014	TER94	2R	9993012	9993016	2R_9993012_9993016	42.5774698503912	1.37894496250002	0.470420805496814	2.93130096795722	0.00337545584921585	0.0304277501735129	4
2R	9993890	10026042	FBgn0022382	Pka-R2	2R	9997458	9997462	2R_9997458_9997462	8.88691720519356	3.71371118870432	1.29200273884269	2.87438337168764	0.00404817250197109	0.0340900446513178	4
2R	9993890	10026042	FBgn0022382	Pka-R2	2R	9997652	9997656	2R_9997652_9997656	9.46735249925091	3.85001278565633	1.34052860232191	2.87201092090671	0.00407868871791869	0.0342402405543144	4
2R	10026356	10026758	FBgn0265340	CR44294	2R	10026597	10026601	2R_10026597_10026601	54.7942529811462	2.41178524395737	0.746449994017989	3.23100711807259	0.00123354867884917	0.0158130954637515	4
2R	10026356	10026758	FBtr0339421	CR44294-RA	2R	10026597	10026601	2R_10026597_10026601	54.7942529811462	2.41178524395737	0.746449994017989	3.23100711807259	0.00123354867884917	0.0158130954637515	4
2R	10066650	10067242	FBgn0033480	mRpL42	2R	10066992	10066996	2R_10066992_10066996	538.668823932995	-0.798742863747429	0.236756584693305	-3.37368806355321	0.000741683635031125	0.0113508023973084	4
2R	10085169	10096416	FBgn0033484	CG2269	2R	10088605	10088609	2R_10088605_10088609	618.740263723082	-0.84069918973072	0.28528557694814	-2.94686888388874	0.00321009284517164	0.0294618586936603	4
2R	10085169	10096416	FBgn0033484	CG2269	2R	10089780	10089784	2R_10089780_10089784	339.897911178237	-0.837153527432284	0.212519720447762	-3.93918044720023	8.17604210818459e-05	0.00255671564814193	4
2R	10085169	10096416	FBgn0033484	CG2269	2R	10090271	10090275	2R_10090271_10090275	160.255517198186	-1.01154939351071	0.31916849913064	-3.16932716187843	0.00152792302135304	0.0182116047808268	4
2R	10085169	10096416	FBgn0033484	CG2269	2R	10091605	10091609	2R_10091605_10091609	83.4641121220279	2.12919716784433	0.561700662604899	3.79062605689325	0.000150268044864114	0.00388776603005486	4
2R	10085169	10096416	FBgn0033484	CG2269	2R	10091854	10091858	2R_10091854_10091858	291.726058862812	-0.693351415182269	0.240409013138445	-2.88404917157989	0.00392597446215666	0.0334404645121171	4
2R	10085169	10096416	FBgn0033484	CG2269	2R	10093146	10093150	2R_10093146_10093150	31.6599006818283	2.20323717134061	0.555398983953764	3.96694490806635	7.27998118941944e-05	0.00235458038052066	4
2R	10085169	10096416	FBgn0033484	CG2269	2R	10093829	10093833	2R_10093829_10093833	92.0463750933408	1.19568466421958	0.38373956728281	3.1158753648627	0.00183399769170091	0.0204917721825692	4
2R	10109740	10117457	FBgn0003071	Pfk	2R	10116525	10116529	2R_10116525_10116529	340.147532681863	-0.766656239530325	0.23126265506206	-3.31508880811124	0.000916140141818402	0.0130529572021448	4
2R	10109740	10117457	FBgn0003071	Pfk	2R	10116884	10116888	2R_10116884_10116888	265.443226973512	-0.824767590529863	0.265354823547884	-3.10816882656377	0.00188250496509519	0.0208171736074503	4
2R	10109740	10117457	FBgn0003071	Pfk	2R	10117407	10117411	2R_10117407_10117411	268.688876655601	-0.761138024726997	0.257809190257748	-2.95233084579351	0.00315384814232663	0.0291254794919925	4
2R	10137656	10139267	FBgn0033490	CG12917	2R	10138248	10138252	2R_10138248_10138252	50.7275240644529	1.99424234465009	0.480731413382205	4.14835038679816	3.34879587820525e-05	0.00134428002983499	4
2R	10137656	10139267	FBgn0033490	CG12917	2R	10138686	10138690	2R_10138686_10138690	36.003363627915	2.64099609260447	0.5650675780348	4.67377035113103	2.95719987945985e-06	0.000220038947739272	4
[truncated: 7,378 more rows]
