# Supplementary material for: Targeted molecular profiling of rare olfactory sensory neurons identifies fate, wiring, and functional determinants
Source: eLife. 2021 Mar 5;10:e63036. doi: 10.7554/eLife.63036 (PMC7993999; doi:10.7554/eLife.63036)
Supplement: Figure 4—source data 1. — 21 Bed-formatted files (representing all possible pairwise comparisons between the seven datasets) containing statistics and annotations. [file elife-63036-fig4-data1.zip › 210129_Figure4_SourceData1/TopHits.IR31a.IR75b.annotated.bed]

chr1	my.start	my.end	FB.id	gene	chr2	GATC.start	GATC.end	GATC.id	baseMean	log2FoldChange	lfcSE	stat	pvalue	padj	overlap
2L	25402	65404	FBgn0051973	Cda5	2L	33755	33759	2L_33755_33759	27.9885077366278	1.70171017111528	0.552239432707183	3.0814716775533	0.00205980071299995	0.0273996190704081	4
2L	66482	71390	FBgn0067779	dbr	2L	68884	68888	2L_68884_68888	332.04219077745	-1.60378452507833	0.403271652296149	-3.97693345402955	6.98096905913476e-05	0.00316755813870996	4
2L	66482	71390	FBgn0067779	dbr	2L	70109	70113	2L_70109_70113	33.5709746888386	5.30542979247382	1.12578657485636	4.71264261891802	2.44524827221392e-06	0.000337850043049312	4
2L	103962	106732	FBgn0026787	Nhe1	2L	106061	106065	2L_106061_106065	82.845750345485	1.74327722331031	0.619658986675624	2.81328482406545	0.0049038193796625	0.0470348693169533	4
2L	114726	156030	FBgn0031228	ND-15	2L	124224	124228	2L_124224_124228	63.5325456475331	1.98550249663107	0.681274906981152	2.91439252537448	0.00356381495619836	0.0386298403758834	4
2L	114726	156030	FBgn0031228	ND-15	2L	132968	132972	2L_132968_132972	4.71412822481329	4.33152909577719	1.48133351304089	2.92407419237103	0.0034548239138241	0.0378883376205391	4
2L	114726	156030	FBgn0031228	ND-15	2L	152379	152383	2L_152379_152383	65.3710075326747	2.19773961078527	0.582194482075915	3.77492346363169	0.00016005679802613	0.00546275042403308	4
2L	114726	156030	FBgn0031228	ND-15	2L	155607	155611	2L_155607_155611	15.3844798094002	1.67720079565664	0.571781539152081	2.93328951848258	0.00335390977830308	0.0371698308336487	4
2L	122624	130791	FBgn0025683	CG3164	2L	124224	124228	2L_124224_124228	63.5325456475331	1.98550249663107	0.681274906981152	2.91439252537448	0.00356381495619836	0.0386298403758834	4
2L	132077	134472	FBgn0001142	Gs1	2L	132968	132972	2L_132968_132972	4.71412822481329	4.33152909577719	1.48133351304089	2.92407419237103	0.0034548239138241	0.0378883376205391	4
2L	144231	153300	FBgn0259818	CG42399	2L	152379	152383	2L_152379_152383	65.3710075326747	2.19773961078527	0.582194482075915	3.77492346363169	0.00016005679802613	0.00546275042403308	4
2L	159032	203397	FBgn0016977	spen	2L	179843	179847	2L_179843_179847	174.568310443081	1.63228241089588	0.423128840145423	3.85764867820141	0.000114483041437584	0.00438822922157307	4
2L	159032	203397	FBgn0016977	spen	2L	180086	180090	2L_180086_180090	90.7222158040657	1.72449923034858	0.443755115430028	3.88615065017881	0.000101846316806611	0.00405587020558786	4
2L	159032	203397	FBgn0016977	spen	2L	187863	187867	2L_187863_187867	9.82002969837064	2.66420785948614	0.926826742380329	2.87454789300076	0.00404606401114216	0.0417238118286622	4
2L	159032	203397	FBgn0016977	spen	2L	187992	187996	2L_187992_187996	37.7338937846803	1.9779905325902	0.65072179262069	3.03968693690758	0.00236824180090759	0.0298922459098214	4
2L	159032	203397	FBgn0016977	spen	2L	188922	188926	2L_188922_188926	33.8294778951351	1.45959631541956	0.467814876227202	3.12002971600819	0.00180832796290765	0.0253255245665669	4
2L	159032	203397	FBgn0016977	spen	2L	189739	189743	2L_189739_189743	46.6551972960489	1.1835672114669	0.360182538302717	3.28602051905182	0.00101613607580152	0.0176834522093599	4
2L	159032	203397	FBgn0016977	spen	2L	194291	194295	2L_194291_194295	12.7254254485958	2.89409182888651	0.841252905310888	3.44021614738673	0.000581249783591108	0.0124106995385266	4
2L	159032	203397	FBgn0016977	spen	2L	202664	202668	2L_202664_202668	39.7811539608149	3.3471591075718	0.858065611031247	3.90081954636206	9.58675931497642e-05	0.00389959630130281	4
2L	159032	203397	FBgn0016977	spen	2L	203039	203043	2L_203039_203043	44.2225877244626	4.56628207661163	0.982331754917221	4.64841134754563	3.34501330292784e-06	0.000419877428749392	4
2L	204743	207297	FBgn0031232	CG11617	2L	205472	205476	2L_205472_205476	56.019124079368	1.42317110699175	0.484606798640286	2.93675431501352	0.0033166674929475	0.0368848536865272	4
2L	210735	250823	FBgn0266557	kis	2L	213427	213431	2L_213427_213431	39.4571778211076	2.26359911251112	0.700485117288338	3.23147352690916	0.00123153731242672	0.0199799867622076	4
2L	210735	250823	FBgn0266557	kis	2L	213710	213714	2L_213710_213714	32.8626221937722	2.38292968438068	0.76105431486424	3.13109017035894	0.00174158677844956	0.0247454540597255	4
2L	210735	250823	FBgn0266557	kis	2L	213811	213815	2L_213811_213815	20.2373421195607	2.01891706099188	0.694747987320025	2.90597036312377	0.0036611612418913	0.0392109458618338	4
2L	210735	250823	FBgn0266557	kis	2L	214028	214032	2L_214028_214032	21.3268942247816	2.06584598094457	0.660807809486772	3.12624329084283	0.00177055008891069	0.0250044226240586	4
2L	210735	250823	FBgn0266557	kis	2L	214189	214193	2L_214189_214193	43.717122072136	2.0868170330737	0.563526849140181	3.70313683590715	0.000212949944610126	0.00653518227521184	4
2L	210735	250823	FBgn0266557	kis	2L	214553	214557	2L_214553_214557	41.1615437140891	1.67450432750925	0.564807064979242	2.96473686562471	0.00302941927803698	0.0348247553914406	4
2L	210735	250823	FBgn0266557	kis	2L	215950	215954	2L_215950_215954	85.5187688613854	1.91212571168815	0.594989114770417	3.213715451628	0.00131029453385709	0.020742347742746	4
2L	210735	250823	FBgn0266557	kis	2L	217232	217236	2L_217232_217236	9.42302485464846	3.86354328019847	1.18514479524183	3.25997573942862	0.00111421744053816	0.0187339476268038	4
2L	210735	250823	FBgn0266557	kis	2L	219500	219504	2L_219500_219504	139.529530925331	1.83253980514525	0.612224448028653	2.99324832754716	0.00276025057065879	0.0328884949491268	4
2L	210735	250823	FBgn0266557	kis	2L	240243	240247	2L_240243_240247	42.4057937369459	1.72847715366721	0.427121452885	4.04680481861114	5.19214993561415e-05	0.0025870920636439	4
2L	210735	250823	FBgn0266557	kis	2L	246200	246204	2L_246200_246204	73.347035632	2.94413907039381	0.630598557023764	4.66880083628682	3.02962899011649e-06	0.000392671826405914	4
2L	252589	271744	FBgn0031238	CG3645	2L	253993	253997	2L_253993_253997	25.5283614367676	1.9023519887722	0.569714807210867	3.33913032396942	0.000840411265352584	0.0156984478621536	4
2L	274740	278234	FBgn0086855	CG17078	2L	277947	277951	2L_277947_277951	43.961671749037	1.30547574203984	0.436516601031935	2.99066688174898	0.00278368978881648	0.0330447156904575	4
2L	277582	282167	FBgn0003444	smo	2L	277947	277951	2L_277947_277951	43.961671749037	1.30547574203984	0.436516601031935	2.99066688174898	0.00278368978881648	0.0330447156904575	4
2L	283385	291795	FBgn0031245	CG3625	2L	285235	285239	2L_285235_285239	93.9296519824271	0.938250527526372	0.328519070099467	2.85600019275074	0.00429014873723416	0.0432972126095946	4
2L	283385	291795	FBgn0031245	CG3625	2L	285480	285484	2L_285480_285484	88.4168984137721	1.33073800840264	0.335529585859287	3.96608246928401	7.30635912897987e-05	0.00325583632121018	4
2L	283385	291795	FBgn0031245	CG3625	2L	290905	290909	2L_290905_290909	118.169141727147	1.93449878655268	0.530516286643637	3.64644561393482	0.000265892721434036	0.00755002195661528	4
2L	295122	297449	FBgn0024352	Hop	2L	295810	295814	2L_295810_295814	32.5510671126093	1.81027417541609	0.565064206417082	3.20366102623019	0.00135692135091358	0.021197619781213	4
2L	295122	297449	FBgn0024352	Hop	2L	296023	296027	2L_296023_296027	63.4471436094386	2.10050599155198	0.543869034089378	3.86215404792983	0.000112391656756317	0.00433626566558865	4
2L	295122	297449	FBgn0024352	Hop	2L	296262	296266	2L_296262_296266	40.1062560463176	2.28164054457208	0.655648722904682	3.47997405449654	0.000501462342912778	0.0113034410280409	4
2L	297880	305233	FBgn0020622	Pi3K21B	2L	298749	298753	2L_298749_298753	564.420795705035	-0.946706200380018	0.305412326526434	-3.0997642143238	0.00193674752785712	0.0264170239690363	4
2L	305935	355566	FBgn0004611	Plc21C	2L	329009	329013	2L_329009_329013	105.383634951726	1.55126494780257	0.304687390483077	5.09133294076613	3.5555506182911e-07	8.73164479525004e-05	4
2L	325522	329761	FBgn0264086	CG43755	2L	329009	329013	2L_329009_329013	105.383634951726	1.55126494780257	0.304687390483077	5.09133294076613	3.5555506182911e-07	8.73164479525004e-05	4
2L	408030	414777	FBgn0264855	AP-2alpha	2L	410392	410396	2L_410392_410396	29.9477273895832	3.09532189293456	0.817614495475822	3.78579625246638	0.000153217177194392	0.00529316543647947	4
2L	421771	422489	FBgn0031254	CG13692	2L	422254	422258	2L_422254_422258	13.2294858640837	2.62496513893544	0.935592248569838	2.80567217497581	0.00502117479511664	0.0477490327472755	4
2L	422873	425321	FBgn0031255	BBS8	2L	424131	424135	2L_424131_424135	110.381444147589	-0.923763519200493	0.323568365989866	-2.85492531500878	0.00430469504832249	0.0434029458374665	4
2L	448254	453024	FBgn0015924	crq	2L	452708	452712	2L_452708_452712	51.5205511883751	2.55880308078692	0.703113024208111	3.6392485883316	0.000273434746610841	0.00767711669727846	4
2L	458876	472200	FBgn0031258	CG4297	2L	460984	460988	2L_460984_460988	7.37827874233514	3.41577753165243	1.22716207675653	2.78347709430572	0.00537796597183619	0.0497085099589054	4
2L	458876	472200	FBgn0031258	CG4297	2L	466269	466273	2L_466269_466273	607.275217151004	0.794564537779179	0.246358194397661	3.22524095340879	0.00125866685513626	0.0202373510429913	4
2L	458876	472200	FBgn0031258	CG4297	2L	466503	466507	2L_466503_466507	667.498777212551	1.07495844859455	0.185628769634651	5.79090434478582	7.00084417974126e-09	3.99989303164314e-06	4
2L	458876	472200	FBgn0031258	CG4297	2L	468630	468634	2L_468630_468634	56.6987178807626	2.61285469590204	0.59750125534988	4.37296938292125	1.22567918884581e-05	0.000995193956280289	4
2L	542786	544653	FBgn0031260	Spp	2L	544206	544210	2L_544206_544210	20.3191370138211	2.74016483809309	0.852424399477207	3.21455467461236	0.00130647031867793	0.0207127942977618	4
2L	553742	560310	FBgn0260933	rempA	2L	558890	558894	2L_558890_558894	25.8693326228524	2.94216944440661	0.708761620062914	4.15114103405521	3.30821819641999e-05	0.00193152164962877	4
2L	560568	563819	FBgn0031264	CG11835	2L	561127	561131	2L_561127_561131	27.7583529564143	2.60155218624389	0.730664703269645	3.56052807067623	0.000370109741733954	0.00930956519844211	4
2L	737212	744395	FBgn0026438	Eaat2	2L	738773	738777	2L_738773_738777	93.2069499831581	1.08338246134585	0.368666501098987	2.93865175739133	0.00329643231911677	0.0367145087878872	4
2L	813314	815950	FBgn0031281	Saf6	2L	814209	814213	2L_814209_814213	22.8887370714058	2.70178399154891	0.871245706441901	3.10105860100336	0.00192830124829728	0.0263531758407003	4
2L	833584	851071	FBgn0020304	drongo	2L	838552	838556	2L_838552_838556	56.4073993307655	2.32390759205427	0.626049766918851	3.71201734247351	0.000205613895170381	0.00639231804684097	4
2L	851251	852730	FBgn0031287	CG4291	2L	851917	851921	2L_851917_851921	49.9448787782644	2.18206172866671	0.615114269633738	3.54740872775719	0.000389040525028067	0.00961884765275057	4
2L	851251	852730	FBgn0031287	CG4291	2L	852176	852180	2L_852176_852180	26.7217734826328	1.68889890379071	0.531206251529638	3.17936563985726	0.00147597778550914	0.0223403606600747	4
2L	870465	877038	FBgn0053526	PNUTS	2L	873795	873799	2L_873795_873799	123.812949392169	1.20443741683825	0.402496892725854	2.99241419898017	0.0027678045685142	0.03294949338958	4
2L	870465	877038	FBgn0053526	PNUTS	2L	874211	874215	2L_874211_874215	124.879168033738	1.25264921074545	0.382801170765946	3.27232335324112	0.00106667505015735	0.0182088422986732	4
2L	870465	877038	FBgn0053526	PNUTS	2L	876056	876060	2L_876056_876060	25.4818522255589	2.92918058465883	0.725396133384175	4.03804273258721	5.38990361314716e-05	0.00265777310111345	4
2L	870465	877038	FBgn0053526	PNUTS	2L	876609	876613	2L_876609_876613	25.725555797769	1.89746397488497	0.627870013843901	3.0220649705318	0.00251056656721421	0.0310003342352666	4
2L	1008378	1048053	FBgn0031294	IA-2	2L	1008798	1008802	2L_1008798_1008802	33.246107473678	4.79405752033893	1.01956579328334	4.70205802501522	2.57552280139896e-06	0.000350851835372297	4
2L	1008378	1048053	FBgn0031294	IA-2	2L	1017108	1017112	2L_1017108_1017112	4.34659155506788	4.09606797278592	1.43736133898896	2.84971347265198	0.00437586298952083	0.0437844910832437	4
2L	1008378	1048053	FBgn0031294	IA-2	2L	1038109	1038113	2L_1038109_1038113	41.9876727731272	1.8577319047896	0.514909284473474	3.60788193339579	0.000308706903905551	0.00827442953850331	4
2L	1008378	1048053	FBgn0031294	IA-2	2L	1041569	1041573	2L_1041569_1041573	238.134061621064	-1.01707778714633	0.245947607348098	-4.13534328759223	3.54424413635163e-05	0.00202291979226877	4
2L	1037246	1038685	FBgn0031296	CG4415	2L	1038109	1038113	2L_1038109_1038113	41.9876727731272	1.8577319047896	0.514909284473474	3.60788193339579	0.000308706903905551	0.00827442953850331	4
2L	1049674	1077815	FBgn0003310	S	2L	1050780	1050784	2L_1050780_1050784	49.0298954817196	3.36149954599303	0.774085339809995	4.34254386837779	1.40842351102185e-05	0.0010926234447282	4
2L	1049674	1077815	FBgn0003310	S	2L	1055191	1055195	2L_1055191_1055195	1426.4429431549	-1.24068758376421	0.333271266740122	-3.72275592762599	0.000197059996483821	0.00622269720735768	4
2L	1049674	1077815	FBgn0003310	S	2L	1055736	1055740	2L_1055736_1055740	1139.4799954431	-1.48131448566882	0.34558188734887	-4.28643554508229	1.81562849597809e-05	0.00129403149632597	4
2L	1049674	1077815	FBgn0003310	S	2L	1055761	1055765	2L_1055761_1055765	131.998823370881	1.89609509912868	0.440070572380501	4.30861597691484	1.642793253724e-05	0.00120672835899247	4
2L	1049674	1077815	FBgn0003310	S	2L	1056001	1056005	2L_1056001_1056005	133.682880045503	2.01553359420669	0.447583300615824	4.50314743966888	6.69543987438928e-06	0.000669146623091184	4
2L	1049674	1077815	FBgn0003310	S	2L	1056082	1056086	2L_1056082_1056086	63.3687326329341	3.00084220262021	0.495044901886062	6.06175761266778	1.34642018563329e-09	1.06556074104498e-06	4
2L	1049674	1077815	FBgn0003310	S	2L	1058315	1058319	2L_1058315_1058319	21.1401988833573	3.81229647980821	0.960283453822202	3.96996997567143	7.188168920052e-05	0.0032321072646402	4
2L	1103254	1108373	FBgn0261938	mtRNApol	2L	1103548	1103552	2L_1103548_1103552	76.9934520177902	2.63268624915786	0.694034269220456	3.7933087253961	0.00014865314718254	0.00518767910925277	4
2L	1103254	1108373	FBgn0261938	mtRNApol	2L	1104980	1104984	2L_1104980_1104984	22.9736742244077	2.3958243501566	0.568612498838001	4.21345706443778	2.51491412265403e-05	0.00161240143317745	4
2L	1134693	1141156	FBgn0031306	CG4577	2L	1134908	1134912	2L_1134908_1134912	48.4762210495499	4.77950442612196	1.08610654598472	4.40058523152406	1.07959311317132e-05	0.000919715598241316	4
2L	1134693	1141156	FBgn0031306	CG4577	2L	1136219	1136223	2L_1136219_1136223	68.2849134194857	3.0142560316527	0.810255725216624	3.72012926023673	0.000199120841334605	0.00626526140472556	4
2L	1151678	1158262	FBgn0261458	capt	2L	1154796	1154800	2L_1154796_1154800	10.4603363302782	4.22240247581042	1.42459006959967	2.96394209528428	0.00303725433203417	0.0348760922844642	4
2L	1151678	1158262	FBgn0261458	capt	2L	1155372	1155376	2L_1155372_1155376	58.0370718278011	2.32211853347699	0.659733350897381	3.51978345541938	0.000431899260126834	0.0102805766803015	4
2L	1151678	1158262	FBgn0261458	capt	2L	1156730	1156734	2L_1156730_1156734	65.0374504924385	1.15736542710363	0.399297915150327	2.89850105194741	0.00374951050989796	0.0398050253766088	4
2L	1151678	1158262	FBgn0261458	capt	2L	1156905	1156909	2L_1156905_1156909	38.8499119654171	2.44812896939823	0.717094940226486	3.41395376269845	0.000640274407702353	0.0132053320791134	4
2L	1173009	1177589	FBgn0031318	CG4887	2L	1177181	1177185	2L_1177181_1177185	73.19901551018	-1.29712257892495	0.408039179952072	-3.17891673803802	0.0014782654777918	0.0223550334783329	4
2L	1177690	1182454	FBgn0031319	CG4896	2L	1180213	1180217	2L_1180213_1180217	21.2080760175676	2.66225044582345	0.672109075906199	3.9610392736238	7.46242563713645e-05	0.00330108055040992	4
2L	1256417	1296596	FBgn0041097	robo3	2L	1263572	1263576	2L_1263572_1263576	39.3549576226752	-2.29070315479546	0.798402271300256	-2.86910901576581	0.00411629896971001	0.0421948433039975	4
2L	1651258	1704682	FBgn0086758	chinmo	2L	1666230	1666234	2L_1666230_1666234	39.7365141634421	4.01451203049291	0.806485471827646	4.97778592513921	6.43157323544879e-07	0.000131548873317238	4
2L	1651258	1704682	FBgn0086758	chinmo	2L	1666833	1666837	2L_1666833_1666837	64.8957367428021	5.16442839430311	0.826712344946406	6.24694723124996	4.18552384525543e-10	3.97211533495899e-07	4
2L	1651258	1704682	FBgn0086758	chinmo	2L	1667627	1667631	2L_1667627_1667631	40.3794867828051	4.46121679462081	0.7781963443151	5.73276503701284	9.88064665087096e-09	5.28147682208978e-06	4
2L	1651258	1704682	FBgn0086758	chinmo	2L	1701327	1701331	2L_1701327_1701331	42.7666333303994	3.26409451598168	0.841949522173592	3.87682922790316	0.000105826580206182	0.00415964578607196	4
2L	1704902	1706962	FBgn0011570	cpb	2L	1705029	1705033	2L_1705029_1705033	551.078521813456	-1.40144956269369	0.299618836560106	-4.67744144121108	2.90476487910628e-06	0.000380896648523885	4
2L	1704902	1706962	FBgn0011570	cpb	2L	1705426	1705430	2L_1705426_1705430	477.766889689043	-1.52434297038079	0.328205214641967	-4.64448126469795	3.40931984214211e-06	0.00042490776357285	4
2L	1707132	1710421	FBgn0031356	CG17660	2L	1710304	1710308	2L_1710304_1710308	59.1396248320229	1.87139589237287	0.55686624854393	3.36058415690682	0.000777778315443467	0.0149640645971074	4
2L	1710462	1711465	FBgn0031357	mRpL48	2L	1710721	1710725	2L_1710721_1710725	55.0265566200905	2.12602521142864	0.58522776842838	3.63281670167163	0.000280344170107173	0.0078026398342728	4
2L	1710462	1711465	FBgn0031357	mRpL48	2L	1710894	1710898	2L_1710894_1710898	50.3429035212718	2.51936304872103	0.703130248568108	3.58306736746371	0.000339582983260888	0.00881086445922049	4
2L	1711302	1715851	FBgn0086698	frtz	2L	1715613	1715617	2L_1715613_1715617	17.2742570313853	-2.77286320058905	0.666339233692291	-4.16133864011606	3.16387513629957e-05	0.00187724510463801	4
2L	1716244	1724388	FBgn0031359	Rim2	2L	1716840	1716844	2L_1716840_1716844	122.816191888703	1.70068481328744	0.573675475541516	2.96454160199562	0.00303134252783042	0.0348343094884861	4
2L	1716244	1724388	FBgn0031359	Rim2	2L	1718705	1718709	2L_1718705_1718709	33.1191857458356	2.21079415115662	0.694027115533781	3.18545789015215	0.00144525135413048	0.0220461384073208	4
2L	1716244	1724388	FBgn0031359	Rim2	2L	1719812	1719816	2L_1719812_1719816	126.025248624627	-1.78101683950683	0.470312914750843	-3.78687631924877	0.000152552985042152	0.00527673118161168	4
2L	1716244	1724388	FBgn0031359	Rim2	2L	1719966	1719970	2L_1719966_1719970	97.3361604555378	2.08956256099357	0.502411869327815	4.15906288955559	3.19555915285545e-05	0.00189038509452608	4
2L	1716244	1724388	FBgn0031359	Rim2	2L	1720889	1720893	2L_1720889_1720893	69.9120829474546	1.20098809078072	0.390917791478914	3.07222673656566	0.00212468270024675	0.027964028232537	4
2L	1716244	1724388	FBgn0031359	Rim2	2L	1722269	1722273	2L_1722269_1722273	91.0781653964193	1.34870377379959	0.46853510185974	2.87855438887338	0.00399502386151282	0.0413701456071501	4
2L	1724768	1729636	FBgn0000579	Eno	2L	1727659	1727663	2L_1727659_1727663	444.733121826638	-2.24264523698736	0.279123915054559	-8.03458649019377	9.389502618907e-16	6.37254161529922e-12	4
2L	1724768	1729636	FBgn0000579	Eno	2L	1728200	1728204	2L_1728200_1728204	658.887292261247	-1.43870321783346	0.333671557748583	-4.31173465170652	1.61978751301046e-05	0.0011961060004168	4
2L	1724768	1729636	FBgn0000579	Eno	2L	1728542	1728546	2L_1728542_1728546	229.712967434052	-1.41337184866798	0.34343706577304	-4.11537364345527	3.86552713552577e-05	0.00212983812640821	4
2L	1724768	1729636	FBgn0000579	Eno	2L	1729035	1729039	2L_1729035_1729039	217.943142090017	-1.15679272288273	0.333846575755775	-3.46504294753941	0.000530146809769516	0.0116900059607807	4
2L	1724768	1729636	FBgn0000579	Eno	2L	1729373	1729377	2L_1729373_1729377	55.8999671401424	-1.31276147215695	0.402763251623809	-3.25938741149877	0.00111653087059371	0.0187596451233504	4
2L	1728732	1729762	FBgn0260648	Rrp40	2L	1729035	1729039	2L_1729035_1729039	217.943142090017	-1.15679272288273	0.333846575755775	-3.46504294753941	0.000530146809769516	0.0116900059607807	4
2L	1728732	1729762	FBgn0260648	Rrp40	2L	1729373	1729377	2L_1729373_1729377	55.8999671401424	-1.31276147215695	0.402763251623809	-3.25938741149877	0.00111653087059371	0.0187596451233504	4
2L	1731033	1732356	FBgn0031361	CG17652	2L	1731779	1731783	2L_1731779_1731783	126.897483573313	1.46501711459905	0.469084333869545	3.12314227702705	0.0017893122856959	0.0251627639530441	4
2L	1732524	1750612	FBgn0264494	CG17646	2L	1734073	1734077	2L_1734073_1734077	54.5996828245238	1.51085054058632	0.374391142008616	4.03548687738866	5.44891852253198e-05	0.00267267652673327	4
2L	1752308	1752848	FBgn0031364	CG17648	2L	1752546	1752550	2L_1752546_1752550	19.749694033127	1.84996885901578	0.530396989121023	3.48789472218076	0.000486839730361373	0.0110910419987637	4
2L	1945150	1945709	FBgn0040719	CG15357	2L	1945347	1945351	2L_1945347_1945351	16.2499689594847	2.77389949925266	0.737978523966323	3.75878078991258	0.000170743348220296	0.00569738907491881	4
2L	1975463	1980755	FBgn0031377	CG15356	2L	1979942	1979946	2L_1979942_1979946	89.3753930722347	-1.30946166727144	0.357797190296958	-3.65978745161369	0.000252424538637017	0.00731030787832524	4
2L	1975463	1980755	FBgn0031377	CG15356	2L	1980495	1980499	2L_1980495_1980499	84.8281725405705	-1.59901409210145	0.384324747522406	-4.16058060900237	3.17439548293817e-05	0.00188034867264537	4
2L	1981176	1982099	FBgn0031378	CG15362	2L	1981226	1981230	2L_1981226_1981230	30.818145403207	3.97468632979776	1.16103108808941	3.42341076873187	0.000618405511097005	0.0129079615194653	4
2L	1997102	2006313	FBgn0053543	CG33543	2L	2006120	2006124	2L_2006120_2006124	74.6599736053312	1.48255845280037	0.491657057658141	3.01543205717841	0.00256613424130001	0.0314280462447746	4
2L	2006763	2007193	FBgn0040718	CG15353	2L	2007095	2007099	2L_2007095_2007099	66.0368442167553	1.66272077355273	0.458173908861266	3.6290167148217	0.000284502821310704	0.007867637390335	4
2L	2006867	2007688	FBgn0267276	CR45712	2L	2007095	2007099	2L_2007095_2007099	66.0368442167553	1.66272077355273	0.458173908861266	3.6290167148217	0.000284502821310704	0.007867637390335	4
2L	2006867	2007688	FBtr0346492	CR45712-RA	2L	2007095	2007099	2L_2007095_2007099	66.0368442167553	1.66272077355273	0.458173908861266	3.6290167148217	0.000284502821310704	0.007867637390335	4
2L	2009859	2030788	FBgn0031384	CG4238	2L	2017768	2017772	2L_2017768_2017772	170.325629364683	1.07010440661887	0.350228181291748	3.05544917222822	0.00224723689329523	0.0289623032155975	4
2L	2009859	2030788	FBgn0031384	CG4238	2L	2027356	2027360	2L_2027356_2027360	40.3812906797121	2.15525124971595	0.708042054123624	3.04395937665539	0.00233486666535859	0.029644886322735	4
2L	2032519	2036041	FBgn0259192	CG42296	2L	2032774	2032778	2L_2032774_2032778	16.3816028975776	2.67951523074607	0.754433016819174	3.55169401525319	0.000382759689763952	0.00951765731512856	4
2L	2037714	2044372	FBgn0003557	Su(dx)	2L	2041168	2041172	2L_2041168_2041172	40.6696977307597	1.2825512454272	0.452023668588901	2.83735417977334	0.00454891201751144	0.0448872616568703	4
2L	2058790	2109878	FBgn0053516	dpr3	2L	2083536	2083540	2L_2083536_2083540	13.0472578676242	4.85991518497944	1.37030913528355	3.54658307373379	0.000390261677234152	0.00963573333316077	4
2L	2058790	2109878	FBgn0053516	dpr3	2L	2086268	2086272	2L_2086268_2086272	139.304394593492	1.1433054114536	0.369618255764565	3.09320601356294	0.00198006627833438	0.0267714762547369	4
2L	2058790	2109878	FBgn0053516	dpr3	2L	2086576	2086580	2L_2086576_2086580	80.246470799052	0.862332360770126	0.303662218227829	2.83977495061022	0.00451453709604825	0.0446812354483124	4
2L	2058790	2109878	FBgn0053516	dpr3	2L	2099331	2099335	2L_2099331_2099335	44.4380545306373	4.96985799810447	1.06601441095293	4.66209269503386	3.13010141199864e-06	0.00040128186773961	4
2L	2083362	2084419	FBgn0264864	CR44055	2L	2083536	2083540	2L_2083536_2083540	13.0472578676242	4.85991518497944	1.37030913528355	3.54658307373379	0.000390261677234152	0.00963573333316077	4
2L	2083362	2084419	FBtr0334780	CR44055-RA	2L	2083536	2083540	2L_2083536_2083540	13.0472578676242	4.85991518497944	1.37030913528355	3.54658307373379	0.000390261677234152	0.00963573333316077	4
2L	2189914	2192386	FBgn0031395	CG10874	2L	2190394	2190398	2L_2190394_2190398	519.84983911147	-1.56340214998644	0.318472478187926	-4.90906516909101	9.1511566781048e-07	0.000171511055039757	4
2L	2189914	2192386	FBgn0031395	CG10874	2L	2190817	2190821	2L_2190817_2190821	566.768431475696	-1.56043851012968	0.330205062250045	-4.72566501402712	2.2936348965334e-06	0.000322877766732807	4
2L	2190191	2191272	FBgn0264874	CR44065	2L	2190394	2190398	2L_2190394_2190398	519.84983911147	-1.56340214998644	0.318472478187926	-4.90906516909101	9.1511566781048e-07	0.000171511055039757	4
2L	2190191	2191272	FBgn0264874	CR44065	2L	2190817	2190821	2L_2190817_2190821	566.768431475696	-1.56043851012968	0.330205062250045	-4.72566501402712	2.2936348965334e-06	0.000322877766732807	4
2L	2190191	2191272	FBtr0334811	CR44065-RA	2L	2190394	2190398	2L_2190394_2190398	519.84983911147	-1.56340214998644	0.318472478187926	-4.90906516909101	9.1511566781048e-07	0.000171511055039757	4
2L	2190191	2191272	FBtr0334811	CR44065-RA	2L	2190817	2190821	2L_2190817_2190821	566.768431475696	-1.56043851012968	0.330205062250045	-4.72566501402712	2.2936348965334e-06	0.000322877766732807	4
2L	2214972	2216311	FBgn0031398	CG10880	2L	2215588	2215592	2L_2215588_2215592	16.7961823275444	1.85441279505478	0.624837978885922	2.96782983384137	0.00299910315157883	0.0346272881508225	4
2L	2308761	2357356	FBgn0031413	CG9967	2L	2349239	2349243	2L_2349239_2349243	70.4824871345402	1.1665162790196	0.34719953357669	3.35978642310571	0.000780027485507779	0.0149931699147546	4
2L	2308761	2357356	FBgn0031413	CG9967	2L	2350071	2350075	2L_2350071_2350075	96.59914170923	1.49548262924932	0.298008276113213	5.01825871668473	5.21419273569387e-07	0.000113599912882797	4
2L	2311680	2358944	FBgn0031414	eys	2L	2349239	2349243	2L_2349239_2349243	70.4824871345402	1.1665162790196	0.34719953357669	3.35978642310571	0.000780027485507779	0.0149931699147546	4
2L	2311680	2358944	FBgn0031414	eys	2L	2350071	2350075	2L_2350071_2350075	96.59914170923	1.49548262924932	0.298008276113213	5.01825871668473	5.21419273569387e-07	0.000113599912882797	4
2L	2365345	2370137	FBgn0261647	Axud1	2L	2365678	2365682	2L_2365678_2365682	65.5902379250664	1.96181168726045	0.584387581934734	3.35703862968045	0.000787821047522375	0.0150718302340859	4
2L	2575280	2576997	FBgn0031434	insv	2L	2576660	2576664	2L_2576660_2576664	168.409806697255	0.75614330858122	0.236225528926588	3.20093815438638	0.00136980929877671	0.0213196153371689	4
2L	2577687	2579179	FBgn0031435	Elba2	2L	2579048	2579052	2L_2579048_2579052	140.692370462823	1.29136980813672	0.419808716935697	3.07609098153749	0.00209733837142809	0.0277325884421794	4
2L	2581281	2585430	FBgn0026479	Drp1	2L	2584377	2584381	2L_2584377_2584381	29.8655943460544	2.11579050508818	0.389352745230176	5.43412247892942	5.50667488628941e-08	2.14116919141941e-05	4
2L	2609994	2611283	FBgn0031440	CG15395	2L	2610951	2610955	2L_2610951_2610955	144.499883730258	-0.947009501352336	0.241763211007419	-3.91709515027609	8.96223813999852e-05	0.00372886046721354	4
2L	2746880	2753068	FBgn0250906	Pgk	2L	2747528	2747532	2L_2747528_2747532	21.514412429641	3.07024870319691	0.918935899217269	3.34109126198257	0.000834497880291598	0.0156303242693529	4
2L	2752445	2757975	FBgn0031453	Bacc	2L	2755786	2755790	2L_2755786_2755790	594.142998762989	-0.893462663284399	0.303200513051207	-2.94677160765063	0.00321110278284224	0.0361313829763181	4
2L	2752445	2757975	FBgn0031453	Bacc	2L	2756282	2756286	2L_2756282_2756286	465.514132683015	-1.02610869952406	0.321009574156784	-3.19650497097914	0.00139103429589347	0.0215277958179187	4
2L	2763416	2765665	FBgn0031457	CG3077	2L	2765550	2765554	2L_2765550_2765554	289.430669185743	-0.827149632840147	0.279098008324887	-2.96365293971319	0.00304010948569597	0.0348985970803919	4
2L	2766233	2767281	FBgn0031458	aph-1	2L	2767242	2767246	2L_2767242_2767246	110.116241268968	1.19177091323835	0.304400618365151	3.91513959347066	9.03519174749285e-05	0.0037473792409458	4
2L	2770135	2770904	FBgn0031459	CG2862	2L	2770754	2770758	2L_2770754_2770758	17.9913574604163	2.38926866466921	0.829116759541392	2.88170349612855	0.00395531737432387	0.0411330635854073	4
2L	2772327	2799979	FBgn0004242	Syt1	2L	2779513	2779517	2L_2779513_2779517	157.384532018372	1.84844002460767	0.436079684285387	4.23876665485287	2.24751116421142e-05	0.00149544959273601	4
2L	2772327	2799979	FBgn0004242	Syt1	2L	2779727	2779731	2L_2779727_2779731	34.0610889283048	4.5902907668558	0.634225561254846	7.23763128968452	4.56588682041861e-13	1.16205451535079e-09	4
2L	2772327	2799979	FBgn0004242	Syt1	2L	2785860	2785864	2L_2785860_2785864	69.4079967651516	2.66943408666326	0.807929047662584	3.30404519355528	0.000953004678791677	0.016999171622725	4
2L	2772327	2799979	FBgn0004242	Syt1	2L	2790836	2790840	2L_2790836_2790840	53.107931467457	2.55976398616065	0.813032312090557	3.14841605689533	0.00164157863432119	0.0238531963474525	4
2L	2772327	2799979	FBgn0004242	Syt1	2L	2791977	2791981	2L_2791977_2791981	58.5231979579714	2.85148701906671	0.828431422939072	3.44203145862132	0.000577363101607061	0.0123563142043626	4
2L	2772327	2799979	FBgn0004242	Syt1	2L	2792040	2792044	2L_2792040_2792044	36.867162148355	1.63321857748845	0.565967625120906	2.88571025089916	0.00390531513537773	0.0408148257081262	4
2L	2772327	2799979	FBgn0004242	Syt1	2L	2793516	2793520	2L_2793516_2793520	12.0226199468124	3.07632982976312	1.00865126716797	3.04994394980601	0.00228884077436152	0.0292580610293308	4
2L	2885929	2954406	FBgn0041111	lilli	2L	2890646	2890650	2L_2890646_2890650	117.685371841176	2.77458766229354	0.94419344584318	2.93857966766099	0.00329719905651901	0.0367193964045245	4
2L	2885929	2954406	FBgn0041111	lilli	2L	2899429	2899433	2L_2899429_2899433	49.9077467224684	3.54153890178308	0.825926627357067	4.28795825740098	1.80322968819732e-05	0.00128660064853931	4
2L	2954762	2968434	FBgn0010263	Rbp9	2L	2960994	2960998	2L_2960994_2960998	103.369645573144	1.7471272635699	0.566207263054033	3.08566734758253	0.00203095899889107	0.0271839652869791	4
2L	2954762	2968434	FBgn0010263	Rbp9	2L	2965602	2965606	2L_2965602_2965606	132.654149105099	1.64867645510069	0.534174278577967	3.08640180034437	0.00202594852838906	0.0271388958745306	4
2L	2972891	2974858	FBgn0260639	gammaTub23C	2L	2972966	2972970	2L_2972966_2972970	358.568771738486	-1.16022270573666	0.32008228335792	-3.62476389997283	0.000289225553642537	0.00795004658476411	4
2L	2972891	2974858	FBgn0260639	gammaTub23C	2L	2973334	2973338	2L_2973334_2973338	497.118751191768	-0.887180222680089	0.30735359879745	-2.88651320873178	0.00389536396086146	0.0407666059203949	4
2L	2979562	2987723	FBgn0250786	Chd1	2L	2981644	2981648	2L_2981644_2981648	14.352508974281	2.37810036974613	0.817330932666106	2.90959301147314	0.00361899684543629	0.0389558108349834	4
2L	2979562	2987723	FBgn0250786	Chd1	2L	2981834	2981838	2L_2981834_2981838	11.1774422491861	3.41761203587052	0.954220879401426	3.58157331247494	0.000341531268089137	0.00884297497342425	4
2L	2979562	2987723	FBgn0250786	Chd1	2L	2981952	2981956	2L_2981952_2981956	10.9796960138964	4.13141045834879	1.22528988950318	3.37178205234677	0.000746835234773682	0.0145829509177469	4
2L	2992870	2998726	FBgn0025681	CG3558	2L	2995060	2995064	2L_2995060_2995064	290.647232628059	-0.78392842143154	0.21757987864076	-3.60294539333696	0.000314631644833738	0.00837996261130666	4
2L	3029253	3030616	FBgn0031494	CG17219	2L	3029461	3029465	2L_3029461_3029465	58.6409804241118	1.66678599683686	0.472390225363508	3.52840915697241	0.000418065413570253	0.0100525636846655	4
2L	3030412	3030903	FBgn0264996	CR44147	2L	3030625	3030629	2L_3030625_3030629	20.3034311545425	2.23084473905689	0.796906090092186	2.79938221930118	0.0051200491502093	0.0482834559498662	4
2L	3030412	3030903	FBtr0335483	CR44147-RA	2L	3030625	3030629	2L_3030625_3030629	20.3034311545425	2.23084473905689	0.796906090092186	2.79938221930118	0.0051200491502093	0.0482834559498662	4
2L	3030539	3032300	FBgn0031495	GABPI	2L	3030625	3030629	2L_3030625_3030629	20.3034311545425	2.23084473905689	0.796906090092186	2.79938221930118	0.0051200491502093	0.0482834559498662	4
2L	3032210	3035348	FBgn0031496	CG17258	2L	3032428	3032432	2L_3032428_3032432	361.190838216946	-0.911229025447981	0.279037323014461	-3.26561699920249	0.00109225872667857	0.0184961371720868	4
2L	3056598	3068177	FBgn0283427	FASN1	2L	3062688	3062692	2L_3062688_3062692	84.1167685641502	-1.88961799153707	0.349904527751569	-5.40038165175927	6.64992698823244e-08	2.46441357799555e-05	4
2L	3068345	3144786	FBgn0015600	toc	2L	3072241	3072245	2L_3072241_3072245	27.0595303903672	1.68321818501254	0.557316004401376	3.02022222889601	0.00252589278945426	0.0311112453474202	4
2L	3068345	3144786	FBgn0015600	toc	2L	3128110	3128114	2L_3128110_3128114	60.4412925641428	2.07564708702284	0.597744259488262	3.47246678504255	0.000515698821185977	0.0115091891866726	4
2L	3171035	3172799	FBgn0264745	CR44003	2L	3171120	3171124	2L_3171120_3171124	399.058492770114	-1.30519714421979	0.399515611318825	-3.26694904339597	0.00108713246332125	0.0184400027577	4
2L	3171035	3172799	FBgn0264745	CR44003	2L	3171513	3171517	2L_3171513_3171517	310.334835813749	-1.28038824520807	0.405651658515205	-3.15637374661461	0.00159744026656088	0.0234498200288943	4
2L	3175112	3200496	FBgn0085422	CG34393	2L	3191280	3191284	2L_3191280_3191284	219.716861995522	0.962315046233691	0.343956043603028	2.79778496157007	0.00514543565783422	0.0484248788149208	4
2L	3358640	3373372	FBgn0085423	CG34394	2L	3364324	3364328	2L_3364324_3364328	36.9850897159262	1.55606267514268	0.545852480313	2.85070184942717	0.0043622852580588	0.0437061797616379	4
2L	3373567	3375711	FBgn0031528	CG15412	2L	3375704	3375708	2L_3375704_3375708	66.2600988075588	1.7231412263253	0.484524706374814	3.5563536877567	0.000376037749465543	0.00941532103236995	4
2L	3377002	3378590	FBgn0016698	Ptpa	2L	3377053	3377057	2L_3377053_3377057	311.608548525663	-0.862622549215896	0.269189734857497	-3.20451502235978	0.00135290230091113	0.0211654235558156	4
2L	3404460	3426719	FBgn0031530	pgant2	2L	3405813	3405817	2L_3405813_3405817	13.6242941388929	2.20582704729167	0.696278703670303	3.16802314312368	0.00153479302269605	0.0228890362576236	4
2L	3404460	3426719	FBgn0031530	pgant2	2L	3422129	3422133	2L_3422129_3422133	33.1865960413746	3.9733445261519	0.969151109415677	4.09981940643655	4.13472659252129e-05	0.00222479769621218	4
2L	3449683	3452106	FBgn0031534	Snx1	2L	3451908	3451912	2L_3451908_3451912	94.3587584502112	1.41665316163697	0.436018050359325	3.24906998797298	0.00115782987182991	0.0192028793619763	4
2L	3462218	3466112	FBgn0005616	msl-2	2L	3465062	3465066	2L_3465062_3465066	207.892536718143	-0.916216326653832	0.32398994376311	-2.82791594088407	0.00468521070487694	0.0457280941000834	4
2L	3466157	3467334	FBgn0021967	ND-PDSW	2L	3467022	3467026	2L_3467022_3467026	4.09141187515458	4.58029380332868	1.46403114698192	3.12854942517507	0.00175671463314659	0.0248827539996169	4
2L	3514872	3517264	FBgn0031544	CG17593	2L	3516362	3516366	2L_3516362_3516366	54.1381886088084	1.44783274633544	0.45501599082713	3.18193816376336	0.00146293049274064	0.0222206119426243	4
2L	3718185	3729145	FBgn0003386	Shaw	2L	3718620	3718624	2L_3718620_3718624	80.2555426069783	1.20006033581637	0.424227631418468	2.82881228599794	0.0046721093897947	0.0456592780321307	4
2L	3718185	3729145	FBgn0003386	Shaw	2L	3721864	3721868	2L_3721864_3721868	177.987139258744	-0.790858569445332	0.280175549686208	-2.82272514618453	0.00476173746500498	0.0461936178292879	4
2L	3718185	3729145	FBgn0003386	Shaw	2L	3723698	3723702	2L_3723698_3723702	584.17055572378	-1.16280466381159	0.327618921226549	-3.54925979079061	0.000386315745112097	0.0095816144502238	4
2L	3718185	3729145	FBgn0003386	Shaw	2L	3724847	3724851	2L_3724847_3724851	67.2678057385772	1.66382827092158	0.557405363381796	2.98495202993219	0.00283622798279033	0.0334327090853475	4
2L	3730466	3754617	FBgn0031568	CG10019	2L	3735513	3735517	2L_3735513_3735517	21.2542645482514	2.45314096845505	0.834307513273612	2.94033186735853	0.00327860881547836	0.0365796642710094	4
2L	3803545	3810671	FBgn0021800	Reph	2L	3807432	3807436	2L_3807432_3807436	465.633277638992	-0.761053503552198	0.247880100551759	-3.07024848649875	0.00213880743809487	0.0280720983056607	4
2L	3810801	3813410	FBgn0031573	CG3407	2L	3811160	3811164	2L_3811160_3811164	48.4461288375299	1.7198248529937	0.446678449532016	3.85025258056564	0.00011799607626898	0.0044700993257332	4
2L	3810801	3813410	FBgn0031573	CG3407	2L	3812236	3812240	2L_3812236_3812240	152.23988601048	1.08115475390597	0.384626042616912	2.81092446717864	0.00493993812860431	0.0472631519009407	4
2L	3810801	3813410	FBgn0031573	CG3407	2L	3812506	3812510	2L_3812506_3812510	60.9644887314747	1.55637634802603	0.434618585651616	3.58101654970088	0.000342259971377426	0.00885058757758781	4
2L	3836840	3839185	FBgn0004567	slp2	2L	3837205	3837209	2L_3837205_3837209	9.60452090813505	-3.21710862855939	0.895024046948123	-3.59443820479369	0.000325092290122067	0.00855983363999165	4
2L	3867697	3871425	FBgn0031575	Cep97	2L	3868503	3868507	2L_3868503_3868507	25.73814501222	1.27883441876321	0.431495033551006	2.96372917259091	0.00303935651641919	0.034894174744354	4
2L	3871271	3872458	FBgn0051957	CG31957	2L	3872007	3872011	2L_3872007_3872011	78.9140140648556	-2.37244463902882	0.438766025898329	-5.407083727988	6.40592020106671e-08	2.40723947931595e-05	4
2L	4186250	4187793	FBgn0051961	CG31961	2L	4186504	4186508	2L_4186504_4186508	21.35246031277	1.95277490128392	0.622060577053183	3.13920375815259	0.00169407607308482	0.0243169349394724	4
2L	4224650	4227097	FBgn0031590	CG3702	2L	4226629	4226633	2L_4226629_4226633	57.0820278283292	3.73055053380027	0.540075766081321	6.90745774591662	4.93415852049568e-12	8.63350532312388e-09	4
2L	4224650	4227097	FBgn0031590	CG3702	2L	4226866	4226870	2L_4226866_4226870	71.1581436401642	2.26105768030513	0.450154760230425	5.02284520805186	5.09115761669639e-07	0.000112226130621674	4
2L	4227699	4228561	FBgn0003941	RpL40	2L	4228029	4228033	2L_4228029_4228033	21.7998895048782	3.01188337645819	0.744803372028516	4.04386377609321	5.25774752693536e-05	0.00260971318224401	4
2L	4283148	4323781	FBgn0010473	tutl	2L	4283679	4283683	2L_4283679_4283683	121.678422418772	4.14367676596936	0.944837977913397	4.38559505738789	1.15669130711113e-05	0.000958419097224409	4
2L	4283148	4323781	FBgn0010473	tutl	2L	4285567	4285571	2L_4285567_4285571	25.686450616741	2.73166645023428	0.720620540885684	3.79071410714563	0.000150214779739394	0.00522247028467756	4
2L	4283148	4323781	FBgn0010473	tutl	2L	4285721	4285725	2L_4285721_4285725	74.3439816830142	1.82736757271477	0.565696861282236	3.2302946998376	0.00123662680600826	0.0200262903731925	4
2L	4283148	4323781	FBgn0010473	tutl	2L	4286934	4286938	2L_4286934_4286938	11.657740303146	2.70241848196232	0.912058432843903	2.96298831812329	0.00304668131388279	0.0349438133708318	4
2L	4283148	4323781	FBgn0010473	tutl	2L	4287819	4287823	2L_4287819_4287823	198.137291277621	1.22077341137383	0.43502556483017	2.8062107380986	0.00501278966669272	0.0477013708055816	4
2L	4283148	4323781	FBgn0010473	tutl	2L	4306248	4306252	2L_4306248_4306252	25.2925091056087	2.14166248753681	0.666364819406695	3.21394891381521	0.00130922964530895	0.0207342834090588	4
2L	4283148	4323781	FBgn0010473	tutl	2L	4307129	4307133	2L_4307129_4307133	44.4856888784536	2.34039669779141	0.688826977446372	3.39765539739421	0.000679659746500119	0.0137570135060454	4
2L	4283148	4323781	FBgn0010473	tutl	2L	4307424	4307428	2L_4307424_4307428	39.7060854514004	2.12756213181306	0.655855982559334	3.24394712923212	0.00117885625684746	0.019435656741892	4
2L	4283148	4323781	FBgn0010473	tutl	2L	4308438	4308442	2L_4308438_4308442	50.8546147589132	1.62990969759858	0.512747035299628	3.17877936953089	0.0014789661874415	0.0223599041516613	4
2L	4283148	4323781	FBgn0010473	tutl	2L	4317442	4317446	2L_4317442_4317446	67.4186928519016	2.85092036275475	0.659629912181181	4.32199982157827	1.54621314020603e-05	0.00116052519561838	4
2L	4283148	4323781	FBgn0010473	tutl	2L	4320254	4320258	2L_4320254_4320258	118.423558159585	1.37961588939204	0.461957257820192	2.98645787253553	0.00282229721008208	0.0333254904883726	4
2L	4283148	4323781	FBgn0010473	tutl	2L	4322683	4322687	2L_4322683_4322687	71.5365100470931	1.60753247956974	0.48131011178178	3.33991005013121	0.00083805529154573	0.0156714310329484	4
2L	4324554	4331830	FBgn0028482	bdl	2L	4325012	4325016	2L_4325012_4325016	475.305420660569	-1.33642934982409	0.351472154723516	-3.80237618219113	0.000143314896095697	0.00507234629169799	4
2L	4324554	4331830	FBgn0028482	bdl	2L	4325410	4325414	2L_4325410_4325414	461.801272370553	-1.20199281684436	0.275629957978405	-4.36089322677522	1.29532568145219e-05	0.00103366276546073	4
2L	4324554	4331830	FBgn0028482	bdl	2L	4326089	4326093	2L_4326089_4326093	683.932965028866	-1.22320779918917	0.296758207755461	-4.12190048066721	3.75759536203097e-05	0.00209660528263077	4
2L	4324554	4331830	FBgn0028482	bdl	2L	4326577	4326581	2L_4326577_4326581	409.926058824705	-1.55558198186585	0.302757428929745	-5.13804727224982	2.77608056864829e-07	7.32747237351275e-05	4
2L	4394196	4400487	FBgn0022153	l(2)k05819	2L	4395185	4395189	2L_4395185_4395189	41.3712098926136	1.38303440825277	0.373764548828839	3.70028247084	0.000215359616239167	0.00658746888421707	4
2L	4394196	4400487	FBgn0022153	l(2)k05819	2L	4398240	4398244	2L_4398240_4398244	252.809628463326	-2.54274211486712	0.326333092483496	-7.79186105679957	6.6029320943499e-15	3.28630864972281e-11	4
2L	4403992	4441282	FBgn0031602	CG15431	2L	4421350	4421354	2L_4421350_4421354	319.36400672918	-0.96666939715644	0.203089174400279	-4.75982730251876	1.93758677042054e-06	0.000284747700925706	4
2L	4403992	4441282	FBgn0031602	CG15431	2L	4421983	4421987	2L_4421983_4421987	167.840226714087	-1.13010816816945	0.247287149017764	-4.57002384741095	4.87668719070479e-06	0.000536715970535912	4
2L	4403992	4441282	FBgn0031602	CG15431	2L	4427316	4427320	2L_4427316_4427320	67.2996094388822	1.23864356207251	0.420156978584116	2.94804947961738	0.00319785876242322	0.0360432204440462	4
2L	4403992	4441282	FBgn0031602	CG15431	2L	4428072	4428076	2L_4428072_4428076	106.731908385979	1.34767968986332	0.345473357241428	3.90096562184829	9.58097574643613e-05	0.0038981000290888	4
2L	4403992	4441282	FBgn0031602	CG15431	2L	4428392	4428396	2L_4428392_4428396	50.5890335806738	1.78940572626126	0.54502840240008	3.28314215989746	0.00102656883116928	0.0177872150247943	4
2L	4441429	4442060	FBgn0259958	Sfp24F	2L	4441874	4441878	2L_4441874_4441878	13.0143911182521	4.27569685695772	1.16367449882453	3.67430657050298	0.000238496239386185	0.00705451031081084	4
2L	4442870	4444680	FBgn0027609	morgue	2L	4444178	4444182	2L_4444178_4444182	22.8206777213081	2.40755364135124	0.580107876743068	4.15018264338713	3.32210082193094e-05	0.0019365562477575	4
2L	4446670	4448635	FBgn0025684	MFS18	2L	4447026	4447030	2L_4447026_4447030	44.7435103737803	2.10214324362506	0.491101016224829	4.28047015619019	1.8649889669943e-05	0.00131640713511129	4
2L	4446670	4448635	FBgn0025684	MFS18	2L	4447431	4447435	2L_4447431_4447435	107.19016980058	1.08364339432343	0.384081589585709	2.82138853750398	0.00478162508855311	0.0463015474901769	4
2L	4457186	4458364	FBgn0261606	RpL27A	2L	4457838	4457842	2L_4457838_4457842	63.5486994316382	1.89308077734918	0.478907634069367	3.95291417942814	7.720513310193e-05	0.00337986748347145	4
2L	4458595	4459638	FBgn0053002	mRpL27	2L	4459131	4459135	2L_4459131_4459135	255.773194178497	-0.794155723530936	0.268103975095678	-2.96211842158449	0.00305530249367021	0.0349929395857753	4
2L	4465174	4468022	FBgn0031611	CG17840	2L	4465718	4465722	2L_4465718_4465722	28.5011251688298	2.04887234084853	0.687382429046642	2.98068768456911	0.00287601940784797	0.0337207328404087	4
2L	4815613	4818245	FBgn0031631	CG3225	2L	4817512	4817516	2L_4817512_4817516	252.755866518854	-1.31667038072098	0.387966627293087	-3.39377226826861	0.000689369934365016	0.0138820460429715	4
2L	4821774	4828945	FBgn0031632	CG15628	2L	4822584	4822588	2L_4822584_4822588	44.9313077221032	2.38796547710558	0.793444834480497	3.00961752264616	0.00261576859623487	0.0318100583804601	4
2L	4830846	4835300	FBgn0031634	Ir25a	2L	4831060	4831064	2L_4831060_4831064	262.986990721382	-0.976003657838597	0.250346590376127	-3.89860974887744	9.67465499984529e-05	0.00392323638665644	4
2L	4852864	4876792	FBgn0051660	pog	2L	4860404	4860408	2L_4860404_4860408	12.9036920337281	1.8838005175591	0.670962161386221	2.80761066118414	0.00499105283909523	0.0475551404413189	4
2L	4852864	4876792	FBgn0051660	pog	2L	4871419	4871423	2L_4871419_4871423	58.1908146799374	1.74189651788546	0.497166639304753	3.5036472284652	0.000458932883710699	0.0107038073083297	4
2L	4852864	4876792	FBgn0051660	pog	2L	4873683	4873687	2L_4873683_4873687	30.3799447093427	3.8611702672144	0.954911068110985	4.04348676662907	5.26621298701663e-05	0.00261230990933146	4
2L	4876891	4883107	FBgn0000286	Cf2	2L	4877723	4877727	2L_4877723_4877727	20.3452918455048	2.48798133559827	0.803020018423487	3.09828058892324	0.00194647042350187	0.0264963922287998	4
2L	4876891	4883107	FBgn0000286	Cf2	2L	4882095	4882099	2L_4882095_4882099	12.0381599419005	6.88560035695029	1.30234508617532	5.28707823298329	1.24285494985102e-07	3.96800516311211e-05	4
2L	4876891	4883107	FBgn0000286	Cf2	2L	4882337	4882341	2L_4882337_4882341	275.666851280945	-0.75331633070949	0.267790915739335	-2.81307649525632	0.00490699763875784	0.0470490241841241	4
2L	4933047	4936450	FBgn0031649	hoe2	2L	4934781	4934785	2L_4934781_4934785	85.5456587506007	-1.62598594938965	0.325687726972145	-4.99246921124761	5.96122188784614e-07	0.000124866033375383	4
2L	4933047	4936450	FBgn0031649	hoe2	2L	4935727	4935731	2L_4935727_4935731	528.843922882246	-1.57876991314998	0.420647843646833	-3.75318674990163	0.000174600680109899	0.00577821686355243	4
2L	4942742	4944305	FBgn0031650	CG14044	2L	4944195	4944199	2L_4944195_4944199	108.859773788727	2.10926414407745	0.504493476514582	4.18095424870471	2.90288274056933e-05	0.00177344993981917	4
2L	4944256	4945361	FBgn0031651	mRpL24	2L	4944837	4944841	2L_4944837_4944841	39.8598300470818	2.19090259345227	0.695592277739994	3.1496936690709	0.00163441738740843	0.0237976569370501	4
2L	4967832	4968935	FBgn0262467	Scox	2L	4968714	4968718	2L_4968714_4968718	548.559563920232	-0.906457189862033	0.28996744972299	-3.12606532467001	0.0017716219342432	0.0250163829359213	4
2L	4969004	4970216	FBgn0031657	CG3756	2L	4969144	4969148	2L_4969144_4969148	331.182205802096	-1.11828256978378	0.331507512244451	-3.37332497297727	0.000742662450556023	0.014529674433043	4
2L	4992808	5009720	FBgn0053113	Rtnl1	2L	4996286	4996290	2L_4996286_4996290	92.1558154456266	1.54784393556564	0.379176167857315	4.08212347393124	4.46260753741837e-05	0.00233577196151666	4
2L	4992808	5009720	FBgn0053113	Rtnl1	2L	5000714	5000718	2L_5000714_5000718	211.517886272645	-1.53489315368152	0.371742921308288	-4.12891023796691	3.64486652103576e-05	0.00205572858251528	4
2L	4992808	5009720	FBgn0053113	Rtnl1	2L	5008199	5008203	2L_5008199_5008203	439.580211016003	-0.835124951596048	0.265723800262258	-3.14283082949972	0.00167322512336328	0.0241351974756427	4
2L	4992808	5009720	FBgn0053113	Rtnl1	2L	5008576	5008580	2L_5008576_5008580	436.195711075452	-0.866130475705767	0.293055631044161	-2.95551555388898	0.00312146957534606	0.035473985403432	4
2L	5009931	5010834	FBgn0031668	CG31917	2L	5010521	5010525	2L_5010521_5010525	68.358298159815	2.12269887455434	0.747300577516293	2.84048873829228	0.00450444633856239	0.0446175460222371	4
2L	5009931	5010834	FBgn0265968	Tfb5	2L	5010521	5010525	2L_5010521_5010525	68.358298159815	2.12269887455434	0.747300577516293	2.84048873829228	0.00450444633856239	0.0446175460222371	4
2L	5040648	5044712	FBgn0031673	CG31650	2L	5041000	5041004	2L_5041000_5041004	4.19323475239587	4.42395817752541	1.41329318325149	3.13024801219761	0.00174658775030466	0.0247879106946634	4
2L	5052843	5054575	FBgn0031676	CG14040	2L	5053451	5053455	2L_5053451_5053455	76.9371955626301	1.18232741909236	0.396953074987358	2.97850676463462	0.0028965663566532	0.0338889033694064	4
2L	5060815	5070750	FBgn0028572	qtc	2L	5062401	5062405	2L_5062401_5062405	12.9375141868632	4.43985898601769	1.3813036988599	3.21425258593187	0.00130784570403558	0.020717764679438	4
2L	5060815	5070750	FBgn0028572	qtc	2L	5069376	5069380	2L_5069376_5069380	47.3609020001853	1.53087416558088	0.373543758376096	4.09824587147712	4.16292952919413e-05	0.00223587251286576	4
2L	5072170	5093592	FBgn0031681	pgant5	2L	5076757	5076761	2L_5076757_5076761	113.959638868109	0.999229777027962	0.325334360441654	3.0713933064785	0.00213062294482539	0.0280127003861096	4
2L	5072170	5093592	FBgn0031681	pgant5	2L	5078555	5078559	2L_5078555_5078559	176.549969084746	-0.732986136923259	0.250138776151554	-2.93031791472089	0.00338615377892812	0.0373884196117726	4
2L	5072170	5093592	FBgn0031681	pgant5	2L	5080492	5080496	2L_5080492_5080496	256.557294308257	-0.840024193897028	0.270513327324569	-3.10529688945471	0.00190088121614533	0.0261028537949387	4
2L	5093976	5095910	FBgn0031682	CG5828	2L	5094633	5094637	2L_5094633_5094637	314.059546761257	-1.260361910446	0.295828450759105	-4.26044860530445	2.04016993912619e-05	0.0014040776741063	4
2L	5096227	5099294	FBgn0031683	CG4230	2L	5097123	5097127	2L_5097123_5097127	134.024368169277	2.50106371587876	0.660442526568989	3.78695134741221	0.000152506946943072	0.0052766311921535	4
2L	5096227	5099294	FBgn0031683	CG4230	2L	5097859	5097863	2L_5097859_5097863	110.18064910568	2.92402409462622	0.518699223592731	5.63722473762961	1.72812522546014e-08	8.28785915140538e-06	4
2L	5096227	5099294	FBgn0031683	CG4230	2L	5098042	5098046	2L_5098042_5098046	80.1506353002338	1.66785400547883	0.513797980453605	3.24612798984996	0.00116986231690075	0.0193415202000419	4
2L	5100877	5207002	FBgn0261836	Msp300	2L	5110117	5110121	2L_5110117_5110121	8.39822704822474	3.47143155389637	1.17911910251024	2.94408897837886	0.00323906862402105	0.036323076432812	4
2L	5100877	5207002	FBgn0261836	Msp300	2L	5111797	5111801	2L_5111797_5111801	79.4138786024161	0.992125727653801	0.289743158342795	3.42415583970414	0.000616712443013804	0.0128810254335981	4
2L	5100877	5207002	FBgn0261836	Msp300	2L	5123849	5123853	2L_5123849_5123853	35.4755626215596	1.79639245078171	0.604459096032333	2.97190076644263	0.00295962325917075	0.0343609943749258	4
2L	5100877	5207002	FBgn0261836	Msp300	2L	5124222	5124226	2L_5124222_5124226	44.9829607295842	2.18007328966224	0.546228409877065	3.99113859740999	6.57568356831372e-05	0.00304347204328274	4
2L	5100877	5207002	FBgn0261836	Msp300	2L	5129520	5129524	2L_5129520_5129524	25.7594544448513	1.37354570334832	0.491535669598864	2.7943968023099	0.00519966335850346	0.048724644521529	4
2L	5100877	5207002	FBgn0261836	Msp300	2L	5130191	5130195	2L_5130191_5130195	27.2469672590224	1.78690693039428	0.499356931628106	3.57841619333937	0.00034568267613212	0.00891542053492429	4
2L	5100877	5207002	FBgn0261836	Msp300	2L	5136627	5136631	2L_5136627_5136631	33.989063730934	1.99300594100425	0.686092388464514	2.90486525504915	0.00367411234695488	0.0392857786694568	4
2L	5100877	5207002	FBgn0261836	Msp300	2L	5153781	5153785	2L_5153781_5153785	32.3747983694115	2.48535438308697	0.64957383603334	3.82613068017629	0.000130173204701112	0.00477316668914438	4
2L	5100877	5207002	FBgn0261836	Msp300	2L	5159633	5159637	2L_5159633_5159637	69.0345192792253	1.21580379745616	0.342792757674815	3.54676045580144	0.000389999025324391	0.00963243402126466	4
2L	5100877	5207002	FBgn0261836	Msp300	2L	5195147	5195151	2L_5195147_5195151	22.0793488844684	1.90910414487657	0.654960113000717	2.91484031925236	0.00355870573340261	0.0385959531140187	4
2L	5100877	5207002	FBgn0261836	Msp300	2L	5197931	5197935	2L_5197931_5197935	328.589931968739	-1.36918429076092	0.351708481636714	-3.89295215284337	9.90316900141632e-05	0.00398201625088009	4
2L	5100877	5207002	FBgn0261836	Msp300	2L	5198465	5198469	2L_5198465_5198469	526.178879142287	-1.40964338298696	0.279863550418047	-5.03689523298515	4.7314357614608e-07	0.000106395293037797	4
2L	5100877	5207002	FBgn0261836	Msp300	2L	5198825	5198829	2L_5198825_5198829	283.766225634799	-1.05098870388261	0.367396615152021	-2.86063796055317	0.00422789556127076	0.0428970320363834	4
2L	5100877	5207002	FBgn0261836	Msp300	2L	5201396	5201400	2L_5201396_5201400	62.950248523195	1.35423303313162	0.394200573863581	3.43539082112111	0.000591699829546956	0.0125457952971829	4
2L	5100877	5207002	FBgn0261836	Msp300	2L	5202288	5202292	2L_5202288_5202292	75.6431454227043	1.21741369051807	0.40267971883259	3.02328037291641	0.00250050458092271	0.0309357846476008	4
2L	5100877	5207002	FBgn0261836	Msp300	2L	5202857	5202861	2L_5202857_5202861	145.801107743076	0.789876772469864	0.271437014838503	2.90998179794976	0.0036144980592964	0.0389197515665295	4
2L	5271728	5278548	FBgn0000228	Bsg25D	2L	5278230	5278234	2L_5278230_5278234	34.7195777467493	2.44700252104968	0.677830128539362	3.61005275218831	0.000306134738622276	0.0082385045655365	4
2L	5278865	5283283	FBgn0031696	Bub1	2L	5279332	5279336	2L_5279332_5279336	55.1319571309574	1.93182573254579	0.670557102417856	2.88092650958453	0.00396508080449418	0.0411892656863141	4
2L	5315290	5326683	FBgn0031698	Ncoa6	2L	5319273	5319277	2L_5319273_5319277	54.9880456263035	1.73513369787655	0.55555698588465	3.12323261512693	0.00178876313476978	0.0251616576438251	4
2L	5315290	5326683	FBgn0031698	Ncoa6	2L	5325159	5325163	2L_5325159_5325163	33.4603182037671	4.87141510189001	1.40201941426371	3.47457036067387	0.000511672154506906	0.0114498897291573	4
2L	5327227	5327969	FBgn0015031	cype	2L	5327641	5327645	2L_5327641_5327645	197.676922761378	-1.06606235880405	0.333764661323667	-3.19405402170556	0.0014028986222166	0.0216318757812038	4
2L	5327975	5328879	FBgn0031700	CG14022	2L	5328349	5328353	2L_5328349_5328353	35.1578406672155	1.61798686068206	0.551744850327265	2.93249109569825	0.00336254564722681	0.0372360574028404	4
2L	5404280	5416593	FBgn0016660	H15	2L	5407796	5407800	2L_5407796_5407800	15.3867522296796	-1.73646349702954	0.565043951394866	-3.07314766000576	0.00211813651455902	0.0279070934029202	4
2L	5404280	5416593	FBgn0016660	H15	2L	5413377	5413381	2L_5413377_5413381	53.0135496242776	-1.93922477372315	0.466461379427331	-4.15731046395291	3.22016241063862e-05	0.00189742203268482	4
2L	5404280	5416593	FBgn0016660	H15	2L	5413999	5414003	2L_5413999_5414003	85.7593548800501	-1.80151055115559	0.389453217895406	-4.62574314032094	3.73257645819584e-06	0.000447763230644215	4
2L	5404280	5416593	FBgn0016660	H15	2L	5415354	5415358	2L_5415354_5415358	69.8921862418264	-5.57054920134363	0.503529745962394	-11.0629992488262	1.89647870332182e-28	2.12374322873439e-23	4
2L	5435582	5439277	FBgn0051647	CR31647	2L	5436299	5436303	2L_5436299_5436303	31.3386243090814	-5.02284450818849	0.727697120900318	-6.90238337342072	5.11372019622393e-12	8.81003516298219e-09	4
2L	5435582	5439277	FBtr0308924	CR31647-RC	2L	5436299	5436303	2L_5436299_5436303	31.3386243090814	-5.02284450818849	0.727697120900318	-6.90238337342072	5.11372019622393e-12	8.81003516298219e-09	4
2L	5461639	5467610	FBgn0261963	mid	2L	5465892	5465896	2L_5465892_5465896	103.172475146262	-1.2153708095639	0.418825540757551	-2.90185457020028	0.00370960710122705	0.0395302262689063	4
2L	5521281	5523898	FBgn0031710	CG7371	2L	5523753	5523757	2L_5523753_5523757	175.347404793557	-0.791943637109266	0.233155787762171	-3.39662868638322	0.000682214709808478	0.0137855450624362	4
2L	5524139	5525809	FBgn0031711	CG6907	2L	5524483	5524487	2L_5524483_5524487	148.819879003277	-0.840384219668515	0.216060677726002	-3.88957504212891	0.000100419913663535	0.00401763965764219	4
2L	5525905	5535958	FBgn0051989	Cap-D3	2L	5527054	5527058	2L_5527054_5527058	95.5650894842221	-1.99360303428285	0.425603509354043	-4.68417903157949	2.8108424828354e-06	0.00037250648423266	4
2L	5525905	5535958	FBgn0051989	Cap-D3	2L	5530068	5530072	2L_5530068_5530072	143.283851437364	1.45883266678949	0.286999022472354	5.08305796382989	3.71406298773935e-07	9.03178659256263e-05	4
2L	5526957	5527854	FBgn0051648	CG31648	2L	5527054	5527058	2L_5527054_5527058	95.5650894842221	-1.99360303428285	0.425603509354043	-4.68417903157949	2.8108424828354e-06	0.00037250648423266	4
2L	5528123	5530682	FBgn0051915	CG31915	2L	5530068	5530072	2L_5530068_5530072	143.283851437364	1.45883266678949	0.286999022472354	5.08305796382989	3.71406298773935e-07	9.03178659256263e-05	4
2L	5539326	5542314	FBgn0014189	Hel25E	2L	5540474	5540478	2L_5540474_5540478	93.859913742369	-1.94920091298322	0.332299776457408	-5.86579062364507	4.46997571045304e-09	2.79564107932863e-06	4
2L	5542480	5546642	FBgn0002525	Lam	2L	5545007	5545011	2L_5545007_5545011	171.43550258886	-0.944193271565592	0.301343656863395	-3.1332774062459	0.00172865979799528	0.0246382606920959	4
2L	5601723	5617946	FBgn0031725	DIP-eta	2L	5604774	5604778	2L_5604774_5604778	47.3594621826237	2.93667550947798	0.744135371885438	3.94642644393753	7.93262765225119e-05	0.00343978086619892	4
2L	5601723	5617946	FBgn0031725	DIP-eta	2L	5605073	5605077	2L_5605073_5605077	95.9452520088662	1.82666116779265	0.456973189801695	3.99730489350006	6.40677585754017e-05	0.00299214178840621	4
2L	5601723	5617946	FBgn0031725	DIP-eta	2L	5611063	5611067	2L_5611063_5611067	25.6708163403964	1.6072108574756	0.476448086489468	3.3733178976911	0.000742681535944936	0.014529674433043	4
2L	5601723	5617946	FBgn0031725	DIP-eta	2L	5613700	5613704	2L_5613700_5613704	79.4899286909021	1.73455975293904	0.518394109074841	3.34602520085471	0.000819789446494449	0.0154693557134571	4
2L	5706374	5713791	FBgn0031730	CG7236	2L	5707810	5707814	2L_5707810_5707814	14.7309069998431	2.19324152360859	0.616653148297121	3.5566858446522	0.000375562825370999	0.00941174460804291	4
2L	5706374	5713791	FBgn0031730	CG7236	2L	5711970	5711974	2L_5711970_5711974	464.258694055849	1.18145543825575	0.242208052812469	4.8778536656273	1.07246439783618e-06	0.000190640132196526	4
2L	5706374	5713791	FBgn0031730	CG7236	2L	5712259	5712263	2L_5712259_5712263	369.121199875709	1.03049324583629	0.300348015047404	3.43099735709474	0.000601366459690982	0.0126894895305832	4
2L	5706374	5713791	FBgn0031730	CG7236	2L	5712627	5712631	2L_5712627_5712631	149.332388110046	1.46808137307696	0.417109930237236	3.51965097604359	0.000432115024354767	0.0102836580235537	4
2L	5706374	5713791	FBgn0031730	CG7236	2L	5712934	5712938	2L_5712934_5712938	74.3397476582209	1.64230806640159	0.468615202586534	3.50459835134847	0.000457296622191669	0.0106864933829718	4
2L	5767002	5800253	FBgn0031738	CG9171	2L	5769207	5769211	2L_5769207_5769211	22.889153577984	2.27866039172478	0.513653303967352	4.4361836556387	9.15677344999686e-06	0.000822959502116953	4
2L	5767002	5800253	FBgn0031738	CG9171	2L	5770873	5770877	2L_5770873_5770877	26.2080148038114	-1.91762400067615	0.472896526143973	-4.05506045119971	5.01213389299852e-05	0.00252145753624562	4
2L	5767002	5800253	FBgn0031738	CG9171	2L	5771088	5771092	2L_5771088_5771092	30.063419622073	-1.5472742844778	0.448913082455817	-3.44671239254893	0.00056745232698687	0.012215737607242	4
2L	5767002	5800253	FBgn0031738	CG9171	2L	5771115	5771119	2L_5771115_5771119	97.6611780462829	-1.04349165846362	0.288869939862317	-3.61232345241938	0.000303465708880523	0.0081906850350499	4
2L	5767002	5800253	FBgn0031738	CG9171	2L	5774303	5774307	2L_5774303_5774307	81.9021909041931	0.995570169005177	0.281391533135864	3.53802460902221	0.00040313248438712	0.00982356360904474	4
2L	5767002	5800253	FBgn0031738	CG9171	2L	5774441	5774445	2L_5774441_5774445	6.89505853764092	3.45684417569779	1.10711524530597	3.12238873988447	0.00179389895883177	0.0252069871455346	4
2L	5767002	5800253	FBgn0031738	CG9171	2L	5775747	5775751	2L_5775747_5775751	110.098497659622	1.43543386433174	0.338534279352777	4.24014332337645	2.23377114592854e-05	0.00148896137571482	4
2L	5767002	5800253	FBgn0031738	CG9171	2L	5776483	5776487	2L_5776483_5776487	92.1510668146403	1.42052132557179	0.350743001371919	4.05003469781427	5.12100392374256e-05	0.00255898234223304	4
2L	5767002	5800253	FBgn0031738	CG9171	2L	5776738	5776742	2L_5776738_5776742	25.8153675926488	2.82452720025803	0.851553243751548	3.31691203219951	0.000910182693061357	0.0165188494517783	4
2L	5767002	5800253	FBgn0031738	CG9171	2L	5783591	5783595	2L_5783591_5783595	62.1469348767671	1.6867354057955	0.515258958260174	3.27356832667391	0.00106198711833816	0.0181572010015689	4
2L	5767002	5800253	FBgn0031738	CG9171	2L	5783908	5783912	2L_5783908_5783912	39.4903559245434	2.08890406964082	0.722743060863093	2.8902443797195	0.00384942450841695	0.0404743466915459	4
2L	5769752	5771537	FBgn0051912	CR31912	2L	5770873	5770877	2L_5770873_5770877	26.2080148038114	-1.91762400067615	0.472896526143973	-4.05506045119971	5.01213389299852e-05	0.00252145753624562	4
2L	5769752	5771537	FBgn0051912	CR31912	2L	5771088	5771092	2L_5771088_5771092	30.063419622073	-1.5472742844778	0.448913082455817	-3.44671239254893	0.00056745232698687	0.012215737607242	4
2L	5769752	5771537	FBgn0051912	CR31912	2L	5771115	5771119	2L_5771115_5771119	97.6611780462829	-1.04349165846362	0.288869939862317	-3.61232345241938	0.000303465708880523	0.0081906850350499	4
2L	5769752	5771537	FBtr0340166	CR31912-RB	2L	5770873	5770877	2L_5770873_5770877	26.2080148038114	-1.91762400067615	0.472896526143973	-4.05506045119971	5.01213389299852e-05	0.00252145753624562	4
2L	5769752	5771537	FBtr0340166	CR31912-RB	2L	5771088	5771092	2L_5771088_5771092	30.063419622073	-1.5472742844778	0.448913082455817	-3.44671239254893	0.00056745232698687	0.012215737607242	4
2L	5769752	5771537	FBtr0340166	CR31912-RB	2L	5771115	5771119	2L_5771115_5771119	97.6611780462829	-1.04349165846362	0.288869939862317	-3.61232345241938	0.000303465708880523	0.0081906850350499	4
2L	5769752	5771213	FBtr0332036	CR31912-RA	2L	5770873	5770877	2L_5770873_5770877	26.2080148038114	-1.91762400067615	0.472896526143973	-4.05506045119971	5.01213389299852e-05	0.00252145753624562	4
2L	5769752	5771213	FBtr0332036	CR31912-RA	2L	5771088	5771092	2L_5771088_5771092	30.063419622073	-1.5472742844778	0.448913082455817	-3.44671239254893	0.00056745232698687	0.012215737607242	4
2L	5769752	5771213	FBtr0332036	CR31912-RA	2L	5771115	5771119	2L_5771115_5771119	97.6611780462829	-1.04349165846362	0.288869939862317	-3.61232345241938	0.000303465708880523	0.0081906850350499	4
2L	5802220	5804030	FBgn0031740	CG7239	2L	5802673	5802677	2L_5802673_5802677	7.28009205627265	3.85068341896566	1.37350948821289	2.8035360891288	0.00505455750753543	0.0479298057195557	4
2L	5922876	5923653	FBgn0031751	CG9016	2L	5923085	5923089	2L_5923085_5923089	57.6832807556807	2.04551198002014	0.45131736393542	4.53231394020293	5.8341056735499e-06	0.000610297592427815	4
2L	5922876	5923653	FBgn0031751	CG9016	2L	5923106	5923110	2L_5923106_5923110	67.7624083231178	1.29623649095992	0.343669392578851	3.77175424681589	0.000162103870895886	0.00550089661408165	4
2L	5922876	5923653	FBgn0031751	CG9016	2L	5923385	5923389	2L_5923385_5923389	71.3195317841047	1.36357065044531	0.361647303274162	3.77044329682613	0.000162957826525142	0.0055190043147371	4
2L	5943643	5948968	FBgn0001128	Gpdh	2L	5947910	5947914	2L_5947910_5947914	82.2044406455303	1.96431596137284	0.385148839794038	5.10014767907201	3.39388573022949e-07	8.43939817886424e-05	4
2L	5947647	5948397	FBgn0266321	CR44986	2L	5947910	5947914	2L_5947910_5947914	82.2044406455303	1.96431596137284	0.385148839794038	5.10014767907201	3.39388573022949e-07	8.43939817886424e-05	4
2L	5947647	5948397	FBtr0344051	CR44986-RA	2L	5947910	5947914	2L_5947910_5947914	82.2044406455303	1.96431596137284	0.385148839794038	5.10014767907201	3.39388573022949e-07	8.43939817886424e-05	4
2L	5949450	5955235	FBgn0031752	CG9044	2L	5953838	5953842	2L_5953838_5953842	109.127064392692	1.11783123423818	0.359531324546329	3.10913447012915	0.00187636299081319	0.0258866200544203	4
2L	5949450	5955235	FBgn0031752	CG9044	2L	5954655	5954659	2L_5954655_5954659	556.826683569526	-0.855916091005361	0.300755422527264	-2.84588747831395	0.00442878412946747	0.0441296211738417	4
2L	5949450	5955235	FBgn0031752	CG9044	2L	5954853	5954857	2L_5954853_5954857	228.823878099531	-1.32956934315342	0.336181629393854	-3.95491373383689	7.65622723022832e-05	0.00335960471017348	4
2L	5972115	5981018	FBgn0000308	chic	2L	5979121	5979125	2L_5979121_5979125	64.7723185332788	1.65862016758697	0.326558085444989	5.07909692490642	3.79233208623309e-07	9.14270441719448e-05	4
2L	5989400	5999501	FBgn0031759	lid	2L	5989923	5989927	2L_5989923_5989927	85.6696422428306	2.79741492070164	0.732209301902847	3.82051267777095	0.000133174559124118	0.00483885569165336	4
2L	5989400	5999501	FBgn0031759	lid	2L	5992664	5992668	2L_5992664_5992668	32.4088315148923	1.58272044427639	0.547261263754885	2.89207468004766	0.00382706965825449	0.040345366446236	4
2L	5989400	5999501	FBgn0031759	lid	2L	5999341	5999345	2L_5999341_5999345	35.7026996913259	2.31570697294591	0.751416257112557	3.08178982158891	0.00205760064368374	0.027381454079101	4
2L	5989400	5999501	FBgn0031759	lid	2L	5999493	5999497	2L_5999493_5999497	16.0605080823746	3.89457677017538	1.24977429443378	3.11622409543944	0.00183183008128767	0.0255110986081181	4
2L	6000228	6003738	FBgn0031760	Tsp26A	2L	6000394	6000398	2L_6000394_6000398	101.256017763039	1.32794776859198	0.470145879762689	2.82454409525459	0.00473479327870922	0.0460239332603909	4
2L	6025870	6034423	FBgn0031765	CG9109	2L	6032197	6032201	2L_6032197_6032201	57.5326449236223	1.8712248288119	0.56802037423411	3.29429174320545	0.00098670030081227	0.0173582834240847	4
2L	6025870	6034423	FBgn0031765	CG9109	2L	6032909	6032913	2L_6032909_6032913	86.7057247452137	1.09773418688519	0.261318310390194	4.20075495378063	2.66026404061592e-05	0.00167456817421199	4
2L	6025870	6034423	FBgn0031765	CG9109	2L	6033578	6033582	2L_6033578_6033582	73.1110978093485	0.82929970911698	0.280456224138208	2.95696667693958	0.00310681691938266	0.0353713127787402	4
2L	6036997	6037902	FBgn0031766	CG9117	2L	6037640	6037644	2L_6037640_6037644	92.3301928245684	1.41896787670095	0.398238599365114	3.56310985163949	0.000366487223340816	0.00925132985277937	4
2L	6048002	6050474	FBgn0031768	CG12393	2L	6048881	6048885	2L_6048881_6048885	142.767742590793	1.26792441690628	0.365250380941105	3.47138424233629	0.000517782518168433	0.0115320402989886	4
2L	6050800	6053877	FBgn0031769	CG9135	2L	6053044	6053048	2L_6053044_6053048	218.34229099406	-1.00107969254004	0.321099781179246	-3.11765921752906	0.00182293452414401	0.0254362455030193	4
2L	6050800	6053877	FBgn0031769	CG9135	2L	6053352	6053356	2L_6053352_6053356	242.815345250693	-0.76565196213409	0.265434596609877	-2.88452210794288	0.00392008233116769	0.0409081950297574	4
2L	6054302	6060169	FBgn0031770	CG13995	2L	6055763	6055767	2L_6055763_6055767	95.7822297337852	1.95145966283921	0.661576236088726	2.94971245396652	0.00318069804140408	0.0359239232596645	4
2L	6054302	6060169	FBgn0031770	CG13995	2L	6058952	6058956	2L_6058952_6058956	154.887099330958	1.29816395535237	0.306267986898292	4.23865376365136	2.24864145084633e-05	0.00149575729082774	4
2L	6054302	6060169	FBgn0031770	CG13995	2L	6059569	6059573	2L_6059569_6059573	244.791057883877	1.74643818273286	0.359721585866479	4.85497187644752	1.20403830146912e-06	0.000205694009355556	4
2L	6054302	6060169	FBgn0031770	CG13995	2L	6059877	6059881	2L_6059877_6059881	46.9338117717353	2.54896990116246	0.736151329581397	3.46256238185687	0.000535057865465224	0.0117623974238957	4
2L	6060842	6062757	FBgn0031771	ND-51	2L	6061089	6061093	2L_6061089_6061093	162.063074996836	0.747977856894526	0.257544203686434	2.90426981538752	0.00368110774516047	0.03932490619415	4
2L	6060842	6062757	FBgn0031771	ND-51	2L	6062574	6062578	2L_6062574_6062578	118.777639133688	1.00963648481879	0.324963253045674	3.10692509185611	0.00189044294756934	0.0260119155258223	4
2L	6063562	6065953	FBgn0031773	Fbw5	2L	6065247	6065251	2L_6065247_6065251	93.9947955577521	1.64764038641165	0.501791578523844	3.28351542139992	0.0010252103544898	0.0177760538409861	4
2L	6078453	6079736	FBgn0031778	CR9162	2L	6079404	6079408	2L_6079404_6079408	77.6401566878036	1.46178704957999	0.494529981051297	2.95591188722764	0.00311746137431292	0.0354492522147006	4
2L	6078453	6079736	FBtr0308942	CR9162-RB	2L	6079404	6079408	2L_6079404_6079408	77.6401566878036	1.46178704957999	0.494529981051297	2.95591188722764	0.00311746137431292	0.0354492522147006	4
2L	6100377	6124653	FBgn0266521	stai	2L	6110369	6110373	2L_6110369_6110373	24.3958106569458	3.17768103487539	0.990137265912862	3.20933384114748	0.00133042918858092	0.0209573944351458	4
2L	6100377	6124653	FBgn0266521	stai	2L	6112971	6112975	2L_6112971_6112975	140.89032470823	-1.18555940591971	0.314309338483558	-3.77195094374115	0.000161976105972284	0.00549906056181514	4
2L	6100377	6124653	FBgn0266521	stai	2L	6119003	6119007	2L_6119003_6119007	73.4503692773405	3.95306144825244	0.507268091093762	7.79284468638453	6.55171363909623e-15	3.28630864972281e-11	4
2L	6100377	6124653	FBgn0266521	stai	2L	6119495	6119499	2L_6119495_6119499	51.3735972134114	1.68244637997324	0.556948590788135	3.02082886607616	0.00252083791828432	0.0310637967562247	4
2L	6100377	6124653	FBgn0266521	stai	2L	6120535	6120539	2L_6120535_6120539	71.9280626977949	1.80279993510935	0.595398498417889	3.02788794378859	0.0024626938790086	0.0306474501305728	4
2L	6118512	6120522	FBgn0051642	CG31642	2L	6119003	6119007	2L_6119003_6119007	73.4503692773405	3.95306144825244	0.507268091093762	7.79284468638453	6.55171363909623e-15	3.28630864972281e-11	4
2L	6118512	6120522	FBgn0051642	CG31642	2L	6119495	6119499	2L_6119495_6119499	51.3735972134114	1.68244637997324	0.556948590788135	3.02082886607616	0.00252083791828432	0.0310637967562247	4
2L	6125879	6127775	FBgn0031782	WDR79	2L	6126339	6126343	2L_6126339_6126343	33.4544696706234	1.54433168854167	0.509411430259385	3.03159999326148	0.00243261333730571	0.0304286574317983	4
2L	6127872	6130651	FBgn0261683	B9d2	2L	6130061	6130065	2L_6130061_6130065	56.8993634934674	1.8767396542553	0.344835030672839	5.44242750103846	5.25593540361344e-08	2.05079457237124e-05	4
2L	6127872	6130651	FBgn0261697	tectonic	2L	6130061	6130065	2L_6130061_6130065	56.8993634934674	1.8767396542553	0.344835030672839	5.44242750103846	5.25593540361344e-08	2.05079457237124e-05	4
2L	6179133	6211114	FBgn0085409	CG34380	2L	6180160	6180164	2L_6180160_6180164	27.3080593256442	2.12598761937857	0.637651084391403	3.33409237656624	0.000855782313180326	0.0158717288287561	4
2L	6179133	6211114	FBgn0085409	CG34380	2L	6184911	6184915	2L_6184911_6184915	298.300236988419	-0.854525552180006	0.28357036659369	-3.01345151979298	0.00258294306240906	0.0315634007452296	4
2L	6179133	6211114	FBgn0085409	CG34380	2L	6205611	6205615	2L_6205611_6205615	42.8393400693953	2.29551103676118	0.583691509878829	3.9327470040428	8.39806128439978e-05	0.00357040355292932	4
2L	6253123	6323466	FBgn0053531	Ddr	2L	6253291	6253295	2L_6253291_6253295	172.057321074728	1.06628797790223	0.350975305167602	3.03807123237075	0.00238097665796247	0.0299820195183786	4
2L	6253123	6323466	FBgn0053531	Ddr	2L	6254069	6254073	2L_6254069_6254073	186.674807364688	1.8076275678198	0.304943234835151	5.92775100846879	3.0711169223973e-09	2.05322042913002e-06	4
2L	6253123	6323466	FBgn0053531	Ddr	2L	6254224	6254228	2L_6254224_6254228	52.903602239416	3.25836432029451	0.597684031518791	5.45165028420551	4.99045221853267e-08	1.97126141972595e-05	4
2L	6253123	6323466	FBgn0053531	Ddr	2L	6273671	6273675	2L_6273671_6273675	19.6627055779102	1.61748265637388	0.564985610382601	2.86287407440084	0.00419817375060244	0.0427115644772043	4
2L	6253123	6323466	FBgn0053531	Ddr	2L	6283565	6283569	2L_6283565_6283569	33.3037475170581	2.96409705970418	0.719734635226252	4.11831932858476	3.81645610675328e-05	0.00211365040766867	4
2L	6253123	6323466	FBgn0053531	Ddr	2L	6306009	6306013	2L_6306009_6306013	16.5236743186265	1.46560233892682	0.511202080903068	2.86697256070974	0.00414418941754471	0.0423713545697157	4
2L	6253123	6323466	FBgn0053531	Ddr	2L	6317150	6317154	2L_6317150_6317154	72.6737290439752	2.17067632164911	0.757419732324256	2.86588298272619	0.00415847928402441	0.0424533851789801	4
2L	6253123	6323466	FBgn0053531	Ddr	2L	6320410	6320414	2L_6320410_6320414	12.1933054439351	4.1804740312097	1.45199490098444	2.87912445723837	0.0039878092609664	0.0413317449558453	4
2L	6323767	6332789	FBgn0265778	PDZ-GEF	2L	6324976	6324980	2L_6324976_6324980	54.6991177585245	3.2470018753661	0.508764036972225	6.38213717834651	1.74633416935781e-10	1.90790841418811e-07	4
2L	6323767	6332789	FBgn0265778	PDZ-GEF	2L	6325270	6325274	2L_6325270_6325274	92.2981702208983	1.85379213526691	0.483371533608418	3.8351288943893	0.000125498463002928	0.00465433254899433	4
2L	6323767	6332789	FBgn0265778	PDZ-GEF	2L	6325754	6325758	2L_6325754_6325758	68.6422690097529	1.47484987181943	0.481911525038184	3.06041626977602	0.00221029552839755	0.0286444426923165	4
2L	6448464	6455929	FBgn0031814	retm	2L	6453798	6453802	2L_6453798_6453802	20.2647259288135	4.77801316312181	1.17333319963354	4.07217077349734	4.65770088971169e-05	0.002408615320171	4
2L	6466217	6467698	FBgn0031817	CG9531	2L	6467135	6467139	2L_6467135_6467139	29.9704770612104	3.15219068263129	0.83413867498781	3.77897677826455	0.000157474107039634	0.00539694006600545	4
2L	6480661	6480930	FBgn0267019	CR45463	2L	6480677	6480681	2L_6480677_6480681	51.2737450145732	4.12919734658349	1.02741119379898	4.01903091138737	5.84380045194067e-05	0.00280305934159758	4
2L	6480661	6480930	FBtr0345975	CR45463-RA	2L	6480677	6480681	2L_6480677_6480681	51.2737450145732	4.12919734658349	1.02741119379898	4.01903091138737	5.84380045194067e-05	0.00280305934159758	4
2L	6491061	6496988	FBgn0051638	CG31638	2L	6492001	6492005	2L_6492001_6492005	57.2681613472629	1.17714948708751	0.412887709168024	2.85101605339498	0.00435797691818302	0.0436766911189285	4
2L	6498647	6526996	FBgn0051637	CG31637	2L	6506742	6506746	2L_6506742_6506746	9.66492232481589	4.69074613761937	1.4519320213243	3.23069266930346	0.00123490643620432	0.0200119261434076	4
2L	6498647	6526996	FBgn0051637	CG31637	2L	6522160	6522164	2L_6522160_6522164	19.17766477867	1.93518089603657	0.621263943998744	3.11490939516117	0.00184001419723042	0.0255732144348502	4
2L	6498647	6526996	FBgn0051637	CG31637	2L	6522676	6522680	2L_6522676_6522680	50.6080549954081	1.37939251033581	0.377417022436265	3.65482325474271	0.000257359214240982	0.00740017603490949	4
2L	6562325	6564709	FBgn0263916	Ent2	2L	6562324	6562328	2L_6562324_6562328	214.529742048161	-1.26682044348387	0.277870817857652	-4.55902657663332	5.13912682192717e-06	0.00055841234260953	3
2L	6564112	6566181	FBgn0031834	CG13766	2L	6565585	6565589	2L_6565585_6565589	391.505104820955	-0.847010168284686	0.271498972001289	-3.11975460548213	0.00181001760724823	0.0253365133401603	4
2L	6568400	6601068	FBgn0031835	CG11319	2L	6573086	6573090	2L_6573086_6573090	205.612662630145	1.17463696480895	0.281191689554688	4.17735306000391	2.94921064012119e-05	0.00179149948314625	4
2L	6568400	6601068	FBgn0031835	CG11319	2L	6573798	6573802	2L_6573798_6573802	193.188048328589	0.863032840560165	0.238833705299954	3.61353034102231	0.000302055990544611	0.00816937254369097	4
2L	6568400	6601068	FBgn0031835	CG11319	2L	6573802	6573806	2L_6573802_6573806	207.078236233804	0.784988643702929	0.278288415662145	2.82077369923994	0.00479079858647839	0.0463522665742874	4
2L	6568400	6601068	FBgn0031835	CG11319	2L	6588083	6588087	2L_6588083_6588087	69.7051829434102	2.96705392736868	0.875373773218789	3.38947089591077	0.000700276420493969	0.0140065625514151	4
2L	6632798	6649114	FBgn0051635	CG31635	2L	6634796	6634800	2L_6634796_6634800	40.4354089846176	2.85360827830542	0.656032702893144	4.34979577347415	1.36264377895899e-05	0.00106970641164427	4
2L	6632798	6649114	FBgn0051635	CG31635	2L	6642638	6642642	2L_6642638_6642642	34.55250501451	1.90158635543648	0.483201389297046	3.93539091061571	8.3061387105424e-05	0.00354478080903973	4
2L	6632798	6649114	FBgn0051635	CG31635	2L	6646192	6646196	2L_6646192_6646196	129.524568734027	0.894479128849422	0.31899740162898	2.80403264817114	0.00504677944155674	0.047894578440133	4
2L	6632798	6649114	FBgn0051635	CG31635	2L	6648279	6648283	2L_6648279_6648283	28.2951158112412	2.15706305492659	0.582654105740148	3.70213310723428	0.000213794397213761	0.00655570779857262	4
2L	6656459	6658152	FBgn0051636	CG31636	2L	6657461	6657465	2L_6657461_6657465	5.63818163335614	4.81009229206843	1.43297217919036	3.35672413039181	0.000788717656175826	0.0150811285045425	4
2L	6674682	6676635	FBgn0000351	cort	2L	6674981	6674985	2L_6674981_6674985	82.5897047600174	1.15891753540776	0.306957909146581	3.7754933196862	0.000159691304451845	0.00545373320893051	4
2L	6719394	6723359	FBgn0025777	homer	2L	6722021	6722025	2L_6722021_6722025	28.3203170322868	1.7354135802155	0.618307433174256	2.80671634708687	0.00500492914063441	0.0476549173046708	4
2L	6719394	6723359	FBgn0025777	homer	2L	6722383	6722387	2L_6722383_6722387	69.6952077831539	2.20522355165426	0.642286108551477	3.43339755024068	0.000596067417714549	0.0126037982763665	4
2L	6732866	6736149	FBgn0031853	TTLL3B	2L	6735782	6735786	2L_6735782_6735786	103.13152355296	-1.55747683875921	0.450226017093855	-3.45932216181665	0.000541536755893289	0.0118559494239641	4
2L	6736364	6740188	FBgn0031854	TTLL3A	2L	6737801	6737805	2L_6737801_6737805	13.4438405798202	5.08382909333034	1.34336454201408	3.78440023860407	0.000154079695918372	0.00530935947684677	4
2L	6742502	6756133	FBgn0031855	CG11221	2L	6742872	6742876	2L_6742872_6742876	53.031363006589	3.30557943295765	0.851210819477456	3.88338512307314	0.000103012211654756	0.00409066241270936	4
2L	6742502	6756133	FBgn0031855	CG11221	2L	6743173	6743177	2L_6743173_6743177	69.4321639547668	2.0092472652303	0.719763515552052	2.79153808412925	0.00524581839131684	0.0489782477758904	4
2L	6742502	6756133	FBgn0031855	CG11221	2L	6744856	6744860	2L_6744856_6744860	112.100526348093	1.13935149374537	0.400933780582837	2.84174481902995	0.00448673883528352	0.0444871660533468	4
2L	6742502	6756133	FBgn0031855	CG11221	2L	6745468	6745472	2L_6745468_6745472	75.9242240853544	-1.9783340342772	0.4185575807285	-4.72655167500228	2.28364696739921e-06	0.000321673937325472	4
2L	6742502	6756133	FBgn0031855	CG11221	2L	6745795	6745799	2L_6745795_6745799	37.2623030868556	1.32886521938153	0.320846154926819	4.14175204837541	3.44662834875326e-05	0.00198644109980757	4
2L	6742502	6756133	FBgn0031855	CG11221	2L	6746467	6746471	2L_6746467_6746471	56.2556836455352	1.52168042670755	0.326745201950778	4.6570857586358	3.20716872147935e-06	0.000408589281594747	4
2L	6742502	6756133	FBgn0031855	CG11221	2L	6749808	6749812	2L_6749808_6749812	68.0646319647132	2.06569906462075	0.375232383409814	5.50511937655624	3.68918197979993e-08	1.54440190742028e-05	4
2L	6742502	6756133	FBgn0031855	CG11221	2L	6750098	6750102	2L_6750098_6750102	37.1210440703832	2.09025830608008	0.537809849072719	3.8866121728415	0.000101652964301761	0.00405105150458584	4
2L	6742502	6756133	FBgn0031855	CG11221	2L	6754174	6754178	2L_6754174_6754178	18.1652537158859	2.25425583537498	0.751291175495132	3.00050886913364	0.00269528904283185	0.0324014214702777	4
2L	6744663	6745622	FBgn0051910	CG31910	2L	6744856	6744860	2L_6744856_6744860	112.100526348093	1.13935149374537	0.400933780582837	2.84174481902995	0.00448673883528352	0.0444871660533468	4
2L	6744663	6745622	FBgn0051910	CG31910	2L	6745468	6745472	2L_6745468_6745472	75.9242240853544	-1.9783340342772	0.4185575807285	-4.72655167500228	2.28364696739921e-06	0.000321673937325472	4
2L	6774041	6778444	FBgn0031858	CG17378	2L	6775784	6775788	2L_6775784_6775788	17.3556477124228	2.90996029942231	0.997655314670116	2.91679927589472	0.00353643274668779	0.0384506157084045	4
2L	6774041	6778444	FBgn0031858	CG17378	2L	6777019	6777023	2L_6777019_6777023	24.1218852940849	2.37966952292086	0.78880402465588	3.01680702498824	0.00255452378217106	0.031336192965814	4
2L	6852315	6853866	FBgn0017551	Rca1	2L	6853402	6853406	2L_6853402_6853406	31.0410947249585	1.46374522899318	0.526127701247946	2.78211017120228	0.00540067032224819	0.0498422585323455	4
2L	6920704	6932057	FBgn0004838	Hrb27C	2L	6921197	6921201	2L_6921197_6921201	49.461100786539	3.90208189822805	0.993134221716661	3.92905793889893	8.52792924733875e-05	0.00360372590516739	4
2L	6949310	6950207	FBgn0031873	Gas41	2L	6950030	6950034	2L_6950030_6950034	150.234900783558	-0.659178491073385	0.228500110735116	-2.88480600273111	0.0039165492546667	0.0408852032042285	4
2L	6950421	6954586	FBgn0020616	SA	2L	6950577	6950581	2L_6950577_6950581	300.939063689431	-1.04758512771499	0.264064086250477	-3.96716245131988	7.27334180593006e-05	0.00324823239132351	4
2L	7037823	7056010	FBgn0262872	milt	2L	7040042	7040046	2L_7040042_7040046	97.8804596692541	0.801808860100218	0.283903226377349	2.82423299774162	0.00473939177682793	0.0460566389586853	4
2L	7037823	7056010	FBgn0262872	milt	2L	7040796	7040800	2L_7040796_7040800	27.2347970111509	4.22634789008019	1.01417078819352	4.1672940487749	3.08236782070588e-05	0.00184578480801512	4
2L	7037823	7056010	FBgn0262872	milt	2L	7046612	7046616	2L_7046612_7046616	143.783918977837	-2.40739043291336	0.352146867763079	-6.83632499191511	8.12505073706894e-12	1.32827973607965e-08	4
2L	7037823	7056010	FBgn0262872	milt	2L	7052193	7052197	2L_7052193_7052197	17.5505606769924	2.98891215528636	0.818844126323239	3.65016009665616	0.000262076909116903	0.00747944430806669	4
2L	7037823	7056010	FBgn0262872	milt	2L	7054021	7054025	2L_7054021_7054025	383.857689241203	-4.65489309715445	0.442474329902032	-10.520142712426	6.97678286565645e-26	5.2085637602416e-21	4
2L	7037823	7056010	FBgn0262872	milt	2L	7054157	7054161	2L_7054157_7054161	794.508668932199	-3.18739626881531	0.360705176687039	-8.8365692394285	9.87028200712512e-19	1.47374496685986e-14	4
2L	7037823	7056010	FBgn0262872	milt	2L	7054343	7054347	2L_7054343_7054347	421.943400234358	-2.29326398882556	0.333716530139576	-6.87189210515407	6.33558681972242e-12	1.05892714421849e-08	4
2L	7037823	7056010	FBgn0262872	milt	2L	7054391	7054395	2L_7054391_7054395	546.604733390246	-1.47248071117644	0.262107972841762	-5.61784021757091	1.93359181326767e-08	9.05984848623685e-06	4
2L	7064431	7065837	FBgn0031886	Nuf2	2L	7065648	7065652	2L_7065648_7065652	17.7042249866238	2.57806191054577	0.762672916018281	3.38029823322581	0.000724072157387316	0.0143127526083601	4
2L	7194908	7204264	FBgn0031896	CG4502	2L	7195737	7195741	2L_7195737_7195741	34.8028441619057	2.00275768466271	0.551413730306591	3.63204174032655	0.00028118762494529	0.00781446194268789	4
2L	7194908	7204264	FBgn0031896	CG4502	2L	7195994	7195998	2L_7195994_7195998	42.5333959410411	1.7417514765952	0.527266924751146	3.3033581186934	0.000955342991914166	0.0170286751985706	4
2L	7220369	7223081	FBgn0263133	ico	2L	7221473	7221477	2L_7221473_7221477	60.3613095095796	1.43165513696207	0.496944256596868	2.8809169599146	0.00396520093942049	0.0411892656863141	4
2L	7223328	7249343	FBgn0259111	Ndae1	2L	7224003	7224007	2L_7224003_7224007	9.64664908541876	4.64258592815354	1.17335086216996	3.95669026020715	7.59953646656558e-05	0.00334127480134922	4
2L	7255419	7277171	FBgn0010453	Wnt4	2L	7273536	7273540	2L_7273536_7273540	92.2757787896667	2.11718635313403	0.449365339250405	4.71150346545587	2.45895915091961e-06	0.000339325757334573	4
2L	7363379	7377528	FBgn0031903	Wnt10	2L	7371224	7371228	2L_7371224_7371228	5.92897707265711	3.74279768027574	1.22066135669935	3.06620477475933	0.00216794783286535	0.0283039621250829	4
2L	7363379	7377528	FBgn0031903	Wnt10	2L	7372151	7372155	2L_7372151_7372155	188.495681714938	1.2435741609063	0.291591476635905	4.26478227434298	2.00097228542205e-05	0.00138617927574735	4
2L	7363379	7377528	FBgn0031903	Wnt10	2L	7372618	7372622	2L_7372618_7372622	60.1860615996635	2.81293445231307	0.45532783235854	6.17782233460764	6.49917906204729e-10	5.77619697218073e-07	4
2L	7363379	7377528	FBgn0031903	Wnt10	2L	7373292	7373296	2L_7373292_7373296	45.5052663458468	1.85384484798619	0.455662596400885	4.06845956334587	4.73249717866343e-05	0.00243045905896288	4
2L	7363379	7377528	FBgn0031903	Wnt10	2L	7373564	7373568	2L_7373564_7373568	42.9611166766762	1.85048554085752	0.457009609441714	4.04911735470526	5.14111615085175e-05	0.00256674177654439	4
2L	7363379	7377528	FBgn0031903	Wnt10	2L	7374456	7374460	2L_7374456_7374460	47.2993372279216	3.13010162361141	0.552381719913708	5.6665554104513	1.4569672982655e-08	7.23531252529112e-06	4
2L	7363379	7377528	FBgn0031903	Wnt10	2L	7375093	7375097	2L_7375093_7375097	70.4425560897686	2.2714240156298	0.394605009228564	5.75619660802163	8.60301837597551e-09	4.71098341469953e-06	4
2L	7363379	7377528	FBgn0031903	Wnt10	2L	7375204	7375208	2L_7375204_7375208	316.57138657278	1.12206369612593	0.294422925917203	3.81106088335483	0.000138371679160197	0.00495352689011575	4
2L	7363379	7377528	FBgn0031903	Wnt10	2L	7375503	7375507	2L_7375503_7375507	312.508239789054	1.11362398104736	0.29555415685043	3.76791851928149	0.00016461441115827	0.00555243913010304	4
2L	7363379	7377528	FBgn0031903	Wnt10	2L	7375797	7375801	2L_7375797_7375801	281.365110666205	-1.60635863578107	0.261129247623294	-6.15158451380524	7.67126289136582e-10	6.711366156213e-07	4
2L	7377702	7384344	FBgn0002938	ninaC	2L	7378834	7378838	2L_7378834_7378838	10.8501259065006	2.5972180461052	0.71240917786726	3.64568302429862	0.000266682530929904	0.00756139276266002	4
2L	7377702	7384344	FBgn0002938	ninaC	2L	7379039	7379043	2L_7379039_7379043	17.7176819412938	3.47145735432135	0.69904230964896	4.96601894678538	6.83412809575583e-07	0.000137398488978649	4
2L	7377702	7384344	FBgn0002938	ninaC	2L	7379202	7379206	2L_7379202_7379206	8.47973875009625	5.02111023794967	1.19950251695941	4.18599391577564	2.83920953118901e-05	0.00175163801862803	4
2L	7377702	7384344	FBgn0002938	ninaC	2L	7379372	7379376	2L_7379372_7379376	87.922441560425	1.22304792817903	0.269898996582375	4.53150231629613	5.85656949063094e-06	0.000610650977238427	4
2L	7377702	7384344	FBgn0002938	ninaC	2L	7380248	7380252	2L_7380248_7380252	20.373925400704	4.59655199786729	0.704122364025294	6.52805852038264	6.66276665059875e-11	8.47863555928778e-08	4
2L	7377702	7384344	FBgn0002938	ninaC	2L	7380430	7380434	2L_7380430_7380434	41.7149360170008	4.98222125312344	0.601676678354906	8.28056235575848	1.22594953763397e-16	1.09828896038107e-12	4
2L	7412417	7422736	FBgn0028387	chm	2L	7414565	7414569	2L_7414565_7414569	107.82825785899	1.10244155844873	0.367047291875757	3.00354091380109	0.0026685766536895	0.0321970105800181	4
2L	7412417	7422736	FBgn0028387	chm	2L	7419178	7419182	2L_7419178_7419182	147.340476379785	1.16236148315752	0.411230652461179	2.82654387799375	0.00470532971934134	0.0458680398195912	4
2L	7423820	7425932	FBgn0264439	CR43857	2L	7425019	7425023	2L_7425019_7425023	182.809045989886	-0.854429884707769	0.273079036611413	-3.12887395279488	0.00175477565536592	0.0248647247377793	4
2L	7423820	7425932	FBtr0332524	CR43857-RA	2L	7425019	7425023	2L_7425019_7425023	182.809045989886	-0.854429884707769	0.273079036611413	-3.12887395279488	0.00175477565536592	0.0248647247377793	4
2L	7423820	7425932	FBtr0332525	CR43857-RB	2L	7425019	7425023	2L_7425019_7425023	182.809045989886	-0.854429884707769	0.273079036611413	-3.12887395279488	0.00175477565536592	0.0248647247377793	4
2L	7472513	7496307	FBgn0260486	Ziz	2L	7488438	7488442	2L_7488438_7488442	215.468602643076	0.969248036705143	0.324423239344676	2.98760359665661	0.00281173983250202	0.033243780555666	4
2L	7472513	7496307	FBgn0260486	Ziz	2L	7494522	7494526	2L_7494522_7494526	47.6491411299797	1.15730858746138	0.288949040480254	4.0052342293224	6.19560582286013e-05	0.00291798836609806	4
2L	7497805	7578980	FBgn0264895	RapGAP1	2L	7501237	7501241	2L_7501237_7501241	8.00255589256599	4.71416716143814	1.42118482363313	3.31706832429211	0.000909673677463478	0.0165167696045387	4
2L	7497805	7578980	FBgn0264895	RapGAP1	2L	7536136	7536140	2L_7536136_7536140	91.1537372614002	1.30864502148447	0.334858605416609	3.90805253416241	9.30430778290872e-05	0.00382499614760411	4
2L	7497805	7578980	FBgn0264895	RapGAP1	2L	7560994	7560998	2L_7560994_7560998	33.8509346698773	3.15315912553469	0.566153139609244	5.56944562333609	2.55551126442203e-08	1.13561545904525e-05	4
2L	7497805	7578980	FBgn0264895	RapGAP1	2L	7562360	7562364	2L_7562360_7562364	41.3597931580916	1.25859891772651	0.405133544300165	3.10662727249761	0.00189234829939978	0.0260285924935006	4
2L	7497805	7578980	FBgn0264895	RapGAP1	2L	7570908	7570912	2L_7570908_7570912	69.2063967184015	-2.58769445449984	0.418741526307414	-6.17969389689839	6.42260084922534e-10	5.7538025775938e-07	4
2L	7642005	7675078	FBgn0264087	Slob	2L	7649004	7649008	2L_7649004_7649008	95.7482940785593	1.72220796409943	0.472482675881158	3.64501822397529	0.000267372854407658	0.00757115097574653	4
2L	7642005	7675078	FBgn0264087	Slob	2L	7651248	7651252	2L_7651248_7651252	59.4416578266103	1.90366599334767	0.511969511856273	3.71831905858116	0.0002005528666625	0.00629269037374617	4
2L	7642005	7675078	FBgn0264087	Slob	2L	7655183	7655187	2L_7655183_7655187	235.895811521791	-1.21791791035375	0.403702753042089	-3.01686798312909	0.00255401015529614	0.0313329312254169	4
2L	7642005	7675078	FBgn0264087	Slob	2L	7662366	7662370	2L_7662366_7662370	14.1480542729783	5.62422343914227	1.38332417190829	4.06573061712907	4.78822186395507e-05	0.00244617629152469	4
2L	7754174	7765915	FBgn0267689	CG46025	2L	7756351	7756355	2L_7756351_7756355	37.3472163248753	1.61302319671577	0.52468851558783	3.07424909978949	0.00211033145873479	0.0278386503603755	4
2L	7754174	7765915	FBgn0267689	CG46025	2L	7756609	7756613	2L_7756609_7756613	29.5754147532251	1.62219557541813	0.527890440660281	3.0729777439976	0.00211934293265436	0.0279115094960589	4
2L	7801668	7810703	FBgn0031952	cdc14	2L	7802569	7802573	2L_7802569_7802573	23.4274623399427	5.95017245212456	1.35911089874122	4.37798891733962	1.19779439690451e-05	0.000981582208896864	4
2L	7801668	7810703	FBgn0031952	cdc14	2L	7803133	7803137	2L_7803133_7803137	13.3718101579195	2.41162669279247	0.795638054374346	3.03106001470589	0.00243696804451541	0.0304542139284669	4
2L	7801668	7810703	FBgn0031952	cdc14	2L	7805642	7805646	2L_7805642_7805646	21.3165462475182	2.87238606872461	0.824276931637184	3.48473426645516	0.000492626015152993	0.0111773853445214	4
2L	7801668	7810703	FBgn0031952	cdc14	2L	7805885	7805889	2L_7805885_7805889	37.9893839163134	1.82274389550957	0.528471396642123	3.44908713525686	0.000562485162299382	0.0121548348278959	4
2L	7825347	7827315	FBgn0020618	Rack1	2L	7827106	7827110	2L_7827106_7827110	217.657381507232	-0.77913447598043	0.267868876940207	-2.90864129076984	0.00363003104214725	0.0390230950569547	4
2L	7844905	7855475	FBgn0031955	CG14535	2L	7853063	7853067	2L_7853063_7853067	273.544381042495	-1.1589027130727	0.361691909540551	-3.20411566447484	0.00135478037769984	0.0211809866202412	4
2L	7844905	7855475	FBgn0031955	CG14535	2L	7853443	7853447	2L_7853443_7853447	256.052894872211	-1.07737659684561	0.37701225816853	-2.85766993911378	0.00426764045821848	0.0431556181373405	4
2L	7891187	7984196	FBgn0085450	Snoo	2L	7968841	7968845	2L_7968841_7968845	31.5444365649715	-6.93846236584823	2.36980473145798	-2.92786248324328	0.00341300962784471	0.0375819209187683	4
2L	7891187	7984196	FBgn0085450	Snoo	2L	7969144	7969148	2L_7969144_7969148	39.2431104255249	-6.23782973530168	2.22374939944962	-2.80509563570677	0.00503016524390432	0.0477996953278255	4
2L	7983946	7986785	FBgn0031968	CG7231	2L	7984738	7984742	2L_7984738_7984742	75.6574026239282	3.99124909880548	0.753025836626878	5.30028174953993	1.15624108926524e-07	3.73679434400385e-05	4
2L	7983946	7986785	FBgn0031968	CG7231	2L	7984911	7984915	2L_7984911_7984915	160.502325301777	1.49258841318969	0.301586799449059	4.94911718920178	7.45508517241944e-07	0.000147369202189873	4
2L	7986786	7994184	FBgn0031969	pes	2L	7987909	7987913	2L_7987909_7987913	21.1638005571867	1.5760200916476	0.522574351898513	3.01587723531	0.00256236981023127	0.0313942165912509	4
2L	8026914	8039788	FBgn0031976	CG7367	2L	8029794	8029798	2L_8029794_8029798	48.2042208125167	1.79834404961648	0.490158219182431	3.66890522128971	0.000243591358001668	0.00715118962872718	4
2L	8029462	8030565	FBgn0031977	baf	2L	8029794	8029798	2L_8029794_8029798	48.2042208125167	1.79834404961648	0.490158219182431	3.66890522128971	0.000243591358001668	0.00715118962872718	4
2L	8083420	8116531	FBgn0261822	Bsg	2L	8087738	8087742	2L_8087738_8087742	55.5036866271577	2.12392557341563	0.659696576924965	3.2195491801941	0.00128392335256029	0.0204874070055944	4
2L	8083420	8116531	FBgn0261822	Bsg	2L	8088923	8088927	2L_8088923_8088927	83.1859298641696	2.32211479306779	0.657643445844105	3.5309631803405	0.00041404938007302	0.00999691977797152	4
2L	8083420	8116531	FBgn0261822	Bsg	2L	8089267	8089271	2L_8089267_8089271	19.7343152465902	3.79222537488701	1.00916103953266	3.7578000203448	0.000171413784459954	0.00571097471093131	4
2L	8083420	8116531	FBgn0261822	Bsg	2L	8113138	8113142	2L_8113138_8113142	29.5280347380017	3.51830807948926	0.811188333860931	4.33722716738729	1.44291473658405e-05	0.0011074593294894	4
2L	8134247	8159638	FBgn0031990	PAPLA1	2L	8157062	8157066	2L_8157062_8157066	119.487501669277	-0.871253623608691	0.277667503405223	-3.13775869672873	0.0017024496765836	0.0243907036621719	4
2L	8134247	8159638	FBgn0031990	PAPLA1	2L	8157373	8157377	2L_8157373_8157377	143.738873731163	1.30881622239746	0.306949286025336	4.26394939485029	2.00844949977165e-05	0.00138979811591859	4
2L	8134247	8159638	FBgn0031990	PAPLA1	2L	8158599	8158603	2L_8158599_8158603	68.8110258408154	1.92437094402639	0.649092342704568	2.96471059265333	0.00302967798894111	0.0348247553914406	4
2L	8145758	8158786	FBgn0263256	CG43394	2L	8157062	8157066	2L_8157062_8157066	119.487501669277	-0.871253623608691	0.277667503405223	-3.13775869672873	0.0017024496765836	0.0243907036621719	4
2L	8145758	8158786	FBgn0263256	CG43394	2L	8157373	8157377	2L_8157373_8157377	143.738873731163	1.30881622239746	0.306949286025336	4.26394939485029	2.00844949977165e-05	0.00138979811591859	4
2L	8145758	8158786	FBgn0263256	CG43394	2L	8158599	8158603	2L_8158599_8158603	68.8110258408154	1.92437094402639	0.649092342704568	2.96471059265333	0.00302967798894111	0.0348247553914406	4
2L	8161796	8162452	FBgn0031992	CG8498	2L	8161944	8161948	2L_8161944_8161948	47.6016611776652	1.73363553521788	0.555375698360472	3.12155454467265	0.00179898918811448	0.0252579119542651	4
2L	8197193	8198813	FBgn0031996	CG8460	2L	8197721	8197725	2L_8197721_8197725	13.9318188331812	3.90811019006212	1.35361014131256	2.88717561341002	0.00388717202597229	0.0407145048468847	4
2L	8209626	8211122	FBgn0003607	Su(var)205	2L	8210036	8210040	2L_8210036_8210040	405.249322840982	-1.17268262264188	0.399461782954333	-2.93565660767088	0.00332842552780049	0.036975255499528	4
2L	8209626	8211122	FBgn0003607	Su(var)205	2L	8210445	8210449	2L_8210445_8210449	407.901808299147	-1.12882157298055	0.3777818282934	-2.98802506748383	0.00280786523406689	0.0332168214922648	4
2L	8220980	8239878	FBgn0032006	Pvr	2L	8224964	8224968	2L_8224964_8224968	31.8042898856836	1.38865598131061	0.465159962152879	2.98532998171974	0.00283272560564112	0.0334086396235211	4
2L	8220980	8239878	FBgn0032006	Pvr	2L	8232521	8232525	2L_8232521_8232525	131.594760382179	-1.26226290731897	0.276894694183789	-4.55863883936014	5.14862228582193e-06	0.00055841234260953	4
2L	8308427	8309961	FBgn0032016	CG7818	2L	8309047	8309051	2L_8309047_8309051	68.1033792249033	0.850476831799264	0.283306051719328	3.00197198978945	0.0026823685560663	0.03230598184537	4
2L	8309876	8311195	FBgn0032017	CG7810	2L	8310198	8310202	2L_8310198_8310202	98.140530188701	1.60060280275647	0.365082773776763	4.38421891616061	1.1640267242499e-05	0.000964140433986972	4
2L	8342695	8344378	FBgn0032024	CG14273	2L	8343297	8343301	2L_8343297_8343301	67.0322006978591	2.35204715089742	0.666788173647434	3.52742781569049	0.000419618159567295	0.0100751093850566	4
2L	8342695	8344378	FBgn0032024	CG14273	2L	8343795	8343799	2L_8343795_8343799	88.1176932440766	2.47645488097465	0.525421053176561	4.71327683959871	2.43764661294962e-06	0.000337424226800054	4
2L	8342695	8344378	FBgn0032024	CG14273	2L	8344084	8344088	2L_8344084_8344088	92.5187189118334	2.68286905550957	0.523059360125037	5.1291865895837	2.90996803624203e-07	7.61275067186666e-05	4
2L	8342695	8344378	FBgn0032024	CG14273	2L	8344218	8344222	2L_8344218_8344222	5.95265892157985	5.16673293861955	1.45673881650476	3.54678057595556	0.000389969243586429	0.00963243402126466	4
2L	8342695	8344378	FBgn0032024	CG14273	2L	8344338	8344342	2L_8344338_8344342	57.5740520392008	2.75793994121964	0.677791604635921	4.0690087076264	4.72135830068671e-05	0.00242696455021781	4
2L	8343320	8345015	FBgn0266911	CR45371	2L	8343795	8343799	2L_8343795_8343799	88.1176932440766	2.47645488097465	0.525421053176561	4.71327683959871	2.43764661294962e-06	0.000337424226800054	4
2L	8343320	8345015	FBgn0266911	CR45371	2L	8344084	8344088	2L_8344084_8344088	92.5187189118334	2.68286905550957	0.523059360125037	5.1291865895837	2.90996803624203e-07	7.61275067186666e-05	4
2L	8343320	8345015	FBgn0266911	CR45371	2L	8344218	8344222	2L_8344218_8344222	5.95265892157985	5.16673293861955	1.45673881650476	3.54678057595556	0.000389969243586429	0.00963243402126466	4
2L	8343320	8345015	FBgn0266911	CR45371	2L	8344338	8344342	2L_8344338_8344342	57.5740520392008	2.75793994121964	0.677791604635921	4.0690087076264	4.72135830068671e-05	0.00242696455021781	4
2L	8343320	8345015	FBtr0345780	CR45371-RA	2L	8343795	8343799	2L_8343795_8343799	88.1176932440766	2.47645488097465	0.525421053176561	4.71327683959871	2.43764661294962e-06	0.000337424226800054	4
2L	8343320	8345015	FBtr0345780	CR45371-RA	2L	8344084	8344088	2L_8344084_8344088	92.5187189118334	2.68286905550957	0.523059360125037	5.1291865895837	2.90996803624203e-07	7.61275067186666e-05	4
2L	8343320	8345015	FBtr0345780	CR45371-RA	2L	8344218	8344222	2L_8344218_8344222	5.95265892157985	5.16673293861955	1.45673881650476	3.54678057595556	0.000389969243586429	0.00963243402126466	4
2L	8343320	8345015	FBtr0345780	CR45371-RA	2L	8344338	8344342	2L_8344338_8344342	57.5740520392008	2.75793994121964	0.677791604635921	4.0690087076264	4.72135830068671e-05	0.00242696455021781	4
2L	8355678	8362469	FBgn0032026	CG7627	2L	8357478	8357482	2L_8357478_8357482	126.810580398229	-1.85389638004764	0.312288382784873	-5.936488458249	2.9119140472626e-09	1.97628076794928e-06	4
2L	8355678	8362469	FBgn0032026	CG7627	2L	8358800	8358804	2L_8358800_8358804	65.3281130185145	0.995195294495541	0.348127149032397	2.85871210349908	0.00425364635581542	0.0430647718755292	4
2L	8355678	8362469	FBgn0032026	CG7627	2L	8359056	8359060	2L_8359056_8359060	62.2499388147337	0.991518932168708	0.334704719701098	2.96236913854745	0.00305281546367209	0.0349774595226328	4
2L	8355678	8362469	FBgn0032026	CG7627	2L	8360976	8360980	2L_8360976_8360980	40.111738815955	1.44784465150736	0.450248071542042	3.2156598617928	0.00130144985777317	0.0206576535981495	4
2L	8366038	8370090	FBgn0260439	Pp2A-29B	2L	8367724	8367728	2L_8367724_8367728	73.9372712121552	1.95941288449629	0.535949153606778	3.65596786805245	0.000256213448588978	0.00738442259419577	4
2L	8366038	8370090	FBgn0260439	Pp2A-29B	2L	8367878	8367882	2L_8367878_8367882	13.3466708536276	3.17575054637855	0.914789523997886	3.47156418287305	0.000517435622599055	0.0115309137364134	4
2L	8370454	8374250	FBgn0032029	CG17292	2L	8372995	8372999	2L_8372995_8372999	178.630759616214	1.54883177994294	0.390542094319854	3.96585106309807	7.31345212072201e-05	0.00325762955423412	4
2L	8370454	8374250	FBgn0032029	CG17292	2L	8373552	8373556	2L_8373552_8373556	54.5344210278581	1.2235059144396	0.426022032638998	2.87193107563142	0.00407971936892236	0.0419526157710693	4
2L	8431086	8433598	FBgn0001137	grk	2L	8431748	8431752	2L_8431748_8431752	84.1499617778581	4.97465508677208	0.835450982817429	5.9544547664494	2.60940284864457e-09	1.7926997785349e-06	4
2L	8434058	8437365	FBgn0027490	D12	2L	8437117	8437121	2L_8437117_8437121	216.160455376707	-0.91328632692223	0.25486253888651	-3.58344671175435	0.000339089966730997	0.00880215143472894	4
2L	8437405	8437996	FBgn0043002	Chrac-14	2L	8437522	8437526	2L_8437522_8437526	145.329909889737	-1.27608333195423	0.319406282593136	-3.99517292394566	6.46470499325627e-05	0.00301014674267074	4
2L	8438169	8442342	FBgn0002887	mus201	2L	8438813	8438817	2L_8438813_8438817	91.2847500188128	0.91580330234873	0.315218928877661	2.90529285664872	0.00366909621824116	0.0392597631716481	4
2L	8464488	8466694	FBgn0029173	fu2	2L	8464639	8464643	2L_8464639_8464643	25.8284863287752	2.72538219834102	0.861629284398317	3.16305660414523	0.00156121972808423	0.0231364850684735	4
2L	8542147	8672041	FBgn0011259	Sema-1a	2L	8557791	8557795	2L_8557791_8557795	18.9277987916241	2.57918547296803	0.776269924828327	3.32253690433572	0.00089202870834388	0.016322433348708	4
2L	8542147	8672041	FBgn0011259	Sema-1a	2L	8604706	8604710	2L_8604706_8604710	57.113890397192	0.996089442273287	0.342542155090697	2.90793243246089	0.00363826937688868	0.0390666544028011	4
2L	8542147	8672041	FBgn0011259	Sema-1a	2L	8613104	8613108	2L_8613104_8613108	221.998720288738	-0.899188450783026	0.266725922782029	-3.37120757294316	0.000748394452752177	0.0145962466673783	4
2L	8542147	8672041	FBgn0011259	Sema-1a	2L	8623411	8623415	2L_8623411_8623415	96.1340893861007	-4.05655561900817	0.531283824552107	-7.63538325757988	2.25149642410137e-14	8.87118226081160e-11	4
2L	8542147	8672041	FBgn0011259	Sema-1a	2L	8623759	8623763	2L_8623759_8623763	88.7620052816909	-3.9684771034437	0.503770751331088	-7.87754567520643	3.33874154302224e-15	1.82382421260015e-11	4
2L	8684823	8685955	FBgn0032059	PrBP	2L	8685611	8685615	2L_8685611_8685615	64.5394017206274	1.57271859494157	0.497400478372083	3.1618759195585	0.00156756342969898	0.0231921309723472	4
2L	8898786	8933594	FBgn0085427	CG34398	2L	8933057	8933061	2L_8933057_8933061	24.0732053894072	2.47735326446255	0.777146001276156	3.18775784781042	0.00143380556613058	0.0219482695119655	4
2L	8937390	8939743	FBgn0032075	Tsp29Fb	2L	8938189	8938193	2L_8938189_8938193	70.9112303755304	2.09692153458001	0.624526298371669	3.35761927087351	0.000786168177887987	0.0150556415816194	4
2L	8939725	8942105	FBgn0032076	CG9510	2L	8940590	8940594	2L_8940590_8940594	483.276764132857	-0.865487573446818	0.279575219448731	-3.09572348777332	0.00196333355562688	0.0266226602638446	4
2L	8943455	8951216	FBgn0032078	C1GalTA	2L	8943500	8943504	2L_8943500_8943504	331.877364519428	-0.902998569753223	0.284513277550928	-3.17383630572947	0.00150438508209626	0.0226220366376967	4
2L	8943455	8951216	FBgn0032078	C1GalTA	2L	8949616	8949620	2L_8949616_8949620	49.5591049648804	-3.01024992453471	0.508374528167826	-5.921323272005	3.19361379163775e-09	2.12244540080632e-06	4
2L	8967535	8970627	FBgn0032082	CG18088	2L	8970480	8970484	2L_8970480_8970484	58.4456640133598	1.20769658851339	0.355066910847861	3.40132113586575	0.000670609975917341	0.0136503230461037	4
2L	8993818	8997379	FBgn0013746	alien	2L	8996615	8996619	2L_8996615_8996619	25.843203657722	-1.84835561022751	0.466464242630257	-3.96248081054438	7.41749706604477e-05	0.0032870490015648	4
2L	8993818	8997379	FBgn0013746	alien	2L	8997001	8997005	2L_8997001_8997005	17.7190705174533	2.20750819330208	0.548537394836126	4.02435315091247	5.71321304298997e-05	0.00276401266631343	4
2L	9125737	9163721	FBgn0052982	CG32982	2L	9132544	9132548	2L_9132544_9132548	26.4826754793249	3.36242128494428	0.870926091265851	3.86074239670229	0.000113043034207368	0.00435403052418925	4
2L	9166778	9250211	FBgn0041092	tai	2L	9172187	9172191	2L_9172187_9172191	18.0301899179926	2.27987074464605	0.620207725605944	3.6759792735871	0.000236938760264177	0.00702030206642239	4
2L	9166778	9250211	FBgn0041092	tai	2L	9175820	9175824	2L_9175820_9175824	10.1901321689515	4.22411212794276	1.1187831523342	3.77563079952508	0.000159603245474788	0.00545155712662069	4
2L	9166778	9250211	FBgn0041092	tai	2L	9183349	9183353	2L_9183349_9183353	33.0168664107905	1.45799482485276	0.449802287354324	3.24141265138619	0.00118938877749663	0.0195496724152053	4
2L	9166778	9250211	FBgn0041092	tai	2L	9197084	9197088	2L_9197084_9197088	58.5228164125148	1.51023777338187	0.477568332051067	3.16234907556723	0.00156501836474985	0.0231682509153236	4
2L	9166778	9250211	FBgn0041092	tai	2L	9215204	9215208	2L_9215204_9215208	43.805042628801	3.66283872168631	0.609636692041206	6.00823206592482	1.87557252863354e-09	1.40640179364594e-06	4
2L	9166778	9250211	FBgn0041092	tai	2L	9224215	9224219	2L_9224215_9224219	12.1429969128501	2.27915880387086	0.799216100064168	2.851742856141	0.00434802583386905	0.0436162798280228	4
2L	9166778	9250211	FBgn0041092	tai	2L	9249161	9249165	2L_9249161_9249165	28.3476637077884	-3.66785404230621	1.31337901291895	-2.79268513218778	0.00522725461040938	0.0488613946594714	4
2L	9250048	9251042	FBgn0032104	aust	2L	9250897	9250901	2L_9250897_9250901	41.8927712971341	2.43649604185409	0.440899141800408	5.52619819558886	3.27244436580728e-08	1.39985352581495e-05	4
2L	9256563	9302494	FBgn0267252	Ggamma30A	2L	9263563	9263567	2L_9263563_9263567	126.709296664501	0.871300393673276	0.271513566909713	3.20904919628938	0.00133174703099982	0.020964489325743	4
2L	9256563	9302494	FBgn0267252	Ggamma30A	2L	9271877	9271881	2L_9271877_9271881	91.2527561518355	-1.89993751144855	0.336675257451528	-5.64323474742451	1.66884555822737e-08	8.07181468736452e-06	4
2L	9256563	9302494	FBgn0267252	Ggamma30A	2L	9279943	9279947	2L_9279943_9279947	10.234930199496	4.99865616358372	1.34724177923588	3.71028885878141	0.0002070228968061	0.00641642471072989	4
2L	9256563	9302494	FBgn0267252	Ggamma30A	2L	9291470	9291474	2L_9291470_9291474	18.2732167190741	3.31210778969427	0.977690270262436	3.38768615218521	0.000704848682013631	0.0140660112950679	4
2L	9256563	9302494	FBgn0267252	Ggamma30A	2L	9291696	9291700	2L_9291696_9291700	120.836987488052	1.7609955171162	0.328706129353561	5.35735527834362	8.44489616206575e-08	2.91429593024558e-05	4
2L	9256563	9302494	FBgn0267252	Ggamma30A	2L	9291956	9291960	2L_9291956_9291960	248.128401144476	1.85323522578888	0.292540045715283	6.33497961367162	2.37372657540506e-10	2.47272753448254e-07	4
2L	9256563	9302494	FBgn0267252	Ggamma30A	2L	9292338	9292342	2L_9292338_9292342	111.691467345978	1.78055495834823	0.330503061912944	5.38740835876805	7.1480901185437e-08	2.59471037209056e-05	4
2L	9491176	9494876	FBgn0004868	Gdi	2L	9492113	9492117	2L_9492113_9492117	4.8866673341185	5.05070590510856	1.46072034126128	3.45768163996913	0.000544844815669491	0.0119016150230224	4
2L	9495474	9520696	FBgn0032120	CG33298	2L	9509801	9509805	2L_9509801_9509805	11.7076897229852	2.3397838111522	0.828011566706254	2.82578638419222	0.00471647058005502	0.0459175729799254	4
2L	9495474	9520696	FBgn0032120	CG33298	2L	9512496	9512500	2L_9512496_9512500	48.2537852088448	2.31839205142067	0.538634731521489	4.30420081689102	1.67589598521893e-05	0.00122308480397951	4
2L	9495474	9520696	FBgn0032120	CG33298	2L	9513268	9513272	2L_9513268_9513272	95.2318494911347	1.48749215526108	0.389985656605734	3.81422272861922	0.000136612219771939	0.00491828147012728	4
2L	9495474	9520696	FBgn0032120	CG33298	2L	9513855	9513859	2L_9513855_9513859	66.5614243418095	1.48827643367988	0.5120591377192	2.90645420431109	0.00365550403364133	0.0391768999127323	4
2L	9521210	9540060	FBgn0032123	Oatp30B	2L	9527426	9527430	2L_9527426_9527430	8.81329682896952	6.23744422066023	1.52955246603049	4.07795375391583	4.54338005613775e-05	0.00236368687812545	4
2L	9521210	9540060	FBgn0032123	Oatp30B	2L	9539049	9539053	2L_9539049_9539053	118.809149771201	-3.77338346920257	1.32255004018085	-2.85311205970444	0.00432933520043186	0.0435201174522048	4
2L	9521210	9540060	FBgn0032123	Oatp30B	2L	9539570	9539574	2L_9539570_9539574	188.058697161682	-1.71212789594848	0.609387414091351	-2.80958854147227	0.00496048724811374	0.047362640043411	4
2L	9545811	9547424	FBgn0032127	CG13114	2L	9546345	9546349	2L_9546345_9546349	234.26665706638	-1.05936307456856	0.327327871684591	-3.23639740519668	0.0012104873100815	0.0197687918460714	4
2L	9547720	9566750	FBgn0032129	jp	2L	9548524	9548528	2L_9548524_9548528	178.767441575534	-5.82848133109545	1.96451250847229	-2.9668843063911	0.00300834135902539	0.0346946029431946	4
2L	9547720	9566750	FBgn0032129	jp	2L	9552376	9552380	2L_9552376_9552380	385.021766466225	-1.27206200801221	0.272753945770534	-4.66377124048056	3.10466499250604e-06	0.000398642194117779	4
2L	9547720	9566750	FBgn0032129	jp	2L	9552673	9552677	2L_9552673_9552677	380.798190839467	-1.27531571476119	0.268345462061968	-4.75251455702535	2.00902300356493e-06	0.000293130198722753	4
2L	9547720	9566750	FBgn0032129	jp	2L	9553902	9553906	2L_9553902_9553906	31.2810294058223	3.46080222853558	0.907210585592378	3.81477275893534	0.00013630830692414	0.00491084499600845	4
2L	9547720	9566750	FBgn0032129	jp	2L	9555189	9555193	2L_9555189_9555193	74.5511280669211	1.69563427081347	0.41553495227662	4.0806056422534	4.49185082538047e-05	0.0023450497757762	4
2L	9547720	9566750	FBgn0032129	jp	2L	9560559	9560563	2L_9560559_9560563	153.232949305175	0.896065468794378	0.312912986129012	2.86362506037041	0.00418823444913591	0.0426491909097764	4
2L	9547720	9566750	FBgn0032129	jp	2L	9560755	9560759	2L_9560755_9560759	29.0904127570451	1.90634130890947	0.606794337719963	3.14165968666183	0.00167993172163914	0.0241945384798632	4
2L	9613166	9616404	FBgn0040070	Trx-2	2L	9616100	9616104	2L_9616100_9616104	136.751316019872	1.47332212069279	0.406448831008367	3.62486494803686	0.000289112493443417	0.00794791430207952	4
2L	9616469	9623109	FBgn0032135	GlcAT-S	2L	9617619	9617623	2L_9617619_9617623	36.0948985863366	2.08580134124814	0.565125807810354	3.69086195042096	0.000223495416272242	0.00675240764821869	4
2L	9616469	9623109	FBgn0032135	GlcAT-S	2L	9617827	9617831	2L_9617827_9617831	172.692414390249	1.18086342572873	0.335903468668489	3.51548446465777	0.000438952440521196	0.0103953218220435	4
2L	9616469	9623109	FBgn0032135	GlcAT-S	2L	9618375	9618379	2L_9618375_9618379	204.97051905077	1.00603642635769	0.2362623350574	4.25813291870359	2.06141374311978e-05	0.00141318840466883	4
2L	9663744	9668501	FBgn0267927	CR46208	2L	9664288	9664292	2L_9664288_9664292	15.0837491583523	2.73156750792813	0.890637010146848	3.06698180831016	0.00216232016467639	0.0282598097871318	4
2L	9663744	9668501	FBtr0347488	CR46208-RA	2L	9664288	9664292	2L_9664288_9664292	15.0837491583523	2.73156750792813	0.890637010146848	3.06698180831016	0.00216232016467639	0.0282598097871318	4
2L	9682315	9699297	FBgn0000273	Pka-C1	2L	9687902	9687906	2L_9687902_9687906	140.021263294558	1.56354884472432	0.420633035557124	3.71713277977183	0.000201496557215854	0.00630593093812673	4
2L	9682315	9699297	FBgn0000273	Pka-C1	2L	9687953	9687957	2L_9687953_9687957	355.430199650972	-1.48350630043451	0.368497537682741	-4.02582418803497	5.67760990563525e-05	0.00275058892004199	4
2L	9700810	9708883	FBgn0011207	pelo	2L	9707606	9707610	2L_9707606_9707610	12.0894192724692	2.68825141304845	0.651948681708259	4.12340953892965	3.73305107169679e-05	0.00208915604541408	4
2L	9711512	9746495	FBgn0028704	Nckx30C	2L	9712078	9712082	2L_9712078_9712082	64.0796269866975	3.10252453426633	0.800970440723684	3.87345696735471	0.000107302360495809	0.00419996291037485	4
2L	9711512	9746495	FBgn0028704	Nckx30C	2L	9719035	9719039	2L_9719035_9719039	23.1037291975016	2.67731808602563	0.811010624702676	3.30121209818572	0.000962680780823454	0.0171075372903829	4
2L	9711512	9746495	FBgn0028704	Nckx30C	2L	9727835	9727839	2L_9727835_9727839	216.434964496266	-1.10304454341676	0.37280059161843	-2.95880577503416	0.00308833681266577	0.0352451225947676	4
2L	9711512	9746495	FBgn0028704	Nckx30C	2L	9742205	9742209	2L_9742205_9742209	188.73366198633	1.50361118120549	0.438743428390914	3.42708536221265	0.000610097250117997	0.0128001546432953	4
2L	9711512	9746495	FBgn0028704	Nckx30C	2L	9742443	9742447	2L_9742443_9742447	39.7668804074237	1.98513799063143	0.642158656243453	3.09135129041822	0.00199247757351423	0.02687277036657	4
2L	9711512	9746495	FBgn0028704	Nckx30C	2L	9742504	9742508	2L_9742504_9742508	21.7475583152523	2.16247638210473	0.729047686443257	2.96616589328281	0.00301537790903394	0.0347412313127332	4
2L	9711512	9746495	FBgn0028704	Nckx30C	2L	9742693	9742697	2L_9742693_9742697	457.131081480596	-1.30952022592178	0.355310759744717	-3.68556310217748	0.000228197530932934	0.00683911634021898	4
2L	9711512	9746495	FBgn0028704	Nckx30C	2L	9743163	9743167	2L_9743163_9743167	423.398729462381	-1.2751985813345	0.341053930069833	-3.7389939505268	0.00018475817256461	0.00597368754652489	4
2L	9711512	9746495	FBgn0028704	Nckx30C	2L	9743450	9743454	2L_9743450_9743454	13.3575428561481	-3.58797635963212	0.974258142555426	-3.68277790342204	0.000230706146616803	0.0068921653380453	4
2L	9711512	9746495	FBgn0028704	Nckx30C	2L	9744293	9744297	2L_9744293_9744297	113.180439058916	2.0397642917083	0.673692223245314	3.0277391089396	0.00246390702693678	0.0306573861242526	4
2L	9793317	9886250	FBgn0032151	nAChRalpha6	2L	9822047	9822051	2L_9822047_9822051	20.0106785358997	6.51309384471404	1.41002905580619	4.61912030670186	3.85370377837772e-06	0.000456185240027443	4
2L	9793317	9886250	FBgn0032151	nAChRalpha6	2L	9845794	9845798	2L_9845794_9845798	16.7839636377332	3.74178014531762	1.30699694825142	2.86288361294462	0.00419804737390359	0.0427115644772043	4
2L	9793317	9886250	FBgn0032151	nAChRalpha6	2L	9860822	9860826	2L_9860822_9860826	87.290941317336	-1.31792249645282	0.347959078347252	-3.78757899553227	0.000152122327226533	0.00526834409493504	4
2L	9888005	9890119	FBgn0029174	FKBP59	2L	9888410	9888414	2L_9888410_9888414	442.85826114799	-1.26993303088585	0.360423913126611	-3.52344277012425	0.000425979080915716	0.0101874273161185	4
2L	9888005	9890119	FBgn0029174	FKBP59	2L	9888884	9888888	2L_9888884_9888888	389.135792165123	-1.12179606572385	0.334364087447134	-3.35501361491525	0.000793610785319525	0.0151386276088628	4
2L	9888005	9890119	FBgn0029174	FKBP59	2L	9889983	9889987	2L_9889983_9889987	34.0379304436325	2.08608812292703	0.516044680583734	4.04245640235514	5.28941496605398e-05	0.00262091681792525	4
2L	9896265	9897552	FBgn0004867	RpS2	2L	9896659	9896663	2L_9896659_9896663	19.0105952277263	2.70639344312111	0.766594507821847	3.53041068714526	0.000414915072843514	0.0100040137926088	4
2L	9912911	9915044	FBgn0024285	Srp54	2L	9913073	9913077	2L_9913073_9913077	292.279669432115	-0.770687513944183	0.26680320939743	-2.88859911274968	0.00386962058595195	0.0406143458875394	4
2L	9922737	9924865	FBgn0032163	TbCMF46	2L	9924773	9924777	2L_9924773_9924777	16.942837023767	2.22374557287792	0.796953174699063	2.7903089459649	0.00526577680044468	0.0490970497758292	4
2L	9925161	9930378	FBgn0259712	CG42366	2L	9925602	9925606	2L_9925602_9925606	176.187108603405	1.7267395565349	0.29213438344234	5.91077139290492	3.40509330901801e-09	2.21694341029313e-06	4
2L	9925161	9930378	FBgn0259712	CG42366	2L	9925843	9925847	2L_9925843_9925847	144.065117179966	1.23547273514033	0.344917500898111	3.58193693252257	0.000341056138013484	0.00883556086374747	4
2L	9925161	9930378	FBgn0259712	CG42366	2L	9928918	9928922	2L_9928918_9928922	7.91157570951696	5.49792263600165	1.43816982644938	3.82286050985728	0.000131912410877953	0.00481329861959963	4
2L	9930580	9931131	FBgn0259713	CG42367	2L	9930782	9930786	2L_9930782_9930786	368.194212029477	-0.975158722569676	0.308756005207224	-3.15834738798098	0.00158666360583376	0.0233513134319733	4
2L	9930580	9931131	FBgn0259713	CG42367	2L	9930942	9930946	2L_9930942_9930946	402.616784317195	-1.09421230116277	0.246642112833186	-4.43643742990003	9.14599031329381e-06	0.00082282903306314	4
2L	9964147	9967229	FBgn0015664	Dref	2L	9965852	9965856	2L_9965852_9965856	30.7395170523906	2.3112127646204	0.657580955973861	3.51471973697527	0.000440218307611618	0.0104167325621607	4
2L	10003832	10008889	FBgn0043456	CG4747	2L	10003963	10003967	2L_10003963_10003967	35.6619980291602	1.67806508905321	0.527230985291161	3.18278920599954	0.00145863764050012	0.0221881779235428	4
2L	10003832	10008889	FBgn0043456	CG4747	2L	10005429	10005433	2L_10005429_10005433	74.9262475073101	1.23835449834467	0.392787405273845	3.15273474077233	0.00161748713895337	0.0236418287574215	4
2L	10209853	10210681	FBgn0032193	CG5727	2L	10210676	10210680	2L_10210676_10210680	149.616890149502	0.972367954677615	0.336706152932113	2.88788293950086	0.00387844182901622	0.0406572890764931	4
2L	10221351	10222546	FBgn0250843	Prosalpha6	2L	10221695	10221699	2L_10221695_10221699	22.4839071223763	2.71786733329269	0.819753341969701	3.3154696591565	0.000914892720031709	0.0165741145213412	4
2L	10221351	10222546	FBgn0250843	Prosalpha6	2L	10222327	10222331	2L_10222327_10222331	165.425845988428	-1.31082927532698	0.27003837263392	-4.85423335410194	1.20853360199121e-06	0.000205990597592972	4
2L	10221351	10222546	FBgn0250843	Prosalpha6	2L	10222491	10222495	2L_10222491_10222495	129.710795770868	-1.79214697365516	0.466210132245359	-3.8440755567105	0.000121007722229002	0.00454574581087938	4
2L	10234585	10238317	FBgn0051720	mthl15	2L	10237670	10237674	2L_10237670_10237674	22.0529307538127	2.13492183796434	0.501714234279872	4.25525466908202	2.08811208157197e-05	0.00142408099443797	4
2L	10247502	10250501	FBgn0000229	bsk	2L	10248214	10248218	2L_10248214_10248218	71.0019861630253	1.14295799768292	0.382587435994086	2.98744258214635	0.00281322133390914	0.0332533000298504	4
2L	10250737	10251714	FBgn0051717	CG31717	2L	10251545	10251549	2L_10251545_10251549	30.8904710286295	3.12747904654314	0.814275691902235	3.84081101480141	0.000122628496995234	0.00458509792763467	4
2L	10266703	10268748	FBgn0032204	CG4953	2L	10268675	10268679	2L_10268675_10268679	85.0640843837595	0.969172973782	0.306049195496059	3.16672282771767	0.00154167183222455	0.0229744903352076	4
2L	10281943	10292365	FBgn0032208	CG5604	2L	10290864	10290868	2L_10290864_10290868	28.7547245846521	2.99562245018713	0.906490454524344	3.30463761116933	0.000950992768718429	0.0169783307688626	4
2L	10302173	10303947	FBgn0005322	nmd	2L	10303810	10303814	2L_10303810_10303814	153.771490208966	-1.18961711450651	0.393179254874261	-3.02563550787275	0.00248111199304709	0.0307825841871692	4
2L	10306922	10308045	FBgn0032214	CG4968	2L	10307381	10307385	2L_10307381_10307385	22.1462307037778	1.92559631796089	0.6292860131839	3.0599699939591	0.00221359167766688	0.0286722275907708	4
2L	10306922	10308045	FBgn0032214	CG4968	2L	10307631	10307635	2L_10307631_10307635	25.1796674857533	1.9026236093198	0.564339944018333	3.3714140377382	0.000747833730557928	0.014593638160989	4
2L	10308131	10310956	FBgn0027491	Cdk5alpha	2L	10309890	10309894	2L_10309890_10309894	22.9689224663197	3.66637960163032	0.948681420223253	3.86471108580109	0.000111220769701626	0.00430434933503404	4
2L	10311050	10312099	FBgn0267365	l(2)SH0834	2L	10311885	10311889	2L_10311885_10311889	15.503501745691	3.37034599112888	0.866319727771779	3.89041814827141	0.000100071628893419	0.00400703615530683	4
2L	10311050	10312099	FBgn0267365	l(2)SH0834	2L	10311927	10311931	2L_10311927_10311931	62.8823686438747	1.86339075081487	0.481158130883918	3.872720071033	0.000107627418652682	0.00420974328909977	4
2L	10312265	10314396	FBgn0032216	Usp14	2L	10312721	10312725	2L_10312721_10312725	85.4026240422827	1.30356922999501	0.430886402885957	3.02531994805142	0.00248370235913399	0.0308096021195327	4
2L	10312265	10314396	FBgn0032216	Usp14	2L	10313178	10313182	2L_10313178_10313182	29.5527427898167	2.50760517389126	0.602689282246849	4.16069315940514	3.17283135201854e-05	0.00187991936353846	4
2L	10312265	10314396	FBgn0032216	Usp14	2L	10314069	10314073	2L_10314069_10314073	128.09950084971	1.04902161261626	0.372087643668919	2.81928634413261	0.00481305609364495	0.046478063817763	4
2L	10368025	10373900	FBgn0041723	rho-5	2L	10368354	10368358	2L_10368354_10368358	123.817209802847	1.56990862597972	0.348038228188086	4.51073617445067	6.46030290287405e-06	0.000651031841813574	4
2L	10368025	10373900	FBgn0041723	rho-5	2L	10372147	10372151	2L_10372147_10372151	44.3967821995057	2.22405581442285	0.550331879797055	4.04129925244928	5.31558740180154e-05	0.00262921691617982	4
2L	10368025	10373900	FBgn0041723	rho-5	2L	10372920	10372924	2L_10372920_10372924	44.2169144269153	3.02207777428857	0.845455002135212	3.5744986624436	0.000350899606523438	0.00900228318147021	4
2L	10373369	10375757	FBgn0053303	CG33303	2L	10374247	10374251	2L_10374247_10374251	26.9483008464787	3.88983348247455	0.890739626164004	4.36697028875457	1.25981856866643e-05	0.00101437034101128	4
2L	10376168	10379905	FBgn0032233	dpr19	2L	10379265	10379269	2L_10379265_10379269	26.0622225565047	4.5845152833316	1.58915418941824	2.88487757440952	0.00391565900023689	0.0408790565098613	4
2L	10396716	10403206	FBgn0051716	Cnot4	2L	10399508	10399512	2L_10399508_10399512	118.272548574799	1.26877286809644	0.424521469456142	2.98871307903904	0.00280155079088571	0.0331728396932693	4
2L	10405565	10408197	FBgn0051718	Ir31a	2L	10407558	10407562	2L_10407558_10407562	9.49598229419577	3.39558399340392	1.07623116579874	3.15506937664626	0.00160459944631889	0.0235256169281031	4
2L	10408352	10410456	FBgn0003942	RpS27A	2L	10408737	10408741	2L_10408737_10408741	23.5552371569116	1.95969319832819	0.498384996146341	3.93208706819249	8.42115521542042e-05	0.00357547084385226	4
2L	10408352	10410456	FBgn0003942	RpS27A	2L	10408957	10408961	2L_10408957_10408961	14.3241270442581	2.02747875313093	0.655431924231934	3.09334757458881	0.00197912191198436	0.0267635549608381	4
2L	10408352	10409610	FBgn0025366	Ip259	2L	10408737	10408741	2L_10408737_10408741	23.5552371569116	1.95969319832819	0.498384996146341	3.93208706819249	8.42115521542042e-05	0.00357547084385226	4
2L	10408352	10409610	FBgn0025366	Ip259	2L	10408957	10408961	2L_10408957_10408961	14.3241270442581	2.02747875313093	0.655431924231934	3.09334757458881	0.00197912191198436	0.0267635549608381	4
2L	10410537	10413463	FBgn0032242	CG5355	2L	10412841	10412845	2L_10412841_10412845	22.0839288096561	2.92817144610939	0.771735642201804	3.79426747448797	0.000148079978664584	0.00517879896651637	4
2L	10410537	10413463	FBgn0032242	CG5355	2L	10413093	10413097	2L_10413093_10413097	36.1985121046301	2.14867754170129	0.5570635168929	3.8571499955442	0.000114716772040849	0.00439418014087101	4
2L	10414017	10418991	FBgn0032243	Klp31E	2L	10415071	10415075	2L_10415071_10415075	11.9992594722604	5.38141017343314	1.40725261491633	3.82405412958006	0.000131275074520407	0.0047970769481338	4
2L	10420625	10422780	FBgn0005683	pie	2L	10421605	10421609	2L_10421605_10421609	51.9270823747936	1.4623319591938	0.503913512083413	2.90195028338859	0.00370847390076045	0.0395267583939283	4
2L	10426887	10428632	FBgn0267330	KdelR	2L	10428402	10428406	2L_10428402_10428406	95.3656499247927	1.40723311499671	0.498590364070329	2.82242340888524	0.00476622051073811	0.046225094579677	4
2L	10431338	10433116	FBgn0004915	TfIIB	2L	10431642	10431646	2L_10431642_10431646	100.203994539644	1.87467439137241	0.596405950879975	3.14328585857737	0.00167062603131774	0.0241132371177509	4
2L	10432687	10435656	FBgn0032249	CG5337	2L	10435126	10435130	2L_10435126_10435130	164.731318722546	-3.55605656620275	0.465523444183258	-7.63883454342821	2.19196769177088e-14	8.87118226081160e-11	4
2L	10485538	10488622	FBgn0032258	CG7456	2L	10488273	10488277	2L_10488273_10488277	78.2298248599525	-1.14980165242162	0.368026358317237	-3.12423723582999	0.00178266663735068	0.0251037645394146	4
2L	10485538	10488622	FBgn0032258	CG7456	2L	10488523	10488527	2L_10488523_10488527	76.0028133912553	-1.27937551156442	0.366206493155604	-3.4935904618731	0.000476571490767134	0.0109596762575873	4
2L	10488694	10490461	FBgn0032259	CG6144	2L	10488704	10488708	2L_10488704_10488708	26.2400046442525	-2.44062284447493	0.786922992341029	-3.1014760888029	0.00192558423164628	0.0263272891526233	4
2L	10488694	10490461	FBgn0032259	CG6144	2L	10489998	10490002	2L_10489998_10490002	172.05067258631	-1.02349885267934	0.365042407283333	-2.8037806902937	0.00505072473873236	0.0479096890245932	4
2L	10488694	10490461	FBgn0032259	CG6144	2L	10490282	10490286	2L_10490282_10490286	190.357108755543	-0.988875361791229	0.348197947747777	-2.8399804426979	0.00451162997423481	0.0446669715515625	4
2L	10489900	10491454	FBgn0032260	CG13144	2L	10489998	10490002	2L_10489998_10490002	172.05067258631	-1.02349885267934	0.365042407283333	-2.8037806902937	0.00505072473873236	0.0479096890245932	4
2L	10489900	10491454	FBgn0032260	CG13144	2L	10490282	10490286	2L_10490282_10490286	190.357108755543	-0.988875361791229	0.348197947747777	-2.8399804426979	0.00451162997423481	0.0446669715515625	4
2L	10733293	10736071	FBgn0027868	Nup107	2L	10733369	10733373	2L_10733369_10733373	76.4580448670899	1.69285238643688	0.425562777424976	3.97791460211841	6.95223302490116e-05	0.00315695116004967	4
2L	10737345	10740762	FBgn0032295	CG12299	2L	10738688	10738692	2L_10738688_10738692	59.0751000921112	1.25995732003544	0.408175463657399	3.08680318200847	0.00202321507991111	0.0271191221379168	4
2L	10737345	10740762	FBgn0032295	CG12299	2L	10739299	10739303	2L_10739299_10739303	70.0320526089985	1.22350689126604	0.428634541610106	2.85442905900702	0.00431142595412159	0.043427800164909	4
2L	10744075	10756325	FBgn0032297	CG17124	2L	10752297	10752301	2L_10752297_10752301	215.601170262498	1.08034561668653	0.330263229458738	3.27116530186267	0.00107105285640666	0.0182613044374871	4
2L	10744075	10756325	FBgn0032297	CG17124	2L	10755354	10755358	2L_10755354_10755358	353.680404583097	-1.00297590974768	0.349392566078784	-2.87062750362445	0.00409657947516227	0.0420655700521989	4
2L	10744075	10756325	FBgn0032297	CG17124	2L	10755480	10755484	2L_10755480_10755484	37.9742804131281	1.67299468920004	0.537914514602033	3.11014974272962	0.00186992520648834	0.0258344049547575	4
2L	10772038	10801109	FBgn0051869	CG31869	2L	10780518	10780522	2L_10780518_10780522	113.747021783891	0.86782787644386	0.302245743716772	2.87126583081706	0.00408831561029025	0.0420156831225567	4
2L	10772038	10801109	FBgn0051869	CG31869	2L	10781644	10781648	2L_10781644_10781648	38.1017168581573	1.84139045060637	0.547352680534672	3.36417545047489	0.000767727206658359	0.0148356824239562	4
2L	10804274	10837511	FBgn0011676	Nos	2L	10837094	10837098	2L_10837094_10837098	30.7972717634913	3.69817274016572	0.867631649579961	4.26237648425583	2.0226430058708e-05	0.00139601012664365	4
2L	10845788	10847044	FBgn0069354	Porin2	2L	10847009	10847013	2L_10847009_10847013	8.82798375184789	3.74258233834024	1.20427389008682	3.10775012988983	0.00188517381966598	0.0259649913823954	4
2L	10847227	10850848	FBgn0004363	porin	2L	10848598	10848602	2L_10848598_10848602	12.6996935425343	4.10974800089307	1.24027266194687	3.31358428431531	0.000921083416144836	0.0166486563504306	4
2L	10847227	10850848	FBgn0004363	porin	2L	10848775	10848779	2L_10848775_10848779	125.533767388294	1.27252514966802	0.319075208641238	3.98816678703115	6.65858452660555e-05	0.00307295116560945	4
2L	10847227	10850848	FBgn0004363	porin	2L	10850385	10850389	2L_10850385_10850389	295.247353387842	-2.157154289631	0.433134391559115	-4.98033481448123	6.34743615594436e-07	0.000130178682511212	4
2L	10850141	10854604	FBgn0262599	CG43129	2L	10850385	10850389	2L_10850385_10850389	295.247353387842	-2.157154289631	0.433134391559115	-4.98033481448123	6.34743615594436e-07	0.000130178682511212	4
2L	10850141	10854604	FBgn0262599	CG43129	2L	10854317	10854321	2L_10854317_10854321	50.9369296173347	3.3534804294962	0.785217950052752	4.2707638424095	1.94804605380447e-05	0.00136049095929238	4
2L	10854435	10856644	FBgn0027453	Dnz1	2L	10855671	10855675	2L_10855671_10855675	41.9713219087566	2.52165692833368	0.721958754692125	3.49279915500025	0.000477985868688504	0.0109780835958779	4
2L	10854435	10856644	FBgn0027453	Dnz1	2L	10856454	10856458	2L_10856454_10856458	262.24689862003	-1.47002780654407	0.248896015271305	-5.90619261196966	3.50104617688209e-09	2.26623933265246e-06	4
2L	10856797	10858094	FBgn0024227	aurB	2L	10857041	10857045	2L_10857041_10857045	200.272850810298	-1.46806359378072	0.25696259873853	-5.71314113800092	1.10909617888376e-08	5.77676613711765e-06	4
2L	10856797	10858094	FBgn0024227	aurB	2L	10857118	10857122	2L_10857118_10857122	26.8988143830454	-2.32771350376401	0.565852614335662	-4.11363921415624	3.89469982435756e-05	0.00214057481119482	4
2L	10964905	10970275	FBgn0053129	CG33129	2L	10969533	10969537	2L_10969533_10969537	12.7650925230249	3.31318635776456	1.07633380096815	3.07821454160817	0.00208244933819284	0.0276025289061394	4
2L	10970443	10972093	FBgn0032321	YL-1	2L	10970566	10970570	2L_10970566_10970570	65.2896404719047	1.34573251164558	0.432468596265833	3.11174620137824	0.00185984318247915	0.0257523824982229	4
2L	10976772	10982395	FBgn0041781	SCAR	2L	10976879	10976883	2L_10976879_10976883	921.876620228037	-1.06678753261741	0.33546651892978	-3.18001193090959	0.00147268988779565	0.0223071781482434	4
2L	10987806	10989241	FBgn0026148	CG12253	2L	10988687	10988691	2L_10988687_10988691	9.67171831492435	2.65217011489356	0.702851268655617	3.77344430204489	0.000161009177777583	0.00548285578824873	4
2L	10987806	10989241	FBgn0026148	CG12253	2L	10988907	10988911	2L_10988907_10988911	9.63749627219513	2.58411485655031	0.719672433147023	3.59068200688242	0.000329813825888029	0.00865316165401173	4
2L	11011162	11012135	FBgn0267425	CR45778	2L	11011487	11011491	2L_11011487_11011491	21.6207978155845	1.88813586998745	0.531294992117265	3.55383713003398	0.000379654251605478	0.00947409735591355	4
2L	11011162	11012135	FBtr0346761	CR45778-RA	2L	11011487	11011491	2L_11011487_11011491	21.6207978155845	1.88813586998745	0.531294992117265	3.55383713003398	0.000379654251605478	0.00947409735591355	4
2L	11011312	11012135	FBgn0250837	dUTPase	2L	11011487	11011491	2L_11011487_11011491	21.6207978155845	1.88813586998745	0.531294992117265	3.55383713003398	0.000379654251605478	0.00947409735591355	4
2L	11100963	11106645	FBgn0032341	Reps	2L	11101848	11101852	2L_11101848_11101852	35.0641160514741	4.05780213232531	0.879853318940333	4.61190751341644	3.98990524784987e-06	0.000468593135104977	4
2L	11115635	11120319	FBgn0027582	CG6230	2L	11119952	11119956	2L_11119952_11119956	61.0279267654185	1.29497148425093	0.375340030510289	3.45012889376698	0.000560318957160611	0.0121214098211524	4
2L	11156118	11203544	FBgn0259822	Ca-beta	2L	11165013	11165017	2L_11165013_11165017	84.1899366984539	-1.31959677190068	0.41265210946509	-3.19784327193006	0.00138459509597939	0.021473832134978	4
2L	11156118	11203544	FBgn0259822	Ca-beta	2L	11165867	11165871	2L_11165867_11165871	27.1898041456661	1.46585327426721	0.526087030582218	2.78633227784565	0.00533081968310562	0.0494545703296971	4
2L	11156118	11203544	FBgn0259822	Ca-beta	2L	11171431	11171435	2L_11171431_11171435	259.924499449674	-1.24902047315442	0.28601736657433	-4.36693928104477	1.259997360635e-05	0.00101437034101128	4
2L	11156118	11203544	FBgn0259822	Ca-beta	2L	11173859	11173863	2L_11173859_11173863	122.809272986513	-0.875585895165784	0.299011617398218	-2.92826714488386	0.00340857041007071	0.0375496555857112	4
2L	11156118	11203544	FBgn0259822	Ca-beta	2L	11175254	11175258	2L_11175254_11175258	99.2401241740577	0.703184202862894	0.250628349402816	2.80568500945086	0.00502097482205632	0.0477490327472755	4
2L	11156118	11203544	FBgn0259822	Ca-beta	2L	11175806	11175810	2L_11175806_11175810	26.7590299236907	1.79870477833772	0.478689208134998	3.7575628356979	0.000171576290966051	0.00571326600636242	4
2L	11156118	11203544	FBgn0259822	Ca-beta	2L	11176594	11176598	2L_11176594_11176598	84.1409685517501	1.32000698068962	0.470102319735163	2.80791420351481	0.00498635094789257	0.0475299215750465	4
2L	11171167	11171665	FBgn0014076	Vm32E	2L	11171431	11171435	2L_11171431_11171435	259.924499449674	-1.24902047315442	0.28601736657433	-4.36693928104477	1.259997360635e-05	0.00101437034101128	4
2L	11210678	11261080	FBgn0264442	ab	2L	11252057	11252061	2L_11252057_11252061	60.1119830283243	3.09692978901561	0.508772619346361	6.08706064605905	1.15002417642748e-09	9.36608962625214e-07	4
2L	11210678	11261080	FBgn0264442	ab	2L	11252484	11252488	2L_11252484_11252488	25.2479783974817	2.15211084861776	0.724423176282323	2.97079237533813	0.00297032518397309	0.034424570270577	4
2L	11581937	11626883	FBgn0015400	kek2	2L	11586878	11586882	2L_11586878_11586882	47.1302895794344	1.82504618301799	0.539249676412238	3.38441776202904	0.000713293831177102	0.0141764379702939	4
2L	11581937	11626883	FBgn0015400	kek2	2L	11598189	11598193	2L_11598189_11598193	8.36951785256433	5.50789038624996	1.37828540445074	3.99619002600185	6.43700708226314e-05	0.00300108635157452	4
2L	11581937	11626883	FBgn0015400	kek2	2L	11601648	11601652	2L_11601648_11601652	175.90992392009	-0.881240339281413	0.282479305937313	-3.11966335501043	0.00181057835997184	0.0253387453637238	4
2L	11581937	11626883	FBgn0015400	kek2	2L	11611234	11611238	2L_11611234_11611238	64.4469870451239	1.47744055101391	0.506526323672185	2.91680902248643	0.00353632224747912	0.0384506157084045	4
2L	11581937	11626883	FBgn0015400	kek2	2L	11611448	11611452	2L_11611448_11611452	57.6891914520234	2.13487856609515	0.514743302567988	4.14746254190102	3.36180450073935e-05	0.00195465542216275	4
2L	11581937	11626883	FBgn0015400	kek2	2L	11611700	11611704	2L_11611700_11611704	69.9307053628193	2.29337043773466	0.460751895199288	4.97745199017078	6.44267551169736e-07	0.000131655721380321	4
2L	11581937	11626883	FBgn0015400	kek2	2L	11621773	11621777	2L_11621773_11621777	11.5702727177106	2.68962524282241	0.855649916504895	3.14337112753872	0.0016701393948199	0.0241077668110098	4
2L	11581937	11626883	FBgn0015400	kek2	2L	11622552	11622556	2L_11622552_11622556	48.003984874995	1.54433431184572	0.520903876075303	2.96472033090125	0.00302958209370942	0.0348247553914406	4
2L	11581937	11626883	FBgn0015400	kek2	2L	11622801	11622805	2L_11622801_11622805	57.3040777956707	1.66522887636486	0.506714045436132	3.28632863320689	0.00101502513484882	0.0176774599048744	4
2L	11581937	11626883	FBgn0015400	kek2	2L	11623069	11623073	2L_11623069_11623073	204.089747137258	1.25465045551995	0.388300618884836	3.23113174303763	0.00123301094268019	0.0199980999202878	4
2L	11581937	11626883	FBgn0015400	kek2	2L	11624574	11624578	2L_11624574_11624578	148.842174984532	1.33975685786601	0.273083829062319	4.90602780276772	9.29393564021699e-07	0.000173461240294373	4
2L	11610510	11611772	FBgn0032368	spag4	2L	11611234	11611238	2L_11611234_11611238	64.4469870451239	1.47744055101391	0.506526323672185	2.91680902248643	0.00353632224747912	0.0384506157084045	4
2L	11610510	11611772	FBgn0032368	spag4	2L	11611448	11611452	2L_11611448_11611452	57.6891914520234	2.13487856609515	0.514743302567988	4.14746254190102	3.36180450073935e-05	0.00195465542216275	4
2L	11610510	11611772	FBgn0032368	spag4	2L	11611700	11611704	2L_11611700_11611704	69.9307053628193	2.29337043773466	0.460751895199288	4.97745199017078	6.44267551169736e-07	0.000131655721380321	4
2L	11792412	11794086	FBgn0032377	CG14937	2L	11792998	11793002	2L_11792998_11793002	23.2095410391682	1.95902430550906	0.696333604312691	2.81334161295101	0.00490295333288362	0.0470318549385791	4
2L	11792412	11794086	FBgn0032377	CG14937	2L	11793230	11793234	2L_11793230_11793234	23.5788077826995	2.06598099307157	0.702948381782545	2.93902233309454	0.00329249348467401	0.0366888844361403	4
2L	11792412	11794086	FBgn0032377	CG14937	2L	11793469	11793473	2L_11793469_11793473	141.055567744538	-0.907392259011138	0.305736409996339	-2.9678907364092	0.00299850899556768	0.0346222129303659	4
2L	11792412	11794086	FBgn0032377	CG14937	2L	11793893	11793897	2L_11793893_11793897	162.151244248095	-1.19711056972999	0.336661817725259	-3.55582518332068	0.000376794572325971	0.00942899999777997	4
2L	11814156	11928572	FBgn0264815	Pde1c	2L	11852144	11852148	2L_11852144_11852148	150.303407819485	-0.711658850068528	0.246145887810772	-2.89120755336618	0.00383764579047455	0.0404041462868491	4
2L	11814156	11928572	FBgn0264815	Pde1c	2L	11861859	11861863	2L_11861859_11861863	122.267163492673	-0.761003736712984	0.267354076872002	-2.84642652775899	0.00442129306285817	0.0440730596438065	4
2L	11814156	11928572	FBgn0264815	Pde1c	2L	11862483	11862487	2L_11862483_11862487	56.2231398055377	-1.97331989282325	0.418302264268041	-4.71744970416604	2.38819414497203e-06	0.000332831107135619	4
2L	11814156	11928572	FBgn0264815	Pde1c	2L	11862893	11862897	2L_11862893_11862897	48.2703455902275	-1.44705485599404	0.419277349439799	-3.45130701176074	0.00055787857266497	0.0120779497616293	4
2L	11814156	11928572	FBgn0264815	Pde1c	2L	11880044	11880048	2L_11880044_11880048	181.196179713072	-1.31386403967848	0.340445463772357	-3.85924965813913	0.000113735700418123	0.00437185914851805	4
2L	11849958	11852881	FBgn0032382	Mal-B2	2L	11852144	11852148	2L_11852144_11852148	150.303407819485	-0.711658850068528	0.246145887810772	-2.89120755336618	0.00383764579047455	0.0404041462868491	4
2L	11999654	12001244	FBgn0032393	CG12264	2L	11999861	11999865	2L_11999861_11999865	69.4778907205293	-1.62101992173297	0.378916523863327	-4.27803967271077	1.88546422564732e-05	0.00132829693400022	4
2L	11999654	12001244	FBgn0032393	CG12264	2L	12000145	12000149	2L_12000145_12000149	70.1934397195205	-1.58561125804286	0.378389923241298	-4.19041618355075	2.78443258269222e-05	0.00173254052163032	4
2L	12035984	12038511	FBgn0032397	Tom70	2L	12037400	12037404	2L_12037400_12037404	174.96201345421	-0.964895867286475	0.298169245005464	-3.23606771472623	0.00121188631658613	0.0197858683967667	4
2L	12035984	12038511	FBgn0032397	Tom70	2L	12037965	12037969	2L_12037965_12037969	231.596986142376	-0.753636374468474	0.260651523956952	-2.89135610269035	0.00383583208785495	0.0403978089542278	4
2L	12056326	12058251	FBgn0032404	RpL7-like	2L	12056489	12056493	2L_12056489_12056493	24.0187776425794	3.80964805885042	1.24877428194733	3.05070989523396	0.00228301045016264	0.0292194258851363	4
2L	12056326	12058251	FBgn0032404	RpL7-like	2L	12056807	12056811	2L_12056807_12056811	33.1400130151636	-1.57016851237651	0.379305506385514	-4.13958797313276	3.47930158646997e-05	0.00199858614623472	4
2L	12056348	12058251	FBgn0085193	CG34164	2L	12056489	12056493	2L_12056489_12056493	24.0187776425794	3.80964805885042	1.24877428194733	3.05070989523396	0.00228301045016264	0.0292194258851363	4
2L	12056348	12058251	FBgn0085193	CG34164	2L	12056807	12056811	2L_12056807_12056811	33.1400130151636	-1.57016851237651	0.379305506385514	-4.13958797313276	3.47930158646997e-05	0.00199858614623472	4
2L	12063457	12066775	FBgn0032405	CG14946	2L	12064240	12064244	2L_12064240_12064244	144.431909280655	-0.816787822480383	0.285547497324568	-2.86042717983264	0.00423070702071011	0.0429119496085947	4
2L	12063457	12066775	FBgn0032405	CG14946	2L	12064245	12064249	2L_12064245_12064249	120.343445578631	-0.834487640037633	0.297213283257751	-2.80770640830997	0.00498956927697153	0.0475511196228025	4
2L	12097838	12100839	FBgn0032409	Ced-12	2L	12100793	12100797	2L_12100793_12100797	271.516380156804	-0.984645515961007	0.315966294974759	-3.11629921172341	0.00183136348801239	0.0255077727810741	4
2L	12100765	12103285	FBgn0029137	Patsas	2L	12100793	12100797	2L_12100793_12100797	271.516380156804	-0.984645515961007	0.315966294974759	-3.11629921172341	0.00183136348801239	0.0255077727810741	4
2L	12100765	12103285	FBgn0029137	Patsas	2L	12101231	12101235	2L_12101231_12101235	278.875922639783	-0.939645981705756	0.283888008905195	-3.30991782755978	0.000933233641473592	0.0167774553684312	4
2L	12103751	12107170	FBgn0027081	Aats-thr	2L	12106507	12106511	2L_12106507_12106511	30.4522272425135	1.84549132530484	0.582209240930688	3.16980768349663	0.00152539862458772	0.0228063387018049	4
2L	12107221	12109116	FBgn0015797	Rab6	2L	12107714	12107718	2L_12107714_12107718	51.9450360203988	1.69910346638652	0.391288906714298	4.34232465380659	1.40982995179756e-05	0.00109333581999392	4
2L	12175004	12313438	FBgn0000114	aret	2L	12268349	12268353	2L_12268349_12268353	14.7571598785446	2.83028284751296	0.845548960561974	3.34727257618752	0.000816109210768362	0.0154154956235268	4
2L	12175004	12313438	FBgn0000114	aret	2L	12271945	12271949	2L_12271945_12271949	134.203721602279	-1.19322801710703	0.362980150657303	-3.28730927833456	0.00101149678511273	0.0176485073471061	4
2L	12175004	12313438	FBgn0000114	aret	2L	12272329	12272333	2L_12272329_12272333	160.28272343899	0.901672203076371	0.226733327469358	3.97679605878949	6.9850020729276e-05	0.00316874611964224	4
2L	12175004	12313438	FBgn0000114	aret	2L	12288385	12288389	2L_12288385_12288389	262.139778122436	-0.765407560617923	0.243271484703727	-3.14631022846796	0.00165344522728011	0.0239439523611951	4
2L	12175004	12313438	FBgn0000114	aret	2L	12289239	12289243	2L_12289239_12289243	38.766992414346	2.2075073244428	0.602923242532841	3.66134056330157	0.00025089897917164	0.00728078409797028	4
2L	12315777	12316122	FBgn0266820	CR45282	2L	12315914	12315918	2L_12315914_12315918	140.312013993674	-1.3142474137777	0.409515918417368	-3.20927064045957	0.00133072168975402	0.0209590537756075	4
2L	12315777	12316122	FBtr0345546	CR45282-RA	2L	12315914	12315918	2L_12315914_12315918	140.312013993674	-1.3142474137777	0.409515918417368	-3.20927064045957	0.00133072168975402	0.0209590537756075	4
2L	12344219	12397528	FBgn0262475	bru-2	2L	12384799	12384803	2L_12384799_12384803	202.594911301305	-0.826213193983116	0.294276185975685	-2.8076114662278	0.004991040363614	0.0475551404413189	4
2L	12344219	12397528	FBgn0262475	bru-2	2L	12391312	12391316	2L_12391312_12391316	86.0860814169523	1.53765828114488	0.45096199826143	3.4097291724645	0.0006502741868664	0.0133590129159702	4
2L	12344219	12397528	FBgn0262475	bru-2	2L	12396348	12396352	2L_12396348_12396352	52.5669825373205	4.07109129635079	0.943302172774122	4.31578704454615	1.59035242699542e-05	0.00118177326482045	4
2L	12426631	12427709	FBgn0032429	CG5446	2L	12427557	12427561	2L_12427557_12427561	145.249153605801	-0.634756968568619	0.224420045732447	-2.82843257827946	0.00467765528500559	0.0456906285148435	4
2L	12431075	12434665	FBgn0265298	SC35	2L	12431155	12431159	2L_12431155_12431159	268.997324612771	-0.708692045544868	0.232338441396905	-3.05025738006999	0.00228645331794082	0.0292422390508937	4
2L	12431075	12434665	FBgn0265298	SC35	2L	12432159	12432163	2L_12432159_12432163	24.7389099994064	2.0202791334699	0.608950975383183	3.31763838985336	0.000907819310257647	0.0164993562817881	4
2L	12431075	12434665	FBgn0265298	SC35	2L	12432390	12432394	2L_12432390_12432394	21.6043715134855	2.0060372781017	0.624309500323635	3.21320959726192	0.00131260462472972	0.0207715763433082	4
2L	12431075	12434665	FBgn0265298	SC35	2L	12434563	12434567	2L_12434563_12434567	478.366973333715	-0.76747028681196	0.269917027768019	-2.8433563201191	0.00446411319202985	0.0443455175764814	4
2L	12434452	12441279	FBgn0020443	Elf	2L	12434563	12434567	2L_12434563_12434567	478.366973333715	-0.76747028681196	0.269917027768019	-2.8433563201191	0.00446411319202985	0.0443455175764814	4
2L	12455540	12546611	FBgn0259176	bun	2L	12459577	12459581	2L_12459577_12459581	409.888182374933	-0.882182947455697	0.240285840907183	-3.67138964212404	0.000241235239373878	0.00710286656826615	4
2L	12455540	12546611	FBgn0259176	bun	2L	12471625	12471629	2L_12471625_12471629	14.3756912273406	2.33148358455638	0.812121631186988	2.87085517122443	0.00409363032390313	0.0420490624338164	4
2L	12455540	12546611	FBgn0259176	bun	2L	12533043	12533047	2L_12533043_12533047	155.174606802139	1.12768285556071	0.365743168235495	3.0832643053899	0.00204743223108679	0.0272966952638634	4
2L	12455540	12546611	FBgn0259176	bun	2L	12535221	12535225	2L_12535221_12535225	69.1053169307146	-3.57334006804077	1.27567841259892	-2.8011292130913	0.00509241243265292	0.0481439493815631	4
2L	12455540	12546611	FBgn0259176	bun	2L	12540051	12540055	2L_12540051_12540055	35.7032747829259	1.66829554559259	0.560458734488467	2.97666080111187	0.00291406220869909	0.0340238947117901	4
2L	12455540	12546611	FBgn0259176	bun	2L	12540495	12540499	2L_12540495_12540499	58.862421228584	1.56733678087046	0.438129519544907	3.57733663437807	0.000347113023417283	0.00894234928754555	4
2L	12455540	12546611	FBgn0259176	bun	2L	12542020	12542024	2L_12542020_12542024	29.7216794956637	1.80455759186436	0.64448066432077	2.8000182034417	0.00510997249127709	0.0482306548507673	4
2L	12610517	12646356	FBgn0032439	Ref2	2L	12639216	12639220	2L_12639216_12639220	148.868696964983	1.49920850211674	0.406186967123296	3.69093206691112	0.00022343381013053	0.00675145711731037	4
2L	12610517	12646356	FBgn0032439	Ref2	2L	12639485	12639489	2L_12639485_12639489	103.793137923763	1.69323657811282	0.44119530797365	3.83783904205516	0.000124121794257663	0.00462010734494032	4
2L	12657165	12686306	FBgn0004394	pdm2	2L	12664618	12664622	2L_12664618_12664622	16.6076627957176	-1.89304035564001	0.624017051245038	-3.03363562239689	0.00241626077034035	0.0302788267717719	4
2L	12657165	12686306	FBgn0004394	pdm2	2L	12664955	12664959	2L_12664955_12664959	23.192677960343	-2.49734242859254	0.644337609268646	-3.87582905711052	0.00010626226836591	0.00417237753490668	4
2L	12657165	12686306	FBgn0004394	pdm2	2L	12665114	12665118	2L_12665114_12665118	39.1066816901111	-2.0698658318432	0.426048636138477	-4.85828531362892	1.18406702715896e-06	0.000203622410462144	4
2L	12657165	12686306	FBgn0004394	pdm2	2L	12665835	12665839	2L_12665835_12665839	30.1717247646646	-2.35760890543326	0.455193144309196	-5.17935943216188	2.22649110614148e-07	6.23325666961487e-05	4
2L	12657165	12686306	FBgn0004394	pdm2	2L	12668832	12668836	2L_12668832_12668836	4.23353045120691	4.21612636531956	1.46779715733972	2.87241758456665	0.00407344312753923	0.0419166936340721	4
2L	12667248	12669714	FBgn0032442	CG15485	2L	12668832	12668836	2L_12668832_12668836	4.23353045120691	4.21612636531956	1.46779715733972	2.87241758456665	0.00407344312753923	0.0419166936340721	4
2L	12692993	12693939	FBgn0032445	CG6153	2L	12693268	12693272	2L_12693268_12693272	127.625449148553	-0.91320857825384	0.313993561689755	-2.90836720772048	0.00363321441521287	0.0390348332021482	4
2L	12704725	12706683	FBgn0032451	spict	2L	12706418	12706422	2L_12706418_12706422	191.949404918993	-0.765478613690595	0.236771848375553	-3.23297984512263	0.00122506205380227	0.0199153279381529	4
2L	12706799	12707711	FBgn0032452	CG15484	2L	12707045	12707049	2L_12707045_12707049	192.049657140099	-0.754662285534416	0.229337312832164	-3.29062147024763	0.000999663314878047	0.0175024697970053	4
2L	12713276	12721843	FBgn0032455	Pih1D1	2L	12720244	12720248	2L_12720244_12720248	124.344515702223	2.75289678781696	0.51558614978737	5.33935364429836	9.32785351651752e-08	3.12744216846389e-05	4
2L	12719045	12766546	FBgn0032456	MRP	2L	12720244	12720248	2L_12720244_12720248	124.344515702223	2.75289678781696	0.51558614978737	5.33935364429836	9.32785351651752e-08	3.12744216846389e-05	4
2L	12719045	12766546	FBgn0032456	MRP	2L	12738945	12738949	2L_12738945_12738949	25.9365249740548	1.85019488824243	0.554193475189586	3.33853603673246	0.00084221105187636	0.0157215771508245	4
2L	12719045	12766546	FBgn0032456	MRP	2L	12739161	12739165	2L_12739161_12739165	25.7377667612324	1.72577156063475	0.564741373862429	3.05586174576107	0.00224414708819125	0.0289351417936635	4
2L	12993757	13000635	FBgn0032465	CG12404	2L	13000283	13000287	2L_13000283_13000287	118.604871727549	1.40558655705784	0.362238457932077	3.88027976124336	0.000104336384854628	0.00412714714000999	4
2L	13013276	13019434	FBgn0032467	CG9934	2L	13018636	13018640	2L_13018636_13018640	343.244572236824	-1.32105415318828	0.357361936289915	-3.69668400306786	0.000218433954800244	0.0066515292392585	4
2L	13013276	13019434	FBgn0032467	CG9934	2L	13018998	13019002	2L_13018998_13019002	326.922217049429	-1.1302749042347	0.339370943093762	-3.33049993594301	0.000866901835533652	0.0160169446790105	4
2L	13163209	13166072	FBgn0032474	DnaJ-H	2L	13165755	13165759	2L_13165755_13165759	101.515051420951	1.43068945059852	0.407557182694262	3.51040175795842	0.000447430108559683	0.0105350692939221	4
2L	13165564	13169551	FBgn0024291	Sir2	2L	13165755	13165759	2L_13165755_13165759	101.515051420951	1.43068945059852	0.407557182694262	3.51040175795842	0.000447430108559683	0.0105350692939221	4
2L	13169649	13176785	FBgn0032475	Sfmbt	2L	13175326	13175330	2L_13175326_13175330	95.5331625040859	2.54267195150772	0.447977048160969	5.67589782098408	1.37963115943129e-08	6.89713955098991e-06	4
2L	13174227	13175365	FBgn0267989	CR46256	2L	13175326	13175330	2L_13175326_13175330	95.5331625040859	2.54267195150772	0.447977048160969	5.67589782098408	1.37963115943129e-08	6.89713955098991e-06	4
2L	13174227	13175365	FBtr0347587	CR46256-RA	2L	13175326	13175330	2L_13175326_13175330	95.5331625040859	2.54267195150772	0.447977048160969	5.67589782098408	1.37963115943129e-08	6.89713955098991e-06	4
2L	13177150	13178978	FBgn0032476	CG5439	2L	13177654	13177658	2L_13177654_13177658	49.9682786452067	1.6416281154823	0.459951907521323	3.56912992127595	0.000358168781784779	0.00911671639390744	4
2L	13203762	13210828	FBgn0032482	Pect	2L	13204947	13204951	2L_13204947_13204951	222.39896001599	2.89364019263106	0.491215049555735	5.89078082043318	3.84375083534289e-09	2.45263060780411e-06	4
2L	13210773	13211814	FBgn0032483	CG15482	2L	13211726	13211730	2L_13211726_13211730	30.0888426868126	2.49539529447767	0.685234827675247	3.64166442465226	0.000270881027815682	0.00763508824022084	4
2L	13211925	13212116	FBgn0004191	snRNA:U2:34ABa	2L	13212088	13212092	2L_13212088_13212092	493.165370385098	-2.39742261447387	0.445696075476437	-5.37905255708409	7.48788488713248e-08	2.67897622127221e-05	4
2L	13215839	13216030	FBgn0004192	snRNA:U2:34ABb	2L	13215862	13215866	2L_13215862_13215866	26.1948747067793	3.32533101497293	0.910780478942242	3.65107848911615	0.000261141411531764	0.00746293971118217	4
2L	13216290	13219923	FBgn0032485	CG9426	2L	13219523	13219527	2L_13219523_13219527	305.851918861514	-0.624756453330352	0.202253086841991	-3.08898352596438	0.00200842575580259	0.0269790134498794	4
2L	13221397	13222429	FBgn0032487	Ski6	2L	13222202	13222206	2L_13222202_13222206	263.140368327174	-0.663507250103863	0.220175528410023	-3.01353767557783	0.00258220976879023	0.0315613280553722	4
2L	13283912	13286462	FBgn0028406	Drep4	2L	13286403	13286407	2L_13286403_13286407	26.048204734434	1.44957424351742	0.512437501212517	2.82878251511154	0.00467254399911324	0.0456606161634188	4
2L	13284927	13286538	FBgn0264892	CR44083	2L	13286403	13286407	2L_13286403_13286407	26.048204734434	1.44957424351742	0.512437501212517	2.82878251511154	0.00467254399911324	0.0456606161634188	4
2L	13284927	13286538	FBtr0334864	CR44083-RA	2L	13286403	13286407	2L_13286403_13286407	26.048204734434	1.44957424351742	0.512437501212517	2.82878251511154	0.00467254399911324	0.0456606161634188	4
2L	13289997	13301668	FBgn0051729	CG31729	2L	13291193	13291197	2L_13291193_13291197	6.78592894806063	4.14712533729426	1.4273128841312	2.90554746853462	0.00366611236387424	0.0392486038773562	4
2L	13289997	13301668	FBgn0051729	CG31729	2L	13293271	13293275	2L_13293271_13293275	117.386356520267	-0.819061506681786	0.292053374584778	-2.80449252759456	0.00503958557562436	0.0478533803505293	4
2L	13289997	13301668	FBgn0051729	CG31729	2L	13297505	13297509	2L_13297505_13297509	86.4299812493458	3.18550792353427	0.661026059894644	4.81903531010863	1.44254024305778e-06	0.000229624314582033	4
2L	13289997	13301668	FBgn0051729	CG31729	2L	13299762	13299766	2L_13299762_13299766	40.2838011924785	1.58705279382278	0.520699402053506	3.04792513216617	0.00230427328602051	0.0293816601106581	4
2L	13293009	13293415	FBgn0040973	CG16824	2L	13293271	13293275	2L_13293271_13293275	117.386356520267	-0.819061506681786	0.292053374584778	-2.80449252759456	0.00503958557562436	0.0478533803505293	4
2L	13301814	13331121	FBgn0264308	CG43778	2L	13321302	13321306	2L_13321302_13321306	64.0136105491138	3.31311638746131	0.891668563066974	3.7156366442544	0.000202692689098669	0.00632968119065276	4
2L	13301814	13331121	FBgn0264308	CG43778	2L	13322611	13322615	2L_13322611_13322615	51.2875888861272	2.63107094775228	0.69113371716636	3.80689131842625	0.000140724549348549	0.00500757151953391	4
2L	13349823	13355073	FBgn0032506	CG9395	2L	13352427	13352431	2L_13352427_13352431	48.7386993698342	2.40263920698425	0.847333616328499	2.83552919497623	0.00457498333694268	0.0450705217393679	4
2L	13349823	13355073	FBgn0032506	CG9395	2L	13353386	13353390	2L_13353386_13353390	69.1899172049554	2.17775464095277	0.603435478024868	3.60892708542905	0.000307466005940524	0.00825686318375075	4
2L	13369204	13370329	FBgn0051855	CG31855	2L	13370191	13370195	2L_13370191_13370195	57.7797381116845	3.09107795378037	0.895970232111449	3.44997840664406	0.000560631395257774	0.0121250430249849	4
2L	13369204	13370329	FBgn0051855	CG31855	2L	13370257	13370261	2L_13370257_13370261	149.689172693187	-0.949066234505685	0.322173964327643	-2.94581915235245	0.00322100663590242	0.0362020973163626	4
2L	13370103	13371110	FBgn0032511	ND-B22	2L	13370191	13370195	2L_13370191_13370195	57.7797381116845	3.09107795378037	0.895970232111449	3.44997840664406	0.000560631395257774	0.0121250430249849	4
2L	13370103	13371110	FBgn0032511	ND-B22	2L	13370257	13370261	2L_13370257_13370261	149.689172693187	-0.949066234505685	0.322173964327643	-2.94581915235245	0.00322100663590242	0.0362020973163626	4
2L	13370103	13371110	FBgn0032511	ND-B22	2L	13370698	13370702	2L_13370698_13370702	155.843290440043	-1.13689756485684	0.319669092528789	-3.55648259849974	0.000375853363872271	0.00941175652352202	4
2L	13378902	13382382	FBgn0025724	beta'COP	2L	13379066	13379070	2L_13379066_13379070	422.215330590881	-1.02378924428329	0.308900795945003	-3.31429785135795	0.000918735841910906	0.0166235027676557	4
2L	13385848	13387312	FBgn0032516	CG9293	2L	13386169	13386173	2L_13386169_13386173	38.1172631109265	1.67312755979964	0.53554000737288	3.12418780439441	0.00178296616255282	0.0251037645394146	4
2L	13415431	13500427	FBgn0263354	CG42784	2L	13417535	13417539	2L_13417535_13417539	20.9277636248403	2.4866667713408	0.784482916180942	3.16981634660257	0.00152535314865967	0.0228063387018049	4
2L	13415431	13500427	FBgn0263354	CG42784	2L	13418058	13418062	2L_13418058_13418062	253.17598164921	-0.944605037366302	0.337211155050541	-2.80122713385542	0.00509086736500803	0.0481334975995759	4
2L	13415431	13500427	FBgn0263354	CG42784	2L	13420067	13420071	2L_13420067_13420071	16.8516523598141	3.5886673895807	1.09064476270951	3.29040904268895	0.0010004183918157	0.0175129518492878	4
2L	13415431	13500427	FBgn0263354	CG42784	2L	13426193	13426197	2L_13426193_13426197	71.7429339840978	2.07432345887743	0.599689071499307	3.45899826670399	0.000542188393778806	0.0118667358535579	4
2L	13415431	13500427	FBgn0263354	CG42784	2L	13426458	13426462	2L_13426458_13426462	48.547276903091	2.23667907687025	0.627690212436612	3.56334865918612	0.00036615383080762	0.00925132985277937	4
2L	13415431	13500427	FBgn0263354	CG42784	2L	13427384	13427388	2L_13427384_13427388	83.3902021534256	1.9725202837248	0.707299094694599	2.78880645899385	0.00529026693076624	0.0492352052226437	4
2L	13415431	13500427	FBgn0263354	CG42784	2L	13427579	13427583	2L_13427579_13427583	45.8960731800473	2.10852682367325	0.742310141001738	2.84049308666027	0.0045043849287142	0.0446175460222371	4
2L	13415431	13500427	FBgn0263354	CG42784	2L	13445075	13445079	2L_13445075_13445079	6.07327581109141	4.06311360082393	1.43606530172659	2.82933763244527	0.00466444615562442	0.0456093434680958	4
2L	13415431	13500427	FBgn0263354	CG42784	2L	13449157	13449161	2L_13449157_13449161	11.5069831485435	2.24700379115543	0.788188895673423	2.85084426270127	0.00436033202035538	0.0436944287070664	4
2L	13415431	13500427	FBgn0263354	CG42784	2L	13458122	13458126	2L_13458122_13458126	17.8559510339021	4.38827450477854	1.38835285833864	3.16077752022618	0.00157348632281246	0.0232367803812039	4
2L	13415431	13500427	FBgn0263354	CG42784	2L	13458327	13458331	2L_13458327_13458331	55.6190777001849	3.15132680075499	0.839923106117997	3.75192297699723	0.000175483382137974	0.00579110669733768	4
2L	13415431	13500427	FBgn0263354	CG42784	2L	13459601	13459605	2L_13459601_13459605	39.5159644686419	3.21626160917748	0.766117807472634	4.1981292926576	2.69128969858199e-05	0.00168773689209611	4
2L	13415431	13500427	FBgn0263354	CG42784	2L	13460133	13460137	2L_13460133_13460137	19.4451135306034	3.90037693518422	1.38932944027457	2.80738090053961	0.0049946145124354	0.0475769321413159	4
2L	13415431	13500427	FBgn0263354	CG42784	2L	13463975	13463979	2L_13463975_13463979	58.2996210491833	2.62979830021115	0.847753941632484	3.10207734940997	0.00192167739567238	0.0262931346616505	4
2L	13415431	13500427	FBgn0263354	CG42784	2L	13466377	13466381	2L_13466377_13466381	125.105564048147	1.77804132063512	0.430835281938415	4.12696312297207	3.67585311983956e-05	0.00206674448906409	4
2L	13415431	13500427	FBgn0263354	CG42784	2L	13472066	13472070	2L_13472066_13472070	36.9203115608677	3.12552138303676	0.833439713963873	3.75014692805032	0.000176730986548602	0.00581402891661734	4
2L	13415431	13500427	FBgn0263354	CG42784	2L	13475214	13475218	2L_13475214_13475218	24.8025116777986	3.56468539588489	0.92342462818769	3.86028841669615	0.000113253269553862	0.00436049424482892	4
2L	13415431	13500427	FBgn0263354	CG42784	2L	13479196	13479200	2L_13479196_13479200	39.8108709309124	1.48722458201982	0.528701802513705	2.81297429845866	0.00490855743165145	0.047059410226218	4
2L	13415431	13500427	FBgn0263354	CG42784	2L	13483818	13483822	2L_13483818_13483822	12.1785953664909	5.30695330047921	1.3968132322083	3.79932920028912	0.000145088263270528	0.00510920351809386	4
2L	13415431	13500427	FBgn0263354	CG42784	2L	13486374	13486378	2L_13486374_13486378	101.19828491322	1.61789923146494	0.579596517543012	2.79142331345163	0.00524767910931736	0.0489935781848548	4
2L	13415431	13500427	FBgn0263354	CG42784	2L	13486654	13486658	2L_13486654_13486658	108.474971175165	1.79336673783663	0.559266277155464	3.20664200773564	0.00134294003519281	0.0210773301186528	4
2L	13415431	13500427	FBgn0263354	CG42784	2L	13491966	13491970	2L_13491966_13491970	411.807254820025	-0.952999339836876	0.278138691845806	-3.42634580436295	0.000611760995899207	0.0128218486775742	4
2L	13415431	13500427	FBgn0263354	CG42784	2L	13492383	13492387	2L_13492383_13492387	335.895547317102	-1.11094316272063	0.264674407118777	-4.19739548985586	2.70002187803406e-05	0.00169109813254642	4
2L	13415431	13500427	FBgn0263354	CG42784	2L	13493738	13493742	2L_13493738_13493742	191.563622453135	1.32758758857628	0.296301606427732	4.48052781279833	7.44586758531384e-06	0.000717259623862359	4
2L	13415431	13500427	FBgn0263354	CG42784	2L	13498026	13498030	2L_13498026_13498030	8.52877154071882	3.06994641631692	1.03762363059834	2.95863194108894	0.00309007927722129	0.035254229814142	4
2L	13415431	13500427	FBgn0263354	CG42784	2L	13498896	13498900	2L_13498896_13498900	133.910628537229	1.60023720471773	0.573952104177119	2.78810234002366	0.00530177924369312	0.0492931874246426	4
2L	13415431	13420645	FBgn0264432	CG43850	2L	13417535	13417539	2L_13417535_13417539	20.9277636248403	2.4866667713408	0.784482916180942	3.16981634660257	0.00152535314865967	0.0228063387018049	4
2L	13415431	13420645	FBgn0264432	CG43850	2L	13418058	13418062	2L_13418058_13418062	253.17598164921	-0.944605037366302	0.337211155050541	-2.80122713385542	0.00509086736500803	0.0481334975995759	4
2L	13415431	13420645	FBgn0264432	CG43850	2L	13420067	13420071	2L_13420067_13420071	16.8516523598141	3.5886673895807	1.09064476270951	3.29040904268895	0.0010004183918157	0.0175129518492878	4
2L	13444103	13445651	FBgn0032524	CG9267	2L	13445075	13445079	2L_13445075_13445079	6.07327581109141	4.06311360082393	1.43606530172659	2.82933763244527	0.00466444615562442	0.0456093434680958	4
2L	13447538	13449497	FBgn0032525	Hsp60D	2L	13449157	13449161	2L_13449157_13449161	11.5069831485435	2.24700379115543	0.788188895673423	2.85084426270127	0.00436033202035538	0.0436944287070664	4
2L	13458290	13458605	FBgn0267244	CR45684	2L	13458327	13458331	2L_13458327_13458331	55.6190777001849	3.15132680075499	0.839923106117997	3.75192297699723	0.000175483382137974	0.00579110669733768	4
2L	13458290	13458605	FBtr0346425	CR45684-RA	2L	13458327	13458331	2L_13458327_13458331	55.6190777001849	3.15132680075499	0.839923106117997	3.75192297699723	0.000175483382137974	0.00579110669733768	4
2L	13459681	13460183	FBgn0261992	CG42810	2L	13460133	13460137	2L_13460133_13460137	19.4451135306034	3.90037693518422	1.38932944027457	2.80738090053961	0.0049946145124354	0.0475769321413159	4
2L	13500624	13549328	FBgn0023407	B4	2L	13504396	13504400	2L_13504396_13504400	336.567016197499	-0.738576893030175	0.256286134154412	-2.88184491707688	0.00395354266214609	0.0411250331806639	4
2L	13500624	13549328	FBgn0023407	B4	2L	13505699	13505703	2L_13505699_13505703	13.8872251977945	1.76271584930922	0.624120439175877	2.82432001688137	0.00473810509349698	0.0460490649960646	4
2L	13500624	13549328	FBgn0023407	B4	2L	13506628	13506632	2L_13506628_13506632	157.538026966982	4.01192353732039	0.755356858091615	5.31129557419573	1.08848623311667e-07	3.56410813117604e-05	4
2L	13500624	13549328	FBgn0023407	B4	2L	13515303	13515307	2L_13515303_13515307	42.3429576913715	1.50074589123546	0.507242813788057	2.95863411061063	0.00309005752499834	0.035254229814142	4
2L	13500624	13549328	FBgn0023407	B4	2L	13537628	13537632	2L_13537628_13537632	531.253167398205	-1.24724450404733	0.412465713283582	-3.02387438247459	0.00249560037053944	0.0309024852805881	4
2L	13500624	13549328	FBgn0023407	B4	2L	13538060	13538064	2L_13538060_13538064	467.318198727052	-1.24602121944094	0.430139969069196	-2.89678083656646	0.0037701303313965	0.0399562162986797	4
2L	13500624	13549328	FBgn0023407	B4	2L	13543382	13543386	2L_13543382_13543386	20.8347350151982	2.07614623918855	0.672629856229923	3.08661029533435	0.00202452823440215	0.0271302288682072	4
2L	13542268	13543633	FBgn0028941	CG16853	2L	13543382	13543386	2L_13543382_13543386	20.8347350151982	2.07614623918855	0.672629856229923	3.08661029533435	0.00202452823440215	0.0271302288682072	4
2L	13550139	13639411	FBgn0259984	kuz	2L	13577031	13577035	2L_13577031_13577035	57.3491185198065	2.23994788758605	0.590041445894452	3.79625516677134	0.000146898299797273	0.00515566907957778	4
2L	13550139	13639411	FBgn0259984	kuz	2L	13578974	13578978	2L_13578974_13578978	17.2085424698579	2.08660300428972	0.617448689080373	3.37939498648463	0.000726455545878073	0.0143427033344732	4
2L	13550139	13639411	FBgn0259984	kuz	2L	13613579	13613583	2L_13613579_13613583	115.57126286402	-1.87030865813854	0.318518301426124	-5.87190327765931	4.30820089565118e-09	2.70278663864512e-06	4
2L	13639447	13642602	FBgn0028546	ics	2L	13640434	13640438	2L_13640434_13640438	28.9026877005423	2.60993334919494	0.445285312854235	5.86126080032941	4.59365836799326e-09	2.84993873602312e-06	4
2L	13639447	13642602	FBgn0028546	ics	2L	13641086	13641090	2L_13641086_13641090	44.6785342386348	1.76905007143407	0.43796035681039	4.03929269835708	5.36126279758811e-05	0.00264539754348406	4
2L	13676860	13717320	FBgn0051814	CG31814	2L	13686923	13686927	2L_13686923_13686927	32.1292845918073	0.984719807690079	0.322810754900851	3.05045539140271	0.00228494620496241	0.0292313101437605	4
2L	13676860	13717320	FBgn0051814	CG31814	2L	13689491	13689495	2L_13689491_13689495	125.882410140616	0.946269058435329	0.310493941726176	3.04762486886086	0.00230657672272189	0.0294038971402956	4
2L	13676860	13717320	FBgn0051814	CG31814	2L	13689880	13689884	2L_13689880_13689884	88.0885608582459	1.01943188355069	0.311457973135053	3.27309612044719	0.00106376295669633	0.0181810215922479	4
2L	13676860	13717320	FBgn0051814	CG31814	2L	13694502	13694506	2L_13694502_13694506	23.3401613575389	1.7113559806876	0.479120949327106	3.57186631703557	0.000354446336374672	0.00905823393750005	4
2L	13676860	13717320	FBgn0051814	CG31814	2L	13709971	13709975	2L_13709971_13709975	6.5355619711741	4.23833796428878	1.49039050970084	2.84377680661663	0.00445822655031504	0.0443204592211997	4
2L	13708215	13710583	FBgn0028848	CG7311	2L	13709971	13709975	2L_13709971_13709975	6.5355619711741	4.23833796428878	1.49039050970084	2.84377680661663	0.00445822655031504	0.0443204592211997	4
2L	13774340	13780165	FBgn0028540	CG9008	2L	13777131	13777135	2L_13777131_13777135	94.1790620994474	1.29912622335229	0.337304881839233	3.85148953750241	0.000117401546724956	0.00445737789716024	4
2L	13780689	13782611	FBgn0024846	p38b	2L	13781686	13781690	2L_13781686_13781690	36.2687786364404	1.5907959205429	0.532873322950337	2.98531724526049	0.00283284356664281	0.0334086396235211	4
2L	13784084	13790562	FBgn0028539	CG31731	2L	13790154	13790158	2L_13790154_13790158	61.6947763282825	1.59324563661203	0.380605707732289	4.18607920019079	2.83814352456742e-05	0.00175163801862803	4
2L	13790959	13793264	FBgn0028931	CG16863	2L	13791389	13791393	2L_13791389_13791393	60.3076244256453	-1.64687034943396	0.4258372899064	-3.86736997550389	0.000110015453460999	0.00427329709769329	4
2L	13811522	13813316	FBgn0028919	CG16865	2L	13811689	13811693	2L_13811689_13811693	183.397768935196	-0.669093956292826	0.204742044717382	-3.26798512350707	0.00108316058839598	0.0183963166376949	4
2L	13833337	13834306	FBgn0026373	RpII33	2L	13833623	13833627	2L_13833623_13833627	101.580744504314	-0.931838817764747	0.288339144882479	-3.23174579068875	0.00123036458806375	0.019969274993318	4
2L	13834250	13835072	FBgn0260407	mRpS23	2L	13834527	13834531	2L_13834527_13834531	54.4996724850417	2.48934701708239	0.723959999444538	3.43851458504939	0.000584915028007949	0.0124597359784912	4
2L	13835564	13898712	FBgn0028509	CenG1A	2L	13893883	13893887	2L_13893883_13893887	38.8944888506619	6.63418651222415	1.35157317472578	4.90849229348618	9.1779235130034e-07	0.000171868895939535	4
2L	14390628	14409549	FBgn0004858	elB	2L	14405267	14405271	2L_14405267_14405271	6.58305993775928	4.61437374799225	1.48204364309009	3.11352082612844	0.00184869462223798	0.0256550336736336	4
2L	14390628	14409549	FBgn0004858	elB	2L	14405423	14405427	2L_14405423_14405427	19.8165054722302	3.99277389130496	0.968550649677322	4.12242136499023	3.74910610346999e-05	0.00209513500450488	4
2L	14390628	14409549	FBgn0004858	elB	2L	14405549	14405553	2L_14405549_14405553	9.71561870382229	5.15823751091422	1.36794826664207	3.77078405426561	0.000162735450190397	0.00551480868100963	4
2L	14490859	14494019	FBgn0005771	noc	2L	14492148	14492152	2L_14492148_14492152	365.273937544564	-0.835262596313783	0.237063521038709	-3.52337041419964	0.000426095403154439	0.0101891211999029	4
2L	15005733	15006607	FBgn0040228	dyn-p25	2L	15006225	15006229	2L_15006225_15006229	37.9885760667098	1.46466499944545	0.464254867740638	3.15487268140762	0.0016056815890476	0.0235308163448287	4
2L	15008489	15009724	FBgn0261882	l(2)35Bc	2L	15008845	15008849	2L_15008845_15008849	68.2826512375528	1.0991128531699	0.387407220211503	2.83709955784986	0.00455254139196194	0.0449171382349577	4
2L	15016331	15034704	FBgn0260446	GABA-B-R1	2L	15021886	15021890	2L_15021886_15021890	502.535508366404	-1.13564209783268	0.300736580892325	-3.7762020651531	0.000159237825994763	0.00544145641455965	4
2L	15016331	15034704	FBgn0260446	GABA-B-R1	2L	15022338	15022342	2L_15022338_15022342	335.938874926756	-1.06858142352226	0.324123265589383	-3.29683653402405	0.000977803928887244	0.0172597968200562	4
2L	15016331	15034704	FBgn0260446	GABA-B-R1	2L	15026433	15026437	2L_15026433_15026437	322.646508560699	-1.88257045128242	0.350901653838292	-5.36495177691574	8.09708491194797e-08	2.84244485340792e-05	4
2L	15016331	15034704	FBgn0260446	GABA-B-R1	2L	15030511	15030515	2L_15030511_15030515	85.3186656432278	1.33396689666496	0.266018484136484	5.01456468709353	5.31536683096624e-07	0.000115243636305035	4
2L	15016331	15034704	FBgn0260446	GABA-B-R1	2L	15030729	15030733	2L_15030729_15030733	242.483370862259	0.590368444004817	0.211585582978831	2.79021110839996	0.00526736840353832	0.0491037127673368	4
2L	15016331	15034704	FBgn0260446	GABA-B-R1	2L	15031746	15031750	2L_15031746_15031750	72.19971974999	1.03520435976662	0.354833966391179	2.91743310341768	0.00352925344433707	0.0384005201208628	4
2L	15030928	15031750	FBgn0051832	CG31832	2L	15031746	15031750	2L_15031746_15031750	72.19971974999	1.03520435976662	0.354833966391179	2.91743310341768	0.00352925344433707	0.0384005201208628	4
2L	15039488	15043334	FBgn0004837	Su(H)	2L	15041277	15041281	2L_15041277_15041281	211.606044836895	-0.876072235870829	0.286596462087923	-3.05681455203053	0.00223702629501243	0.0288822314068744	4
2L	15039488	15043334	FBgn0004837	Su(H)	2L	15042511	15042515	2L_15042511_15042515	73.7802084095774	-0.911778442739304	0.307137076404886	-2.96863684909647	0.00299123874686091	0.0345652612132384	4
2L	15058919	15060757	FBgn0010422	TfIIS	2L	15060356	15060360	2L_15060356_15060360	4.27668698520588	4.51704640989794	1.43796184071872	3.14128392144275	0.00168208879134445	0.0242131486812162	4
2L	15061656	15074311	FBgn0283442	vas	2L	15066726	15066730	2L_15066726_15066730	96.1866414274755	3.17346128296876	0.836512487646499	3.79368070391536	0.000148430519890483	0.00518377331175922	4
2L	15061656	15072133	FBgn0283440	solo	2L	15066726	15066730	2L_15066726_15066730	96.1866414274755	3.17346128296876	0.836512487646499	3.79368070391536	0.000148430519890483	0.00518377331175922	4
2L	15062931	15070316	FBgn0024183	vig	2L	15066726	15066730	2L_15066726_15066730	96.1866414274755	3.17346128296876	0.836512487646499	3.79368070391536	0.000148430519890483	0.00518377331175922	4
2L	15074776	15096915	FBgn0028879	CG15270	2L	15075142	15075146	2L_15075142_15075146	183.277852052338	3.32015118093287	0.451701155162186	7.35032696505004	1.97722590283156e-13	5.98423451053346e-10	4
2L	15074776	15096915	FBgn0028879	CG15270	2L	15075606	15075610	2L_15075606_15075610	205.177169960022	6.62939361762378	0.872753328804519	7.59595340266945	3.05534465961657e-14	1.10370383448443e-10	4
2L	15074776	15096915	FBgn0028879	CG15270	2L	15094355	15094359	2L_15094355_15094359	109.703214883169	1.8919401379335	0.679757822234767	2.78325614806986	0.00538163000017931	0.0497259592495631	4
2L	15074776	15096915	FBgn0028879	CG15270	2L	15094569	15094573	2L_15094569_15094573	48.7090966285499	2.02986074795624	0.685580309561356	2.96079207592028	0.00306849017868119	0.0351044868901614	4
2L	15128559	15128971	FBgn0265917	CR44706	2L	15128786	15128790	2L_15128786_15128790	25.5457818086009	1.92107488031823	0.467109281194905	4.11268831011869	3.91078236926398e-05	0.00214663627479035	4
2L	15161882	15200459	FBgn0028888	CG4168	2L	15196392	15196396	2L_15196392_15196396	40.7500753769833	2.77992495915619	0.625208482638898	4.44639674020832	8.7322611531615e-06	0.000796310396453632	4
2L	15254819	15256304	FBgn0283467	Pol32	2L	15256227	15256231	2L_15256227_15256231	141.845488941402	-0.904803073589791	0.274042910009052	-3.30168393540963	0.000961062987140498	0.0170857591713682	4
2L	15499127	15505018	FBgn0002524	lace	2L	15502905	15502909	2L_15502905_15502909	229.786466756081	-0.979703797400001	0.335292861613497	-2.92193455203749	0.00347864630232623	0.0380625324340758	4
2L	15552723	15583978	FBgn0028370	kek3	2L	15570239	15570243	2L_15570239_15570243	99.2548465777092	1.10654326638949	0.361161032136616	3.06385010543142	0.00218508362813361	0.0284378304923122	4
2L	15552723	15583978	FBgn0028370	kek3	2L	15571481	15571485	2L_15571481_15571485	173.049731050009	0.822991728660011	0.259145808500142	3.17578637842241	0.00149430946368837	0.0225193345605619	4
2L	15552723	15583978	FBgn0028370	kek3	2L	15572532	15572536	2L_15572532_15572536	101.624957506235	2.27053222862203	0.768293307109085	2.95529351565684	0.00312371714676753	0.0354819037642631	4
2L	15552723	15583978	FBgn0028370	kek3	2L	15579447	15579451	2L_15579447_15579451	64.1500371251689	1.24419399475416	0.427953108068264	2.90731384186067	0.00364547251137934	0.0391082872785295	4
2L	15552723	15583978	FBgn0028370	kek3	2L	15580815	15580819	2L_15580815_15580819	1234.21780103167	-0.950111895456835	0.337770751105498	-2.81288978500119	0.00490984766887461	0.0470677504111133	4
2L	15552723	15583978	FBgn0028370	kek3	2L	15581160	15581164	2L_15581160_15581164	1172.74472826471	-0.986462429109212	0.325983061275997	-3.0261156062769	0.00247717570415543	0.03075136956549	4
2L	15552723	15583978	FBgn0028370	kek3	2L	15581397	15581401	2L_15581397_15581401	120.975247675697	1.06962013165405	0.316087900009991	3.38393254414433	0.000714555564026443	0.0141926982980055	4
2L	16049965	16081684	FBgn0013433	beat-Ia	2L	16059280	16059284	2L_16059280_16059284	65.0633451471664	1.51874930975409	0.454385608913705	3.34242387954352	0.000830501304482366	0.0155836908764406	4
2L	16049965	16081684	FBgn0013433	beat-Ia	2L	16060655	16060659	2L_16060655_16060659	566.274641428164	-1.02347449639038	0.346036860333197	-2.95770368337316	0.00309939906565478	0.0353217668255417	4
2L	16049965	16081684	FBgn0013433	beat-Ia	2L	16061286	16061290	2L_16061286_16061290	263.003215319664	-1.02893335038935	0.357156956967008	-2.88089964459069	0.00396541877476729	0.0411892656863141	4
2L	16049965	16081684	FBgn0013433	beat-Ia	2L	16080863	16080867	2L_16080863_16080867	50.709243347031	1.2449108891728	0.433737093292502	2.8701969659147	0.00410216182842833	0.0420961685327656	4
2L	16165831	16190540	FBgn0001991	Ca-alpha1D	2L	16168271	16168275	2L_16168271_16168275	60.6974562859554	2.5668566186776	0.716430899496843	3.58283907140288	0.000339880012435419	0.00881448665413657	4
2L	16165831	16190540	FBgn0001991	Ca-alpha1D	2L	16172539	16172543	2L_16172539_16172543	139.081548305472	-0.863190289659347	0.278864438350174	-3.09537599977314	0.0019656354322538	0.0266390821042955	4
2L	16245835	16257606	FBgn0024734	PRL-1	2L	16252517	16252521	2L_16252517_16252521	77.1400992792114	1.75440112804805	0.479320463668879	3.66018407522033	0.000252034126145696	0.00730331571101994	4
2L	16263556	16287730	FBgn0001994	crp	2L	16274374	16274378	2L_16274374_16274378	96.6963029050511	1.55116620923145	0.486319777229227	3.18960133200651	0.00142469182009791	0.0218520718306991	4
2L	16263556	16287730	FBgn0001994	crp	2L	16274652	16274656	2L_16274652_16274656	74.0037440355501	1.56787249401222	0.492853367976278	3.18121493305425	0.00146658778279359	0.0222508647845096	4
2L	16263556	16287730	FBgn0001994	crp	2L	16286391	16286395	2L_16286391_16286395	19.4518514678323	5.83789733368388	1.33037492160437	4.38815948713438	1.14313937479519e-05	0.000951767644441467	4
2L	16293069	16293721	FBgn0266204	CR44899	2L	16293572	16293576	2L_16293572_16293576	68.9301322716289	-1.90798833391588	0.330053731668967	-5.78084157469707	7.43278605550645e-09	4.17217742980855e-06	4
2L	16293069	16293721	FBtr0343813	CR44899-RA	2L	16293572	16293576	2L_16293572_16293576	68.9301322716289	-1.90798833391588	0.330053731668967	-5.78084157469707	7.43278605550645e-09	4.17217742980855e-06	4
2L	16309292	16310726	FBgn0000339	cni	2L	16310099	16310103	2L_16310099_16310103	27.0551627084761	2.81520827328444	0.633091151573169	4.44676610356806	8.71726637921871e-06	0.000795836571385786	4
2L	16313036	16326207	FBgn0000250	cact	2L	16324419	16324423	2L_16324419_16324423	134.560899008526	1.20309668810248	0.315489229644942	3.81343188626903	0.000137050309416455	0.00492540444101454	4
2L	16328059	16329132	FBgn0001995	mRpL4	2L	16328305	16328309	2L_16328305_16328309	35.197386161104	1.79858215214164	0.64182769643384	2.80228192415974	0.0050742509343091	0.0480538063945376	4
2L	16508078	16532877	FBgn0032587	CG5953	2L	16509919	16509923	2L_16509919_16509923	32.5577587148942	2.12105795925552	0.410764257615603	5.16368676176403	2.42132758854424e-07	6.62145880370558e-05	4
2L	16545016	16663218	FBgn0259735	CG42389	2L	16551303	16551307	2L_16551303_16551307	62.4083135958043	1.95060988921666	0.615666897048406	3.16828775197783	0.00153339667935931	0.0228785726524593	4
2L	16545016	16663218	FBgn0259735	CG42389	2L	16619062	16619066	2L_16619062_16619066	24.0751797418246	7.46168776368115	1.37612689884102	5.42223814530871	5.88573969079859e-08	2.24567540260492e-05	4
2L	16545016	16663218	FBgn0259735	CG42389	2L	16661391	16661395	2L_16661391_16661395	12.5826826275876	2.21971067819483	0.792794332573866	2.79985689477417	0.00511252659976518	0.0482478503600767	4
2L	16545016	16663218	FBgn0259735	CG42389	2L	16661642	16661646	2L_16661642_16661646	43.7987672321435	1.77693917162606	0.485129921887865	3.66281091199481	0.000249462686487183	0.00724943681127222	4
2L	16704286	16716195	FBgn0062978	CG31808	2L	16712129	16712133	2L_16712129_16712133	80.1591890296727	2.25926973167491	0.592230005755879	3.81485184762184	0.000136264659803647	0.00491084499600845	4
2L	16704286	16716195	FBgn0062978	CG31808	2L	16714887	16714891	2L_16714887_16714891	134.120228583987	3.68276987060562	0.953795679614612	3.86117273260629	0.000112844088203326	0.00434847761573199	4
2L	16722883	16727826	FBgn0027779	VhaSFD	2L	16723716	16723720	2L_16723716_16723720	30.3993119656162	1.62460677859814	0.513708527844087	3.16250692862007	0.00156417013370567	0.0231633491361847	4
2L	16722883	16727826	FBgn0027779	VhaSFD	2L	16723990	16723994	2L_16723990_16723994	32.4064909935528	1.57510188132753	0.513388802836674	3.06804876270085	0.00215461456313057	0.0281969475201977	4
2L	16728035	16729681	FBgn0263746	CR43671	2L	16729113	16729117	2L_16729113_16729117	48.9946630511466	-1.33838645194377	0.390239477009097	-3.42965417594738	0.000604350977197927	0.0127234823976979	4
2L	16743405	16753704	FBgn0032600	CG17912	2L	16745025	16745029	2L_16745025_16745029	137.839038858288	1.41972821831123	0.410039641458175	3.46241698305661	0.000535347038963832	0.0117668910071243	4
2L	16888490	16917052	FBgn0261671	tweek	2L	16908641	16908645	2L_16908641_16908645	206.369450022779	-0.928587707196791	0.295649344202917	-3.1408414238168	0.00168463220328254	0.0242372981738666	4
2L	16908229	16910418	FBgn0026150	ApepP	2L	16908641	16908645	2L_16908641_16908645	206.369450022779	-0.928587707196791	0.295649344202917	-3.1408414238168	0.00168463220328254	0.0242372981738666	4
2L	16973091	16993984	FBgn0053179	beat-IIIb	2L	16979122	16979126	2L_16979122_16979126	33.4536117800435	2.07592373076598	0.595708571601298	3.48479748274526	0.000492509650438354	0.0111758772927788	4
2L	17131024	17173118	FBgn0083942	CG34106	2L	17137250	17137254	2L_17137250_17137254	36.3162308599142	3.75476101220442	0.796584256917589	4.71357672411655	2.43406015363718e-06	0.000337401480550721	4
2L	17131024	17173118	FBgn0083942	CG34106	2L	17138340	17138344	2L_17138340_17138344	28.6278907080841	2.53626594867538	0.68693821846584	3.69213108325768	0.000222382787622733	0.00672514255947888	4
2L	17131024	17173118	FBgn0083942	CG34106	2L	17164777	17164781	2L_17164777_17164781	29.6742306906707	1.67724822958986	0.520489894178728	3.22244148896755	0.00127103122590733	0.0203742521165751	4
2L	17131024	17173118	FBgn0265607	beat-IIIa	2L	17137250	17137254	2L_17137250_17137254	36.3162308599142	3.75476101220442	0.796584256917589	4.71357672411655	2.43406015363718e-06	0.000337401480550721	4
2L	17131024	17173118	FBgn0265607	beat-IIIa	2L	17138340	17138344	2L_17138340_17138344	28.6278907080841	2.53626594867538	0.68693821846584	3.69213108325768	0.000222382787622733	0.00672514255947888	4
2L	17131024	17173118	FBgn0265607	beat-IIIa	2L	17164777	17164781	2L_17164777_17164781	29.6742306906707	1.67724822958986	0.520489894178728	3.22244148896755	0.00127103122590733	0.0203742521165751	4
2L	17187637	17260734	FBgn0032629	beat-IIIc	2L	17252390	17252394	2L_17252390_17252394	15.2200226289928	1.97914479870041	0.658605066545562	3.00505553211303	0.00265532364953781	0.032098428332843	4
2L	17367511	17384115	FBgn0032633	Lrch	2L	17381774	17381778	2L_17381774_17381778	87.6400250212329	1.84448642424586	0.476973578180528	3.86706205253941	0.000110154406186126	0.0042764693864254	4
2L	17413248	17433161	FBgn0011274	Dif	2L	17431172	17431176	2L_17431172_17431176	257.782276306941	-0.829816483162576	0.27337582165801	-3.0354421182158	0.00240183320088166	0.0301558468025657	4
2L	17433862	17435800	FBgn0032636	CG5043	2L	17435365	17435369	2L_17435365_17435369	20.5022398356225	1.93897981018153	0.595458133021915	3.25628235244907	0.00112881436523353	0.0189019436340348	4
2L	17436830	17450364	FBgn0260632	dl	2L	17444305	17444309	2L_17444305_17444309	59.7494038249468	-1.36966027683945	0.453726171266146	-3.01869357241911	0.00253867163279852	0.0312268601484504	4
2L	17459605	17473215	FBgn0000183	BicD	2L	17470791	17470795	2L_17470791_17470795	169.708977215574	-1.24197944595771	0.285925297609605	-4.34372004275565	1.40090021254376e-05	0.00108978758024183	4
2L	17459605	17473215	FBgn0000183	BicD	2L	17471286	17471290	2L_17471286_17471290	150.372467154897	-1.40701890616905	0.341072117775316	-4.12528269782502	3.70279650145514e-05	0.00207750032555311	4
2L	17478442	17481029	FBgn0024689	fws	2L	17478651	17478655	2L_17478651_17478655	36.0375322202643	2.17994283382678	0.567621287144276	3.84048816208805	0.000122789893738705	0.00458965862018686	4
2L	17481988	17484307	FBgn0032643	GCS2beta	2L	17483371	17483375	2L_17483371_17483375	28.2106417381777	1.48378087574787	0.49026330244557	3.02649794171083	0.002474045054081	0.0307332515125505	4
2L	17592260	17604387	FBgn0261089	Sytalpha	2L	17595371	17595375	2L_17595371_17595375	27.5062869060583	-6.11936990516627	1.74638783648138	-3.50401541818773	0.000458298822577394	0.0106965206748845	4
2L	17592260	17604387	FBgn0261089	Sytalpha	2L	17595589	17595593	2L_17595589_17595593	4.25427234433492	-4.18601898048242	1.47929284004799	-2.82974328487024	0.00465853668775352	0.0455814105000477	4
2L	17647053	17778340	FBgn0015609	CadN	2L	17731467	17731471	2L_17731467_17731471	106.036469447473	1.6103983335205	0.353777877946908	4.55200405086431	5.31373122408568e-06	0.000571339626051271	4
2L	17647053	17778340	FBgn0015609	CadN	2L	17732108	17732112	2L_17732108_17732112	119.253227249135	1.61208542796574	0.39977690358618	4.03246263979885	5.51953918557899e-05	0.00269803478646437	4
2L	17647053	17778340	FBgn0015609	CadN	2L	17733799	17733803	2L_17733799_17733803	47.1853996106151	1.28517743954347	0.418151087046768	3.07347626098538	0.00211580520612674	0.0278845795339878	4
2L	17647053	17778340	FBgn0015609	CadN	2L	17747984	17747988	2L_17747984_17747988	120.642556339752	-1.19655968023734	0.38083169666465	-3.14196452321824	0.00167818368579526	0.0241771365982573	4
2L	17786971	17875247	FBgn0262018	CadN2	2L	17804681	17804685	2L_17804681_17804685	34.8376531994982	3.03312977873567	0.697741462724291	4.34706827783029	1.37969280305363e-05	0.00107952980819848	4
2L	18012380	18070246	FBgn0243486	rdo	2L	18012480	18012484	2L_18012480_18012484	56.6519005862696	1.23946456436319	0.439726864795579	2.81871466947874	0.00482163577569648	0.0465288163977514	4
2L	18012380	18070246	FBgn0243486	rdo	2L	18012635	18012639	2L_18012635_18012639	92.724007819719	1.7305062204612	0.52762525397499	3.27980172939795	0.0010388006309114	0.0179123330811466	4
2L	18012380	18070246	FBgn0243486	rdo	2L	18012881	18012885	2L_18012881_18012885	86.528253558452	1.48665492007813	0.50232305594212	2.95955939607404	0.00308079307564278	0.0351948983816622	4
2L	18159811	18275770	FBgn0261804	CG42750	2L	18179999	18180003	2L_18179999_18180003	31.324459716625	1.25870645143098	0.437405806751341	2.87766287507596	0.0040063303318002	0.0414493115466382	4
2L	18159811	18275770	FBgn0261804	CG42750	2L	18180681	18180685	2L_18180681_18180685	28.9145882518924	1.26527867058214	0.428818299832266	2.95061724529261	0.00317139652976922	0.0358568411622406	4
2L	18159811	18275770	FBgn0261804	CG42750	2L	18183331	18183335	2L_18183331_18183335	284.807115627889	-1.12176241980027	0.364813709121252	-3.07489107934656	0.00210579441955939	0.0278033637190036	4
2L	18159811	18275770	FBgn0261804	CG42750	2L	18184977	18184981	2L_18184977_18184981	35.5816255027168	2.38175261411459	0.780326021518429	3.05225322292849	0.00227130404871715	0.0291416793010445	4
2L	18159811	18275770	FBgn0261804	CG42750	2L	18186700	18186704	2L_18186700_18186704	43.4006669278958	1.51645918623884	0.540536630345769	2.80546978891845	0.00502432911037979	0.0477685578751297	4
2L	18159811	18275770	FBgn0261804	CG42750	2L	18187356	18187360	2L_18187356_18187360	32.7417240002876	2.82858679551609	0.566942596956003	4.98919433943257	6.06316274416911e-07	0.000126203380141573	4
2L	18159811	18275770	FBgn0261804	CG42750	2L	18227032	18227036	2L_18227032_18227036	28.3908743458806	4.10898935735609	0.933652682498122	4.40098275770161	1.07761688540695e-05	0.000918381358348323	4
2L	18180884	18185007	FBgn0267486	Ptp36E	2L	18183331	18183335	2L_18183331_18183335	284.807115627889	-1.12176241980027	0.364813709121252	-3.07489107934656	0.00210579441955939	0.0278033637190036	4
2L	18180884	18185007	FBgn0267486	Ptp36E	2L	18184977	18184981	2L_18184977_18184981	35.5816255027168	2.38175261411459	0.780326021518429	3.05225322292849	0.00227130404871715	0.0291416793010445	4
2L	18320102	18393441	FBgn0000636	Fas3	2L	18338300	18338304	2L_18338300_18338304	120.056710480229	-8.46447371254544	1.26380415885098	-6.69761501674528	2.11848479369383e-11	3.16313789192818e-08	4
2L	18449517	18454587	FBgn0032679	bsf	2L	18449930	18449934	2L_18449930_18449934	42.5771589408169	1.4342212236909	0.472242004124684	3.03704713084402	0.00238908097643091	0.0300502807507751	4
2L	18454649	18455419	FBgn0032680	Ntf-2r	2L	18454724	18454728	2L_18454724_18454728	173.963480127834	1.49799046157005	0.394276184081382	3.79934300383929	0.000145080183105181	0.00510920351809386	4
2L	18454649	18455419	FBgn0032680	Ntf-2r	2L	18455020	18455024	2L_18455020_18455024	123.185995434107	1.56032948539448	0.427070333154053	3.65356561733272	0.000258623656523573	0.00742128949143051	4
2L	18455717	18473132	FBgn0263049	let-7-C	2L	18461385	18461389	2L_18461385_18461389	48.2880910615865	2.58256338841492	0.654603076314724	3.94523564257321	7.97215410580897e-05	0.00344973397134686	4
2L	18455717	18473132	FBgn0263049	let-7-C	2L	18467229	18467233	2L_18467229_18467233	21.4613550099022	3.21992285871098	1.08410963941582	2.97010813449281	0.00297694939589885	0.034467453750583	4
2L	18455717	18473132	FBtr0306973	let-7-C-RA	2L	18461385	18461389	2L_18461385_18461389	48.2880910615865	2.58256338841492	0.654603076314724	3.94523564257321	7.97215410580897e-05	0.00344973397134686	4
2L	18455717	18473132	FBtr0306973	let-7-C-RA	2L	18467229	18467233	2L_18467229_18467233	21.4613550099022	3.21992285871098	1.08410963941582	2.97010813449281	0.00297694939589885	0.034467453750583	4
2L	18472964	18484513	FBgn0032681	CG10283	2L	18474022	18474026	2L_18474022_18474026	25.8755716017927	2.22309516807189	0.679719631292101	3.27060609364178	0.00107317278846838	0.0182877037141367	4
2L	18472964	18484513	FBgn0032681	CG10283	2L	18475209	18475213	2L_18475209_18475213	45.1347231894244	2.52006419198356	0.507235228195703	4.96823574527292	6.75647929215622e-07	0.000136449810426181	4
2L	18532025	18590342	FBgn0085370	Pde11	2L	18533143	18533147	2L_18533143_18533147	140.638773685614	-0.836109173618023	0.280505561536255	-2.98072226817491	0.00287569466208856	0.0337204558316224	4
2L	18532025	18590342	FBgn0085370	Pde11	2L	18534383	18534387	2L_18534383_18534387	103.815295881777	-0.866310544495013	0.24543185219572	-3.52973966803694	0.000415968755264763	0.0100175563667079	4
2L	18532025	18590342	FBgn0085370	Pde11	2L	18540683	18540687	2L_18540683_18540687	326.123763561483	-1.46303448963532	0.357749271767785	-4.08955267024268	4.32205919371299e-05	0.00228949534398845	4
2L	18532025	18590342	FBgn0085370	Pde11	2L	18541115	18541119	2L_18541115_18541119	342.49997617596	-1.49625019809561	0.356254384960257	-4.19994886031375	2.66975273392777e-05	0.00167912527537097	4
2L	18532025	18590342	FBgn0085370	Pde11	2L	18546774	18546778	2L_18546774_18546778	41.6779525817902	1.13996560748574	0.392728947228738	2.90267782787549	0.00369987038852049	0.0394726276047143	4
2L	18532025	18590342	FBgn0085370	Pde11	2L	18559197	18559201	2L_18559197_18559201	131.187560709209	-0.683455470235108	0.241729204503317	-2.82735994452723	0.00469335406032051	0.0457880571863834	4
2L	18532025	18590342	FBgn0085370	Pde11	2L	18574971	18574975	2L_18574971_18574975	246.845429679697	-1.18195901129634	0.300482564196929	-3.93353609203667	8.37052634200253e-05	0.00356478736116996	4
2L	18532025	18590342	FBgn0085370	Pde11	2L	18575967	18575971	2L_18575967_18575971	20.6310356098089	1.7205418655342	0.461839302785708	3.72541240027925	0.000194996162412271	0.00618345089099607	4
2L	18532025	18590342	FBgn0085370	Pde11	2L	18581018	18581022	2L_18581018_18581022	250.598025477618	-1.30148550626703	0.42892825939826	-3.03427316281953	0.00241116002414839	0.0302346048445464	4
2L	18532025	18590342	FBgn0085370	Pde11	2L	18586241	18586245	2L_18586241_18586245	45.2424043184352	2.01876696165205	0.587719010931122	3.43491859903208	0.000592731845586505	0.0125603988921167	4
2L	18617256	18661776	FBgn0032694	MESR3	2L	18620179	18620183	2L_18620179_18620183	121.770158409758	2.08860416854776	0.647769205836386	3.22430296119279	0.00126279725224295	0.02028727581903	4
2L	18617256	18661776	FBgn0032694	MESR3	2L	18627633	18627637	2L_18627633_18627637	26.3252943383186	-3.65244311391278	1.26135219845076	-2.89565683430753	0.00378365909836763	0.0400498500535991	4
2L	18617256	18661776	FBgn0032694	MESR3	2L	18628758	18628762	2L_18628758_18628762	46.0446412442196	-6.68998340768929	1.31103441111902	-5.10282823314996	3.34614687572882e-07	8.35481022649228e-05	4
2L	18617256	18661776	FBgn0032694	MESR3	2L	18654414	18654418	2L_18654414_18654418	375.934177715452	-0.965234106345588	0.269308326775778	-3.58412277073492	0.000338212983441783	0.00878864955939503	4
2L	18690904	18695602	FBgn0032699	CG10383	2L	18694662	18694666	2L_18694662_18694666	295.36083819621	-1.70803767602772	0.342869476795408	-4.98159734716459	6.30615467070433e-07	0.000129694264750564	4
2L	18695664	18698571	FBgn0032700	CG10338	2L	18697555	18697559	2L_18697555_18697559	16.8798669172093	6.25151092332596	1.33840028627892	4.67088283484059	2.99907974870141e-06	0.000390386771277451	4
2L	18706010	18708688	FBgn0025608	Faf2	2L	18707560	18707564	2L_18707560_18707564	11.3357112006589	3.52950599801663	1.0860623320922	3.24981899631614	0.00115478483121423	0.01917343435358	4
2L	18845184	18855110	FBgn0032719	CG17321	2L	18852678	18852682	2L_18852678_18852682	71.1699768356157	2.31653004852253	0.585255512573212	3.95815160858095	7.55320113623863e-05	0.00332939932863601	4
2L	18845184	18855110	FBgn0032719	CG17321	2L	18853147	18853151	2L_18853147_18853151	91.2500200813593	1.60863579449813	0.522129315746772	3.0809145282283	0.00206365878115615	0.0274297606076677	4
2L	18855126	18859248	FBgn0032721	CG10602	2L	18855573	18855577	2L_18855573_18855577	3.4957750121176	4.6467748230078	1.50178049078142	3.09417711278827	0.00197359629267533	0.0267162551152381	4
2L	18957732	18968744	FBgn0015772	Nak	2L	18964185	18964189	2L_18964185_18964189	386.740785488223	-0.933214432906179	0.282793352028942	-3.29998716805291	0.000966892493530528	0.0171431192644424	4
2L	18974710	18978187	FBgn0032730	CG10431	2L	18977690	18977694	2L_18977690_18977694	209.242638791428	-3.25064682865538	0.517197248989379	-6.2851201065111	3.27600318681077e-10	3.2180552883353e-07	4
2L	18977519	18987280	FBgn0032731	Swip-1	2L	18977690	18977694	2L_18977690_18977694	209.242638791428	-3.25064682865538	0.517197248989379	-6.2851201065111	3.27600318681077e-10	3.2180552883353e-07	4
2L	18988268	18990233	FBgn0032733	CG15170	2L	18989570	18989574	2L_18989570_18989574	27.290042845342	6.20448557719802	1.34127948573528	4.62579622158075	3.73162054168208e-06	0.000447763230644215	4
2L	18991020	18992409	FBgn0032734	CG15169	2L	18991863	18991867	2L_18991863_18991867	32.0659647970579	1.52425399878336	0.504020950551107	3.02418777853719	0.00249301648456064	0.0308789637759979	4
2L	19027710	19030780	FBgn0032741	Sidpn	2L	19029803	19029807	2L_19029803_19029807	230.074826962513	-1.38118303750202	0.329147989880908	-4.19623719410153	2.71386032989835e-05	0.00169875672584221	4
2L	19027710	19030780	FBgn0032741	Sidpn	2L	19030278	19030282	2L_19030278_19030282	66.5937921416107	1.42504982662985	0.436688129338729	3.26331248982605	0.00110118026894107	0.0185909875843453	4
2L	19030844	19033498	FBgn0001202	hook	2L	19032917	19032921	2L_19032917_19032921	4.3571020888857	4.76853417426966	1.42290312857207	3.35127112908596	0.000804415019076052	0.015281132952225	4
2L	19034444	19041541	FBgn0086442	mib2	2L	19034809	19034813	2L_19034809_19034813	93.575551126287	1.41014317443169	0.489519171659832	2.88066996365077	0.00396830930295024	0.0412078231478977	4
2L	19034444	19041541	FBgn0086442	mib2	2L	19035986	19035990	2L_19035986_19035990	41.4599446761583	1.56547621296185	0.485273805513742	3.22596479590433	0.00125548798534744	0.0202076878495006	4
2L	19034444	19041541	FBgn0086442	mib2	2L	19036251	19036255	2L_19036251_19036255	31.5878258818324	1.69746904350832	0.505694259391833	3.3567101306425	0.000788757590188266	0.0150811285045425	4
2L	19045355	19048817	FBgn0263198	Acn	2L	19045783	19045787	2L_19045783_19045787	40.5086692192676	1.4286476946346	0.443099100594553	3.22421709436475	0.00126317598663647	0.0202889942770374	4
2L	19049076	19049884	FBgn0032746	CG10470	2L	19049516	19049520	2L_19049516_19049520	7.71493624221838	2.72738656877824	0.911981406943688	2.99061641828696	0.0027841497972108	0.0330484247207924	4
2L	19051790	19053681	FBgn0261396	Rpn3	2L	19052606	19052610	2L_19052606_19052610	46.8249786339584	2.1716162406168	0.405678696469758	5.35304480988119	8.64864206687598e-08	2.94972533580925e-05	4
2L	19063295	19064726	FBgn0032750	CG10495	2L	19064071	19064075	2L_19064071_19064075	106.267142481135	1.99968366533869	0.462330138487843	4.32522887622926	1.52373573263127e-05	0.00115002663473323	4
2L	19063295	19064726	FBgn0032750	CG10495	2L	19064336	19064340	2L_19064336_19064340	139.12793496029	1.53561906165921	0.471702206194879	3.255484162448	0.00113199209704301	0.0189271275848027	4
2L	19121345	19123869	FBgn0002031	l(2)37Cc	2L	19123431	19123435	2L_19123431_19123435	57.8372009178294	1.51394538637823	0.429736975589364	3.52295816365795	0.000426758719473588	0.0101995379494548	4
2L	19123998	19126976	FBgn0086444	l(2)37Cb	2L	19124164	19124168	2L_19124164_19124168	65.5182866834607	1.89977835167876	0.527918457130995	3.5986208211079	0.000319909221284385	0.00847316799472562	4
2L	19133816	19179758	FBgn0010300	brat	2L	19162560	19162564	2L_19162560_19162564	18.0003030008671	2.69608258869333	0.800381926242363	3.36849509002647	0.000755797432026209	0.0146888535643723	4
2L	19190342	19208621	FBgn0015380	drl	2L	19197743	19197747	2L_19197743_19197747	90.0015152134206	-6.82842029842971	0.798169235051682	-8.55510335222025	1.17763175004578e-17	1.46528138979168e-13	4
2L	19190342	19208621	FBgn0015380	drl	2L	19198208	19198212	2L_19198208_19198212	81.3904150857233	-5.98939932563025	0.70999497413754	-8.43583341263199	3.28850920068103e-17	3.34780700067695e-13	4
2L	19400753	19426596	FBgn0041789	Pax	2L	19402306	19402310	2L_19402306_19402310	14.5981385759142	5.1017673351679	1.32277106431059	3.85687854294489	0.000114844189906792	0.00439538039016112	4
2L	19424050	19430270	FBgn0032780	CG13085	2L	19427227	19427231	2L_19427227_19427231	40.6478022285606	3.2770447400801	0.662876634184679	4.94367212703278	7.66645987605898e-07	0.000149828448434669	4
2L	19424050	19429224	FBgn0032779	CG16771	2L	19427227	19427231	2L_19427227_19427231	40.6478022285606	3.2770447400801	0.662876634184679	4.94367212703278	7.66645987605898e-07	0.000149828448434669	4
2L	19430643	19432444	FBgn0032781	CG9987	2L	19431933	19431937	2L_19431933_19431937	34.9787565776984	1.20362869427075	0.425756216034904	2.8270372784694	0.0046980858362602	0.0458222440660928	4
2L	19435850	19442727	FBgn0032783	CG10237	2L	19437079	19437083	2L_19437079_19437083	214.302004833421	-1.51563400205195	0.279123797755882	-5.42997055155254	5.63633517284123e-08	2.17647082699264e-05	4
2L	19518824	19525453	FBgn0032798	CG10132	2L	19520021	19520025	2L_19520021_19520025	60.6741533113207	2.15821332427452	0.672012345210203	3.2115679714179	0.0013201273708058	0.0208449638224241	4
2L	19518824	19525453	FBgn0032798	CG10132	2L	19522704	19522708	2L_19522704_19522708	104.51184458443	-1.42186538895746	0.380984253560561	-3.73208439894602	0.000189901848435106	0.00607451889236684	4
2L	19518824	19525453	FBgn0032798	CG10132	2L	19523004	19523008	2L_19523004_19523008	114.76538858621	-1.30255336630262	0.35212036315765	-3.69917080234137	0.000216305002234282	0.00660736257984252	4
2L	19518824	19525453	FBgn0032798	CG10132	2L	19523091	19523095	2L_19523091_19523095	150.675611827526	-0.959053882563045	0.263625765301336	-3.63793683620721	0.000274830801167176	0.00770341483118632	4
2L	19518824	19525453	FBgn0032798	CG10132	2L	19523487	19523491	2L_19523487_19523491	166.508259409444	-1.12168275737603	0.291280928495469	-3.85086233818935	0.000117702649145574	0.00446200223784477	4
2L	19518824	19525453	FBgn0032798	CG10132	2L	19524613	19524617	2L_19524613_19524617	59.0161912543712	1.35078247325899	0.464229482357496	2.90973004644021	0.00361741058443725	0.0389453730887208	4
2L	19533479	19537363	FBgn0053116	CG33116	2L	19534586	19534590	2L_19534586_19534590	55.4838766266797	1.50353645311201	0.426232280691517	3.5275048869426	0.000419496017500977	0.0100743367522669	4
2L	19533479	19537363	FBgn0053116	CG33116	2L	19534828	19534832	2L_19534828_19534832	119.468063118071	1.90405780290626	0.442024239169314	4.30758685651382	1.65045293547992e-05	0.0012099737892001	4
2L	19542468	19545548	FBgn0003231	ref(2)P	2L	19544700	19544704	2L_19544700_19544704	109.055098024288	-0.852422695027388	0.296048238088415	-2.87933716657625	0.0039851203123995	0.0413153469891765	4
2L	19586623	19732069	FBgn0000464	Lar	2L	19615016	19615020	2L_19615016_19615020	9.4109381992073	2.79579141168752	0.98050390272067	2.85138223716382	0.00435296070294742	0.0436491340132393	4
2L	19586623	19732069	FBgn0000464	Lar	2L	19625491	19625495	2L_19625491_19625495	281.11392480533	-1.04052598943431	0.258190391586036	-4.03007247110346	5.57596589615362e-05	0.00271308354087299	4
2L	19586623	19732069	FBgn0000464	Lar	2L	19692343	19692347	2L_19692343_19692347	51.9342320591975	1.50632423077539	0.465898739939509	3.2331579840095	0.00122429836517895	0.019908834421455	4
2L	19586623	19732069	FBgn0000464	Lar	2L	19693402	19693406	2L_19693402_19693406	38.8053938850168	2.12110529618123	0.744544355484642	2.84886357751051	0.00438756896329993	0.043843853526303	4
2L	19586623	19732069	FBgn0000464	Lar	2L	19701579	19701583	2L_19701579_19701583	58.5244843866893	1.0268208888015	0.367302940684081	2.79556947431215	0.00518083651207894	0.0486126947547356	4
2L	19586623	19732069	FBgn0000464	Lar	2L	19715027	19715031	2L_19715027_19715031	259.966082322806	-1.13442576287963	0.276830816142508	-4.09790275044976	4.16910358284674e-05	0.00223730045743906	4
2L	19586623	19732069	FBgn0000464	Lar	2L	19716092	19716096	2L_19716092_19716096	508.074345445927	-0.825133462263926	0.252842532044009	-3.26342825154237	0.00110073051314848	0.0185875978917534	4
2L	19606569	19731561	FBgn0267964	CG46244	2L	19615016	19615020	2L_19615016_19615020	9.4109381992073	2.79579141168752	0.98050390272067	2.85138223716382	0.00435296070294742	0.0436491340132393	4
2L	19606569	19731561	FBgn0267964	CG46244	2L	19625491	19625495	2L_19625491_19625495	281.11392480533	-1.04052598943431	0.258190391586036	-4.03007247110346	5.57596589615362e-05	0.00271308354087299	4
2L	19606569	19731561	FBgn0267964	CG46244	2L	19692343	19692347	2L_19692343_19692347	51.9342320591975	1.50632423077539	0.465898739939509	3.2331579840095	0.00122429836517895	0.019908834421455	4
2L	19606569	19731561	FBgn0267964	CG46244	2L	19693402	19693406	2L_19693402_19693406	38.8053938850168	2.12110529618123	0.744544355484642	2.84886357751051	0.00438756896329993	0.043843853526303	4
2L	19606569	19731561	FBgn0267964	CG46244	2L	19701579	19701583	2L_19701579_19701583	58.5244843866893	1.0268208888015	0.367302940684081	2.79556947431215	0.00518083651207894	0.0486126947547356	4
2L	19606569	19731561	FBgn0267964	CG46244	2L	19715027	19715031	2L_19715027_19715031	259.966082322806	-1.13442576287963	0.276830816142508	-4.09790275044976	4.16910358284674e-05	0.00223730045743906	4
2L	19606569	19731561	FBgn0267964	CG46244	2L	19716092	19716096	2L_19716092_19716096	508.074345445927	-0.825133462263926	0.252842532044009	-3.26342825154237	0.00110073051314848	0.0185875978917534	4
2L	19742817	19756904	FBgn0032817	CG10631	2L	19748667	19748671	2L_19748667_19748671	16.7530235219994	2.72707481809806	0.791853822100727	3.44391192160106	0.000573362452965139	0.0123061110209145	4
2L	19774874	19791882	FBgn0032821	CdGAPr	2L	19790565	19790569	2L_19790565_19790569	73.3507753092715	2.36765326710266	0.783350532909789	3.02246972157907	0.00250721163714193	0.0309776945294736	4
2L	19792773	19795851	FBgn0004811	fs(2)ltoPP43	2L	19793446	19793450	2L_19793446_19793450	150.487728652512	-1.21488304255458	0.211086137420336	-5.75538999103188	8.64419994360116e-09	4.72198909455737e-06	4
2L	19796365	19958424	FBgn0263873	sick	2L	19797640	19797644	2L_19797640_19797644	53.2646637929641	2.35394119119987	0.787040131883254	2.99087822315653	0.00278176402379414	0.0330271068234257	4
2L	19796365	19958424	FBgn0263873	sick	2L	19918275	19918279	2L_19918275_19918279	109.752034849332	-2.64768290683605	0.483183354543822	-5.47966498004831	4.26131939713806e-08	1.73526349348876e-05	4
2L	19796365	19958424	FBgn0263873	sick	2L	19921218	19921222	2L_19921218_19921222	85.9179365500518	2.26775374575037	0.660185909765193	3.43502294157859	0.000592503666442914	0.0125580835300672	4
2L	19796365	19958424	FBgn0263873	sick	2L	19923969	19923973	2L_19923969_19923973	46.1174346990462	2.82665466731017	0.599206522763202	4.71732960161254	2.38960391608619e-06	0.000332831107135619	4
2L	19796365	19958424	FBgn0263873	sick	2L	19925564	19925568	2L_19925564_19925568	19.2769751402123	1.99480800860489	0.657276125720358	3.03496191409452	0.00240566063391802	0.0301855429727264	4
2L	19796365	19958424	FBgn0263873	sick	2L	19931297	19931301	2L_19931297_19931301	42.2182583770054	1.9328873444507	0.536951531684629	3.59974267767981	0.000318532238266426	0.008449687292173	4
2L	19796365	19958424	FBgn0263873	sick	2L	19931567	19931571	2L_19931567_19931571	88.8614471002664	1.61245417483805	0.478114223579525	3.37252918929287	0.000744811912967018	0.0145561334826775	4
2L	19796365	19958424	FBgn0263873	sick	2L	19950150	19950154	2L_19950150_19950154	20.4834320892984	1.75601638008099	0.525795248431662	3.33973421273552	0.000838586055655301	0.0156764218745135	4
2L	19796365	19958424	FBgn0263873	sick	2L	19950560	19950564	2L_19950560_19950564	89.6869350310365	-1.06110751624156	0.375150824168804	-2.82848243394529	0.00467692676860182	0.045687011778939	4
2L	19796365	19958424	FBgn0263873	sick	2L	19954853	19954857	2L_19954853_19954857	5.07960037816573	4.33695784947151	1.5439437384414	2.80901288142121	0.00496936582067245	0.0474211314341094	4
2L	19796365	19958424	FBgn0263873	sick	2L	19955016	19955020	2L_19955016_19955020	13.0589171167767	3.92815419322403	1.1977433622069	3.27962927382559	0.00103943576535865	0.017919593192066	4
2L	19796365	19958424	FBgn0263873	sick	2L	19955245	19955249	2L_19955245_19955249	8.70657943886853	3.53807284291399	1.17420399212242	3.01316710439623	0.00258536514562653	0.031579214418114	4
2L	19796365	19958424	FBgn0263873	sick	2L	19958274	19958278	2L_19958274_19958278	122.095290603459	1.92918470738213	0.676268042572092	2.85269240291874	0.00433505606721445	0.0435536211348507	4
2L	19919845	19921926	FBgn0264376	CR43828	2L	19921218	19921222	2L_19921218_19921222	85.9179365500518	2.26775374575037	0.660185909765193	3.43502294157859	0.000592503666442914	0.0125580835300672	4
2L	19919845	19921926	FBtr0332238	CR43828-RA	2L	19921218	19921222	2L_19921218_19921222	85.9179365500518	2.26775374575037	0.660185909765193	3.43502294157859	0.000592503666442914	0.0125580835300672	4
2L	19968684	20017282	FBgn0264443	CG43861	2L	19985997	19986001	2L_19985997_19986001	30.4308432639927	2.30487604713609	0.504029246909093	4.5729013966362	4.81016538584209e-06	0.000532737038334726	4
2L	20027915	20056373	FBgn0032840	sNPF	2L	20051703	20051707	2L_20051703_20051707	23.2045030668024	2.42552297544571	0.501325005710471	4.83822460044315	1.3100405581145e-06	0.000215898347078168	4
2L	20027915	20056373	FBgn0032840	sNPF	2L	20054622	20054626	2L_20054622_20054626	7.48305469767753	5.6350942683835	1.37179487984655	4.10782570424366	3.99401320668847e-05	0.00217329240977259	4
2L	20027915	20056373	FBgn0032840	sNPF	2L	20054835	20054839	2L_20054835_20054839	6.87399468471826	5.40535087109164	1.36213651549499	3.96828864772587	7.23906195257604e-05	0.0032383503472488	4
2L	20066391	20073719	FBgn0045064	bwa	2L	20067210	20067214	2L_20067210_20067214	147.780480194612	-1.23711458585008	0.330271059363194	-3.74575534482313	0.000179851805201924	0.00587416227447121	4
2L	20066391	20073719	FBgn0045064	bwa	2L	20067682	20067686	2L_20067682_20067686	461.829001771604	-0.984290875740763	0.324370461090731	-3.03446519893019	0.00240962554051734	0.030217170306729	4
2L	20066391	20073719	FBgn0045064	bwa	2L	20071644	20071648	2L_20071644_20071648	114.152397388538	-2.32506200411206	0.300706813460687	-7.73198976555957	1.058784583838e-14	4.56024628631626e-11	4
2L	20070081	20072195	FBgn0032843	CG10730	2L	20071644	20071648	2L_20071644_20071648	114.152397388538	-2.32506200411206	0.300706813460687	-7.73198976555957	1.058784583838e-14	4.56024628631626e-11	4
2L	20089636	20091348	FBgn0032845	CG10747	2L	20091045	20091049	2L_20091045_20091049	8.90269729875022	4.08438554272611	1.16092713253232	3.51821008250265	0.000434468262495273	0.0103261787179003	4
2L	20096329	20097253	FBgn0032849	mRpS18B	2L	20096962	20096966	2L_20096962_20096966	17.7707550388436	3.08285647788631	0.750427804864803	4.10813199870934	3.98872128885965e-05	0.00217199596620965	4
2L	20096329	20097253	FBgn0032849	mRpS18B	2L	20097224	20097228	2L_20097224_20097228	10.1484263043223	2.52653827157849	0.802604191853481	3.1479255867626	0.0016443354695364	0.0238768725431574	4
2L	20311219	20348386	FBgn0003475	spir	2L	20323828	20323832	2L_20323828_20323832	32.2294552568297	3.00766378034603	0.746267785571542	4.03027417034029	5.5711831828467e-05	0.00271252431285354	4
2L	20311219	20348386	FBgn0003475	spir	2L	20340795	20340799	2L_20340795_20340799	16.1047242802141	4.17856334949669	1.28645577222999	3.24812048707543	0.00116170066706537	0.019247123339298	4
2L	20311219	20348386	FBgn0003475	spir	2L	20346502	20346506	2L_20346502_20346506	5.7788777749861	5.03071246191252	1.49047820392822	3.37523383344611	0.000737529959083192	0.0144744455262868	4
2L	20350434	20365254	FBgn0015803	RtGEF	2L	20352462	20352466	2L_20352462_20352466	57.3614854176704	1.5922155084242	0.551781755437915	2.88558926193665	0.00390681656947458	0.0408248022495923	4
2L	20385293	20414800	FBgn0032857	CG10947	2L	20397832	20397836	2L_20397832_20397836	203.432580803678	-0.876135193087037	0.286302947599647	-3.06016826034284	0.00221212674595481	0.0286580485212322	4
2L	20417057	20423027	FBgn0032859	Arpc2	2L	20418005	20418009	2L_20418005_20418009	31.2608713786034	1.90270629020708	0.572458601329152	3.32374478397097	0.000888174373468011	0.01627837560577	4
2L	20423106	20424660	FBgn0032860	CG15130	2L	20424311	20424315	2L_20424311_20424315	28.3154241023269	1.41996585157442	0.4435734270129	3.20119683709802	0.00136858006088627	0.0213090658046985	4
2L	20426199	20447905	FBgn0263355	CG31688	2L	20441097	20441101	2L_20441097_20441101	42.0680710168911	1.45093273140428	0.439424311512053	3.30189453198811	0.000960341725306156	0.0170791529249239	4
2L	20426199	20447905	FBgn0263355	CG31688	2L	20441323	20441327	2L_20441323_20441327	50.508543286313	1.57067816735885	0.420108037603934	3.73874819514794	0.000184938851597052	0.00597607845558173	4
2L	20647533	20648848	FBgn0259936	Uhg3	2L	20647685	20647689	2L_20647685_20647689	41.2448244341072	1.95439649557314	0.621888850596852	3.14267813886263	0.00167409811410935	0.0241415705571263	4
2L	20647533	20648848	FBgn0259936	Uhg3	2L	20647809	20647813	2L_20647809_20647813	4.50523353630776	4.51805759224623	1.43197267312125	3.15512836037456	0.0016042750710422	0.023524055665285	4
2L	20647533	20648848	FBtr0081385	Uhg3-RA	2L	20647685	20647689	2L_20647685_20647689	41.2448244341072	1.95439649557314	0.621888850596852	3.14267813886263	0.00167409811410935	0.0241415705571263	4
2L	20647533	20648848	FBtr0081385	Uhg3-RA	2L	20647809	20647813	2L_20647809_20647813	4.50523353630776	4.51805759224623	1.43197267312125	3.15512836037456	0.0016042750710422	0.023524055665285	4
2L	20647533	20648848	FBtr0300249	Uhg3-RB	2L	20647685	20647689	2L_20647685_20647689	41.2448244341072	1.95439649557314	0.621888850596852	3.14267813886263	0.00167409811410935	0.0241415705571263	4
2L	20647533	20648848	FBtr0300249	Uhg3-RB	2L	20647809	20647813	2L_20647809_20647813	4.50523353630776	4.51805759224623	1.43197267312125	3.15512836037456	0.0016042750710422	0.023524055665285	4
2L	20647533	20648848	FBtr0300250	Uhg3-RC	2L	20647685	20647689	2L_20647685_20647689	41.2448244341072	1.95439649557314	0.621888850596852	3.14267813886263	0.00167409811410935	0.0241415705571263	4
2L	20647533	20648848	FBtr0300250	Uhg3-RC	2L	20647809	20647813	2L_20647809_20647813	4.50523353630776	4.51805759224623	1.43197267312125	3.15512836037456	0.0016042750710422	0.023524055665285	4
2L	20659132	20675941	FBgn0051678	CG31678	2L	20660769	20660773	2L_20660769_20660773	78.1133737748733	0.952948263463	0.282962034307704	3.36776015126724	0.000757814922139454	0.0147168001621304	4
2L	20659132	20675941	FBgn0051678	CG31678	2L	20661018	20661022	2L_20661018_20661022	154.657747299633	1.34658495866354	0.323058603595754	4.16823741474638	3.06964117168551e-05	0.00184040714275166	4
2L	20659132	20675941	FBgn0051678	CG31678	2L	20673323	20673327	2L_20673323_20673327	146.157624029298	-1.11762318232546	0.330458663287903	-3.38203626198102	0.0007195064619985	0.0142543745045925	4
2L	20678921	20681846	FBgn0032876	Cen	2L	20681230	20681234	2L_20681230_20681234	17.7701305118066	2.05574216232655	0.671924188715318	3.05948527654141	0.00221717685595846	0.0287020662908761	4
2L	20683462	20714588	FBgn0014859	Hr38	2L	20685119	20685123	2L_20685119_20685123	15.6922717588421	5.08168983622329	1.10720800982849	4.58964331102561	4.44004072995113e-06	0.00050401551047388	4
2L	20683462	20714588	FBgn0014859	Hr38	2L	20685658	20685662	2L_20685658_20685662	4.5830986519463	4.45271258340064	1.36700244803288	3.25728208446745	0.00112484589336976	0.0188569131886486	4
2L	20683462	20714588	FBgn0014859	Hr38	2L	20693917	20693921	2L_20693917_20693921	22.4018803733723	1.63494799552791	0.493546413966967	3.31265297297316	0.000924155712014747	0.0166853112039154	4
2L	20683462	20714588	FBgn0014859	Hr38	2L	20694183	20694187	2L_20694183_20694187	35.475612878283	1.89734458002087	0.413564990953227	4.58777851492621	4.47987549030972e-06	0.000507012283006686	4
2L	20683462	20714588	FBgn0014859	Hr38	2L	20694821	20694825	2L_20694821_20694825	20.6625701913899	2.66278790807901	0.649494654492701	4.0997841778372	4.13535601643605e-05	0.00222479769621218	4
2L	20683462	20714588	FBgn0014859	Hr38	2L	20701631	20701635	2L_20701631_20701635	15.0481389411336	1.90321217377253	0.609520475588705	3.12247455171102	0.00179337608976976	0.0252038365205323	4
2L	20683462	20714588	FBgn0014859	Hr38	2L	20701883	20701887	2L_20701883_20701887	15.9098145745347	2.07328716585393	0.60882401767472	3.40539647856278	0.000660680571430932	0.0135105241157984	4
2L	20683462	20714588	FBgn0014859	Hr38	2L	20710315	20710319	2L_20710315_20710319	30.6044356331289	1.71044675903829	0.54724918109901	3.12553552954305	0.00177481628855409	0.0250366820781219	4
2L	20683462	20714588	FBgn0014859	Hr38	2L	20710572	20710576	2L_20710572_20710576	32.555527365696	1.80031752503141	0.530036075072727	3.39659432574356	0.00068230037022019	0.0137855450624362	4
2L	20683462	20714588	FBgn0014859	Hr38	2L	20713331	20713335	2L_20713331_20713335	80.3182946042828	-0.962270210946461	0.263268158882186	-3.65509530294958	0.000257086457706785	0.00739644358601023	4
2L	20710096	20711006	FBgn0265076	CR44187	2L	20710315	20710319	2L_20710315_20710319	30.6044356331289	1.71044675903829	0.54724918109901	3.12553552954305	0.00177481628855409	0.0250366820781219	4
2L	20710096	20711006	FBgn0265076	CR44187	2L	20710572	20710576	2L_20710572_20710576	32.555527365696	1.80031752503141	0.530036075072727	3.39659432574356	0.00068230037022019	0.0137855450624362	4
2L	20710096	20711006	FBtr0336826	CR44187-RA	2L	20710315	20710319	2L_20710315_20710319	30.6044356331289	1.71044675903829	0.54724918109901	3.12553552954305	0.00177481628855409	0.0250366820781219	4
2L	20710096	20711006	FBtr0336826	CR44187-RA	2L	20710572	20710576	2L_20710572_20710576	32.555527365696	1.80031752503141	0.530036075072727	3.39659432574356	0.00068230037022019	0.0137855450624362	4
2L	20730416	20734309	FBgn0032880	CG9318	2L	20734173	20734177	2L_20734173_20734177	66.4730171357135	3.56388970445713	0.889096357047909	4.00844034080897	6.11210747265275e-05	0.00289226785194933	4
2L	20750934	20752341	FBgn0032881	CG9319	2L	20751210	20751214	2L_20751210_20751214	59.1234984439212	1.21305085232417	0.399102902218689	3.03944382659356	0.00237015398314049	0.0298995312122354	4
2L	20754579	20757985	FBgn0032883	CG9323	2L	20756942	20756946	2L_20756942_20756946	42.1827074805152	2.60763623108284	0.737265055178621	3.5369046895232	0.000404845736290479	0.00984830184816559	4
2L	20787656	20789098	FBgn0032884	Pomp	2L	20788601	20788605	2L_20788601_20788605	100.732897840704	1.91247496429684	0.649485697558549	2.94459904426831	0.00323373426989254	0.0362946420037815	4
2L	20797715	20814331	FBgn0032886	CG9328	2L	20799427	20799431	2L_20799427_20799431	56.9806081123432	4.83348930530587	1.00795502748133	4.79534222611472	1.62397344178822e-06	0.000250321032234675	4
2L	20797715	20814331	FBgn0032886	CG9328	2L	20800754	20800758	2L_20800754_20800758	127.222332411136	1.83693400038034	0.558798145016742	3.28729437769573	0.00101155031238888	0.0176485073471061	4
2L	20797715	20814331	FBgn0032886	CG9328	2L	20801868	20801872	2L_20801868_20801872	40.2068559572517	6.41526701704523	1.05956460076113	6.05462565702638	1.40744573911362e-09	1.10217272675546e-06	4
2L	20797715	20814331	FBgn0032886	CG9328	2L	20807683	20807687	2L_20807683_20807687	396.244434289308	-7.02279245569373	1.85572250728303	-3.78439795181222	0.000154081112540946	0.00530935947684677	4
2L	20829609	20831161	FBgn0051673	CG31673	2L	20830005	20830009	2L_20830005_20830009	79.4855231027746	1.52637425723348	0.507244998987078	3.0091459950941	0.00261983190241356	0.0318437154774687	4
2L	20829609	20831161	FBgn0051673	CG31673	2L	20830301	20830305	2L_20830301_20830305	77.4019970557281	1.62418836959057	0.496424031499703	3.27177627699424	0.00106874110714896	0.0182337958312974	4
2L	20831262	20832859	FBgn0051674	CG31674	2L	20831830	20831834	2L_20831830_20831834	161.42127262719	-1.15742019301876	0.329412837118484	-3.51358557590899	0.000442101980089835	0.0104429806945733	4
2L	20831262	20832859	FBgn0051674	CG31674	2L	20832356	20832360	2L_20832356_20832360	147.292609359247	-1.19019670982735	0.303531864290829	-3.92115902759705	8.81240789593987e-05	0.00368746964237363	4
2L	20832849	20835840	FBgn0032891	Oseg5	2L	20834251	20834255	2L_20834251_20834255	164.885871173759	-0.802959100445078	0.264457653157242	-3.03624830236111	0.00239542009953102	0.0300995878271805	4
2L	20869854	20871565	FBgn0032900	CG14401	2L	20871517	20871521	2L_20871517_20871521	62.6803064950597	1.74693433692826	0.478091706998082	3.65397330963381	0.000258213121562786	0.00741520941108508	4
2L	20871335	20918931	FBgn0032901	sky	2L	20871517	20871521	2L_20871517_20871521	62.6803064950597	1.74693433692826	0.478091706998082	3.65397330963381	0.000258213121562786	0.00741520941108508	4
2L	20871335	20918931	FBgn0032901	sky	2L	20871918	20871922	2L_20871918_20871922	52.2357514756902	1.88950904203009	0.574120142847047	3.2911387373731	0.000997826887112435	0.017482617102864	4
2L	20871335	20918931	FBgn0032901	sky	2L	20878325	20878329	2L_20878325_20878329	27.6685493136978	3.73503391462306	0.73922849600307	5.05261084335627	4.35811283845226e-07	9.99441637595102e-05	4
2L	20871335	20918931	FBgn0032901	sky	2L	20882348	20882352	2L_20882348_20882352	50.4236395076488	4.28605022611612	0.759136374658343	5.64595554790152	1.64266288538833e-08	7.98052664754378e-06	4
2L	20871335	20918931	FBgn0032901	sky	2L	20882857	20882861	2L_20882857_20882861	95.4786791999416	5.664516820878	0.850948386597815	6.65671021896564	2.80024513367921e-11	4.02027244778674e-08	4
2L	20871335	20918931	FBgn0032901	sky	2L	20883923	20883927	2L_20883923_20883927	69.3241609426017	2.50843771291563	0.441223741783065	5.6851829930515	1.30672662908392e-08	6.62134938769315e-06	4
2L	20871335	20918931	FBgn0032901	sky	2L	20886060	20886064	2L_20886060_20886064	93.9386328795015	1.77996077905658	0.57555299933399	3.09260968341107	0.00198404899336192	0.0268075229787819	4
2L	20871335	20918931	FBgn0032901	sky	2L	20889659	20889663	2L_20889659_20889663	53.8695004454951	1.2478537058151	0.34493934020024	3.61760333017021	0.00029734363610637	0.00809470793093903	4
2L	20871335	20918931	FBgn0263996	CG43739	2L	20871517	20871521	2L_20871517_20871521	62.6803064950597	1.74693433692826	0.478091706998082	3.65397330963381	0.000258213121562786	0.00741520941108508	4
2L	20871335	20918931	FBgn0263996	CG43739	2L	20871918	20871922	2L_20871918_20871922	52.2357514756902	1.88950904203009	0.574120142847047	3.2911387373731	0.000997826887112435	0.017482617102864	4
2L	20871335	20918931	FBgn0263996	CG43739	2L	20878325	20878329	2L_20878325_20878329	27.6685493136978	3.73503391462306	0.73922849600307	5.05261084335627	4.35811283845226e-07	9.99441637595102e-05	4
2L	20871335	20918931	FBgn0263996	CG43739	2L	20882348	20882352	2L_20882348_20882352	50.4236395076488	4.28605022611612	0.759136374658343	5.64595554790152	1.64266288538833e-08	7.98052664754378e-06	4
2L	20871335	20918931	FBgn0263996	CG43739	2L	20882857	20882861	2L_20882857_20882861	95.4786791999416	5.664516820878	0.850948386597815	6.65671021896564	2.80024513367921e-11	4.02027244778674e-08	4
2L	20871335	20918931	FBgn0263996	CG43739	2L	20883923	20883927	2L_20883923_20883927	69.3241609426017	2.50843771291563	0.441223741783065	5.6851829930515	1.30672662908392e-08	6.62134938769315e-06	4
2L	20871335	20918931	FBgn0263996	CG43739	2L	20886060	20886064	2L_20886060_20886064	93.9386328795015	1.77996077905658	0.57555299933399	3.09260968341107	0.00198404899336192	0.0268075229787819	4
2L	20871335	20918931	FBgn0263996	CG43739	2L	20889659	20889663	2L_20889659_20889663	53.8695004454951	1.2478537058151	0.34493934020024	3.61760333017021	0.00029734363610637	0.00809470793093903	4
2L	20924975	20926147	FBgn0032906	RPA2	2L	20925718	20925722	2L_20925718_20925722	7.45616634514445	4.89483812437035	1.27788738928814	3.8304142958145	0.000127927685703255	0.00471195823574986	4
2L	20926319	20927860	FBgn0032907	CG9272	2L	20926872	20926876	2L_20926872_20926876	35.414459682463	1.19217801106048	0.394525279440006	3.02180385691045	0.00251273308357414	0.0310082809261584	4
2L	20965520	21052164	FBgn0250867	CG42238	2L	20976253	20976257	2L_20976253_20976257	203.087853563983	-0.904783793284473	0.290173878444529	-3.11807457699001	0.00182036734924856	0.0254243026273941	4
2L	20965520	21052164	FBgn0250867	CG42238	2L	20984422	20984426	2L_20984422_20984426	23.0603917858789	3.58123319860182	1.10946232243399	3.22789979090515	0.00124702650513203	0.0201233261481892	4
2L	20965520	21052164	FBgn0250867	CG42238	2L	20985021	20985025	2L_20985021_20985025	97.2082946023198	-1.0438734587425	0.3228473508331	-3.23333444133523	0.00122354231899113	0.0199021789932084	4
2L	20965520	21052164	FBgn0250867	CG42238	2L	21002356	21002360	2L_21002356_21002360	36.7509056753851	4.40595345152912	0.817255450624664	5.39115823352595	7.00049969323747e-08	2.553551978494e-05	4
2L	20965520	21052164	FBgn0250867	CG42238	2L	21004652	21004656	2L_21004652_21004656	234.106765168692	1.03065115340691	0.274722124416385	3.75161321861647	0.000175700377206025	0.00579592773056519	4
2L	20965520	21052164	FBgn0250867	CG42238	2L	21005515	21005519	2L_21005515_21005519	54.8616853325367	6.30107926185816	0.895232214332193	7.0384858375081	1.94340050674436e-12	4.06782786256087e-09	4
2L	20965520	21052164	FBgn0250867	CG42238	2L	21012030	21012034	2L_21012030_21012034	30.3381485614609	1.76402492578222	0.464566853292099	3.79713901945795	0.000146375708155615	0.00514087003739823	4
2L	20965520	21052164	FBgn0250867	CG42238	2L	21050460	21050464	2L_21050460_21050464	23.4324585680803	3.65955875932979	0.876254103073882	4.17636704523509	2.96201737100476e-05	0.00179684221162465	4
2L	21053033	21058044	FBgn0010395	Itgbn	2L	21056434	21056438	2L_21056434_21056438	56.3630188509922	1.22178399434098	0.393708235345028	3.10327263860828	0.00191393232542612	0.0262256152418912	4
2L	21053033	21058044	FBgn0010395	Itgbn	2L	21057707	21057711	2L_21057707_21057711	80.8904112159173	1.83179505292168	0.639542754158302	2.86422610687301	0.00418029498178756	0.0425905600870635	4
2L	21057706	21071502	FBgn0032910	CG9265	2L	21057707	21057711	2L_21057707_21057711	80.8904112159173	1.83179505292168	0.639542754158302	2.86422610687301	0.00418029498178756	0.0425905600870635	4
2L	21081127	21082494	FBgn0053511	CG33511	2L	21081242	21081246	2L_21081242_21081246	22.8614304762251	3.74293032770531	1.08533850764854	3.44862943803093	0.00056343934977505	0.0121628876727813	4
2L	21104568	21134255	FBgn0040297	Nhe2	2L	21108792	21108796	2L_21108792_21108796	14.1390328807565	4.44815624777519	1.49228148114958	2.98077561369223	0.0028751938045266	0.0337163480191848	4
2L	21104568	21134255	FBgn0040297	Nhe2	2L	21111792	21111796	2L_21111792_21111796	66.618053738896	2.17261948062757	0.523253278710126	4.15213734729633	3.29384468213363e-05	0.00192540747134426	4
2L	21104568	21134255	FBgn0040297	Nhe2	2L	21115296	21115300	2L_21115296_21115300	100.07234739837	2.89921596495139	0.568802037203451	5.09705622575748	3.44975891840244e-07	8.54681588139203e-05	4
2L	21104568	21134255	FBgn0040297	Nhe2	2L	21115761	21115765	2L_21115761_21115765	93.7854319042507	1.71978040240343	0.609726306693351	2.82057766496921	0.00479372679995262	0.0463660351042679	4
2L	21104568	21134255	FBgn0040297	Nhe2	2L	21115894	21115898	2L_21115894_21115898	127.075111967191	1.87016136286673	0.555650040492419	3.36571803577911	0.000763447042191714	0.0147855862198301	4
2L	21104568	21134255	FBgn0040297	Nhe2	2L	21116453	21116457	2L_21116453_21116457	42.0849941746012	1.97861887627259	0.536540562569286	3.68773400243544	0.000226259990071696	0.00680170114264676	4
2L	21104568	21134255	FBgn0040297	Nhe2	2L	21117686	21117690	2L_21117686_21117690	39.8147753981828	2.76056782843904	0.779560095362316	3.54118668318446	0.000398331635003634	0.00975330718051994	4
2L	21104568	21134255	FBgn0040297	Nhe2	2L	21124722	21124726	2L_21124722_21124726	31.8557652234096	1.51849293456673	0.512921244947392	2.96047970234198	0.00307160361201409	0.035118579109294	4
2L	21104568	21134255	FBgn0040297	Nhe2	2L	21130626	21130630	2L_21130626_21130630	73.2717034804046	2.99138587180199	0.772305726393947	3.87331825929788	0.000107363476242311	0.00420088673717009	4
2L	21104568	21134255	FBgn0040297	Nhe2	2L	21131912	21131916	2L_21131912_21131916	164.48016939514	1.71309478464171	0.550192945588126	3.11362549879752	0.00184803896834026	0.0256507030008839	4
2L	21134439	21142347	FBgn0023388	Dap160	2L	21135024	21135028	2L_21135024_21135028	34.6197577303098	1.58947741310242	0.421320752774167	3.77260650617512	0.000161550967761094	0.00549284602494552	4
2L	21134439	21142347	FBgn0023388	Dap160	2L	21135155	21135159	2L_21135155_21135159	51.3892834594573	1.58364498539797	0.460582670292514	3.4383512180174	0.000585268057968939	0.0124625148449448	4
2L	21134439	21142347	FBgn0023388	Dap160	2L	21139460	21139464	2L_21139460_21139464	233.478589735218	-0.870413738352136	0.279389122181877	-3.11541742053047	0.00183684772344546	0.0255581137431747	4
2L	21134439	21142347	FBgn0023388	Dap160	2L	21141358	21141362	2L_21141358_21141362	115.337624795389	1.94930574174596	0.640261777453426	3.04454491957824	0.00233032627638724	0.029598830893417	4
2L	21143229	21145146	FBgn0032919	CG9253	2L	21144910	21144914	2L_21144910_21144914	54.5993161680914	1.27723847964072	0.445504350012565	2.86694951374705	0.00414449121771851	0.0423713545697157	4
2L	21143229	21145146	FBgn0032919	CG9253	2L	21145082	21145086	2L_21145082_21145086	23.9599332486563	2.26122273661412	0.703033266186797	3.21638085332553	0.00129818426018986	0.0206340393579629	4
2L	21145137	21148546	FBgn0086251	del	2L	21145319	21145323	2L_21145319_21145323	28.5761193172189	2.12266074636578	0.679963161051738	3.1217290405594	0.00179792332374183	0.025246112416833	4
2L	21145137	21148546	FBgn0086251	del	2L	21145550	21145554	2L_21145550_21145554	14.9694030981606	2.39030611995685	0.793808012066321	3.0111892090063	0.00260226643584747	0.0316992171672713	4
2L	21154293	21156749	FBgn0024371	E2f2	2L	21155886	21155890	2L_21155886_21155890	36.272687704174	1.70990348590986	0.540425226455049	3.16399642763917	0.00155618705608458	0.023089403536939	4
2L	21154293	21156749	FBgn0024371	E2f2	2L	21156114	21156118	2L_21156114_21156118	47.1247650384128	1.53507990386015	0.536360879640663	2.86202808990951	0.00420939598237675	0.0427824260319799	4
2L	21157433	21158611	FBgn0032922	CG9249	2L	21157859	21157863	2L_21157859_21157863	141.133037505395	1.4918645344652	0.496402419111469	3.00535307046961	0.00265272725081806	0.0320804077810142	4
2L	21163641	21166090	FBgn0032925	CG9246	2L	21166047	21166051	2L_21166047_21166051	368.542561107207	-0.898517227158111	0.284375941049832	-3.15961056283823	0.00157980147013583	0.0232977807244295	4
2L	21166046	21168581	FBgn0263050	CG43345	2L	21166047	21166051	2L_21166047_21166051	368.542561107207	-0.898517227158111	0.284375941049832	-3.15961056283823	0.00157980147013583	0.0232977807244295	4
2L	21166046	21168581	FBgn0263050	CG43345	2L	21166522	21166526	2L_21166522_21166526	361.555953914886	-0.772105053861985	0.276686076119558	-2.79054538880502	0.00526193218623326	0.0490679206602231	4
2L	21166046	21168581	FBgn0263051	CG43346	2L	21166047	21166051	2L_21166047_21166051	368.542561107207	-0.898517227158111	0.284375941049832	-3.15961056283823	0.00157980147013583	0.0232977807244295	4
2L	21166046	21168581	FBgn0263051	CG43346	2L	21166522	21166526	2L_21166522_21166526	361.555953914886	-0.772105053861985	0.276686076119558	-2.79054538880502	0.00526193218623326	0.0490679206602231	4
2L	21174182	21179683	FBgn0000239	bur	2L	21179293	21179297	2L_21179293_21179297	17.5264843312802	3.10784360010345	0.74376366985167	4.17853644387235	2.93390988904726e-05	0.00178656605796696	4
2L	21178410	21179729	FBgn0266216	CR44911	2L	21179293	21179297	2L_21179293_21179297	17.5264843312802	3.10784360010345	0.74376366985167	4.17853644387235	2.93390988904726e-05	0.00178656605796696	4
2L	21178410	21179729	FBtr0343872	CR44911-RA	2L	21179293	21179297	2L_21179293_21179297	17.5264843312802	3.10784360010345	0.74376366985167	4.17853644387235	2.93390988904726e-05	0.00178656605796696	4
2L	21182446	21198762	FBgn0011829	Ret	2L	21187440	21187444	2L_21187440_21187444	73.6604347254595	1.47317829463785	0.46152061110456	3.19200975902697	0.00141286558973599	0.021736177190301	4
2L	21182446	21198762	FBgn0011829	Ret	2L	21191007	21191011	2L_21191007_21191011	54.0153248578561	3.19946198207172	0.504559893767113	6.34109452930176	2.28138498716919e-10	2.42158744749441e-07	4
2L	21212322	21220572	FBgn0032935	Atg18b	2L	21218016	21218020	2L_21218016_21218020	83.4333548116985	1.26324699266573	0.417397375586559	3.02648523098766	0.00247414907419111	0.0307332515125505	4
2L	21216004	21218544	FBgn0032934	CG8679	2L	21218016	21218020	2L_21218016_21218020	83.4333548116985	1.26324699266573	0.417397375586559	3.02648523098766	0.00247414907419111	0.0307332515125505	4
2L	21237250	21259675	FBgn0261239	Hr39	2L	21238635	21238639	2L_21238635_21238639	51.4258821665184	4.12475783693639	0.699123564436713	5.89989816787212	3.6372599175935e-09	2.34087986196455e-06	4
2L	21262956	21282790	FBgn0032938	CG8671	2L	21271545	21271549	2L_21271545_21271549	13.6707027658056	2.60733972867637	0.720405241048253	3.61926812870276	0.00029543739961764	0.00806012611854699	4
2L	21262956	21282790	FBgn0032938	CG8671	2L	21272754	21272758	2L_21272754_21272758	17.3718013912064	5.41349120301387	1.32752344208725	4.07788746427129	4.54467529390599e-05	0.0023638116385282	4
2L	21344607	21358271	FBgn0032943	Tsp39D	2L	21346157	21346161	2L_21346157_21346161	212.084814724195	2.09539674863793	0.390954380664024	5.35969630287545	8.3361968937271e-08	2.88693185081214e-05	4
2L	21344607	21358271	FBgn0032943	Tsp39D	2L	21346329	21346333	2L_21346329_21346333	12.1911950016852	3.55554200768247	0.992820074709246	3.58125515212183	0.000341947505391215	0.00884557137213609	4
2L	21344607	21358271	FBgn0032943	Tsp39D	2L	21347139	21347143	2L_21347139_21347143	106.111270935434	-1.69236275180111	0.36793486905713	-4.59962589612112	4.23250340131017e-06	0.000487698612188195	4
2L	21380000	21393319	FBgn0032946	nrv3	2L	21381252	21381256	2L_21381252_21381256	24.9122566652574	2.60278951034173	0.809698887586761	3.21451535903565	0.00130664924373345	0.0207127942977618	4
2L	21380000	21393319	FBgn0032946	nrv3	2L	21382485	21382489	2L_21382485_21382489	19.2289594313861	2.69038079290725	0.794659543857069	3.38557664562718	0.000710288707864627	0.0141342719710633	4
2L	21380000	21393319	FBgn0032946	nrv3	2L	21388510	21388514	2L_21388510_21388514	43.7607891712382	1.76122057753763	0.573416083405411	3.07145304867989	0.00213019662815781	0.0280100461982113	4
2L	21577205	21577676	FBgn0260718	CR42545	2L	21577493	21577497	2L_21577493_21577497	90.6029505959063	4.16479839481686	0.586865001436009	7.09668899086835	1.27781168997613e-12	2.83354109672163e-09	4
2L	21578292	21589423	FBgn0016919	nompB	2L	21587503	21587507	2L_21587503_21587507	56.0375601377231	1.12439366459545	0.319451921305606	3.51975865413497	0.000431939645401499	0.0102805766803015	4
2L	21578292	21589423	FBgn0016919	nompB	2L	21587508	21587512	2L_21587508_21587512	59.4457625961399	1.55187132423032	0.382095340273699	4.06147670662169	4.87632843599837e-05	0.00247481679316847	4
2L	21578292	21589423	FBgn0016919	nompB	2L	21587826	21587830	2L_21587826_21587830	99.2190641151238	1.61963384044826	0.314459297924363	5.15053570092824	2.59743481329539e-07	7.01045014460175e-05	4
2L	21578292	21589423	FBgn0016919	nompB	2L	21588616	21588620	2L_21588616_21588620	365.870105394345	0.8624420647475	0.225159646417722	3.83035805247035	0.000127956931109631	0.00471195823574986	4
2L	21614232	21624080	FBgn0032955	CG2201	2L	21615673	21615677	2L_21615673_21615677	46.9396810748606	1.4944826588483	0.45212619068427	3.30545473728581	0.000948224181211573	0.0169526357453062	4
2L	21614232	21624080	FBgn0032955	CG2201	2L	21616263	21616267	2L_21616263_21616267	71.533917580656	1.43258277406437	0.393368117338403	3.64183753314192	0.000270698900250112	0.00763228807651328	4
2L	21614232	21624080	FBgn0032955	CG2201	2L	21616747	21616751	2L_21616747_21616751	22.1454183505415	3.04783312048945	1.05718756882018	2.88296344979807	0.00393953148855403	0.0410293242953868	4
2L	21663806	21677530	FBgn0032957	CG2225	2L	21668155	21668159	2L_21668155_21668159	37.0628332853089	2.40228349777419	0.623167470594129	3.85495651030027	0.000115750203807647	0.00441753638397594	4
2L	21663806	21677530	FBgn0032957	CG2225	2L	21674063	21674067	2L_21674063_21674067	7.19067623264787	5.96301168568163	1.38694528829602	4.29938494041657	1.71272765629343e-05	0.00124100519211469	4
2L	21663806	21677530	FBgn0032957	CG2225	2L	21674343	21674347	2L_21674343_21674347	7.23780011850134	5.96294401222037	1.38757321987353	4.29739052816532	1.72820562822868e-05	0.0012489868665295	4
2L	21758010	21761000	FBgn0032961	CG1416	2L	21759952	21759956	2L_21759952_21759956	74.4272828834895	3.3343954087066	0.930018437456805	3.58530032783513	0.000336690522290791	0.00876326280564131	4
2L	22124285	22130142	FBgn0025674	CycK	2L	22129672	22129676	2L_22129672_22129676	88.1701704613433	1.59113297817176	0.421068175369841	3.77880132302616	0.000157585086669894	0.00539991724391008	4
2L	22131221	22166221	FBgn0261802	CG42748	2L	22154231	22154235	2L_22154231_22154235	43.0641784033387	2.61431410402024	0.756570964219264	3.4554777114901	0.000549318606254933	0.0119680798489277	4
2L	22131221	22166221	FBgn0261802	CG42748	2L	22157238	22157242	2L_22157238_22157242	70.3516178227205	1.31316029975183	0.425736801823789	3.08444159425839	0.00203934647395058	0.0272342920357337	4
2L	22239916	22246988	FBgn0032986	CG3262	2L	22246498	22246502	2L_22246498_22246502	21.9843349008414	1.64632438798743	0.550397535326564	2.99115508758706	0.00277924304730461	0.0330125452980138	4
2L	22579072	22585843	FBgn0040011	Slmap	2L	22580513	22580517	2L_22580513_22580517	17.6587607642752	1.84965191998528	0.535334960281555	3.4551300722308	0.000550027401591388	0.011976277177933	4
2R	2494742	2565385	FBgn0058263	MFS17	2R	2523760	2523764	2R_2523760_2523764	119.333636733079	0.991876594943387	0.350622367538928	2.82890279335435	0.00467078834584698	0.0456514271636181	4
2R	3066499	3191011	FBgn0260995	dpr21	2R	3067424	3067428	2R_3067424_3067428	30.034883720956	1.43452224738663	0.462166657381896	3.10390683636284	0.00190983458795851	0.0261790760243163	4
2R	5090581	5095090	FBgn0033005	CG3107	2R	5091438	5091442	2R_5091438_5091442	59.2783752082663	2.57779674789508	0.804911287017463	3.20258491770803	0.00136200138158899	0.0212532870557893	4
2R	5339706	5340995	FBgn0033017	CG10465	2R	5340494	5340498	2R_5340494_5340498	37.8700138168146	1.33618572230174	0.445176401740867	3.00147473468174	0.00268675333998739	0.0323344484307875	4
2R	5640915	5652815	FBgn0033028	CG11665	2R	5652635	5652639	2R_5652635_5652639	63.1660261863661	-6.79849742447749	2.23663880228127	-3.03960452512195	0.0023688898518447	0.0298936868068572	4
2R	5758065	5760407	FBgn0033038	CG7791	2R	5758430	5758434	2R_5758430_5758434	22.5339263688302	2.08374229863945	0.697061698722461	2.98932261298882	0.00279596743741277	0.0331377699663981	4
2R	5758065	5760407	FBgn0033038	CG7791	2R	5760007	5760011	2R_5760007_5760011	28.8098075422685	1.52960014771229	0.505319753875683	3.02699456330495	0.00246998400778521	0.0307108703864781	4
2R	5804712	5860831	FBgn0085414	dpr12	2R	5809428	5809432	2R_5809428_5809432	43.7586620468911	2.41564047426609	0.780089693955045	3.09661887983524	0.00195741357832446	0.0265936334180525	4
2R	5804712	5860831	FBgn0085414	dpr12	2R	5811896	5811900	2R_5811896_5811900	104.716665152392	-1.13129512857455	0.20925652961398	-5.40625963099681	6.43544923017425e-08	2.41235583121199e-05	4
2R	5804712	5860831	FBgn0085414	dpr12	2R	5817007	5817011	2R_5817007_5817011	86.5206906411449	-1.06844306688898	0.270825057599557	-3.94514110459005	7.97530008402127e-05	0.00345026856078422	4
2R	5804712	5860831	FBgn0085414	dpr12	2R	5818000	5818004	2R_5818000_5818004	38.2735902441769	1.61264822027799	0.453886164429961	3.55297946193915	0.000380894201453307	0.009491291902191	4
2R	5804712	5860831	FBgn0085414	dpr12	2R	5820890	5820894	2R_5820890_5820894	85.7341520841076	1.07823191312713	0.372448374241318	2.89498354053365	0.00379178414153661	0.0401206840283238	4
2R	5804712	5860831	FBgn0085414	dpr12	2R	5821094	5821098	2R_5821094_5821098	84.2296289644317	1.68845037046518	0.468218013257224	3.6061200608649	0.000310809377523016	0.00831474484659547	4
2R	5804712	5860831	FBgn0085414	dpr12	2R	5827494	5827498	2R_5827494_5827498	260.30573970724	-0.978137206934591	0.341204363752616	-2.86671951137111	0.00414750419355725	0.0423924822799579	4
2R	5804712	5860831	FBgn0085414	dpr12	2R	5836461	5836465	2R_5836461_5836465	11.0152403330469	3.77839219961303	1.04840523375013	3.60394251953302	0.000313426400505979	0.00835638436494182	4
2R	5804712	5860831	FBgn0085414	dpr12	2R	5836703	5836707	2R_5836703_5836707	75.0709297246425	2.28745783319303	0.57363922152702	3.98762453359421	6.67381741202308e-05	0.00307804393635933	4
2R	5804712	5860831	FBgn0085414	dpr12	2R	5837947	5837951	2R_5837947_5837951	103.787049063793	1.76708900454032	0.566724669485341	3.11807320148082	0.00182037584524904	0.0254243026273941	4
2R	5804712	5860831	FBgn0085414	dpr12	2R	5838399	5838403	2R_5838399_5838403	80.9787533533305	1.5039799679109	0.360044669374892	4.17720381896531	2.9511456529875e-05	0.00179218882446489	4
2R	5804712	5860831	FBgn0085414	dpr12	2R	5850575	5850579	2R_5850575_5850579	42.0786781592606	2.8938409014405	0.705236868486533	4.10336020527514	4.07192532400376e-05	0.00220177908991104	4
2R	5804712	5860831	FBgn0085414	dpr12	2R	5854713	5854717	2R_5854713_5854717	37.7405682685389	2.59679232183235	0.636763023775326	4.07811418828332	4.54024676714565e-05	0.00236260559409226	4
2R	5804712	5860831	FBgn0085414	dpr12	2R	5860082	5860086	2R_5860082_5860086	104.043364279845	-1.38202228110626	0.441647780714875	-3.12924085992064	0.00175258583980123	0.0248446985747682	4
2R	6036557	6040647	FBgn0033054	CG14591	2R	6038608	6038612	2R_6038608_6038612	251.836863603896	2.26621711013043	0.573198168194436	3.95363634407447	7.69723691748286e-05	0.00337231428149038	4
2R	6036557	6040647	FBgn0033054	CG14591	2R	6038918	6038922	2R_6038918_6038922	190.01315519031	1.87756702511236	0.58996677851694	3.18249619043329	0.00146011436600884	0.0221951631661793	4
2R	6036557	6040647	FBgn0033054	CG14591	2R	6039344	6039348	2R_6039344_6039348	52.2262063763516	1.67874222668722	0.585764804003451	2.86589807925253	0.00415828098733664	0.0424533851789801	4
2R	6036557	6040647	FBgn0033054	CG14591	2R	6039549	6039553	2R_6039549_6039553	44.8492453057485	1.62401564710369	0.560336638036366	2.8982856676923	0.00375208664510365	0.0398267104096649	4
2R	6036557	6040647	FBgn0033054	CG14591	2R	6039727	6039731	2R_6039727_6039731	49.0558237461037	2.60801598219844	0.535762886192444	4.86785488396382	1.12816120424901e-06	0.000197091170383805	4
2R	6087873	6169087	FBgn0000546	EcR	2R	6087995	6087999	2R_6087995_6087999	58.5899546784848	-6.38357939825055	2.01994350960714	-3.16027619974982	0.00157619643300382	0.0232614645829314	4
2R	6087873	6169087	FBgn0000546	EcR	2R	6095613	6095617	2R_6095613_6095617	19.942569875044	1.63880607032367	0.472596625525576	3.46766350373566	0.000525004248176309	0.0116269777960351	4
2R	6087873	6169087	FBgn0000546	EcR	2R	6095625	6095629	2R_6095625_6095629	119.158259616578	1.06075012824233	0.301800259474046	3.51474226725623	0.000440180964176004	0.0104167325621607	4
2R	6087873	6169087	FBgn0000546	EcR	2R	6103616	6103620	2R_6103616_6103620	26.4843691738695	3.53152984539774	0.803486155007291	4.39525911353842	1.10640696769688e-05	0.000933328246079726	4
2R	6087873	6169087	FBgn0000546	EcR	2R	6130596	6130600	2R_6130596_6130600	143.818086412141	1.25382173171707	0.445718954259272	2.81303211302908	0.00490767497361494	0.047052964076011	4
2R	6087873	6169087	FBgn0000546	EcR	2R	6130982	6130986	2R_6130982_6130986	46.743508030418	1.35452467324388	0.425968541511254	3.17987020458902	0.00147341031848638	0.0223135633782162	4
2R	6087873	6169087	FBgn0000546	EcR	2R	6148558	6148562	2R_6148558_6148562	18.9768720514559	2.21303567633219	0.72246519747692	3.06317270930256	0.00219003623442634	0.0284820759996838	4
2R	6087873	6169087	FBgn0000546	EcR	2R	6148807	6148811	2R_6148807_6148811	23.2803538293166	2.43401657059592	0.703054659791267	3.4620587982712	0.000536060028962277	0.0117728727698171	4
2R	6087873	6169087	FBgn0000546	EcR	2R	6148934	6148938	2R_6148934_6148938	61.3029482623597	1.78782135710482	0.454922268832246	3.92994909150972	8.49638484768104e-05	0.00359650316609446	4
2R	6087873	6169087	FBgn0000546	EcR	2R	6150565	6150569	2R_6150565_6150569	26.2790476403388	3.72393783308243	0.825102945398947	4.51330086003009	6.38263789158347e-06	0.000648887998485826	4
2R	6087873	6169087	FBgn0000546	EcR	2R	6153370	6153374	2R_6153370_6153374	34.6538049319125	1.76982825104337	0.465044335905434	3.80571940006008	0.000141392611872944	0.00502097337931624	4
2R	6207219	6209468	FBgn0033072	CG17994	2R	6208848	6208852	2R_6208848_6208852	15.0340826174958	3.00221038222113	0.980141306610108	3.06303832108096	0.0021910200013683	0.0284869486036488	4
2R	6209782	6214122	FBgn0021847	l(2)k14710	2R	6211299	6211303	2R_6211299_6211303	43.7546043581488	2.18352625652172	0.692319428995068	3.15392890199716	0.00161088325664332	0.0235815692849891	4
2R	6214568	6240602	FBgn0263144	bin3	2R	6232332	6232336	2R_6232332_6232336	57.4092853922364	3.83482944662433	0.887122234580783	4.32277458183259	1.54079139722429e-05	0.00115761968085251	4
2R	6502006	6621792	FBgn0086655	jing	2R	6537479	6537483	2R_6537479_6537483	101.741609313239	1.45458729616974	0.357245863389934	4.07167008840087	4.66772595365534e-05	0.00241157226911724	4
2R	6502006	6621792	FBgn0086655	jing	2R	6538165	6538169	2R_6538165_6538169	114.153046871802	1.29456017187704	0.416254829661988	3.11001838207682	0.00187075701237991	0.0258385251949483	4
2R	6502006	6621792	FBgn0086655	jing	2R	6538291	6538295	2R_6538291_6538295	62.995783539467	2.34486556028865	0.380868555129202	6.15662681707395	7.43106735084732e-10	6.57831565757795e-07	4
2R	6502006	6621792	FBgn0086655	jing	2R	6539093	6539097	2R_6539093_6539097	13.870833502511	3.28715780406729	0.931998179918913	3.52700023980013	0.000420296382747878	0.0100881491753182	4
2R	6502006	6621792	FBgn0086655	jing	2R	6539297	6539301	2R_6539297_6539301	15.8639075234173	2.80525331810554	0.734077691731639	3.82146651465207	0.000132660429013259	0.00483193337206256	4
2R	6502006	6621792	FBgn0086655	jing	2R	6588392	6588396	2R_6588392_6588396	34.8981739248196	1.86906676100099	0.432852123035012	4.31802609144141	1.57430823491476e-05	0.0011733547169689	4
2R	6502006	6621792	FBgn0086655	jing	2R	6616873	6616877	2R_6616873_6616877	10.4285299783192	2.92295123175078	0.889360572343276	3.28657613418754	0.00101413355601613	0.0176688020334705	4
2R	6502006	6621792	FBgn0086655	jing	2R	6617105	6617109	2R_6617105_6617109	18.5749699688873	1.61688432061031	0.523666237285008	3.08762376775174	0.00201763733937096	0.0270690570444038	4
2R	6636512	6642358	FBgn0042085	Bap170	2R	6639298	6639302	2R_6639298_6639302	81.3414379386213	1.06554037747616	0.357562148953984	2.98001446907427	0.00288234768485555	0.0337684136597815	4
2R	6636512	6642358	FBgn0042085	Bap170	2R	6641197	6641201	2R_6641197_6641201	129.224068712278	0.943585554984069	0.265553277948676	3.55328151952407	0.000380457078940202	0.00948356489693937	4
2R	6657326	6660624	FBgn0013732	sced	2R	6658539	6658543	2R_6658539_6658543	29.4455011769555	2.19526914077492	0.614425616219466	3.57288023615017	0.000353076265941155	0.00904155408804513	4
2R	6660645	6662118	FBgn0266518	Dpit47	2R	6662097	6662101	2R_6662097_6662101	372.511895448074	-1.07862004644212	0.274099329220171	-3.93514296262913	8.31471871927998e-05	0.00354645946798331	4
2R	6662265	6668085	FBgn0000054	Adf1	2R	6662495	6662499	2R_6662495_6662499	274.62315597537	-0.943671777891073	0.292317955352988	-3.22823747433354	0.00124555526746361	0.020108359878038	4
2R	6662265	6668085	FBgn0000054	Adf1	2R	6667653	6667657	2R_6667653_6667657	43.1695401552494	2.78672744652723	0.992555688540999	2.80762830609894	0.00499077940845948	0.0475551404413189	4
2R	6668150	6668738	FBgn0033085	CG15908	2R	6668307	6668311	2R_6668307_6668311	96.6323865172418	-1.14750842412507	0.379533682358377	-3.02346926627062	0.00249894410071095	0.0309250200797839	4
2R	6668150	6668738	FBgn0033085	CG15908	2R	6668514	6668518	2R_6668514_6668518	207.34852699228	-1.34888248964277	0.320265845345366	-4.21175879116355	2.5339003788988e-05	0.00161961949550435	4
2R	6669024	6670076	FBgn0033086	CG9410	2R	6669293	6669297	2R_6669293_6669297	124.607338181561	0.839642299344679	0.259604167755565	3.23431748651762	0.00121933826654361	0.0198558570862436	4
2R	6696739	6699469	FBgn0014009	Rab2	2R	6697113	6697117	2R_6697113_6697117	246.533081804487	1.1469270404807	0.340486590768967	3.36849400703398	0.000755800401290484	0.0146888535643723	4
2R	6696739	6699469	FBgn0014009	Rab2	2R	6698351	6698355	2R_6698351_6698355	47.4952480546955	1.94753010563477	0.561690789142006	3.46726373884404	0.000525785727443967	0.0116385305414551	4
2R	6699695	6715892	FBgn0033095	CG3409	2R	6714841	6714845	2R_6714841_6714845	115.028006270651	1.04381231278669	0.322474268705407	3.2368855877312	0.00120841849910409	0.0197508476967704	4
2R	6699695	6715892	FBgn0266525	CG45092	2R	6714841	6714845	2R_6714841_6714845	115.028006270651	1.04381231278669	0.322474268705407	3.2368855877312	0.00120841849910409	0.0197508476967704	4
2R	6741899	6746141	FBgn0028579	phtf	2R	6742124	6742128	2R_6742124_6742128	49.392105300566	3.16958340754486	0.676234714418116	4.68710543834208	2.77096226468585e-06	0.000368748725808018	4
2R	6749227	6756300	FBgn0027066	Eb1	2R	6753741	6753745	2R_6753741_6753745	14.734199523848	2.05374449863416	0.666938336610603	3.07936189284205	0.00207444525381182	0.0275258606360104	4
2R	6759715	6798941	FBgn0085421	Epac	2R	6765230	6765234	2R_6765230_6765234	810.560529878751	-1.28484731279912	0.283712211851296	-4.52869936198785	5.93478694001384e-06	0.000616224583492851	4
2R	6759715	6798941	FBgn0085421	Epac	2R	6765611	6765615	2R_6765611_6765615	1018.96734080503	-0.923089466890102	0.282851117268243	-3.26351713157522	0.00110038531298244	0.0185859726540527	4
2R	6759715	6798941	FBgn0085421	Epac	2R	6792173	6792177	2R_6792173_6792177	28.133313046456	2.56893419263102	0.575942035937027	4.46040405516068	8.18052756507321e-06	0.000764677886964421	4
2R	6759715	6798941	FBgn0085421	Epac	2R	6792358	6792362	2R_6792358_6792362	29.3635218230347	1.58274836105341	0.533781235069144	2.9651629863841	0.003025226064251	0.0347943719987728	4
2R	6759715	6798941	FBgn0085421	Epac	2R	6792911	6792915	2R_6792911_6792915	664.857976988902	-0.720300195586195	0.235293120542695	-3.06128880404513	0.00220386406747415	0.0285974984704509	4
2R	6759715	6798941	FBgn0085421	Epac	2R	6797906	6797910	2R_6797906_6797910	23.0489036562431	1.44719935261677	0.479558262720969	3.01777586816146	0.00254637158173989	0.0312700517626679	4
2R	6891760	6922613	FBgn0050158	CG30158	2R	6899888	6899892	2R_6899888_6899892	28.8982639448981	1.48804385223868	0.459948142426521	3.23524266102761	0.00121539389238042	0.0198080504005007	4
2R	6891760	6922613	FBgn0050158	CG30158	2R	6900025	6900029	2R_6900025_6900029	124.494887857154	0.946327265438902	0.307059629438723	3.0819006300786	0.00205683487332973	0.0273748000995388	4
2R	6891760	6922613	FBgn0050158	CG30158	2R	6900284	6900288	2R_6900284_6900288	259.881028539282	0.986771010500764	0.299569276233844	3.29396599980597	0.000987844466979089	0.0173674983700373	4
2R	6891760	6922613	FBgn0050158	CG30158	2R	6909843	6909847	2R_6909843_6909847	16.2249579956703	2.47701558498994	0.774407867732728	3.19859300014864	0.00138099982269469	0.0214433158131907	4
2R	6891760	6922613	FBgn0050158	CG30158	2R	6910072	6910076	2R_6910072_6910076	52.0849717030411	1.84770225953245	0.579509366411267	3.18839067429528	0.0014306709825933	0.0219115669674054	4
2R	6923366	6924929	FBgn0033117	CG3358	2R	6923963	6923967	2R_6923963_6923967	30.3566354890954	1.72798803088315	0.488540281073606	3.53704310130939	0.000404633626299177	0.00984618982194248	4
2R	6924687	6971637	FBgn0053558	mim	2R	6927044	6927048	2R_6927044_6927048	101.781324418903	2.44924900524328	0.631603882224397	3.87782449439269	0.000105394702162786	0.00415402515135121	4
2R	6924687	6971637	FBgn0053558	mim	2R	6936452	6936456	2R_6936452_6936456	146.64658044646	1.30861169671978	0.321499853077911	4.07033373170052	4.69458369307785e-05	0.00241942396692627	4
2R	6924687	6971637	FBgn0053558	mim	2R	6941653	6941657	2R_6941653_6941657	10.0517377913043	2.89507174173247	0.818055239332511	3.53896852258374	0.000401693748750545	0.00979703188788123	4
2R	6924687	6971637	FBgn0053558	mim	2R	6943757	6943761	2R_6943757_6943761	37.669650679007	1.54252384415668	0.506051686101664	3.04815473699813	0.00230251331973395	0.0293738323468247	4
2R	6924687	6971637	FBgn0053558	mim	2R	6967456	6967460	2R_6967456_6967460	20.3266318039418	3.95847320413636	1.07537960706011	3.68100080952632	0.000232320267315105	0.00692837194537444	4
2R	6943096	6943995	FBgn0066293	CheB42b	2R	6943757	6943761	2R_6943757_6943761	37.669650679007	1.54252384415668	0.506051686101664	3.04815473699813	0.00230251331973395	0.0293738323468247	4
2R	6944614	6971637	FBgn0066292	CheB42c	2R	6967456	6967460	2R_6967456_6967460	20.3266318039418	3.95847320413636	1.07537960706011	3.68100080952632	0.000232320267315105	0.00692837194537444	4
2R	6971996	6975026	FBgn0033121	Cyp6u1	2R	6973727	6973731	2R_6973727_6973731	27.6857070810025	1.47032086013417	0.511596661840052	2.87398446824476	0.00405328895526217	0.0417764826250899	4
2R	6975285	6985712	FBgn0022960	vimar	2R	6983924	6983928	2R_6983924_6983928	37.3088079674355	3.60538766184565	0.815333100788233	4.42198122259491	9.77999578249017e-06	0.000858356256262771	4
2R	6981446	6985712	FBgn0050156	CG30156	2R	6983924	6983928	2R_6983924_6983928	37.3088079674355	3.60538766184565	0.815333100788233	4.42198122259491	9.77999578249017e-06	0.000858356256262771	4
2R	6986043	6988922	FBgn0033122	CG17002	2R	6988706	6988710	2R_6988706_6988710	82.3863472929021	1.71541723597121	0.367492739758301	4.6678942204394	3.04302489606578e-06	0.000393124431986317	4
2R	7012254	7018362	FBgn0029506	Tsp42Ee	2R	7013857	7013861	2R_7013857_7013861	44.6101247198986	6.74996092014663	1.1655419442414	5.79126384382494	6.98587335348232e-09	3.99989303164314e-06	4
2R	7023396	7024096	FBgn0265061	CR44172	2R	7023796	7023800	2R_7023796_7023800	13.1753163629138	4.13068883399446	1.11825503880516	3.69387008388358	0.000220866675174162	0.00669284895666777	4
2R	7023396	7024096	FBtr0336875	CR44172-RA	2R	7023796	7023800	2R_7023796_7023800	13.1753163629138	4.13068883399446	1.11825503880516	3.69387008388358	0.000220866675174162	0.00669284895666777	4
2R	7025010	7028082	FBgn0033127	Tsp42Ef	2R	7027274	7027278	2R_7027274_7027278	72.3005808701617	1.30539934741947	0.440143113654667	2.96585203067309	0.00301845676916013	0.0347489176561599	4
2R	7040136	7042762	FBgn0033132	Tsp42Ej	2R	7042131	7042135	2R_7042131_7042135	146.796734900161	-0.906119002084152	0.324587729571141	-2.79159968025087	0.00524482001085967	0.0489709677480388	4
2R	7052747	7054399	FBgn0033135	Tsp42En	2R	7053305	7053309	2R_7053305_7053309	3.99215828706446	4.7400928686678	1.42698567168429	3.32175225212528	0.000894540828753128	0.016353111542207	4
2R	7086316	7127868	FBgn0263934	esn	2R	7087693	7087697	2R_7087693_7087697	89.8799346925207	0.87682214338451	0.307179200349238	2.85443201358567	0.00431138585184386	0.043427800164909	4
2R	7086316	7127868	FBgn0263934	esn	2R	7100162	7100166	2R_7100162_7100166	292.272991150463	-0.987856496698971	0.32469984772261	-3.04236821676274	0.00234724570998428	0.0297395248021751	4
2R	7243024	7245776	FBgn0026602	Ady43A	2R	7245081	7245085	2R_7245081_7245085	547.632761997854	-1.64867263375334	0.280717624328962	-5.87306421424159	4.278126602178e-09	2.6914583727809e-06	4
2R	7317924	7381899	FBgn0033159	Dscam1	2R	7357902	7357906	2R_7357902_7357906	82.8490779095668	3.5779966258916	0.436096769952244	8.2045932747528	2.31372827667621e-16	1.85070993193693e-12	4
2R	7393546	7395932	FBgn0283450	Glo1	2R	7394621	7394625	2R_7394621_7394625	78.0063338967142	1.17556305627957	0.400526496707586	2.93504441264923	0.00333499950069514	0.0370243795564682	4
2R	7440706	7442885	FBgn0033169	CG11123	2R	7441972	7441976	2R_7441972_7441976	276.09929019731	-0.834443271537682	0.249486687996302	-3.34464046254064	0.000823892986602048	0.0155101670883366	4
2R	7446189	7451553	FBgn0050502	fa2h	2R	7448328	7448332	2R_7448328_7448332	353.691113511848	-0.846572987823852	0.255809147356592	-3.30939294615508	0.000934985139983677	0.0167966799213081	4
2R	7446189	7451553	FBgn0050502	fa2h	2R	7451264	7451268	2R_7451264_7451268	139.805672095461	1.81049266656738	0.360602433544669	5.02074444914448	5.14716008492696e-07	0.000112729866095234	4
2R	7447473	7449995	FBgn0033174	CG11125	2R	7448328	7448332	2R_7448328_7448332	353.691113511848	-0.846572987823852	0.255809147356592	-3.30939294615508	0.000934985139983677	0.0167966799213081	4
2R	7454922	7458874	FBgn0025885	Inos	2R	7457312	7457316	2R_7457312_7457316	22.2214599822239	2.97795839346069	0.783103039528992	3.80276699634804	0.000143088921900724	0.00506896901884128	4
2R	7454922	7458874	FBgn0025885	Inos	2R	7458556	7458560	2R_7458556_7458560	320.196480442206	-0.870940742280494	0.289603637419124	-3.00735429306794	0.00263532425559462	0.0319576407792929	4
2R	7459685	7463395	FBgn0033177	CG11141	2R	7462518	7462522	2R_7462518_7462522	10.4823197082399	3.44852457557313	1.03483927240252	3.33242530269161	0.000860925782258972	0.015936233033941	4
2R	7465018	7466759	FBgn0033179	p47	2R	7465564	7465568	2R_7465564_7465568	120.546084283235	1.39183909729753	0.485247641720291	2.868306772936	0.00412675185131437	0.0422517134575235	4
2R	7466879	7477162	FBgn0010548	Aldh-III	2R	7471849	7471853	2R_7471849_7471853	17.5691385291173	5.2605913798414	0.941592625509216	5.58690800811706	2.31148085849214e-08	1.05222649071933e-05	4
2R	7466879	7477162	FBgn0010548	Aldh-III	2R	7472038	7472042	2R_7472038_7472042	18.3054665592641	5.70536277097928	1.03258809842977	5.52530363235378	3.28916275242962e-08	1.4031693603303e-05	4
2R	7535919	7538297	FBgn0033190	CG2137	2R	7538262	7538266	2R_7538262_7538266	69.2180897897397	1.36461789943082	0.380185625670239	3.58934638053477	0.000331508116627651	0.0086831623190083	4
2R	7538232	7539696	FBgn0033191	CG1598	2R	7538262	7538266	2R_7538262_7538266	69.2180897897397	1.36461789943082	0.380185625670239	3.58934638053477	0.000331508116627651	0.0086831623190083	4
2R	7540111	7564435	FBgn0033192	Corin	2R	7549327	7549331	2R_7549327_7549331	50.664136976609	2.93452862741849	0.73986234912646	3.96631701948779	7.29917640773653e-05	0.00325432732487885	4
2R	7540111	7564435	FBgn0033192	Corin	2R	7554423	7554427	2R_7554423_7554427	56.4402825630082	1.41093775937257	0.408000202764909	3.45817906415492	0.000543839792339592	0.0118912590814138	4
2R	7540111	7564435	FBgn0033192	Corin	2R	7554441	7554445	2R_7554441_7554445	7.06173376026532	3.63780158410669	1.23481323189883	2.94603385364819	0.00321877169469664	0.0361870394618992	4
2R	7564434	7565751	FBgn0050499	CG30499	2R	7565463	7565467	2R_7565463_7565467	182.994080272861	-1.00193607569385	0.26148520772824	-3.83171225783125	0.000127254519266473	0.0046930368708306	4
2R	7580488	7587079	FBgn0004133	blow	2R	7586859	7586863	2R_7586859_7586863	38.1450472884338	2.68099893406582	0.560315904449177	4.78479891928357	1.71158597264767e-06	0.000259890695278631	4
2R	7595265	7620711	FBgn0033196	CG1358	2R	7604842	7604846	2R_7604842_7604846	99.0064006066674	1.13531716505239	0.301020222791941	3.77156443019808	0.000162227256605571	0.00550341593156316	4
2R	7595265	7620711	FBgn0033196	CG1358	2R	7614516	7614520	2R_7614516_7614520	83.8697700132696	1.81732808954581	0.446065494611689	4.07412837688295	4.61870002439724e-05	0.00239513788513136	4
2R	7674450	7675362	FBgn0033209	CG12107	2R	7675281	7675285	2R_7675281_7675285	17.4261443950971	2.27747117308002	0.816296064029702	2.79000631442117	0.00527070136034774	0.0491266041688377	4
2R	7676540	7698902	FBgn0033212	LRR	2R	7684144	7684148	2R_7684144_7684148	83.5004216018339	1.8105763647372	0.332560819327791	5.44434659620137	5.19958911867974e-08	2.03590275549536e-05	4
2R	7676540	7698902	FBgn0033212	LRR	2R	7684439	7684443	2R_7684439_7684443	112.965509261431	1.77382219676951	0.307283183469088	5.77259769553239	7.80586583432994e-09	4.37064088329344e-06	4
2R	7676540	7698902	FBgn0033212	LRR	2R	7686754	7686758	2R_7686754_7686758	34.7407551748407	2.14925413600608	0.764670335227473	2.81069375519415	0.00494348141566704	0.0472728193596644	4
2R	7676540	7698902	FBgn0033212	LRR	2R	7688090	7688094	2R_7688090_7688094	33.4938722150446	3.23539142335602	0.765501269940045	4.22650039967852	2.37353850532827e-05	0.00154578161797865	4
2R	7716807	7735622	FBgn0042135	CG18812	2R	7720327	7720331	2R_7720327_7720331	55.2123391497763	1.63456213068856	0.511124346243233	3.19797353169067	0.00138396982477975	0.0214700817168696	4
2R	7716807	7735622	FBgn0042135	CG18812	2R	7721075	7721079	2R_7721075_7721079	73.8071613225258	1.11912557972932	0.389889981993828	2.87036249048081	0.00410001482006115	0.0420807751925353	4
2R	7716807	7735622	FBgn0042135	CG18812	2R	7721612	7721616	2R_7721612_7721616	240.135446217807	2.17716104629711	0.303879963942274	7.16454292692588	7.80465104103646e-13	1.83998345232401e-09	4
2R	7716807	7735622	FBgn0042135	CG18812	2R	7728661	7728665	2R_7728661_7728665	61.5763054467348	1.27377320462309	0.355510877527345	3.58293735899856	0.000339752103600813	0.0088121898537537	4
2R	7716807	7735622	FBgn0042135	CG18812	2R	7728752	7728756	2R_7728752_7728756	77.2362826090537	1.13545631546228	0.337115269268543	3.36815451262692	0.000756731734659208	0.0147031262615094	4
2R	7737019	7782637	FBgn0050497	CG30497	2R	7737870	7737874	2R_7737870_7737874	15.3018840520495	6.75502089259898	1.33177036403889	5.07221145251565	3.9321910108086e-07	9.35646959492739e-05	4
2R	7737019	7782637	FBgn0050497	CG30497	2R	7739453	7739457	2R_7739453_7739457	309.623628186591	-1.07721213446859	0.300056080154452	-3.5900360156478	0.000330632274943211	0.00866597059358761	4
2R	7737019	7782637	FBgn0050497	CG30497	2R	7739746	7739750	2R_7739746_7739750	286.858932058088	-1.23053512174499	0.329215798864825	-3.73777663765839	0.000185654766946409	0.00599167696817811	4
2R	7737019	7782637	FBgn0050497	CG30497	2R	7742791	7742795	2R_7742791_7742795	56.6610081798297	-1.61138969343924	0.491629762744589	-3.27764878278207	0.00104675549502512	0.0179898584895688	4
2R	7737019	7782637	FBgn0050497	CG30497	2R	7764859	7764863	2R_7764859_7764863	116.968668127813	1.01626108201768	0.271817067848008	3.738768466835	0.000184923941596226	0.00597607845558173	4
2R	7737019	7782637	FBgn0050497	CG30497	2R	7766099	7766103	2R_7766099_7766103	21.1881835736307	3.09311099644487	0.808640802402678	3.82507410862085	0.000130732754362484	0.00478663115846042	4
2R	7737019	7782637	FBgn0266526	CG45093	2R	7737870	7737874	2R_7737870_7737874	15.3018840520495	6.75502089259898	1.33177036403889	5.07221145251565	3.9321910108086e-07	9.35646959492739e-05	4
2R	7737019	7782637	FBgn0266526	CG45093	2R	7739453	7739457	2R_7739453_7739457	309.623628186591	-1.07721213446859	0.300056080154452	-3.5900360156478	0.000330632274943211	0.00866597059358761	4
2R	7737019	7782637	FBgn0266526	CG45093	2R	7739746	7739750	2R_7739746_7739750	286.858932058088	-1.23053512174499	0.329215798864825	-3.73777663765839	0.000185654766946409	0.00599167696817811	4
2R	7737019	7782637	FBgn0266526	CG45093	2R	7742791	7742795	2R_7742791_7742795	56.6610081798297	-1.61138969343924	0.491629762744589	-3.27764878278207	0.00104675549502512	0.0179898584895688	4
2R	7737019	7782637	FBgn0266526	CG45093	2R	7764859	7764863	2R_7764859_7764863	116.968668127813	1.01626108201768	0.271817067848008	3.738768466835	0.000184923941596226	0.00597607845558173	4
2R	7737019	7782637	FBgn0266526	CG45093	2R	7766099	7766103	2R_7766099_7766103	21.1881835736307	3.09311099644487	0.808640802402678	3.82507410862085	0.000130732754362484	0.00478663115846042	4
2R	7806484	7810067	FBgn0003317	sax	2R	7809549	7809553	2R_7809549_7809553	135.01737032952	0.854270246943058	0.274126767633449	3.11633283505299	0.00183115466829014	0.0255077727810741	4
2R	7810068	7812028	FBgn0033225	CG1550	2R	7810344	7810348	2R_7810344_7810348	85.7547666251888	0.974019409858084	0.264537743774711	3.68196763138493	0.000231440800668492	0.00690674241216792	4
2R	7812504	7815486	FBgn0033226	CG1882	2R	7812830	7812834	2R_7812830_7812834	366.994373863153	-1.31356154389635	0.321882292756699	-4.08087544253089	4.48663947419931e-05	0.00234370025371245	4
2R	7812504	7815486	FBgn0033226	CG1882	2R	7814221	7814225	2R_7814221_7814225	32.4035059623817	2.34241617403789	0.724991691962995	3.23095588543304	0.00123376980204984	0.0200031649960689	4
2R	7825289	7827319	FBgn0003082	phr	2R	7826583	7826587	2R_7826583_7826587	45.552445014475	1.20225380752117	0.398327144764763	3.01825728756491	0.00254232959829029	0.0312426849459688	4
2R	7834812	7885982	FBgn0085390	Dgk	2R	7837150	7837154	2R_7837150_7837154	13.3267149528283	2.9428604194885	0.834439736393587	3.52675009486895	0.000420693638469263	0.0100952365703835	4
2R	7834812	7885982	FBgn0085390	Dgk	2R	7837351	7837355	2R_7837351_7837355	28.4435005962977	2.02565457460068	0.47470715414419	4.26716672988122	1.97971202179954e-05	0.00137357547207676	4
2R	7834812	7885982	FBgn0085390	Dgk	2R	7854511	7854515	2R_7854511_7854515	219.572042806112	-1.15458237240795	0.324421955308133	-3.55889098600413	0.000372424062612735	0.00934573669817214	4
2R	7834812	7885982	FBgn0085390	Dgk	2R	7854934	7854938	2R_7854934_7854938	225.730094561163	-1.1751781327994	0.326475391298393	-3.5995917735965	0.000318717136631315	0.00845220327612159	4
2R	7834812	7885982	FBgn0085390	Dgk	2R	7868536	7868540	2R_7868536_7868540	109.94644561432	0.643772910573166	0.225119052975764	2.85969979912129	0.00424042208051431	0.0429890735155961	4
2R	7932429	7936840	FBgn0026722	drosha	2R	7933329	7933333	2R_7933329_7933333	21.5559607354181	1.93450470126421	0.670949630987922	2.88323387020245	0.00393615087394716	0.0410165124824512	4
2R	7939956	7941870	FBgn0050379	CG30379	2R	7941774	7941778	2R_7941774_7941778	345.598582980345	-1.12922426934671	0.351543926422859	-3.21218540407497	0.001317293331893	0.0208227238626459	4
2R	7942043	7955882	FBgn0033236	CG14764	2R	7946339	7946343	2R_7946339_7946343	73.7218729715918	-0.83491249024151	0.266588157780529	-3.13184387931012	0.00173712221124452	0.0247130820228548	4
2R	7942043	7955882	FBgn0033236	CG14764	2R	7949355	7949359	2R_7949355_7949359	116.741447403077	1.17310628862331	0.400265084381527	2.93082343276567	0.00338064870485353	0.0373589455015508	4
2R	7942043	7955882	FBgn0033236	CG14764	2R	7949614	7949618	2R_7949614_7949618	218.189602632819	1.54709045778421	0.467201828335228	3.31139641147581	0.000928316022974633	0.016727613459471	4
2R	7942043	7955882	FBgn0033236	CG14764	2R	7949920	7949924	2R_7949920_7949924	108.709901109864	2.15257265000661	0.704101214263649	3.05719207182134	0.00223421063396139	0.0288575232443155	4
2R	7942043	7955882	FBgn0033236	CG14764	2R	7950909	7950913	2R_7950909_7950913	33.1313368303754	4.68577280673376	1.42961677080304	3.27764258396444	0.00104677848002634	0.0179898584895688	4
2R	7942043	7955882	FBgn0033236	CG14764	2R	7953991	7953995	2R_7953991_7953995	53.5186622859501	2.5790540328554	0.821033317912999	3.14122944414869	0.00168240172811086	0.0242160969048717	4
2R	7944526	7947076	FBgn0085460	CG34431	2R	7946339	7946343	2R_7946339_7946343	73.7218729715918	-0.83491249024151	0.266588157780529	-3.13184387931012	0.00173712221124452	0.0247130820228548	4
2R	7949839	7950465	FBgn0033238	azot	2R	7949920	7949924	2R_7949920_7949924	108.709901109864	2.15257265000661	0.704101214263649	3.05719207182134	0.00223421063396139	0.0288575232443155	4
2R	7950339	7951492	FBgn0050378	CG30378	2R	7950909	7950913	2R_7950909_7950913	33.1313368303754	4.68577280673376	1.42961677080304	3.27764258396444	0.00104677848002634	0.0179898584895688	4
2R	7958207	7960015	FBgn0033241	CG2915	2R	7958957	7958961	2R_7958957_7958961	274.783860396591	-0.999469618852613	0.327297194517574	-3.05370664825221	0.00226032987708966	0.0290651839143397	4
2R	7958207	7960015	FBgn0033241	CG2915	2R	7959258	7959262	2R_7959258_7959262	265.068093393793	-0.990539198305983	0.319702852785513	-3.09831204093299	0.00194626383956919	0.026495190454461	4
2R	7960133	7961921	FBgn0026361	Sep5	2R	7960781	7960785	2R_7960781_7960785	208.407728595534	-1.05526696444383	0.280039873562988	-3.76827396405201	0.000164380238375085	0.00555083827414195	4
2R	7960133	7961921	FBgn0026361	Sep5	2R	7961088	7961092	2R_7961088_7961092	220.045738731539	-0.943289836438792	0.313943478824648	-3.00464860735541	0.00265887834366675	0.0321284599943896	4
2R	7972175	7974099	FBgn0027054	CSN4	2R	7972671	7972675	2R_7972671_7972675	389.00219383717	-1.21290782706607	0.295447494764777	-4.10532446055005	4.0374778095538e-05	0.0021879065873998	4
2R	7972175	7974099	FBgn0027054	CSN4	2R	7973085	7973089	2R_7973085_7973089	19.5983423199275	2.04688686790601	0.676759439472106	3.02454128974196	0.00249010479518681	0.0308588467224033	4
2R	7974115	7991862	FBgn0033246	ACC	2R	7987040	7987044	2R_7987040_7987044	4.28435355704078	4.62684754817057	1.45752250864111	3.17446044279913	0.00150115350639692	0.0225929337107836	4
2R	7974115	7991862	FBgn0033246	ACC	2R	7990102	7990106	2R_7990102_7990106	13.5856256961509	2.25237094292203	0.665161168443586	3.38620329895739	0.000708668625724584	0.0141145741305165	4
2R	7974115	7991862	FBgn0033246	ACC	2R	7991789	7991793	2R_7991789_7991793	316.139908608955	0.822428078082487	0.289013431068382	2.84563964741104	0.0044322320462177	0.0441521911975822	4
2R	7988462	7991283	FBgn0033247	Nup44A	2R	7990102	7990106	2R_7990102_7990106	13.5856256961509	2.25237094292203	0.665161168443586	3.38620329895739	0.000708668625724584	0.0141145741305165	4
2R	8000490	8002120	FBgn0033249	CG11191	2R	8001362	8001366	2R_8001362_8001366	268.887667777151	1.34989679102367	0.411985933111997	3.27656039328097	0.00105079837073569	0.0180348051200233	4
2R	8004824	8006672	FBgn0013307	Odc1	2R	8006114	8006118	2R_8006114_8006118	280.911283040393	-0.995311002912548	0.3064752633302	-3.24760632260291	0.00116380173047902	0.0192676805270693	4
2R	8007246	8009062	FBgn0013308	Odc2	2R	8007704	8007708	2R_8007704_8007708	18.1345485866152	3.15325367834075	0.82131304874266	3.83928355109911	0.000123393857999061	0.00460574912671195	4
2R	8009119	8013755	FBgn0033250	CG14762	2R	8011543	8011547	2R_8011543_8011547	93.0063097116532	1.47319816906867	0.493663579436085	2.98421481842252	0.00284307090289793	0.0334939803750114	4
2R	8009119	8013755	FBgn0033250	CG14762	2R	8011679	8011683	2R_8011679_8011683	8.38075331943094	3.48711320161348	1.25136187557322	2.78665449993522	0.00532552249040861	0.0494233017390581	4
2R	8052080	8065554	FBgn0033252	CG12769	2R	8054305	8054309	2R_8054305_8054309	39.0097822061739	1.60351794315044	0.548728874988335	2.92224086655641	0.00347522670501082	0.0380362654274133	4
2R	8052080	8065554	FBgn0033252	CG12769	2R	8063321	8063325	2R_8063321_8063325	75.4700651030243	1.80834655856849	0.598622077392427	3.02084842317472	0.00252067511067601	0.031063499643049	4
2R	8078869	8080041	FBgn0021814	Vps28	2R	8079545	8079549	2R_8079545_8079549	303.498588561463	-0.970722577526851	0.333894929462022	-2.90726959852579	0.00364598819636686	0.0391082872785295	4
2R	8091696	8096948	FBgn0033257	CG8713	2R	8094430	8094434	2R_8094430_8094434	24.9897962015054	2.96672587912809	0.993330663415702	2.98664481868163	0.00282057211050352	0.0333160451404696	4
2R	8098684	8102306	FBgn0033259	CG11210	2R	8099475	8099479	2R_8099475_8099479	22.545540054785	2.32846427173384	0.77188481386635	3.01659552034795	0.00255630663058237	0.0313490843307037	4
2R	8124981	8127242	FBgn0033265	coil	2R	8126895	8126899	2R_8126895_8126899	110.289949310279	1.23492010005458	0.358953273500678	3.4403366432936	0.000580991042250115	0.0124103787085962	4
2R	8127575	8129476	FBgn0033266	Socs44A	2R	8129434	8129438	2R_8129434_8129438	68.7681688606232	1.09659918962678	0.31551553357548	3.47557908544128	0.000509751666820585	0.0114293274164387	4
2R	8129354	8131323	FBgn0260390	CG42516	2R	8129434	8129438	2R_8129434_8129438	68.7681688606232	1.09659918962678	0.31551553357548	3.47557908544128	0.000509751666820585	0.0114293274164387	4
2R	8129354	8131323	FBgn0260398	Pbp49	2R	8129434	8129438	2R_8129434_8129438	68.7681688606232	1.09659918962678	0.31551553357548	3.47557908544128	0.000509751666820585	0.0114293274164387	4
2R	8131431	8134374	FBgn0005648	Pabp2	2R	8133445	8133449	2R_8133445_8133449	59.7533211553587	2.52488000654618	0.767637979933192	3.28915461786547	0.00100488803903879	0.0175678525828897	4
2R	8136986	8156654	FBgn0263593	Lpin	2R	8146760	8146764	2R_8146760_8146764	66.4339267779851	2.60772567299712	0.342585446158965	7.61189858540312	2.7009846760239e-14	9.91690876942696e-11	4
2R	8136986	8156654	FBgn0263593	Lpin	2R	8151183	8151187	2R_8151183_8151187	67.3058230548606	2.55605881408024	0.712959810668182	3.58513730484292	0.000336900911292507	0.00876768375545537	4
2R	8146918	8156654	FBgn0010504	kermit	2R	8151183	8151187	2R_8151183_8151187	67.3058230548606	2.55605881408024	0.712959810668182	3.58513730484292	0.000336900911292507	0.00876768375545537	4
2R	8163564	8167769	FBgn0021995	Rs1	2R	8163733	8163737	2R_8163733_8163737	37.8060769780038	1.77821221981612	0.593682280093539	2.99522535780578	0.00274242143528427	0.0327544742745474	4
2R	8163564	8167769	FBgn0021995	Rs1	2R	8164237	8164241	2R_8164237_8164241	41.2828441214132	2.2588178091983	0.490533855769967	4.60481531015376	4.12832077336847e-06	0.000479688738829749	4
2R	8164000	8164869	FBgn0050373	CG30373	2R	8164237	8164241	2R_8164237_8164241	41.2828441214132	2.2588178091983	0.490533855769967	4.60481531015376	4.12832077336847e-06	0.000479688738829749	4
2R	8170274	8172401	FBgn0011659	Mlh1	2R	8172284	8172288	2R_8172284_8172288	26.4202886561745	3.41669917800985	0.839194560804902	4.07140291130197	4.67308392742286e-05	0.00241322708778675	4
2R	8327490	8396280	FBgn0261588	pdm3	2R	8335565	8335569	2R_8335565_8335569	64.3213119292988	2.72588454768127	0.695753960170933	3.91788578107637	8.93290128601127e-05	0.00371941829768374	4
2R	8327490	8396280	FBgn0261588	pdm3	2R	8350863	8350867	2R_8350863_8350867	32.7127625751066	2.79600878201103	0.619678841184511	4.51202880619013	6.42104649008824e-06	0.000649842982035966	4
2R	8396397	8411767	FBgn0033289	CG2121	2R	8397108	8397112	2R_8397108_8397112	44.4086505545067	6.3430138185035	0.836138070784995	7.58608421280049	3.29718173017816e-14	1.17215857232192e-10	4
2R	8600415	8612295	FBgn0267792	rgr	2R	8600443	8600447	2R_8600443_8600447	177.222658189739	1.46086294144895	0.377823938946583	3.8665176841944	0.000110400461971021	0.00428453652161907	4
2R	8600415	8612295	FBgn0267792	rgr	2R	8600712	8600716	2R_8600712_8600716	105.112095673322	1.67806249310074	0.53832186822292	3.11721033856616	0.00182571261015099	0.0254559780961021	4
2R	8600415	8612295	FBgn0267792	rgr	2R	8600815	8600819	2R_8600815_8600819	141.864597102725	2.02990769048188	0.506195213854436	4.01012817767496	6.06857951161484e-05	0.0028753153109326	4
2R	8600415	8612295	FBgn0267792	rgr	2R	8601091	8601095	2R_8601091_8601095	194.232387277347	1.23747423649608	0.417405122317358	2.96468387744224	0.00302994107525961	0.0348253521914538	4
2R	8600415	8612295	FBgn0267792	rgr	2R	8602312	8602316	2R_8602312_8602316	102.72026942284	2.48992438721629	0.575809186781685	4.32421789088324	1.53073947156259e-05	0.00115303669499043	4
2R	8600415	8612295	FBgn0267792	rgr	2R	8603100	8603104	2R_8603100_8603104	216.408831585356	-0.925465562095122	0.247933774150704	-3.73271275874093	0.000189428573022067	0.00606515356883964	4
2R	8600415	8612295	FBgn0267792	rgr	2R	8605635	8605639	2R_8605635_8605639	9.64751917408604	3.30204126920313	1.03044655581175	3.20447601147243	0.00135308565311929	0.0211654235558156	4
2R	8600415	8612295	FBgn0267792	rgr	2R	8610692	8610696	2R_8610692_8610696	53.9071154586914	1.61183589861859	0.558688302139107	2.88503606115824	0.00391368829450074	0.0408680075650152	4
2R	8665813	8683022	FBgn0263120	Acsl	2R	8670306	8670310	2R_8670306_8670310	68.9702698010139	1.0763170481148	0.359338020050271	2.99527739359231	0.00274195359348186	0.0327522864262177	4
2R	8665813	8683022	FBgn0263120	Acsl	2R	8677817	8677821	2R_8677817_8677821	181.21443207467	1.77365512354066	0.357819307748816	4.95684577419657	7.16468035350073e-07	0.000142889756432101	4
2R	8718017	8723839	FBgn0040777	CG14767	2R	8718646	8718650	2R_8718646_8718650	54.219022350694	1.33889980206109	0.477887360338499	2.80170582689762	0.00508332028258972	0.04809268495755	4
2R	8718017	8723839	FBgn0040777	CG14767	2R	8720859	8720863	2R_8720859_8720863	20.0886463651971	2.90962655038426	1.02671314072777	2.83392355173503	0.00459803302706985	0.0452364446726885	4
2R	8718017	8723839	FBgn0040777	CG14767	2R	8720965	8720969	2R_8720965_8720969	12.843105747743	3.4671797631677	1.23921325608443	2.79788789067914	0.00514379629966251	0.0484248788149208	4
2R	8718017	8723839	FBgn0040777	CG14767	2R	8723013	8723017	2R_8723013_8723017	133.872356561705	1.70956243398841	0.401582936422322	4.25705944883713	2.07133290639229e-05	0.00141627069488647	4
2R	8718017	8723839	FBgn0040777	CG14767	2R	8723271	8723275	2R_8723271_8723275	145.541351892555	1.92621778004575	0.418892302950815	4.59836040547139	4.25828887922093e-06	0.000489969848105275	4
2R	8720100	8721624	FBgn0050357	CG30357	2R	8720859	8720863	2R_8720859_8720863	20.0886463651971	2.90962655038426	1.02671314072777	2.83392355173503	0.00459803302706985	0.0452364446726885	4
2R	8720100	8721624	FBgn0050357	CG30357	2R	8720965	8720969	2R_8720965_8720969	12.843105747743	3.4671797631677	1.23921325608443	2.79788789067914	0.00514379629966251	0.0484248788149208	4
2R	8724258	8728999	FBgn0005695	gcl	2R	8726653	8726657	2R_8726653_8726657	86.4043299335365	1.09159357841856	0.363934537190262	2.99942288205498	0.00270491589231128	0.0324669031078999	4
2R	8724258	8728999	FBgn0005695	gcl	2R	8727448	8727452	2R_8727448_8727452	31.0938887489712	1.96772451373713	0.633698362875762	3.10514375452617	0.00190186566970881	0.0261103516186533	4
2R	8735810	8759590	FBgn0027585	CG8740	2R	8747607	8747611	2R_8747607_8747611	29.9526011688288	3.10759883851591	0.812051366613461	3.82685008151109	0.000129793509324836	0.00476158278508689	4
2R	8893613	8898798	FBgn0033339	Sec31	2R	8893682	8893686	2R_8893682_8893686	176.11993801472	1.23160906639117	0.372569705968751	3.30571446540121	0.000947345735112767	0.0169454661972687	4
2R	8893613	8898798	FBgn0033339	Sec31	2R	8893949	8893953	2R_8893949_8893953	75.9631151783503	1.96728694767708	0.49075032341581	4.00873286029445	6.1045425138498e-05	0.0028905202393222	4
2R	8893613	8898798	FBgn0033339	Sec31	2R	8894103	8894107	2R_8894103_8894107	11.4914803002245	2.46010471124968	0.857850342371842	2.86775511967253	0.00413395362749628	0.0423003103111047	4
2R	8893613	8898798	FBgn0033339	Sec31	2R	8894278	8894282	2R_8894278_8894282	125.773727246589	1.30241357344742	0.368593715988297	3.53346657024606	0.000410147955599319	0.00993721410338735	4
2R	8893613	8898798	FBgn0033339	Sec31	2R	8894573	8894577	2R_8894573_8894577	120.092578707611	1.25873216531179	0.364636984147371	3.4520145241303	0.000556417774522405	0.01206498399714	4
2R	8893613	8898798	FBgn0033339	Sec31	2R	8894804	8894808	2R_8894804_8894808	74.5731919247177	1.69066341159726	0.440034997186209	3.84211124662393	0.000121980522757761	0.00457153276821747	4
2R	8893613	8898798	FBgn0033339	Sec31	2R	8895059	8895063	2R_8895059_8895063	231.228083283998	0.960116792752985	0.319254689860715	3.00736942399145	0.00263519307278855	0.0319576407792929	4
2R	8901404	8904791	FBgn0004921	Ggamma1	2R	8902600	8902604	2R_8902600_8902604	64.7167992102683	2.52416547781291	0.52143633984227	4.84079318019232	1.29321910002819e-06	0.000214388158531468	4
2R	8901404	8904791	FBgn0004921	Ggamma1	2R	8904024	8904028	2R_8904024_8904028	118.411046257421	2.67660713609885	0.415993799388244	6.43424767396783	1.24086384374172e-10	1.41072361670711e-07	4
2R	8901404	8904791	FBgn0004921	Ggamma1	2R	8904336	8904340	2R_8904336_8904340	116.451508107233	1.22275513637194	0.421801435164738	2.89888804170233	0.00374488590067413	0.0397747835403938	4
2R	8904844	8906990	FBgn0033342	CG8258	2R	8905168	8905172	2R_8905168_8905172	41.3452224701876	2.90894536845326	0.75254538306351	3.86547500512373	0.000110873203788461	0.00429841419991175	4
2R	8904844	8906990	FBgn0033342	CG8258	2R	8905418	8905422	2R_8905418_8905422	40.8516256683006	3.32282498316759	0.739782327081359	4.49162525452188	7.0681712173954e-06	0.000694314518879998	4
2R	8910900	8914069	FBgn0003074	Pgi	2R	8913107	8913111	2R_8913107_8913111	141.804642727852	1.21683712621904	0.410254686252207	2.96605295928534	0.00301648541392812	0.0347416077445024	4
2R	8922785	8925346	FBgn0033349	CG8243	2R	8924219	8924223	2R_8924219_8924223	24.233589458846	5.21157826806076	1.43871205346473	3.62239146847359	0.000291891941069337	0.00800189355052396	4
2R	8952339	8962796	FBgn0011300	babo	2R	8959264	8959268	2R_8959264_8959268	45.769037281237	1.72869522641235	0.520258572930407	3.32276163499873	0.000891310422576368	0.0163144917794346	4
2R	8952339	8962796	FBgn0011300	babo	2R	8959880	8959884	2R_8959880_8959884	26.0401215639011	2.10491584356971	0.689357369191772	3.05344649617307	0.00226229059386758	0.0290744848426812	4
2R	8952339	8962796	FBgn0011300	babo	2R	8960051	8960055	2R_8960051_8960055	25.1865556816967	2.71366900200901	0.786169107051089	3.45176244865172	0.000556937824779321	0.0120687138336407	4
2R	8963164	8968184	FBgn0033358	CG8216	2R	8963535	8963539	2R_8963535_8963539	57.991908963647	1.61752286685023	0.559692299296834	2.89002165811892	0.00385215285776698	0.040495429199507	4
2R	8963164	8968184	FBgn0033358	CG8216	2R	8963778	8963782	2R_8963778_8963782	46.6660474788281	1.77930895990758	0.554555383816145	3.20853247815096	0.00133414239923642	0.0209863654115594	4
2R	8963164	8968184	FBgn0033358	CG8216	2R	8965292	8965296	2R_8965292_8965296	76.5926907261265	1.25771776507996	0.395087491084741	3.1833904982079	0.00145561158698107	0.0221548732790614	4
2R	8963164	8968184	FBgn0033358	CG8216	2R	8967801	8967805	2R_8967801_8967805	211.052290359272	-1.46460009459826	0.303239163317132	-4.82985139048996	1.36634988549494e-06	0.000222558025312469	4
2R	9096931	9098525	FBgn0033375	CG8078	2R	9097994	9097998	2R_9097994_9097998	65.3577402276458	1.29158810864493	0.387607089407021	3.33220971427756	0.000861593032438043	0.0159451666415511	4
2R	9103238	9106796	FBgn0015838	Vang	2R	9106107	9106111	2R_9106107_9106111	84.5941354155651	2.13700840889275	0.732390385632125	2.91785426299431	0.00352449034691492	0.0383691989271129	4
2R	9116122	9122000	FBgn0003612	Su(var)2-10	2R	9120466	9120470	2R_9120466_9120470	33.4302241187659	2.44516679738504	0.747590057002199	3.27073210041081	0.00107269476425368	0.0182851685037027	4
2R	9142146	9143914	FBgn0086656	shrb	2R	9143180	9143184	2R_9143180_9143184	561.650375288039	-0.906679146113241	0.282077839275216	-3.21428705084705	0.0013076887205599	0.020717764679438	4
2R	9142146	9143914	FBgn0086656	shrb	2R	9143668	9143672	2R_9143668_9143672	473.897535192302	-0.927546263183254	0.297898847889115	-3.11362823238749	0.00184802184840569	0.0256507030008839	4
2R	9177864	9186342	FBgn0002567	ltd	2R	9179848	9179852	2R_9179848_9179852	85.4566242929908	2.91803259181925	0.782347210971876	3.72984341337947	0.000191598805269485	0.00611105235257631	4
2R	9177864	9186342	FBgn0002567	ltd	2R	9181023	9181027	2R_9181023_9181027	214.689055911193	-0.662624768346324	0.226435497255321	-2.92632902693331	0.00342987974939879	0.0377057810746379	4
2R	9252310	9285097	FBgn0020621	Pkn	2R	9258724	9258728	2R_9258724_9258728	22.3915386800561	1.75004519366072	0.613482261426404	2.85264188338828	0.00433574522414837	0.0435542691062225	4
2R	9291856	9302821	FBgn0028408	Drep2	2R	9293972	9293976	2R_9293972_9293976	47.4101480219061	1.08726457300333	0.384642423670187	2.82668916919994	0.00470319556982397	0.0458600984886919	4
2R	9302823	9308722	FBgn0033402	Myd88	2R	9304624	9304628	2R_9304624_9304628	172.608202938902	-1.02825847895851	0.302208098293701	-3.40248485981733	0.000667760549588885	0.0136084149072804	4
2R	9309296	9389467	FBgn0033405	CG13954	2R	9372283	9372287	2R_9372283_9372287	162.44298736814	-1.46938839735715	0.380986963027293	-3.85679443118343	0.000114883698432703	0.00439579929419336	4
2R	9396265	9398734	FBgn0028473	Non1	2R	9396552	9396556	2R_9396552_9396556	19.8215698328991	2.22405994020184	0.74433486776636	2.98798301210304	0.00280825163178471	0.0332183211796728	4
2R	9503765	9541565	FBgn0259246	brp	2R	9522668	9522672	2R_9522668_9522672	184.214483973546	-0.976532726776764	0.305249597903642	-3.19912862615802	0.00137843653758811	0.0214243092306729	4
2R	9503765	9541565	FBgn0259246	brp	2R	9523075	9523079	2R_9523075_9523079	191.015924370368	-0.997074379781253	0.331427965608728	-3.00841957603047	0.00262610298480514	0.0318855257073541	4
2R	9503765	9541565	FBgn0259246	brp	2R	9529492	9529496	2R_9529492_9529496	176.060409232096	0.989577817192608	0.286344699970936	3.45589709637738	0.000548464662463744	0.0119561986624506	4
2R	9503765	9541565	FBgn0259246	brp	2R	9532065	9532069	2R_9532065_9532069	19.0576343047076	3.85105945048188	0.831983493558495	4.62876905647542	3.67845712951422e-06	0.000443886318925599	4
2R	9541947	9548135	FBgn0033421	CG1888	2R	9546261	9546265	2R_9546261_9546265	90.5671797133514	1.89574031992462	0.56476263146417	3.35670282399852	0.000788778432993304	0.0150811285045425	4
2R	9541947	9548135	FBgn0033421	CG1888	2R	9546519	9546523	2R_9546519_9546523	97.2321858262396	2.11162712747658	0.604208260858255	3.49486636358975	0.000474299169840267	0.0109219989894731	4
2R	9541947	9548135	FBgn0033421	CG1888	2R	9546743	9546747	2R_9546743_9546747	54.6946396176401	1.86854440642145	0.573988974116903	3.25536637580235	0.001132461725559	0.018932153115494	4
2R	9541947	9548135	FBgn0033421	CG1888	2R	9548004	9548008	2R_9548004_9548008	309.031747234905	-0.825265489590404	0.256174898645839	-3.22149240207696	0.00127524843625754	0.020414092382481	4
2R	9566146	9579007	FBgn0085436	Not1	2R	9567246	9567250	2R_9567246_9567250	49.0604729802957	3.45741390772363	0.74288597303721	4.65403040736974	3.25508768295248e-06	0.000412815528362298	4
2R	9566146	9579007	FBgn0085436	Not1	2R	9570437	9570441	2R_9570437_9570441	326.478145022829	-0.793478786424857	0.265519121542923	-2.98840543691911	0.0028043726688794	0.0331918345256659	4
2R	9566146	9579007	FBgn0085436	Not1	2R	9570855	9570859	2R_9570855_9570859	346.169912738704	-0.724906956146175	0.257213788718075	-2.81830519179797	0.00482778971232667	0.0465715604416711	4
2R	9566146	9579007	FBgn0085436	Not1	2R	9571488	9571492	2R_9571488_9571492	102.12943845069	1.38451312796796	0.437002554435172	3.16820374141164	0.0015338398770621	0.0228821365314039	4
2R	9566146	9579007	FBgn0085436	Not1	2R	9571753	9571757	2R_9571753_9571757	118.487261872282	1.25398191417596	0.446251129744946	2.81003639115194	0.00495358985661332	0.0473290669944165	4
2R	9566146	9579007	FBgn0085436	Not1	2R	9573514	9573518	2R_9573514_9573518	895.54960309097	-1.03806993615601	0.298710636378351	-3.47516897537314	0.00051053165382684	0.0114365115935823	4
2R	9566146	9579007	FBgn0085436	Not1	2R	9575382	9575386	2R_9575382_9575386	494.215573591949	-0.642860203525645	0.227293373460017	-2.82832796108212	0.00467918433882327	0.0456995848078332	4
2R	9566146	9579007	FBgn0085436	Not1	2R	9575812	9575816	2R_9575812_9575816	302.444522933697	-0.766927195203045	0.248116307808825	-3.09099874158198	0.00199484479371829	0.0268902342430301	4
2R	9587953	9599732	FBgn0261016	clos	2R	9591135	9591139	2R_9591135_9591139	22.7297274448992	2.75125652761322	0.839183033974528	3.27849398310968	0.00104362589059957	0.0179549669565152	4
2R	9587953	9599732	FBgn0261016	clos	2R	9591261	9591265	2R_9591261_9591265	10.938692547463	2.77797077554486	0.906660337997743	3.06395974227758	0.0021842830126832	0.0284323674010007	4
2R	9590867	9592744	FBgn0010342	Map60	2R	9591135	9591139	2R_9591135_9591139	22.7297274448992	2.75125652761322	0.839183033974528	3.27849398310968	0.00104362589059957	0.0179549669565152	4
2R	9590867	9592744	FBgn0010342	Map60	2R	9591261	9591265	2R_9591261_9591265	10.938692547463	2.77797077554486	0.906660337997743	3.06395974227758	0.0021842830126832	0.0284323674010007	4
2R	9611139	9683858	FBgn0033438	Mmp2	2R	9627041	9627045	2R_9627041_9627045	31.0049533349049	1.96503618058225	0.650216171880872	3.02212751014484	0.00251004791619375	0.0309982157264277	4
2R	9611139	9683858	FBgn0033438	Mmp2	2R	9628840	9628844	2R_9628840_9628844	62.0416457552274	1.47028489448149	0.349548593306479	4.20623891108715	2.59655740376903e-05	0.00164649822211195	4
2R	9611139	9683858	FBgn0033438	Mmp2	2R	9636793	9636797	2R_9636793_9636797	54.1612827425123	1.27872926675557	0.458784510029446	2.78721107361167	0.00531638385468281	0.0493756808120151	4
2R	9611139	9683858	FBgn0033438	Mmp2	2R	9643917	9643921	2R_9643917_9643921	44.0624742800387	2.78628557054717	0.567258734927101	4.91184251381381	9.02245095299132e-07	0.000169952167585249	4
2R	9611139	9683858	FBgn0033438	Mmp2	2R	9644065	9644069	2R_9644065_9644069	131.359531130697	1.47006790447781	0.490830046664306	2.99506502193261	0.00274386343684905	0.0327612145410369	4
2R	9611139	9683858	FBgn0033438	Mmp2	2R	9652008	9652012	2R_9652008_9652012	180.887281929643	0.846344251791982	0.254154495225345	3.33003849112161	0.000868339794469958	0.0160373574163288	4
2R	9611139	9683858	FBgn0033438	Mmp2	2R	9655208	9655212	2R_9655208_9655212	31.2102006509189	3.00940555395364	0.816901596261315	3.68392664150331	0.00022966836367075	0.00686940897519321	4
2R	9611139	9683858	FBgn0033438	Mmp2	2R	9655555	9655559	2R_9655555_9655559	40.9013099532949	2.88792113678767	0.775773463589034	3.7226345993159	0.000197154745750049	0.00622355982260765	4
2R	9688289	9693328	FBgn0023143	Uba1	2R	9690301	9690305	2R_9690301_9690305	49.560605283693	1.37745730716377	0.495045285088714	2.7824874787302	0.00539439467962092	0.0497958232153226	4
2R	9688289	9693328	FBgn0023143	Uba1	2R	9691226	9691230	2R_9691226_9691230	8.72771961171834	2.94680534066033	1.05796852734341	2.78534310284242	0.0053471110343773	0.0495377222306604	4
2R	9766364	9806875	FBgn0027589	CG1688	2R	9788616	9788620	2R_9788616_9788620	61.4386157897099	1.12290328397285	0.314046801414852	3.575592169428	0.000349436035144671	0.00897707507263668	4
2R	9766364	9806875	FBgn0027589	CG1688	2R	9789401	9789405	2R_9789401_9789405	115.966086148217	1.36213115367124	0.447540212258448	3.0435950029997	0.00233769616182891	0.0296672028715059	4
2R	9788539	9791295	FBgn0265106	CR44208	2R	9788616	9788620	2R_9788616_9788620	61.4386157897099	1.12290328397285	0.314046801414852	3.575592169428	0.000349436035144671	0.00897707507263668	4
2R	9788539	9791295	FBgn0265106	CR44208	2R	9789401	9789405	2R_9789401_9789405	115.966086148217	1.36213115367124	0.447540212258448	3.0435950029997	0.00233769616182891	0.0296672028715059	4
2R	9788539	9791295	FBtr0336934	CR44208-RB	2R	9788616	9788620	2R_9788616_9788620	61.4386157897099	1.12290328397285	0.314046801414852	3.575592169428	0.000349436035144671	0.00897707507263668	4
2R	9788539	9791295	FBtr0336934	CR44208-RB	2R	9789401	9789405	2R_9789401_9789405	115.966086148217	1.36213115367124	0.447540212258448	3.0435950029997	0.00233769616182891	0.0296672028715059	4
2R	9788539	9789095	FBtr0336933	CR44208-RA	2R	9788616	9788620	2R_9788616_9788620	61.4386157897099	1.12290328397285	0.314046801414852	3.575592169428	0.000349436035144671	0.00897707507263668	4
2R	9810974	9820053	FBgn0033446	CG1648	2R	9815578	9815582	2R_9815578_9815582	237.225662501716	-0.753652575218346	0.267941119536868	-2.81275444590596	0.00491191448221417	0.0470780050602574	4
2R	9815510	9816600	FBgn0040092	lectin-46Cb	2R	9815578	9815582	2R_9815578_9815582	237.225662501716	-0.753652575218346	0.267941119536868	-2.81275444590596	0.00491191448221417	0.0470780050602574	4
2R	9839776	9841163	FBgn0033451	CG1665	2R	9840637	9840641	2R_9840637_9840641	83.824698674314	0.827353285459419	0.270685327999563	3.05651322727309	0.00223927600254731	0.0289029465457879	4
2R	9864510	9875072	FBgn0011241	cbx	2R	9865983	9865987	2R_9865983_9865987	60.8108567423591	-1.60137861149285	0.419318219037263	-3.81900556376861	0.000133990740974923	0.00485433585958113	4
2R	9865632	9866684	FBgn0033457	Ntmt	2R	9865983	9865987	2R_9865983_9865987	60.8108567423591	-1.60137861149285	0.419318219037263	-3.81900556376861	0.000133990740974923	0.00485433585958113	4
2R	9882572	9891689	FBgn0033463	CG1513	2R	9891448	9891452	2R_9891448_9891452	25.8997856795954	1.74305271709843	0.620878164190214	2.80739896751213	0.0049943343609841	0.0475762870072105	4
2R	9891955	9898513	FBgn0050007	CG30007	2R	9892496	9892500	2R_9892496_9892500	84.2566092985257	1.49731660084478	0.300308549347305	4.98592732074752	6.16653237895029e-07	0.000127660804534239	4
2R	9913496	9958858	FBgn0011656	Mef2	2R	9917310	9917314	2R_9917310_9917314	208.086340265691	-0.827186236256222	0.281678144806277	-2.93663619811582	0.0033179308770665	0.0368897450726744	4
2R	9913496	9958858	FBgn0011656	Mef2	2R	9930101	9930105	2R_9930101_9930105	36.1755117034268	2.7616260713663	0.603736334442017	4.57422539247806	4.77985065032489e-06	0.000530373391922155	4
2R	9913496	9958858	FBgn0011656	Mef2	2R	9930349	9930353	2R_9930349_9930353	92.8103844260874	2.36478673485692	0.503384494728379	4.69777428510773	2.63011854021205e-06	0.000354855276563658	4
2R	9913496	9958858	FBgn0011656	Mef2	2R	9930790	9930794	2R_9930790_9930794	76.9613638410157	2.44022175738874	0.554114731776436	4.40382039576107	1.06361009144539e-05	0.00091025434218857	4
2R	9913496	9958858	FBgn0011656	Mef2	2R	9953607	9953611	2R_9953607_9953611	343.134737534724	-1.07955277031235	0.345988264671083	-3.12020054015021	0.00180727954311645	0.0253224119345795	4
2R	9913496	9958858	FBgn0011656	Mef2	2R	9954066	9954070	2R_9954066_9954070	318.646782308426	-0.948121145480028	0.337547818831933	-2.80884986536412	0.00497188267447506	0.0474390852023242	4
2R	9913496	9958858	FBgn0011656	Mef2	2R	9956614	9956618	2R_9956614_9956618	67.4234265113932	2.23765966202044	0.780962759111268	2.86525783196997	0.00416669833472334	0.0425014549232978	4
2R	9989159	9993559	FBgn0261014	TER94	2R	9993012	9993016	2R_9993012_9993016	42.5774698503912	1.56505003421313	0.464249460489483	3.3711402325875	0.000748577421778277	0.0145974308828269	4
2R	9993890	10026042	FBgn0022382	Pka-R2	2R	9997806	9997810	2R_9997806_9997810	175.065818833556	-0.735506922399964	0.216156646823626	-3.40265697681785	0.000667340070817696	0.013603545430129	4
2R	9993890	10026042	FBgn0022382	Pka-R2	2R	10023793	10023797	2R_10023793_10023797	60.0509796757182	1.34541274882643	0.416523209534475	3.23010271223571	0.00123745753440057	0.020032501019667	4
2R	9993890	10026042	FBgn0022382	Pka-R2	2R	10025291	10025295	2R_10025291_10025295	147.222023345495	1.04382016420114	0.353879177260981	2.94965126877566	0.00318132793919312	0.0359256025088118	4
2R	10026356	10026758	FBgn0265340	CR44294	2R	10026597	10026601	2R_10026597_10026601	54.7942529811462	2.79706597006535	0.741445940913438	3.77244761313205	0.000161653914836288	0.00549311824368668	4
2R	10026356	10026758	FBtr0339421	CR44294-RA	2R	10026597	10026601	2R_10026597_10026601	54.7942529811462	2.79706597006535	0.741445940913438	3.77244761313205	0.000161653914836288	0.00549311824368668	4
2R	10063385	10066514	FBgn0033479	CG2292	2R	10065720	10065724	2R_10065720_10065724	287.331559838834	-0.663626622591611	0.225049113092209	-2.94880798894641	0.00319002104278766	0.0359947323739243	4
2R	10085169	10096416	FBgn0033484	CG2269	2R	10089126	10089130	2R_10089126_10089130	267.92521153889	-0.964485299101165	0.218715814598676	-4.40976479396749	1.03482953478335e-05	0.000893080781830732	4
2R	10085169	10096416	FBgn0033484	CG2269	2R	10089780	10089784	2R_10089780_10089784	339.897911178237	-0.707776065655925	0.210073240664951	-3.36918716260853	0.000753902175073981	0.0146658683550409	4
2R	10085169	10096416	FBgn0033484	CG2269	2R	10090271	10090275	2R_10090271_10090275	160.255517198186	-0.888629658220761	0.31489483338245	-2.82198868960638	0.00477268604531612	0.0462537505630166	4
2R	10085169	10096416	FBgn0033484	CG2269	2R	10091605	10091609	2R_10091605_10091609	83.4641121220279	2.1394127125114	0.560129292463478	3.81949800036729	0.00013372354357925	0.00484936218989862	4
2R	10085169	10096416	FBgn0033484	CG2269	2R	10093146	10093150	2R_10093146_10093150	31.6599006818283	2.15277306863752	0.552985962747879	3.8929976774456	9.90131006430673e-05	0.00398198367960601	4
2R	10121486	10122574	FBgn0010531	Ccs	2R	10121983	10121987	2R_10121983_10121987	54.0579934399362	-1.27361956234525	0.321882872140566	-3.95677953870456	7.59669799997254e-05	0.00334127480134922	4
2R	10137656	10139267	FBgn0033490	CG12917	2R	10138248	10138252	2R_10138248_10138252	50.7275240644529	1.67048593835293	0.482261770547497	3.46385726668005	0.000532488971859717	0.0117200912121512	4
2R	10137656	10139267	FBgn0033490	CG12917	2R	10138686	10138690	2R_10138686_10138690	36.003363627915	1.98693618859085	0.570610492054171	3.48212347347132	0.000497454258682063	0.0112372996259925	4
2R	10203995	10237348	FBgn0000448	Hr46	2R	10207488	10207492	2R_10207488_10207492	109.491981490798	-1.38058239171027	0.296966937144881	-4.64894309441838	3.33640237755038e-06	0.000419564307295241	4
2R	10203995	10237348	FBgn0000448	Hr46	2R	10207770	10207774	2R_10207770_10207774	108.318650052761	-1.40691656745273	0.291473780622055	-4.82690609237692	1.38670468381672e-06	0.000223930702868685	4
2R	10203995	10237348	FBgn0000448	Hr46	2R	10208707	10208711	2R_10208707_10208711	46.0504911279811	1.69917312263234	0.607408187019819	2.79741557480341	0.00515132279187732	0.0484448275603169	4
2R	10203995	10237348	FBgn0000448	Hr46	2R	10209666	10209670	2R_10209666_10209670	60.7455080830386	1.67225667598558	0.555240913878428	3.01176774655286	0.00259731235873499	0.0316664266221448	4
2R	10203995	10237348	FBgn0000448	Hr46	2R	10231701	10231705	2R_10231701_10231705	255.34521246464	-1.20648135234847	0.311875172930611	-3.86847513706036	0.000109518100978852	0.00425905044380421	4
2R	10205454	10234607	FBgn0033497	CG12912	2R	10207488	10207492	2R_10207488_10207492	109.491981490798	-1.38058239171027	0.296966937144881	-4.64894309441838	3.33640237755038e-06	0.000419564307295241	4
2R	10205454	10234607	FBgn0033497	CG12912	2R	10207770	10207774	2R_10207770_10207774	108.318650052761	-1.40691656745273	0.291473780622055	-4.82690609237692	1.38670468381672e-06	0.000223930702868685	4
2R	10205454	10234607	FBgn0033497	CG12912	2R	10208707	10208711	2R_10208707_10208711	46.0504911279811	1.69917312263234	0.607408187019819	2.79741557480341	0.00515132279187732	0.0484448275603169	4
2R	10205454	10234607	FBgn0033497	CG12912	2R	10209666	10209670	2R_10209666_10209670	60.7455080830386	1.67225667598558	0.555240913878428	3.01176774655286	0.00259731235873499	0.0316664266221448	4
2R	10205454	10234607	FBgn0033497	CG12912	2R	10231701	10231705	2R_10231701_10231705	255.34521246464	-1.20648135234847	0.311875172930611	-3.86847513706036	0.000109518100978852	0.00425905044380421	4
2R	10249220	10255495	FBgn0033500	CG12913	2R	10251007	10251011	2R_10251007_10251011	27.4377779849827	1.89176782188085	0.561277846718123	3.37046586274927	0.000750412029957592	0.0146202524952018	4
2R	10249220	10255495	FBgn0033500	CG12913	2R	10252388	10252392	2R_10252388_10252392	338.139405705787	-0.767055742508192	0.256961202509715	-2.98510333473082	0.00283482540775367	0.0334267317099277	4
2R	10249435	10252417	FBgn0003660	Syb	2R	10251007	10251011	2R_10251007_10251011	27.4377779849827	1.89176782188085	0.561277846718123	3.37046586274927	0.000750412029957592	0.0146202524952018	4
2R	10249435	10252417	FBgn0003660	Syb	2R	10252388	10252392	2R_10252388_10252392	338.139405705787	-0.767055742508192	0.256961202509715	-2.98510333473082	0.00283482540775367	0.0334267317099277	4
2R	10269016	10307024	FBgn0033504	CAP	2R	10286121	10286125	2R_10286121_10286125	28.3880727262529	2.48527922880793	0.632876010835894	3.92696070992706	8.60260273163351e-05	0.0036250218739337	4
2R	10269016	10307024	FBgn0033504	CAP	2R	10286635	10286639	2R_10286635_10286639	20.8203529337809	2.19304596824023	0.69993103489574	3.13323150268211	0.00172893018788281	0.0246387953289354	4
2R	10269016	10307024	FBgn0033504	CAP	2R	10289064	10289068	2R_10289064_10289068	25.6872297608585	2.54263499340939	0.71455944927099	3.55832533738577	0.00037322685098061	0.0093606380888661	4
2R	10269016	10307024	FBgn0033504	CAP	2R	10289348	10289352	2R_10289348_10289352	22.6911280293702	2.49393172289072	0.736403738158378	3.38663642464339	0.000707550876611393	0.0140985807101445	4
2R	10269016	10307024	FBgn0033504	CAP	2R	10299812	10299816	2R_10299812_10299816	50.3364898181342	1.88270441892168	0.652002412576069	2.88757277980474	0.00388226779084685	0.0406822090612924	4
2R	10269016	10307024	FBgn0033504	CAP	2R	10300144	10300148	2R_10300144_10300148	50.0922078406536	2.4230930052614	0.706710878647185	3.42869068309771	0.000606500320499689	0.0127480752480916	4
2R	10269016	10307024	FBgn0033504	CAP	2R	10301753	10301757	2R_10301753_10301757	368.678719795458	1.10505869867294	0.229570847683374	4.81358460721045	1.48246794817105e-06	0.000233819647146496	4
2R	10307030	10309794	FBgn0028426	JhI-1	2R	10309630	10309634	2R_10309630_10309634	57.0403068593682	-1.7764897746242	0.368492066255527	-4.82097156846875	1.4286071956268e-06	0.00022854347698782	4
2R	10310113	10311143	FBgn0033507	CG12909	2R	10310215	10310219	2R_10310215_10310219	98.0378072440627	-0.968012622245667	0.261885187669258	-3.69632444988908	0.000218743391744422	0.00665552251308557	4
2R	10322195	10416996	FBgn0261698	CG42732	2R	10344099	10344103	2R_10344099_10344103	74.7243241311987	4.0425576466531	1.12714865843532	3.58653458565516	0.000335101637294928	0.00873306754335366	4
2R	10322195	10416996	FBgn0261698	CG42732	2R	10345445	10345449	2R_10345445_10345449	68.9117729774748	3.84025494229907	0.754193921509482	5.09186673715559	3.54555277570542e-07	8.72622877490567e-05	4
2R	10322195	10416996	FBgn0261698	CG42732	2R	10345851	10345855	2R_10345851_10345855	72.0268005146624	1.09650366847375	0.311231643805643	3.52311113055874	0.000426512481377442	0.01019783199243	4
2R	10322195	10416996	FBgn0261698	CG42732	2R	10346633	10346637	2R_10346633_10346637	42.9710610578406	1.38423480350731	0.480738297010017	2.87939365787301	0.00398440645878091	0.0413105666776348	4
2R	10322195	10416996	FBgn0261698	CG42732	2R	10346811	10346815	2R_10346811_10346815	92.2260805910269	2.08041936114684	0.691153019370262	3.01007056735771	0.00261186999063668	0.0317850840139602	4
2R	10322195	10416996	FBgn0261698	CG42732	2R	10358744	10358748	2R_10358744_10358748	22.6912691947829	2.99258207340034	0.916110128071334	3.2666182609514	0.00108840337165537	0.0184483863406437	4
2R	10322195	10416996	FBgn0261698	CG42732	2R	10363222	10363226	2R_10363222_10363226	59.2381541404012	0.830489115871789	0.290978633806556	2.85412404686697	0.00431556768146701	0.0434499773843615	4
2R	10322195	10416996	FBgn0261698	CG42732	2R	10363984	10363988	2R_10363984_10363988	58.0012235173083	0.853182317887217	0.295650455909547	2.88578049123064	0.00390444371593703	0.0408148257081262	4
2R	10322195	10416996	FBgn0261698	CG42732	2R	10388866	10388870	2R_10388866_10388870	44.5805745782983	2.12310291804907	0.649768958928864	3.2674735979216	0.00108511987174879	0.0184156279696871	4
2R	10322195	10416996	FBgn0261698	CG42732	2R	10409564	10409568	2R_10409564_10409568	39.8329736477023	1.60507811747516	0.489275988308543	3.28051683677349	0.00103617080118549	0.017885346493076	4
2R	10322195	10416996	FBgn0261698	CG42732	2R	10410394	10410398	2R_10410394_10410398	33.6508929162667	1.50432369133657	0.540126790515506	2.78513067256082	0.00535061554275574	0.0495518239854604	4
2R	10322195	10416996	FBgn0261698	CG42732	2R	10411169	10411173	2R_10411169_10411173	21.5167160047734	1.89681454993696	0.674433370599695	2.81245654889577	0.0049164665503011	0.0471054214781973	4
2R	10362185	10363584	FBgn0041242	Gr47a	2R	10363222	10363226	2R_10363222_10363226	59.2381541404012	0.830489115871789	0.290978633806556	2.85412404686697	0.00431556768146701	0.0434499773843615	4
2R	10409155	10409751	FBgn0053477	CG33477	2R	10409564	10409568	2R_10409564_10409568	39.8329736477023	1.60507811747516	0.489275988308543	3.28051683677349	0.00103617080118549	0.017885346493076	4
2R	10409985	10410570	FBgn0053476	CG33476	2R	10410394	10410398	2R_10410394_10410398	33.6508929162667	1.50432369133657	0.540126790515506	2.78513067256082	0.00535061554275574	0.0495518239854604	4
2R	10410770	10411213	FBgn0053475	CG33475	2R	10411169	10411173	2R_10411169_10411173	21.5167160047734	1.89681454993696	0.674433370599695	2.81245654889577	0.0049164665503011	0.0471054214781973	4
2R	10429708	10436581	FBgn0262114	RanBPM	2R	10433435	10433439	2R_10433435_10433439	43.2855965468046	2.12951317433829	0.570220840410554	3.73454111709607	0.000188057766644451	0.00603297612477831	4
2R	10437985	10465701	FBgn0001122	Galphao	2R	10442012	10442016	2R_10442012_10442016	22.1266082512967	1.71094669413489	0.548291098839256	3.12050787940385	0.00180539467909209	0.0253081823929535	4
2R	10437985	10465701	FBgn0001122	Galphao	2R	10445180	10445184	2R_10445180_10445184	32.5045682373231	2.78790232125811	0.744524982707068	3.74453831101998	0.000180725799819543	0.00588990571245361	4
2R	10437985	10465701	FBgn0001122	Galphao	2R	10454245	10454249	2R_10454245_10454249	5.90832718785875	4.55048594485921	1.51780742232152	2.99806541853586	0.00271699345248123	0.032561627810156	4
2R	10437985	10465701	FBgn0001122	Galphao	2R	10460918	10460922	2R_10460918_10460922	59.8315361050356	2.26298288848564	0.568641698037451	3.97962881775265	6.90229516711636e-05	0.00314500930665197	4
2R	10449350	10458892	FBgn0033524	Cyp49a1	2R	10454245	10454249	2R_10454245_10454249	5.90832718785875	4.55048594485921	1.51780742232152	2.99806541853586	0.00271699345248123	0.032561627810156	4
2R	10468616	10469643	FBgn0033527	CG11777	2R	10469322	10469326	2R_10469322_10469326	4.77226045060385	3.97092895471281	1.4161457292281	2.80403977694954	0.00504666785570425	0.047894578440133	4
2R	10481894	10543291	FBgn0005630	lola	2R	10486748	10486752	2R_10486748_10486752	53.1946626791653	1.28036669016967	0.372008557297353	3.44176676867744	0.000577928306507818	0.0123638235766202	4
2R	10481894	10543291	FBgn0005630	lola	2R	10488032	10488036	2R_10488032_10488036	34.1257968261696	3.05018002459184	0.861737319811438	3.53957053323311	0.000400778656537095	0.00977897302196793	4
2R	10481894	10543291	FBgn0005630	lola	2R	10488173	10488177	2R_10488173_10488177	11.2353283532792	2.28843458028641	0.8228945770108	2.78095717752723	0.00541988858985042	0.0499581159840355	4
2R	10481894	10543291	FBgn0005630	lola	2R	10490162	10490166	2R_10490162_10490166	4.51892894118915	4.22603795795772	1.48831314793355	2.8394817070758	0.00451868858722324	0.0447091856694923	4
2R	10481894	10543291	FBgn0005630	lola	2R	10496040	10496044	2R_10496040_10496044	65.4498241080862	2.39774796130314	0.600840883377273	3.99065381141446	6.58914004152012e-05	0.00304781067261284	4
2R	10481894	10543291	FBgn0005630	lola	2R	10496317	10496321	2R_10496317_10496321	146.838507651337	1.27198695482349	0.410949844047312	3.09523649478999	0.00196656025664602	0.0266467784500115	4
2R	10481894	10543291	FBgn0005630	lola	2R	10496616	10496620	2R_10496616_10496620	133.802099342445	0.98717509174172	0.344441759274028	2.86601454429441	0.00415675147795368	0.0424521386266133	4
2R	10481894	10543291	FBgn0005630	lola	2R	10500814	10500818	2R_10500814_10500818	14.7693828601675	2.52316607954232	0.862727129301133	2.92463977756936	0.00344855164712309	0.037847883900192	4
2R	10481894	10543291	FBgn0005630	lola	2R	10501007	10501011	2R_10501007_10501011	15.7032005254956	2.69460639731091	0.859094653507087	3.13656520420737	0.00170939421700513	0.0244584357375575	4
2R	10481894	10543291	FBgn0005630	lola	2R	10501988	10501992	2R_10501988_10501992	152.003438888447	1.47447952560655	0.468006713323461	3.15055208318662	0.00162962198086612	0.0237633665074967	4
2R	10481894	10543291	FBgn0005630	lola	2R	10503345	10503349	2R_10503345_10503349	33.2687560738336	4.3078863199615	1.1356399288111	3.79335580818422	0.000148624951000338	0.00518767910925277	4
2R	10481894	10543291	FBgn0005630	lola	2R	10504630	10504634	2R_10504630_10504634	94.3012967979288	2.01486951665809	0.668615443739604	3.01349532907707	0.0025825701667494	0.0315627863141287	4
2R	10481894	10543291	FBgn0005630	lola	2R	10508564	10508568	2R_10508564_10508568	27.182483793259	1.72224773283614	0.612513147184518	2.81177267908882	0.00492693098189687	0.0471709464892274	4
2R	10481894	10543291	FBgn0005630	lola	2R	10515965	10515969	2R_10515965_10515969	94.9205392531482	1.12066457761004	0.313389829671214	3.57594430803886	0.000348965942581795	0.00897332154843618	4
2R	10481894	10543291	FBgn0005630	lola	2R	10516559	10516563	2R_10516559_10516563	26.0860250463634	1.44213735432866	0.468102101873875	3.08081794240101	0.00206432827874567	0.0274370311320296	4
2R	10481894	10543291	FBgn0005630	lola	2R	10518166	10518170	2R_10518166_10518170	52.424574999758	2.25774445899513	0.598299306121232	3.77360367277052	0.000160906308874231	0.0054801860218423	4
2R	10481894	10543291	FBgn0005630	lola	2R	10526720	10526724	2R_10526720_10526724	127.110439752345	1.27661676101922	0.378286776119487	3.37473272027882	0.000738874139746159	0.0144906676406767	4
2R	10481894	10543291	FBgn0005630	lola	2R	10527833	10527837	2R_10527833_10527837	158.879994259941	1.47647990393362	0.445107419014314	3.31713164252187	0.000909467536328458	0.0165159098117957	4
2R	10481894	10543291	FBgn0005630	lola	2R	10529078	10529082	2R_10529078_10529082	74.290268521476	3.25932498126349	0.890625169623265	3.65959226443397	0.000252616877362271	0.00731357861584743	4
2R	10481894	10543291	FBgn0005630	lola	2R	10535686	10535690	2R_10535686_10535690	161.514257680754	1.67229195687797	0.498866547671531	3.35218299299366	0.000801770041437635	0.01525141909	4
2R	10481894	10543291	FBgn0005630	lola	2R	10535781	10535785	2R_10535781_10535785	16.1727691933306	2.8546058960465	0.893061049544323	3.19642861762142	0.00139140249945947	0.0215302088984689	4
2R	10544925	10547260	FBgn0283426	acal	2R	10547054	10547058	2R_10547054_10547058	43.3514487368105	1.31662996191753	0.41356847930683	3.18358392333066	0.00145463938944993	0.0221445908195306	4
2R	10544925	10547260	FBtr0445179	acal-RA	2R	10547054	10547058	2R_10547054_10547058	43.3514487368105	1.31662996191753	0.41356847930683	3.18358392333066	0.00145463938944993	0.0221445908195306	4
2R	10557888	10617280	FBgn0263102	psq	2R	10581134	10581138	2R_10581134_10581138	80.5729979677901	1.18323673030893	0.42464163513539	2.7864359789677	0.00532911436216121	0.0494447059261013	4
2R	10557888	10617280	FBgn0263102	psq	2R	10582238	10582242	2R_10582238_10582242	127.072409698772	-1.1577540046636	0.321566110450824	-3.60036075642572	0.000317775971784119	0.00843562060834109	4
2R	10557888	10617280	FBgn0263102	psq	2R	10594408	10594412	2R_10594408_10594412	200.515641710597	-0.966800469390036	0.325814571003756	-2.96733343266865	0.00300394997132914	0.0346635923143219	4
2R	10557888	10617280	FBgn0263102	psq	2R	10601970	10601974	2R_10601970_10601974	111.850096589187	1.43585653152576	0.515403000570894	2.78589090466162	0.00533808339183507	0.0494919316907301	4
2R	10557888	10617280	FBgn0263102	psq	2R	10612056	10612060	2R_10612056_10612060	165.477955518066	-0.811003689812634	0.284789740856697	-2.84772789698461	0.00440325548822386	0.0439534662357282	4
2R	10617662	10641807	FBgn0033538	CG11883	2R	10618972	10618976	2R_10618972_10618976	89.4416259083682	2.35364756415582	0.608801765665181	3.86603274973129	0.000110620090099392	0.00429157279045392	4
2R	10617662	10641807	FBgn0033538	CG11883	2R	10637427	10637431	2R_10637427_10637431	37.0325974755122	1.92506371164632	0.584385787782804	3.2941658607923	0.000987142314334617	0.0173619681729685	4
2R	10673345	10721138	FBgn0024836	stan	2R	10684508	10684512	2R_10684508_10684512	51.9269464031483	2.23653682053461	0.590686243366922	3.78633639372793	0.000152884675256677	0.00528412377518705	4
2R	10673345	10721138	FBgn0024836	stan	2R	10689515	10689519	2R_10689515_10689519	167.324569913936	-0.861104686721078	0.256318778049009	-3.35950683471357	0.000780817198610054	0.0149984683650918	4
2R	10673345	10721138	FBgn0024836	stan	2R	10690130	10690134	2R_10690130_10690134	282.56419099234	-1.06301705769431	0.267799846902767	-3.96944609934849	7.20399000723617e-05	0.00323467528057471	4
2R	10673345	10721138	FBgn0024836	stan	2R	10691363	10691367	2R_10691363_10691367	35.531941287406	1.23273203124131	0.420673183878389	2.93037939779321	0.00338548379468524	0.0373833907956125	4
2R	10673345	10721138	FBgn0024836	stan	2R	10701561	10701565	2R_10701561_10701565	347.4753805533	-1.07119481747462	0.366646292575238	-2.92160275220786	0.00348235386432701	0.0380900736438625	4
2R	10673345	10721138	FBgn0024836	stan	2R	10708432	10708436	2R_10708432_10708436	77.1889901343375	-1.45073129946307	0.471466858347948	-3.07705891469557	0.00209053978096774	0.0276726550425335	4
2R	10673345	10721138	FBgn0024836	stan	2R	10710292	10710296	2R_10710292_10710296	16.6679899406559	1.83564826336372	0.659507555101616	2.78336199360277	0.00537987444569379	0.0497179426440562	4
2R	10673345	10721138	FBgn0024836	stan	2R	10713044	10713048	2R_10713044_10713048	90.794829254255	1.31051905280099	0.402994104866337	3.25195588961694	0.0011461380753235	0.0190898349391573	4
2R	10673345	10721138	FBgn0024836	stan	2R	10713334	10713338	2R_10713334_10713338	95.7737985920555	1.55061465001387	0.384400137341575	4.03385560873513	5.48690414810244e-05	0.00268550144523177	4
2R	10673345	10721138	FBgn0024836	stan	2R	10713472	10713476	2R_10713472_10713476	33.7243871051929	1.32573999118415	0.469862814258868	2.82154695147624	0.00477926410044288	0.0462845844107249	4
2R	10673345	10721138	FBgn0024836	stan	2R	10714663	10714667	2R_10714663_10714667	11.19629228799	2.24261932083813	0.788287048717945	2.84492726917876	0.0044421564704581	0.0442156552250607	4
2R	10721335	10729203	FBgn0005586	Rab3	2R	10722523	10722527	2R_10722523_10722527	44.4375367018039	3.55354833459125	0.803517677374682	4.42248930502897	9.75701805290676e-06	0.000858307172920411	4
2R	10721335	10729203	FBgn0005586	Rab3	2R	10722688	10722692	2R_10722688_10722692	54.436327329954	1.47061965125261	0.408785445739193	3.59753427276095	0.000321248176359024	0.00849356514161273	4
2R	10721335	10729203	FBgn0005586	Rab3	2R	10725181	10725185	2R_10725181_10725185	738.847981204001	-1.27394910782221	0.355145846607815	-3.58711532174843	0.000334356473618583	0.00872455788713511	4
2R	10721335	10729203	FBgn0005586	Rab3	2R	10725619	10725623	2R_10725619_10725623	597.934038622214	-1.70847784629057	0.377944904829883	-4.52044153647098	6.17107861507488e-06	0.000632789938165758	4
2R	10725270	10727272	FBgn0033542	CG12309	2R	10725619	10725623	2R_10725619_10725623	597.934038622214	-1.70847784629057	0.377944904829883	-4.52044153647098	6.17107861507488e-06	0.000632789938165758	4
2R	10740054	10798709	FBgn0053144	CG33144	2R	10754971	10754975	2R_10754971_10754975	88.1471721162405	1.45434644315377	0.431980353774345	3.36669580097035	0.000760745550495052	0.0147542343875758	4
2R	10740054	10798709	FBgn0053144	CG33144	2R	10757323	10757327	2R_10757323_10757327	9.44708730822849	3.28621640669776	1.13351498605246	2.89913803269793	0.0037419012125173	0.039757359656855	4
2R	10740054	10798709	FBgn0053144	CG33144	2R	10766311	10766315	2R_10766311_10766315	282.080899803367	0.889800873963879	0.275560922455178	3.22905318372423	0.00124200794979714	0.0200713467416275	4
2R	10811078	10812215	FBgn0033549	mms4	2R	10812142	10812146	2R_10812142_10812146	290.56927669924	-1.31786959475964	0.351737576119092	-3.74674099168019	0.000179146891830247	0.0058607934447188	4
2R	10812157	10813310	FBgn0033550	CG12341	2R	10812428	10812432	2R_10812428_10812432	295.15340899943	-1.29829680518569	0.353787636970112	-3.66970654007157	0.000242829073167046	0.00713348623163744	4
2R	10823405	10827644	FBgn0033557	CG12325	2R	10825409	10825413	2R_10825409_10825413	102.07693388088	1.39559452751043	0.443140877731929	3.14932473540541	0.00163648236928527	0.0238153376739255	4
2R	10839102	10874771	FBgn0050015	CG30015	2R	10840810	10840814	2R_10840810_10840814	59.2147762328085	1.69350370889286	0.449141628488962	3.77053383938221	0.000162898711100485	0.00551867124928791	4
2R	10839102	10874771	FBgn0050015	CG30015	2R	10874146	10874150	2R_10874146_10874150	120.373311223641	-0.873485290410604	0.297486396917721	-2.93621926737105	0.00332239389371547	0.0369247019250582	4
2R	10839102	10874771	FBgn0050015	CG30015	2R	10874592	10874596	2R_10874592_10874596	112.957965195318	-1.00449401630981	0.320762652902505	-3.13158033586635	0.00173868210316449	0.0247274202819051	4
2R	10977956	11116378	FBgn0040765	luna	2R	11052689	11052693	2R_11052689_11052693	226.86387516247	-0.861197097823398	0.290575998875676	-2.96375853874933	0.00303906650565427	0.0348926338274399	4
2R	10977956	11116378	FBgn0040765	luna	2R	11056404	11056408	2R_11056404_11056408	49.5052783550332	3.17593802368598	0.88982241150714	3.56918187563597	0.000358097766675913	0.00911671639390744	4
2R	11135923	11139315	FBgn0033578	BBS4	2R	11135950	11135954	2R_11135950_11135954	172.449720620796	1.12275639631328	0.382221045121528	2.93745310637278	0.0033092021459593	0.0368292624241735	4
2R	11135923	11139315	FBgn0033578	BBS4	2R	11137255	11137259	2R_11137255_11137259	129.532177408729	2.00890562544276	0.424245068205971	4.7352480346747	2.18787362619252e-06	0.000312625068075772	4
2R	11159086	11217394	FBgn0003396	shn	2R	11215839	11215843	2R_11215839_11215843	48.6350026613437	1.90096122338574	0.574018264688867	3.31167375730824	0.000927396277594779	0.0167223042334891	4
2R	11226458	11232516	FBgn0050021	metro	2R	11228486	11228490	2R_11228486_11228490	10.8082995923822	4.23061727717245	1.24848648560106	3.38859677374537	0.000702512343134914	0.0140331414515606	4
2R	11280484	11283971	FBgn0033607	CG9062	2R	11283002	11283006	2R_11283002_11283006	17.0019366921532	2.45837015547799	0.817100448460538	3.00865109070702	0.00262410286014561	0.031874378233805	4
2R	11280484	11283971	FBgn0033607	CG9062	2R	11283206	11283210	2R_11283206_11283210	18.4688590496121	2.32141238079432	0.721052300971489	3.21947850061173	0.00128423990407209	0.0204906574478388	4
2R	11284283	11285098	FBgn0033608	CG13220	2R	11284646	11284650	2R_11284646_11284650	17.2305492187484	1.94112378658989	0.686256432491487	2.82856916844123	0.00467565960473533	0.0456790563150735	4
2R	11285148	11289772	FBgn0033609	Fbl6	2R	11287468	11287472	2R_11287468_11287472	97.6812327705367	0.897325667365629	0.316290562346512	2.8370295360965	0.00455353994000004	0.0449210535938857	4
2R	11285148	11289772	FBgn0033609	Fbl6	2R	11288147	11288151	2R_11288147_11288151	250.58456465339	-0.871948210385405	0.293753853858291	-2.96829539062333	0.0029945639780532	0.0345939793223879	4
2R	11290994	11293174	FBgn0015582	dare	2R	11292698	11292702	2R_11292698_11292702	5.54391302254546	4.35845324418521	1.53385743281329	2.84149827157746	0.00449020953646064	0.0445139323323513	4
2R	11292531	11293591	FBgn0050033	CG30033	2R	11292698	11292702	2R_11292698_11292702	5.54391302254546	4.35845324418521	1.53385743281329	2.84149827157746	0.00449020953646064	0.0445139323323513	4
2R	11360706	11361871	FBgn0024188	san	2R	11361481	11361485	2R_11361481_11361485	117.366518341884	-1.07013977141888	0.354548115562022	-3.01832029123189	0.00254180105577341	0.0312396179036603	4
2R	11366710	11370287	FBgn0033627	CG13204	2R	11368741	11368745	2R_11368741_11368745	26.8183979647753	1.85036045916915	0.597178734405428	3.09850360129022	0.00194500606230411	0.0264877278825286	4
2R	11373607	11377109	FBgn0033628	CG13203	2R	11374350	11374354	2R_11374350_11374354	211.162426872301	0.829143951966329	0.290987172257299	2.84941753801152	0.00437993580901255	0.0438042335116182	4
2R	11373607	11377109	FBgn0033628	CG13203	2R	11375622	11375626	2R_11375622_11375626	152.757287406308	1.61768057520522	0.451945647841546	3.57936973822212	0.00034442387704629	0.00889524705609162	4
2R	11373607	11377109	FBgn0033628	CG13203	2R	11377066	11377070	2R_11377066_11377070	96.0272900145445	1.42921042471062	0.332396135264387	4.29972034293909	1.71013771858066e-05	0.00124044704665035	4
2R	11377193	11379177	FBgn0033629	Tsp47F	2R	11377652	11377656	2R_11377652_11377656	30.0969145198329	2.29585653229522	0.796740463711026	2.88156135763668	0.00395710181997767	0.0411428896217694	4
2R	11377193	11379177	FBgn0033629	Tsp47F	2R	11378243	11378247	2R_11378243_11378247	566.26014879195	1.11260636571263	0.313628342877874	3.5475313088839	0.000388859530782596	0.00961701662221574	4
2R	11377193	11379177	FBgn0033629	Tsp47F	2R	11379077	11379081	2R_11379077_11379081	652.674853338369	1.13472593149284	0.312714011705388	3.6286379535877	0.000284920484819502	0.00787520501339867	4
2R	11377193	11379177	FBgn0033629	Tsp47F	2R	11379123	11379127	2R_11379123_11379127	19.5611777308243	2.97035169234936	0.993434198832573	2.9899833283774	0.00278992673970817	0.0330902133304611	4
2R	11380347	11384114	FBgn0033631	Sod3	2R	11380470	11380474	2R_11380470_11380474	98.3500257142756	1.74196200961382	0.433571947227214	4.01769999363207	5.87689516426662e-05	0.0028106567996056	4
2R	11442505	11451604	FBgn0260499	qvr	2R	11443225	11443229	2R_11443225_11443229	64.7036460567131	1.84332055573385	0.434657516850484	4.24085742055146	2.22667553407366e-05	0.00148644363439605	4
2R	11452043	11465270	FBgn0000581	E(Pc)	2R	11459480	11459484	2R_11459480_11459484	18.6175520963683	2.05464699678284	0.686773108519773	2.99174060733288	0.00277391849541407	0.0329856596112698	4
2R	11452043	11465270	FBgn0000581	E(Pc)	2R	11459712	11459716	2R_11459712_11459716	15.0280548760386	1.98603483841044	0.701451041454128	2.83132352942741	0.00463558056725116	0.0454501192008729	4
2R	11452043	11465270	FBgn0000581	E(Pc)	2R	11459774	11459778	2R_11459774_11459778	18.1891661353759	2.45587815926415	0.830173367277585	2.95827143590235	0.00309369574152405	0.0352793153840079	4
2R	11452043	11465270	FBgn0000581	E(Pc)	2R	11459977	11459981	2R_11459977_11459981	97.4340431389253	1.53128751643959	0.48298755147878	3.17044924191357	0.0015220342172891	0.0227819227684679	4
2R	11452043	11465270	FBgn0000581	E(Pc)	2R	11460260	11460264	2R_11460260_11460264	84.1762330023792	1.37470242758661	0.493027984491649	2.7882847846944	0.00529879411177596	0.0492817997937015	4
2R	11474465	11509695	FBgn0001269	inv	2R	11484206	11484210	2R_11484206_11484210	53.2826671347025	-3.08118916712302	0.408101630983455	-7.55005354842098	4.35079320108063e-14	1.52255328260379e-10	4
2R	11474465	11509695	FBgn0001269	inv	2R	11484847	11484851	2R_11484847_11484851	41.181135297573	-2.81368227689616	0.452385665045641	-6.21965392429552	4.98252621304778e-10	4.55478142186805e-07	4
2R	11474465	11509695	FBgn0001269	inv	2R	11489091	11489095	2R_11489091_11489095	166.471026911467	-1.57843430946402	0.337857911131774	-4.67188796667953	2.9844373986756e-06	0.000389305147542251	4
2R	11474465	11509695	FBgn0001269	inv	2R	11489627	11489631	2R_11489627_11489631	171.322231303675	-1.52740484999586	0.265425578909841	-5.75455031978919	8.68727266323381e-09	4.73397176780167e-06	4
2R	11474465	11509695	FBgn0001269	inv	2R	11490248	11490252	2R_11490248_11490252	75.0397308172007	-1.96866210042527	0.330574621209873	-5.95527295235233	2.59638126904416e-09	1.79028518214441e-06	4
2R	11474465	11509695	FBgn0001269	inv	2R	11494185	11494189	2R_11494185_11494189	69.6412546798102	-1.29653907656799	0.337960680601847	-3.83636070994735	0.000124870965229202	0.00464105135570673	4
2R	11474465	11509695	FBgn0001269	inv	2R	11499214	11499218	2R_11499214_11499218	22.3304878574444	-2.86312641160414	0.617743977613073	-4.63481072315281	3.57264221959227e-06	0.00043628896401059	4
2R	11474465	11509695	FBgn0001269	inv	2R	11499504	11499508	2R_11499504_11499508	20.9049079806776	-2.93732972243086	0.674025509878232	-4.35789102842935	1.31321736171472e-05	0.00104378454571317	4
2R	11474465	11509695	FBgn0001269	inv	2R	11500200	11500204	2R_11500200_11500204	62.9603667055291	-2.04237498756053	0.34886765886618	-5.85429728338319	4.79031098265418e-09	2.92335580341174e-06	4
2R	11474465	11509695	FBgn0001269	inv	2R	11504983	11504987	2R_11504983_11504987	153.510639838137	-1.7839388360048	0.509154079463856	-3.50373081147322	0.00045878887327005	0.010702381791446	4
2R	11474465	11509695	FBgn0001269	inv	2R	11509077	11509081	2R_11509077_11509081	41.8709997677696	-1.85367529021886	0.407256315538731	-4.55161827942867	5.32348560652983e-06	0.000572113771995041	4
2R	11474465	11509695	FBgn0001269	inv	2R	11509399	11509403	2R_11509399_11509403	137.74164800598	-2.16573122012628	0.391800108665149	-5.52764323497729	3.24561217690709e-08	1.39555056227991e-05	4
2R	11524006	11528210	FBgn0000577	en	2R	11525607	11525611	2R_11525607_11525611	42.2289855530969	-1.27517781450871	0.382126220073259	-3.33705919019176	0.000846699143092799	0.0157698683560137	4
2R	11524006	11528210	FBgn0000577	en	2R	11525924	11525928	2R_11525924_11525928	84.3813287592391	-1.44547403949808	0.322205839022343	-4.48618201297663	7.2510803865151e-06	0.000703031480920618	4
2R	11524006	11528210	FBgn0000577	en	2R	11526370	11526374	2R_11526370_11526374	76.4490645612252	-2.02052207477805	0.355565585066756	-5.68255804171461	1.32694858028827e-08	6.68815900877647e-06	4
2R	11524006	11528210	FBgn0000577	en	2R	11528102	11528106	2R_11528102_11528106	35.3078767545651	0.951347255187952	0.318022272558146	2.99144851565078	0.0027765735292484	0.0329969671880068	4
2R	11577485	11616045	FBgn0033636	tou	2R	11588124	11588128	2R_11588124_11588128	62.9885275904583	1.77268118033971	0.54541590993607	3.25014571090801	0.00115345891590214	0.0191630244802206	4
2R	11577485	11616045	FBgn0033636	tou	2R	11589473	11589477	2R_11589473_11589477	37.7999529444685	1.92838023273794	0.615451913812334	3.13327522339292	0.00172867265496968	0.0246382606920959	4
2R	11577485	11616045	FBgn0033636	tou	2R	11590035	11590039	2R_11590035_11590039	45.6461515913739	2.19625426222028	0.63852488968894	3.439575023129	0.000582628277181927	0.0124323082465325	4
2R	11577485	11616045	FBgn0033636	tou	2R	11590243	11590247	2R_11590243_11590247	37.5789653485548	1.98133220657733	0.649859239868224	3.04886363849978	0.00229708721629158	0.0293229827626774	4
2R	11577485	11616045	FBgn0033636	tou	2R	11590479	11590483	2R_11590479_11590483	24.9005984722512	2.19304145665994	0.659702298940611	3.32428954724222	0.000886441094366871	0.0162570870713979	4
2R	11577485	11616045	FBgn0033636	tou	2R	11595334	11595338	2R_11595334_11595338	33.5523649309603	2.09179127360751	0.609757606463344	3.43052919952915	0.000602405134135551	0.012700637360156	4
2R	11577485	11616045	FBgn0033636	tou	2R	11604231	11604235	2R_11604231_11604235	79.3380452364671	2.3227546859425	0.787483161955181	2.94959282707138	0.00318192969911443	0.0359305863124716	4
2R	11616869	11619023	FBgn0086712	Egm	2R	11618269	11618273	2R_11618269_11618273	37.2484026768155	1.46326706373256	0.431234351599744	3.39320617270934	0.000690796239301467	0.0138995203780102	4
2R	11619479	11640941	FBgn0033638	CG9005	2R	11624249	11624253	2R_11624249_11624253	110.397302350919	1.09059243225816	0.370035073678174	2.94726773172498	0.00320595496808959	0.0360926971115976	4
2R	11641477	11651616	FBgn0033639	CG9003	2R	11641747	11641751	2R_11641747_11641751	169.731558060611	1.94848942107791	0.413388261549882	4.71346093324616	2.43544435008142e-06	0.000337401480550721	4
2R	11641477	11651616	FBgn0033639	CG9003	2R	11642072	11642076	2R_11642072_11642076	63.8459093864211	1.6382553352813	0.531448646119751	3.08262208821612	0.0020518554422488	0.0273300448036149	4
2R	11641477	11651616	FBgn0033639	CG9003	2R	11643835	11643839	2R_11643835_11643839	357.066819190353	-0.866914095889693	0.297192596093239	-2.91701108064521	0.00353403217811672	0.0384338440728497	4
2R	11641477	11651616	FBgn0033639	CG9003	2R	11644140	11644144	2R_11644140_11644144	355.23234987833	-0.872308024211108	0.290645981342553	-3.001273302255	0.00268853142977582	0.0323406139102204	4
2R	11688569	11690863	FBgn0010516	wal	2R	11690335	11690339	2R_11690335_11690339	54.1870014589883	3.72157765059815	1.09720705545895	3.39186449092006	0.000694187631853766	0.0139247909475186	4
2R	11688569	11690863	FBgn0010516	wal	2R	11690628	11690632	2R_11690628_11690632	355.627126434321	1.13504485986601	0.260458315534709	4.357875299684	1.31331171548474e-05	0.00104378454571317	4
2R	11756817	11814424	FBgn0033652	ths	2R	11757149	11757153	2R_11757149_11757153	68.5134601211443	3.11144714120918	0.486814605271681	6.39144164434579	1.64328995983279e-10	1.84021361216936e-07	4
2R	11756817	11814424	FBgn0033652	ths	2R	11760823	11760827	2R_11760823_11760827	212.413698871013	-1.26298529686591	0.330481080859648	-3.82165688147906	0.000132558043019862	0.00483056088855018	4
2R	11756817	11814424	FBgn0033652	ths	2R	11780734	11780738	2R_11780734_11780738	69.8290263627276	1.6838479256833	0.567092062640885	2.96926731409677	0.00298510792882985	0.0345244341593718	4
2R	11756817	11814424	FBgn0033652	ths	2R	11797081	11797085	2R_11797081_11797085	25.181106116359	5.9179716768891	1.27242956537479	4.65092279991623	3.30453023157295e-06	0.000416989478918812	4
2R	11756817	11814424	FBgn0033652	ths	2R	11797116	11797120	2R_11797116_11797120	94.5470393109144	-1.27768805779597	0.385204565006908	-3.31690788184987	0.000910196213610334	0.0165188494517783	4
2R	11756817	11814424	FBgn0033652	ths	2R	11797515	11797519	2R_11797515_11797519	89.3285185500191	-1.28564558461977	0.410619620421585	-3.13098917021985	0.00174218585004483	0.0247489622147019	4
2R	11756817	11814424	FBgn0033652	ths	2R	11798628	11798632	2R_11798628_11798632	99.5742116686574	0.826461320462886	0.263564296319057	3.13571045853045	0.00171438370170777	0.0245047785130119	4
2R	11756817	11814424	FBgn0033652	ths	2R	11800055	11800059	2R_11800055_11800059	8.0420325884895	3.41613567275737	1.21751699133147	2.80582176436117	0.00501884450043021	0.0477407324794161	4
2R	11756817	11814424	FBgn0033652	ths	2R	11811706	11811710	2R_11811706_11811710	85.7002326369287	-0.855368540908504	0.301730517493088	-2.83487579584355	0.00458435050063351	0.0451434764586433	4
2R	11842103	11844240	FBgn0033656	S2P	2R	11842280	11842284	2R_11842280_11842284	25.988924790417	2.65610716077414	0.634134645060271	4.18855393166808	2.80737598525435e-05	0.00174141459842702	4
2R	11845324	11852324	FBgn0033657	Sln	2R	11850802	11850806	2R_11850802_11850806	84.6102655501089	1.52100281984284	0.468411805242567	3.24714877554204	0.00116567438696252	0.0192958311474379	4
2R	11887568	11890979	FBgn0033663	ERp60	2R	11889321	11889325	2R_11889321_11889325	57.4083298446727	-1.0123564755837	0.324943618008293	-3.11548348537765	0.00183643631563663	0.0255581137431747	4
2R	11895997	11903918	FBgn0260959	MCPH1	2R	11896324	11896328	2R_11896324_11896328	488.44169411525	-1.23669851438056	0.333157333935826	-3.71205550173712	0.000205582890889847	0.00639231804684097	4
2R	11895997	11903918	FBgn0260959	MCPH1	2R	11896640	11896644	2R_11896640_11896644	431.995222494799	-1.21773072678634	0.335678295437227	-3.62767192081996	0.000285988340660228	0.0078927033122619	4
2R	11970686	11977721	FBgn0026573	ADD1	2R	11972212	11972216	2R_11972212_11972216	37.7059967692953	1.55604417140995	0.467908384829306	3.32553171060955	0.000882500609658562	0.0162115333040846	4
2R	11989131	11992350	FBgn0033673	CG8298	2R	11989468	11989472	2R_11989468_11989472	51.3802797316812	1.9647926112088	0.627676717321795	3.13026205526993	0.00174650425045434	0.0247879106946634	4
2R	12001473	12019846	FBgn0004839	otk	2R	12016783	12016787	2R_12016783_12016787	26.2590027497451	1.33543800878771	0.477389110026159	2.79737845028458	0.00515191480366138	0.0484448275603169	4
2R	12035921	12037165	FBgn0262820	CG43191	2R	12036550	12036554	2R_12036550_12036554	357.90254507888	-1.01022761267071	0.352951977693318	-2.86222397526414	0.00420679508765809	0.0427711705739556	4
2R	12044612	12050172	FBgn0024732	Drep1	2R	12048657	12048661	2R_12048657_12048661	30.3933424815536	3.67812438497377	0.892945776152113	4.11909041198847	3.80370891658584e-05	0.0021089125410644	4
2R	12085194	12119340	FBgn0086677	jeb	2R	12086416	12086420	2R_12086416_12086420	217.467217817172	-1.16413314186886	0.382731965282133	-3.04164074984099	0.00235292531517007	0.0297828430011696	4
2R	12085194	12119340	FBgn0086677	jeb	2R	12086832	12086836	2R_12086832_12086836	227.485605748473	-1.0178018074191	0.34620059400337	-2.93991929837413	0.00328297741685498	0.0366176083881322	4
2R	12085194	12119340	FBgn0086677	jeb	2R	12088110	12088114	2R_12088110_12088114	169.122732282497	1.29116612736097	0.360528165775026	3.58131832664268	0.000341864818784209	0.00884445395271374	4
2R	12085194	12119340	FBgn0086677	jeb	2R	12088448	12088452	2R_12088448_12088452	238.40852764762	1.3512205031498	0.343740510082489	3.93093180325339	8.46172734619785e-05	0.00358478386859136	4
2R	12085194	12119340	FBgn0086677	jeb	2R	12092765	12092769	2R_12092765_12092769	10.1757537882943	5.23247019654554	1.35361445673486	3.86555430943545	0.000110837180895695	0.00429776158131338	4
2R	12085194	12119340	FBgn0086677	jeb	2R	12097038	12097042	2R_12097038_12097042	102.427612441287	1.28566381093719	0.437467435628874	2.93887888841143	0.00329401764367777	0.0367022162878254	4
2R	12085194	12119340	FBgn0086677	jeb	2R	12097742	12097746	2R_12097742_12097746	53.7657005208788	1.81017704228373	0.492940057199177	3.6722052019244	0.000240466470117973	0.00708918703605528	4
2R	12085194	12119340	FBgn0086677	jeb	2R	12101384	12101388	2R_12101384_12101388	45.5445350996636	-1.04616823175466	0.369666278009451	-2.83003426059846	0.0046543019843351	0.0455539069407673	4
2R	12085194	12119340	FBgn0086677	jeb	2R	12101492	12101496	2R_12101492_12101496	47.6990352065432	2.06796869281721	0.616902251878516	3.35218211073162	0.000801772596646133	0.01525141909	4
2R	12085194	12119340	FBgn0086677	jeb	2R	12108773	12108777	2R_12108773_12108777	211.620364729307	1.33351089343262	0.286891085008515	4.64814336560175	3.34936098306411e-06	0.000420014743165689	4
2R	12085194	12119340	FBgn0086677	jeb	2R	12109628	12109632	2R_12109628_12109632	144.490038084095	1.29147257702966	0.429389849936101	3.00769237377607	0.00263239457022886	0.0319292404372773	4
2R	12085194	12119340	FBgn0086677	jeb	2R	12110393	12110397	2R_12110393_12110397	46.3460730333928	1.36628171291879	0.475095675502733	2.87580330314105	0.00403000758153616	0.0416054534900852	4
2R	12085194	12119340	FBgn0086677	jeb	2R	12117459	12117463	2R_12117459_12117463	34.4984122292136	2.74422242151737	0.67842685710422	4.04497904642328	5.23278041449781e-05	0.00260322108194987	4
2R	12143191	12144552	FBgn0033685	OSCP1	2R	12143714	12143718	2R_12143714_12143718	51.2481749006416	1.54168594238902	0.519952827969325	2.96504963423331	0.00302634098161298	0.0348000467540645	4
2R	12145710	12152752	FBgn0033686	Hen1	2R	12145822	12145826	2R_12145822_12145826	189.63412652688	1.3104341289167	0.293427733391047	4.46595185046911	7.97135379206036e-06	0.000749504699725601	4
2R	12154258	12162998	FBgn0033688	Prp8	2R	12160118	12160122	2R_12160118_12160122	17.7619674017461	2.1170480536898	0.712529053821825	2.97117435750092	0.00296663302443917	0.034403142887411	4
2R	12166295	12174264	FBgn0014184	Oda	2R	12168017	12168021	2R_12168017_12168021	73.1167591762193	1.35794898795299	0.464474658478726	2.92362341661572	0.00345983039242919	0.0379275330083603	4
2R	12174802	12177516	FBgn0010621	Cct5	2R	12174826	12174830	2R_12174826_12174830	127.97521215039	1.16604709422399	0.383369046441768	3.04157861738352	0.00235341098921572	0.029787307093624	4
2R	12192374	12198854	FBgn0033698	CG8858	2R	12198585	12198589	2R_12198585_12198589	52.2300511192106	1.9623438805907	0.44157792665854	4.4439356274892	8.83280423506599e-06	0.000803516111338352	4
2R	12199024	12200815	FBgn0033699	RpS11	2R	12199982	12199986	2R_12199982_12199986	97.0460685986695	2.20964948040838	0.533261963378325	4.14364727311468	3.41825376747432e-05	0.00197568010719979	4
2R	12259398	12278809	FBgn0000253	Cam	2R	12275126	12275130	2R_12275126_12275130	45.9787529219232	4.12455092053423	0.894278408220763	4.61215532279299	3.98515019940057e-06	0.000468280238567234	4
2R	12259398	12278809	FBgn0000253	Cam	2R	12276248	12276252	2R_12276248_12276252	59.1620490141543	3.70439947766081	0.849735582252869	4.35947317616086	1.3037593290032e-05	0.00103877291226916	4
2R	12279771	12300795	FBgn0261611	CG42700	2R	12290710	12290714	2R_12290710_12290714	36.6941761653048	1.92860484901253	0.615480087886161	3.13349674014026	0.00172736837256846	0.0246306431717731	4
2R	12336890	12337718	FBgn0054021	CG34021	2R	12337150	12337154	2R_12337150_12337154	366.320966893002	0.903945664225273	0.244077508562119	3.70351889262756	0.00021262933813115	0.00652818683036579	4
2R	12337797	12339544	FBgn0033716	Den1	2R	12338065	12338069	2R_12338065_12338069	139.67761558838	1.63630100820432	0.33590119462076	4.87137597129341	1.10823723335345e-06	0.000195331784144062	4
2R	12431447	12436577	FBgn0033738	DUBAI	2R	12435531	12435535	2R_12435531_12435535	43.505143755845	1.50457084489417	0.5239844226557	2.87140376667799	0.00408653186421226	0.0420012060957288	4
2R	12437345	12452916	FBgn0033739	Dyb	2R	12450187	12450191	2R_12450187_12450191	10.5144712559083	4.24185924158469	1.23582291408275	3.43241672673879	0.000598227563895486	0.0126387352894048	4
2R	12465678	12471775	FBgn0033740	dgt5	2R	12467450	12467454	2R_12467450_12467454	25.8799796957516	1.84604483311419	0.505556275234859	3.65151205423491	0.000260700859991002	0.00745796264013344	4
2R	12474424	12487986	FBgn0033744	Dh44-R2	2R	12475072	12475076	2R_12475072_12475076	37.0777425163046	2.62553662309201	0.658988314133723	3.98419299216773	6.77098300231704e-05	0.00310817124427125	4
2R	12487451	12507333	FBgn0045063	fdl	2R	12499734	12499738	2R_12499734_12499738	20.4985564211764	2.32180432819276	0.674175299747773	3.44391781938823	0.000573349946242219	0.0123061110209145	4
2R	12495672	12501459	FBgn0050044	s-cup	2R	12499734	12499738	2R_12499734_12499738	20.4985564211764	2.32180432819276	0.674175299747773	3.44391781938823	0.000573349946242219	0.0123061110209145	4
2R	12517264	12518912	FBgn0033751	CG8818	2R	12518653	12518657	2R_12518653_12518657	83.6745930978059	1.21458783262559	0.387264652570139	3.13632505462299	0.00171079471325933	0.0244690950600008	4
2R	12519166	12521624	FBgn0033752	CG8569	2R	12520386	12520390	2R_12520386_12520390	151.770541926541	-0.853362921091074	0.283959321137871	-3.00522947326227	0.00265380551098813	0.0320879370987139	4
2R	12575240	12592917	FBgn0022764	Sin3A	2R	12575490	12575494	2R_12575490_12575494	77.4029215211729	1.14431116049372	0.403854021376752	2.83347719701471	0.00460445929383203	0.0452776278347403	4
2R	12575240	12592917	FBgn0022764	Sin3A	2R	12582010	12582014	2R_12582010_12582014	260.117017714508	-1.06694521622891	0.279922721638034	-3.81157060057656	0.000138086603010917	0.00494987871583645	4
2R	12575240	12592917	FBgn0022764	Sin3A	2R	12586609	12586613	2R_12586609_12586613	248.125810155758	0.714783345710368	0.241860709977367	2.95535122582439	0.00312313283648822	0.0354816187374722	4
2R	12756434	12757173	FBgn0026741	mRpL18	2R	12756642	12756646	2R_12756642_12756646	390.686567526611	0.674203080485493	0.229660174196157	2.93565518203276	0.00332844082310186	0.036975255499528	4
2R	12757546	12759724	FBgn0020930	Dgkepsilon	2R	12758425	12758429	2R_12758425_12758429	19.617318501194	5.1284678425348	1.36043491362356	3.76972671840284	0.000163426394612331	0.0055315277802841	4
2R	12915994	12923734	FBgn0010488	NAT1	2R	12917318	12917322	2R_12917318_12917322	72.2639655800137	1.13188185339252	0.371503318029096	3.04676108788852	0.00231321488801236	0.0294600135803175	4
2R	12996501	13007911	FBgn0265623	Su(z)2	2R	13006379	13006383	2R_13006379_13006383	52.0274343942189	2.10389407362532	0.750823728777037	2.80211452167636	0.00507688479893754	0.0480621797066297	4
2R	13055246	13079539	FBgn0033791	Drl-2	2R	13061124	13061128	2R_13061124_13061128	128.143100856989	-0.788617207616913	0.252207430408864	-3.12685953121386	0.00176684323311289	0.0249788270666957	4
2R	13055246	13079539	FBgn0033791	Drl-2	2R	13063489	13063493	2R_13063489_13063493	53.6688413055015	4.90378579320831	0.986964984427397	4.96855093197994	6.74550837235586e-07	0.000136361237601665	4
2R	13110769	13126014	FBgn0033792	CG13325	2R	13111553	13111557	2R_13111553_13111557	6.92974475980377	4.62644174850752	1.32418243855321	3.493809926646	0.000476179912599719	0.0109540454483588	4
2R	13110769	13126014	FBgn0033792	CG13325	2R	13111726	13111730	2R_13111726_13111730	6.03868325568595	4.95487379728557	1.37482532101557	3.60400242965082	0.000313354123898296	0.00835638436494182	4
2R	13142834	13152677	FBgn0263998	Ack-like	2R	13151143	13151147	2R_13151143_13151147	37.6317141585072	1.50510652724929	0.489526192979344	3.07461898634871	0.00210771627929427	0.027817259394502	4
2R	13152885	13159141	FBgn0020370	TppII	2R	13158836	13158840	2R_13158836_13158840	328.380267209322	-0.796962927016255	0.26386073711261	-3.02039225591995	0.00252447508621273	0.031102060268274	4
2R	13158666	13160190	FBgn0085468	ND-MWFE	2R	13158836	13158840	2R_13158836_13158840	328.380267209322	-0.796962927016255	0.26386073711261	-3.02039225591995	0.00252447508621273	0.031102060268274	4
2R	13158666	13160190	FBgn0085468	ND-MWFE	2R	13159796	13159800	2R_13159796_13159800	43.8562380908711	1.95100255092785	0.59098775434315	3.30125715226753	0.000962526194527836	0.0171063405975096	4
2R	13176094	13190086	FBgn0033802	CG17724	2R	13185506	13185510	2R_13185506_13185510	134.671312902788	0.928474338699394	0.316428615546021	2.93423000665488	0.0033437632173252	0.0370940916585603	4
2R	13176094	13190086	FBgn0033802	CG17724	2R	13187653	13187657	2R_13187653_13187657	22.0098424616226	2.22392793933468	0.655477215777944	3.39283789856104	0.000691725595742418	0.0139082239430507	4
2R	13176094	13190086	FBgn0033802	CG17724	2R	13188658	13188662	2R_13188658_13188662	6.27144218039487	4.73088389894999	1.61371201013772	2.93167793833688	0.00337136169522145	0.0372857520514376	4
2R	13176553	13198337	FBgn0053182	Kdm4B	2R	13185506	13185510	2R_13185506_13185510	134.671312902788	0.928474338699394	0.316428615546021	2.93423000665488	0.0033437632173252	0.0370940916585603	4
2R	13176553	13198337	FBgn0053182	Kdm4B	2R	13187653	13187657	2R_13187653_13187657	22.0098424616226	2.22392793933468	0.655477215777944	3.39283789856104	0.000691725595742418	0.0139082239430507	4
2R	13176553	13198337	FBgn0053182	Kdm4B	2R	13188658	13188662	2R_13188658_13188662	6.27144218039487	4.73088389894999	1.61371201013772	2.93167793833688	0.00337136169522145	0.0372857520514376	4
2R	13176553	13198337	FBgn0053182	Kdm4B	2R	13191532	13191536	2R_13191532_13191536	165.749519272145	-1.8413878231483	0.424426182603701	-4.33853494111049	1.43435682997552e-05	0.00110441617430051	4
2R	13176553	13198337	FBgn0053182	Kdm4B	2R	13195738	13195742	2R_13195738_13195742	100.181059259884	1.60978193662391	0.465930552785886	3.45498256553196	0.000550328407665272	0.0119805017962255	4
2R	13176553	13190086	FBgn0028991	seq	2R	13185506	13185510	2R_13185506_13185510	134.671312902788	0.928474338699394	0.316428615546021	2.93423000665488	0.0033437632173252	0.0370940916585603	4
2R	13176553	13190086	FBgn0028991	seq	2R	13187653	13187657	2R_13187653_13187657	22.0098424616226	2.22392793933468	0.655477215777944	3.39283789856104	0.000691725595742418	0.0139082239430507	4
2R	13176553	13190086	FBgn0028991	seq	2R	13188658	13188662	2R_13188658_13188662	6.27144218039487	4.73088389894999	1.61371201013772	2.93167793833688	0.00337136169522145	0.0372857520514376	4
2R	13220283	13221015	FBgn0040754	CG17059	2R	13220849	13220853	2R_13220849_13220853	45.3285933849035	2.35315895138041	0.519216730535817	4.53213236975629	5.83912393878875e-06	0.00061053554249505	4
2R	13222433	13228202	FBgn0011763	Dp	2R	13223772	13223776	2R_13223772_13223776	87.4315838054289	1.44773607207345	0.507501759345404	2.8526720260848	0.00433533402372994	0.0435536211348507	4
2R	13230583	13231663	FBgn0033813	fsd	2R	13230929	13230933	2R_13230929_13230933	106.543749026623	0.740629173864188	0.255363922115951	2.90028899825519	0.00372818749919746	0.0396594931904986	4
2R	13235980	13237055	FBgn0033815	CG4676	2R	13236035	13236039	2R_13236035_13236039	241.098141900832	2.11606179911977	0.325572057695746	6.49951907450632	8.05771849883325e-11	9.7549353460983e-08	4
2R	13235980	13237055	FBgn0033815	CG4676	2R	13236391	13236395	2R_13236391_13236395	72.8876278165056	1.58935891929366	0.489837191766432	3.24466771002459	0.00117587751479915	0.0194030619138746	4
2R	13237256	13239468	FBgn0033816	CG4679	2R	13238410	13238414	2R_13238410_13238414	21.6173951761752	1.51301643720788	0.521206734135483	2.90291037723734	0.00369712422631683	0.0394527263958215	4
2R	13267798	13295927	FBgn0052843	Dh31-R	2R	13268960	13268964	2R_13268960_13268964	40.6147665245047	2.71487935549161	0.73999982103377	3.66875677307456	0.000243732821210173	0.00715346727401111	4
2R	13414978	13439051	FBgn0259221	CG42321	2R	13415249	13415253	2R_13415249_13415253	23.2441265410807	3.39731757974921	0.825247974781969	4.11672331658467	3.84296957666721e-05	0.00212360811047971	4
2R	13414978	13439051	FBgn0259221	CG42321	2R	13415654	13415658	2R_13415654_13415658	137.291743416078	0.818886846801184	0.247775331081799	3.3049571288065	0.000949909288444522	0.0169682831077568	4
2R	13414978	13439051	FBgn0259221	CG42321	2R	13425662	13425666	2R_13425662_13425666	889.601160868527	-1.32366650316614	0.37241070417918	-3.55431916513677	0.000378959019859013	0.00946307445654627	4
2R	13414978	13439051	FBgn0259221	CG42321	2R	13426727	13426731	2R_13426727_13426731	386.212096725923	1.23830729803787	0.243664970031061	5.08200788106727	3.734659133678e-07	9.05238530511322e-05	4
2R	13414978	13439051	FBgn0259221	CG42321	2R	13428802	13428806	2R_13428802_13428806	39.5337205860163	2.10448044347509	0.492127641956845	4.27628985664583	1.90033767622591e-05	0.00133588489746167	4
2R	13414978	13439051	FBgn0259221	CG42321	2R	13431617	13431621	2R_13431617_13431621	56.4107906791843	2.22675304329428	0.690934270640868	3.22281458296876	0.00126937693349073	0.0203535612588143	4
2R	13414978	13439051	FBgn0259221	CG42321	2R	13432888	13432892	2R_13432888_13432892	40.7152047135812	2.53977875128783	0.551943877015724	4.60151630817979	4.19426310637979e-06	0.000485215147286448	4
2R	13414978	13439051	FBgn0259221	CG42321	2R	13434343	13434347	2R_13434343_13434347	26.5284311968549	4.54606226877941	1.2243451534085	3.71305612320467	0.000204771454755777	0.00637334964098774	4
2R	13434207	13435045	FBgn0019928	Ser8	2R	13434343	13434347	2R_13434343_13434347	26.5284311968549	4.54606226877941	1.2243451534085	3.71305612320467	0.000204771454755777	0.00637334964098774	4
2R	13439314	13450475	FBgn0013765	cnn	2R	13448496	13448500	2R_13448496_13448500	38.5014583120066	4.71467332898136	0.96384643320178	4.89151919494041	1.000606331881e-06	0.000182332984984939	4
2R	13486634	13494862	FBgn0033844	bbc	2R	13491400	13491404	2R_13491400_13491404	126.932456985581	-1.15893903528131	0.236540889763919	-4.89952936440712	9.60664925705543e-07	0.000177669068055734	4
2R	13495222	13502841	FBgn0004638	drk	2R	13499522	13499526	2R_13499522_13499526	24.0759679831967	-1.3167529741329	0.426208332190472	-3.08945854569648	0.00200521687643987	0.0269569272608409	4
2R	13548244	13553240	FBgn0053156	CG33156	2R	13553145	13553149	2R_13553145_13553149	40.8769190964572	1.39690002087314	0.470530257077739	2.96877830885666	0.00298986215386159	0.0345580046970077	4
2R	13554077	13555606	FBgn0014877	Roe1	2R	13555009	13555013	2R_13555009_13555013	9.0377159422924	2.5938671026405	0.930388301628944	2.78794036651052	0.00530443070240098	0.0493043799206275	4
2R	13580313	13593339	FBgn0027581	CG6191	2R	13581089	13581093	2R_13581089_13581093	17.6337014373064	2.59999848785136	0.848020620928431	3.06596139726511	0.00216971325465307	0.028308526651805	4
2R	13580313	13593339	FBgn0027581	CG6191	2R	13583620	13583624	2R_13583620_13583624	220.819173095618	-1.18461620365458	0.27896595780211	-4.2464543451388	2.17180009062513e-05	0.00146296293999283	4
2R	13580313	13593339	FBgn0027581	CG6191	2R	13584084	13584088	2R_13584084_13584088	220.398807591361	-1.10322092821083	0.236223665889638	-4.67023879278143	3.0084980916144e-06	0.000391067749089215	4
2R	13580313	13593339	FBgn0027581	CG6191	2R	13590144	13590148	2R_13590144_13590148	13.611722327243	2.7099695247808	0.938308267527203	2.88814414043542	0.00387522245305452	0.0406409509522932	4
2R	13580313	13593339	FBgn0027581	CG6191	2R	13590909	13590913	2R_13590909_13590913	304.762754936491	-1.05585046524014	0.365334657936042	-2.8900911597196	0.00385130127160103	0.040490277984165	4
2R	13580586	13593339	FBgn0266489	CG45088	2R	13581089	13581093	2R_13581089_13581093	17.6337014373064	2.59999848785136	0.848020620928431	3.06596139726511	0.00216971325465307	0.028308526651805	4
2R	13580586	13593339	FBgn0266489	CG45088	2R	13583620	13583624	2R_13583620_13583624	220.819173095618	-1.18461620365458	0.27896595780211	-4.2464543451388	2.17180009062513e-05	0.00146296293999283	4
2R	13580586	13593339	FBgn0266489	CG45088	2R	13584084	13584088	2R_13584084_13584088	220.398807591361	-1.10322092821083	0.236223665889638	-4.67023879278143	3.0084980916144e-06	0.000391067749089215	4
2R	13580586	13593339	FBgn0266489	CG45088	2R	13590144	13590148	2R_13590144_13590148	13.611722327243	2.7099695247808	0.938308267527203	2.88814414043542	0.00387522245305452	0.0406409509522932	4
2R	13580586	13593339	FBgn0266489	CG45088	2R	13590909	13590913	2R_13590909_13590913	304.762754936491	-1.05585046524014	0.365334657936042	-2.8900911597196	0.00385130127160103	0.040490277984165	4
2R	13819624	13824553	FBgn0000662	fl(2)d	2R	13820873	13820877	2R_13820873_13820877	27.0937059931201	2.23544025441709	0.67180470767515	3.32751501869206	0.000876242657955435	0.016128323419979	4
2R	13819624	13824553	FBgn0000662	fl(2)d	2R	13821005	13821009	2R_13821005_13821009	51.8384431958675	2.41490331216882	0.633346400703418	3.81292655881005	0.000137330929806684	0.00493347753233736	4
2R	13819624	13824553	FBgn0000662	fl(2)d	2R	13821299	13821303	2R_13821299_13821303	51.4086204470933	2.25221847025748	0.606856513114077	3.71128664121976	0.000206208435558967	0.00639931892570808	4
2R	13819624	13824553	FBgn0000662	fl(2)d	2R	13824097	13824101	2R_13824097_13824101	274.78920467845	1.6296402516721	0.545636176549613	2.98667925938728	0.00282025440399494	0.0333160451404696	4
2R	13826371	13833503	FBgn0033872	CG6329	2R	13830606	13830610	2R_13830606_13830610	78.3112436815568	1.67254013598856	0.559230828919543	2.99078671900113	0.00278259766981724	0.0330335021899692	4
2R	13826371	13833503	FBgn0033872	CG6329	2R	13830899	13830903	2R_13830899_13830903	126.399040062405	1.39242730361504	0.470568918882439	2.95902948057415	0.00308609576708756	0.0352303180930373	4
2R	13826371	13833503	FBgn0033872	CG6329	2R	13831413	13831417	2R_13831413_13831417	62.5884223862559	1.70577134169416	0.550250145463228	3.09999253204769	0.00193525521989933	0.0264081832231666	4
2R	13833575	13835096	FBgn0033873	CG6337	2R	13834626	13834630	2R_13834626_13834630	857.209421913248	-1.05724214644132	0.357162012724771	-2.96011924217717	0.00307519990524685	0.0351489307057117	4
2R	13833575	13835096	FBgn0033873	CG6337	2R	13834989	13834993	2R_13834989_13834993	728.850642347692	-1.5016322352016	0.347729386894883	-4.3183932442717	1.57169212157738e-05	0.00117257551430154	4
2R	13841761	13846255	FBgn0033876	Syngr	2R	13843028	13843032	2R_13843028_13843032	134.73985481532	-0.937881189722605	0.321321301916052	-2.91882668260704	0.00351351511820892	0.0382903530006739	4
2R	13846393	13849832	FBgn0050484	CG30484	2R	13846752	13846756	2R_13846752_13846756	47.8042857557595	2.41037563414468	0.774954297480131	3.11034552873936	0.00186868607495341	0.0258220640516467	4
2R	13858952	13860432	FBgn0263697	Uba3	2R	13859192	13859196	2R_13859192_13859196	37.5850707253212	1.40091429593856	0.499801258914969	2.8029427116287	0.00506386634273164	0.0479876006254793	4
2R	13864237	13942110	FBgn0013733	shot	2R	13871326	13871330	2R_13871326_13871330	196.583346605481	-2.580416182805	0.317165651004581	-8.13586267816793	4.09015227941573e-16	3.05353045187968e-12	4
2R	13864237	13942110	FBgn0013733	shot	2R	13893045	13893049	2R_13893045_13893049	17.2805105279913	1.62926860430451	0.525773899572242	3.09880084505915	0.00194305584958781	0.0264708266097708	4
2R	13864237	13942110	FBgn0013733	shot	2R	13893261	13893265	2R_13893261_13893265	16.6151278248584	1.57262117624974	0.53962838712375	2.91426695439781	0.00356524888900781	0.0386363815708334	4
2R	13864237	13942110	FBgn0013733	shot	2R	13899408	13899412	2R_13899408_13899412	294.939797286928	-0.663428790734699	0.212670706121768	-3.11951186335387	0.00181150965959994	0.0253463099851078	4
2R	13864237	13942110	FBgn0013733	shot	2R	13916583	13916587	2R_13916583_13916587	65.5461321810367	1.01461591873236	0.339561330124111	2.98801962626756	0.00280791522430601	0.0332168214922648	4
2R	13864237	13942110	FBgn0013733	shot	2R	13917173	13917177	2R_13917173_13917177	76.8453114937672	0.954330304265148	0.324653000157256	2.93953945844606	0.00328700414513962	0.0366477726689807	4
2R	13864237	13942110	FBgn0013733	shot	2R	13940566	13940570	2R_13940566_13940570	24.5224003365654	3.75048159382361	1.02126377500069	3.67239266253332	0.000240290089729956	0.00708687597049048	4
2R	13942534	13943377	FBgn0033885	DJ-1alpha	2R	13942566	13942570	2R_13942566_13942570	179.549860571619	-1.1330181943889	0.262526411947975	-4.31582554296834	1.59007524913678e-05	0.00118177326482045	4
2R	13942534	13943377	FBgn0033885	DJ-1alpha	2R	13943073	13943077	2R_13943073_13943077	141.637317522714	-1.38221971207918	0.322335835289037	-4.28813541888616	1.8017923862976e-05	0.0012862162183024	4
2R	13943387	13958089	FBgn0262739	AGO1	2R	13948042	13948046	2R_13948042_13948046	102.922720276435	1.36643740513118	0.43872243688742	3.11458291220656	0.00184205178089163	0.0255953476459444	4
2R	13943387	13958089	FBgn0262739	AGO1	2R	13952453	13952457	2R_13952453_13952457	62.0392517935337	1.79522440593969	0.448104449323172	4.0062632911841	6.1686884802819e-05	0.00290973672346212	4
2R	13943387	13958089	FBgn0262739	AGO1	2R	13954413	13954417	2R_13954413_13954417	37.0893938693074	1.37432428752911	0.490461063652826	2.80210681209533	0.00507700612912802	0.0480621797066297	4
2R	13943387	13958089	FBgn0262739	AGO1	2R	13954623	13954627	2R_13954623_13954627	38.387874749201	1.79455931696559	0.509991175208361	3.51880464643807	0.000433495786577226	0.0103088501627035	4
2R	13943387	13958089	FBgn0262739	AGO1	2R	13956499	13956503	2R_13956499_13956503	215.639934721283	1.10658026690161	0.29155261269024	3.79547367691502	0.000147361830712854	0.00516497451318713	4
2R	13954195	13955664	FBgn0050481	mRpL53	2R	13954413	13954417	2R_13954413_13954417	37.0893938693074	1.37432428752911	0.490461063652826	2.80210681209533	0.00507700612912802	0.0480621797066297	4
2R	13954195	13955664	FBgn0050481	mRpL53	2R	13954623	13954627	2R_13954623_13954627	38.387874749201	1.79455931696559	0.509991175208361	3.51880464643807	0.000433495786577226	0.0103088501627035	4
2R	13954195	13955664	FBgn0053155	CG33155	2R	13954413	13954417	2R_13954413_13954417	37.0893938693074	1.37432428752911	0.490461063652826	2.80210681209533	0.00507700612912802	0.0480621797066297	4
2R	13954195	13955664	FBgn0053155	CG33155	2R	13954623	13954627	2R_13954623_13954627	38.387874749201	1.79455931696559	0.509991175208361	3.51880464643807	0.000433495786577226	0.0103088501627035	4
2R	13958545	13960404	FBgn0033886	Rpn13	2R	13959092	13959096	2R_13959092_13959096	44.2739902282537	2.55144035465763	0.641786440554635	3.97552860800964	7.02231012871226e-05	0.00318116046237318	4
2R	13958545	13960404	FBgn0033886	Rpn13	2R	13959847	13959851	2R_13959847_13959851	49.1577776437758	3.20216578534774	0.611704806512433	5.23482201097051	1.65143925792327e-07	4.91192425337716e-05	4
2R	13991203	14060356	FBgn0002643	mam	2R	14041148	14041152	2R_14041148_14041152	69.093869057295	1.48292080172516	0.39265436169982	3.77665689311467	0.000158947450911973	0.00543330032637391	4
2R	13991203	14060356	FBgn0002643	mam	2R	14053602	14053606	2R_14053602_14053606	22.8553046735754	2.38633759481635	0.755340754632228	3.15928616347234	0.00158156114151379	0.0233187708095233	4
2R	14060456	14140902	FBgn0040752	Prosap	2R	14064124	14064128	2R_14064124_14064128	147.401070785441	1.38550814081441	0.49406680633902	2.80429310983443	0.00504270391634281	0.0478721290281261	4
2R	14060456	14140902	FBgn0040752	Prosap	2R	14080264	14080268	2R_14080264_14080268	95.9226764385184	1.34762765522587	0.292716341527607	4.60386887931492	4.14713624546317e-06	0.000481504231979082	4
2R	14060456	14140902	FBgn0040752	Prosap	2R	14089755	14089759	2R_14089755_14089759	42.0779008888046	1.66315439174263	0.48341979843315	3.44039362296126	0.000580868726930229	0.0124101331836671	4
2R	14060456	14140902	FBgn0040752	Prosap	2R	14090235	14090239	2R_14090235_14090239	43.3581312838758	-1.25787356399622	0.410716761955648	-3.06263021262341	0.00219400997568858	0.0285092731622792	4
2R	14060456	14140902	FBgn0040752	Prosap	2R	14119645	14119649	2R_14119645_14119649	155.959131588183	0.902474529033484	0.280763925696392	3.21435357763656	0.00130738574834443	0.0207165889728009	4
2R	14166982	14168233	FBgn0033904	CG18327	2R	14167475	14167479	2R_14167475_14167479	26.9207263945036	2.09481447696312	0.59759449378863	3.50541127593464	0.000455902426154668	0.0106672689802113	4
2R	14170462	14172998	FBgn0033906	CG8331	2R	14171668	14171672	2R_14171668_14171672	362.997061924381	-0.988049872769278	0.346758132153199	-2.84939207231845	0.00438028644276256	0.0438042335116182	4
2R	14170462	14172998	FBgn0033906	CG8331	2R	14172431	14172435	2R_14172431_14172435	119.382967938139	1.16438594159544	0.406207193934611	2.86648281709869	0.00415060690648076	0.0424164526840562	4
2R	14170462	14172998	FBgn0033906	CG8331	2R	14172727	14172731	2R_14172727_14172731	131.756345815218	1.06053130586017	0.359533725348963	2.94974082008807	0.00318040605248886	0.0359239232596645	4
2R	14173693	14182838	FBgn0000289	cg	2R	14181977	14181981	2R_14181977_14181981	54.3996637678436	2.01850241071606	0.684839894667222	2.94740774659001	0.00320450352633623	0.0360872406115721	4
2R	14256493	14258787	FBgn0033918	CG8531	2R	14258452	14258456	2R_14258452_14258456	38.2600598790934	1.97593502714748	0.501717126977524	3.93834477816421	8.2045644139873e-05	0.0035184716828406	4
2R	14276130	14300095	FBgn0263397	Ih	2R	14278633	14278637	2R_14278633_14278637	26.5589556475453	2.16398022575337	0.679194081213751	3.18609994640448	0.00144204770322722	0.0220202562179512	4
2R	14276130	14300095	FBgn0263397	Ih	2R	14291495	14291499	2R_14291495_14291499	12.0813290388322	4.69283453808974	1.40403594846894	3.34238916261877	0.000830605196343747	0.0155836908764406	4
2R	14276130	14300095	FBgn0263397	Ih	2R	14291698	14291702	2R_14291698_14291702	14.9582473330157	4.11675609240958	1.29825958207208	3.17098071083677	0.00151925231005116	0.0227581279199074	4
2R	14276130	14300095	FBgn0263397	Ih	2R	14292083	14292087	2R_14292083_14292087	130.420573706601	1.26749691318832	0.351615102612098	3.60478518633661	0.000312411225274885	0.00833966685234091	4
2R	14308142	14351802	FBgn0085408	Shroom	2R	14335564	14335568	2R_14335564_14335568	32.7060652619299	1.50240077112224	0.512592939153615	2.93098218169564	0.00337892161656552	0.0373472307998485	4
2R	14308142	14351802	FBgn0085408	Shroom	2R	14342782	14342786	2R_14342782_14342786	46.2180293836439	-1.96463191728511	0.486046664142373	-4.04206439879943	5.29826760206441e-05	0.00262414219378938	4
2R	14427336	14432337	FBgn0013725	phyl	2R	14429623	14429627	2R_14429623_14429627	449.985817062213	-1.05401133459828	0.36754631388663	-2.86769665420556	0.00413471755608743	0.0423017926940822	4
2R	14427336	14432337	FBgn0013725	phyl	2R	14430174	14430178	2R_14430174_14430178	239.384800106815	-1.5580131651031	0.278608776686723	-5.59211803601933	2.24316233788973e-08	1.02949659698801e-05	4
2R	14427336	14432337	FBgn0013725	phyl	2R	14430962	14430966	2R_14430962_14430966	69.0229681116029	1.60446588627762	0.533027020324637	3.01010234959652	0.00261159669304286	0.0317850840139602	4
2R	14503958	14512493	FBgn0261823	Asx	2R	14505022	14505026	2R_14505022_14505026	248.13017182846	-3.59885419151907	0.764673023806142	-4.70639617127573	2.52134308476495e-06	0.000346015714868598	4
2R	14526267	14587917	FBgn0265974	ttv	2R	14527617	14527621	2R_14527617_14527621	120.510132439247	-4.07090528674578	0.429971216634244	-9.46785535695219	2.85648029176187e-21	7.99696651881288e-17	4
2R	14526267	14587917	FBgn0265974	ttv	2R	14527662	14527666	2R_14527662_14527666	207.90011648981	-1.56210202998606	0.325481510822649	-4.79935719248039	1.5917568740836e-06	0.0002468843572146	4
2R	14526267	14587917	FBgn0265974	ttv	2R	14541707	14541711	2R_14541707_14541711	26.9286832583931	2.34653262589268	0.673172662856204	3.48578121983827	0.00049070214651585	0.0111506785357869	4
2R	14526267	14587917	FBgn0265974	ttv	2R	14563748	14563752	2R_14563748_14563752	17.5691075339386	2.45430960533114	0.794296307073229	3.08991692832441	0.00200212484643856	0.0269352001320107	4
2R	14526267	14587917	FBgn0265974	ttv	2R	14582347	14582351	2R_14582347_14582351	61.5372264303655	1.33363321928011	0.379917917181127	3.51031935838998	0.000447568796795301	0.0105361194778067	4
2R	14668391	14671675	FBgn0033955	CG12866	2R	14668560	14668564	2R_14668560_14668564	96.8797336327627	-0.712586762745534	0.231381789580856	-3.07970114690691	0.00207208398105448	0.0275009441768788	4
2R	14671396	14713622	FBgn0020269	mspo	2R	14675657	14675661	2R_14675657_14675661	91.1317613097136	-1.38338245575079	0.371603222117704	-3.7227407444616	0.000197071851173557	0.00622269720735768	4
2R	14671396	14713622	FBgn0020269	mspo	2R	14676173	14676177	2R_14676173_14676177	271.001742446375	-1.35750505139393	0.295466881543506	-4.59444065034425	4.33911598429071e-06	0.000495825913088591	4
2R	14671396	14713622	FBgn0020269	mspo	2R	14676866	14676870	2R_14676866_14676870	90.5725475542884	-0.82166583201327	0.262244104229285	-3.13320993212825	0.00172905726028655	0.0246390384561047	4
2R	14671396	14713622	FBgn0020269	mspo	2R	14677532	14677536	2R_14677532_14677536	69.2986550802367	-1.1460892922237	0.266918530746557	-4.29377941283488	1.75657003724865e-05	0.00126330331165562	4
2R	14671396	14713622	FBgn0020269	mspo	2R	14677995	14677999	2R_14677995_14677999	75.3825141603664	-1.0152122147566	0.349720100491672	-2.90292783665939	0.00369691812379898	0.0394527263958215	4
2R	14671396	14713622	FBgn0020269	mspo	2R	14691590	14691594	2R_14691590_14691594	61.3146378652313	2.33679529404976	0.75663150199365	3.08841924753666	0.0020122437241246	0.0270189562446652	4
2R	14671396	14713622	FBgn0020269	mspo	2R	14698641	14698645	2R_14698641_14698645	47.4130971273916	3.94982874438575	0.56274507309021	7.01885975242039	2.23686168932068e-12	4.55439274520077e-09	4
2R	14671396	14713622	FBgn0020269	mspo	2R	14707507	14707511	2R_14707507_14707511	77.0048946451664	1.61190487190304	0.363092156392458	4.43938224366591	9.02174602699493e-06	0.000815734110790462	4
2R	14671396	14713622	FBgn0020269	mspo	2R	14712365	14712369	2R_14712365_14712369	68.2458160541364	-1.25583212343917	0.371819649543668	-3.37753027571416	0.000731399010957911	0.0143982809428857	4
2R	14674465	14678136	FBgn0050479	CG30479	2R	14675657	14675661	2R_14675657_14675661	91.1317613097136	-1.38338245575079	0.371603222117704	-3.7227407444616	0.000197071851173557	0.00622269720735768	4
2R	14674465	14678136	FBgn0050479	CG30479	2R	14676173	14676177	2R_14676173_14676177	271.001742446375	-1.35750505139393	0.295466881543506	-4.59444065034425	4.33911598429071e-06	0.000495825913088591	4
2R	14674465	14678136	FBgn0050479	CG30479	2R	14676866	14676870	2R_14676866_14676870	90.5725475542884	-0.82166583201327	0.262244104229285	-3.13320993212825	0.00172905726028655	0.0246390384561047	4
2R	14674465	14678136	FBgn0050479	CG30479	2R	14677532	14677536	2R_14677532_14677536	69.2986550802367	-1.1460892922237	0.266918530746557	-4.29377941283488	1.75657003724865e-05	0.00126330331165562	4
2R	14674465	14678136	FBgn0050479	CG30479	2R	14677995	14677999	2R_14677995_14677999	75.3825141603664	-1.0152122147566	0.349720100491672	-2.90292783665939	0.00369691812379898	0.0394527263958215	4
2R	14674606	14678136	FBgn0050480	CG30480	2R	14675657	14675661	2R_14675657_14675661	91.1317613097136	-1.38338245575079	0.371603222117704	-3.7227407444616	0.000197071851173557	0.00622269720735768	4
2R	14674606	14678136	FBgn0050480	CG30480	2R	14676173	14676177	2R_14676173_14676177	271.001742446375	-1.35750505139393	0.295466881543506	-4.59444065034425	4.33911598429071e-06	0.000495825913088591	4
2R	14674606	14678136	FBgn0050480	CG30480	2R	14676866	14676870	2R_14676866_14676870	90.5725475542884	-0.82166583201327	0.262244104229285	-3.13320993212825	0.00172905726028655	0.0246390384561047	4
2R	14674606	14678136	FBgn0050480	CG30480	2R	14677532	14677536	2R_14677532_14677536	69.2986550802367	-1.1460892922237	0.266918530746557	-4.29377941283488	1.75657003724865e-05	0.00126330331165562	4
2R	14674606	14678136	FBgn0050480	CG30480	2R	14677995	14677999	2R_14677995_14677999	75.3825141603664	-1.0152122147566	0.349720100491672	-2.90292783665939	0.00369691812379898	0.0394527263958215	4
2R	14737578	14739242	FBgn0263376	CR43428	2R	14738451	14738455	2R_14738451_14738455	143.408472926771	-1.67793587581609	0.373915828509889	-4.48746949949383	7.2074126416976e-06	0.000700686203062085	4
2R	14737578	14739242	FBtr0309057	CR43428-RA	2R	14738451	14738455	2R_14738451_14738455	143.408472926771	-1.67793587581609	0.373915828509889	-4.48746949949383	7.2074126416976e-06	0.000700686203062085	4
2R	14739359	14745335	FBgn0033958	CG12858	2R	14742290	14742294	2R_14742290_14742294	12.1007150243036	2.63208602367129	0.929773227744475	2.8308903129599	0.00464186366436972	0.0454838464941984	4
2R	14739359	14745335	FBgn0033958	CG12858	2R	14743570	14743574	2R_14743570_14743574	6.17417375648245	4.5312323979242	1.44518830265914	3.13539238422202	0.00171624384282875	0.0245219766983621	4
2R	14759646	14769423	FBgn0020767	Spred	2R	14763197	14763201	2R_14763197_14763201	150.54075953418	-1.3331666993445	0.303371942475651	-4.39449570868439	1.11030196913077e-05	0.000935908924050848	4
2R	14759646	14769423	FBgn0020767	Spred	2R	14766770	14766774	2R_14766770_14766774	29.0722833418387	3.09291849450926	0.814322998286391	3.79814705100777	0.000145781830737858	0.00512344756734096	4
2R	14759646	14769423	FBgn0020767	Spred	2R	14767950	14767954	2R_14767950_14767954	44.4410448516555	2.48460640684552	0.680909659823098	3.64895162082299	0.000263312680796252	0.00750315904944351	4
2R	14769599	14771295	FBgn0259112	CR42254	2R	14770750	14770754	2R_14770750_14770754	18.3785693990396	2.45917512442126	0.765027995293207	3.2144903710076	0.00130676297591777	0.0207127942977618	4
2R	14769599	14771295	FBtr0347232	CR42254-RG	2R	14770750	14770754	2R_14770750_14770754	18.3785693990396	2.45917512442126	0.765027995293207	3.2144903710076	0.00130676297591777	0.0207127942977618	4
2R	14769599	14770890	FBtr0347231	CR42254-RF	2R	14770750	14770754	2R_14770750_14770754	18.3785693990396	2.45917512442126	0.765027995293207	3.2144903710076	0.00130676297591777	0.0207127942977618	4
2R	14770469	14772630	FBgn0015602	BEAF-32	2R	14770750	14770754	2R_14770750_14770754	18.3785693990396	2.45917512442126	0.765027995293207	3.2144903710076	0.00130676297591777	0.0207127942977618	4
2R	14860936	14871071	FBgn0264962	Pcf11	2R	14863141	14863145	2R_14863141_14863145	17.4426686788634	2.48139514760461	0.815583209508885	3.04247944130534	0.00234637844582089	0.0297335827416073	4
2R	14860936	14871071	FBgn0264962	Pcf11	2R	14864321	14864325	2R_14864321_14864325	237.015068636017	-0.765628008974612	0.249268027626907	-3.07150506329905	0.00212982551873909	0.0280083748432527	4
2R	14860936	14871071	FBgn0264962	Pcf11	2R	14864707	14864711	2R_14864707_14864711	239.936048211529	-0.810505995764725	0.259959030168681	-3.11782204772348	0.00182192773798511	0.025431703938505	4
2R	14860936	14871071	FBgn0264962	Pcf11	2R	14868101	14868105	2R_14868101_14868105	31.6662672609267	1.66764342581872	0.502577763665388	3.31817988455419	0.000906061126133899	0.0164846914555584	4
2R	14901475	14928425	FBgn0027596	Kank	2R	14904013	14904017	2R_14904013_14904017	69.2001698518018	-0.962115456242501	0.300355848650419	-3.20325194453695	0.00135885045725498	0.0212185498403421	4
2R	14929703	14934861	FBgn0033983	CG10253	2R	14929965	14929969	2R_14929965_14929969	289.725996811544	-0.935145925190091	0.31669587371872	-2.9528200484881	0.0031488546538914	0.0356723547277818	4
2R	14929703	14934861	FBgn0033983	CG10253	2R	14931834	14931838	2R_14931834_14931838	9.97441012295479	3.84877875149192	1.25593804507186	3.06446545400391	0.00218059356742732	0.0283958950820393	4
2R	14935660	14940722	FBgn0033984	Lap1	2R	14937937	14937941	2R_14937937_14937941	489.290405157238	-0.694380569620439	0.237461810781095	-2.92417785974249	0.00345367347947639	0.037881820274151	4
2R	14944458	14962969	FBgn0261854	aPKC	2R	14948567	14948571	2R_14948567_14948571	58.094397175131	1.91003090536487	0.649931346257433	2.93881948664824	0.00329464900010457	0.0367055987965189	4
2R	14944458	14962969	FBgn0261854	aPKC	2R	14956469	14956473	2R_14956469_14956473	75.5670544379641	1.71345022221836	0.589651649966471	2.90586861296121	0.00366235194625831	0.0392192848453095	4
2R	14944458	14962969	FBgn0261854	aPKC	2R	14956719	14956723	2R_14956719_14956723	34.0566516138275	2.11287699559291	0.531658247891042	3.97412624364274	7.06380909167665e-05	0.00319479024805239	4
2R	14963292	14980795	FBgn0033987	ckn	2R	14977240	14977244	2R_14977240_14977244	5.36994390184511	4.97336273087456	1.40458559616071	3.54080430873613	0.00039890932639733	0.00975887767397388	4
2R	14981263	14991336	FBgn0033988	pcs	2R	14981662	14981666	2R_14981662_14981666	68.0748429771307	2.97664193937124	0.579434523389049	5.13714978866151	2.78936623021168e-07	7.34971748802141e-05	4
2R	14981263	14991336	FBgn0033988	pcs	2R	14982377	14982381	2R_14982377_14982381	288.667600711776	1.16525291999623	0.287763112666937	4.04934777496974	5.13605728881677e-05	0.00256535981892156	4
2R	14981263	14991336	FBgn0033988	pcs	2R	14982877	14982881	2R_14982877_14982881	78.7038470456134	1.45808986046828	0.321756294718383	4.53165916068393	5.85222196829475e-06	0.00061053554249505	4
2R	14992332	14993835	FBgn0033990	CG10265	2R	14993740	14993744	2R_14993740_14993744	19.9050227507009	3.56435938713123	0.870459971535859	4.09479988016243	4.22533192708728e-05	0.0022569399373097	4
2R	15115236	15144783	FBgn0015371	chn	2R	15117899	15117903	2R_15117899_15117903	38.1228873933431	1.52733388429971	0.536177188714331	2.84856184941776	0.00439173161737275	0.0438731850223429	4
2R	15115236	15144783	FBgn0015371	chn	2R	15129498	15129502	2R_15129498_15129502	181.679716723145	-0.764863028595161	0.24300474631317	-3.14752300191475	0.00164660150195193	0.0238927371938884	4
2R	15115236	15144783	FBgn0015371	chn	2R	15130127	15130131	2R_15130127_15130131	122.361278507406	-0.788768659524879	0.256989565038545	-3.06926337420188	0.00214587322148792	0.0281229878972961	4
2R	15115236	15144783	FBgn0015371	chn	2R	15141326	15141330	2R_15141326_15141330	109.716025078859	1.24113752114778	0.371881776181064	3.33745184798591	0.000845503708264342	0.0157593982214414	4
2R	15155437	15190292	FBgn0013467	igl	2R	15168291	15168295	2R_15168291_15168295	29.9593587966844	2.22603456500839	0.760621327196724	2.92660024826343	0.0034268904285018	0.0376914191720406	4
2R	15155437	15190292	FBgn0013467	igl	2R	15181077	15181081	2R_15181077_15181081	587.748212346438	-1.12770625964497	0.305702995449267	-3.68889502697763	0.000225230117069433	0.00678376998785499	4
2R	15155437	15190292	FBgn0013467	igl	2R	15182428	15182432	2R_15182428_15182432	48.1784582358421	1.22801492447757	0.414540916748828	2.96234913095836	0.00305301386457804	0.0349774595226328	4
2R	15155437	15190292	FBgn0013467	igl	2R	15185873	15185877	2R_15185873_15185877	56.4015031511318	1.54820501729689	0.460854917005027	3.35941954869064	0.0007810638948563	0.014998931436104	4
2R	15185158	15185952	FBgn0262478	CG43068	2R	15185873	15185877	2R_15185873_15185877	56.4015031511318	1.54820501729689	0.460854917005027	3.35941954869064	0.0007810638948563	0.014998931436104	4
2R	15218379	15224795	FBgn0034002	CG8079	2R	15218420	15218424	2R_15218420_15218424	101.151060779001	1.57359760156791	0.309954936258962	5.07685930271229	3.83724801032123e-07	9.2338635113937e-05	4
2R	15218379	15224795	FBgn0034002	CG8079	2R	15218698	15218702	2R_15218698_15218702	152.987415857452	0.733823005380779	0.262028864031805	2.80054263522551	0.00510167677830297	0.0481893071805005	4
2R	15262808	15309368	FBgn0265194	Trpm	2R	15278445	15278449	2R_15278445_15278449	37.4144155999831	2.8227725867914	0.506760777200862	5.57022704555636	2.54407588395994e-08	1.13503793526465e-05	4
2R	15262808	15309368	FBgn0265194	Trpm	2R	15293396	15293400	2R_15293396_15293400	100.485366512429	0.957687466760668	0.310382198999795	3.08551028327917	0.00203203197348335	0.0271844101857446	4
2R	15262808	15309368	FBgn0265194	Trpm	2R	15300391	15300395	2R_15300391_15300395	296.985777003408	-1.4092708663784	0.442919469103028	-3.18177674427446	0.00146374604214754	0.0222282223389628	4
2R	15309931	15311134	FBgn0034008	CG8152	2R	15310962	15310966	2R_15310962_15310966	95.994815462944	1.40389353410887	0.414024154332602	3.39084934880651	0.000696763900560256	0.0139544058407206	4
2R	15311510	15318239	FBgn0004698	Xpc	2R	15315970	15315974	2R_15315970_15315974	41.5880992804573	6.2544013368887	1.21633101569002	5.14202240690262	2.71796691834352e-07	7.2282274376062e-05	4
2R	15340472	15368300	FBgn0034013	unc-5	2R	15366995	15366999	2R_15366995_15366999	48.1472125538965	2.143784257633	0.621562384546899	3.44902508731405	0.000562614428940453	0.0121548348278959	4
2R	15401096	15471884	FBgn0263980	CG43729	2R	15422563	15422567	2R_15422563_15422567	23.8641154747425	2.4274621197802	0.580089887489985	4.18463098931734	2.85629706914784e-05	0.00175947694042368	4
2R	15401096	15471884	FBgn0263980	CG43729	2R	15461209	15461213	2R_15461209_15461213	34.3231206463016	5.34082141137696	1.24990406399667	4.27298507558992	1.92873370955391e-05	0.00135245054078792	4
2R	15401096	15471884	FBgn0263980	CG43729	2R	15463213	15463217	2R_15463213_15463217	233.994837009792	-0.694993939811715	0.238764761966861	-2.91078940663855	0.0036051691853254	0.0388756869070969	4
2R	15401096	15471884	FBgn0263980	CG43729	2R	15471216	15471220	2R_15471216_15471220	57.7446375248373	2.02243013673539	0.458791233685487	4.40817083728723	1.0424730443721e-05	0.000896327066570712	4
2R	15472175	15482834	FBgn0034021	CG8180	2R	15472541	15472545	2R_15472541_15472545	66.4076010925152	1.58234667874916	0.468778747407529	3.37546590475775	0.00073690822325909	0.0144668718942253	4
2R	15515778	15532259	FBgn0019968	Khc-73	2R	15516595	15516599	2R_15516595_15516599	128.07117040461	1.18553503828368	0.285862640755301	4.1472192209212	3.36537798876333e-05	0.00195622531017222	4
2R	15515778	15532259	FBgn0019968	Khc-73	2R	15517183	15517187	2R_15517183_15517187	146.595711629554	1.02780110149887	0.293449225771039	3.50248360273677	0.000460942154103885	0.0107224586028443	4
2R	15515778	15532259	FBgn0019968	Khc-73	2R	15529283	15529287	2R_15529283_15529287	197.97201791804	1.50650290171525	0.318530552572181	4.72953972405477	2.25029423284094e-06	0.000318492569624133	4
2R	15515778	15532259	FBgn0019968	Khc-73	2R	15530090	15530094	2R_15530090_15530094	30.9815422760724	1.942459898175	0.65912319068791	2.94703619235079	0.00320835649863851	0.0361108653209085	4
2R	15538175	15540014	FBgn0050467	CG30467	2R	15539189	15539193	2R_15539189_15539193	73.6996413486286	1.0746037056766	0.378787782206763	2.83695450633629	0.00455461012509824	0.0449256745304271	4
2R	15538175	15540014	FBgn0050467	CG30467	2R	15539323	15539327	2R_15539323_15539327	31.5991742699931	1.93632152746837	0.67145747613487	2.88375898145401	0.00392959380916956	0.040972967255972	4
2R	15538175	15540014	FBgn0050467	CG30467	2R	15539802	15539806	2R_15539802_15539806	73.4032978793255	1.52479041983823	0.363401477828711	4.19588392691386	2.71809430580466e-05	0.00170045650108423	4
2R	15539554	15541363	FBgn0034027	CG8187	2R	15539802	15539806	2R_15539802_15539806	73.4032978793255	1.52479041983823	0.363401477828711	4.19588392691386	2.71809430580466e-05	0.00170045650108423	4
2R	15539554	15541363	FBgn0034027	CG8187	2R	15540465	15540469	2R_15540465_15540469	84.6643090323242	1.51843772412447	0.356200275146503	4.26287633691453	2.01812215407549e-05	0.00139442150747819	4
2R	15566271	15569404	FBgn0024754	Flo1	2R	15566476	15566480	2R_15566476_15566480	31.8352136458527	2.17697690233694	0.690490407736219	3.15279818219949	0.0016171356730087	0.023639777121385	4
2R	15566271	15569404	FBgn0024754	Flo1	2R	15566856	15566860	2R_15566856_15566860	30.0005067826168	2.15717535469945	0.699507913117457	3.0838469647694	0.00204342678942798	0.02726738496476	4
2R	15613854	15657214	FBgn0260429	CG42524	2R	15636665	15636669	2R_15636665_15636669	22.5738305728399	1.43184902180896	0.505681641853748	2.8315226484395	0.00463269525536187	0.0454377428621691	4
2R	15613854	15657214	FBgn0260429	CG42524	2R	15637172	15637176	2R_15637172_15637176	71.5321274665783	2.3480518753172	0.470348675423812	4.99215156330878	5.97103688244407e-07	0.000124866033375383	4
2R	15613854	15657214	FBgn0260429	CG42524	2R	15637872	15637876	2R_15637872_15637876	53.5845382063183	1.85636265229003	0.547011177968721	3.39364665121373	0.00068968619605912	0.0138834215596596	4
2R	15682569	15684933	FBgn0263377	CR43429	2R	15683145	15683149	2R_15683145_15683149	116.969920364436	2.00502246643265	0.648420463771887	3.09216407941439	0.0019870298510199	0.026826759578237	4
2R	15682569	15684933	FBtr0309058	CR43429-RA	2R	15683145	15683149	2R_15683145_15683149	116.969920364436	2.00502246643265	0.648420463771887	3.09216407941439	0.0019870298510199	0.026826759578237	4
2R	15682719	15687415	FBgn0053139	Ranbp11	2R	15683145	15683149	2R_15683145_15683149	116.969920364436	2.00502246643265	0.648420463771887	3.09216407941439	0.0019870298510199	0.026826759578237	4
2R	15727381	15762044	FBgn0050089	CG30089	2R	15728843	15728847	2R_15728843_15728847	198.584735733315	-0.710781700394579	0.240775586529702	-2.95205054066766	0.00315671258119361	0.0357341140597518	4
2R	15727381	15762044	FBgn0050089	CG30089	2R	15729540	15729544	2R_15729540_15729544	155.020193729668	-1.24166726896472	0.349978004360878	-3.547843731586	0.000388398586262849	0.00961123641948055	4
2R	15794000	15855645	FBgn0034046	tun	2R	15848935	15848939	2R_15848935_15848939	42.1488446757096	2.15138704877805	0.624930711576228	3.44260092987225	0.000576148827198573	0.0123410792254383	4
2R	15794000	15855645	FBgn0034046	tun	2R	15850073	15850077	2R_15850073_15850077	224.451916105391	-1.09885252256892	0.350525335649421	-3.13487331959348	0.00171928338878404	0.0245560068066957	4
2R	15855961	15857522	FBgn0034047	CG12970	2R	15857192	15857196	2R_15857192_15857196	459.582285718434	-0.941140640446872	0.282534518331186	-3.33106427492754	0.000865146238179574	0.0159950641841146	4
2R	15869495	15922118	FBgn0264089	sli	2R	15871338	15871342	2R_15871338_15871342	63.5460626549386	-1.27975244897212	0.344754947401597	-3.71206405772436	0.000205575939780107	0.00639231804684097	4
2R	15869495	15922118	FBgn0264089	sli	2R	15875906	15875910	2R_15875906_15875910	30.0491095014097	2.13238410015195	0.576531278248114	3.69864425505509	0.000216754147676455	0.00661747221819147	4
2R	15869495	15922118	FBgn0264089	sli	2R	15889919	15889923	2R_15889919_15889923	86.100910529678	2.70877071272366	0.802772221288875	3.37427060988066	0.000740115716087818	0.014503267848124	4
2R	15869495	15922118	FBgn0264089	sli	2R	15913791	15913795	2R_15913791_15913795	105.272110484178	-0.913617805849861	0.299794155666909	-3.0474837103394	0.0023076603333125	0.029416036532214	4
2R	15923040	15931935	FBgn0034049	bdg	2R	15923303	15923307	2R_15923303_15923307	23.7515650168761	2.5819585806027	0.737338952524439	3.5017254571494	0.000462255681625461	0.0107329481906085	4
2R	15923040	15931935	FBgn0034049	bdg	2R	15927299	15927303	2R_15927299_15927303	3.59832445342595	4.46410044572259	1.54737549743561	2.88494967971299	0.00391476229409369	0.0408744285842897	4
2R	15923040	15931935	FBgn0034049	bdg	2R	15927439	15927443	2R_15927439_15927443	29.9208881646172	3.03587030067432	0.724292456650403	4.19149788569406	2.77118771218522e-05	0.00172739938306426	4
2R	15932170	15934825	FBgn0015247	Diap2	2R	15934242	15934246	2R_15934242_15934246	264.240571651095	-0.977384023590689	0.313774105747869	-3.11492887936412	0.00183989266161597	0.0255732144348502	4
2R	15935893	15940073	FBgn0034051	Mlf	2R	15937130	15937134	2R_15937130_15937134	120.511660153467	1.17105627599509	0.307713629797553	3.80566917612827	0.000141421309116156	0.00502119631243154	4
2R	15989683	15991286	FBgn0034057	CG8314	2R	15990516	15990520	2R_15990516_15990520	4.24816574304562	5.26596505191952	1.45020424245817	3.63118855796026	0.000282118963929771	0.00782965774404695	4
2R	15993531	16001290	FBgn0020236	ATPCL	2R	15996048	15996052	2R_15996048_15996052	35.036734188197	2.1691384245421	0.553152118575485	3.92141393244269	8.80308917515676e-05	0.00368746964237363	4
2R	16013805	16014787	FBgn0010590	Prosbeta1	2R	16013865	16013869	2R_16013865_16013869	52.9841957721127	1.04935859945859	0.364307488171016	2.88042006692433	0.00397145641937246	0.041230945157261	4
2R	16017737	16024627	FBgn0034067	CG8399	2R	16018855	16018859	2R_16018855_16018859	40.3368771588949	2.14257537804386	0.671906953213923	3.18879774616903	0.00142865797089963	0.0218934136003063	4
2R	16017737	16024627	FBgn0034067	CG8399	2R	16019061	16019065	2R_16019061_16019065	25.0872944471692	2.63796300016338	0.838687993159211	3.14534489784046	0.00165891132041362	0.0240060342249194	4
2R	16017737	16024627	FBgn0034067	CG8399	2R	16024057	16024061	2R_16024057_16024061	147.128257055118	1.47653211033259	0.437974937217194	3.37127078484029	0.000748222738863008	0.014594774617221	4
2R	16024628	16028161	FBgn0034068	casp	2R	16026493	16026497	2R_16026493_16026497	444.066720914984	-0.867282293798296	0.299908120721429	-2.89182664247986	0.00383009220439902	0.0403693080165956	4
2R	16024628	16028161	FBgn0034068	casp	2R	16026907	16026911	2R_16026907_16026911	248.4766285764	-0.987349071080744	0.34143241914277	-2.89178477415726	0.0038306026189888	0.0403693080165956	4
2R	16031930	16047243	FBgn0034070	SP2353	2R	16032164	16032168	2R_16032164_16032168	277.304925037823	1.73179499238126	0.509957532678132	3.39595923465711	0.000683885441332873	0.0138051167768364	4
2R	16031930	16047243	FBgn0034070	SP2353	2R	16040871	16040875	2R_16040871_16040875	47.3984895067347	1.85038292508152	0.592384463733058	3.12361825531491	0.00178642063120676	0.0251397593157075	4
2R	16031930	16047243	FBgn0034070	SP2353	2R	16042338	16042342	2R_16042338_16042342	22.9412644736661	2.00649045425032	0.717120313036175	2.79798301313646	0.00514228169820597	0.0484192972800007	4
2R	16031930	16047243	FBgn0034070	SP2353	2R	16046028	16046032	2R_16046028_16046032	56.9624066351096	2.16286003814658	0.756486318163033	2.85908678877184	0.00424862529078477	0.0430313327228867	4
2R	16047648	16060835	FBgn0034071	CG8405	2R	16051932	16051936	2R_16051932_16051936	31.6662302027958	3.51852770500831	0.926104588677506	3.79927682901651	0.000145118923625089	0.00510920351809386	4
2R	16081176	16098564	FBgn0034072	Dg	2R	16082560	16082564	2R_16082560_16082564	33.148756816399	2.54820334516955	0.388353678943128	6.56155325244832	5.32501513905271e-11	6.89380153553883e-08	4
2R	16081176	16098564	FBgn0034072	Dg	2R	16083432	16083436	2R_16083432_16083436	29.4329081599042	3.49185261959343	0.561112912824542	6.22308369632071	4.87477155963331e-10	4.49295457570532e-07	4
2R	16124981	16138238	FBgn0086676	spin	2R	16136857	16136861	2R_16136857_16136861	317.389524006273	-0.995241708338722	0.310813904850198	-3.20205014257131	0.00136453243688559	0.0212731613735177	4
2R	16148812	16149795	FBgn0034081	CG10731	2R	16149562	16149566	2R_16149562_16149566	115.2198453611	0.938535990769045	0.290848720324599	3.2268871244185	0.00125144817313499	0.0201613503807024	4
2R	16185122	16186506	FBgn0034086	CG8441	2R	16185914	16185918	2R_16185914_16185918	10.7309827430625	5.13096814585794	1.34323545542179	3.81985758725134	0.000133528748018245	0.0048446514024627	4
2R	16186584	16194277	FBgn0034087	clu	2R	16190570	16190574	2R_16190570_16190574	474.369587870819	-0.66217253957372	0.220768658427102	-2.9993955858203	0.00270515826699751	0.0324669729159547	4
2R	16186584	16194277	FBgn0034087	clu	2R	16191211	16191215	2R_16191211_16191215	19.352961652334	2.35775395515698	0.81876157250967	2.87965878507217	0.00398105772350048	0.0412907500252953	4
2R	16196384	16196928	FBgn0265177	CG44242	2R	16196754	16196758	2R_16196754_16196758	1234.79830472783	-1.03825438280356	0.28841110182175	-3.59991129414027	0.000318325756223939	0.00844621071486874	4
2R	16234358	16234936	FBgn0034096	CG7786	2R	16234763	16234767	2R_16234763_16234767	145.623496804903	-0.843580610198536	0.298278077021548	-2.82816832742821	0.0046815183688504	0.0457097586616076	4
2R	16288927	16291474	FBgn0263981	CR43730	2R	16291448	16291452	2R_16291448_16291452	101.51703757379	1.34199971338314	0.364363925478913	3.68313002342162	0.000230387570615773	0.00688724146130578	4
2R	16288927	16291474	FBtr0343971	CR43730-RB	2R	16291448	16291452	2R_16291448_16291452	101.51703757379	1.34199971338314	0.364363925478913	3.68313002342162	0.000230387570615773	0.00688724146130578	4
2R	16324813	16336637	FBgn0262511	Vha44	2R	16326696	16326700	2R_16326696_16326700	478.181570216895	-0.929374513237576	0.319267235156847	-2.91096113505352	0.00360318833644261	0.0388707327271346	4
2R	16324813	16336637	FBgn0262511	Vha44	2R	16328958	16328962	2R_16328958_16328962	162.287235944179	-1.22586114884628	0.269557111984931	-4.54768616498165	5.42389357116065e-06	0.000579290973510795	4
2R	16324813	16336637	FBgn0262511	Vha44	2R	16329474	16329478	2R_16329474_16329478	312.028680791649	-0.96961838124986	0.306251747545889	-3.16608277020386	0.00154506822356139	0.0230067345805714	4
2R	16324813	16336637	FBgn0262511	Vha44	2R	16331014	16331018	2R_16331014_16331018	53.4641395532576	2.6706718879285	0.700750026644987	3.81116202123459	0.000138315070418892	0.00495331170075281	4
2R	16324813	16336637	FBgn0262511	Vha44	2R	16332311	16332315	2R_16332311_16332315	36.6547623516463	2.28847215370744	0.761404906249216	3.00559155178125	0.00265064787510798	0.0320653371850659	4
2R	16324813	16336637	FBgn0262511	Vha44	2R	16334919	16334923	2R_16334919_16334923	47.1482077047991	2.33751473033724	0.640304092108969	3.65063219046152	0.000261595630790299	0.00747210670083035	4
2R	16386524	16431758	FBgn0264273	Sema-2b	2R	16394728	16394732	2R_16394728_16394732	84.8798522618277	1.12218018844389	0.384875088388552	2.91569972258372	0.00354891880578743	0.0385395994072824	4
2R	16386524	16431758	FBgn0264273	Sema-2b	2R	16395450	16395454	2R_16395450_16395454	43.0887227281931	1.94740459248105	0.532866822384266	3.65458030163627	0.000257603029270018	0.00740338478846632	4
2R	16500178	16533459	FBgn0011260	Sema-2a	2R	16500547	16500551	2R_16500547_16500551	302.338833246641	-0.828081268124908	0.290616602977534	-2.84939421781392	0.00438025690073853	0.0438042335116182	4
2R	16552258	16558486	FBgn0034135	Syn2	2R	16553499	16553503	2R_16553499_16553503	20.3174705718714	2.48421641444971	0.802797546652688	3.09444943473955	0.00197178542453378	0.0267064084561242	4
2R	16552258	16558486	FBgn0034135	Syn2	2R	16556526	16556530	2R_16556526_16556530	47.6310058420002	2.44807432551065	0.645128162321847	3.79471005683571	0.000147816092429377	0.00517280105830161	4
2R	16586129	16586732	FBgn0003274	RpLP2	2R	16586285	16586289	2R_16586285_16586289	332.634186418946	-0.916709614371993	0.271549879871881	-3.37584245960449	0.000735900441293934	0.0144554191818485	4
2R	16607654	16624894	FBgn0034145	CG5065	2R	16617359	16617363	2R_16617359_16617363	196.989264724366	0.746218116275407	0.245033607136182	3.04537049018212	0.00232393841227146	0.0295461804258176	4
2R	16607654	16624894	FBgn0034145	CG5065	2R	16618234	16618238	2R_16618234_16618238	363.02098269804	-0.744184419710769	0.251751228983839	-2.95603093067141	0.00311625838005136	0.035439258858192	4
2R	16607654	16624894	FBgn0034145	CG5065	2R	16622434	16622438	2R_16622434_16622438	265.508565771795	-1.10755499924131	0.346011375247026	-3.20092077449941	0.001369891922994	0.0213196153371689	4
2R	16607654	16624894	FBgn0034145	CG5065	2R	16622994	16622998	2R_16622994_16622998	259.931182003389	-0.968066980677886	0.319982981539421	-3.02537021194242	0.00248328958751997	0.0308061880496337	4
[truncated: 4,482 more rows]
