# Supplementary material for: Targeted molecular profiling of rare olfactory sensory neurons identifies fate, wiring, and functional determinants
Source: eLife. 2021 Mar 5;10:e63036. doi: 10.7554/eLife.63036 (PMC7993999; doi:10.7554/eLife.63036)
Supplement: Figure 4—source data 1. — 21 Bed-formatted files (representing all possible pairwise comparisons between the seven datasets) containing statistics and annotations. [file elife-63036-fig4-data1.zip › 210129_Figure4_SourceData1/TopHits.IR31a.IR75a.annotated.bed]

chr1	my.start	my.end	FB.id	gene	chr2	GATC.start	GATC.end	GATC.id	baseMean	log2FoldChange	lfcSE	stat	pvalue	padj	overlap
2L	66482	71390	FBgn0067779	dbr	2L	67322	67326	2L_67322_67326	209.872968513733	-1.0005114742236	0.327206022809197	-3.05774161989379	0.00223011773607176	0.0219042936125141	4
2L	66482	71390	FBgn0067779	dbr	2L	67815	67819	2L_67815_67819	216.115031399408	-0.846050011150089	0.297595981479997	-2.84294837229499	0.00446983102766744	0.0353349951792882	4
2L	66482	71390	FBgn0067779	dbr	2L	70109	70113	2L_70109_70113	33.5709746888386	5.56842355587873	1.12324358385993	4.95744968935707	7.14245294186512e-07	6.82163480267704e-05	4
2L	71039	73836	FBgn0266322	CR44987	2L	71490	71494	2L_71490_71494	209.656827394884	1.62274710668778	0.596325570405634	2.72124354081269	0.00650368274605482	0.0454849078441259	4
2L	71039	73836	FBtr0344052	CR44987-RA	2L	71490	71494	2L_71490_71494	209.656827394884	1.62274710668778	0.596325570405634	2.72124354081269	0.00650368274605482	0.0454849078441259	4
2L	71039	73836	FBtr0344053	CR44987-RB	2L	71490	71494	2L_71490_71494	209.656827394884	1.62274710668778	0.596325570405634	2.72124354081269	0.00650368274605482	0.0454849078441259	4
2L	114726	156030	FBgn0031228	ND-15	2L	120663	120667	2L_120663_120667	95.7994023826997	1.33590390000832	0.392008680387907	3.40784264952091	0.00065478641118968	0.00934286320223734	4
2L	114726	156030	FBgn0031228	ND-15	2L	133628	133632	2L_133628_133632	216.642244633276	-0.832430859922742	0.310167969104172	-2.68380665588059	0.00727891872822288	0.0490448992939549	4
2L	114726	156030	FBgn0031228	ND-15	2L	152379	152383	2L_152379_152383	65.3710075326747	2.1530748095522	0.581157044818115	3.70480720960037	0.000211551573030575	0.00418355993413696	4
2L	114726	156030	FBgn0031228	ND-15	2L	155607	155611	2L_155607_155611	15.3844798094002	2.00465591100866	0.558897970348062	3.58680120051291	0.000334759341311791	0.00581533597923476	4
2L	116970	121754	FBgn0031220	CG4822	2L	120663	120667	2L_120663_120667	95.7994023826997	1.33590390000832	0.392008680387907	3.40784264952091	0.00065478641118968	0.00934286320223734	4
2L	132077	134472	FBgn0001142	Gs1	2L	133628	133632	2L_133628_133632	216.642244633276	-0.832430859922742	0.310167969104172	-2.68380665588059	0.00727891872822288	0.0490448992939549	4
2L	144231	153300	FBgn0259818	CG42399	2L	152379	152383	2L_152379_152383	65.3710075326747	2.1530748095522	0.581157044818115	3.70480720960037	0.000211551573030575	0.00418355993413696	4
2L	156029	157666	FBgn0031229	CG3436	2L	156303	156307	2L_156303_156307	486.453995768086	-1.09017581916016	0.258130109508877	-4.22335783002746	2.40689221026043e-05	0.000878849470453091	4
2L	156029	157666	FBgn0031229	CG3436	2L	156825	156829	2L_156825_156829	227.598933596732	-1.0398046404337	0.36748897101262	-2.82948529739139	0.00466229421540138	0.0363414112886633	4
2L	159032	203397	FBgn0016977	spen	2L	177807	177811	2L_177807_177811	482.898571877782	-1.27939480806826	0.403733203796679	-3.1689115387016	0.00153010958020832	0.0169439611380219	4
2L	159032	203397	FBgn0016977	spen	2L	178289	178293	2L_178289_178293	288.024173017677	-1.15891119030572	0.394756586417242	-2.93576150514383	0.00332730028566517	0.0288917021337182	4
2L	159032	203397	FBgn0016977	spen	2L	179843	179847	2L_179843_179847	174.568310443081	1.37859184040004	0.423494004053947	3.25528065852952	0.00113280360312672	0.0137475079645033	4
2L	159032	203397	FBgn0016977	spen	2L	180086	180090	2L_180086_180090	90.7222158040657	1.71654349392004	0.442358814673091	3.88043243851394	0.00010427090722447	0.00252130490329299	4
2L	159032	203397	FBgn0016977	spen	2L	185701	185705	2L_185701_185705	337.78923938459	-0.851577320743	0.292687706826686	-2.9095083287774	0.00361997741408562	0.0306678330749209	4
2L	159032	203397	FBgn0016977	spen	2L	187992	187996	2L_187992_187996	37.7338937846803	2.01756413048607	0.64813639105277	3.11286969585049	0.00185277800672755	0.0193039710764349	4
2L	159032	203397	FBgn0016977	spen	2L	188922	188926	2L_188922_188926	33.8294778951351	1.3419066831555	0.466799792432297	2.87469425846012	0.0040441890421352	0.0330475560597538	4
2L	159032	203397	FBgn0016977	spen	2L	202664	202668	2L_202664_202668	39.7811539608149	3.91402975306315	0.848113887691955	4.61498132487223	3.93130664849612e-06	0.000237561227107532	4
2L	159032	203397	FBgn0016977	spen	2L	203039	203043	2L_203039_203043	44.2225877244626	4.58617228262414	0.980682233050209	4.67651205259404	2.91795457487283e-06	0.00019138920577023	4
2L	203779	204782	FBgn0031231	mRpL10	2L	204050	204054	2L_204050_204054	62.1819576348783	1.67645109373354	0.482534573203234	3.47426109305426	0.00051226231152501	0.00787643341860978	4
2L	204743	207297	FBgn0031232	CG11617	2L	204843	204847	2L_204843_204847	85.794435562632	1.1748185769049	0.397025234100738	2.95905266466467	0.0030858635974777	0.0274152739489606	4
2L	210735	250823	FBgn0266557	kis	2L	215950	215954	2L_215950_215954	85.5187688613854	2.03213634967756	0.593117643219191	3.42619440326878	0.000612102115479927	0.00891149077074851	4
2L	210735	250823	FBgn0266557	kis	2L	217232	217236	2L_217232_217236	9.42302485464846	3.41603870630877	1.19325606638273	2.8627876300384	0.00419931921415397	0.0338670400202279	4
2L	210735	250823	FBgn0266557	kis	2L	219500	219504	2L_219500_219504	139.529530925331	1.86866328590867	0.61160823407647	3.05532722058649	0.00224815094761729	0.0220335052626592	4
2L	210735	250823	FBgn0266557	kis	2L	240243	240247	2L_240243_240247	42.4057937369459	1.84902384778627	0.422272315861692	4.37874750091808	1.19363330230934e-05	0.000530784490835796	4
2L	210735	250823	FBgn0266557	kis	2L	240260	240264	2L_240260_240264	48.7822683194828	1.9102183053096	0.658781891049297	2.89962175837443	0.00373613206230836	0.0313385549407142	4
2L	210735	250823	FBgn0266557	kis	2L	246200	246204	2L_246200_246204	73.347035632	3.08326340682066	0.628906555322906	4.90257794377352	9.45870649542448e-07	8.37097341730678e-05	4
2L	252589	271744	FBgn0031238	CG3645	2L	266189	266193	2L_266189_266193	215.311930633099	-0.840286074223221	0.297811849027823	-2.82153338413582	0.00477946626559167	0.0369596014011175	4
2L	259949	267505	FBgn0031239	CG17075	2L	266189	266193	2L_266189_266193	215.311930633099	-0.840286074223221	0.297811849027823	-2.82153338413582	0.00477946626559167	0.0369596014011175	4
2L	274740	278234	FBgn0086855	CG17078	2L	277099	277103	2L_277099_277103	115.873553014652	-1.10986666977116	0.405975770321853	-2.73382490016897	0.00626033262420847	0.0443547067762528	4
2L	274740	278234	FBgn0086855	CG17078	2L	277947	277951	2L_277947_277951	43.961671749037	1.21664988468571	0.435271942329816	2.79514888594364	0.00518758181792649	0.0390587813135199	4
2L	277582	282167	FBgn0003444	smo	2L	277947	277951	2L_277947_277951	43.961671749037	1.21664988468571	0.435271942329816	2.79514888594364	0.00518758181792649	0.0390587813135199	4
2L	283385	291795	FBgn0031245	CG3625	2L	285235	285239	2L_285235_285239	93.9296519824271	1.08494683274316	0.32435886807504	3.34489646970946	0.000823132900776337	0.0109639684197885	4
2L	283385	291795	FBgn0031245	CG3625	2L	285480	285484	2L_285480_285484	88.4168984137721	1.612522067	0.331679326713362	4.86169000334935	1.16387790563669e-06	9.76486262004164e-05	4
2L	283385	291795	FBgn0031245	CG3625	2L	290905	290909	2L_290905_290909	118.169141727147	1.84124664127644	0.530053354958187	3.47370057005241	0.000513333541677171	0.00788837266773419	4
2L	295122	297449	FBgn0024352	Hop	2L	296023	296027	2L_296023_296027	63.4471436094386	1.6409662051557	0.547113257963828	2.99931720035962	0.00270585439461477	0.0250497047689209	4
2L	297880	305233	FBgn0020622	Pi3K21B	2L	298305	298309	2L_298305_298309	185.028654480326	1.07382020017529	0.252572239445802	4.25153691684994	2.12308504594243e-05	0.000800600114083442	4
2L	305935	355566	FBgn0004611	Plc21C	2L	308578	308582	2L_308578_308582	38.0404620587996	1.35228554040505	0.434234105816115	3.11418546422906	0.00184453505605677	0.0192541576735615	4
2L	305935	355566	FBgn0004611	Plc21C	2L	311192	311196	2L_311192_311196	95.0409345833337	1.95649985698662	0.697863996335362	2.80355465715474	0.00505426646434911	0.0383609366211863	4
2L	305935	355566	FBgn0004611	Plc21C	2L	321209	321213	2L_321209_321213	179.750733016781	-0.863527387169284	0.29903314874876	-2.88773131267396	0.00388031178720494	0.0321520719793991	4
2L	305935	355566	FBgn0004611	Plc21C	2L	329009	329013	2L_329009_329013	105.383634951726	1.08852815486185	0.309014679363703	3.52257749406357	0.000427372077731947	0.00692593257064943	4
2L	305935	355566	FBgn0004611	Plc21C	2L	329590	329594	2L_329590_329594	408.870036191809	-1.13159801608795	0.30505798343732	-3.70945222720407	0.000207708143135666	0.00413060204606275	4
2L	305935	355566	FBgn0004611	Plc21C	2L	330031	330035	2L_330031_330035	236.370698434796	-1.04452938893633	0.290343656394831	-3.59756228844864	0.000321213586804679	0.00564817106616645	4
2L	305935	355566	FBgn0004611	Plc21C	2L	335658	335662	2L_335658_335662	28.6024620276906	1.85917552232004	0.674948517388029	2.75454419770389	0.00587739510986638	0.04252094723571	4
2L	305935	355566	FBgn0004611	Plc21C	2L	341512	341516	2L_341512_341516	15.7639330398909	2.27558392072726	0.703300974789871	3.23557623591685	0.00121397462765687	0.0144384572809543	4
2L	305935	355566	FBgn0004611	Plc21C	2L	342609	342613	2L_342609_342613	266.073746029634	-0.862657199767268	0.297349133901995	-2.90115928184138	0.00371784845184404	0.0312453349552189	4
2L	308537	309348	FBgn0263872	CR43719	2L	308578	308582	2L_308578_308582	38.0404620587996	1.35228554040505	0.434234105816115	3.11418546422906	0.00184453505605677	0.0192541576735615	4
2L	308537	309348	FBtr0329830	CR43719-RA	2L	308578	308582	2L_308578_308582	38.0404620587996	1.35228554040505	0.434234105816115	3.11418546422906	0.00184453505605677	0.0192541576735615	4
2L	308537	309348	FBtr0344144	CR43719-RB	2L	308578	308582	2L_308578_308582	38.0404620587996	1.35228554040505	0.434234105816115	3.11418546422906	0.00184453505605677	0.0192541576735615	4
2L	320279	321248	FBgn0031249	CG11911	2L	321209	321213	2L_321209_321213	179.750733016781	-0.863527387169284	0.29903314874876	-2.88773131267396	0.00388031178720494	0.0321520719793991	4
2L	325522	329761	FBgn0264086	CG43755	2L	329009	329013	2L_329009_329013	105.383634951726	1.08852815486185	0.309014679363703	3.52257749406357	0.000427372077731947	0.00692593257064943	4
2L	325522	329761	FBgn0264086	CG43755	2L	329590	329594	2L_329590_329594	408.870036191809	-1.13159801608795	0.30505798343732	-3.70945222720407	0.000207708143135666	0.00413060204606275	4
2L	329910	332335	FBgn0051921	CG31921	2L	330031	330035	2L_330031_330035	236.370698434796	-1.04452938893633	0.290343656394831	-3.59756228844864	0.000321213586804679	0.00564817106616645	4
2L	422873	425321	FBgn0031255	BBS8	2L	424567	424571	2L_424567_424571	490.805308784862	-1.32027723775741	0.302534070647288	-4.36406132682051	1.27669760906358e-05	0.000557317820175948	4
2L	448254	453024	FBgn0015924	crq	2L	452708	452712	2L_452708_452712	51.5205511883751	2.63541207300066	0.701113925721895	3.75889277949676	0.000170666951267177	0.0035908176907128	4
2L	458876	472200	FBgn0031258	CG4297	2L	464871	464875	2L_464871_464875	68.5941045473036	1.16853433774552	0.426029972142684	2.7428453727527	0.00609093597118461	0.0435640919228215	4
2L	458876	472200	FBgn0031258	CG4297	2L	466503	466507	2L_466503_466507	667.498777212551	0.648695124530553	0.18634580356513	3.48113621085021	0.00049929151256949	0.00772833147862149	4
2L	458876	472200	FBgn0031258	CG4297	2L	468630	468634	2L_468630_468634	56.6987178807626	3.20048118062802	0.590553950992317	5.41945604673409	5.97806445921464e-08	1.03544571218905e-05	4
2L	458876	472200	FBgn0031258	CG4297	2L	469976	469980	2L_469976_469980	83.8352921480528	2.39296292926214	0.741993644999856	3.22504504639336	0.00125952848896866	0.0148112164110765	4
2L	476220	540560	FBgn0003963	ush	2L	476705	476709	2L_476705_476709	16.7383168230615	3.07836144870205	0.891113864954329	3.45450965333125	0.000551294479734252	0.0082822162591927	4
2L	476220	540560	FBgn0003963	ush	2L	476815	476819	2L_476815_476819	38.4720934198635	1.55018406825673	0.569413727490502	2.72242131409202	0.00648054641813389	0.045373555017522	4
2L	476220	540560	FBgn0003963	ush	2L	477054	477058	2L_477054_477058	51.6593765563733	1.70992363760992	0.508558794568043	3.36229292635139	0.000772980771381613	0.0104925159613515	4
2L	476446	479688	FBgn0043364	cbt	2L	476705	476709	2L_476705_476709	16.7383168230615	3.07836144870205	0.891113864954329	3.45450965333125	0.000551294479734252	0.0082822162591927	4
2L	476446	479688	FBgn0043364	cbt	2L	476815	476819	2L_476815_476819	38.4720934198635	1.55018406825673	0.569413727490502	2.72242131409202	0.00648054641813389	0.045373555017522	4
2L	476446	479688	FBgn0043364	cbt	2L	477054	477058	2L_477054_477058	51.6593765563733	1.70992363760992	0.508558794568043	3.36229292635139	0.000772980771381613	0.0104925159613515	4
2L	542786	544653	FBgn0031260	Spp	2L	544206	544210	2L_544206_544210	20.3191370138211	2.92665009579545	0.844312381681865	3.46631194720322	0.000527650699808704	0.00804292867810044	4
2L	544925	552923	FBgn0005660	Ets21C	2L	551409	551413	2L_551409_551413	13.7873874811955	2.03296864945193	0.724303794852708	2.80679000151497	0.00500378499152717	0.0381136136317422	4
2L	553742	560310	FBgn0260933	rempA	2L	554629	554633	2L_554629_554633	207.834848467992	-0.842068214477941	0.291737581638329	-2.8863892329164	0.00389689890630124	0.0322442805017417	4
2L	553742	560310	FBgn0260933	rempA	2L	558890	558894	2L_558890_558894	25.8693326228524	3.50024796505049	0.6974244022309	5.01882061174516	5.19896689143639e-07	5.37069599512392e-05	4
2L	553742	560310	FBgn0260933	rempA	2L	559235	559239	2L_559235_559239	89.9208018036497	2.59405904504691	0.416979239731294	6.22107481110704	4.93760646565146e-10	2.0862878016189e-07	4
2L	560568	563819	FBgn0031264	CG11835	2L	561127	561131	2L_561127_561131	27.7583529564143	2.56266351642765	0.728866704028433	3.51595635013076	0.000438173016389403	0.00705199602815437	4
2L	566366	568121	FBgn0021874	Nle	2L	567842	567846	2L_567842_567846	257.199509646926	-0.708668608873425	0.261002896967372	-2.7151752609168	0.00662407049107375	0.046058393128692	4
2L	574291	575734	FBgn0031268	cold	2L	574894	574898	2L_574894_574898	251.150275681892	-1.47238160767745	0.222511678683316	-6.61709810644583	3.66318403034036e-11	2.58856764519444e-08	4
2L	813314	815950	FBgn0031281	Saf6	2L	814209	814213	2L_814209_814213	22.8887370714058	2.49552729928917	0.872908417758239	2.85886497199564	0.00425159715318894	0.0341500498532609	4
2L	815993	818096	FBgn0031282	Pex12	2L	816364	816368	2L_816364_816368	17.064235928017	1.90727150493389	0.631613805966487	3.01967988495029	0.00253041977800865	0.0239452301421599	4
2L	821289	824337	FBgn0031285	CG3662	2L	822952	822956	2L_822952_822956	322.505348546025	-0.825027885903116	0.292042787627355	-2.82502400626256	0.00472770737842396	0.0366779643113752	4
2L	824329	825861	FBgn0031286	CG3862	2L	825182	825186	2L_825182_825186	191.939544310301	-0.654130772057988	0.244570748326867	-2.67460755847934	0.0074816772492242	0.0499861966703823	4
2L	825969	833241	FBgn0010583	dock	2L	830614	830618	2L_830614_830618	41.198791512707	1.38211222400765	0.39503268255794	3.49872880152122	0.000467481806355542	0.00737666373059119	4
2L	833584	851071	FBgn0020304	drongo	2L	838552	838556	2L_838552_838556	56.4073993307655	3.02708778092397	0.619316900726341	4.88778487616561	1.01976872016506e-06	8.87955935720582e-05	4
2L	833584	851071	FBgn0020304	drongo	2L	845259	845263	2L_845259_845263	51.1951031963498	1.1895065710714	0.405825986447968	2.93107541358471	0.00337790768687472	0.0291968738629214	4
2L	833584	851071	FBgn0020304	drongo	2L	849394	849398	2L_849394_849398	257.588301341197	-2.68595467948881	0.676850186533788	-3.96831489881658	7.23826473138507e-05	0.00194563871886157	4
2L	833584	851071	FBgn0020304	drongo	2L	849675	849679	2L_849675_849679	288.141781082071	-2.70511665957177	0.692195150296385	-3.90802602187185	9.30532859834444e-05	0.00232649373549622	4
2L	851251	852730	FBgn0031287	CG4291	2L	851917	851921	2L_851917_851921	49.9448787782644	2.0082766964348	0.615194250474048	3.26445946932582	0.00109673153042389	0.0134332436653099	4
2L	852768	854539	FBgn0020545	kraken	2L	853998	854002	2L_853998_854002	161.417165005412	1.855233141574	0.35411638919208	5.23904907594572	1.6140611597758e-07	2.22916554636038e-05	4
2L	852768	854539	FBgn0020545	kraken	2L	854113	854117	2L_854113_854117	328.953079403822	1.62683791205594	0.315438808905396	5.15738034169362	2.50428784670518e-07	3.08339269959426e-05	4
2L	852768	854539	FBgn0020545	kraken	2L	854338	854342	2L_854338_854342	169.679003329007	1.40785051102259	0.339468780241816	4.14721645395412	3.36541864604781e-05	0.00112554882667748	4
2L	855337	856639	FBgn0031288	CG13949	2L	856318	856322	2L_856318_856322	183.470508319234	-1.19375346438011	0.290926110746107	-4.1032874681431	4.07320626837217e-05	0.00128908948374752	4
2L	870465	877038	FBgn0053526	PNUTS	2L	873795	873799	2L_873795_873799	123.812949392169	1.47629618274684	0.400293902232302	3.68803065576077	0.000225996427675366	0.00438563668249208	4
2L	870465	877038	FBgn0053526	PNUTS	2L	876056	876060	2L_876056_876060	25.4818522255589	3.14904778889992	0.719129346046452	4.37897272057161	1.19240055273488e-05	0.000530756799851257	4
2L	922793	958098	FBgn0028481	CG4341	2L	923982	923986	2L_923982_923986	33.2267811163828	1.36643402352268	0.449014856933332	3.04318220750002	0.00234090546526954	0.0226658132318546	4
2L	1008378	1048053	FBgn0031294	IA-2	2L	1008798	1008802	2L_1008798_1008802	33.246107473678	5.16795098101613	1.01484835362224	5.09233814349745	3.53674604693386e-07	4.00760472133775e-05	4
2L	1008378	1048053	FBgn0031294	IA-2	2L	1017447	1017451	2L_1017447_1017451	305.705775382442	-0.947499576773725	0.29503662132971	-3.21146430061261	0.0013206037749468	0.015293692490404	4
2L	1008378	1048053	FBgn0031294	IA-2	2L	1028099	1028103	2L_1028099_1028103	274.692217527818	-1.22679260662129	0.39860021705804	-3.07775197835041	0.00208568424969004	0.020932253031509	4
2L	1008378	1048053	FBgn0031294	IA-2	2L	1038109	1038113	2L_1038109_1038113	41.9876727731272	1.51700968483031	0.518790046726899	2.92413028045022	0.0034542014408074	0.0296583173162992	4
2L	1008378	1048053	FBgn0031294	IA-2	2L	1041569	1041573	2L_1041569_1041573	238.134061621064	-1.35106390000407	0.247657894196577	-5.45536375647155	4.8872692450001e-08	8.92831615300312e-06	4
2L	1037246	1038685	FBgn0031296	CG4415	2L	1038109	1038113	2L_1038109_1038113	41.9876727731272	1.51700968483031	0.518790046726899	2.92413028045022	0.0034542014408074	0.0296583173162992	4
2L	1049674	1077815	FBgn0003310	S	2L	1050780	1050784	2L_1050780_1050784	49.0298954817196	3.40393718112701	0.772465556470795	4.40658764991252	1.05011826179489e-05	0.000485376291124884	4
2L	1049674	1077815	FBgn0003310	S	2L	1055761	1055765	2L_1055761_1055765	131.998823370881	2.18527714081023	0.435158950263454	5.02179063417452	5.11919681717178e-07	5.3049432927782e-05	4
2L	1049674	1077815	FBgn0003310	S	2L	1056001	1056005	2L_1056001_1056005	133.682880045503	2.30580050646922	0.442866606023751	5.20653504939489	1.92399367170644e-07	2.53995831619671e-05	4
2L	1049674	1077815	FBgn0003310	S	2L	1056082	1056086	2L_1056082_1056086	63.3687326329341	3.08396216651668	0.492799204041596	6.25805021847473	3.89820306963922e-10	1.72860208865707e-07	4
2L	1049674	1077815	FBgn0003310	S	2L	1058315	1058319	2L_1058315_1058319	21.1401988833573	3.5160525585405	0.962464630834839	3.65317586319061	0.000259016700402585	0.0048396983700983	4
2L	1049674	1077815	FBgn0003310	S	2L	1059574	1059578	2L_1059574_1059578	127.649108635985	-0.762560828388498	0.263054361355818	-2.89887164180877	0.00374508177761365	0.0313862125212199	4
2L	1049674	1077815	FBgn0003310	S	2L	1071190	1071194	2L_1071190_1071194	17.1276973107843	1.73448650285477	0.562538929653322	3.0833181695064	0.00204706164490987	0.0206739764529289	4
2L	1049674	1077815	FBgn0003310	S	2L	1075212	1075216	2L_1075212_1075216	99.3099327594193	-0.87917868273828	0.316571229593702	-2.7771907253437	0.00548309940293366	0.0405404781287099	4
2L	1103254	1108373	FBgn0261938	mtRNApol	2L	1103548	1103552	2L_1103548_1103552	76.9934520177902	2.52800043989354	0.693735201956454	3.64404232733778	0.000268389252754811	0.00496449001125059	4
2L	1103254	1108373	FBgn0261938	mtRNApol	2L	1104980	1104984	2L_1104980_1104984	22.9736742244077	2.07559336183763	0.571645228013063	3.63091172658262	0.000282421775270346	0.00515125690276552	4
2L	1108540	1112694	FBgn0031301	CG14339	2L	1108748	1108752	2L_1108748_1108752	94.9119611692855	-0.655353257963846	0.228554291891515	-2.86738548001065	0.00413878561377273	0.0335574928446561	4
2L	1129316	1132411	FBgn0031304	CG4552	2L	1130526	1130530	2L_1130526_1130530	19.1636680166778	4.30702543173852	1.31547249433677	3.27412807966769	0.00105988559317477	0.0131005278989787	4
2L	1134693	1141156	FBgn0031306	CG4577	2L	1134908	1134912	2L_1134908_1134912	48.4762210495499	5.08678971537281	1.08210715010709	4.7008188744242	2.59120278462094e-06	0.000175988802062279	4
2L	1134693	1141156	FBgn0031306	CG4577	2L	1136219	1136223	2L_1136219_1136223	68.2849134194857	3.2065949724428	0.80725535150214	3.97221891000905	7.12062364164936e-05	0.00192239349811094	4
2L	1147822	1149449	FBgn0031308	CG4749	2L	1148155	1148159	2L_1148155_1148159	34.7367360421443	-2.11019755109144	0.451902132152844	-4.6695897207622	3.01801869653523e-06	0.000196176324787256	4
2L	1149445	1150677	FBgn0031309	Tfb4	2L	1150530	1150534	2L_1150530_1150534	61.4485453459446	-4.5993847881588	0.429822352218572	-10.7006645057397	1.0105092628774e-26	2.79424815083364e-22	4
2L	1151678	1158262	FBgn0261458	capt	2L	1154796	1154800	2L_1154796_1154800	10.4603363302782	4.98370443989813	1.38318596912599	3.6030617365554	0.000314490795439892	0.00555966438357042	4
2L	1151678	1158262	FBgn0261458	capt	2L	1155372	1155376	2L_1155372_1155376	58.0370718278011	2.27782092213214	0.658080166896465	3.46131221804548	0.000537548990174923	0.0081443936407819	4
2L	1151678	1158262	FBgn0261458	capt	2L	1156730	1156734	2L_1156730_1156734	65.0374504924385	1.28678939577008	0.395164390279811	3.2563394562423	0.0011285873416009	0.0137153487832472	4
2L	1151678	1158262	FBgn0261458	capt	2L	1156905	1156909	2L_1156905_1156909	38.8499119654171	2.44405488027604	0.71507881855173	3.41788180109439	0.000631105081509201	0.00910391080180983	4
2L	1164443	1166425	FBgn0031314	IntS14	2L	1165975	1165979	2L_1165975_1165979	117.269398413208	-0.885270766323467	0.292285979937645	-3.02878286023957	0.00245541096083775	0.0234337228189721	4
2L	1177690	1182454	FBgn0031319	CG4896	2L	1180213	1180217	2L_1180213_1180217	21.2080760175676	2.11586186449219	0.678711297252033	3.11746964144975	0.00182410732536389	0.0190979551931454	4
2L	1256417	1296596	FBgn0041097	robo3	2L	1263572	1263576	2L_1263572_1263576	39.3549576226752	-3.46855605456448	0.993566057918981	-3.49101705610732	0.000481185533704105	0.00752844245159467	4
2L	1651258	1704682	FBgn0086758	chinmo	2L	1660141	1660145	2L_1660141_1660145	106.039674379249	-1.3170108059391	0.355501691729877	-3.70465411720126	0.000211679376149894	0.00418465040471523	4
2L	1651258	1704682	FBgn0086758	chinmo	2L	1662226	1662230	2L_1662226_1662230	22.8456737766918	2.52772991985082	0.853323942869393	2.9622160973839	0.00305433336216189	0.0272175376778907	4
2L	1651258	1704682	FBgn0086758	chinmo	2L	1666230	1666234	2L_1666230_1666234	39.7365141634421	4.57379733138871	0.80153911309908	5.70626842363877	1.15479837598339e-08	2.79146151817197e-06	4
2L	1651258	1704682	FBgn0086758	chinmo	2L	1666833	1666837	2L_1666833_1666837	64.8957367428021	5.70523419466538	0.823813082054734	6.9253988786334	4.34748790000575e-12	4.05471011163046e-09	4
2L	1651258	1704682	FBgn0086758	chinmo	2L	1667627	1667631	2L_1667627_1667631	40.3794867828051	5.06652496504491	0.772948995383358	6.55479856407869	5.57170347635176e-11	3.67773937831877e-08	4
2L	1651258	1704682	FBgn0086758	chinmo	2L	1688246	1688250	2L_1688246_1688250	179.938419141212	-0.846659735677383	0.304309558523264	-2.78223181613488	0.00539864631902223	0.0401311570806027	4
2L	1651258	1704682	FBgn0086758	chinmo	2L	1694901	1694905	2L_1694901_1694905	40.6878935100146	3.44793899007942	0.904872506270817	3.81041413700274	0.000138734191370356	0.00309806521221631	4
2L	1651258	1704682	FBgn0086758	chinmo	2L	1700768	1700772	2L_1700768_1700772	30.0092547045477	2.63378232200285	0.763023647060735	3.45177024611035	0.000556921731265366	0.00834607283012473	4
2L	1651258	1704682	FBgn0086758	chinmo	2L	1701327	1701331	2L_1701327_1701331	42.7666333303994	3.01078909907124	0.843903998542775	3.56769147233592	0.000360140199419498	0.00612597335741506	4
2L	1651258	1704682	FBgn0086758	chinmo	2L	1703526	1703530	2L_1703526_1703530	9.98470263436232	-2.23178028878574	0.803921315757882	-2.77611781780133	0.00550122693821907	0.0406314730634747	4
2L	1651258	1704682	FBgn0086758	chinmo	2L	1703533	1703537	2L_1703533_1703537	90.4204088782882	-1.41125022408266	0.471873686489352	-2.99073727671083	0.00278304820735584	0.0255290853248768	4
2L	1651258	1704682	FBgn0086758	chinmo	2L	1704373	1704377	2L_1704373_1704377	159.48747072402	-0.845472270989772	0.301149383654855	-2.8074846467518	0.00499300598856038	0.0380539541309039	4
2L	1704902	1706962	FBgn0011570	cpb	2L	1705029	1705033	2L_1705029_1705033	551.078521813456	-2.11701827533234	0.303400707984626	-6.97763129623156	3.00198230622618e-12	3.01988932731921e-09	4
2L	1704902	1706962	FBgn0011570	cpb	2L	1705426	1705430	2L_1705426_1705430	477.766889689043	-2.31655879730454	0.332856302546742	-6.95963627421245	3.41152376856624e-12	3.35056265764977e-09	4
2L	1710462	1711465	FBgn0031357	mRpL48	2L	1710894	1710898	2L_1710894_1710898	50.3429035212718	3.12678317923723	0.69677671385935	4.48749666434518	7.20649400482736e-06	0.000369922963044444	4
2L	1711302	1715851	FBgn0086698	frtz	2L	1715613	1715617	2L_1715613_1715617	17.2742570313853	-3.51192730063722	0.736333653330995	-4.76947819069536	1.84703737777069e-06	0.000137035301954114	4
2L	1716244	1724388	FBgn0031359	Rim2	2L	1718705	1718709	2L_1718705_1718709	33.1191857458356	2.18348967698919	0.69136018579372	3.15825198189916	0.00158718300765564	0.0173647891689589	4
2L	1716244	1724388	FBgn0031359	Rim2	2L	1718900	1718904	2L_1718900_1718904	126.775926351466	1.48765125850649	0.492281793654667	3.02195059350513	0.00251151536781025	0.0238110255871305	4
2L	1716244	1724388	FBgn0031359	Rim2	2L	1719812	1719816	2L_1719812_1719816	126.025248624627	-1.80603691076386	0.468244679388262	-3.85703669526657	0.000114769938142943	0.00270145004293831	4
2L	1716244	1724388	FBgn0031359	Rim2	2L	1719966	1719970	2L_1719966_1719970	97.3361604555378	2.14617440600708	0.501259426124976	4.28156418443489	1.85584177001154e-05	0.000726338506949505	4
2L	1716244	1724388	FBgn0031359	Rim2	2L	1720843	1720847	2L_1720843_1720847	44.409117053809	1.23214520140577	0.458086059256007	2.68976795191484	0.00715017188259853	0.0484728670700301	4
2L	1716244	1724388	FBgn0031359	Rim2	2L	1720889	1720893	2L_1720889_1720893	69.9120829474546	1.27810448181303	0.388065935071436	3.29352402853333	0.000989398845039184	0.0124910316400667	4
2L	1716244	1724388	FBgn0031359	Rim2	2L	1722269	1722273	2L_1722269_1722273	91.0781653964193	1.37357191750984	0.467149286907299	2.94032754840191	0.00327865452050949	0.0285846402438104	4
2L	1716244	1724388	FBgn0031359	Rim2	2L	1724342	1724346	2L_1724342_1724346	47.0723486087436	1.25759086340953	0.377624421783578	3.33026888851556	0.000867621551602392	0.0113865846157435	4
2L	1724768	1729636	FBgn0000579	Eno	2L	1728542	1728546	2L_1728542_1728546	229.712967434052	-1.22513024244259	0.340421027287705	-3.59886770862476	0.00031960571064962	0.00562817454283216	4
2L	1724768	1729636	FBgn0000579	Eno	2L	1729035	1729039	2L_1729035_1729039	217.943142090017	-1.3028716318804	0.333656827512281	-3.90482533084819	9.42934652788269e-05	0.00234934116617156	4
2L	1728732	1729762	FBgn0260648	Rrp40	2L	1729035	1729039	2L_1729035_1729039	217.943142090017	-1.3028716318804	0.333656827512281	-3.90482533084819	9.42934652788269e-05	0.00234934116617156	4
2L	1731033	1732356	FBgn0031361	CG17652	2L	1731438	1731442	2L_1731438_1731442	27.4301585052254	2.61057418802775	0.573938982234585	4.54852217541261	5.40239514311397e-06	0.000301338537418546	4
2L	1731033	1732356	FBgn0031361	CG17652	2L	1731779	1731783	2L_1731779_1731783	126.897483573313	1.97065591115356	0.463762067040062	4.24928223157873	2.1445657994132e-05	0.000806694084264699	4
2L	1732524	1750612	FBgn0264494	CG17646	2L	1734073	1734077	2L_1734073_1734077	54.5996828245238	2.63947503057159	0.357091315455437	7.39159681664391	1.45075869256395e-13	2.21328130444494e-10	4
2L	1752308	1752848	FBgn0031364	CG17648	2L	1752546	1752550	2L_1752546_1752550	19.749694033127	1.45575192713239	0.536343522113932	2.71421554863704	0.00664329251790765	0.0461210512983037	4
2L	1945150	1945709	FBgn0040719	CG15357	2L	1945347	1945351	2L_1945347_1945351	16.2499689594847	4.12661775647698	0.713686416468958	5.78211615248876	7.3766744460063e-09	1.96454911610253e-06	4
2L	1975463	1980755	FBgn0031377	CG15356	2L	1979942	1979946	2L_1979942_1979946	89.3753930722347	-1.95353565342939	0.3703142296125	-5.27534590143507	1.32505915707221e-07	1.91378418669652e-05	4
2L	1975463	1980755	FBgn0031377	CG15356	2L	1980495	1980499	2L_1980495_1980499	84.8281725405705	-1.77831916247978	0.384655870456608	-4.62314317566196	3.77968646977724e-06	0.000231435781408215	4
2L	2006763	2007193	FBgn0040718	CG15353	2L	2007095	2007099	2L_2007095_2007099	66.0368442167553	1.53038493873441	0.457866252838136	3.34242790170305	0.000830489268779581	0.0110364286640714	4
2L	2006867	2007688	FBgn0267276	CR45712	2L	2007095	2007099	2L_2007095_2007099	66.0368442167553	1.53038493873441	0.457866252838136	3.34242790170305	0.000830489268779581	0.0110364286640714	4
2L	2006867	2007688	FBtr0346492	CR45712-RA	2L	2007095	2007099	2L_2007095_2007099	66.0368442167553	1.53038493873441	0.457866252838136	3.34242790170305	0.000830489268779581	0.0110364286640714	4
2L	2009859	2030788	FBgn0031384	CG4238	2L	2012518	2012522	2L_2012518_2012522	482.875456535202	-1.05874951825117	0.362260845848351	-2.92261648032032	0.00347103764902102	0.02975914605625	4
2L	2009859	2030788	FBgn0031384	CG4238	2L	2012655	2012659	2L_2012655_2012659	647.9368824662	-1.14668582773708	0.36163076795354	-3.17087463056905	0.00151980719946213	0.016861486481954	4
2L	2009859	2030788	FBgn0031384	CG4238	2L	2017768	2017772	2L_2017768_2017772	170.325629364683	1.33760758540575	0.348013029200309	3.84355605443682	0.000121264285497458	0.00280924863162785	4
2L	2009859	2030788	FBgn0031384	CG4238	2L	2027356	2027360	2L_2027356_2027360	40.3812906797121	2.58425413137528	0.700372542974053	3.68982787417898	0.000224405835779273	0.00436432926198569	4
2L	2032519	2036041	FBgn0259192	CG42296	2L	2032774	2032778	2L_2032774_2032778	16.3816028975776	2.66828187047772	0.750986777491338	3.55303442144626	0.000380814631906368	0.00637734395854481	4
2L	2037714	2044372	FBgn0003557	Su(dx)	2L	2038550	2038554	2L_2038550_2038554	14.6635263092395	1.52996000216957	0.503084240947252	3.04116065987045	0.00235668044600622	0.0227754196331104	4
2L	2037714	2044372	FBgn0003557	Su(dx)	2L	2038574	2038578	2L_2038574_2038578	112.391024734105	0.912188197564684	0.293914082641545	3.10358792394844	0.00191189416632649	0.0197177788794962	4
2L	2058790	2109878	FBgn0053516	dpr3	2L	2083536	2083540	2L_2083536_2083540	13.0472578676242	6.26245919898853	1.33148452297115	4.70336612326078	2.55906919567458e-06	0.000174363364191295	4
2L	2058790	2109878	FBgn0053516	dpr3	2L	2086268	2086272	2L_2086268_2086272	139.304394593492	1.10658192893462	0.368959372086991	2.99919723593229	0.00270692009474431	0.0250555457309767	4
2L	2058790	2109878	FBgn0053516	dpr3	2L	2099331	2099335	2L_2099331_2099335	44.4380545306373	5.10044925851017	1.0641752463648	4.79286590806654	1.64415523189885e-06	0.000125870422012984	4
2L	2083362	2084419	FBgn0264864	CR44055	2L	2083536	2083540	2L_2083536_2083540	13.0472578676242	6.26245919898853	1.33148452297115	4.70336612326078	2.55906919567458e-06	0.000174363364191295	4
2L	2083362	2084419	FBtr0334780	CR44055-RA	2L	2083536	2083540	2L_2083536_2083540	13.0472578676242	6.26245919898853	1.33148452297115	4.70336612326078	2.55906919567458e-06	0.000174363364191295	4
2L	2130813	2137296	FBgn0004507	GlyP	2L	2131245	2131249	2L_2131245_2131249	40.6652556219508	1.80115887975579	0.568841583142174	3.16636289106454	0.00154358094746215	0.0170456147137274	4
2L	2130813	2137296	FBgn0004507	GlyP	2L	2135217	2135221	2L_2135217_2135221	269.52991981249	-1.06046810321362	0.344850466293523	-3.07515345596487	0.00210394271121132	0.021060088059916	4
2L	2137350	2145187	FBgn0031390	tho2	2L	2137771	2137775	2L_2137771_2137775	98.2928359792019	1.36351719557282	0.398774499986687	3.41926877375144	0.000627896722121126	0.00907156201242743	4
2L	2147518	2151664	FBgn0027509	TBCD	2L	2150846	2150850	2L_2150846_2150850	210.654445950842	-0.716238898042423	0.256072764988089	-2.79701317739017	0.00515774296286475	0.0388973907467384	4
2L	2189914	2192386	FBgn0031395	CG10874	2L	2190394	2190398	2L_2190394_2190398	519.84983911147	-1.31476946106631	0.317279243614018	-4.14388740369596	3.41467450109013e-05	0.00113723421442552	4
2L	2189914	2192386	FBgn0031395	CG10874	2L	2190817	2190821	2L_2190817_2190821	566.768431475696	-1.31949763455169	0.329163771998796	-4.00863566041683	6.10705525322369e-05	0.00172029578193217	4
2L	2190191	2191272	FBgn0264874	CR44065	2L	2190394	2190398	2L_2190394_2190398	519.84983911147	-1.31476946106631	0.317279243614018	-4.14388740369596	3.41467450109013e-05	0.00113723421442552	4
2L	2190191	2191272	FBgn0264874	CR44065	2L	2190817	2190821	2L_2190817_2190821	566.768431475696	-1.31949763455169	0.329163771998796	-4.00863566041683	6.10705525322369e-05	0.00172029578193217	4
2L	2190191	2191272	FBtr0334811	CR44065-RA	2L	2190394	2190398	2L_2190394_2190398	519.84983911147	-1.31476946106631	0.317279243614018	-4.14388740369596	3.41467450109013e-05	0.00113723421442552	4
2L	2190191	2191272	FBtr0334811	CR44065-RA	2L	2190817	2190821	2L_2190817_2190821	566.768431475696	-1.31949763455169	0.329163771998796	-4.00863566041683	6.10705525322369e-05	0.00172029578193217	4
2L	2220748	2225544	FBgn0031401	papi	2L	2221250	2221254	2L_2221250_2221254	90.7133414453243	1.20605545505317	0.284686295453963	4.23643664732783	2.27094956106363e-05	0.000841211716648953	4
2L	2226342	2231099	FBgn0267378	sau	2L	2227030	2227034	2L_2227030_2227034	123.486790009544	1.69785531688689	0.61627978674654	2.75500730901819	0.00586908243514043	0.0424865490448295	4
2L	2226753	2227604	FBgn0264945	CR44114	2L	2227030	2227034	2L_2227030_2227034	123.486790009544	1.69785531688689	0.61627978674654	2.75500730901819	0.00586908243514043	0.0424865490448295	4
2L	2226753	2227604	FBtr0335164	CR44114-RA	2L	2227030	2227034	2L_2227030_2227034	123.486790009544	1.69785531688689	0.61627978674654	2.75500730901819	0.00586908243514043	0.0424865490448295	4
2L	2308761	2357356	FBgn0031413	CG9967	2L	2349239	2349243	2L_2349239_2349243	70.4824871345402	1.09565589388352	0.345924912145906	3.16732289411231	0.00153849389540015	0.0170094272052253	4
2L	2308761	2357356	FBgn0031413	CG9967	2L	2350071	2350075	2L_2350071_2350075	96.59914170923	1.44093383358959	0.296687724510241	4.85673559958782	1.19336771140826e-06	9.9569484319549e-05	4
2L	2308761	2357356	FBgn0031413	CG9967	2L	2357333	2357337	2L_2357333_2357337	612.974592837012	-1.05394000248003	0.335303247121396	-3.14324424689646	0.00167086355973076	0.0179965473537001	4
2L	2311680	2358944	FBgn0031414	eys	2L	2349239	2349243	2L_2349239_2349243	70.4824871345402	1.09565589388352	0.345924912145906	3.16732289411231	0.00153849389540015	0.0170094272052253	4
2L	2311680	2358944	FBgn0031414	eys	2L	2350071	2350075	2L_2350071_2350075	96.59914170923	1.44093383358959	0.296687724510241	4.85673559958782	1.19336771140826e-06	9.9569484319549e-05	4
2L	2311680	2358944	FBgn0031414	eys	2L	2357333	2357337	2L_2357333_2357337	612.974592837012	-1.05394000248003	0.335303247121396	-3.14324424689646	0.00167086355973076	0.0179965473537001	4
2L	2311680	2358944	FBgn0031414	eys	2L	2357742	2357746	2L_2357742_2357746	741.37176272471	-0.886667793675297	0.298912826523244	-2.96630895364521	0.00301397549777391	0.0269711175667244	4
2L	2311680	2358944	FBgn0031414	eys	2L	2357936	2357940	2L_2357936_2357940	164.155014358975	-1.30664686481392	0.362823371970888	-3.60133047029494	0.000316592839264875	0.00558781995173861	4
2L	2311680	2358944	FBgn0031414	eys	2L	2358369	2358373	2L_2358369_2358373	188.680520353095	-1.10871389960012	0.352304344211057	-3.14703442582563	0.00164935541356183	0.0178344958353549	4
2L	2365345	2370137	FBgn0261647	Axud1	2L	2367169	2367173	2L_2367169_2367173	150.652776627822	-0.985650411722167	0.291423286523956	-3.38219510005129	0.000719090540742143	0.00996536614941818	4
2L	2739986	2743377	FBgn0031450	Hrs	2L	2743302	2743306	2L_2743302_2743306	118.598363642728	0.925643089575106	0.305627690187704	3.02866238660055	0.00245639023782593	0.0234391845550082	4
2L	2745098	2746944	FBgn0031452	Cwc25	2L	2746806	2746810	2L_2746806_2746810	30.6093030802172	2.57772641917416	0.768397291237194	3.3546792116143	0.000794570671291512	0.0106910850571077	4
2L	2746880	2753068	FBgn0250906	Pgk	2L	2747528	2747532	2L_2747528_2747532	21.514412429641	3.12029499482635	0.913051350411378	3.4174364819903	0.000632138428298604	0.00911341142583618	4
2L	2752445	2757975	FBgn0031453	Bacc	2L	2755786	2755790	2L_2755786_2755790	594.142998762989	-1.06556995196507	0.303213447969328	-3.51425690087749	0.000440986102746939	0.00707981075652668	4
2L	2752445	2757975	FBgn0031453	Bacc	2L	2756282	2756286	2L_2756282_2756286	465.514132683015	-1.18871166900872	0.320988273483724	-3.70328690237651	0.000212823960827496	0.00420114863410341	4
2L	2758427	2759677	FBgn0031454	CG9960	2L	2759121	2759125	2L_2759121_2759125	261.484822874009	-1.1726052321444	0.347893032243813	-3.37059131245437	0.000750070431011995	0.010269792211781	4
2L	2758427	2759677	FBgn0031454	CG9960	2L	2759533	2759537	2L_2759533_2759537	306.498901589009	-1.08641292477975	0.324657879252586	-3.34633161308405	0.000818883988985534	0.0109244283649897	4
2L	2758427	2759677	FBgn0031455	Snapin	2L	2759121	2759125	2L_2759121_2759125	261.484822874009	-1.1726052321444	0.347893032243813	-3.37059131245437	0.000750070431011995	0.010269792211781	4
2L	2758427	2759677	FBgn0031455	Snapin	2L	2759533	2759537	2L_2759533_2759537	306.498901589009	-1.08641292477975	0.324657879252586	-3.34633161308405	0.000818883988985534	0.0109244283649897	4
2L	2763416	2765665	FBgn0031457	CG3077	2L	2765550	2765554	2L_2765550_2765554	289.430669185743	-0.872309144038766	0.278250116805177	-3.13498213066173	0.00171864580157304	0.0183446025926578	4
2L	2766233	2767281	FBgn0031458	aph-1	2L	2766395	2766399	2L_2766395_2766399	122.486660024949	-1.31386139803385	0.359976508827866	-3.64985315934077	0.000262390263048897	0.00488569312459766	4
2L	2766233	2767281	FBgn0031458	aph-1	2L	2767242	2767246	2L_2767242_2767246	110.116241268968	1.00861539090601	0.304553001915611	3.31178935870573	0.000927013164964055	0.0119243014551404	4
2L	2772327	2799979	FBgn0004242	Syt1	2L	2772489	2772493	2L_2772489_2772493	32.7103135825105	2.1112652895707	0.533921250483373	3.95426345675381	7.67707802708324e-05	0.00202953609913594	4
2L	2772327	2799979	FBgn0004242	Syt1	2L	2780061	2780065	2L_2780061_2780065	4.05316375137287	4.54599307669285	1.46615397272724	3.1006246010006	0.00193112945811479	0.0198475601262949	4
2L	2772327	2799979	FBgn0004242	Syt1	2L	2785860	2785864	2L_2785860_2785864	69.4079967651516	2.73808149590443	0.806366503866346	3.3955794080929	0.000684835053908427	0.00964365022234589	4
2L	2772327	2799979	FBgn0004242	Syt1	2L	2790836	2790840	2L_2790836_2790840	53.107931467457	2.58976261720931	0.81144224894479	3.19155506208491	0.00141509135853585	0.0160664827945032	4
2L	2772327	2799979	FBgn0004242	Syt1	2L	2791977	2791981	2L_2791977_2791981	58.5231979579714	2.81763461405138	0.827514516318861	3.40493678175631	0.000661793723849531	0.00941559152626604	4
2L	2772327	2799979	FBgn0004242	Syt1	2L	2792040	2792044	2L_2792040_2792044	36.867162148355	1.71807703013039	0.560409595717084	3.06575234125317	0.0021712307659783	0.0215148721023467	4
2L	2772327	2799979	FBgn0004242	Syt1	2L	2792817	2792821	2L_2792817_2792821	408.274166854166	-1.01895185069233	0.328196714937777	-3.10469850645981	0.0019047306821275	0.0196676342981473	4
2L	2772327	2799979	FBgn0004242	Syt1	2L	2793516	2793520	2L_2793516_2793520	12.0226199468124	2.94564413209836	1.00750164084957	2.92371149848893	0.0034588516045121	0.0296848896775588	4
2L	2815970	2830248	FBgn0031464	Duox	2L	2821506	2821510	2L_2821506_2821510	27.562600423573	2.46716357640133	0.80764166266625	3.0547750202194	0.00225229407555624	0.0220626914323327	4
2L	2848989	2855778	FBgn0031473	CG3104	2L	2855002	2855006	2L_2855002_2855006	18.6195127182914	1.83058247865024	0.533983949937997	3.42816011391876	0.000607686940310063	0.00886920341738528	4
2L	2848989	2855778	FBgn0031473	CG3104	2L	2855340	2855344	2L_2855340_2855344	281.013606052835	1.20482259796196	0.262424166020976	4.59112670997556	4.40859573536731e-06	0.000258841425984714	4
2L	2856070	2857029	FBgn0015521	RpS21	2L	2856391	2856395	2L_2856391_2856395	2.81319545790893	4.52866274098162	1.42642582427903	3.17483227231292	0.00149923133707225	0.0167168066216075	4
2L	2885929	2954406	FBgn0041111	lilli	2L	2890646	2890650	2L_2890646_2890650	117.685371841176	2.98472994180204	0.943251202843928	3.16430017030776	0.00155456373790876	0.0171242112584081	4
2L	2885929	2954406	FBgn0041111	lilli	2L	2899429	2899433	2L_2899429_2899433	49.9077467224684	4.03155433574703	0.821913445026006	4.90508381404988	9.33874536539099e-07	8.30308535254211e-05	4
2L	2885929	2954406	FBgn0041111	lilli	2L	2903758	2903762	2L_2903758_2903762	27.2956245300413	2.16655600686889	0.75480928100486	2.87033567470793	0.00410036257646763	0.0333497479683562	4
2L	2954762	2968434	FBgn0010263	Rbp9	2L	2955196	2955200	2L_2955196_2955200	269.743137289877	-0.965961154021055	0.279752238906346	-3.45291661577885	0.00055456039639834	0.00832097051238846	4
2L	2954762	2968434	FBgn0010263	Rbp9	2L	2955676	2955680	2L_2955676_2955680	313.055969746517	-0.806968189346227	0.268905871307106	-3.00093183322362	0.00269154811121505	0.0249603949997249	4
2L	2954762	2968434	FBgn0010263	Rbp9	2L	2957599	2957603	2L_2957599_2957603	19.2551641217067	4.5343487458017	1.19532684094377	3.7933965761378	0.000148600540612299	0.00325682733695108	4
2L	2954762	2968434	FBgn0010263	Rbp9	2L	2960994	2960998	2L_2960994_2960998	103.369645573144	1.72296498093235	0.565048569473469	3.04923341817831	0.00229426148386966	0.0223428383425542	4
2L	2954762	2968434	FBgn0010263	Rbp9	2L	2965602	2965606	2L_2965602_2965606	132.654149105099	1.68510498978655	0.533000713609324	3.16154359039318	0.00156935327705627	0.0172298832770217	4
2L	2954762	2968434	FBgn0010263	Rbp9	2L	2967532	2967536	2L_2967532_2967536	40.4370981155083	2.3044602683453	0.738061954612282	3.12231277326288	0.00179436195596347	0.0188996478840633	4
2L	2972891	2974858	FBgn0260639	gammaTub23C	2L	2972966	2972970	2L_2972966_2972970	358.568771738486	-1.30543356910681	0.319958142070069	-4.08001359384355	4.50330671731703e-05	0.00138265861021119	4
2L	2972891	2974858	FBgn0260639	gammaTub23C	2L	2973334	2973338	2L_2973334_2973338	497.118751191768	-0.969196259967216	0.307044737818026	-3.15653108682039	0.00159657867754013	0.0174336371820738	4
2L	2979562	2987723	FBgn0250786	Chd1	2L	2983476	2983480	2L_2983476_2983480	12.5753782266955	2.66609073964028	0.954949219717545	2.79186650409417	0.00524049717983975	0.0393427529193731	4
2L	3030412	3030903	FBgn0264996	CR44147	2L	3030889	3030893	2L_3030889_3030893	3.49513303269135	4.33627522275912	1.51763311827194	2.85726185765941	0.00427313150997729	0.0342632862313759	4
2L	3030412	3030903	FBtr0335483	CR44147-RA	2L	3030889	3030893	2L_3030889_3030893	3.49513303269135	4.33627522275912	1.51763311827194	2.85726185765941	0.00427313150997729	0.0342632862313759	4
2L	3030539	3032300	FBgn0031495	GABPI	2L	3030889	3030893	2L_3030889_3030893	3.49513303269135	4.33627522275912	1.51763311827194	2.85726185765941	0.00427313150997729	0.0342632862313759	4
2L	3056598	3068177	FBgn0283427	FASN1	2L	3062243	3062247	2L_3062243_3062247	70.8609609097094	-2.37249145545709	0.41561478203583	-5.70839045674887	1.14049543342802e-08	2.77435449859641e-06	4
2L	3056598	3068177	FBgn0283427	FASN1	2L	3062688	3062692	2L_3062688_3062692	84.1167685641502	-2.09977986046428	0.351000152774106	-5.98227620093272	2.20040730830473e-09	7.36269729112651e-07	4
2L	3068345	3144786	FBgn0015600	toc	2L	3120354	3120358	2L_3120354_3120358	68.3384253138917	-1.06024173521316	0.323267898000126	-3.27976189956464	0.00103894728779948	0.0129149550349113	4
2L	3068345	3144786	FBgn0015600	toc	2L	3126186	3126190	2L_3126186_3126190	326.388855292994	-0.948689194297746	0.316421029013723	-2.99818630024302	0.00271591595440396	0.0251105592692336	4
2L	3068345	3144786	FBgn0015600	toc	2L	3128110	3128114	2L_3128110_3128114	60.4412925641428	2.22383003686118	0.594743640922191	3.73914050331497	0.000184650506142124	0.00380475836296392	4
2L	3144953	3145848	FBgn0031505	ND-B14.5B	2L	3145665	3145669	2L_3145665_3145669	118.116211265184	0.797359938029465	0.272835983834371	2.92248818071415	0.00347246800134198	0.0297629409382426	4
2L	3159950	3162399	FBgn0260817	gkt	2L	3160388	3160392	2L_3160388_3160392	76.5850428745703	2.40007871832418	0.761002550087402	3.15383794449642	0.00161138539012212	0.0175404435467973	4
2L	3163645	3169462	FBgn0014906	Hydr2	2L	3164050	3164054	2L_3164050_3164054	9.20184499819642	2.36061039537845	0.821046626414614	2.87512343322922	0.00403869577881676	0.0330198681459683	4
2L	3171035	3172799	FBgn0264745	CR44003	2L	3171120	3171124	2L_3171120_3171124	399.058492770114	-1.54056047530063	0.399839040821023	-3.85295160807025	0.000116702461684168	0.00273130948779183	4
2L	3171035	3172799	FBgn0264745	CR44003	2L	3171513	3171517	2L_3171513_3171517	310.334835813749	-1.32187459071726	0.404879041177175	-3.26486297456628	0.00109517042880034	0.0134195000447118	4
2L	3377002	3378590	FBgn0016698	Ptpa	2L	3377053	3377057	2L_3377053_3377057	311.608548525663	-0.965558798304932	0.268780801422004	-3.59236520315654	0.000327690170256315	0.00572708244907566	4
2L	3404460	3426719	FBgn0031530	pgant2	2L	3422129	3422133	2L_3422129_3422133	33.1865960413746	4.04581140643552	0.967041856121262	4.18369833821153	2.86804636894435e-05	0.00099788607435166	4
2L	3449683	3452106	FBgn0031534	Snx1	2L	3451908	3451912	2L_3451908_3451912	94.3587584502112	1.3305587090177	0.435374632724431	3.05612364388688	0.00224218772681611	0.0219928390477612	4
2L	3457302	3460367	FBgn0266670	Sec5	2L	3457504	3457508	2L_3457504_3457508	81.5294670040615	0.976109954505349	0.319398724166553	3.05608595354422	0.00224246960628243	0.0219946674041325	4
2L	3457302	3460367	FBgn0266670	Sec5	2L	3457780	3457784	2L_3457780_3457784	74.9227042827989	0.909293912622767	0.317901740519145	2.86029862918605	0.00423242250194239	0.0340435140391921	4
2L	3462218	3466112	FBgn0005616	msl-2	2L	3465062	3465066	2L_3465062_3465066	207.892536718143	-0.937149641483448	0.322854811722341	-2.9026968391272	0.00369964581614343	0.0311400711784025	4
2L	3466157	3467334	FBgn0021967	ND-PDSW	2L	3466715	3466719	2L_3466715_3466719	23.8517805793868	2.85625900303708	0.724890148924663	3.94026461426492	8.13917794013147e-05	0.00211504778946004	4
2L	3467342	3470004	FBgn0031540	CG3238	2L	3468302	3468306	2L_3468302_3468306	150.350996865553	2.31577408672315	0.758532313777337	3.05296695297141	0.00226590890385742	0.0221538227037611	4
2L	3711881	3713105	FBgn0051955	CG31955	2L	3712358	3712362	2L_3712358_3712362	97.8451858842595	-0.881448489316634	0.311962835064008	-2.82549198251702	0.00472080694034054	0.0366449914620241	4
2L	3716800	3717773	FBgn0040104	lectin-24A	2L	3717517	3717521	2L_3717517_3717521	136.615051108786	-0.721708428144911	0.241660372977793	-2.98645747853427	0.00282230084685974	0.0257864892642888	4
2L	3718185	3729145	FBgn0003386	Shaw	2L	3721864	3721868	2L_3721864_3721868	177.987139258744	-0.967013892154737	0.280303280821939	-3.4498843157281	0.000560826827207944	0.00838767985954589	4
2L	3718185	3729145	FBgn0003386	Shaw	2L	3722390	3722394	2L_3722390_3722394	186.569462444447	-0.791250536980884	0.289128893059429	-2.73667058524741	0.00620644074267009	0.0440945897504547	4
2L	3730466	3754617	FBgn0031568	CG10019	2L	3735513	3735517	2L_3735513_3735517	21.2542645482514	3.13729734954625	0.822137352503933	3.81602580151745	0.000135618329472729	0.00304917549163719	4
2L	3803545	3810671	FBgn0021800	Reph	2L	3807244	3807248	2L_3807244_3807248	8.62891685448243	3.37407380516792	1.23284952329113	2.73680910883653	0.00620382806195796	0.0440816370989965	4
2L	3803545	3810671	FBgn0021800	Reph	2L	3809580	3809584	2L_3809580_3809584	513.713138711776	-0.747162458451691	0.228643882557165	-3.26779990829139	0.00108386963529281	0.013318045253033	4
2L	3810801	3813410	FBgn0031573	CG3407	2L	3811160	3811164	2L_3811160_3811164	48.4461288375299	1.36188370336048	0.449554100017833	3.02941003831675	0.00245031867585047	0.0234024106738134	4
2L	3810801	3813410	FBgn0031573	CG3407	2L	3811187	3811191	2L_3811187_3811191	289.900288291851	-0.892450309044509	0.333363664061199	-2.67710733129173	0.00742608416270793	0.0497243722888726	4
2L	3810801	3813410	FBgn0031573	CG3407	2L	3811611	3811615	2L_3811611_3811615	167.524835559611	-0.955992668539708	0.326535871591854	-2.92768039198654	0.00341500892127729	0.0294171164476298	4
2L	3825675	3827099	FBgn0003430	slp1	2L	3826364	3826368	2L_3826364_3826368	233.323858716029	-3.17167064079156	0.459607460072154	-6.90082497854503	5.17014002929014e-12	4.74511744218108e-09	4
2L	3825675	3827099	FBgn0003430	slp1	2L	3826790	3826794	2L_3826790_3826794	306.61479659675	-2.49733403047635	0.409143405149796	-6.10381103310715	1.03568726672615e-09	3.87316774166617e-07	4
2L	3836840	3839185	FBgn0004567	slp2	2L	3837205	3837209	2L_3837205_3837209	9.60452090813505	-2.56872624380615	0.760441321509227	-3.37794142841695	0.000730306341591263	0.0100819650438673	4
2L	3836840	3839185	FBgn0004567	slp2	2L	3837513	3837517	2L_3837513_3837517	7.0239653290748	-4.08139701036169	1.21753319493336	-3.35218540845211	0.000801763045822303	0.0107558202780049	4
2L	3836840	3839185	FBgn0004567	slp2	2L	3837608	3837612	2L_3837608_3837612	11.2029285513218	-4.35048803832214	0.942892232126326	-4.61398226657495	3.95026144060617e-06	0.000238311667902012	4
2L	3836840	3839185	FBgn0004567	slp2	2L	3837935	3837939	2L_3837935_3837939	11.8963595062666	-4.13801174169931	0.960319409338504	-4.30899521707021	1.63997914452931e-05	0.000665873949640833	4
2L	3871271	3872458	FBgn0051957	CG31957	2L	3871635	3871639	2L_3871635_3871639	293.462775498962	-1.06151595787676	0.296035711970425	-3.58576994245483	0.000336085148966374	0.00583023270096187	4
2L	3871271	3872458	FBgn0051957	CG31957	2L	3872007	3872011	2L_3872007_3872011	78.9140140648556	0.911022511841702	0.322421712095282	2.82556191988856	0.00471977647805539	0.0366406965068311	4
2L	3871271	3872458	FBgn0051957	CG31957	2L	3872023	3872027	2L_3872023_3872027	14.4488680378596	2.24035955149171	0.639340983282275	3.50417009088024	0.000458032703958682	0.00727189261751521	4
2L	4186250	4187793	FBgn0051961	CG31961	2L	4186504	4186508	2L_4186504_4186508	21.35246031277	1.79636376848754	0.621821001573085	2.88887600120145	0.00386621498621536	0.0320733365088584	4
2L	4186250	4187793	FBgn0051961	CG31961	2L	4186661	4186665	2L_4186661_4186665	166.750180694049	-0.855479399988971	0.299093964070257	-2.86023625601491	0.00423325508604347	0.0340466445955902	4
2L	4224650	4227097	FBgn0031590	CG3702	2L	4226629	4226633	2L_4226629_4226633	57.0820278283292	2.11162196198376	0.561965435989171	3.75756554896812	0.000171574431156246	0.00360341888102341	4
2L	4224650	4227097	FBgn0031590	CG3702	2L	4226866	4226870	2L_4226866_4226870	71.1581436401642	2.4359129988818	0.446580665423872	5.45458679132415	4.9086855534791e-08	8.9603348352834e-06	4
2L	4283148	4323781	FBgn0010473	tutl	2L	4283679	4283683	2L_4283679_4283683	121.678422418772	4.82475658582618	0.942899559403124	5.11693587902444	3.10539132100059e-07	3.60754703506618e-05	4
2L	4283148	4323781	FBgn0010473	tutl	2L	4285567	4285571	2L_4285567_4285571	25.686450616741	2.03826048268074	0.731492420673164	2.7864410143922	0.00532903156928591	0.0397790578723323	4
2L	4283148	4323781	FBgn0010473	tutl	2L	4285721	4285725	2L_4285721_4285725	74.3439816830142	1.57370740500597	0.566573653996434	2.77758662780298	0.00547642397957498	0.0405119259650868	4
2L	4283148	4323781	FBgn0010473	tutl	2L	4285953	4285957	2L_4285953_4285957	256.385297975912	0.771961487864983	0.240286477929938	3.21267136842411	0.00131506668696446	0.015246434444351	4
2L	4283148	4323781	FBgn0010473	tutl	2L	4286523	4286527	2L_4286523_4286527	218.178774967937	0.939157317778275	0.245659493671634	3.82300436975426	0.000131835442273317	0.00298966683269265	4
2L	4283148	4323781	FBgn0010473	tutl	2L	4286639	4286643	2L_4286639_4286643	25.3081229445348	1.56393857778831	0.567198135778765	2.75730556772903	0.00582798613996763	0.0422744578159848	4
2L	4283148	4323781	FBgn0010473	tutl	2L	4287819	4287823	2L_4287819_4287823	198.137291277621	1.81658404805125	0.432259541073188	4.20253083029966	2.63947285935024e-05	0.000938485576041176	4
2L	4283148	4323781	FBgn0010473	tutl	2L	4297076	4297080	2L_4297076_4297080	59.9588489841016	2.62706587997299	0.675996435548855	3.88621262157992	0.000101820334050766	0.0024784386172801	4
2L	4283148	4323781	FBgn0010473	tutl	2L	4304679	4304683	2L_4304679_4304683	44.5046609446898	2.5252388338984	0.638025100454824	3.95789888532324	7.56119514208506e-05	0.00200950886029253	4
2L	4283148	4323781	FBgn0010473	tutl	2L	4306248	4306252	2L_4306248_4306252	25.2925091056087	2.13719625041813	0.661230808759589	3.23214862663057	0.00122863134073396	0.0145624041695575	4
2L	4283148	4323781	FBgn0010473	tutl	2L	4306812	4306816	2L_4306812_4306816	39.0317585866726	1.42488735110925	0.496029065237445	2.87258842468671	0.00407124127284272	0.0331873873694156	4
2L	4283148	4323781	FBgn0010473	tutl	2L	4307129	4307133	2L_4307129_4307133	44.4856888784536	2.23394619138605	0.687713054210308	3.24836961827234	0.00116068388747947	0.0139880168537002	4
2L	4283148	4323781	FBgn0010473	tutl	2L	4307424	4307428	2L_4307424_4307428	39.7060854514004	1.80517751601201	0.65896081397435	2.73943074873383	0.00615456791126781	0.0438595307630737	4
2L	4283148	4323781	FBgn0010473	tutl	2L	4308438	4308442	2L_4308438_4308442	50.8546147589132	1.65195932402607	0.50967679517005	3.24118998487053	0.00119031825447142	0.0142386984634729	4
2L	4283148	4323781	FBgn0010473	tutl	2L	4317442	4317446	2L_4317442_4317446	67.4186928519016	2.81564877284048	0.658902814550117	4.2732383451161	1.92654329399786e-05	0.000747029241651426	4
2L	4283148	4323781	FBgn0010473	tutl	2L	4322683	4322687	2L_4322683_4322687	71.5365100470931	1.79215001661355	0.47558440671741	3.7683111374138	0.000164355766072364	0.0034940919533985	4
2L	4283148	4323781	FBgn0010473	tutl	2L	4323765	4323769	2L_4323765_4323769	254.909288344785	-0.832453167411183	0.294643711937841	-2.82528740198196	0.00472382241398977	0.0366607638421464	4
2L	4324554	4331830	FBgn0028482	bdl	2L	4325012	4325016	2L_4325012_4325016	475.305420660569	-1.61995198731913	0.351846781514542	-4.60414041687681	4.14172956631879e-06	0.000246638483140512	4
2L	4324554	4331830	FBgn0028482	bdl	2L	4326089	4326093	2L_4326089_4326093	683.932965028866	-1.30792794789154	0.296528447976945	-4.41080090903529	1.02988977980977e-05	0.000478812490445322	4
2L	4324554	4331830	FBgn0028482	bdl	2L	4326577	4326581	2L_4326577_4326581	409.926058824705	-1.7689816021353	0.302975353667905	-5.83869803506956	5.26103227094166e-09	1.51172367926623e-06	4
2L	4333913	4345776	FBgn0020762	Atet	2L	4336314	4336318	2L_4336314_4336318	324.94845796843	-0.960484751251842	0.286189207211432	-3.35611800532453	0.000790448335420692	0.0106524172948124	4
2L	4333913	4345776	FBgn0020762	Atet	2L	4344589	4344593	2L_4344589_4344593	144.419348624831	-1.09134056236792	0.316092983022985	-3.45259344870863	0.000555225122283084	0.00832573748725142	4
2L	4403992	4441282	FBgn0031602	CG15431	2L	4421350	4421354	2L_4421350_4421354	319.36400672918	-0.916036982320132	0.201414308525414	-4.5480233704675	5.41521232556428e-06	0.000301688223117519	4
2L	4403992	4441282	FBgn0031602	CG15431	2L	4421983	4421987	2L_4421983_4421987	167.840226714087	-0.756654118330491	0.240987819152456	-3.13980233935312	0.00169061862326088	0.0181541532543754	4
2L	4403992	4441282	FBgn0031602	CG15431	2L	4428072	4428076	2L_4428072_4428076	106.731908385979	1.24667695775311	0.345020564277056	3.61334102031092	0.000302276722191852	0.00539924941965577	4
2L	4403992	4441282	FBgn0031602	CG15431	2L	4428392	4428396	2L_4428392_4428396	50.5890335806738	1.89369752096734	0.542628798259361	3.48985812592683	0.000483277040131859	0.00755542382594693	4
2L	4403992	4441282	FBgn0031602	CG15431	2L	4428824	4428828	2L_4428824_4428828	26.5745315963774	4.60480004949789	1.14788269580317	4.01155977551865	6.03188996459846e-05	0.00170543402311691	4
2L	4441429	4442060	FBgn0259958	Sfp24F	2L	4441874	4441878	2L_4441874_4441878	13.0143911182521	3.76001552049398	1.17143458711824	3.20975286357535	0.00132849139713296	0.0153587899825319	4
2L	4455137	4456807	FBgn0019982	Gs1l	2L	4456141	4456145	2L_4456141_4456145	7.8623090255929	4.32621553153639	1.42555548592118	3.03475773076684	0.00240728975368078	0.0231115591484123	4
2L	4457186	4458364	FBgn0261606	RpL27A	2L	4457838	4457842	2L_4457838_4457842	63.5486994316382	1.85520033385152	0.476752140967274	3.89133089174499	9.9695862738261e-05	0.00244073956918091	4
2L	4815613	4818245	FBgn0031631	CG3225	2L	4817512	4817516	2L_4817512_4817516	252.755866518854	-1.49643267968069	0.388052335479325	-3.85626510360333	0.000115132625673755	0.0027074971872152	4
2L	4815613	4818245	FBgn0031631	CG3225	2L	4817939	4817943	2L_4817939_4817943	351.520692409494	-0.962711390976033	0.337190396517471	-2.85509730086916	0.00430236456393335	0.0344078637436233	4
2L	4821774	4828945	FBgn0031632	CG15628	2L	4822584	4822588	2L_4822584_4822588	44.9313077221032	2.23083119549915	0.793327058005271	2.81199433825983	0.00492353699547991	0.0377112891341584	4
2L	4830846	4835300	FBgn0031634	Ir25a	2L	4831060	4831064	2L_4831060_4831064	262.986990721382	-1.06968202884989	0.249785298366934	-4.28240587353756	1.8488334910419e-05	0.000724769441342572	4
2L	4852864	4876792	FBgn0051660	pog	2L	4871419	4871423	2L_4871419_4871423	58.1908146799374	1.58006784170161	0.497093249495774	3.17861456236703	0.00147980726411271	0.0165725889290766	4
2L	4852864	4876792	FBgn0051660	pog	2L	4871542	4871546	2L_4871542_4871546	358.015732701993	-1.02608321403109	0.283254410892299	-3.62247920799805	0.000291792921498458	0.00527198971772351	4
2L	4852864	4876792	FBgn0051660	pog	2L	4872194	4872198	2L_4872194_4872198	364.704552301024	-1.05083770778479	0.289022000143477	-3.63583985739194	0.000277076429566197	0.00508152127803889	4
2L	4852864	4876792	FBgn0051660	pog	2L	4873683	4873687	2L_4873683_4873687	30.3799447093427	3.71094239562168	0.954641029194571	3.8872647226912	0.00010138017315763	0.00247138042006672	4
2L	4852864	4876792	FBgn0051660	pog	2L	4874933	4874937	2L_4874933_4874937	544.086526906308	-0.894381028847055	0.310191204640152	-2.88332169148578	0.00393505355800313	0.0324635371699873	4
2L	4852864	4876792	FBgn0051660	pog	2L	4875467	4875471	2L_4875467_4875471	365.537484605083	-1.02119166025394	0.320777276835284	-3.18349126948388	0.00145510501351776	0.0163827145077968	4
2L	4876891	4883107	FBgn0000286	Cf2	2L	4878024	4878028	2L_4878024_4878028	25.331366206476	2.17615436821655	0.784559110777104	2.77372901330669	0.00554178191754191	0.0408236803919308	4
2L	4942742	4944305	FBgn0031650	CG14044	2L	4944195	4944199	2L_4944195_4944199	108.859773788727	1.524042226931	0.507500025729807	3.00303871854856	0.00267298422081498	0.0248428052565065	4
2L	4944256	4945361	FBgn0031651	mRpL24	2L	4944837	4944841	2L_4944837_4944841	39.8598300470818	2.53441561047678	0.689439371448128	3.67605291405593	0.000236870412319579	0.00454724078370101	4
2L	4966367	4967775	FBgn0015834	Trip1	2L	4967422	4967426	2L_4967422_4967426	198.301255165228	1.12509820023237	0.379370314795825	2.96569909756353	0.00301995801742702	0.027009964228854	4
2L	4969004	4970216	FBgn0031657	CG3756	2L	4969144	4969148	2L_4969144_4969148	331.182205802096	-1.15782486272195	0.330630587781986	-3.50186856724039	0.000462007468692179	0.0073173470287207	4
2L	4970135	4973921	FBgn0010607	l(2)05714	2L	4972057	4972061	2L_4972057_4972061	2.5503086971057	3.98045341823731	1.44910375673353	2.74683810578876	0.00601728287746978	0.043216319751983	4
2L	4970135	4973921	FBgn0010607	l(2)05714	2L	4973406	4973410	2L_4973406_4973410	47.2047275915988	1.33979635943746	0.455606996922234	2.94068433647463	0.00327488079368476	0.0285635767423135	4
2L	4971702	4973687	FBgn0031659	CG14043	2L	4972057	4972061	2L_4972057_4972061	2.5503086971057	3.98045341823731	1.44910375673353	2.74683810578876	0.00601728287746978	0.043216319751983	4
2L	4971702	4973687	FBgn0031659	CG14043	2L	4973406	4973410	2L_4973406_4973410	47.2047275915988	1.33979635943746	0.455606996922234	2.94068433647463	0.00327488079368476	0.0285635767423135	4
2L	4979513	4981592	FBgn0031664	CG8892	2L	4980916	4980920	2L_4980916_4980920	668.17953581522	-0.872216120873616	0.297154258280189	-2.93523009201234	0.00333300435985345	0.0289303271425019	4
2L	4981614	4992702	FBgn0083962	CG34126	2L	4991855	4991859	2L_4991855_4991859	210.006004919313	-1.08820630571935	0.332048906787396	-3.27724706654766	0.00104824601080079	0.0129981828250692	4
2L	4992808	5009720	FBgn0053113	Rtnl1	2L	4996286	4996290	2L_4996286_4996290	92.1558154456266	1.67852092512556	0.376814775006783	4.4544986992491	8.40894389065054e-06	0.000415248610570976	4
2L	4992808	5009720	FBgn0053113	Rtnl1	2L	5004616	5004620	2L_5004616_5004620	119.875442356608	1.7419948919898	0.56170309726722	3.10127343157781	0.00192690268845191	0.0198177160464799	4
2L	4992808	5009720	FBgn0053113	Rtnl1	2L	5008609	5008613	2L_5008609_5008613	162.193598174555	-0.849218632855349	0.280434226034937	-3.02822749156714	0.00245992828184226	0.0234641976967775	4
2L	5009931	5010834	FBgn0031668	CG31917	2L	5010521	5010525	2L_5010521_5010525	68.358298159815	2.04646787162645	0.746575486621597	2.74113992261804	0.00612264279629347	0.0437226426861013	4
2L	5009931	5010834	FBgn0265968	Tfb5	2L	5010521	5010525	2L_5010521_5010525	68.358298159815	2.04646787162645	0.746575486621597	2.74113992261804	0.00612264279629347	0.0437226426861013	4
2L	5040648	5044712	FBgn0031673	CG31650	2L	5041000	5041004	2L_5041000_5041004	4.19323475239587	4.12517647276593	1.42064789618751	2.90372898438549	0.00368747207749418	0.0310648452223084	4
2L	5040648	5044712	FBgn0031673	CG31650	2L	5044010	5044014	2L_5044010_5044014	96.2708476514621	1.41501436744437	0.413457254944781	3.42239578704056	0.000620718872305735	0.00900116604164566	4
2L	5043270	5048365	FBgn0053995	CG33995	2L	5044010	5044014	2L_5044010_5044014	96.2708476514621	1.41501436744437	0.413457254944781	3.42239578704056	0.000620718872305735	0.00900116604164566	4
2L	5043270	5048365	FBgn0264742	CG44000	2L	5044010	5044014	2L_5044010_5044014	96.2708476514621	1.41501436744437	0.413457254944781	3.42239578704056	0.000620718872305735	0.00900116604164566	4
2L	5043270	5048365	FBgn0264743	CG44001	2L	5044010	5044014	2L_5044010_5044014	96.2708476514621	1.41501436744437	0.413457254944781	3.42239578704056	0.000620718872305735	0.00900116604164566	4
2L	5051193	5053094	FBgn0022023	eIF-3p40	2L	5051480	5051484	2L_5051480_5051484	170.354285093893	-1.30942233272979	0.319458444729545	-4.09888157390347	4.15151374044013e-05	0.00130562131649178	4
2L	5051193	5053094	FBgn0022023	eIF-3p40	2L	5051711	5051715	2L_5051711_5051715	170.953415956608	-1.23445203709735	0.320751550148477	-3.84862376043364	0.000118783281921226	0.00276456147939635	4
2L	5052843	5054575	FBgn0031676	CG14040	2L	5053451	5053455	2L_5053451_5053455	76.9371955626301	1.19421358696605	0.39519763149927	3.02181362382041	0.00251265201462371	0.0238201479012677	4
2L	5060815	5070750	FBgn0028572	qtc	2L	5062401	5062405	2L_5062401_5062405	12.9375141868632	5.64912861496295	1.33354374249396	4.23617796323508	2.27356605881216e-05	0.000842045528463541	4
2L	5060815	5070750	FBgn0028572	qtc	2L	5065062	5065066	2L_5065062_5065066	134.956230003712	1.27306918655785	0.402311089097466	3.16438999833143	0.00155408396109848	0.0171227897463118	4
2L	5060815	5070750	FBgn0028572	qtc	2L	5070272	5070276	2L_5070272_5070276	690.360855513818	-1.06608092892618	0.315056148554004	-3.38378074454067	0.000714950720687147	0.0099227525308567	4
2L	5072170	5093592	FBgn0031681	pgant5	2L	5078555	5078559	2L_5078555_5078559	176.549969084746	-0.695133766008216	0.247849432859948	-2.80466151561063	0.00503694443646978	0.0382684769719561	4
2L	5096227	5099294	FBgn0031683	CG4230	2L	5097123	5097127	2L_5097123_5097127	134.024368169277	2.54500658792494	0.659605067199862	3.85837937650924	0.000114141377101877	0.00268989307510274	4
2L	5096227	5099294	FBgn0031683	CG4230	2L	5097859	5097863	2L_5097859_5097863	110.18064910568	2.77773209925374	0.518537725600462	5.35685633294501	8.46824015668645e-08	1.35003087331158e-05	4
2L	5096227	5099294	FBgn0031683	CG4230	2L	5098042	5098046	2L_5098042_5098046	80.1506353002338	3.03581321246266	0.495114971469657	6.13153184088014	8.70369103796962e-10	3.33616387629436e-07	4
2L	5099177	5100288	FBgn0031684	ND-13A	2L	5099319	5099323	2L_5099319_5099323	162.699182045512	1.18593582341531	0.337460547871052	3.51429472540439	0.00044092330906679	0.00707929600059104	4
2L	5099177	5100288	FBgn0031684	ND-13A	2L	5099979	5099983	2L_5099979_5099983	149.889228168104	0.867034017387982	0.261067900208513	3.3211054162365	0.000896616649642543	0.0116576358004038	4
2L	5100877	5207002	FBgn0261836	Msp300	2L	5110011	5110015	2L_5110011_5110015	162.247743434328	-0.970092461589525	0.35981761565749	-2.6960671723003	0.00701635161113774	0.0478561972335705	4
2L	5100877	5207002	FBgn0261836	Msp300	2L	5110117	5110121	2L_5110117_5110121	8.39822704822474	3.31331841217618	1.17890406747656	2.81050723598599	0.00494634766783356	0.0378303662550564	4
2L	5100877	5207002	FBgn0261836	Msp300	2L	5111797	5111801	2L_5111797_5111801	79.4138786024161	-1.11198427290404	0.320554401849314	-3.46894089268119	0.000522514397559647	0.00798524291549858	4
2L	5100877	5207002	FBgn0261836	Msp300	2L	5121882	5121886	2L_5121882_5121886	172.409276508812	-1.9203079773984	0.353573867398871	-5.43113661517321	5.59962446261813e-08	9.89235497665251e-06	4
2L	5100877	5207002	FBgn0261836	Msp300	2L	5165134	5165138	2L_5165134_5165138	81.5395086078657	-1.9015185548158	0.373621771009264	-5.08942118035367	3.59158102750065e-07	4.04388150039695e-05	4
2L	5100877	5207002	FBgn0261836	Msp300	2L	5197931	5197935	2L_5197931_5197935	328.589931968739	-1.05786430465448	0.349025393083045	-3.03090928516706	0.00243818488992281	0.0233224639933546	4
2L	5100877	5207002	FBgn0261836	Msp300	2L	5198465	5198469	2L_5198465_5198469	526.178879142287	-0.993269570786539	0.277172609292844	-3.58357766058013	0.000338919934035578	0.00586329449714928	4
2L	5100877	5207002	FBgn0261836	Msp300	2L	5201396	5201400	2L_5201396_5201400	62.950248523195	1.11130236947148	0.395505712871988	2.80982633955321	0.00495682380800233	0.0378696538770359	4
2L	5207267	5209345	FBgn0031688	Cyp28d2	2L	5207744	5207748	2L_5207744_5207748	178.866621258139	-0.697620295200979	0.208902410188394	-3.33945546426126	0.000839428095189431	0.0111253563067586	4
2L	5271728	5278548	FBgn0000228	Bsg25D	2L	5273240	5273244	2L_5273240_5273244	75.7386645304216	-6.12483918581633	0.618858385966668	-9.89699634795967	4.28965027558392e-23	5.48994208547314e-19	4
2L	5271728	5278548	FBgn0000228	Bsg25D	2L	5278230	5278234	2L_5278230_5278234	34.7195777467493	2.87629615816327	0.669210327364925	4.29804508470295	1.72311119745495e-05	0.000687154377734543	4
2L	5278865	5283283	FBgn0031696	Bub1	2L	5279332	5279336	2L_5279332_5279336	55.1319571309574	1.89135559602556	0.669270208401985	2.82599699236807	0.0047133706604912	0.0366033018330203	4
2L	5315290	5326683	FBgn0031698	Ncoa6	2L	5319273	5319277	2L_5319273_5319277	54.9880456263035	1.52555762333272	0.55602782835964	2.74367135154608	0.00607563303509277	0.0434948034358489	4
2L	5315290	5326683	FBgn0031698	Ncoa6	2L	5325159	5325163	2L_5325159_5325163	33.4603182037671	5.84060502095301	1.38613820327127	4.21358058465546	2.51353849067016e-05	0.000908003462351769	4
2L	5404280	5416593	FBgn0016660	H15	2L	5407796	5407800	2L_5407796_5407800	15.3867522296796	-2.14282506627378	0.583901943044088	-3.66983719064621	0.00024270499924251	0.00462456409061208	4
2L	5404280	5416593	FBgn0016660	H15	2L	5408086	5408090	2L_5408086_5408090	17.2930906279144	-1.71823647642186	0.539680214397997	-3.18380483586658	0.00145352976616731	0.0163697794237545	4
2L	5404280	5416593	FBgn0016660	H15	2L	5413377	5413381	2L_5413377_5413381	53.0135496242776	-3.2595142241315	0.517501449127866	-6.29856057335625	3.00422326183471e-10	1.4005191559648e-07	4
2L	5404280	5416593	FBgn0016660	H15	2L	5413999	5414003	2L_5413999_5414003	85.7593548800501	-1.22086805373338	0.377421660954833	-3.23475883881365	0.00121745513976571	0.0144671552010351	4
2L	5404280	5416593	FBgn0016660	H15	2L	5414462	5414466	2L_5414462_5414466	12.068596988398	1.62251250424414	0.596547599321806	2.71983745486314	0.00653140135735164	0.0456092409485928	4
2L	5404280	5416593	FBgn0016660	H15	2L	5414677	5414681	2L_5414677_5414681	3.64760209746753	4.2172497954104	1.41144318332194	2.98789908459849	0.00280902288863672	0.0257011425356934	4
2L	5404280	5416593	FBgn0016660	H15	2L	5415354	5415358	2L_5415354_5415358	69.8921862418264	-5.75135175495179	0.505760977636836	-11.3716795270069	5.78633344484191e-30	1.90424927193493e-25	4
2L	5431842	5432604	FBgn0263866	CR43713	2L	5432336	5432340	2L_5432336_5432340	58.1342604824988	-1.62004081591663	0.44229262552234	-3.66282574574558	0.000249448235685205	0.00471631282454988	4
2L	5431842	5432604	FBtr0329835	CR43713-RA	2L	5432336	5432340	2L_5432336_5432340	58.1342604824988	-1.62004081591663	0.44229262552234	-3.66282574574558	0.000249448235685205	0.00471631282454988	4
2L	5435582	5439277	FBgn0051647	CR31647	2L	5436299	5436303	2L_5436299_5436303	31.3386243090814	-4.9268186164415	0.679532835350867	-7.25030250215592	4.15841829620679e-13	5.63504817190573e-10	4
2L	5435582	5439277	FBtr0308924	CR31647-RC	2L	5436299	5436303	2L_5436299_5436303	31.3386243090814	-4.9268186164415	0.679532835350867	-7.25030250215592	4.15841829620679e-13	5.63504817190573e-10	4
2L	5521281	5523898	FBgn0031710	CG7371	2L	5523753	5523757	2L_5523753_5523757	175.347404793557	-1.22951791819909	0.23710990370275	-5.18543468239294	2.15511611015101e-07	2.75774560132045e-05	4
2L	5524139	5525809	FBgn0031711	CG6907	2L	5524483	5524487	2L_5524483_5524487	148.819879003277	-1.17100720809922	0.219006103122821	-5.34691586856144	8.94655755204966e-08	1.40060358152387e-05	4
2L	5525738	5526943	FBgn0266028	CR44793	2L	5526592	5526596	2L_5526592_5526596	159.909853409617	-1.14569706782481	0.397589673672001	-2.88160670080677	0.00395653248997871	0.0325774023728085	4
2L	5525738	5526943	FBtr0343258	CR44793-RA	2L	5526592	5526596	2L_5526592_5526596	159.909853409617	-1.14569706782481	0.397589673672001	-2.88160670080677	0.00395653248997871	0.0325774023728085	4
2L	5525905	5535958	FBgn0051989	Cap-D3	2L	5526592	5526596	2L_5526592_5526596	159.909853409617	-1.14569706782481	0.397589673672001	-2.88160670080677	0.00395653248997871	0.0325774023728085	4
2L	5525905	5535958	FBgn0051989	Cap-D3	2L	5527054	5527058	2L_5527054_5527058	95.5650894842221	-3.26596137352572	0.482679960463999	-6.7663081980577	1.32109973818293e-11	1.0678472360921e-08	4
2L	5525905	5535958	FBgn0051989	Cap-D3	2L	5530068	5530072	2L_5530068_5530072	143.283851437364	1.49939330826193	0.284775732644624	5.26517233170652	1.40057914356458e-07	1.99904470251795e-05	4
2L	5526957	5527854	FBgn0051648	CG31648	2L	5527054	5527058	2L_5527054_5527058	95.5650894842221	-3.26596137352572	0.482679960463999	-6.7663081980577	1.32109973818293e-11	1.0678472360921e-08	4
2L	5528123	5530682	FBgn0051915	CG31915	2L	5530068	5530072	2L_5530068_5530072	143.283851437364	1.49939330826193	0.284775732644624	5.26517233170652	1.40057914356458e-07	1.99904470251795e-05	4
2L	5601723	5617946	FBgn0031725	DIP-eta	2L	5602128	5602132	2L_5602128_5602132	94.5020744710584	1.98708988023298	0.70854072483757	2.80448224156559	0.00503974637793801	0.0382835261524787	4
2L	5601723	5617946	FBgn0031725	DIP-eta	2L	5604774	5604778	2L_5604774_5604778	47.3594621826237	2.03127606159658	0.751790913129162	2.70191621915439	0.00689411317707177	0.0472655360301573	4
2L	5601723	5617946	FBgn0031725	DIP-eta	2L	5605073	5605077	2L_5605073_5605077	95.9452520088662	1.24240755724876	0.460498558623099	2.69796188062691	0.00697654288666436	0.0476646977468806	4
2L	5601723	5617946	FBgn0031725	DIP-eta	2L	5611063	5611067	2L_5611063_5611067	25.6708163403964	1.4740040904441	0.475662116256877	3.09884693370887	0.00194275362334417	0.0199218509323526	4
2L	5601723	5617946	FBgn0031725	DIP-eta	2L	5611888	5611892	2L_5611888_5611892	484.396699402616	-1.06158556303512	0.293178310069178	-3.62095532505331	0.000293517200108317	0.00529493996242385	4
2L	5601723	5617946	FBgn0031725	DIP-eta	2L	5612315	5612319	2L_5612315_5612319	724.193818872031	-0.807513589203751	0.263705614628277	-3.06217821847302	0.00219732583950267	0.0216941312451409	4
2L	5601723	5617946	FBgn0031725	DIP-eta	2L	5616853	5616857	2L_5616853_5616857	127.729095863766	2.71618825544175	0.812513175965196	3.34294671863647	0.000828938143543704	0.0110209017357643	4
2L	5706374	5713791	FBgn0031730	CG7236	2L	5712627	5712631	2L_5712627_5712631	149.332388110046	1.18688021873033	0.418096874548357	2.83876845530701	0.00452880063592558	0.03564683297394	4
2L	5767002	5800253	FBgn0031738	CG9171	2L	5769207	5769211	2L_5769207_5769211	22.889153577984	2.53710742989579	0.505854033461034	5.01549313057167	5.289761465627e-07	5.4400945972796e-05	4
2L	5767002	5800253	FBgn0031738	CG9171	2L	5770873	5770877	2L_5770873_5770877	26.2080148038114	-2.24517347337963	0.482791674169265	-4.65039807747903	3.31294941073415e-06	0.00021036132964531	4
2L	5767002	5800253	FBgn0031738	CG9171	2L	5771088	5771092	2L_5771088_5771092	30.063419622073	-1.93448858479306	0.459301555639857	-4.21180499181655	2.53338206828896e-05	0.000912717176017297	4
2L	5767002	5800253	FBgn0031738	CG9171	2L	5771115	5771119	2L_5771115_5771119	97.6611780462829	-0.96012349919179	0.28412617862018	-3.37921519183659	0.000726930837165591	0.01004439474775	4
2L	5767002	5800253	FBgn0031738	CG9171	2L	5774303	5774307	2L_5774303_5774307	81.9021909041931	0.957450094227318	0.280041968175436	3.41895216801044	0.000628627758369216	0.00907870742802852	4
2L	5767002	5800253	FBgn0031738	CG9171	2L	5775747	5775751	2L_5775747_5775751	110.098497659622	1.62400730980649	0.3362123442745	4.83030244862329	1.36325813071042e-06	0.000110308508092461	4
2L	5767002	5800253	FBgn0031738	CG9171	2L	5783591	5783595	2L_5783591_5783595	62.1469348767671	1.43879428282207	0.516279102938362	2.78685361199646	0.00532225155054934	0.0397466787919036	4
2L	5769752	5771537	FBgn0051912	CR31912	2L	5770873	5770877	2L_5770873_5770877	26.2080148038114	-2.24517347337963	0.482791674169265	-4.65039807747903	3.31294941073415e-06	0.00021036132964531	4
2L	5769752	5771537	FBgn0051912	CR31912	2L	5771088	5771092	2L_5771088_5771092	30.063419622073	-1.93448858479306	0.459301555639857	-4.21180499181655	2.53338206828896e-05	0.000912717176017297	4
2L	5769752	5771537	FBgn0051912	CR31912	2L	5771115	5771119	2L_5771115_5771119	97.6611780462829	-0.96012349919179	0.28412617862018	-3.37921519183659	0.000726930837165591	0.01004439474775	4
2L	5769752	5771537	FBtr0340166	CR31912-RB	2L	5770873	5770877	2L_5770873_5770877	26.2080148038114	-2.24517347337963	0.482791674169265	-4.65039807747903	3.31294941073415e-06	0.00021036132964531	4
2L	5769752	5771537	FBtr0340166	CR31912-RB	2L	5771088	5771092	2L_5771088_5771092	30.063419622073	-1.93448858479306	0.459301555639857	-4.21180499181655	2.53338206828896e-05	0.000912717176017297	4
2L	5769752	5771537	FBtr0340166	CR31912-RB	2L	5771115	5771119	2L_5771115_5771119	97.6611780462829	-0.96012349919179	0.28412617862018	-3.37921519183659	0.000726930837165591	0.01004439474775	4
2L	5769752	5771213	FBtr0332036	CR31912-RA	2L	5770873	5770877	2L_5770873_5770877	26.2080148038114	-2.24517347337963	0.482791674169265	-4.65039807747903	3.31294941073415e-06	0.00021036132964531	4
2L	5769752	5771213	FBtr0332036	CR31912-RA	2L	5771088	5771092	2L_5771088_5771092	30.063419622073	-1.93448858479306	0.459301555639857	-4.21180499181655	2.53338206828896e-05	0.000912717176017297	4
2L	5769752	5771213	FBtr0332036	CR31912-RA	2L	5771115	5771119	2L_5771115_5771119	97.6611780462829	-0.96012349919179	0.28412617862018	-3.37921519183659	0.000726930837165591	0.01004439474775	4
2L	5824004	5856767	FBgn0085410	TrissinR	2L	5841113	5841117	2L_5841113_5841117	67.2916690239041	1.41777423120931	0.412458277382017	3.43737611524808	0.000587379346946215	0.00866175682006206	4
2L	5922876	5923653	FBgn0031751	CG9016	2L	5923106	5923110	2L_5923106_5923110	67.7624083231178	1.24729148195084	0.342069893096057	3.64630593666596	0.000266037220107604	0.00493246923519584	4
2L	5922876	5923653	FBgn0031751	CG9016	2L	5923385	5923389	2L_5923385_5923389	71.3195317841047	1.27786958610735	0.360667451083895	3.54306878058176	0.000395499536414055	0.00655512239769481	4
2L	5943643	5948968	FBgn0001128	Gpdh	2L	5945924	5945928	2L_5945924_5945928	20.7022559969787	2.0002188015498	0.569370805188571	3.51303365631356	0.000443021355204623	0.00710454252324842	4
2L	5943643	5948968	FBgn0001128	Gpdh	2L	5946090	5946094	2L_5946090_5946094	14.0539462201761	2.57863496677166	0.682195453184191	3.77990641059789	0.000156887318691577	0.00337710512930171	4
2L	5943643	5948968	FBgn0001128	Gpdh	2L	5946671	5946675	2L_5946671_5946675	197.388464612335	0.768906874147041	0.273864775430969	2.80761508279787	0.00499098431923492	0.0380460984012201	4
2L	5943643	5948968	FBgn0001128	Gpdh	2L	5947910	5947914	2L_5947910_5947914	82.2044406455303	2.06275812708899	0.382010773035183	5.39973810345659	6.67382531254557e-08	1.13128950842522e-05	4
2L	5947647	5948397	FBgn0266321	CR44986	2L	5947910	5947914	2L_5947910_5947914	82.2044406455303	2.06275812708899	0.382010773035183	5.39973810345659	6.67382531254557e-08	1.13128950842522e-05	4
2L	5947647	5948397	FBtr0344051	CR44986-RA	2L	5947910	5947914	2L_5947910_5947914	82.2044406455303	2.06275812708899	0.382010773035183	5.39973810345659	6.67382531254557e-08	1.13128950842522e-05	4
2L	5949450	5955235	FBgn0031752	CG9044	2L	5954655	5954659	2L_5954655_5954659	556.826683569526	-1.22756704319004	0.30149119378523	-4.07165140639069	4.66810041348384e-05	0.00141757397818695	4
2L	5949450	5955235	FBgn0031752	CG9044	2L	5954853	5954857	2L_5954853_5954857	228.823878099531	-1.94154060542888	0.341249049629927	-5.68951212474999	1.27402843886383e-08	3.01637035300416e-06	4
2L	5972115	5981018	FBgn0000308	chic	2L	5977035	5977039	2L_5977035_5977039	114.115496375149	1.67832654331103	0.572933146304966	2.92935843236703	0.00339662496185482	0.029314660046555	4
2L	5981764	5985909	FBgn0001942	eIF-4a	2L	5983608	5983612	2L_5983608_5983612	106.362839569717	0.936816734716807	0.325739408231535	2.87596990429515	0.00402788114108068	0.0329598915510867	4
2L	5989400	5999501	FBgn0031759	lid	2L	5989923	5989927	2L_5989923_5989927	85.6696422428306	3.31668970155459	0.728196584255994	4.55466253655019	5.24697419181298e-06	0.000295161410879401	4
2L	5989400	5999501	FBgn0031759	lid	2L	5995947	5995951	2L_5995947_5995951	19.6992700501638	1.55447968725006	0.558961817949441	2.7810122933847	0.00541896850734389	0.0402194604098863	4
2L	5989400	5999501	FBgn0031759	lid	2L	5999116	5999120	2L_5999116_5999120	122.086076363229	1.48794174898236	0.377708942729353	3.93938713293465	8.16900216627784e-05	0.00211968951682447	4
2L	5989400	5999501	FBgn0031759	lid	2L	5999341	5999345	2L_5999341_5999345	35.7026996913259	2.31783191968814	0.747882435980433	3.09919287869034	0.00194048646719109	0.0199098269953307	4
2L	6025870	6034423	FBgn0031765	CG9109	2L	6030731	6030735	2L_6030731_6030735	16.1540469600653	-6.1814245604453	0.961630561572011	-6.42806583678072	1.29237769570836e-10	7.1913014553032e-08	4
2L	6025870	6034423	FBgn0031765	CG9109	2L	6032197	6032201	2L_6032197_6032201	57.5326449236223	1.63678807742899	0.568631758764804	2.87846757097152	0.00399612363997542	0.0327943791972704	4
2L	6025870	6034423	FBgn0031765	CG9109	2L	6032909	6032913	2L_6032909_6032913	86.7057247452137	1.12071607809018	0.258969192632891	4.32760386166428	1.50740268883491e-05	0.000627719319985796	4
2L	6036997	6037902	FBgn0031766	CG9117	2L	6037640	6037644	2L_6037640_6037644	92.3301928245684	1.3579878124657	0.397346714921953	3.41763946062178	0.000631667228708775	0.00910832829298483	4
2L	6048002	6050474	FBgn0031768	CG12393	2L	6048881	6048885	2L_6048881_6048885	142.767742590793	1.02452010053472	0.366083296066057	2.798598328698	0.00513249397701849	0.0387872619988138	4
2L	6054302	6060169	FBgn0031770	CG13995	2L	6055763	6055767	2L_6055763_6055767	95.7822297337852	2.17882205217995	0.659044406730797	3.30603223383389	0.000946272011836597	0.0120922950385838	4
2L	6054302	6060169	FBgn0031770	CG13995	2L	6058952	6058956	2L_6058952_6058956	154.887099330958	1.60079514170316	0.303274941273129	5.27836271266963	1.3034326621365e-07	1.88846898519331e-05	4
2L	6054302	6060169	FBgn0031770	CG13995	2L	6059569	6059573	2L_6059569_6059573	244.791057883877	1.69354391912514	0.359347378833074	4.71283225892635	2.44297289816504e-06	0.000168546838771694	4
2L	6054302	6060169	FBgn0031770	CG13995	2L	6059877	6059881	2L_6059877_6059881	46.9338117717353	2.52099962309476	0.734444056699548	3.43252777403312	0.000597982630273615	0.00876805210397885	4
2L	6060842	6062757	FBgn0031771	ND-51	2L	6061089	6061093	2L_6061089_6061093	162.063074996836	0.983580418560041	0.254833795463173	3.85969379285952	0.000113529194105552	0.00267966449326775	4
2L	6060842	6062757	FBgn0031771	ND-51	2L	6061740	6061744	2L_6061740_6061744	202.333877284869	0.652336740113348	0.241009854416835	2.70668077739721	0.00679595703099093	0.0468267112553841	4
2L	6060842	6062757	FBgn0031771	ND-51	2L	6062574	6062578	2L_6062574_6062578	118.777639133688	1.07528028952074	0.322615791895671	3.33300575028414	0.000859131667165626	0.011310059182712	4
2L	6070990	6073961	FBgn0266449	Kr-h2	2L	6073134	6073138	2L_6073134_6073138	104.606104257938	1.43317761036332	0.526746353446754	2.72081164109699	0.00651218563977708	0.0455250252508994	4
2L	6078453	6079736	FBgn0031778	CR9162	2L	6079404	6079408	2L_6079404_6079408	77.6401566878036	2.24524495149447	0.486829596628205	4.61197299228539	3.98864828929053e-06	0.000239595554579062	4
2L	6078453	6079736	FBtr0308942	CR9162-RB	2L	6079404	6079408	2L_6079404_6079408	77.6401566878036	2.24524495149447	0.486829596628205	4.61197299228539	3.98864828929053e-06	0.000239595554579062	4
2L	6082603	6096498	FBgn0266450	Kr-h1	2L	6084218	6084222	2L_6084218_6084222	108.650723271741	1.44560213366419	0.461164782259465	3.13467591037958	0.00172044067931117	0.0183495086592063	4
2L	6082603	6096498	FBgn0266450	Kr-h1	2L	6090560	6090564	2L_6090560_6090564	31.219137838082	1.67902314587489	0.44367335052925	3.7843678099485	0.000154099785978435	0.00333327242222611	4
2L	6082603	6096498	FBgn0266450	Kr-h1	2L	6091332	6091336	2L_6091332_6091336	192.764281705159	0.594237170363042	0.210387288431079	2.82449179698283	0.00473556604482743	0.0367174920898898	4
2L	6082603	6096498	FBgn0266450	Kr-h1	2L	6095792	6095796	2L_6095792_6095796	112.713501963371	3.73037772721639	0.724455263801124	5.14921750674234	2.61575409935087e-07	3.19163564010097e-05	4
2L	6091412	6096498	FBgn0266445	CG45075	2L	6095792	6095796	2L_6095792_6095796	112.713501963371	3.73037772721639	0.724455263801124	5.14921750674234	2.61575409935087e-07	3.19163564010097e-05	4
2L	6096698	6098966	FBgn0031779	CG9175	2L	6097939	6097943	2L_6097939_6097943	101.437194921405	1.45258985174389	0.27739034366209	5.23662731934676	1.63537441968708e-07	2.25319774859829e-05	4
2L	6100377	6124653	FBgn0266521	stai	2L	6110136	6110140	2L_6110136_6110140	125.005827122338	1.69107615642951	0.496314122085504	3.4072698744167	0.000656162137895124	0.00935611828784031	4
2L	6100377	6124653	FBgn0266521	stai	2L	6110369	6110373	2L_6110369_6110373	24.3958106569458	4.60607494571053	0.958074262173105	4.80763874740047	1.52723420292666e-06	0.000119240929842442	4
2L	6100377	6124653	FBgn0266521	stai	2L	6110510	6110514	2L_6110510_6110514	62.5406742169279	3.63316008555881	0.799112537991634	4.54649365743883	5.45470129121992e-06	0.000302862790468346	4
2L	6100377	6124653	FBgn0266521	stai	2L	6112971	6112975	2L_6112971_6112975	140.89032470823	-1.57445963581094	0.318359386691399	-4.94554174190924	7.59323967844692e-07	7.13386725842211e-05	4
2L	6100377	6124653	FBgn0266521	stai	2L	6119471	6119475	2L_6119471_6119475	173.74824224225	-1.01727719407751	0.367056397824912	-2.77144656817222	0.00558078306801297	0.0410144222286848	4
2L	6118512	6120522	FBgn0051642	CG31642	2L	6119471	6119475	2L_6119471_6119475	173.74824224225	-1.01727719407751	0.367056397824912	-2.77144656817222	0.00558078306801297	0.0410144222286848	4
2L	6127872	6130651	FBgn0261683	B9d2	2L	6128996	6129000	2L_6128996_6129000	35.6514227174569	-7.91960051111466	1.24938812055237	-6.33878326585443	2.31586742033257e-10	1.14352769036005e-07	4
2L	6127872	6130651	FBgn0261697	tectonic	2L	6128996	6129000	2L_6128996_6129000	35.6514227174569	-7.91960051111466	1.24938812055237	-6.33878326585443	2.31586742033257e-10	1.14352769036005e-07	4
2L	6179133	6211114	FBgn0085409	CG34380	2L	6180160	6180164	2L_6180160_6180164	27.3080593256442	2.43811830757006	0.626937463720317	3.88893382300365	0.000100685565189013	0.00245864906296346	4
2L	6179133	6211114	FBgn0085409	CG34380	2L	6181357	6181361	2L_6181357_6181361	332.984410182738	-0.959899500507334	0.304198750103501	-3.15550113266651	0.00160222644185504	0.017480164375454	4
2L	6179133	6211114	FBgn0085409	CG34380	2L	6181753	6181757	2L_6181753_6181757	420.959375923736	-0.916227822791061	0.250800248348531	-3.65321736650676	0.000258974820146317	0.00483934976888701	4
2L	6179133	6211114	FBgn0085409	CG34380	2L	6184911	6184915	2L_6184911_6184915	298.300236988419	-0.821200454879852	0.282425312777251	-2.90767299433792	0.00364128880843891	0.0308064614067663	4
2L	6179133	6211114	FBgn0085409	CG34380	2L	6185442	6185446	2L_6185442_6185446	294.11309741591	-1.02399830316178	0.295510949227916	-3.46517889045125	0.00052987888609964	0.00806302130095975	4
2L	6179133	6211114	FBgn0085409	CG34380	2L	6185863	6185867	2L_6185863_6185867	291.982490943596	-0.849390292334104	0.301315999755343	-2.8189352474604	0.00481832370732831	0.0371652701788788	4
2L	6179133	6211114	FBgn0085409	CG34380	2L	6197261	6197265	2L_6197261_6197265	53.4927818896835	0.966059343826411	0.358881958052292	2.69185820616162	0.00710551478493141	0.0482524841242081	4
2L	6179133	6211114	FBgn0085409	CG34380	2L	6199717	6199721	2L_6199717_6199721	570.46897458439	-0.992282813715159	0.325746819196443	-3.04617805989	0.00231770534979078	0.0225045526073721	4
2L	6179133	6211114	FBgn0085409	CG34380	2L	6200688	6200692	2L_6200688_6200692	78.9742783055698	1.14572805041629	0.393014221396649	2.91523305783882	0.00355423016453954	0.0302834554900439	4
2L	6179133	6211114	FBgn0085409	CG34380	2L	6205611	6205615	2L_6205611_6205615	42.8393400693953	1.62882986655236	0.589589307723053	2.76265163770146	0.00573339227993701	0.0418020839967074	4
2L	6253123	6323466	FBgn0053531	Ddr	2L	6253291	6253295	2L_6253291_6253295	172.057321074728	1.39943078733032	0.349075661163515	4.00896121679131	6.09864306124687e-05	0.00171850372270136	4
2L	6253123	6323466	FBgn0053531	Ddr	2L	6254069	6254073	2L_6254069_6254073	186.674807364688	2.01309254598947	0.303604241759568	6.6306469709461	3.34218707669211e-11	2.40601958784142e-08	4
2L	6253123	6323466	FBgn0053531	Ddr	2L	6257324	6257328	2L_6257324_6257328	219.052957173948	0.832924592855349	0.267219988953307	3.1169995782048	0.00182701833556951	0.0191162695140939	4
2L	6253123	6323466	FBgn0053531	Ddr	2L	6283565	6283569	2L_6283565_6283569	33.3037475170581	3.3224213342779	0.71280936219534	4.66102370491511	3.14640478721784e-06	0.000202578168030247	4
2L	6253123	6323466	FBgn0053531	Ddr	2L	6289340	6289344	2L_6289340_6289344	10.719590005147	2.39538082257734	0.696354651755396	3.43988629434581	0.00058195862725438	0.00861203064984149	4
2L	6253123	6323466	FBgn0053531	Ddr	2L	6317150	6317154	2L_6317150_6317154	72.6737290439752	2.30544235796479	0.75603938310807	3.04936807456662	0.00229323327595865	0.0223369190445226	4
2L	6253123	6323466	FBgn0053531	Ddr	2L	6320410	6320414	2L_6320410_6320414	12.1933054439351	4.62838489292198	1.43630118397691	3.22243338970637	0.00127106715995489	0.0148887106514995	4
2L	6323767	6332789	FBgn0265778	PDZ-GEF	2L	6324976	6324980	2L_6324976_6324980	54.6991177585245	3.28110749266432	0.507178961590728	6.46932885854213	9.84391502710374e-11	5.71209906582816e-08	4
2L	6323767	6332789	FBgn0265778	PDZ-GEF	2L	6325754	6325758	2L_6325754_6325758	68.6422690097529	1.41337265101681	0.481162815254982	2.93741038626981	0.00330965809493129	0.0287804981248677	4
2L	6346430	6348427	FBgn0031800	CG9497	2L	6347578	6347582	2L_6347578_6347582	53.3119898418014	4.94479044107535	0.835596128283344	5.91767993376653	3.26514573125533e-09	1.01783296552959e-06	4
2L	6346430	6348427	FBgn0031800	CG9497	2L	6347851	6347855	2L_6347851_6347855	84.8346635707515	4.06625363536261	0.632551392204585	6.42833718409945	1.29007330406642e-10	7.1913014553032e-08	4
2L	6346430	6348427	FBgn0031800	CG9497	2L	6347949	6347953	2L_6347949_6347953	58.9206103992546	1.67008373469646	0.497945057893358	3.35395182304256	0.000796662321650422	0.0107129713612353	4
2L	6346430	6348427	FBgn0031800	CG9497	2L	6348156	6348160	2L_6348156_6348160	29.7593031749102	1.67464476944404	0.529761149570846	3.1611317115282	0.00157157417174649	0.0172447964012838	4
2L	6377771	6411326	FBgn0259714	DIP-epsilon	2L	6381243	6381247	2L_6381243_6381247	26.5671985348079	1.55304447905563	0.553213674620168	2.80731397343339	0.00499565242639715	0.0380703452598302	4
2L	6377771	6411326	FBgn0259714	DIP-epsilon	2L	6381485	6381489	2L_6381485_6381489	26.5810428952736	1.60801720131298	0.548367122521677	2.9323734689244	0.00336381962713308	0.0291196505682915	4
2L	6381266	6383419	FBgn0031808	CG9507	2L	6381485	6381489	2L_6381485_6381489	26.5810428952736	1.60801720131298	0.548367122521677	2.9323734689244	0.00336381962713308	0.0291196505682915	4
2L	6448464	6455929	FBgn0031814	retm	2L	6453798	6453802	2L_6453798_6453802	20.2647259288135	6.13006665562258	1.15999787893809	5.28454988317246	1.26014209528572e-07	1.84527449081828e-05	4
2L	6456052	6459008	FBgn0031815	frj	2L	6456541	6456545	2L_6456541_6456545	3.35605482735344	4.16468404114341	1.46809111238227	2.83680216167603	0.00455678379028481	0.0357987946196757	4
2L	6466217	6467698	FBgn0031817	CG9531	2L	6467104	6467108	2L_6467104_6467108	12.7172951183553	2.27321151814456	0.845232625568452	2.68945074927241	0.00715697071073383	0.0485044107544856	4
2L	6466217	6467698	FBgn0031817	CG9531	2L	6467135	6467139	2L_6467135_6467139	29.9704770612104	3.56693184316923	0.827192311852716	4.31209501352853	1.61714908641085e-05	0.000658307415515323	4
2L	6474438	6476975	FBgn0031818	CG9536	2L	6475274	6475278	2L_6475274_6475278	34.3433871312301	4.23813118991813	0.891043767218259	4.7563670224069	1.97107972951429e-06	0.000143477764527336	4
2L	6480661	6480930	FBgn0267019	CR45463	2L	6480677	6480681	2L_6480677_6480681	51.2737450145732	3.8107598746788	1.02854315203825	3.70500728834474	0.000211384654459237	0.00418133585000485	4
2L	6480661	6480930	FBtr0345975	CR45463-RA	2L	6480677	6480681	2L_6480677_6480681	51.2737450145732	3.8107598746788	1.02854315203825	3.70500728834474	0.000211384654459237	0.00418133585000485	4
2L	6480929	6487576	FBgn0031820	Daxx	2L	6483271	6483275	2L_6483271_6483275	3.82184264328405	4.09032863463163	1.46523064057052	2.79159370639354	0.00524491683058181	0.0393554122208986	4
2L	6490155	6490843	FBgn0031822	CG9548	2L	6490523	6490527	2L_6490523_6490527	245.958410405139	-0.898818634595156	0.289707137908325	-3.10250772930414	0.00191888536964356	0.0197641932872802	4
2L	6498647	6526996	FBgn0051637	CG31637	2L	6506742	6506746	2L_6506742_6506746	9.66492232481589	5.64093703353128	1.4184585872394	3.97680770117488	6.98466024418196e-05	0.00189900654055378	4
2L	6562325	6564709	FBgn0263916	Ent2	2L	6562324	6562328	2L_6562324_6562328	214.529742048161	-0.919086722043272	0.272124518934512	-3.37744913851168	0.000731614818531538	0.0100945842888019	3
2L	6564112	6566181	FBgn0031834	CG13766	2L	6565585	6565589	2L_6565585_6565589	391.505104820955	-1.22493964898896	0.272853174617881	-4.48937290432642	7.14331523203594e-06	0.000367562420536786	4
2L	6564112	6566181	FBgn0031834	CG13766	2L	6566051	6566055	2L_6566051_6566055	409.589048686985	-1.19773527189513	0.306411458483983	-3.90891149378389	9.27129201179296e-05	0.00232025035914035	4
2L	6568400	6601068	FBgn0031835	CG11319	2L	6572870	6572874	2L_6572870_6572874	20.7887411158967	4.02483811026646	0.972937567375918	4.13678970288066	3.52198615246798e-05	0.00116305312786617	4
2L	6568400	6601068	FBgn0031835	CG11319	2L	6573086	6573090	2L_6573086_6573090	205.612662630145	0.93157631474226	0.28159355048779	3.30823029550406	0.000938875686957359	0.0120245197365664	4
2L	6568400	6601068	FBgn0031835	CG11319	2L	6573798	6573802	2L_6573798_6573802	193.188048328589	0.650378848807148	0.239148417086363	2.71956158744835	0.00653685206963353	0.0456308554584573	4
2L	6568400	6601068	FBgn0031835	CG11319	2L	6584927	6584931	2L_6584927_6584931	28.7335298355089	4.72936204284649	0.743898690295081	6.35753511136107	2.05016820023058e-10	1.02895217345167e-07	4
2L	6568400	6601068	FBgn0031835	CG11319	2L	6588083	6588087	2L_6588083_6588087	69.7051829434102	2.99852560704375	0.874441895874543	3.42907358532367	0.000605645298397783	0.00885044578069819	4
2L	6611011	6617117	FBgn0031836	CG11050	2L	6615484	6615488	2L_6615484_6615488	204.326135073438	0.869336064998405	0.20266611896058	4.28949875517918	1.79076817028652e-05	0.000706874743516492	4
2L	6632798	6649114	FBgn0051635	CG31635	2L	6634796	6634800	2L_6634796_6634800	40.4354089846176	2.80670779792908	0.654643547578434	4.28738327645825	1.80790200787431e-05	0.000711686865936386	4
2L	6632798	6649114	FBgn0051635	CG31635	2L	6640898	6640902	2L_6640898_6640902	54.3949525664877	1.00763149659439	0.320228538336247	3.14660117998712	0.00165180099499077	0.0178479731712966	4
2L	6632798	6649114	FBgn0051635	CG31635	2L	6642429	6642433	2L_6642429_6642433	121.240625711978	1.19881303638939	0.30320004430523	3.95386827576631	7.68977551722566e-05	0.00203172706365547	4
2L	6632798	6649114	FBgn0051635	CG31635	2L	6642638	6642642	2L_6642638_6642642	34.55250501451	2.15575577420516	0.478596771043654	4.50432578035201	6.65839959906598e-06	0.000349719307350304	4
2L	6632798	6649114	FBgn0051635	CG31635	2L	6645885	6645889	2L_6645885_6645889	210.591368785421	0.837691616817695	0.291497184568631	2.87375542943011	0.00405622932668379	0.0331098696976582	4
2L	6632798	6649114	FBgn0051635	CG31635	2L	6646192	6646196	2L_6646192_6646196	129.524568734027	1.06273764484685	0.316366382025895	3.359199033859	0.000781687457634138	0.0105751828086297	4
2L	6649388	6654574	FBgn0031842	Tango1	2L	6654057	6654061	2L_6654057_6654061	50.102314124318	2.00345272573363	0.638731521142269	3.13661164263628	0.00170912352063588	0.0182794887660112	4
2L	6649388	6654574	FBgn0031842	Tango1	2L	6654429	6654433	2L_6654429_6654433	53.5489588405153	2.05871317868432	0.468491466560394	4.39434509618529	1.11107196034155e-05	0.000505452489346433	4
2L	6663664	6674780	FBgn0000392	cup	2L	6673951	6673955	2L_6673951_6673955	874.990138442452	-0.869933066058392	0.288409183709548	-3.01631541294638	0.00255866950768868	0.0241115298947972	4
2L	6663664	6674780	FBgn0085339	CG34310	2L	6673951	6673955	2L_6673951_6673955	874.990138442452	-0.869933066058392	0.288409183709548	-3.01631541294638	0.00255866950768868	0.0241115298947972	4
2L	6674682	6676635	FBgn0000351	cort	2L	6674981	6674985	2L_6674981_6674985	82.5897047600174	1.33434208451496	0.303659626245539	4.39420314453003	1.11179814050935e-05	0.000505667305896498	4
2L	6677835	6684364	FBgn0028703	Nhe3	2L	6683379	6683383	2L_6683379_6683383	105.350452367496	1.08571552660228	0.303347014503479	3.57912052762211	0.000344752451814956	0.0059409457270877	4
2L	6684842	6686712	FBgn0031849	CG11327	2L	6685200	6685204	2L_6685200_6685204	149.967963714093	-0.808266276310992	0.28425281048105	-2.84347681538535	0.00446242558725491	0.0352938191656723	4
2L	6719394	6723359	FBgn0025777	homer	2L	6722021	6722025	2L_6722021_6722025	28.3203170322868	1.83349832783439	0.613921388528817	2.98653599971183	0.00282157615183682	0.0257822066476555	4
2L	6719394	6723359	FBgn0025777	homer	2L	6722252	6722256	2L_6722252_6722256	28.5822234420105	1.6436152012305	0.600024092154018	2.73924867804909	0.00615797757138187	0.0438739624372816	4
2L	6719394	6723359	FBgn0025777	homer	2L	6722383	6722387	2L_6722383_6722387	69.6952077831539	2.12759091374612	0.641620241666889	3.31596601163762	0.000913269352541008	0.0117995629650848	4
2L	6736364	6740188	FBgn0031854	TTLL3A	2L	6737801	6737805	2L_6737801_6737805	13.4438405798202	4.5347447074954	1.35123904821012	3.35598998082701	0.000790814336529749	0.0106554796425696	4
2L	6742502	6756133	FBgn0031855	CG11221	2L	6742872	6742876	2L_6742872_6742876	53.031363006589	3.56046369544788	0.848075432722859	4.19828656516619	2.68942166938913e-05	0.000951837935612994	4
2L	6742502	6756133	FBgn0031855	CG11221	2L	6746467	6746471	2L_6746467_6746471	56.2556836455352	1.0476089108776	0.331315640068385	3.16196636736307	0.00156707662441776	0.0172132513295582	4
2L	6742502	6756133	FBgn0031855	CG11221	2L	6749808	6749812	2L_6749808_6749812	68.0646319647132	1.39192386232307	0.381060051988642	3.65276773321954	0.000259428875483601	0.00484543475998502	4
2L	6742502	6756133	FBgn0031855	CG11221	2L	6750098	6750102	2L_6750098_6750102	37.1210440703832	1.6110495292411	0.542746088745456	2.96833005828748	0.00299422621956935	0.0268643058614002	4
2L	6774041	6778444	FBgn0031858	CG17378	2L	6774335	6774339	2L_6774335_6774339	645.637279053764	-1.22226782742271	0.285850570277434	-4.27589780995164	1.90368536657153e-05	0.000740409223629271	4
2L	6774041	6778444	FBgn0031858	CG17378	2L	6774774	6774778	2L_6774774_6774778	451.743587039347	-1.15201495096171	0.320612778203355	-3.59316605350965	0.000326684252173198	0.00571437398114946	4
2L	6774041	6778444	FBgn0031858	CG17378	2L	6775784	6775788	2L_6775784_6775788	17.3556477124228	5.52601562070291	0.947897199799006	5.82976257538756	5.55062928776322e-09	1.57278753567634e-06	4
2L	6789770	6798862	FBgn0015777	nrv2	2L	6791751	6791755	2L_6791751_6791755	84.7470018380199	-0.706680093464042	0.26417570800142	-2.67503813583133	0.00747207500302479	0.0499408718526941	4
2L	6920704	6932057	FBgn0004838	Hrb27C	2L	6921197	6921201	2L_6921197_6921201	49.461100786539	4.31474204688646	0.987298869985835	4.37024914952892	1.24104851308928e-05	0.000545185701308782	4
2L	6932121	6932954	FBgn0262877	CG43232	2L	6932243	6932247	2L_6932243_6932247	497.682994567924	-0.930892923504907	0.248611942350308	-3.744361251131	0.000180853284970279	0.00374258424770601	4
2L	6932121	6932954	FBgn0262877	CG43232	2L	6932747	6932751	2L_6932747_6932751	267.827620164266	-0.81071835409219	0.272731755499572	-2.97258510512342	0.00295303329634164	0.0266086495685262	4
2L	6932545	6942814	FBgn0031869	CG18304	2L	6932747	6932751	2L_6932747_6932751	267.827620164266	-0.81071835409219	0.272731755499572	-2.97258510512342	0.00295303329634164	0.0266086495685262	4
2L	6949310	6950207	FBgn0031873	Gas41	2L	6950030	6950034	2L_6950030_6950034	150.234900783558	-1.12682004638929	0.234153119670926	-4.81232130484917	1.49187248124274e-06	0.000117329582549749	4
2L	6950421	6954586	FBgn0020616	SA	2L	6950577	6950581	2L_6950577_6950581	300.939063689431	-0.93850078147872	0.261856731789833	-3.58402388613008	0.000338341123860257	0.00585721283091022	4
2L	6950421	6954586	FBgn0020616	SA	2L	6951173	6951177	2L_6951173_6951177	106.95556332103	-1.5618423052606	0.319195187398378	-4.89306345120835	9.9278381226863e-07	8.7258159365538e-05	4
2L	7037823	7056010	FBgn0262872	milt	2L	7040796	7040800	2L_7040796_7040800	27.2347970111509	3.38304693844412	1.0239797763433	3.30382202520171	0.000953763602863081	0.0121644727127204	4
2L	7037823	7056010	FBgn0262872	milt	2L	7052193	7052197	2L_7052193_7052197	17.5505606769924	2.42525258579398	0.827790060658374	2.92979186518026	0.0033918911052129	0.0292869710023792	4
2L	7037823	7056010	FBgn0262872	milt	2L	7054021	7054025	2L_7054021_7054025	383.857689241203	-1.18212445180609	0.385407465112969	-3.06720694021739	0.00216069215013504	0.0214473460814378	4
2L	7037823	7056010	FBgn0262872	milt	2L	7054157	7054161	2L_7054157_7054161	794.508668932199	-1.17199563132823	0.350702192432815	-3.34185430435469	0.000832207306667742	0.0110516094084177	4
2L	7037823	7056010	FBgn0262872	milt	2L	7054343	7054347	2L_7054343_7054347	421.943400234358	-1.07341443028494	0.324805628275154	-3.30479011704691	0.000950475480495162	0.0121339559179689	4
2L	7064431	7065837	FBgn0031886	Nuf2	2L	7065648	7065652	2L_7065648_7065652	17.7042249866238	2.40102866146454	0.762909723671448	3.14719892402179	0.0016484277289119	0.0178299231006911	4
2L	7182234	7185529	FBgn0031893	CG4495	2L	7182865	7182869	2L_7182865_7182869	73.8395888527825	1.32605170910622	0.409500888892596	3.23821448273831	0.00120280346712268	0.0143478160473893	4
2L	7194908	7204264	FBgn0031896	CG4502	2L	7195737	7195741	2L_7195737_7195741	34.8028441619057	1.72594582557333	0.552946697567438	3.12136022001078	0.00180017685507015	0.0189308655799823	4
2L	7194908	7204264	FBgn0031896	CG4502	2L	7195994	7195998	2L_7195994_7195998	42.5333959410411	1.6312788533588	0.526539633744152	3.09811218152563	0.00194757690401207	0.0199491107634346	4
2L	7204538	7220033	FBgn0031897	CG13784	2L	7208275	7208279	2L_7208275_7208279	97.1315873000772	0.685047894312687	0.255214904734956	2.68420018424911	0.00727035595025903	0.0490049688046748	4
2L	7204538	7220033	FBgn0031897	CG13784	2L	7208968	7208972	2L_7208968_7208972	130.00688562903	1.08947254142468	0.335885055224381	3.24358742515912	0.00118034581166978	0.0141524771379337	4
2L	7255419	7277171	FBgn0010453	Wnt4	2L	7273536	7273540	2L_7273536_7273540	92.2757787896667	2.02378615969392	0.448879685502016	4.50852695066957	6.52792778176055e-06	0.000344437153314945	4
2L	7363379	7377528	FBgn0031903	Wnt10	2L	7373292	7373296	2L_7373292_7373296	45.5052663458468	1.45364205804798	0.459475030031324	3.16370197080977	0.00155776223711407	0.0171504232228551	4
2L	7363379	7377528	FBgn0031903	Wnt10	2L	7373564	7373568	2L_7373564_7373568	42.9611166766762	1.52729504155865	0.459631463327082	3.3228687838365	0.00089096814146988	0.0116038425417147	4
2L	7363379	7377528	FBgn0031903	Wnt10	2L	7374195	7374199	2L_7374195_7374199	16.8597087228589	3.44961955586767	0.884984705449666	3.8979425685271	9.70134158449525e-05	0.00239611799662682	4
2L	7363379	7377528	FBgn0031903	Wnt10	2L	7374456	7374460	2L_7374456_7374460	47.2993372279216	2.88150065193523	0.553209401616376	5.20869790628289	1.90170441767502e-07	2.51630120552627e-05	4
2L	7363379	7377528	FBgn0031903	Wnt10	2L	7375093	7375097	2L_7375093_7375097	70.4425560897686	2.45335382060205	0.390807832655122	6.27764751779444	3.437340814935e-10	1.57424742380381e-07	4
2L	7363379	7377528	FBgn0031903	Wnt10	2L	7375204	7375208	2L_7375204_7375208	316.57138657278	1.48834084229279	0.292787931702501	5.08334081134558	3.70853403160396e-07	4.14919937214414e-05	4
2L	7363379	7377528	FBgn0031903	Wnt10	2L	7375503	7375507	2L_7375503_7375507	312.508239789054	1.45337217795191	0.293985097878116	4.94369336555444	7.66562430002937e-07	7.17553517879141e-05	4
2L	7423820	7425932	FBgn0264439	CR43857	2L	7424846	7424850	2L_7424846_7424850	16.4297070376252	3.02148667196426	0.720608315274405	4.19296670315785	2.75329868662341e-05	0.000967902342808925	4
2L	7423820	7425932	FBtr0332524	CR43857-RA	2L	7424846	7424850	2L_7424846_7424850	16.4297070376252	3.02148667196426	0.720608315274405	4.19296670315785	2.75329868662341e-05	0.000967902342808925	4
2L	7423820	7425932	FBtr0332525	CR43857-RB	2L	7424846	7424850	2L_7424846_7424850	16.4297070376252	3.02148667196426	0.720608315274405	4.19296670315785	2.75329868662341e-05	0.000967902342808925	4
2L	7472513	7496307	FBgn0260486	Ziz	2L	7488438	7488442	2L_7488438_7488442	215.468602643076	-1.54936667990121	0.352069580305326	-4.4007399859924	1.07882336899716e-05	0.000495584401274224	4
2L	7472513	7496307	FBgn0260486	Ziz	2L	7488835	7488839	2L_7488835_7488839	168.316250680572	-1.80179672542517	0.41353921523258	-4.35701539069715	1.31848000080392e-05	0.000570712070396834	4
2L	7497805	7578980	FBgn0264895	RapGAP1	2L	7498541	7498545	2L_7498541_7498545	14.5911146112736	2.4664857572716	0.920330138146318	2.68000107248413	0.00736219243030378	0.049420095034657	4
2L	7497805	7578980	FBgn0264895	RapGAP1	2L	7501237	7501241	2L_7501237_7501241	8.00255589256599	3.93427214518128	1.45348345837131	2.70678838656326	0.0067937547174173	0.0468192974491777	4
2L	7497805	7578980	FBgn0264895	RapGAP1	2L	7511915	7511919	2L_7511915_7511919	26.0498070771612	-5.22752413322913	1.42008216826723	-3.6811420142031	0.000232191625616035	0.00447869513745821	4
2L	7497805	7578980	FBgn0264895	RapGAP1	2L	7560994	7560998	2L_7560994_7560998	33.8509346698773	2.64680209652628	0.570103748888289	4.6426674121817	3.43939753365448e-06	0.000215832267022023	4
2L	7497805	7578980	FBgn0264895	RapGAP1	2L	7575181	7575185	2L_7575181_7575185	28.2637857019616	1.50240078354535	0.472148347411717	3.18205240319362	0.00146235356706264	0.0164354072220302	4
2L	7642005	7675078	FBgn0264087	Slob	2L	7662366	7662370	2L_7662366_7662370	14.1480542729783	6.09326130815027	1.37121550364873	4.44369341794664	8.84275872247942e-06	0.000430488367680197	4
2L	7754174	7765915	FBgn0267689	CG46025	2L	7756351	7756355	2L_7756351_7756355	37.3472163248753	1.51556872617055	0.52364316599595	2.89427767721935	0.00380031924290151	0.0316824084461933	4
2L	7782865	7786061	FBgn0031947	CG7154	2L	7784853	7784857	2L_7784853_7784857	305.303475070107	-0.654979225966145	0.230259827557223	-2.84452235074907	0.00444780652225245	0.0352128461511172	4
2L	7796314	7800058	FBgn0031950	Herp	2L	7797580	7797584	2L_7797580_7797584	534.991166993238	-1.07831537071945	0.359229861349414	-3.0017420229734	0.00268439558459572	0.0249081030024158	4
2L	7796314	7800058	FBgn0031950	Herp	2L	7799570	7799574	2L_7799570_7799574	78.3418944119939	1.06269755314367	0.385419323990898	2.75725031671938	0.00582897105927488	0.0422783892872769	4
2L	7801668	7810703	FBgn0031952	cdc14	2L	7802569	7802573	2L_7802569_7802573	23.4274623399427	6.20863714721965	1.35547980277624	4.58039812507967	4.64091636731522e-06	0.000268552961535528	4
2L	7801668	7810703	FBgn0031952	cdc14	2L	7805642	7805646	2L_7805642_7805646	21.3165462475182	2.25480163334929	0.833250614997961	2.70603056603181	0.0068092778178307	0.0468876429168252	4
2L	7825347	7827315	FBgn0020618	Rack1	2L	7827106	7827110	2L_7827106_7827110	217.657381507232	-1.01138992423368	0.268805300063941	-3.76253713744891	0.000168198322342746	0.00355185394855707	4
2L	7844905	7855475	FBgn0031955	CG14535	2L	7851366	7851370	2L_7851366_7851370	133.51368536716	2.25355471623946	0.636981483221896	3.53786534710684	0.000403375709332927	0.00665168565899707	4
2L	7844905	7855475	FBgn0031955	CG14535	2L	7852049	7852053	2L_7852049_7852053	567.630082287757	1.91783636990341	0.423879476624269	4.52448508518709	6.05427220376649e-06	0.000326321588791032	4
2L	7844905	7855475	FBgn0031955	CG14535	2L	7852870	7852874	2L_7852870_7852874	45.8634908006697	1.47476148610348	0.415737593432879	3.5473373334509	0.000389145976866618	0.00648105856758642	4
2L	7891187	7984196	FBgn0085450	Snoo	2L	7934256	7934260	2L_7934256_7934260	305.792011808081	-1.25853476081328	0.417479915762101	-3.01459953711989	0.00257318761519027	0.0242115588388311	4
2L	7983946	7986785	FBgn0031968	CG7231	2L	7984738	7984742	2L_7984738_7984742	75.6574026239282	4.92995854104388	0.743392191919186	6.63170610968673	3.31828771876864e-11	2.40217336296266e-08	4
2L	7986786	7994184	FBgn0031969	pes	2L	7987909	7987913	2L_7987909_7987913	21.1638005571867	1.64424282772618	0.516043072081396	3.18625114197219	0.00144129423956988	0.0162845254202146	4
2L	8026914	8039788	FBgn0031976	CG7367	2L	8029794	8029798	2L_8029794_8029798	48.2042208125167	1.9356111815885	0.485847084095655	3.9839925872796	6.77669872612877e-05	0.00185604681814693	4
2L	8029462	8030565	FBgn0031977	baf	2L	8029794	8029798	2L_8029794_8029798	48.2042208125167	1.9356111815885	0.485847084095655	3.9839925872796	6.77669872612877e-05	0.00185604681814693	4
2L	8083420	8116531	FBgn0261822	Bsg	2L	8087738	8087742	2L_8087738_8087742	55.5036866271577	2.36226135968768	0.656280168467096	3.59947088635228	0.000318865328712944	0.00561931841449558	4
2L	8083420	8116531	FBgn0261822	Bsg	2L	8088923	8088927	2L_8088923_8088927	83.1859298641696	2.52938325946137	0.655535651253475	3.85849839688328	0.000114085816002647	0.00268919401302217	4
2L	8083420	8116531	FBgn0261822	Bsg	2L	8089267	8089271	2L_8089267_8089271	19.7343152465902	4.28085757945339	1.00062413281754	4.27818742228355	1.88421344252726e-05	0.000734820914002428	4
2L	8083420	8116531	FBgn0261822	Bsg	2L	8113138	8113142	2L_8113138_8113142	29.5280347380017	3.44487523558718	0.810101389826184	4.25240010553039	2.11491565340008e-05	0.000798172770988142	4
2L	8116965	8124010	FBgn0031985	mon2	2L	8117574	8117578	2L_8117574_8117578	480.437716962338	-1.17418361752694	0.346498258082743	-3.38871434455105	0.000702211222357917	0.00980408715102539	4
2L	8116965	8124010	FBgn0031985	mon2	2L	8123309	8123313	2L_8123309_8123313	121.093327385281	-0.78498534487355	0.29034181210283	-2.70365931516447	0.00685805633226009	0.0471108693913054	4
2L	8127001	8133989	FBgn0031988	CG8668	2L	8132803	8132807	2L_8132803_8132807	165.153788497807	-0.709074065152693	0.25474584817153	-2.78345680701829	0.00537830230904297	0.0400251329260214	4
2L	8134247	8159638	FBgn0031990	PAPLA1	2L	8157373	8157377	2L_8157373_8157377	143.738873731163	0.964210118624243	0.308267311137981	3.12783770379293	0.00176097390347822	0.0186514259424673	4
2L	8134247	8159638	FBgn0031990	PAPLA1	2L	8158599	8158603	2L_8158599_8158603	68.8110258408154	1.87436569219878	0.648213079266915	2.89158881878558	0.00383299232256729	0.0318746339390851	4
2L	8145758	8158786	FBgn0263256	CG43394	2L	8157373	8157377	2L_8157373_8157377	143.738873731163	0.964210118624243	0.308267311137981	3.12783770379293	0.00176097390347822	0.0186514259424673	4
2L	8145758	8158786	FBgn0263256	CG43394	2L	8158599	8158603	2L_8158599_8158603	68.8110258408154	1.87436569219878	0.648213079266915	2.89158881878558	0.00383299232256729	0.0318746339390851	4
2L	8159832	8161800	FBgn0261064	Rbsn-5	2L	8160121	8160125	2L_8160121_8160125	575.759384794752	-1.07167585010936	0.349107355477254	-3.06976015628289	0.00214230734830269	0.0213144499697287	4
2L	8159832	8161800	FBgn0261064	Rbsn-5	2L	8161410	8161414	2L_8161410_8161414	125.45801130382	-0.935881667409272	0.348194326405032	-2.68781423600975	0.00719213954148751	0.0486571442135124	4
2L	8163073	8190137	FBgn0264953	Piezo	2L	8163383	8163387	2L_8163383_8163387	42.6745449126526	1.92000278610488	0.549023754672127	3.49712151754069	0.000470307547580591	0.00740654009474641	4
2L	8163073	8190137	FBgn0264953	Piezo	2L	8163392	8163396	2L_8163392_8163396	170.886418628711	-1.35391860236299	0.386368775660797	-3.50421329996819	0.000457958387306293	0.00727189261751521	4
2L	8200465	8205132	FBgn0031998	SLC5A11	2L	8203203	8203207	2L_8203203_8203207	119.098206023118	0.888047870428119	0.228872060128574	3.88010607292667	0.000104410920525668	0.00252310144947194	4
2L	8201557	8205298	FBgn0264950	CR44119	2L	8203203	8203207	2L_8203203_8203207	119.098206023118	0.888047870428119	0.228872060128574	3.88010607292667	0.000104410920525668	0.00252310144947194	4
2L	8201557	8205298	FBtr0335191	CR44119-RA	2L	8203203	8203207	2L_8203203_8203207	119.098206023118	0.888047870428119	0.228872060128574	3.88010607292667	0.000104410920525668	0.00252310144947194	4
2L	8209626	8211122	FBgn0003607	Su(var)205	2L	8210036	8210040	2L_8210036_8210040	405.249322840982	-1.37368139882471	0.399596373411105	-3.43767233695953	0.000586737220165153	0.00865494694631271	4
2L	8209626	8211122	FBgn0003607	Su(var)205	2L	8210445	8210449	2L_8210445_8210449	407.901808299147	-1.33222871930644	0.377931834085472	-3.52505028461072	0.000423402411728811	0.00687610292423823	4
2L	8220980	8239878	FBgn0032006	Pvr	2L	8232954	8232958	2L_8232954_8232958	218.958314642159	-0.764559916363641	0.256233903355425	-2.98383588725615	0.00284659406746677	0.0259203323825467	4
2L	8303429	8305376	FBgn0032013	Scgalpha	2L	8304410	8304414	2L_8304410_8304414	103.429243689331	-1.1016607817449	0.382248726261998	-2.88205219810152	0.00395094276887226	0.0325460935134049	4
2L	8342695	8344378	FBgn0032024	CG14273	2L	8343297	8343301	2L_8343297_8343301	67.0322006978591	2.25055672289025	0.665904136208339	3.37970077150283	0.000725647859098866	0.0100332870001302	4
2L	8342695	8344378	FBgn0032024	CG14273	2L	8343625	8343629	2L_8343625_8343629	50.9373867630281	2.51974884117101	0.763563231366928	3.29998713618015	0.000966892603341245	0.0122829437012813	4
2L	8342695	8344378	FBgn0032024	CG14273	2L	8343795	8343799	2L_8343795_8343799	88.1176932440766	2.43938286050895	0.5240133220546	4.65519244996367	3.23678228648015e-06	0.000206617102046401	4
2L	8342695	8344378	FBgn0032024	CG14273	2L	8344084	8344088	2L_8344084_8344088	92.5187189118334	2.55344921585582	0.522676834248624	4.88533075992652	1.0325536612981e-06	8.95491785576269e-05	4
2L	8342695	8344378	FBgn0032024	CG14273	2L	8344338	8344342	2L_8344338_8344342	57.5740520392008	1.88446470649405	0.687029024603548	2.74291862353484	0.0060895774499964	0.0435594348345248	4
2L	8343320	8345015	FBgn0266911	CR45371	2L	8343625	8343629	2L_8343625_8343629	50.9373867630281	2.51974884117101	0.763563231366928	3.29998713618015	0.000966892603341245	0.0122829437012813	4
2L	8343320	8345015	FBgn0266911	CR45371	2L	8343795	8343799	2L_8343795_8343799	88.1176932440766	2.43938286050895	0.5240133220546	4.65519244996367	3.23678228648015e-06	0.000206617102046401	4
2L	8343320	8345015	FBgn0266911	CR45371	2L	8344084	8344088	2L_8344084_8344088	92.5187189118334	2.55344921585582	0.522676834248624	4.88533075992652	1.0325536612981e-06	8.95491785576269e-05	4
2L	8343320	8345015	FBgn0266911	CR45371	2L	8344338	8344342	2L_8344338_8344342	57.5740520392008	1.88446470649405	0.687029024603548	2.74291862353484	0.0060895774499964	0.0435594348345248	4
2L	8343320	8345015	FBtr0345780	CR45371-RA	2L	8343625	8343629	2L_8343625_8343629	50.9373867630281	2.51974884117101	0.763563231366928	3.29998713618015	0.000966892603341245	0.0122829437012813	4
2L	8343320	8345015	FBtr0345780	CR45371-RA	2L	8343795	8343799	2L_8343795_8343799	88.1176932440766	2.43938286050895	0.5240133220546	4.65519244996367	3.23678228648015e-06	0.000206617102046401	4
2L	8343320	8345015	FBtr0345780	CR45371-RA	2L	8344084	8344088	2L_8344084_8344088	92.5187189118334	2.55344921585582	0.522676834248624	4.88533075992652	1.0325536612981e-06	8.95491785576269e-05	4
2L	8343320	8345015	FBtr0345780	CR45371-RA	2L	8344338	8344342	2L_8344338_8344342	57.5740520392008	1.88446470649405	0.687029024603548	2.74291862353484	0.0060895774499964	0.0435594348345248	4
2L	8355678	8362469	FBgn0032026	CG7627	2L	8359712	8359716	2L_8359712_8359716	183.718026354891	-0.984180905955442	0.271554910565989	-3.62424271357921	0.000289809354362887	0.00524612774848034	4
2L	8355678	8362469	FBgn0032026	CG7627	2L	8360716	8360720	2L_8360716_8360720	143.83226016048	-0.935397301663405	0.276074827660512	-3.38820206677321	0.000703524139213046	0.00981457287312738	4
2L	8355678	8362469	FBgn0032026	CG7627	2L	8360802	8360806	2L_8360802_8360806	7.40266034816834	4.39121141163009	1.54762422926429	2.83738864292503	0.00454842098204895	0.0357526034036472	4
2L	8363477	8364662	FBgn0010265	RpS13	2L	8363910	8363914	2L_8363910_8363914	471.312023746913	-1.88528091605531	0.465184010547322	-4.05276379520686	5.06161000176525e-05	0.00150299413465668	4
2L	8366038	8370090	FBgn0260439	Pp2A-29B	2L	8367724	8367728	2L_8367724_8367728	73.9372712121552	1.57333878753281	0.537851265869289	2.92523023998083	0.00344201455568368	0.0295767512825777	4
2L	8370454	8374250	FBgn0032029	CG17292	2L	8372995	8372999	2L_8372995_8372999	178.630759616214	1.50701602427167	0.389913417315991	3.86500170895726	0.000111088421820199	0.0026371384128874	4
2L	8403573	8408853	FBgn0020497	emb	2L	8404027	8404031	2L_8404027_8404031	39.9419845972722	-1.18912351518032	0.431163217806668	-2.75794285335703	0.00581663655624868	0.0422166130093504	4
2L	8431086	8433598	FBgn0001137	grk	2L	8431748	8431752	2L_8431748_8431752	84.1499617778581	4.39194293966214	0.836828129111215	5.24832135402376	1.53491383444741e-07	2.1442811424276e-05	4
2L	8434058	8437365	FBgn0027490	D12	2L	8437117	8437121	2L_8437117_8437121	216.160455376707	-0.699350674010274	0.25110842433522	-2.78505460683656	0.00535187091972648	0.0398967411913051	4
2L	8464488	8466694	FBgn0029173	fu2	2L	8464639	8464643	2L_8464639_8464643	25.8284863287752	3.27743318900323	0.850350344170374	3.85421516140008	0.000116101461326231	0.00272337755872737	4
2L	8542147	8672041	FBgn0011259	Sema-1a	2L	8557791	8557795	2L_8557791_8557795	18.9277987916241	2.84912748315844	0.767345051012851	3.71296782249101	0.000204842939436067	0.00409057286634268	4
2L	8542147	8672041	FBgn0011259	Sema-1a	2L	8604706	8604710	2L_8604706_8604710	57.113890397192	1.16230457933078	0.336551749805969	3.45356867109108	0.000553221432832014	0.00830520746795567	4
2L	8542147	8672041	FBgn0011259	Sema-1a	2L	8609459	8609463	2L_8609459_8609463	382.614839806215	-0.969608153303305	0.323796151068585	-2.99450178794104	0.00274893444725473	0.0253112047994038	4
2L	8542147	8672041	FBgn0011259	Sema-1a	2L	8614295	8614299	2L_8614295_8614299	30.6022933043371	1.71120181368143	0.580898987872198	2.94578205403572	0.00322139295547198	0.0282489307034739	4
2L	8684823	8685955	FBgn0032059	PrBP	2L	8685611	8685615	2L_8685611_8685615	64.5394017206274	1.50786219872886	0.496362669326804	3.03782353490424	0.00238293452302131	0.0229387444874985	4
2L	8687226	8709611	FBgn0004914	Hnf4	2L	8705566	8705570	2L_8705566_8705570	13.1760639613039	2.02375073797398	0.617735840786639	3.27607790313233	0.00105259522169289	0.013039044964369	4
2L	8898786	8933594	FBgn0085427	CG34398	2L	8933057	8933061	2L_8933057_8933061	24.0732053894072	3.05141821952509	0.767211281226637	3.9772853895558	6.97064861053487e-05	0.00189609214525266	4
2L	8933962	8936096	FBgn0032074	Tsp29Fa	2L	8934250	8934254	2L_8934250_8934254	109.748430925522	1.00476334771867	0.337620630172932	2.97601289116731	0.00292022586394862	0.0263884498244376	4
2L	8937390	8939743	FBgn0032075	Tsp29Fb	2L	8937662	8937666	2L_8937662_8937666	262.353166587289	0.833484893626364	0.288718716684626	2.88684053184123	0.00389131400983548	0.0322154259753382	4
2L	8937390	8939743	FBgn0032075	Tsp29Fb	2L	8937958	8937962	2L_8937958_8937962	293.557771130628	0.871453465395694	0.307421373477585	2.83471983596233	0.00458658891586259	0.0359434665325759	4
2L	8937390	8939743	FBgn0032075	Tsp29Fb	2L	8939651	8939655	2L_8939651_8939655	326.740095986977	-1.00529009985345	0.334794470451076	-3.00270819437071	0.00267588872877221	0.0248582056170796	4
2L	8939725	8942105	FBgn0032076	CG9510	2L	8940051	8940055	2L_8940051_8940055	372.018592335058	-0.919587335533994	0.335862149130126	-2.73799038657884	0.0061815882881326	0.0439799798506425	4
2L	8943455	8951216	FBgn0032078	C1GalTA	2L	8943500	8943504	2L_8943500_8943504	331.877364519428	-1.54125468183126	0.288484182891709	-5.34259683280386	9.16243972565326e-08	1.42491865451584e-05	4
2L	8943455	8951216	FBgn0032078	C1GalTA	2L	8943955	8943959	2L_8943955_8943959	247.728837139128	-1.74580136270432	0.351979106792535	-4.95995736398451	7.05086532946332e-07	6.76783184369645e-05	4
2L	8993818	8997379	FBgn0013746	alien	2L	8997001	8997005	2L_8997001_8997005	17.7190705174533	2.04165401473816	0.548542623667499	3.72196056723519	0.000197681899487403	0.00398383242562463	4
2L	9125737	9163721	FBgn0052982	CG32982	2L	9132544	9132548	2L_9132544_9132548	26.4826754793249	3.88752464529622	0.863952796608367	4.49969565531535	6.80508204791825e-06	0.000354995364821272	4
2L	9125737	9163721	FBgn0052982	CG32982	2L	9146914	9146918	2L_9146914_9146918	59.3615653510969	-2.23236698817885	0.584770242995581	-3.81751126176186	0.000134804635700664	0.00303532447540017	4
2L	9166778	9250211	FBgn0041092	tai	2L	9175820	9175824	2L_9175820_9175824	10.1901321689515	4.07082817705645	1.11854677057392	3.63939021965773	0.0002732844112615	0.00502943562357111	4
2L	9166778	9250211	FBgn0041092	tai	2L	9186332	9186336	2L_9186332_9186336	38.0837063362612	-2.10046019868017	0.500083280236425	-4.20022080659672	2.66654800618783e-05	0.000945194642242599	4
2L	9166778	9250211	FBgn0041092	tai	2L	9215204	9215208	2L_9215204_9215208	43.805042628801	1.96174440948606	0.622998722238055	3.14887388924122	0.0016390090883919	0.0177542736524895	4
2L	9166778	9250211	FBgn0041092	tai	2L	9224215	9224219	2L_9224215_9224219	12.1429969128501	2.72250286379888	0.782746972306254	3.47813911790347	0.00050490780506082	0.00779020548178659	4
2L	9256563	9302494	FBgn0267252	Ggamma30A	2L	9262135	9262139	2L_9262135_9262139	59.8345275080688	1.54113383988161	0.431624062186604	3.57054662817971	0.000356237029808068	0.00608338766558676	4
2L	9256563	9302494	FBgn0267252	Ggamma30A	2L	9262794	9262798	2L_9262794_9262798	117.049779375705	1.57820559797581	0.372566449006328	4.2360378992393	2.27498395338407e-05	0.000842164475984693	4
2L	9256563	9302494	FBgn0267252	Ggamma30A	2L	9272497	9272501	2L_9272497_9272501	30.0753934481563	1.88994665458619	0.433096697505034	4.36379835143911	1.27823409428758e-05	0.000557664407566634	4
2L	9256563	9302494	FBgn0267252	Ggamma30A	2L	9279943	9279947	2L_9279943_9279947	10.234930199496	4.23721454667061	1.3611963366139	3.11286067461147	0.00185283463910062	0.0193039710764349	4
2L	9256563	9302494	FBgn0267252	Ggamma30A	2L	9291470	9291474	2L_9291470_9291474	18.2732167190741	3.18966261840583	0.976670673406532	3.26585276414679	0.00109134977939376	0.0133863949352975	4
2L	9256563	9302494	FBgn0267252	Ggamma30A	2L	9291696	9291700	2L_9291696_9291700	120.836987488052	1.89882653774148	0.325483725359095	5.83386015889602	5.41595178144563e-09	1.54500351129066e-06	4
2L	9256563	9302494	FBgn0267252	Ggamma30A	2L	9291956	9291960	2L_9291956_9291960	248.128401144476	1.59158307319316	0.293075641690579	5.43062215615145	5.61579231550675e-08	9.91331503872818e-06	4
2L	9256563	9302494	FBgn0267252	Ggamma30A	2L	9292338	9292342	2L_9292338_9292342	111.691467345978	1.5761051056172	0.330953104445608	4.76232156292172	1.91378399474914e-06	0.000140763334525664	4
2L	9261820	9262804	FBgn0266800	CR45262	2L	9262135	9262139	2L_9262135_9262139	59.8345275080688	1.54113383988161	0.431624062186604	3.57054662817971	0.000356237029808068	0.00608338766558676	4
2L	9261820	9262804	FBgn0266800	CR45262	2L	9262794	9262798	2L_9262794_9262798	117.049779375705	1.57820559797581	0.372566449006328	4.2360378992393	2.27498395338407e-05	0.000842164475984693	4
2L	9261820	9262804	FBtr0345456	CR45262-RA	2L	9262135	9262139	2L_9262135_9262139	59.8345275080688	1.54113383988161	0.431624062186604	3.57054662817971	0.000356237029808068	0.00608338766558676	4
2L	9261820	9262804	FBtr0345456	CR45262-RA	2L	9262794	9262798	2L_9262794_9262798	117.049779375705	1.57820559797581	0.372566449006328	4.2360378992393	2.27498395338407e-05	0.000842164475984693	4
2L	9370309	9415156	FBgn0085395	Shawl	2L	9384679	9384683	2L_9384679_9384683	31.1350099558742	1.82657283079391	0.466798105168763	3.91298253049579	9.11631320059156e-05	0.00229309355230282	4
2L	9437469	9464184	FBgn0002973	numb	2L	9442570	9442574	2L_9442570_9442574	72.0407517790387	-1.2532667576486	0.455680770450344	-2.75031741280197	0.00595375616267336	0.0429109839759883	4
2L	9491176	9494876	FBgn0004868	Gdi	2L	9492113	9492117	2L_9492113_9492117	4.8866673341185	4.86652551146053	1.46132399718089	3.33021665342443	0.000867784341432614	0.0113868767144261	4
2L	9491176	9494876	FBgn0004868	Gdi	2L	9493168	9493172	2L_9493168_9493172	519.034899347017	0.73504922283228	0.235019219343589	3.1276132432287	0.00176231914743656	0.0186639579219552	4
2L	9495474	9520696	FBgn0032120	CG33298	2L	9509106	9509110	2L_9509106_9509110	441.056638801589	-0.861831456948046	0.305070075719045	-2.82502783964217	0.00472765081712354	0.0366779643113752	4
2L	9495474	9520696	FBgn0032120	CG33298	2L	9509386	9509390	2L_9509386_9509390	369.55446876033	-0.977269084879285	0.339833593991823	-2.87572830396162	0.00403096517815387	0.0329757572525069	4
2L	9495474	9520696	FBgn0032120	CG33298	2L	9512496	9512500	2L_9512496_9512500	48.2537852088448	2.14546269642176	0.538691472887404	3.98273001226844	6.81281359904837e-05	0.00186372238161546	4
2L	9495474	9520696	FBgn0032120	CG33298	2L	9513268	9513272	2L_9513268_9513272	95.2318494911347	1.21420885832915	0.390884777126305	3.10630889045037	0.00189438715522673	0.0195977422412045	4
2L	9495474	9520696	FBgn0032120	CG33298	2L	9513855	9513859	2L_9513855_9513859	66.5614243418095	1.76880467385225	0.507244389508363	3.48708573310516	0.000488314792801494	0.00760652405997428	4
2L	9521210	9540060	FBgn0032123	Oatp30B	2L	9536666	9536670	2L_9536666_9536670	171.033756779305	-0.960781937766457	0.344760455275257	-2.78681015489253	0.00532296529307474	0.0397487491770979	4
2L	9521210	9540060	FBgn0032123	Oatp30B	2L	9539049	9539053	2L_9539049_9539053	118.809149771201	-4.06156087751726	1.32580356431468	-3.06347108036078	0.00218785350519114	0.0216302759785787	4
2L	9521210	9540060	FBgn0032123	Oatp30B	2L	9539570	9539574	2L_9539570_9539574	188.058697161682	-2.79386222276442	0.621872549294187	-4.4926604751012	7.03388783265401e-06	0.000363577221768947	4
2L	9521210	9540060	FBgn0032123	Oatp30B	2L	9539893	9539897	2L_9539893_9539897	89.2085344533732	-1.01721046477859	0.338663538742918	-3.00360194827694	0.0026680414314084	0.0248143256646545	4
2L	9545811	9547424	FBgn0032127	CG13114	2L	9546345	9546349	2L_9546345_9546349	234.26665706638	-0.976895370624084	0.325306844558926	-3.00299666903298	0.00267335357430703	0.024843587006097	4
2L	9545811	9547424	FBgn0032127	CG13114	2L	9546378	9546382	2L_9546378_9546382	17.1520646651168	2.37480641120746	0.740638834262625	3.20642977568386	0.00134393102870864	0.0154794340021323	4
2L	9545811	9547424	FBgn0032127	CG13114	2L	9546932	9546936	2L_9546932_9546936	79.3687536137549	1.45002171951838	0.415307876779984	3.49143804052276	0.00048042788113616	0.00752118581487004	4
2L	9545811	9547424	FBgn0032127	CG13114	2L	9547170	9547174	2L_9547170_9547174	59.6578748490781	1.54099079934971	0.428711662006168	3.59446904742129	0.000325053784154242	0.00569580379854554	4
2L	9547720	9566750	FBgn0032129	jp	2L	9552376	9552380	2L_9552376_9552380	385.021766466225	-1.09673386545089	0.270906519403973	-4.04838491101592	5.15722828678653e-05	0.00152138564670747	4
2L	9547720	9566750	FBgn0032129	jp	2L	9552673	9552677	2L_9552673_9552677	380.798190839467	-1.08352884529788	0.266360545753547	-4.06790293296826	4.7438133311071e-05	0.00143432642319703	4
2L	9547720	9566750	FBgn0032129	jp	2L	9553902	9553906	2L_9553902_9553906	31.2810294058223	3.47299252734923	0.904261813741492	3.8406935630504	0.000122687188939476	0.00283508445854462	4
2L	9547720	9566750	FBgn0032129	jp	2L	9555189	9555193	2L_9555189_9555193	74.5511280669211	1.50315155086674	0.415923506971607	3.61400960914996	0.000301497879731989	0.00538952902633192	4
2L	9547720	9566750	FBgn0032129	jp	2L	9560755	9560759	2L_9560755_9560759	29.0904127570451	2.06885528655596	0.599861181620295	3.44889009315079	0.000562895762566779	0.00840899468811542	4
2L	9613166	9616404	FBgn0040070	Trx-2	2L	9616100	9616104	2L_9616100_9616104	136.751316019872	1.32820226392357	0.406321569682377	3.26884507992483	0.00107987409217754	0.0132788659719532	4
2L	9616469	9623109	FBgn0032135	GlcAT-S	2L	9617591	9617595	2L_9617591_9617595	7.47848548436863	6.06820645986489	1.34361465663542	4.51632946239249	6.29207451584515e-06	0.000335062422079793	4
2L	9616469	9623109	FBgn0032135	GlcAT-S	2L	9617619	9617623	2L_9617619_9617623	36.0948985863366	2.81604202592552	0.554313411462045	5.08023433619978	3.76969569005772e-07	4.20130487341963e-05	4
2L	9616469	9623109	FBgn0032135	GlcAT-S	2L	9621368	9621372	2L_9621368_9621372	55.1160669337731	1.39212257035217	0.506947811943975	2.74608655477543	0.00603108497015349	0.0432781023653359	4
2L	9616469	9623109	FBgn0032135	GlcAT-S	2L	9621639	9621643	2L_9621639_9621643	138.638680599699	1.00207654236213	0.364078467701118	2.75236420513823	0.00591666789058995	0.0427232271348664	4
2L	9663744	9668501	FBgn0267927	CR46208	2L	9664288	9664292	2L_9664288_9664292	15.0837491583523	3.94455122946646	0.856828985137865	4.60366222185139	4.15125560622715e-06	0.000247044213119123	4
2L	9663744	9668501	FBtr0347488	CR46208-RA	2L	9664288	9664292	2L_9664288_9664292	15.0837491583523	3.94455122946646	0.856828985137865	4.60366222185139	4.15125560622715e-06	0.000247044213119123	4
2L	9682315	9699297	FBgn0000273	Pka-C1	2L	9684809	9684813	2L_9684809_9684813	60.3979223372916	-0.89354203289015	0.327798952231349	-2.72588434712116	0.00641294644296637	0.0450568326198711	4
2L	9682315	9699297	FBgn0000273	Pka-C1	2L	9687902	9687906	2L_9687902_9687906	140.021263294558	2.29038479609897	0.415022131606848	5.51870520068713	3.41506534090617e-08	6.65016857416052e-06	4
2L	9682315	9699297	FBgn0000273	Pka-C1	2L	9687953	9687957	2L_9687953_9687957	355.430199650972	-1.44548563877372	0.367567882033637	-3.93256785869402	8.40432440836833e-05	0.00216514269364592	4
2L	9682315	9699297	FBgn0000273	Pka-C1	2L	9688402	9688406	2L_9688402_9688406	348.404507096214	-1.5785666032365	0.359031432921664	-4.39673649293241	1.09890618575248e-05	0.000501790028254478	4
2L	9700810	9708883	FBgn0011207	pelo	2L	9707606	9707610	2L_9707606_9707610	12.0894192724692	2.34592838933322	0.656370384877474	3.57409237738711	0.00035144484583295	0.00602074390980542	4
2L	9708921	9711271	FBgn0032138	CG4364	2L	9710856	9710860	2L_9710856_9710860	8.7630640918401	2.85505837397931	0.886439562330977	3.22081560357218	0.0012782636353753	0.0149506742804055	4
2L	9711512	9746495	FBgn0028704	Nckx30C	2L	9712078	9712082	2L_9712078_9712082	64.0796269866975	3.20864961172912	0.799422489198824	4.01370946537269	5.97719113572298e-05	0.00169323857989665	4
2L	9711512	9746495	FBgn0028704	Nckx30C	2L	9719035	9719039	2L_9719035_9719039	23.1037291975016	2.5770298187528	0.809167290750705	3.18479237632302	0.00144857897360759	0.0163299899111371	4
2L	9711512	9746495	FBgn0028704	Nckx30C	2L	9742205	9742209	2L_9742205_9742209	188.73366198633	1.42948621851531	0.438321602994165	3.26127256505388	0.00110913369082511	0.0135453900132861	4
2L	9711512	9746495	FBgn0028704	Nckx30C	2L	9742443	9742447	2L_9742443_9742447	39.7668804074237	1.99030153311399	0.638957782833397	3.11491867942854	0.00183995628431156	0.019214985692539	4
2L	9711512	9746495	FBgn0028704	Nckx30C	2L	9742693	9742697	2L_9742693_9742697	457.131081480596	-1.31166050058537	0.354508474273763	-3.69994117424809	0.00021564944843154	0.00423984815544765	4
2L	9711512	9746495	FBgn0028704	Nckx30C	2L	9743163	9743167	2L_9743163_9743167	423.398729462381	-1.40085647559185	0.340828626656714	-4.11014910728964	3.95403710268418e-05	0.00126370104217112	4
2L	9711512	9746495	FBgn0028704	Nckx30C	2L	9743450	9743454	2L_9743450_9743454	13.3575428561481	-2.97545591275088	0.810512198830598	-3.67108097452925	0.000241526799014571	0.00461019058360299	4
2L	9762424	9763262	FBgn0011291	Taf11	2L	9763053	9763057	2L_9763053_9763057	155.771699996353	-1.11879550073575	0.295754437923555	-3.78285279027641	0.000155041117561871	0.00334860323347628	4
2L	9763369	9765338	FBgn0025117	und	2L	9764415	9764419	2L_9764415_9764419	28.1250441250148	2.11643921250599	0.583402782510689	3.62774960276644	0.00028590233233254	0.00519725954593654	4
2L	9765357	9770996	FBgn0265001	ppk18	2L	9765497	9765501	2L_9765497_9765501	48.6350013744305	-3.2161276006199	0.509661749475329	-6.31031778219719	2.78463096580573e-10	1.32812483865176e-07	4
2L	9793317	9886250	FBgn0032151	nAChRalpha6	2L	9822047	9822051	2L_9822047_9822051	20.0106785358997	6.41755348598466	1.40915442620379	4.55418750893988	5.25884335131307e-06	0.000295549818850594	4
2L	9793317	9886250	FBgn0032151	nAChRalpha6	2L	9845794	9845798	2L_9845794_9845798	16.7839636377332	4.41176102959215	1.29136474627658	3.41635548152656	0.0006346534019796	0.00913537650590056	4
2L	9793317	9886250	FBgn0032151	nAChRalpha6	2L	9860822	9860826	2L_9860822_9860826	87.290941317336	-1.57567402603881	0.350001690382039	-4.50190404600306	6.73473874901443e-06	0.000352683525041022	4
2L	9793317	9886250	FBgn0032151	nAChRalpha6	2L	9861198	9861202	2L_9861198_9861202	101.294097476395	-1.33428096898702	0.365191506271821	-3.65364732221862	0.000258541332940657	0.00483552266819902	4
2L	9888005	9890119	FBgn0029174	FKBP59	2L	9888884	9888888	2L_9888884_9888888	389.135792165123	-1.52783523568509	0.335601460393315	-4.55252856735044	5.30049606656625e-06	0.000297382873081003	4
2L	9888005	9890119	FBgn0029174	FKBP59	2L	9889983	9889987	2L_9889983_9889987	34.0379304436325	1.99687323755494	0.514999049056303	3.87743092189016	0.000105565286700588	0.00254193089119554	4
2L	9896265	9897552	FBgn0004867	RpS2	2L	9896418	9896422	2L_9896418_9896422	90.2285145903518	1.28672196858682	0.406630770780822	3.1643497271887	0.00155429903479931	0.0171227897463118	4
2L	9912911	9915044	FBgn0024285	Srp54	2L	9913073	9913077	2L_9913073_9913077	292.279669432115	-0.77478394719658	0.265797178158903	-2.91494421635051	0.00355752124476417	0.0303036510527785	4
2L	9922737	9924865	FBgn0032163	TbCMF46	2L	9924773	9924777	2L_9924773_9924777	16.942837023767	2.38057700791325	0.786873420163491	3.02536208100488	0.0024833563552581	0.0236162842691292	4
2L	9925161	9930378	FBgn0259712	CG42366	2L	9925602	9925606	2L_9925602_9925606	176.187108603405	1.85659839369704	0.289714039538486	6.40838254388566	1.47071516434621e-10	7.9531166560981e-08	4
2L	9925161	9930378	FBgn0259712	CG42366	2L	9925843	9925847	2L_9925843_9925847	144.065117179966	1.40721963352612	0.341902636006792	4.11584903223198	3.85756749699683e-05	0.00124085323119377	4
2L	9925161	9930378	FBgn0259712	CG42366	2L	9928418	9928422	2L_9928418_9928422	146.053765139205	-1.30045385889936	0.305075444172514	-4.26272872412499	2.01945621644511e-05	0.000771883276518323	4
2L	9925161	9930378	FBgn0259712	CG42366	2L	9930308	9930312	2L_9930308_9930312	387.286084297769	-1.07237692116878	0.304833260163371	-3.5179131063128	0.000434954762661764	0.00701672190863724	4
2L	9930580	9931131	FBgn0259713	CG42367	2L	9930782	9930786	2L_9930782_9930786	368.194212029477	-1.09286721978949	0.308424680800748	-3.54338445597847	0.000395026368179859	0.00654963612581844	4
2L	9964147	9967229	FBgn0015664	Dref	2L	9964477	9964481	2L_9964477_9964481	209.073207182853	0.973876012630245	0.277358415221781	3.51125460480986	0.000445997020323682	0.00713367982024179	4
2L	10221351	10222546	FBgn0250843	Prosalpha6	2L	10221695	10221699	2L_10221695_10221699	22.4839071223763	2.87046654726369	0.811932647961111	3.53535056691202	0.000407234502331465	0.00669414254329482	4
2L	10234585	10238317	FBgn0051720	mthl15	2L	10237670	10237674	2L_10237670_10237674	22.0529307538127	1.41634430676675	0.512760575928564	2.7621942350031	0.00574143110267165	0.041843478673734	4
2L	10250737	10251714	FBgn0051717	CG31717	2L	10251545	10251549	2L_10251545_10251549	30.8904710286295	3.59355940566918	0.807156747961668	4.45212087335462	8.5026277762648e-06	0.000418797594677575	4
2L	10261795	10263554	FBgn0011305	Rsf1	2L	10262700	10262704	2L_10262700_10262704	60.6843347570067	2.2544343791557	0.479147504302439	4.70509469195251	2.53748149601554e-06	0.000173427163837088	4
2L	10261795	10263554	FBgn0011305	Rsf1	2L	10262999	10263003	2L_10262999_10263003	61.1746450918549	2.27084852042685	0.473305839008557	4.79784598724503	1.60381019472326e-06	0.000123236604175323	4
2L	10281943	10292365	FBgn0032208	CG5604	2L	10290864	10290868	2L_10290864_10290868	28.7547245846521	2.88472824705985	0.905660572331155	3.18522008707369	0.00144643957766362	0.0163162520687522	4
2L	10306922	10308045	FBgn0032214	CG4968	2L	10307631	10307635	2L_10307631_10307635	25.1796674857533	1.60876995528198	0.567610311391909	2.83428599339027	0.00459282085191279	0.0359739818157727	4
2L	10308131	10310956	FBgn0027491	Cdk5alpha	2L	10309890	10309894	2L_10309890_10309894	22.9689224663197	3.3892077637871	0.950878671370153	3.56429044612335	0.000364841790718816	0.00617811996182966	4
2L	10311050	10312099	FBgn0267365	l(2)SH0834	2L	10311885	10311889	2L_10311885_10311889	15.503501745691	3.26203782173236	0.86495691308448	3.77132984589922	0.000162379864554249	0.00346231024415995	4
2L	10311050	10312099	FBgn0267365	l(2)SH0834	2L	10311927	10311931	2L_10311927_10311931	62.8823686438747	1.74943594498348	0.480616122642578	3.63998597334715	0.000272652893102699	0.00502118125929302	4
2L	10312265	10314396	FBgn0032216	Usp14	2L	10312721	10312725	2L_10312721_10312725	85.4026240422827	1.19948717576244	0.430310028197787	2.78749528749331	0.00531172268299047	0.0396986557442112	4
2L	10312265	10314396	FBgn0032216	Usp14	2L	10313178	10313182	2L_10313178_10313182	29.5527427898167	2.19722877158509	0.605029838237179	3.63160398499842	0.000281665120816654	0.00514152672124004	4
2L	10342594	10344223	FBgn0032224	Sps2	2L	10343370	10343374	2L_10343370_10343374	73.6033388420136	-1.97378330383215	0.409144113518233	-4.8241762220641	1.40583083362948e-06	0.000112371834080461	4
2L	10342594	10344223	FBgn0032224	Sps2	2L	10343853	10343857	2L_10343853_10343857	141.543095940201	-1.00988598293006	0.29200528648279	-3.45845102701447	0.000543291034091996	0.00820262197348085	4
2L	10368025	10373900	FBgn0041723	rho-5	2L	10368354	10368358	2L_10368354_10368358	123.817209802847	1.01767633917345	0.351874919263155	2.89215367012947	0.00382610755283797	0.0318369186388684	4
2L	10368025	10373900	FBgn0041723	rho-5	2L	10372147	10372151	2L_10372147_10372151	44.3967821995057	2.04669364053173	0.550464541974302	3.7181207588613	0.00020071032547645	0.00402777407574341	4
2L	10368025	10373900	FBgn0041723	rho-5	2L	10372920	10372924	2L_10372920_10372924	44.2169144269153	2.81229721579806	0.845863165445155	3.32476614502775	0.000884927270274549	0.0115440939772392	4
2L	10373369	10375757	FBgn0053303	CG33303	2L	10374247	10374251	2L_10374247_10374251	26.9483008464787	3.86226478956696	0.888993564748739	4.34453627418391	1.39570180400416e-05	0.000595411558854117	4
2L	10388105	10393228	FBgn0267821	da	2L	10391447	10391451	2L_10391447_10391451	270.648889308328	-0.684319218039011	0.237923990391024	-2.8762094016427	0.00402482606296948	0.0329435042083305	4
2L	10393774	10396332	FBgn0262782	Mdh1	2L	10394847	10394851	2L_10394847_10394851	70.1924253289395	1.61570003077137	0.494876995940853	3.26485175917225	0.00109521379170809	0.0134195000447118	4
2L	10405565	10408197	FBgn0051718	Ir31a	2L	10406497	10406501	2L_10406497_10406501	63.0533095782519	-1.05709937025417	0.318963056850101	-3.31417494142892	0.00091913980935464	0.011856126396875	4
2L	10408352	10410456	FBgn0003942	RpS27A	2L	10408737	10408741	2L_10408737_10408741	23.5552371569116	1.75974351522041	0.499107299298873	3.52578196650787	0.000422234432236988	0.00686509207278147	4
2L	10408352	10409610	FBgn0025366	Ip259	2L	10408737	10408741	2L_10408737_10408741	23.5552371569116	1.75974351522041	0.499107299298873	3.52578196650787	0.000422234432236988	0.00686509207278147	4
2L	10410537	10413463	FBgn0032242	CG5355	2L	10412841	10412845	2L_10412841_10412845	22.0839288096561	2.80314539796096	0.77101944901659	3.63563513415425	0.000277296584025017	0.00508393990254732	4
2L	10410537	10413463	FBgn0032242	CG5355	2L	10413093	10413097	2L_10413093_10413097	36.1985121046301	2.03719559330095	0.556266689339102	3.66226422028134	0.000249995812819685	0.00472134178110216	4
2L	10414017	10418991	FBgn0032243	Klp31E	2L	10415071	10415075	2L_10415071_10415075	11.9992594722604	4.93875467628425	1.41151426324558	3.49890525720107	0.000467172549129407	0.00737359467001576	4
2L	10419190	10420612	FBgn0032244	RfC3	2L	10419316	10419320	2L_10419316_10419320	39.0062946674122	-1.88547858699558	0.442553581600965	-4.26045266693977	2.04013286200933e-05	0.000777850458274812	4
2L	10426887	10428632	FBgn0267330	KdelR	2L	10428402	10428406	2L_10428402_10428406	95.3656499247927	1.36094113962774	0.497816827478503	2.73381907662915	0.00626044334159494	0.0443547067762528	4
2L	10431338	10433116	FBgn0004915	TfIIB	2L	10431642	10431646	2L_10431642_10431646	100.203994539644	1.94295499975914	0.59531482330451	3.26374369274741	0.00109950582737658	0.0134520558409599	4
2L	10485538	10488622	FBgn0032258	CG7456	2L	10488273	10488277	2L_10488273_10488277	78.2298248599525	-1.35898097192061	0.369340289534122	-3.67948206688959	0.000233708122315467	0.0045007862652838	4
2L	10485538	10488622	FBgn0032258	CG7456	2L	10488523	10488527	2L_10488523_10488527	76.0028133912553	-1.36408732883266	0.363642612562032	-3.75117569204013	0.000176007307694722	0.00366733895119413	4
2L	10488694	10490461	FBgn0032259	CG6144	2L	10488704	10488708	2L_10488704_10488708	26.2400046442525	1.46235784275365	0.468359595337306	3.12229717787778	0.00179445701943503	0.0188996478840633	4
2L	10491814	10506779	FBgn0086347	Myo31DF	2L	10491928	10491932	2L_10491928_10491932	45.3936288429519	1.33362633219122	0.415553639539776	3.20927602431349	0.00133069677025163	0.0153775039393998	4
2L	10491814	10506779	FBgn0086347	Myo31DF	2L	10492599	10492603	2L_10492599_10492603	45.0925623171816	1.13171586210333	0.399872150937728	2.83019424946044	0.00465197507829186	0.0362953630998368	4
2L	10629352	10638471	FBgn0032271	CG7329	2L	10631925	10631929	2L_10631925_10631929	36.5071503596095	1.35662508917353	0.428371641112843	3.16693487376809	0.00154054815150995	0.0170276324474974	4
2L	10733293	10736071	FBgn0027868	Nup107	2L	10733369	10733373	2L_10733369_10733373	76.4580448670899	1.41621706781363	0.42665064987651	3.31938336018835	0.000902164845032706	0.0117026919697508	4
2L	10737345	10740762	FBgn0032295	CG12299	2L	10738688	10738692	2L_10738688_10738692	59.0751000921112	1.21181179264002	0.406563175287893	2.98062359381644	0.00287662131909084	0.0261080981322859	4
2L	10744075	10756325	FBgn0032297	CG17124	2L	10744857	10744861	2L_10744857_10744861	289.326984503093	-0.952614829625956	0.287134654887642	-3.31765885242491	0.000907752812702708	0.0117529240778787	4
2L	10744075	10756325	FBgn0032297	CG17124	2L	10747770	10747774	2L_10747770_10747774	27.2559263385235	3.57594625932807	0.865803021439239	4.13020764628854	3.6243572837114e-05	0.00118871295568509	4
2L	10744075	10756325	FBgn0032297	CG17124	2L	10752297	10752301	2L_10752297_10752301	215.601170262498	1.02138961591866	0.329800992702321	3.0969876941534	0.00195497989297923	0.019998001968199	4
2L	10744075	10756325	FBgn0032297	CG17124	2L	10754958	10754962	2L_10754958_10754962	323.464035902954	-1.120892275497	0.359085223579562	-3.1215215828803	0.00179919059216022	0.0189274061536935	4
2L	10744075	10756325	FBgn0032297	CG17124	2L	10755354	10755358	2L_10755354_10755358	353.680404583097	-1.00151498859462	0.348660222741441	-2.87246701307055	0.00407280596243849	0.0331954436153095	4
2L	10744075	10756325	FBgn0032297	CG17124	2L	10755480	10755484	2L_10755480_10755484	37.9742804131281	2.01112649330663	0.530007754648465	3.79452277003105	0.000147927706624695	0.00324671437350462	4
2L	10761116	10764971	FBgn0027550	CG6495	2L	10763077	10763081	2L_10763077_10763081	56.4438296691715	0.918775873318184	0.334071557283876	2.75023674804334	0.0059552221052365	0.0429134658701726	4
2L	10768234	10769952	FBgn0032298	CG6724	2L	10769453	10769457	2L_10769453_10769457	127.67594493094	-0.918331346899079	0.297058071056132	-3.09142028571764	0.00199201460027187	0.020283435086909	4
2L	10768234	10769952	FBgn0032298	CG6724	2L	10769868	10769872	2L_10769868_10769872	282.024445657096	-1.05854982902563	0.312017439238774	-3.3925982842759	0.000692330897080063	0.00971608281673748	4
2L	10772038	10801109	FBgn0051869	CG31869	2L	10780518	10780522	2L_10780518_10780522	113.747021783891	1.35209361846067	0.296160365033466	4.56541042657036	4.9851802855462e-06	0.000284472638508828	4
2L	10804274	10837511	FBgn0011676	Nos	2L	10837094	10837098	2L_10837094_10837098	30.7972717634913	3.31179424703492	0.869926000721774	3.80698386332532	0.000140671920156755	0.00312974351065471	4
2L	10847227	10850848	FBgn0004363	porin	2L	10848598	10848602	2L_10848598_10848602	12.6996935425343	3.55475594466616	1.24948133679453	2.84498522705883	0.00444134828428716	0.0351792951370835	4
2L	10847227	10850848	FBgn0004363	porin	2L	10848775	10848779	2L_10848775_10848779	125.533767388294	1.43735372153849	0.316535863579395	4.54088742199657	5.60179392083055e-06	0.000308280663728153	4
2L	10850141	10854604	FBgn0262599	CG43129	2L	10854317	10854321	2L_10854317_10854321	50.9369296173347	3.80000286411033	0.780941421218065	4.86592561345167	1.13922363041129e-06	9.61850230255414e-05	4
2L	10854435	10856644	FBgn0027453	Dnz1	2L	10855671	10855675	2L_10855671_10855675	41.9713219087566	2.49268456527345	0.720621227961935	3.45907734680988	0.000542029226774537	0.00818894968882102	4
2L	10854435	10856644	FBgn0027453	Dnz1	2L	10856454	10856458	2L_10856454_10856458	262.24689862003	-0.722042868649208	0.238039726898519	-3.03328725022874	0.00241905214979849	0.0231933810937895	4
2L	10964905	10970275	FBgn0053129	CG33129	2L	10969533	10969537	2L_10969533_10969537	12.7650925230249	3.00561550458105	1.0804782869981	2.78174539992986	0.00540674371926535	0.040169314143009	4
2L	10970443	10972093	FBgn0032321	YL-1	2L	10970566	10970570	2L_10970566_10970570	65.2896404719047	1.22589081939437	0.4319560092806	2.83799922458776	0.00453972929224385	0.0357074323319123	4
2L	10976772	10982395	FBgn0041781	SCAR	2L	10976879	10976883	2L_10976879_10976883	921.876620228037	-0.987439574513239	0.335001921192741	-2.94756391544729	0.00320288533327339	0.0281283932249955	4
2L	10987806	10989241	FBgn0026148	CG12253	2L	10987978	10987982	2L_10987978_10987982	188.695199749284	-0.976914649640141	0.288531702764891	-3.38581389940424	0.000709674933074696	0.00987764942497042	4
2L	10987806	10989241	FBgn0026148	CG12253	2L	10988421	10988425	2L_10988421_10988425	163.175706809553	-1.20897547443898	0.358462640661075	-3.37266799187049	0.000744436582859041	0.0102200761529741	4
2L	11100963	11106645	FBgn0032341	Reps	2L	11101848	11101852	2L_11101848_11101852	35.0641160514741	3.55401687584111	0.884397101732801	4.01857589636795	5.85509498707894e-05	0.00166772873899143	4
2L	11106943	11110851	FBgn0261983	l(2)gd1	2L	11107445	11107449	2L_11107445_11107449	61.2622640108779	1.09016076404064	0.38193994444625	2.85427271981515	0.00431354841691284	0.0344740158877365	4
2L	11106943	11110851	FBgn0261983	l(2)gd1	2L	11107688	11107692	2L_11107688_11107692	63.5531603757386	1.14759672408959	0.389784142878218	2.94418524985542	0.00323806118744772	0.0283540825417204	4
2L	11151506	11155721	FBgn0032350	CG6287	2L	11153015	11153019	2L_11153015_11153019	71.7459318250557	1.72296961488489	0.586800123989864	2.93621208388609	0.0033224708369022	0.0288606454303851	4
2L	11156118	11203544	FBgn0259822	Ca-beta	2L	11157452	11157456	2L_11157452_11157456	74.4214386732457	-0.971807748903575	0.287162989797735	-3.38416781907749	0.000713943509794248	0.00991715897768105	4
2L	11156118	11203544	FBgn0259822	Ca-beta	2L	11157855	11157859	2L_11157855_11157859	76.8726335323194	-0.814555537857891	0.27543449415778	-2.95734759129799	0.00310298105767568	0.027515352181859	4
2L	11156118	11203544	FBgn0259822	Ca-beta	2L	11164752	11164756	2L_11164752_11164756	99.0391111148863	-1.43084571442611	0.430265516465843	-3.32549474607896	0.000882617636536122	0.0115198353800725	4
2L	11156118	11203544	FBgn0259822	Ca-beta	2L	11165013	11165017	2L_11165013_11165017	84.1899366984539	-1.50281544831166	0.412912101835821	-3.63955292574398	0.000273111801609739	0.00502762292549378	4
2L	11156118	11203544	FBgn0259822	Ca-beta	2L	11165700	11165704	2L_11165700_11165704	219.07106748015	-0.822557311330142	0.253889292883216	-3.23982670552594	0.00119602364009204	0.0142891391906153	4
2L	11156118	11203544	FBgn0259822	Ca-beta	2L	11170347	11170351	2L_11170347_11170351	242.062297226681	-1.28047189966647	0.322663993464485	-3.9684375251105	7.23454178485612e-05	0.00194518337129848	4
2L	11156118	11203544	FBgn0259822	Ca-beta	2L	11170803	11170807	2L_11170803_11170807	246.112884090082	-1.11208832832184	0.323822505166989	-3.43425274827134	0.000594189873873215	0.00872576939406369	4
2L	11156118	11203544	FBgn0259822	Ca-beta	2L	11171431	11171435	2L_11171431_11171435	259.924499449674	-1.080654362445	0.283780544350589	-3.80806360393029	0.000140059252762633	0.00312069734228811	4
2L	11156118	11203544	FBgn0259822	Ca-beta	2L	11173859	11173863	2L_11173859_11173863	122.809272986513	-0.920660038206228	0.297198073091249	-3.09779948648441	0.0019496329236808	0.0199586338753345	4
2L	11156118	11203544	FBgn0259822	Ca-beta	2L	11175254	11175258	2L_11175254_11175258	99.2401241740577	1.10803249062136	0.244785588773163	4.52654298880374	5.99564072128432e-06	0.000323843322485202	4
2L	11156118	11203544	FBgn0259822	Ca-beta	2L	11175806	11175810	2L_11175806_11175810	26.7590299236907	1.78535582217145	0.475719246591755	3.75296108989169	0.000174757989029955	0.00364691538190729	4
2L	11156118	11203544	FBgn0259822	Ca-beta	2L	11176594	11176598	2L_11176594_11176598	84.1409685517501	1.30377341834107	0.469046533361807	2.77962488923328	0.00544217224138414	0.0403375627592889	4
2L	11156118	11203544	FBgn0259822	Ca-beta	2L	11202797	11202801	2L_11202797_11202801	316.481264950185	-1.21161413195168	0.356466474449605	-3.3989567569361	0.000676434104200508	0.00955586060270155	4
2L	11156118	11203544	FBgn0259822	Ca-beta	2L	11203329	11203333	2L_11203329_11203333	286.006782497116	-1.10741616828946	0.38613980883702	-2.8679150477253	0.0041318646104024	0.0335178929093584	4
2L	11171167	11171665	FBgn0014076	Vm32E	2L	11171431	11171435	2L_11171431_11171435	259.924499449674	-1.080654362445	0.283780544350589	-3.80806360393029	0.000140059252762633	0.00312069734228811	4
2L	11210678	11261080	FBgn0264442	ab	2L	11252057	11252061	2L_11252057_11252061	60.1119830283243	2.39225639427787	0.514677595226919	4.6480678709613	3.35058676956343e-06	0.000212042549931868	4
2L	11278021	11279982	FBgn0052831	CG33695	2L	11279966	11279970	2L_11279966_11279970	186.70742107004	0.727631222098227	0.267919269914582	2.71585997651535	0.00661038694122302	0.0459937901507682	4
2L	11280298	11281920	FBgn0032358	Ppt2	2L	11281799	11281803	2L_11281799_11281803	149.32930585275	-0.995568419017953	0.300643047416636	-3.31146330365086	0.000928094115154102	0.0119352363562811	4
2L	11282090	11284335	FBgn0020270	mre11	2L	11282310	11282314	2L_11282310_11282314	151.26562672071	-1.12603642378082	0.286851752910471	-3.9254995388934	8.65499358865924e-05	0.00221379936697089	4
2L	11358873	11373636	FBgn0000287	salr	2L	11366261	11366265	2L_11366261_11366265	4.02993915921719	-5.28250808177195	1.39444455475238	-3.78825250797442	0.000151710617819822	0.00330033014493545	4
2L	11581937	11626883	FBgn0015400	kek2	2L	11587033	11587037	2L_11587033_11587037	159.01201323708	-0.81673204229741	0.281968665954276	-2.89653476046112	0.00377308839931372	0.0315381452175727	4
2L	11581937	11626883	FBgn0015400	kek2	2L	11598189	11598193	2L_11598189_11598193	8.36951785256433	5.64596349899501	1.37128331428705	4.11728447372702	3.83362758487324e-05	0.00123533004926131	4
2L	11581937	11626883	FBgn0015400	kek2	2L	11601245	11601249	2L_11601245_11601249	205.266843532351	-1.15578132316071	0.2961521296318	-3.90266085406061	9.51409692988693e-05	0.00236370475732834	4
2L	11581937	11626883	FBgn0015400	kek2	2L	11611448	11611452	2L_11611448_11611452	57.6891914520234	1.8996064377481	0.515505138222549	3.68494181124537	0.000228754896174954	0.0044286774422608	4
2L	11581937	11626883	FBgn0015400	kek2	2L	11611700	11611704	2L_11611700_11611704	69.9307053628193	2.12206288490332	0.460786873125755	4.6053023830915	4.11866945507247e-06	0.000245676180136516	4
2L	11581937	11626883	FBgn0015400	kek2	2L	11622552	11622556	2L_11622552_11622556	48.003984874995	1.39980557485395	0.520481628904918	2.68944281049671	0.00715714094252831	0.0485044107544856	4
2L	11581937	11626883	FBgn0015400	kek2	2L	11622801	11622805	2L_11622801_11622805	57.3040777956707	1.42370839141547	0.507802947204589	2.80366311234085	0.00505256679400363	0.0383527245524246	4
2L	11581937	11626883	FBgn0015400	kek2	2L	11624574	11624578	2L_11624574_11624578	148.842174984532	1.35703851567148	0.271631348312089	4.99588329588646	5.8567072521715e-07	5.88136975960653e-05	4
2L	11610510	11611772	FBgn0032368	spag4	2L	11611448	11611452	2L_11611448_11611452	57.6891914520234	1.8996064377481	0.515505138222549	3.68494181124537	0.000228754896174954	0.0044286774422608	4
2L	11610510	11611772	FBgn0032368	spag4	2L	11611700	11611704	2L_11611700_11611704	69.9307053628193	2.12206288490332	0.460786873125755	4.6053023830915	4.11866945507247e-06	0.000245676180136516	4
2L	11792412	11794086	FBgn0032377	CG14937	2L	11793469	11793473	2L_11793469_11793473	141.055567744538	-1.08389429297305	0.305854328346161	-3.54382525444047	0.000394366536940956	0.00654195043237478	4
2L	11792412	11794086	FBgn0032377	CG14937	2L	11793893	11793897	2L_11793893_11793897	162.151244248095	-1.27555600040223	0.335676257881174	-3.79995894989321	0.000144720058624753	0.00319671886328026	4
2L	11794327	11809438	FBgn0020309	crol	2L	11805393	11805397	2L_11805393_11805397	28.6321783559613	2.39047895322067	0.545611935644841	4.38128053484652	1.1798384522153e-05	0.000526631786248847	4
2L	11794327	11809438	FBgn0020309	crol	2L	11808576	11808580	2L_11808576_11808580	137.697742639573	1.01093693402204	0.32037387903027	3.15549113143061	0.00160228137377949	0.017480164375454	4
2L	11794327	11809438	FBgn0020309	crol	2L	11809232	11809236	2L_11809232_11809236	74.6956250151148	1.17163317133583	0.348389072017864	3.36300207279678	0.000770997848780868	0.0104754756963877	4
2L	11814156	11928572	FBgn0264815	Pde1c	2L	11820952	11820956	2L_11820952_11820956	32.5830424128705	1.40439672012911	0.484099768161451	2.90104811548006	0.00371916766457926	0.0312487316439733	4
2L	11814156	11928572	FBgn0264815	Pde1c	2L	11822222	11822226	2L_11822222_11822226	37.0004608088941	1.2763444287262	0.454585388309542	2.80771107376003	0.00498949699794157	0.0380423136766998	4
2L	11814156	11928572	FBgn0264815	Pde1c	2L	11862483	11862487	2L_11862483_11862487	56.2231398055377	-1.59036756647971	0.397193391811184	-4.00401315648205	6.22768988612297e-05	0.00174467713523848	4
2L	11814156	11928572	FBgn0264815	Pde1c	2L	11862893	11862897	2L_11862893_11862897	48.2703455902275	-1.34909155183465	0.409106741227566	-3.2976517272401	0.000974969828247302	0.0123583085426443	4
2L	11814156	11928572	FBgn0264815	Pde1c	2L	11880044	11880048	2L_11880044_11880048	181.196179713072	-1.57724619253525	0.341683905523911	-4.61609741353437	3.91023457291198e-06	0.000236791641058433	4
2L	11814156	11928572	FBgn0264815	Pde1c	2L	11880524	11880528	2L_11880524_11880528	306.241503777282	-0.995356494659832	0.31823904580034	-3.12770072621544	0.00176179472939299	0.0186592618560685	4
2L	12001234	12002266	FBgn0032394	CG6746	2L	12001444	12001448	2L_12001444_12001448	346.67112651807	-1.02648130073223	0.315423024693541	-3.2543004802187	0.00113671976754901	0.0137814633951474	4
2L	12035984	12038511	FBgn0032397	Tom70	2L	12037400	12037404	2L_12037400_12037404	174.96201345421	-0.801031949616927	0.294633465488159	-2.71874054866696	0.00655309873868937	0.0457208535961268	4
2L	12035984	12038511	FBgn0032397	Tom70	2L	12037965	12037969	2L_12037965_12037969	231.596986142376	-0.925157088034498	0.260693487570915	-3.54883083829562	0.000386945574438	0.00645047428909359	4
2L	12038631	12040689	FBgn0032398	CG6766	2L	12038975	12038979	2L_12038975_12038979	150.341295526479	-1.03646323962524	0.307575988543749	-3.36977943087329	0.000752283740066843	0.0102897872024842	4
2L	12038631	12040689	FBgn0032398	CG6766	2L	12039431	12039435	2L_12039431_12039435	167.323735184003	-0.960537329455011	0.273648104644033	-3.51011870045472	0.000447906695706618	0.00715749679960814	4
2L	12040782	12041515	FBgn0267739	CR46070	2L	12041176	12041180	2L_12041176_12041180	81.040052125	0.973910228039368	0.287840249432315	3.38350953336143	0.000715657228684552	0.00993031521160977	4
2L	12040782	12041515	FBtr0347299	CR46070-RA	2L	12041176	12041180	2L_12041176_12041180	81.040052125	0.973910228039368	0.287840249432315	3.38350953336143	0.000715657228684552	0.00993031521160977	4
2L	12041054	12045200	FBgn0032399	CG6785	2L	12041176	12041180	2L_12041176_12041180	81.040052125	0.973910228039368	0.287840249432315	3.38350953336143	0.000715657228684552	0.00993031521160977	4
2L	12051755	12056042	FBgn0028425	JhI-21	2L	12055126	12055130	2L_12055126_12055130	188.001477426521	-0.868280513875445	0.28417121265631	-3.05548371968833	0.00224697801440176	0.0220238836431807	4
2L	12056326	12058251	FBgn0032404	RpL7-like	2L	12056489	12056493	2L_12056489_12056493	24.0187776425794	5.48094326195203	1.22288897149311	4.48196311334786	7.39595292953914e-06	0.00037682449800621	4
2L	12056348	12058251	FBgn0085193	CG34164	2L	12056489	12056493	2L_12056489_12056493	24.0187776425794	5.48094326195203	1.22288897149311	4.48196311334786	7.39595292953914e-06	0.00037682449800621	4
2L	12097838	12100839	FBgn0032409	Ced-12	2L	12100793	12100797	2L_12100793_12100797	271.516380156804	-1.35075910594798	0.317357586020199	-4.25626852941215	2.07867028190588e-05	0.000788238614257663	4
2L	12100765	12103285	FBgn0029137	Patsas	2L	12100793	12100797	2L_12100793_12100797	271.516380156804	-1.35075910594798	0.317357586020199	-4.25626852941215	2.07867028190588e-05	0.000788238614257663	4
2L	12100765	12103285	FBgn0029137	Patsas	2L	12101231	12101235	2L_12101231_12101235	278.875922639783	-1.0786759321117	0.283695924453666	-3.80222569001997	0.000143402002359695	0.0031746055809719	4
2L	12103751	12107170	FBgn0027081	Aats-thr	2L	12106999	12107003	2L_12106999_12107003	82.9479485049209	1.4603376351154	0.391771798448043	3.72752107451418	0.000193372395723756	0.00392756350849045	4
2L	12107221	12109116	FBgn0015797	Rab6	2L	12107714	12107718	2L_12107714_12107718	51.9450360203988	1.85615674981841	0.386645659873743	4.80066619763566	1.58138671806008e-06	0.000122096854296119	4
2L	12175004	12313438	FBgn0000114	aret	2L	12268349	12268353	2L_12268349_12268353	14.7571598785446	3.17991838012871	0.836311563390606	3.80231306050172	0.000143351425446171	0.00317379091536115	4
2L	12175004	12313438	FBgn0000114	aret	2L	12270805	12270809	2L_12270805_12270809	85.6158395558138	0.767683050259625	0.256159068111792	2.99689976200489	0.00272740377551336	0.0251844275352698	4
2L	12175004	12313438	FBgn0000114	aret	2L	12280971	12280975	2L_12280971_12280975	21.5409509918624	1.90465123969325	0.6557563066126	2.904510746579	0.00367827575813787	0.0310123219741313	4
2L	12175004	12313438	FBgn0000114	aret	2L	12288385	12288389	2L_12288385_12288389	262.139778122436	-0.766138828614114	0.242186813827496	-3.16342090019739	0.0015592671787635	0.0171604310578555	4
2L	12175004	12313438	FBgn0000114	aret	2L	12288951	12288955	2L_12288951_12288955	173.714495460866	-1.43498795307722	0.301442510688921	-4.76040340095921	1.93206392228076e-06	0.000141655581642307	4
2L	12175004	12313438	FBgn0000114	aret	2L	12289239	12289243	2L_12289239_12289243	38.766992414346	1.82807689762654	0.606070667397832	3.01627680724989	0.00255899532689898	0.0241136138371339	4
2L	12175004	12313438	FBgn0000114	aret	2L	12307152	12307156	2L_12307152_12307156	57.2690585372738	-1.20546469680564	0.374066610015312	-3.22259368927983	0.00127035613211928	0.0148869091836295	4
2L	12344219	12397528	FBgn0262475	bru-2	2L	12345032	12345036	2L_12345032_12345036	58.489910123955	0.982207077373698	0.305377407946636	3.21637112574266	0.00129822826910006	0.0151158783643925	4
2L	12344219	12397528	FBgn0262475	bru-2	2L	12368802	12368806	2L_12368802_12368806	25.2461799397421	1.8825929173177	0.555020848717795	3.39193189168812	0.000694016893264057	0.00973322145584243	4
2L	12344219	12397528	FBgn0262475	bru-2	2L	12389094	12389098	2L_12389094_12389098	58.0751459065653	3.525039154248	1.08599279683978	3.2459139365434	0.00117074226504423	0.0140710185542432	4
2L	12344219	12397528	FBgn0262475	bru-2	2L	12389591	12389595	2L_12389591_12389595	121.081615805617	2.01384828458736	0.700013415233699	2.87687098670107	0.00401639767443721	0.0329009838087406	4
2L	12344219	12397528	FBgn0262475	bru-2	2L	12391312	12391316	2L_12391312_12391316	86.0860814169523	1.43564719756916	0.450394466921816	3.18753293614146	0.00143492114656329	0.016234016543031	4
2L	12344219	12397528	FBgn0262475	bru-2	2L	12396348	12396352	2L_12396348_12396352	52.5669825373205	4.13904936026421	0.940775693459006	4.39961341374151	1.08443890590908e-05	0.000497051040586255	4
2L	12426631	12427709	FBgn0032429	CG5446	2L	12427557	12427561	2L_12427557_12427561	145.249153605801	-0.827022697777058	0.225037658257125	-3.67504134277878	0.000237810902524568	0.00456149428567649	4
2L	12431075	12434665	FBgn0265298	SC35	2L	12431155	12431159	2L_12431155_12431159	268.997324612771	-0.87325599773148	0.232319469539882	-3.75885843515827	0.000170690376838049	0.00359098258910265	4
2L	12431075	12434665	FBgn0265298	SC35	2L	12434563	12434567	2L_12434563_12434567	478.366973333715	-0.824672853010963	0.269422535012649	-3.06089040759803	0.0022067985218196	0.0217573729295427	4
2L	12434452	12441279	FBgn0020443	Elf	2L	12434563	12434567	2L_12434563_12434567	478.366973333715	-0.824672853010963	0.269422535012649	-3.06089040759803	0.0022067985218196	0.0217573729295427	4
2L	12434452	12441279	FBgn0020443	Elf	2L	12435019	12435023	2L_12435019_12435023	182.471151418504	-1.00823917963256	0.257971595915804	-3.90833407861547	9.29347386488646e-05	0.00232453897975943	4
2L	12453664	12454951	FBgn0032437	CR17024	2L	12454095	12454099	2L_12454095_12454099	208.735768650347	-1.10573734573149	0.293484478619454	-3.76761780020825	0.000164812774823818	0.00350173565347288	4
2L	12453664	12454951	FBgn0032437	CR17024	2L	12454529	12454533	2L_12454529_12454533	219.92191886384	-1.3111731110139	0.315289088479942	-4.15863776743835	3.20151121293193e-05	0.00108554508695654	4
2L	12455540	12546611	FBgn0259176	bun	2L	12540495	12540499	2L_12540495_12540499	58.862421228584	1.33579973212551	0.438930891405353	3.04330307636493	0.00233996534553972	0.0226595677325908	4
2L	12455540	12546611	FBgn0259176	bun	2L	12540702	12540706	2L_12540702_12540706	90.9247910275199	1.38913642914702	0.504951453381409	2.75102966799018	0.00594082626109543	0.0428385883639625	4
2L	12455540	12546611	FBgn0259176	bun	2L	12540981	12540985	2L_12540981_12540985	77.4965767670917	1.42981501933047	0.501665339202066	2.85013714841191	0.00437003810014286	0.0347860468893403	4
2L	12455540	12546611	FBgn0259176	bun	2L	12541060	12541064	2L_12541060_12541064	26.1386319167056	2.9443309986312	0.706547020821191	4.16721168140958	3.08348138942872e-05	0.00105562382784535	4
2L	12455540	12546611	FBgn0259176	bun	2L	12542020	12542024	2L_12542020_12542024	29.7216794956637	1.82971683586773	0.641353504280144	2.85289910113051	0.00433223744927052	0.0345711588000087	4
2L	12455540	12546611	FBgn0259176	bun	2L	12544816	12544820	2L_12544816_12544820	20.6364896811819	1.72979634733108	0.458647385350289	3.77151686149908	0.000162258191334517	0.00346052569364188	4
2L	12610517	12646356	FBgn0032439	Ref2	2L	12637856	12637860	2L_12637856_12637860	125.209582745049	1.02169132032036	0.259762487761812	3.93317499044434	8.38311624751431e-05	0.00216081660974079	4
2L	12610517	12646356	FBgn0032439	Ref2	2L	12639216	12639220	2L_12639216_12639220	148.868696964983	1.17392508421575	0.406882348167669	2.88517083501492	0.00391201315585066	0.0323368195005452	4
2L	12610517	12646356	FBgn0032439	Ref2	2L	12639485	12639489	2L_12639485_12639489	103.793137923763	1.27128301862512	0.442798455548958	2.87101954104392	0.0040915023147131	0.0333077610513534	4
2L	12657165	12686306	FBgn0004394	pdm2	2L	12657887	12657891	2L_12657887_12657891	5.26040142552504	-4.31880851899205	1.32941276407326	-3.24865883321251	0.00115950454567209	0.0139775208879276	4
2L	12657165	12686306	FBgn0004394	pdm2	2L	12658151	12658155	2L_12658151_12658155	5.18784735622152	-4.19368172596838	1.33601455392325	-3.13894913319133	0.00169554877673276	0.0181856386150362	4
2L	12657165	12686306	FBgn0004394	pdm2	2L	12664618	12664622	2L_12664618_12664622	16.6076627957176	-2.8385914373768	0.704592815943691	-4.02869767210861	5.60866902705141e-05	0.00161676367151094	4
2L	12657165	12686306	FBgn0004394	pdm2	2L	12664955	12664959	2L_12664955_12664959	23.192677960343	-2.83806069516265	0.659805910282745	-4.30135688530959	1.69755397757386e-05	0.000681286967940381	4
2L	12657165	12686306	FBgn0004394	pdm2	2L	12665114	12665118	2L_12665114_12665118	39.1066816901111	-1.88236388342466	0.409006726944405	-4.60228098810835	4.17888897700166e-06	0.000248431984019604	4
2L	12657165	12686306	FBgn0004394	pdm2	2L	12665835	12665839	2L_12665835_12665839	30.1717247646646	-1.78108948908038	0.409123658775214	-4.35342579407994	1.34026475525642e-05	0.000577317960717967	4
2L	12657165	12686306	FBgn0004394	pdm2	2L	12684222	12684226	2L_12684222_12684226	50.4484906836776	-3.22309163999536	0.449047853809271	-7.1776128371484	7.09391053578032e-13	8.78599889508371e-10	4
2L	12692993	12693939	FBgn0032445	CG6153	2L	12693268	12693272	2L_12693268_12693272	127.625449148553	-1.48850625941179	0.320151705786699	-4.64937788088346	3.32937739666382e-06	0.000211229786108471	4
2L	12692993	12693939	FBgn0032445	CG6153	2L	12693796	12693800	2L_12693796_12693800	240.545717363168	-0.864033826444969	0.307284329446413	-2.81183823464596	0.00492592699229084	0.0377224286119963	4
2L	12704725	12706683	FBgn0032451	spict	2L	12706418	12706422	2L_12706418_12706422	191.949404918993	-0.731061945914405	0.234500994547077	-3.11752172875174	0.00182378502128343	0.0190963165407472	4
2L	12706799	12707711	FBgn0032452	CG15484	2L	12707045	12707049	2L_12707045_12707049	192.049657140099	-0.870754521391568	0.228732124478799	-3.80687462845771	0.000140734042710311	0.00313028275398315	4
2L	12713276	12721843	FBgn0032455	Pih1D1	2L	12717741	12717745	2L_12717741_12717745	40.1604353230916	2.1451103889102	0.656896418926382	3.26552303697457	0.00109262117540837	0.0133991359964932	4
2L	12713276	12721843	FBgn0032455	Pih1D1	2L	12720244	12720248	2L_12720244_12720248	124.344515702223	2.76690880797552	0.514862484256431	5.37407345181017	7.69774759807654e-08	1.25765909445284e-05	4
2L	12719045	12766546	FBgn0032456	MRP	2L	12720244	12720248	2L_12720244_12720248	124.344515702223	2.76690880797552	0.514862484256431	5.37407345181017	7.69774759807654e-08	1.25765909445284e-05	4
2L	12719045	12766546	FBgn0032456	MRP	2L	12738945	12738949	2L_12738945_12738949	25.9365249740548	1.5732856740653	0.556460819150126	2.82730718843449	0.00469412741335153	0.0364932287967109	4
2L	12719045	12766546	FBgn0032456	MRP	2L	12739161	12739165	2L_12739161_12739165	25.7377667612324	1.52794059407756	0.565383091976885	2.70248724406499	0.00688228251704821	0.0472125277484985	4
2L	13013276	13019434	FBgn0032467	CG9934	2L	13018631	13018635	2L_13018631_13018635	65.8225423923369	-1.73322060636516	0.422335429394513	-4.1038958271865	4.06250446665795e-05	0.00128737430506666	4
2L	13013276	13019434	FBgn0032467	CG9934	2L	13018636	13018640	2L_13018636_13018640	343.244572236824	-1.36772919807123	0.356678147948809	-3.83463132220685	0.00012575277249084	0.002885949709865	4
2L	13163209	13166072	FBgn0032474	DnaJ-H	2L	13165755	13165759	2L_13165755_13165759	101.515051420951	1.48366635612331	0.405074759936816	3.66269761254623	0.00024957308689647	0.0047171934473246	4
2L	13165564	13169551	FBgn0024291	Sir2	2L	13165755	13165759	2L_13165755_13165759	101.515051420951	1.48366635612331	0.405074759936816	3.66269761254623	0.00024957308689647	0.0047171934473246	4
2L	13169649	13176785	FBgn0032475	Sfmbt	2L	13175326	13175330	2L_13175326_13175330	95.5331625040859	2.44980761188747	0.447452001567925	5.47501766290698	4.37467973860223e-08	8.1403673074543e-06	4
2L	13174227	13175365	FBgn0267989	CR46256	2L	13175326	13175330	2L_13175326_13175330	95.5331625040859	2.44980761188747	0.447452001567925	5.47501766290698	4.37467973860223e-08	8.1403673074543e-06	4
2L	13174227	13175365	FBtr0347587	CR46256-RA	2L	13175326	13175330	2L_13175326_13175330	95.5331625040859	2.44980761188747	0.447452001567925	5.47501766290698	4.37467973860223e-08	8.1403673074543e-06	4
2L	13203762	13210828	FBgn0032482	Pect	2L	13204947	13204951	2L_13204947_13204951	222.39896001599	3.26110865338267	0.489907695392196	6.65657772689606	2.80276941834833e-11	2.06282038283461e-08	4
2L	13215839	13216030	FBgn0004192	snRNA:U2:34ABb	2L	13215862	13215866	2L_13215862_13215866	26.1948747067793	3.1827242076979	0.910574037571247	3.49529426095554	0.000473539370642765	0.00744522049259426	4
2L	13216290	13219923	FBgn0032485	CG9426	2L	13219523	13219527	2L_13219523_13219527	305.851918861514	-0.695890909405363	0.201496692098584	-3.45360959605676	0.000553137495937561	0.00830448855508031	4
2L	13219979	13221398	FBgn0032486	CG5705	2L	13220401	13220405	2L_13220401_13220405	31.6225838162099	1.45569492861544	0.47641695704356	3.05550612146314	0.00224681016292694	0.0220231754741225	4
2L	13221397	13222429	FBgn0032487	Ski6	2L	13222202	13222206	2L_13222202_13222206	263.140368327174	-0.73194219787386	0.219461559711284	-3.33517267824386	0.000852464460783204	0.0112434311529029	4
2L	13289997	13301668	FBgn0051729	CG31729	2L	13291193	13291197	2L_13291193_13291197	6.78592894806063	4.57000062718083	1.4115378950792	3.23760392343161	0.00120538028749293	0.0143681380165889	4
2L	13289997	13301668	FBgn0051729	CG31729	2L	13293271	13293275	2L_13293271_13293275	117.386356520267	-0.862558757828603	0.290086147332778	-2.97345724971521	0.00294465422858949	0.0265581479924535	4
2L	13289997	13301668	FBgn0051729	CG31729	2L	13297505	13297509	2L_13297505_13297509	86.4299812493458	3.35481243597219	0.659672397317094	5.08557345982082	3.66516932857443e-07	4.10866373501886e-05	4
2L	13293009	13293415	FBgn0040973	CG16824	2L	13293271	13293275	2L_13293271_13293275	117.386356520267	-0.862558757828603	0.290086147332778	-2.97345724971521	0.00294465422858949	0.0265581479924535	4
2L	13301814	13331121	FBgn0264308	CG43778	2L	13302827	13302831	2L_13302827_13302831	46.8621329004604	2.20338303534397	0.743107588344865	2.96509290162357	0.00302591536483699	0.027048543670639	4
2L	13301814	13331121	FBgn0264308	CG43778	2L	13321302	13321306	2L_13321302_13321306	64.0136105491138	4.58593493059443	0.879848368563566	5.21218779786043	1.86626478078915e-07	2.48080757352149e-05	4
2L	13301814	13331121	FBgn0264308	CG43778	2L	13322611	13322615	2L_13322611_13322615	51.2875888861272	2.89010574074651	0.687072381498909	4.20640651344693	2.59463342033742e-05	0.000928003924894405	4
2L	13349823	13355073	FBgn0032506	CG9395	2L	13352427	13352431	2L_13352427_13352431	48.7386993698342	3.57908860018356	0.828209448369636	4.32147762529048	1.54987770574411e-05	0.000639884654158367	4
2L	13349823	13355073	FBgn0032506	CG9395	2L	13353386	13353390	2L_13353386_13353390	69.1899172049554	2.74795078784397	0.595301088026863	4.61606881477758	3.91077317162757e-06	0.000236791641058433	4
2L	13367617	13369021	FBgn0051852	Tap42	2L	13368153	13368157	2L_13368153_13368157	138.460459010089	-0.59411978426465	0.216197352077264	-2.74804375981591	0.00599520070374682	0.0431038483605175	4
2L	13369204	13370329	FBgn0051855	CG31855	2L	13369301	13369305	2L_13369301_13369305	340.75603369593	-0.801232868508589	0.288713801002413	-2.77518035413171	0.00551711031335564	0.0407002723722285	4
2L	13369204	13370329	FBgn0051855	CG31855	2L	13370191	13370195	2L_13370191_13370195	57.7797381116845	3.06741215919996	0.894655362981383	3.42859640272876	0.000606711021201063	0.0088603460650263	4
2L	13369204	13370329	FBgn0051855	CG31855	2L	13370257	13370261	2L_13370257_13370261	149.689172693187	-1.06059123396467	0.321260196533396	-3.30134652661342	0.000962219607794789	0.0122424987390508	4
2L	13370103	13371110	FBgn0032511	ND-B22	2L	13370191	13370195	2L_13370191_13370195	57.7797381116845	3.06741215919996	0.894655362981383	3.42859640272876	0.000606711021201063	0.0088603460650263	4
2L	13370103	13371110	FBgn0032511	ND-B22	2L	13370257	13370261	2L_13370257_13370261	149.689172693187	-1.06059123396467	0.321260196533396	-3.30134652661342	0.000962219607794789	0.0122424987390508	4
2L	13370103	13371110	FBgn0032511	ND-B22	2L	13370698	13370702	2L_13370698_13370702	155.843290440043	-1.16261861325548	0.31707950236364	-3.66664702255694	0.000245751649588624	0.00466563577625951	4
2L	13378902	13382382	FBgn0025724	beta'COP	2L	13379066	13379070	2L_13379066_13379070	422.215330590881	-1.18032922796417	0.308851923687921	-3.82166707550389	0.000132552562414649	0.00299996403178241	4
2L	13385848	13387312	FBgn0032516	CG9293	2L	13386169	13386173	2L_13386169_13386173	38.1172631109265	1.86631494240719	0.529801148305795	3.52267062533805	0.000427221942888161	0.00692552571584901	4
2L	13415431	13500427	FBgn0263354	CG42784	2L	13418058	13418062	2L_13418058_13418062	253.17598164921	-1.30059380936032	0.338338313516544	-3.84406304991743	0.000121013892862241	0.0028045761009158	4
2L	13415431	13500427	FBgn0263354	CG42784	2L	13420067	13420071	2L_13420067_13420071	16.8516523598141	3.79506907825285	1.08309226011372	3.50392041196414	0.000458462354915375	0.00727670792699706	4
2L	13415431	13500427	FBgn0263354	CG42784	2L	13445075	13445079	2L_13445075_13445079	6.07327581109141	4.15140867030244	1.42070362080362	2.92207932007254	0.00347702977683105	0.0297898483178169	4
2L	13415431	13500427	FBgn0263354	CG42784	2L	13447373	13447377	2L_13447373_13447377	192.914474932413	1.18501718068568	0.416341718726369	2.84626096157447	0.00442359268154398	0.035078706732214	4
2L	13415431	13500427	FBgn0263354	CG42784	2L	13458122	13458126	2L_13458122_13458126	17.8559510339021	5.24301095227353	1.34786604347891	3.88986055227049	0.000100301842295672	0.00245157922570661	4
2L	13415431	13500427	FBgn0263354	CG42784	2L	13458327	13458331	2L_13458327_13458331	55.6190777001849	3.16146466729539	0.838112947930302	3.7721224509209	0.000161864780438089	0.00345388495835503	4
2L	13415431	13500427	FBgn0263354	CG42784	2L	13459601	13459605	2L_13459601_13459605	39.5159644686419	2.58757239798696	0.771297873007693	3.35482890403505	0.000794140854435283	0.0106870479997301	4
2L	13415431	13500427	FBgn0263354	CG42784	2L	13460133	13460137	2L_13460133_13460137	19.4451135306034	4.77790191641622	1.35973449447286	3.51384916381673	0.000441663529989275	0.00708624186861049	4
2L	13415431	13500427	FBgn0263354	CG42784	2L	13463975	13463979	2L_13463975_13463979	58.2996210491833	3.35016872545501	0.841171495529041	3.98274162077732	6.81248071967805e-05	0.00186372238161546	4
2L	13415431	13500427	FBgn0263354	CG42784	2L	13466377	13466381	2L_13466377_13466381	125.105564048147	1.80975427144901	0.429512456811111	4.21350822950611	2.51434421567885e-05	0.000908037286778533	4
2L	13415431	13500427	FBgn0263354	CG42784	2L	13475214	13475218	2L_13475214_13475218	24.8025116777986	2.53114054971972	0.939175087992736	2.69506781225366	0.00703743071003942	0.0479413964335469	4
2L	13415431	13500427	FBgn0263354	CG42784	2L	13483818	13483822	2L_13483818_13483822	12.1785953664909	4.41503112963404	1.4107640178022	3.12953199395611	0.00175085004963323	0.0185843580396171	4
2L	13415431	13500427	FBgn0263354	CG42784	2L	13486374	13486378	2L_13486374_13486378	101.19828491322	1.60992557367983	0.578436157149529	2.78323813921552	0.00538192874660537	0.0400417723618672	4
2L	13415431	13500427	FBgn0263354	CG42784	2L	13486654	13486658	2L_13486654_13486658	108.474971175165	1.72292509655967	0.558596258518628	3.08438352438805	0.0020397446166395	0.0206244923125478	4
2L	13415431	13500427	FBgn0263354	CG42784	2L	13493738	13493742	2L_13493738_13493742	191.563622453135	1.65302800304727	0.293073183158801	5.64032500425528	1.69729489939643e-08	3.79610715334327e-06	4
2L	13415431	13500427	FBgn0263354	CG42784	2L	13498269	13498273	2L_13498269_13498273	100.143625194224	2.9341804054376	0.602572848124661	4.86942021129796	1.11926165437562e-06	9.49428063947309e-05	4
2L	13415431	13500427	FBgn0263354	CG42784	2L	13498896	13498900	2L_13498896_13498900	133.910628537229	2.64787445191762	0.563657767166359	4.69766338043935	2.63154665295157e-06	0.000177672589757867	4
2L	13415431	13420645	FBgn0264432	CG43850	2L	13418058	13418062	2L_13418058_13418062	253.17598164921	-1.30059380936032	0.338338313516544	-3.84406304991743	0.000121013892862241	0.0028045761009158	4
2L	13415431	13420645	FBgn0264432	CG43850	2L	13420067	13420071	2L_13420067_13420071	16.8516523598141	3.79506907825285	1.08309226011372	3.50392041196414	0.000458462354915375	0.00727670792699706	4
2L	13444103	13445651	FBgn0032524	CG9267	2L	13445075	13445079	2L_13445075_13445079	6.07327581109141	4.15140867030244	1.42070362080362	2.92207932007254	0.00347702977683105	0.0297898483178169	4
2L	13458290	13458605	FBgn0267244	CR45684	2L	13458327	13458331	2L_13458327_13458331	55.6190777001849	3.16146466729539	0.838112947930302	3.7721224509209	0.000161864780438089	0.00345388495835503	4
2L	13458290	13458605	FBtr0346425	CR45684-RA	2L	13458327	13458331	2L_13458327_13458331	55.6190777001849	3.16146466729539	0.838112947930302	3.7721224509209	0.000161864780438089	0.00345388495835503	4
2L	13459681	13460183	FBgn0261992	CG42810	2L	13460133	13460137	2L_13460133_13460137	19.4451135306034	4.77790191641622	1.35973449447286	3.51384916381673	0.000441663529989275	0.00708624186861049	4
2L	13500624	13549328	FBgn0023407	B4	2L	13506628	13506632	2L_13506628_13506632	157.538026966982	4.56298548758927	0.754232914642103	6.04983606390937	1.44993302219547e-09	5.15455664492409e-07	4
2L	13500624	13549328	FBgn0023407	B4	2L	13509640	13509644	2L_13509640_13509644	102.607020817197	1.03612331606711	0.299369689609185	3.46101610159575	0.000538140624106039	0.00815104891924596	4
2L	13500624	13549328	FBgn0023407	B4	2L	13514775	13514779	2L_13514775_13514779	31.8075236421477	1.68718380355165	0.59277670486662	2.84623837222362	0.00442390651860498	0.0350790874660937	4
2L	13500624	13549328	FBgn0023407	B4	2L	13529638	13529642	2L_13529638_13529642	419.258053384648	-0.906635951686117	0.305532570058043	-2.96739542862445	0.00300334425773985	0.0269041998475074	4
2L	13500624	13549328	FBgn0023407	B4	2L	13532181	13532185	2L_13532181_13532185	744.267667642701	-0.914829528468144	0.322581494954451	-2.83596406730435	0.0045687585966946	0.0358561865187936	4
2L	13500624	13549328	FBgn0023407	B4	2L	13533350	13533354	2L_13533350_13533354	45.041155390195	1.16176030496231	0.37079933157907	3.13312405395903	0.00172956325482757	0.0184169625941392	4
2L	13500624	13549328	FBgn0023407	B4	2L	13535014	13535018	2L_13535014_13535018	82.6283103972311	1.55724536301945	0.483395735755162	3.22147103880989	0.00127534351112347	0.0149240974948425	4
2L	13500624	13549328	FBgn0023407	B4	2L	13537628	13537632	2L_13537628_13537632	531.253167398205	-1.56481481294048	0.412955294426691	-3.78930802936654	0.000151067500786841	0.00329334871640593	4
2L	13500624	13549328	FBgn0023407	B4	2L	13538060	13538064	2L_13538060_13538064	467.318198727052	-1.54389731148503	0.430603098716196	-3.58543010045217	0.000336523132378589	0.00583400148103983	4
2L	13500624	13549328	FBgn0023407	B4	2L	13540268	13540272	2L_13540268_13540272	23.3410403323294	1.45415631244795	0.512923224318414	2.8350369870272	0.0045820380428814	0.0359212447094238	4
2L	13529042	13529821	FBgn0053641	CG33641	2L	13529638	13529642	2L_13529638_13529642	419.258053384648	-0.906635951686117	0.305532570058043	-2.96739542862445	0.00300334425773985	0.0269041998475074	4
2L	13532085	13532636	FBgn0053644	CG33644	2L	13532181	13532185	2L_13532181_13532185	744.267667642701	-0.914829528468144	0.322581494954451	-2.83596406730435	0.0045687585966946	0.0358561865187936	4
2L	13532872	13533454	FBgn0053645	CG33645	2L	13533350	13533354	2L_13533350_13533354	45.041155390195	1.16176030496231	0.37079933157907	3.13312405395903	0.00172956325482757	0.0184169625941392	4
2L	13550139	13639411	FBgn0259984	kuz	2L	13577031	13577035	2L_13577031_13577035	57.3491185198065	2.4065017182155	0.587296792837018	4.09759043053949	4.17473095937888e-05	0.00131095933737624	4
2L	13550139	13639411	FBgn0259984	kuz	2L	13614577	13614581	2L_13614577_13614581	67.8739732634669	1.19103483344112	0.371461393024816	3.20634891217766	0.00134430878914974	0.0154826036656969	4
2L	13639447	13642602	FBgn0028546	ics	2L	13641086	13641090	2L_13641086_13641090	44.6785342386348	1.70542614903818	0.436266798339389	3.90913577546982	9.2626895470214e-05	0.00231860126066406	4
2L	13774340	13780165	FBgn0028540	CG9008	2L	13777131	13777135	2L_13777131_13777135	94.1790620994474	1.50308278609004	0.334475549723178	4.49384951256986	6.99470674212742e-06	0.000361936795453038	4
2L	13780689	13782611	FBgn0024846	p38b	2L	13781686	13781690	2L_13781686_13781690	36.2687786364404	1.46892063588832	0.532180180837874	2.760194176295	0.00577670152943114	0.0420114794964305	4
2L	13833337	13834306	FBgn0026373	RpII33	2L	13833623	13833627	2L_13833623_13833627	101.580744504314	-1.40168020226737	0.294696581288392	-4.75635039992431	1.97124195727242e-06	0.000143477764527336	4
2L	13833337	13834306	FBgn0026373	RpII33	2L	13833984	13833988	2L_13833984_13833988	166.164096846903	-0.84488044289019	0.271527547811961	-3.1115827830305	0.00186087290993822	0.0193623237927203	4
2L	13834250	13835072	FBgn0260407	mRpS23	2L	13834527	13834531	2L_13834527_13834531	54.4996724850417	2.66486787117504	0.721916815029819	3.69137803095079	0.000223042347697795	0.00434735370756834	4
2L	13835564	13898712	FBgn0028509	CenG1A	2L	13893883	13893887	2L_13893883_13893887	38.8944888506619	7.8096020854722	1.34105938137344	5.82345733078131	5.76425362863199e-09	1.62203691205122e-06	4
2L	14390628	14409549	FBgn0004858	elB	2L	14405267	14405271	2L_14405267_14405271	6.58305993775928	4.7970887449041	1.47497755518461	3.25231304574238	0.0011446987241866	0.0138519549454205	4
2L	14390628	14409549	FBgn0004858	elB	2L	14405423	14405427	2L_14405423_14405427	19.8165054722302	4.30982713093987	0.963699897431396	4.47216726122634	7.74308247670419e-06	0.000390657673637415	4
2L	14390628	14409549	FBgn0004858	elB	2L	14405549	14405553	2L_14405549_14405553	9.71561870382229	5.3475419539422	1.36262105993844	3.92445274123665	8.69271212196128e-05	0.00221785947578661	4
2L	14907489	14972300	FBgn0259213	CG42313	2L	14908594	14908598	2L_14908594_14908598	14.4842774115856	2.75839831377378	0.642777395098211	4.2913741752731	1.77570810109443e-05	0.000702012652165298	4
2L	15005733	15006607	FBgn0040228	dyn-p25	2L	15006225	15006229	2L_15006225_15006229	37.9885760667098	1.50224581671453	0.459805133225426	3.26713581072187	0.00108641548584523	0.0133402049507599	4
2L	15008489	15009724	FBgn0261882	l(2)35Bc	2L	15008562	15008566	2L_15008562_15008566	143.222542478059	2.15715659289442	0.483860297411794	4.45822193809497	8.26423119023226e-06	0.000409683211183354	4
2L	15008489	15009724	FBgn0261882	l(2)35Bc	2L	15008845	15008849	2L_15008845_15008849	68.2826512375528	1.1813561362338	0.384455223234122	3.07280553063103	0.00212056630512075	0.0211676218669489	4
2L	15016331	15034704	FBgn0260446	GABA-B-R1	2L	15021886	15021890	2L_15021886_15021890	502.535508366404	-1.13245437167038	0.299924198530796	-3.77580194335035	0.000159493687794607	0.00341562916077833	4
2L	15016331	15034704	FBgn0260446	GABA-B-R1	2L	15022338	15022342	2L_15022338_15022342	335.938874926756	-1.29415387443304	0.324458693303312	-3.98865526226856	6.64489054400783e-05	0.00183104886969008	4
2L	15016331	15034704	FBgn0260446	GABA-B-R1	2L	15022496	15022500	2L_15022496_15022500	9.2700408178509	2.84017390004218	0.897990450933896	3.16281080393276	0.00156253843668303	0.0171842142590327	4
2L	15016331	15034704	FBgn0260446	GABA-B-R1	2L	15025918	15025922	2L_15025918_15025922	376.609589353191	-1.22809800007998	0.376134918909704	-3.26504649884633	0.00109446108082849	0.0134145581987835	4
2L	15016331	15034704	FBgn0260446	GABA-B-R1	2L	15026433	15026437	2L_15026433_15026437	322.646508560699	-2.46389215102011	0.355544605203112	-6.92991010118846	4.21108139454444e-12	3.97577859235911e-09	4
2L	15016331	15034704	FBgn0260446	GABA-B-R1	2L	15030244	15030248	2L_15030244_15030248	71.9093977181015	-0.924618610824685	0.344359514644015	-2.68503866309754	0.00725214164188391	0.0489328817634883	4
2L	15016331	15034704	FBgn0260446	GABA-B-R1	2L	15030511	15030515	2L_15030511_15030515	85.3186656432278	1.27880085558352	0.2649919653431	4.82580992192643	1.39435446628442e-06	0.000111725864688722	4
2L	15016331	15034704	FBgn0260446	GABA-B-R1	2L	15031746	15031750	2L_15031746_15031750	72.19971974999	0.973423868976568	0.353480146267491	2.75382897527699	0.00589025393674316	0.0425805453413178	4
2L	15030928	15031750	FBgn0051832	CG31832	2L	15031746	15031750	2L_15031746_15031750	72.19971974999	0.973423868976568	0.353480146267491	2.75382897527699	0.00589025393674316	0.0425805453413178	4
2L	15039488	15043334	FBgn0004837	Su(H)	2L	15041277	15041281	2L_15041277_15041281	211.606044836895	-1.14433393112054	0.287352889992526	-3.98232964056949	6.82430386670644e-05	0.00186531512168687	4
2L	15039488	15043334	FBgn0004837	Su(H)	2L	15042511	15042515	2L_15042511_15042515	73.7802084095774	-0.993962821376308	0.305639538167454	-3.25207539356945	0.00114565628427456	0.0138562637466894	4
2L	15058919	15060757	FBgn0010422	TfIIS	2L	15060356	15060360	2L_15060356_15060360	4.27668698520588	4.4681979353773	1.43256685326158	3.11901530124362	0.0018145653778181	0.0190421905897615	4
2L	15061656	15074311	FBgn0283442	vas	2L	15066726	15066730	2L_15066726_15066730	96.1866414274755	3.60924090706135	0.833980829061645	4.32772646719265	1.50656406408221e-05	0.000627710503140464	4
2L	15061656	15072133	FBgn0283440	solo	2L	15066726	15066730	2L_15066726_15066730	96.1866414274755	3.60924090706135	0.833980829061645	4.32772646719265	1.50656406408221e-05	0.000627710503140464	4
2L	15062931	15070316	FBgn0024183	vig	2L	15066726	15066730	2L_15066726_15066730	96.1866414274755	3.60924090706135	0.833980829061645	4.32772646719265	1.50656406408221e-05	0.000627710503140464	4
2L	15074776	15096915	FBgn0028879	CG15270	2L	15075142	15075146	2L_15075142_15075146	183.277852052338	3.26835917624954	0.451334624595818	7.24154318799813	4.43607852632582e-13	5.9414050336952e-10	4
2L	15074776	15096915	FBgn0028879	CG15270	2L	15075606	15075610	2L_15075606_15075610	205.177169960022	6.88357190967959	0.87227281481677	7.891535529656	2.98490823707305e-15	7.64023745490634e-12	4
2L	15161882	15200459	FBgn0028888	CG4168	2L	15182322	15182326	2L_15182322_15182326	162.01958847414	-1.0335437626418	0.272468243446272	-3.79326320590313	0.000148680411951929	0.00325817938340001	4
2L	15161882	15200459	FBgn0028888	CG4168	2L	15196392	15196396	2L_15196392_15196396	40.7500753769833	2.65085342435684	0.624803609546206	4.24269863978884	2.20847912874468e-05	0.000824167346464274	4
2L	15248879	15254715	FBgn0028862	dao	2L	15250780	15250784	2L_15250780_15250784	181.888492804052	0.949108879492518	0.303841298117642	3.12369939627179	0.00178592811392522	0.0188334683402379	4
2L	15254819	15256304	FBgn0283467	Pol32	2L	15256227	15256231	2L_15256227_15256231	141.845488941402	-0.827410045301729	0.270168630033858	-3.06256890445806	0.00219445946808436	0.0216769799676138	4
2L	15256581	15257642	FBgn0259982	l(2)35Cc	2L	15256812	15256816	2L_15256812_15256816	159.638534661947	-0.666342449296713	0.229446041883202	-2.9041357341693	0.00368268463980288	0.0310358635351319	4
2L	15499127	15505018	FBgn0002524	lace	2L	15499316	15499320	2L_15499316_15499320	175.280861728798	0.769633529251368	0.255782333121687	3.00893935815817	0.00262161437780471	0.0245380634551179	4
2L	15499127	15505018	FBgn0002524	lace	2L	15499878	15499882	2L_15499878_15499882	205.230412421724	0.824485831571889	0.248032866270404	3.32409911625599	0.000887046633878763	0.0115651924194983	4
2L	15499127	15505018	FBgn0002524	lace	2L	15501505	15501509	2L_15501505_15501509	513.545995559283	0.965372275661866	0.29620155837143	3.25917352011805	0.00111737303705037	0.0136128170211616	4
2L	15499127	15505018	FBgn0002524	lace	2L	15501781	15501785	2L_15501781_15501785	257.381669652821	1.30717194060462	0.432364759732825	3.0233082395808	0.00250027431361413	0.0237389520063484	4
2L	15499127	15505018	FBgn0002524	lace	2L	15502905	15502909	2L_15502905_15502909	229.786466756081	-0.997342101650575	0.334246699064313	-2.98385026521586	0.00284646031368867	0.0259201390079534	4
2L	15552723	15583978	FBgn0028370	kek3	2L	15572623	15572627	2L_15572623_15572627	339.8019017398	-1.09871674616827	0.353297845624495	-3.10988804425389	0.00187158267740795	0.0194447758563911	4
2L	15552723	15583978	FBgn0028370	kek3	2L	15573026	15573030	2L_15573026_15573030	655.305718258411	-0.89923669990485	0.294412809839049	-3.0543395866384	0.00225556604089639	0.0220851353294611	4
2L	15552723	15583978	FBgn0028370	kek3	2L	15579447	15579451	2L_15579447_15579451	64.1500371251689	1.32995228574679	0.423521719334927	3.14022215397894	0.00168819761641769	0.01813661018065	4
2L	15552723	15583978	FBgn0028370	kek3	2L	15580815	15580819	2L_15580815_15580819	1234.21780103167	-1.02186851158279	0.337645459876694	-3.02645417461254	0.00247440324552969	0.0235622676115945	4
2L	15552723	15583978	FBgn0028370	kek3	2L	15581160	15581164	2L_15581160_15581164	1172.74472826471	-1.07116565358542	0.325857395754378	-3.28722216387205	0.00101180976185559	0.0126877241787675	4
2L	15766133	15768349	FBgn0001990	wek	2L	15767973	15767977	2L_15767973_15767977	99.3666150864905	1.21647554943438	0.35809917663462	3.39703531537464	0.000681201750454981	0.0096020144676811	4
2L	16049965	16081684	FBgn0013433	beat-Ia	2L	16053612	16053616	2L_16053612_16053616	100.622476209463	-0.775554460904739	0.284541738214563	-2.72562635545552	0.00641796059754322	0.0450769813413105	4
2L	16049965	16081684	FBgn0013433	beat-Ia	2L	16059280	16059284	2L_16059280_16059284	65.0633451471664	1.86102181273505	0.449385920869704	4.14125526926475	3.45410285604812e-05	0.00114688362429574	4
2L	16049965	16081684	FBgn0013433	beat-Ia	2L	16060179	16060183	2L_16060179_16060183	335.950468227332	-1.40998995938529	0.371763440905764	-3.79270741617301	0.000149013692743714	0.00326267901303459	4
2L	16049965	16081684	FBgn0013433	beat-Ia	2L	16060655	16060659	2L_16060655_16060659	566.274641428164	-1.20562471095289	0.346072317567697	-3.48373634570483	0.000494466327185621	0.00767420534450196	4
2L	16049965	16081684	FBgn0013433	beat-Ia	2L	16061286	16061290	2L_16061286_16061290	263.003215319664	-0.968718291959043	0.35590283555805	-2.72186168576069	0.00649153058024856	0.0454261219213105	4
2L	16049965	16081684	FBgn0013433	beat-Ia	2L	16080863	16080867	2L_16080863_16080867	50.709243347031	1.25031788178979	0.431913074151473	2.89483684708119	0.00379355648239348	0.0316448462835233	4
2L	16165831	16190540	FBgn0001991	Ca-alpha1D	2L	16168271	16168275	2L_16168271_16168275	60.6974562859554	2.17521652933974	0.718143328045255	3.02894484205619	0.00245409484529469	0.0234269456853748	4
2L	16165831	16190540	FBgn0001991	Ca-alpha1D	2L	16170260	16170264	2L_16170260_16170264	314.199796856717	-0.806330750508848	0.290579233544685	-2.77490838100395	0.00552172607233407	0.040718907403544	4
2L	16165831	16190540	FBgn0001991	Ca-alpha1D	2L	16170623	16170627	2L_16170623_16170627	308.782475478107	-0.940140683964776	0.326644013992575	-2.87818127285855	0.00399975231129767	0.0328159748181637	4
2L	16165831	16190540	FBgn0001991	Ca-alpha1D	2L	16172147	16172151	2L_16172147_16172151	143.983611990765	-1.11560467407732	0.26604601913933	-4.19327707922995	2.74953263175064e-05	0.000967316484798211	4
2L	16165831	16190540	FBgn0001991	Ca-alpha1D	2L	16172539	16172543	2L_16172539_16172543	139.081548305472	-0.989731422934379	0.278392909775397	-3.55516030825957	0.000377748701393346	0.00634009160736103	4
2L	16245835	16257606	FBgn0024734	PRL-1	2L	16252517	16252521	2L_16252517_16252521	77.1400992792114	1.66689587954052	0.478607396088522	3.48280426329269	0.00049619101193376	0.00769371600290319	4
2L	16263556	16287730	FBgn0001994	crp	2L	16274374	16274378	2L_16274374_16274378	96.6963029050511	1.42046811135221	0.486081788314912	2.92228210457445	0.00347476657069833	0.0297786013448593	4
2L	16263556	16287730	FBgn0001994	crp	2L	16274652	16274656	2L_16274652_16274656	74.0037440355501	1.4585225401097	0.492381236068896	2.96218140186321	0.00305467757624639	0.0272190405186855	4
2L	16263556	16287730	FBgn0001994	crp	2L	16286391	16286395	2L_16286391_16286395	19.4518514678323	6.49473092722294	1.32354809776106	4.90706075450493	9.24514017351565e-07	8.24212833286419e-05	4
2L	16309292	16310726	FBgn0000339	cni	2L	16310099	16310103	2L_16310099_16310103	27.0551627084761	2.69980787443366	0.632300639914845	4.2698167675384	1.95633620315324e-05	0.000754265013850376	4
2L	16309292	16310726	FBgn0000339	cni	2L	16310222	16310226	2L_16310222_16310226	30.3493237273743	1.52340644212606	0.539425376187576	2.82412824715967	0.00474094106049037	0.0367467995135064	4
2L	16309292	16310726	FBgn0000339	cni	2L	16310460	16310464	2L_16310460_16310464	30.5739097096169	1.64280801741221	0.54342619131176	3.02305638498337	0.00250235613868916	0.0237496140614918	4
2L	16313036	16326207	FBgn0000250	cact	2L	16321263	16321267	2L_16321263_16321267	48.3877787461005	1.34831085144989	0.489811277213975	2.75271500304978	0.00591033230750022	0.0426895219273091	4
2L	16313036	16326207	FBgn0000250	cact	2L	16324419	16324423	2L_16324419_16324423	134.560899008526	1.04717115754112	0.315398119496085	3.32015663002111	0.000899669566032637	0.0116854010748757	4
2L	16508078	16532877	FBgn0032587	CG5953	2L	16523724	16523728	2L_16523724_16523728	27.8669112801453	-4.68664877331729	1.14404828556117	-4.09654804999636	4.19356477068845e-05	0.00131471793952697	4
2L	16545016	16663218	FBgn0259735	CG42389	2L	16547850	16547854	2L_16547850_16547854	45.1104063258879	-2.06767449337655	0.68035814300476	-3.03909714998749	0.00237288321039593	0.0228802316205294	4
2L	16545016	16663218	FBgn0259735	CG42389	2L	16551303	16551307	2L_16551303_16551307	62.4083135958043	2.54565872512627	0.610374081040223	4.17065338159159	3.03727544029758e-05	0.00104306051592068	4
2L	16545016	16663218	FBgn0259735	CG42389	2L	16558442	16558446	2L_16558442_16558446	11.0267473310246	-5.03309394885761	1.1157132413057	-4.51109995160357	6.4492320630336e-06	0.000341222736204134	4
2L	16545016	16663218	FBgn0259735	CG42389	2L	16597946	16597950	2L_16597946_16597950	33.9518056246113	-2.23916971394606	0.711513130084453	-3.14705325772453	0.00164924918705857	0.0178344958353549	4
2L	16545016	16663218	FBgn0259735	CG42389	2L	16605831	16605835	2L_16605831_16605835	45.7130982053031	-2.80062499832839	0.512750057626373	-5.46196915372972	4.70881913078055e-08	8.69192169776757e-06	4
2L	16545016	16663218	FBgn0259735	CG42389	2L	16661160	16661164	2L_16661160_16661164	41.8384312136926	-1.54290805467425	0.51829948197551	-2.97686590153133	0.00291211353624795	0.0263358044553564	4
2L	16545016	16663218	FBgn0259735	CG42389	2L	16661642	16661646	2L_16661642_16661646	43.7987672321435	1.86697870359146	0.480666997230609	3.88414164972459	0.000102692028559776	0.00249333387976407	4
2L	16605822	16607321	FBgn0051815	CG31815	2L	16605831	16605835	2L_16605831_16605835	45.7130982053031	-2.80062499832839	0.512750057626373	-5.46196915372972	4.70881913078055e-08	8.69192169776757e-06	4
2L	16704286	16716195	FBgn0062978	CG31808	2L	16711989	16711993	2L_16711989_16711993	9.49306620666559	2.57159056310055	0.917641577102612	2.80239107214406	0.00507253429525308	0.0384653686908809	4
2L	16704286	16716195	FBgn0062978	CG31808	2L	16712129	16712133	2L_16712129_16712133	80.1591890296727	2.91440255458312	0.586276415447415	4.97103836653399	6.65952681190675e-07	6.49779141699157e-05	4
2L	16704286	16716195	FBgn0062978	CG31808	2L	16714887	16714891	2L_16714887_16714891	134.120228583987	4.13347053821491	0.95290806206596	4.33774327530959	1.43953159106493e-05	0.000608475476160116	4
2L	16715891	16719635	FBgn0086907	Cyt-c-d	2L	16718358	16718362	2L_16718358_16718362	300.590090844228	-0.939485553948341	0.321365344730635	-2.92341899757676	0.00346210291967404	0.0297050467873526	4
2L	16719932	16722644	FBgn0000409	Cyt-c-p	2L	16722345	16722349	2L_16722345_16722349	313.309685704961	-1.27932698328888	0.314644005909684	-4.06595059578569	4.78370698005448e-05	0.00144266547638377	4
2L	16722883	16727826	FBgn0027779	VhaSFD	2L	16723716	16723720	2L_16723716_16723720	30.3993119656162	2.01787433669983	0.504332616400282	4.00107839763089	6.30544609778869e-05	0.0017611062024287	4
2L	16722883	16727826	FBgn0027779	VhaSFD	2L	16723990	16723994	2L_16723990_16723994	32.4064909935528	1.96712780716824	0.504543125987288	3.89882986378809	9.66586582767211e-05	0.00239171519576532	4
2L	16722883	16727826	FBgn0027779	VhaSFD	2L	16725923	16725927	2L_16725923_16725927	56.525147504362	1.29611532399899	0.412774308854747	3.14000967646242	0.00168942254294155	0.0181455386762064	4
2L	16728035	16729681	FBgn0263746	CR43671	2L	16728678	16728682	2L_16728678_16728682	48.9123756581623	-1.09935833733034	0.32510757221103	-3.38152178324759	0.000720855171625539	0.00998439889770858	4
2L	16728035	16729681	FBgn0263746	CR43671	2L	16729113	16729117	2L_16729113_16729117	48.9946630511466	-1.67535019752743	0.395577078464456	-4.23520544726903	2.28342840295329e-05	0.000844407800827143	4
2L	16728035	16729681	FBgn0263746	CR43671	2L	16729342	16729346	2L_16729342_16729346	24.9673333112208	-2.25784665254308	0.560442620650614	-4.0286847740487	5.60897669912896e-05	0.00161676367151094	4
2L	16729777	16731199	FBgn0051812	CG31812	2L	16729906	16729910	2L_16729906_16729910	239.303678198768	-1.65198521202481	0.311444769541362	-5.30426378473958	1.13128626878854e-07	1.68679542133165e-05	4
2L	16743405	16753704	FBgn0032600	CG17912	2L	16745025	16745029	2L_16745025_16745029	137.839038858288	1.46570391783757	0.409059101900259	3.5831103892536	0.00033952703609936	0.00586969069392773	4
2L	16827078	16832093	FBgn0051739	CG31739	2L	16827719	16827723	2L_16827719_16827723	451.764740012293	-0.704342482823591	0.245904132408491	-2.86429705725137	0.00417935867100044	0.0337699803438683	4
2L	16888490	16917052	FBgn0261671	tweek	2L	16889975	16889979	2L_16889975_16889979	289.331185633917	-0.689958233396056	0.241274965567895	-2.8596345740723	0.00424129422865941	0.0340910672114219	4
2L	16888490	16917052	FBgn0261671	tweek	2L	16901647	16901651	2L_16901647_16901651	80.5155187135762	1.28503318815531	0.465253774994644	2.76200486104622	0.00574476231189672	0.0418543887106318	4
2L	16888490	16917052	FBgn0261671	tweek	2L	16909130	16909134	2L_16909130_16909134	185.942350863312	-1.02002202527703	0.30811835699989	-3.31048768145091	0.000931335514416169	0.0119625334326175	4
2L	16889908	16891239	FBgn0260758	CG42556	2L	16889975	16889979	2L_16889975_16889979	289.331185633917	-0.689958233396056	0.241274965567895	-2.8596345740723	0.00424129422865941	0.0340910672114219	4
2L	16900535	16902218	FBgn0032620	CG12288	2L	16901647	16901651	2L_16901647_16901651	80.5155187135762	1.28503318815531	0.465253774994644	2.76200486104622	0.00574476231189672	0.0418543887106318	4
2L	16908229	16910418	FBgn0026150	ApepP	2L	16909130	16909134	2L_16909130_16909134	185.942350863312	-1.02002202527703	0.30811835699989	-3.31048768145091	0.000931335514416169	0.0119625334326175	4
2L	16973091	16993984	FBgn0053179	beat-IIIb	2L	16980653	16980657	2L_16980653_16980657	94.8090476590687	-0.827511964505736	0.282405944261602	-2.93022148195006	0.00338720485501929	0.0292629601961888	4
2L	16973091	16993984	FBgn0053179	beat-IIIb	2L	16991437	16991441	2L_16991437_16991441	90.5065107292634	-1.43148407713678	0.321962344415774	-4.44612266609723	8.7434034663431e-06	0.000427005063160398	4
2L	17131024	17173118	FBgn0083942	CG34106	2L	17137250	17137254	2L_17137250_17137254	36.3162308599142	4.05807270432774	0.792324899897497	5.12172810024364	3.02748224666794e-07	3.5348655612565e-05	4
2L	17131024	17173118	FBgn0083942	CG34106	2L	17138340	17138344	2L_17138340_17138344	28.6278907080841	2.60878040808025	0.683159601170717	3.81869830067474	0.000134157717511587	0.00302489740161243	4
2L	17131024	17173118	FBgn0083942	CG34106	2L	17158255	17158259	2L_17158255_17158259	99.2437863126593	1.45186581580008	0.432030302470944	3.36056477403624	0.000777832893028821	0.0105428484487807	4
2L	17131024	17173118	FBgn0265607	beat-IIIa	2L	17137250	17137254	2L_17137250_17137254	36.3162308599142	4.05807270432774	0.792324899897497	5.12172810024364	3.02748224666794e-07	3.5348655612565e-05	4
2L	17131024	17173118	FBgn0265607	beat-IIIa	2L	17138340	17138344	2L_17138340_17138344	28.6278907080841	2.60878040808025	0.683159601170717	3.81869830067474	0.000134157717511587	0.00302489740161243	4
2L	17131024	17173118	FBgn0265607	beat-IIIa	2L	17158255	17158259	2L_17158255_17158259	99.2437863126593	1.45186581580008	0.432030302470944	3.36056477403624	0.000777832893028821	0.0105428484487807	4
2L	17187637	17260734	FBgn0032629	beat-IIIc	2L	17252390	17252394	2L_17252390_17252394	15.2200226289928	1.77337305061306	0.659798068968988	2.6877511984601	0.00719349732181729	0.0486620427567323	4
2L	17413248	17433161	FBgn0011274	Dif	2L	17415851	17415855	2L_17415851_17415855	28.0136964856826	1.45395388381756	0.428889151230726	3.39004584202082	0.00069880936957728	0.00977753157508436	4
2L	17413248	17433161	FBgn0011274	Dif	2L	17417499	17417503	2L_17417499_17417503	421.469878754019	-0.905015776742335	0.296394421733965	-3.05341703615006	0.00226251272665474	0.0221309501417582	4
2L	17413248	17433161	FBgn0011274	Dif	2L	17418006	17418010	2L_17418006_17418010	349.590710571817	-0.993033211401675	0.298963704030448	-3.32158452017486	0.000895078684650892	0.0116408668384235	4
2L	17413248	17433161	FBgn0011274	Dif	2L	17430353	17430357	2L_17430353_17430357	115.463103192132	-1.14294123161158	0.393846328437915	-2.90199793443486	0.00370790985146555	0.0311902563661255	4
2L	17436830	17450364	FBgn0260632	dl	2L	17440281	17440285	2L_17440281_17440285	484.369646011203	-1.14050190567584	0.312620302478631	-3.64820165751645	0.000264082328397705	0.00490706204667829	4
2L	17436830	17450364	FBgn0260632	dl	2L	17440632	17440636	2L_17440632_17440636	443.489897711973	-1.52235776953577	0.36619216213532	-4.15726475591033	3.22080653270143e-05	0.0010900930668821	4
2L	17436830	17450364	FBgn0260632	dl	2L	17444305	17444309	2L_17444305_17444309	59.7494038249468	-1.49288155919221	0.451153533849827	-3.30903217459698	0.000936190779049476	0.0120028119438174	4
2L	17436830	17450364	FBgn0260632	dl	2L	17447539	17447543	2L_17447539_17447543	4.81084192015082	4.05740330919152	1.4733429556256	2.75387566329978	0.00588941377007298	0.0425759330961742	4
2L	17459605	17473215	FBgn0000183	BicD	2L	17470791	17470795	2L_17470791_17470795	169.708977215574	-1.2655772750944	0.28402546753645	-4.45585843435671	8.3558159736882e-06	0.000413156450438861	4
2L	17459605	17473215	FBgn0000183	BicD	2L	17471286	17471290	2L_17471286_17471290	150.372467154897	-1.40359772491701	0.33859710329525	-4.14533293775139	3.393203191012e-05	0.00113270344341497	4
2L	17471603	17474773	FBgn0032640	Sgt	2L	17473547	17473551	2L_17473547_17473551	9.49939590238678	3.31211108416201	1.06251579738679	3.11723467294132	0.00182556190642687	0.0191071011432905	4
2L	17478442	17481029	FBgn0024689	fws	2L	17478651	17478655	2L_17478651_17478655	36.0375322202643	2.22212528228939	0.565047827420477	3.93263220289459	8.40207435453594e-05	0.00216480512331621	4
2L	17647053	17778340	FBgn0015609	CadN	2L	17731467	17731471	2L_17731467_17731471	106.036469447473	1.72236412065486	0.351858472812326	4.89504801998482	9.82817268609909e-07	8.66134976666375e-05	4
2L	17647053	17778340	FBgn0015609	CadN	2L	17732108	17732112	2L_17732108_17732112	119.253227249135	1.88921622725362	0.397560842789188	4.75201786473575	2.01396573340315e-06	0.000146004277313492	4
2L	17647053	17778340	FBgn0015609	CadN	2L	17743778	17743782	2L_17743778_17743782	217.456742633584	0.999292180709987	0.339341350165006	2.94479933030289	0.00323164183475338	0.0283118616811103	4
2L	17786971	17875247	FBgn0262018	CadN2	2L	17804681	17804685	2L_17804681_17804685	34.8376531994982	3.10994822577172	0.695443973913725	4.47188895500809	7.75316867818479e-06	0.000390909707970829	4
2L	17962625	17982472	FBgn0023096	btv	2L	17982250	17982254	2L_17982250_17982254	163.738686673873	-1.53521252954439	0.427580292194711	-3.59046606583374	0.000330087204705137	0.00575456856357679	4
2L	18159811	18275770	FBgn0261804	CG42750	2L	18183331	18183335	2L_18183331_18183335	284.807115627889	-1.28131099949867	0.364761286390551	-3.512738460207	0.000443513818357748	0.00710751334120355	4
2L	18159811	18275770	FBgn0261804	CG42750	2L	18183837	18183841	2L_18183837_18183841	285.104970298377	-1.19906591700593	0.338696377734204	-3.54023838408721	0.000399765762162701	0.00660871471592198	4
2L	18159811	18275770	FBgn0261804	CG42750	2L	18184977	18184981	2L_18184977_18184981	35.5816255027168	2.19184056998685	0.780653909903184	2.80769819017327	0.0049896965979555	0.0380425764184881	4
2L	18159811	18275770	FBgn0261804	CG42750	2L	18186700	18186704	2L_18186700_18186704	43.4006669278958	1.82060188686417	0.535031580217123	3.40279331946227	0.000667007162916368	0.00946712256182024	4
2L	18159811	18275770	FBgn0261804	CG42750	2L	18187356	18187360	2L_18187356_18187360	32.7417240002876	2.89351692502046	0.563506685564465	5.13484045379519	2.82383475357897e-07	3.37500175328501e-05	4
2L	18159811	18275770	FBgn0261804	CG42750	2L	18187484	18187488	2L_18187484_18187488	6.56233874920459	3.8540396140254	1.20470932618501	3.19914483125161	0.00137835905512454	0.0157485118544249	4
2L	18159811	18275770	FBgn0261804	CG42750	2L	18227032	18227036	2L_18227032_18227036	28.3908743458806	5.22558536556766	0.921772956535071	5.66905909803489	1.43583837942393e-08	3.33435830760456e-06	4
2L	18180884	18185007	FBgn0267486	Ptp36E	2L	18183331	18183335	2L_18183331_18183335	284.807115627889	-1.28131099949867	0.364761286390551	-3.512738460207	0.000443513818357748	0.00710751334120355	4
2L	18180884	18185007	FBgn0267486	Ptp36E	2L	18183837	18183841	2L_18183837_18183841	285.104970298377	-1.19906591700593	0.338696377734204	-3.54023838408721	0.000399765762162701	0.00660871471592198	4
2L	18180884	18185007	FBgn0267486	Ptp36E	2L	18184977	18184981	2L_18184977_18184981	35.5816255027168	2.19184056998685	0.780653909903184	2.80769819017327	0.0049896965979555	0.0380425764184881	4
2L	18320102	18393441	FBgn0000636	Fas3	2L	18321256	18321260	2L_18321256_18321260	28.3375643424503	1.47120579730972	0.395737926134102	3.71762649004022	0.000201103302621295	0.00403267439168327	4
2L	18455717	18473132	FBgn0263049	let-7-C	2L	18461385	18461389	2L_18461385_18461389	48.2880910615865	2.26641389706695	0.655809213866789	3.4559043226973	0.00054844995920762	0.00825438805019177	4
2L	18455717	18473132	FBgn0263049	let-7-C	2L	18464608	18464612	2L_18464608_18464612	319.79703931982	-1.53184913948375	0.444644872560265	-3.44510694717643	0.00057083348945716	0.00848719682666116	4
2L	18455717	18473132	FBgn0263049	let-7-C	2L	18465038	18465042	2L_18465038_18465042	368.075405631297	-1.44698445545022	0.440550295758569	-3.28449321083466	0.00102165959611295	0.0127724189748734	4
2L	18455717	18473132	FBgn0263049	let-7-C	2L	18467088	18467092	2L_18467088_18467092	15.6194898902098	2.60023035207129	0.510284409522922	5.0956492174674	3.47548142873158e-07	3.96156731722504e-05	4
2L	18455717	18473132	FBgn0263049	let-7-C	2L	18467229	18467233	2L_18467229_18467233	21.4613550099022	3.803459297762	1.06680351958212	3.56528566689755	0.000363460087737526	0.00616287697421927	4
2L	18455717	18473132	FBgn0263049	let-7-C	2L	18471653	18471657	2L_18471653_18471657	18.4378963973293	2.83114167587088	0.800711455698794	3.53578265394004	0.000406569044408845	0.00668758903850683	4
2L	18455717	18473132	FBtr0306973	let-7-C-RA	2L	18461385	18461389	2L_18461385_18461389	48.2880910615865	2.26641389706695	0.655809213866789	3.4559043226973	0.00054844995920762	0.00825438805019177	4
2L	18455717	18473132	FBtr0306973	let-7-C-RA	2L	18464608	18464612	2L_18464608_18464612	319.79703931982	-1.53184913948375	0.444644872560265	-3.44510694717643	0.00057083348945716	0.00848719682666116	4
2L	18455717	18473132	FBtr0306973	let-7-C-RA	2L	18465038	18465042	2L_18465038_18465042	368.075405631297	-1.44698445545022	0.440550295758569	-3.28449321083466	0.00102165959611295	0.0127724189748734	4
2L	18455717	18473132	FBtr0306973	let-7-C-RA	2L	18467088	18467092	2L_18467088_18467092	15.6194898902098	2.60023035207129	0.510284409522922	5.0956492174674	3.47548142873158e-07	3.96156731722504e-05	4
2L	18455717	18473132	FBtr0306973	let-7-C-RA	2L	18467229	18467233	2L_18467229_18467233	21.4613550099022	3.803459297762	1.06680351958212	3.56528566689755	0.000363460087737526	0.00616287697421927	4
2L	18455717	18473132	FBtr0306973	let-7-C-RA	2L	18471653	18471657	2L_18471653_18471657	18.4378963973293	2.83114167587088	0.800711455698794	3.53578265394004	0.000406569044408845	0.00668758903850683	4
2L	18472964	18484513	FBgn0032681	CG10283	2L	18475209	18475213	2L_18475209_18475213	45.1347231894244	1.64922764211081	0.518463301974292	3.18099205060532	0.00146771656961995	0.0164796020508392	4
2L	18472964	18484513	FBgn0032681	CG10283	2L	18478799	18478803	2L_18478799_18478803	22.2843475516231	1.71920246886767	0.638362535070115	2.6931443723884	0.0070781611715365	0.0481050175962408	4
2L	18517487	18531967	FBgn0032685	CG10211	2L	18531085	18531089	2L_18531085_18531089	186.913469396876	-1.04048525568367	0.312741248378453	-3.32698440349181	0.000877912869904686	0.0114720787445949	4
2L	18532025	18590342	FBgn0085370	Pde11	2L	18534383	18534387	2L_18534383_18534387	103.815295881777	-1.13536054818089	0.247761797203694	-4.58246816496682	4.59519682540472e-06	0.000266781067618263	4
2L	18532025	18590342	FBgn0085370	Pde11	2L	18541126	18541130	2L_18541126_18541130	98.8849561341541	1.05541769083644	0.351171431870433	3.00542013117355	0.00265214238183835	0.0247147474432981	4
2L	18532025	18590342	FBgn0085370	Pde11	2L	18541877	18541881	2L_18541877_18541881	161.022943623318	1.65639980722081	0.395196996407305	4.19132691361262	2.77327718162721e-05	0.000972995387180527	4
2L	18532025	18590342	FBgn0085370	Pde11	2L	18548085	18548089	2L_18548085_18548089	123.628248035666	1.20095256771388	0.28607361241244	4.19805433149296	2.69218049584201e-05	0.000952375387139343	4
2L	18532025	18590342	FBgn0085370	Pde11	2L	18554437	18554441	2L_18554437_18554441	33.5329997248719	1.4121380028001	0.439418355717395	3.21365273986937	0.00131058071648389	0.0152128004299873	4
2L	18532025	18590342	FBgn0085370	Pde11	2L	18559197	18559201	2L_18559197_18559201	131.187560709209	-0.757940737782795	0.240451972572797	-3.1521502180787	0.00162072870832801	0.0176138505270883	4
2L	18532025	18590342	FBgn0085370	Pde11	2L	18559839	18559843	2L_18559839_18559843	201.022842628697	-0.991046122690659	0.240387039040432	-4.12271030354498	3.74440490056961e-05	0.00121490644975298	4
2L	18532025	18590342	FBgn0085370	Pde11	2L	18567902	18567906	2L_18567902_18567906	153.01055438156	-0.652431692177943	0.206983359774488	-3.15209731298582	0.0016210223973381	0.017614549320056	4
2L	18532025	18590342	FBgn0085370	Pde11	2L	18574641	18574645	2L_18574641_18574645	22.5369398400249	3.43417683262029	0.555038447975694	6.18727737717131	6.12122030848703e-10	2.50021460564703e-07	4
2L	18532025	18590342	FBgn0085370	Pde11	2L	18575967	18575971	2L_18575967_18575971	20.6310356098089	2.13115319309027	0.44833403552874	4.75349410083691	1.99930940634695e-06	0.00014517694258369	4
2L	18532025	18590342	FBgn0085370	Pde11	2L	18577166	18577170	2L_18577166_18577170	47.8509706950616	-1.2586246205311	0.414176856080192	-3.03885792277926	0.00237476821487312	0.0228897847107725	4
2L	18532025	18590342	FBgn0085370	Pde11	2L	18580596	18580600	2L_18580596_18580600	264.508345514602	-1.55394037643579	0.448977924998991	-3.46106186944332	0.000538049141365722	0.00815055620788754	4
2L	18532025	18590342	FBgn0085370	Pde11	2L	18581018	18581022	2L_18581018_18581022	250.598025477618	-1.89582188719844	0.432147513924061	-4.38697858049365	1.14936103411355e-05	0.000517540469086402	4
2L	18532025	18590342	FBgn0085370	Pde11	2L	18586241	18586245	2L_18586241_18586245	45.2424043184352	1.6549594185875	0.590349617493038	2.80335477410048	0.00505740031332639	0.0383796640064484	4
2L	18614339	18616106	FBgn0032692	CG15161	2L	18615456	18615460	2L_18615456_18615460	115.708077595381	-1.26447515468531	0.371895943609142	-3.40007783471351	0.000673666737881067	0.00953073825754328	4
2L	18617256	18661776	FBgn0032694	MESR3	2L	18620179	18620183	2L_18620179_18620183	121.770158409758	2.20065822292743	0.647021979479441	3.40121092130126	0.000670880426038222	0.00950616467848595	4
2L	18677221	18683715	FBgn0086909	CG31751	2L	18677842	18677846	2L_18677842_18677846	67.7626234338291	1.57135251339838	0.568505814372948	2.76400429630004	0.00570967875177592	0.0416894103352361	4
2L	18683720	18688800	FBgn0005617	msl-1	2L	18684296	18684300	2L_18684296_18684300	170.506478527217	-1.20838909919092	0.312466830720896	-3.86725559446753	0.000110067049512314	0.00261939110825969	4
2L	18683720	18688800	FBgn0005617	msl-1	2L	18688460	18688464	2L_18688460_18688464	23.229210041907	3.66322373220073	0.935814496321101	3.9144763696242	9.06006096737595e-05	0.00228251312862044	4
2L	18690904	18695602	FBgn0032699	CG10383	2L	18691760	18691764	2L_18691760_18691764	155.674500065233	-0.863800306712945	0.304438847397934	-2.83735244071486	0.00454893679711518	0.0357554379078831	4
2L	18690904	18695602	FBgn0032699	CG10383	2L	18693201	18693205	2L_18693201_18693205	17.0899023404316	1.84948048813314	0.589446378703171	3.13765688441779	0.00170304107496471	0.0182340374256728	4
2L	18695664	18698571	FBgn0032700	CG10338	2L	18697555	18697559	2L_18697555_18697559	16.8798669172093	6.85964019467735	1.32893997743391	5.16173816060739	2.44667356855769e-07	3.03680174188772e-05	4
2L	18698714	18700645	FBgn0032701	CG10341	2L	18699211	18699215	2L_18699211_18699215	27.9852556020665	1.52202033181403	0.566203915504776	2.68811339896357	0.00718569893732671	0.048628695848416	4
2L	18703473	18704454	FBgn0032703	CG10343	2L	18704189	18704193	2L_18704189_18704193	283.523130228257	-0.97391970809565	0.345664312525326	-2.81753039814977	0.00483945333942969	0.0372709156512661	4
2L	18845184	18855110	FBgn0032719	CG17321	2L	18853405	18853409	2L_18853405_18853409	296.064120900843	-0.980631900083601	0.317624735282018	-3.08739147539282	0.00201921485899608	0.0204756907803605	4
2L	18845184	18855110	FBgn0032719	CG17321	2L	18853929	18853933	2L_18853929_18853933	323.772589098989	-1.00378014751505	0.341598294576977	-2.93848114422848	0.00329824720220595	0.0287141081207579	4
2L	18855126	18859248	FBgn0032721	CG10602	2L	18857148	18857152	2L_18857148_18857152	9.7573074609223	2.67445363638508	0.981921514313993	2.72369389752454	0.00645563087003955	0.0452616714787313	4
2L	18855126	18859248	FBgn0032721	CG10602	2L	18857704	18857708	2L_18857704_18857708	574.060881838896	-0.835119265215771	0.308017078301043	-2.71127584815138	0.00670248409805385	0.0464072190286649	4
2L	18855126	18859248	FBgn0032721	CG10602	2L	18858144	18858148	2L_18858144_18858148	448.08051645766	-1.0994804275758	0.30807357627249	-3.56888909746453	0.000358498129839577	0.00610751221554681	4
2L	18858028	18859248	FBgn0032720	mRpL13	2L	18858144	18858148	2L_18858144_18858148	448.08051645766	-1.0994804275758	0.30807357627249	-3.56888909746453	0.000358498129839577	0.00610751221554681	4
2L	18946299	18947086	FBgn0262095	CR42848	2L	18946596	18946600	2L_18946596_18946600	76.4189414756439	0.940085538065239	0.324651712652772	2.89567404522119	0.00378345161141589	0.0315903810770364	4
2L	18946299	18947086	FBtr0342924	CR42848-RC	2L	18946596	18946600	2L_18946596_18946600	76.4189414756439	0.940085538065239	0.324651712652772	2.89567404522119	0.00378345161141589	0.0315903810770364	4
2L	18951006	18951837	FBgn0032725	Nedd8	2L	18951301	18951305	2L_18951301_18951305	599.040471200703	-1.46567311550326	0.369178725891511	-3.97009094162693	7.18452041661033e-05	0.00193530078378491	4
2L	18957732	18968744	FBgn0015772	Nak	2L	18966365	18966369	2L_18966365_18966369	32.7998621571534	1.5717403369814	0.42241683036488	3.72082792161416	0.000198570713927309	0.0039971986267545	4
2L	18977519	18987280	FBgn0032731	Swip-1	2L	18979262	18979266	2L_18979262_18979266	102.011106407983	1.12852045672813	0.242392008663151	4.65576593449672	3.22778474004548e-06	0.00020631849595597	4
2L	18988268	18990233	FBgn0032733	CG15170	2L	18989570	18989574	2L_18989570_18989574	27.290042845342	6.30633236655434	1.33922551034633	4.70893984458486	2.49008540510607e-06	0.000171029114827955	4
2L	18991020	18992409	FBgn0032734	CG15169	2L	18991639	18991643	2L_18991639_18991643	197.55539923502	-1.20818361733576	0.383163397273208	-3.15318119093272	0.001615015294719	0.017568551384893	4
2L	19033657	19034576	FBgn0051800	CG31800	2L	19034147	19034151	2L_19034147_19034151	96.7509811461913	-1.0900139260091	0.38615651910553	-2.82272568784787	0.00476172942070364	0.0368632778751156	4
2L	19034444	19041541	FBgn0086442	mib2	2L	19034621	19034625	2L_19034621_19034625	120.726146840437	-0.931156904036537	0.340215312821702	-2.73696353145789	0.00620091667837171	0.0440698578246985	4
2L	19034444	19041541	FBgn0086442	mib2	2L	19035986	19035990	2L_19035986_19035990	41.4599446761583	1.53708388850244	0.482550588551209	3.1853321184776	0.00144587968156422	0.0163115337278758	4
2L	19034444	19041541	FBgn0086442	mib2	2L	19036251	19036255	2L_19036251_19036255	31.5878258818324	1.3654284938376	0.509628663195878	2.67926157307363	0.00737847296591792	0.0494994649182077	4
2L	19063295	19064726	FBgn0032750	CG10495	2L	19064071	19064075	2L_19064071_19064075	106.267142481135	1.6711884779968	0.463600759315047	3.60480099399733	0.000312392210962239	0.00553374903745988	4
2L	19063295	19064726	FBgn0032750	CG10495	2L	19064336	19064340	2L_19064336_19064340	139.12793496029	1.45106393260776	0.47124174323416	3.07923471008537	0.0020753311059045	0.020867993258088	4
2L	19116483	19120306	FBgn0000422	Ddc	2L	19117941	19117945	2L_19117941_19117945	53.2027184139284	1.69954024243369	0.55343275353528	3.07090650413656	0.00213409965339253	0.0212548206119076	4
2L	19121345	19123869	FBgn0002031	l(2)37Cc	2L	19123431	19123435	2L_19123431_19123435	57.8372009178294	1.33954264833484	0.429834980926421	3.11641143177257	0.00183066662395395	0.0191448768609849	4
2L	19123998	19126976	FBgn0086444	l(2)37Cb	2L	19124164	19124168	2L_19124164_19124168	65.5182866834607	1.64740350175529	0.528682388056551	3.11605519489912	0.00183287962502774	0.0191619309144153	4
2L	19133816	19179758	FBgn0010300	brat	2L	19159846	19159850	2L_19159846_19159850	283.772853270988	-1.06128172138743	0.286839928687552	-3.69990930566526	0.000215676530212066	0.00424001873688623	4
2L	19133816	19179758	FBgn0010300	brat	2L	19162560	19162564	2L_19162560_19162564	18.0003030008671	2.65631740102597	0.798058347906408	3.328475177278	0.000873227863020922	0.0114329076381175	4
2L	19390370	19398493	FBgn0032775	CG17544	2L	19394831	19394835	2L_19394831_19394835	216.286267810651	0.77872037574293	0.289695664629118	2.68806361579447	0.00718677034749311	0.0486323799386672	4
2L	19390370	19398493	FBgn0032775	CG17544	2L	19395181	19395185	2L_19395181_19395185	13.3611788287804	2.65688698872898	0.628424911646713	4.22785115530656	2.35933779440787e-05	0.000865188173108189	4
2L	19394160	19396190	FBgn0051798	CG31798	2L	19394831	19394835	2L_19394831_19394835	216.286267810651	0.77872037574293	0.289695664629118	2.68806361579447	0.00718677034749311	0.0486323799386672	4
2L	19394160	19396190	FBgn0051798	CG31798	2L	19395181	19395185	2L_19395181_19395185	13.3611788287804	2.65688698872898	0.628424911646713	4.22785115530656	2.35933779440787e-05	0.000865188173108189	4
2L	19400753	19426596	FBgn0041789	Pax	2L	19402306	19402310	2L_19402306_19402310	14.5981385759142	5.13764897604208	1.31622849912819	3.90331084568144	9.48857114065515e-05	0.00236052287190946	4
2L	19400753	19426596	FBgn0041789	Pax	2L	19405106	19405110	2L_19405106_19405110	374.824009768252	-0.812513770193382	0.272331940276033	-2.98354195754573	0.00284932966405081	0.0259308923236569	4
2L	19400753	19426596	FBgn0041789	Pax	2L	19405597	19405601	2L_19405597_19405601	177.525652940309	-1.9801013842376	0.292863345097742	-6.76117860900876	1.3687365997458e-11	1.09305445365686e-08	4
2L	19424050	19430270	FBgn0032780	CG13085	2L	19427227	19427231	2L_19427227_19427231	40.6478022285606	2.88613400622605	0.665068347165973	4.33960512257816	1.42738973169526e-05	0.000605698347139203	4
2L	19424050	19429224	FBgn0032779	CG16771	2L	19427227	19427231	2L_19427227_19427231	40.6478022285606	2.88613400622605	0.665068347165973	4.33960512257816	1.42738973169526e-05	0.000605698347139203	4
2L	19430643	19432444	FBgn0032781	CG9987	2L	19431933	19431937	2L_19431933_19431937	34.9787565776984	1.82971785239689	0.408174770502577	4.48268238172583	7.37105983879041e-06	0.000376339000625619	4
2L	19441959	19447317	FBgn0003346	RanGAP	2L	19443808	19443812	2L_19443808_19443812	54.3125368584638	-1.74776243655688	0.415871517930914	-4.20265000414677	2.63808317162631e-05	0.000938395890640531	4
2L	19441959	19447317	FBgn0003346	RanGAP	2L	19444271	19444275	2L_19444271_19444275	197.545485066977	-0.981443646877868	0.324698788662807	-3.02262798983546	0.00250590088741796	0.0237698412184356	4
2L	19442833	19444750	FBgn0024230	Hs2st	2L	19443808	19443812	2L_19443808_19443812	54.3125368584638	-1.74776243655688	0.415871517930914	-4.20265000414677	2.63808317162631e-05	0.000938395890640531	4
2L	19442833	19444750	FBgn0024230	Hs2st	2L	19444271	19444275	2L_19444271_19444275	197.545485066977	-0.981443646877868	0.324698788662807	-3.02262798983546	0.00250590088741796	0.0237698412184356	4
2L	19493251	19497978	FBgn0002044	swm	2L	19497382	19497386	2L_19497382_19497386	254.55073039694	-0.814681308607586	0.282441990007613	-2.88441994260707	0.0039213544890048	0.0323940096351209	4
2L	19518824	19525453	FBgn0032798	CG10132	2L	19522704	19522708	2L_19522704_19522708	104.51184458443	-2.50359125266764	0.397637798283558	-6.29616013234817	3.0510918470089e-10	1.41707222666946e-07	4
2L	19518824	19525453	FBgn0032798	CG10132	2L	19523004	19523008	2L_19523004_19523008	114.76538858621	-2.21476670839604	0.364702382798605	-6.07280569817135	1.25694508132073e-09	4.56469654989105e-07	4
2L	19518824	19525453	FBgn0032798	CG10132	2L	19523091	19523095	2L_19523091_19523095	150.675611827526	-0.752498955457521	0.259216270908166	-2.90297732013942	0.00369633404496236	0.0311212926648076	4
2L	19518824	19525453	FBgn0032798	CG10132	2L	19523487	19523491	2L_19523487_19523491	166.508259409444	-1.02222085332392	0.288269635221078	-3.54605802494586	0.000391040092799791	0.00650320112748459	4
2L	19518824	19525453	FBgn0032798	CG10132	2L	19524613	19524617	2L_19524613_19524617	59.0161912543712	1.48845791219986	0.460582041551826	3.23168898896891	0.00123060916547957	0.014579095449466	4
2L	19518824	19525453	FBgn0032798	CG10132	2L	19524850	19524854	2L_19524850_19524854	47.777165887165	1.63676733280809	0.45033393984434	3.63456357158833	0.000278451593772434	0.00509978292060239	4
2L	19533479	19537363	FBgn0053116	CG33116	2L	19534586	19534590	2L_19534586_19534590	55.4838766266797	1.35321696257701	0.425949681470649	3.1769408957059	0.00148837365204602	0.016645360301379	4
2L	19533479	19537363	FBgn0053116	CG33116	2L	19534828	19534832	2L_19534828_19534832	119.468063118071	1.95679041738928	0.440522344101655	4.44197767398089	8.91358105948372e-06	0.000433386664066911	4
2L	19542468	19545548	FBgn0003231	ref(2)P	2L	19544700	19544704	2L_19544700_19544704	109.055098024288	-0.811120770009517	0.292818560316558	-2.77004561846297	0.00560484420307956	0.0411304007290592	4
2L	19586623	19732069	FBgn0000464	Lar	2L	19615016	19615020	2L_19615016_19615020	9.4109381992073	2.82312363857959	0.974606221417675	2.8966813227121	0.00377132632828128	0.0315291366699635	4
2L	19586623	19732069	FBgn0000464	Lar	2L	19625491	19625495	2L_19625491_19625495	281.11392480533	-1.09638312090485	0.257344688197639	-4.26036818006065	2.04090424259265e-05	0.000778015798029288	4
2L	19586623	19732069	FBgn0000464	Lar	2L	19692343	19692347	2L_19692343_19692347	51.9342320591975	1.78183912815809	0.459764628851424	3.87554634772458	0.000106385726963156	0.00255410939796022	4
2L	19586623	19732069	FBgn0000464	Lar	2L	19693402	19693406	2L_19693402_19693406	38.8053938850168	2.48352292245868	0.739458301040685	3.35857061711725	0.000783467004440993	0.0105899289998858	4
2L	19586623	19732069	FBgn0000464	Lar	2L	19701579	19701583	2L_19701579_19701583	58.5244843866893	1.02423323272873	0.365184330879831	2.80470202612766	0.00503631147748257	0.0382677374234458	4
2L	19586623	19732069	FBgn0000464	Lar	2L	19716092	19716096	2L_19716092_19716096	508.074345445927	-0.85138432862809	0.252234716954417	-3.37536536963685	0.000737177504327192	0.0101508497911522	4
2L	19606569	19731561	FBgn0267964	CG46244	2L	19615016	19615020	2L_19615016_19615020	9.4109381992073	2.82312363857959	0.974606221417675	2.8966813227121	0.00377132632828128	0.0315291366699635	4
2L	19606569	19731561	FBgn0267964	CG46244	2L	19625491	19625495	2L_19625491_19625495	281.11392480533	-1.09638312090485	0.257344688197639	-4.26036818006065	2.04090424259265e-05	0.000778015798029288	4
2L	19606569	19731561	FBgn0267964	CG46244	2L	19692343	19692347	2L_19692343_19692347	51.9342320591975	1.78183912815809	0.459764628851424	3.87554634772458	0.000106385726963156	0.00255410939796022	4
2L	19606569	19731561	FBgn0267964	CG46244	2L	19693402	19693406	2L_19693402_19693406	38.8053938850168	2.48352292245868	0.739458301040685	3.35857061711725	0.000783467004440993	0.0105899289998858	4
2L	19606569	19731561	FBgn0267964	CG46244	2L	19701579	19701583	2L_19701579_19701583	58.5244843866893	1.02423323272873	0.365184330879831	2.80470202612766	0.00503631147748257	0.0382677374234458	4
2L	19606569	19731561	FBgn0267964	CG46244	2L	19716092	19716096	2L_19716092_19716096	508.074345445927	-0.85138432862809	0.252234716954417	-3.37536536963685	0.000737177504327192	0.0101508497911522	4
2L	19774874	19791882	FBgn0032821	CdGAPr	2L	19790565	19790569	2L_19790565_19790569	73.3507753092715	2.45470259534517	0.782273009189945	3.13791037976249	0.00170156894387934	0.0182233208426642	4
2L	19792773	19795851	FBgn0004811	fs(2)ltoPP43	2L	19793446	19793450	2L_19793446_19793450	150.487728652512	-0.605098326840195	0.198559864594029	-3.04743523106932	0.00230803259445354	0.0224342715887715	4
2L	19796365	19958424	FBgn0263873	sick	2L	19796714	19796718	2L_19796714_19796718	80.0009618800486	1.68822749016491	0.440161301836129	3.83547459334221	0.000125322061514845	0.00287893318936265	4
2L	19796365	19958424	FBgn0263873	sick	2L	19797640	19797644	2L_19797640_19797644	53.2646637929641	2.62188266281459	0.783635484453851	3.34579369468177	0.000820474170243522	0.0109374484055065	4
2L	19796365	19958424	FBgn0263873	sick	2L	19918275	19918279	2L_19918275_19918279	109.752034849332	-1.34938989090065	0.456837358868059	-2.95376432051035	0.0031392364662263	0.0277354202569107	4
2L	19796365	19958424	FBgn0263873	sick	2L	19923969	19923973	2L_19923969_19923973	46.1174346990462	3.62228879664213	0.586964367692137	6.17122434686193	6.77631895002183e-10	2.73385900392422e-07	4
2L	19796365	19958424	FBgn0263873	sick	2L	19925371	19925375	2L_19925371_19925375	169.897098374492	0.814837536856105	0.239113506085159	3.40774367034669	0.000655023953626012	0.00934509494649221	4
2L	19796365	19958424	FBgn0263873	sick	2L	19927569	19927573	2L_19927569_19927573	58.450059669103	2.18106816338113	0.725850342772157	3.0048455375129	0.00265715751611297	0.0247500091991815	4
2L	19796365	19958424	FBgn0263873	sick	2L	19954853	19954857	2L_19954853_19954857	5.07960037816573	4.9709069957169	1.51219267541143	3.28721800901757	0.00101182469126992	0.0126877241787675	4
2L	19796365	19958424	FBgn0263873	sick	2L	19957978	19957982	2L_19957978_19957982	241.820001543604	-0.710148440316747	0.233375432441628	-3.04294429318035	0.00234275697671216	0.0226789743958177	4
2L	19965664	19966510	FBgn0042129	OS9	2L	19966411	19966415	2L_19966411_19966415	106.964240752615	-0.995335296133181	0.320460393191095	-3.10595417493496	0.0018966610593827	0.0196142135754065	4
2L	19968684	20017282	FBgn0264443	CG43861	2L	19985997	19986001	2L_19985997_19986001	30.4308432639927	1.53351117211453	0.514590706371995	2.9800599838388	0.0028819194422972	0.0261373625997054	4
2L	20058163	20061370	FBgn0014127	barr	2L	20061295	20061299	2L_20061295_20061299	284.600710066708	-1.48162778321874	0.437302761938184	-3.38810524921444	0.000703772529114641	0.00981744352924932	4
2L	20066391	20073719	FBgn0045064	bwa	2L	20067210	20067214	2L_20067210_20067214	147.780480194612	-1.06615278495241	0.325617482956327	-3.27424920576335	0.00105943134648767	0.013096697696001	4
2L	20066391	20073719	FBgn0045064	bwa	2L	20067682	20067686	2L_20067682_20067686	461.829001771604	-0.882528729150588	0.323295649854541	-2.72978844456355	0.00633749804563058	0.0446984688232296	4
2L	20096329	20097253	FBgn0032849	mRpS18B	2L	20096962	20096966	2L_20096962_20096966	17.7707550388436	2.77112118137915	0.753489411953059	3.67771748005901	0.000235330404604547	0.00452484133103506	4
2L	20311219	20348386	FBgn0003475	spir	2L	20314326	20314330	2L_20314326_20314330	53.2088725513753	1.94459993050809	0.676559937543198	2.87424634921415	0.00404992933126535	0.033079209343578	4
2L	20311219	20348386	FBgn0003475	spir	2L	20315312	20315316	2L_20315312_20315316	85.6425290600628	2.17892061123664	0.717529746503044	3.03669725451222	0.00239185553618176	0.0230059224252567	4
2L	20311219	20348386	FBgn0003475	spir	2L	20340795	20340799	2L_20340795_20340799	16.1047242802141	4.45212773830796	1.27323967673466	3.49669258636823	0.000471064333957222	0.00741389672449201	4
2L	20350434	20365254	FBgn0015803	RtGEF	2L	20352462	20352466	2L_20352462_20352466	57.3614854176704	1.6132922531344	0.549930526823882	2.93362920304125	0.00335024182364938	0.0290371007813102	4
2L	20385293	20414800	FBgn0032857	CG10947	2L	20397832	20397836	2L_20397832_20397836	203.432580803678	-0.893247014630508	0.285078776566643	-3.13333396960785	0.00172832667122108	0.0184097517890838	4
2L	20385293	20414800	FBgn0032857	CG10947	2L	20398330	20398334	2L_20398330_20398334	227.641350931439	-0.703498399603796	0.235974398724018	-2.98124882787207	0.00287075431282523	0.026068700908958	4
2L	20417057	20423027	FBgn0032859	Arpc2	2L	20418005	20418009	2L_20418005_20418009	31.2608713786034	1.87504005838473	0.570327144313099	3.28765705276578	0.00101024822622256	0.0126752765753838	4
2L	20423106	20424660	FBgn0032860	CG15130	2L	20424311	20424315	2L_20424311_20424315	28.3154241023269	1.48401485940282	0.437285784850582	3.39369563524664	0.000689562854624716	0.00969199735012064	4
2L	20426199	20447905	FBgn0263355	CG31688	2L	20427144	20427148	2L_20427144_20427148	70.8116158799199	1.08888149981898	0.371974624268221	2.92730048981464	0.00341918353707396	0.0294444373796613	4
2L	20426199	20447905	FBgn0263355	CG31688	2L	20441097	20441101	2L_20441097_20441101	42.0680710168911	1.5681045902909	0.435216886812849	3.60304169669136	0.000314515052229982	0.00555966655325445	4
2L	20426199	20447905	FBgn0263355	CG31688	2L	20441323	20441327	2L_20441323_20441327	50.508543286313	1.58144631184199	0.417576328638685	3.78720296956863	0.000152352644307144	0.00330930630191136	4
2L	20647533	20648848	FBgn0259936	Uhg3	2L	20647685	20647689	2L_20647685_20647689	41.2448244341072	2.1735613956084	0.61140193468809	3.55504500769573	0.000377914393087256	0.00634168320789182	4
2L	20647533	20648848	FBgn0259936	Uhg3	2L	20647809	20647813	2L_20647809_20647813	4.50523353630776	4.5919107091133	1.42126933740327	3.23085187885848	0.00123421881336885	0.014607585859049	4
2L	20647533	20648848	FBtr0081385	Uhg3-RA	2L	20647685	20647689	2L_20647685_20647689	41.2448244341072	2.1735613956084	0.61140193468809	3.55504500769573	0.000377914393087256	0.00634168320789182	4
2L	20647533	20648848	FBtr0081385	Uhg3-RA	2L	20647809	20647813	2L_20647809_20647813	4.50523353630776	4.5919107091133	1.42126933740327	3.23085187885848	0.00123421881336885	0.014607585859049	4
2L	20647533	20648848	FBtr0300249	Uhg3-RB	2L	20647685	20647689	2L_20647685_20647689	41.2448244341072	2.1735613956084	0.61140193468809	3.55504500769573	0.000377914393087256	0.00634168320789182	4
2L	20647533	20648848	FBtr0300249	Uhg3-RB	2L	20647809	20647813	2L_20647809_20647813	4.50523353630776	4.5919107091133	1.42126933740327	3.23085187885848	0.00123421881336885	0.014607585859049	4
2L	20647533	20648848	FBtr0300250	Uhg3-RC	2L	20647685	20647689	2L_20647685_20647689	41.2448244341072	2.1735613956084	0.61140193468809	3.55504500769573	0.000377914393087256	0.00634168320789182	4
2L	20647533	20648848	FBtr0300250	Uhg3-RC	2L	20647809	20647813	2L_20647809_20647813	4.50523353630776	4.5919107091133	1.42126933740327	3.23085187885848	0.00123421881336885	0.014607585859049	4
2L	20659132	20675941	FBgn0051678	CG31678	2L	20660769	20660773	2L_20660769_20660773	78.1133737748733	0.854527510610155	0.28193179711409	3.03097245276081	0.00243767486781946	0.023319521971683	4
2L	20659132	20675941	FBgn0051678	CG31678	2L	20661018	20661022	2L_20661018_20661022	154.657747299633	1.33829836279675	0.321944280342273	4.15692542005698	3.2255923148069e-05	0.00109082031590253	4
2L	20659132	20675941	FBgn0051678	CG31678	2L	20669837	20669841	2L_20669837_20669841	136.036983514057	-1.09470464479565	0.24147733294098	-4.53336398685177	5.80516522676674e-06	0.000316673618903468	4
2L	20659132	20675941	FBgn0051678	CG31678	2L	20672868	20672872	2L_20672868_20672872	339.317074801187	-1.20857960307054	0.346367980871321	-3.48929366978507	0.000484298774463897	0.00756584643144921	4
2L	20659132	20675941	FBgn0051678	CG31678	2L	20673323	20673327	2L_20673323_20673327	146.157624029298	-1.35395588000116	0.3312604302398	-4.08728527889983	4.36450306830623e-05	0.00135066243126469	4
2L	20730416	20734309	FBgn0032880	CG9318	2L	20732729	20732733	2L_20732729_20732733	81.6333888076408	1.1896766871631	0.433304337660202	2.74559145562038	0.00604019294920919	0.0433272641736735	4
2L	20730416	20734309	FBgn0032880	CG9318	2L	20734173	20734177	2L_20734173_20734177	66.4730171357135	4.03775576458319	0.8858073875318	4.55827736527907	5.15748970895698e-06	0.000291542969120472	4
2L	20750934	20752341	FBgn0032881	CG9319	2L	20751210	20751214	2L_20751210_20751214	59.1234984439212	1.54845196246316	0.393081225148033	3.93926716260747	8.17308778873145e-05	0.00212027200623751	4
2L	20754579	20757985	FBgn0032883	CG9323	2L	20756942	20756946	2L_20756942_20756946	42.1827074805152	2.64047074492515	0.73501832740452	3.5923876269169	0.000327661965210261	0.00572702399678506	4
2L	20788662	20797042	FBgn0250785	vari	2L	20793857	20793861	2L_20793857_20793861	176.827569745965	0.81541737558564	0.221439968935879	3.68234054359786	0.000231102417910468	0.00446119212196069	4
2L	20797715	20814331	FBgn0032886	CG9328	2L	20799427	20799431	2L_20799427_20799431	56.9806081123432	5.25971017509746	1.00537965320207	5.23156616343448	1.68079852961126e-07	2.30181773732257e-05	4
2L	20797715	20814331	FBgn0032886	CG9328	2L	20800754	20800758	2L_20800754_20800758	127.222332411136	1.68425585176346	0.558731586214191	3.01442748775938	0.00257464748055325	0.0242224635099702	4
2L	20797715	20814331	FBgn0032886	CG9328	2L	20801868	20801872	2L_20801868_20801872	40.2068559572517	3.18628506672303	1.09469400664322	2.91066274903018	0.00360663078711553	0.0305860857810974	4
2L	20797715	20814331	FBgn0032886	CG9328	2L	20803038	20803042	2L_20803038_20803042	13.1155937402809	4.79331186707172	1.32067701174474	3.62943537628424	0.000284041826955424	0.00517212647315029	4
2L	20829609	20831161	FBgn0051673	CG31673	2L	20830005	20830009	2L_20830005_20830009	79.4855231027746	1.51220456167499	0.506078794682211	2.98808125842256	0.00280734903700965	0.0256909294982626	4
2L	20829609	20831161	FBgn0051673	CG31673	2L	20830301	20830305	2L_20830301_20830305	77.4019970557281	1.48608484877433	0.496185951344205	2.99501597082387	0.00274430472273354	0.025278679745581	4
2L	20831262	20832859	FBgn0051674	CG31674	2L	20831830	20831834	2L_20831830_20831834	161.42127262719	-1.03918995533334	0.326032219159693	-3.18738423463706	0.00143565915760668	0.0162393430558656	4
2L	20831262	20832859	FBgn0051674	CG31674	2L	20832356	20832360	2L_20832356_20832360	147.292609359247	-1.18287899896782	0.301153362271713	-3.92782929615967	8.57160139249089e-05	0.00219766892196167	4
2L	20832849	20835840	FBgn0032891	Oseg5	2L	20834251	20834255	2L_20834251_20834255	164.885871173759	-0.989100804062166	0.26469489843346	-3.73675809362382	0.000186408102141671	0.00383137837776303	4
2L	20832849	20835840	FBgn0032891	Oseg5	2L	20835074	20835078	2L_20835074_20835078	153.012389953865	-0.831399940198211	0.284047443419084	-2.92697561432216	0.00342275716784462	0.0294651299599288	4
2L	20869854	20871565	FBgn0032900	CG14401	2L	20871517	20871521	2L_20871517_20871521	62.6803064950597	1.32657071933023	0.481387282499584	2.75572448121618	0.00585623037453399	0.0424155776762638	4
2L	20871335	20918931	FBgn0032901	sky	2L	20871517	20871521	2L_20871517_20871521	62.6803064950597	1.32657071933023	0.481387282499584	2.75572448121618	0.00585623037453399	0.0424155776762638	4
2L	20871335	20918931	FBgn0032901	sky	2L	20882348	20882352	2L_20882348_20882352	50.4236395076488	4.1658574438805	0.758846202251476	5.48972562756526	4.02558581532528e-08	7.58265005669031e-06	4
2L	20871335	20918931	FBgn0032901	sky	2L	20882857	20882861	2L_20882857_20882861	95.4786791999416	5.5549198078417	0.850744045604362	6.52948420449481	6.59965709327206e-11	4.18825511280637e-08	4
2L	20871335	20918931	FBgn0032901	sky	2L	20883923	20883927	2L_20883923_20883927	69.3241609426017	1.87549499175236	0.445180566557233	4.21288603466307	2.52128293597962e-05	0.000909347607633147	4
2L	20871335	20918931	FBgn0032901	sky	2L	20886060	20886064	2L_20886060_20886064	93.9386328795015	2.38322699087552	0.572046267670004	4.16614376417947	3.09795379112658e-05	0.00105884751193867	4
2L	20871335	20918931	FBgn0263996	CG43739	2L	20871517	20871521	2L_20871517_20871521	62.6803064950597	1.32657071933023	0.481387282499584	2.75572448121618	0.00585623037453399	0.0424155776762638	4
2L	20871335	20918931	FBgn0263996	CG43739	2L	20882348	20882352	2L_20882348_20882352	50.4236395076488	4.1658574438805	0.758846202251476	5.48972562756526	4.02558581532528e-08	7.58265005669031e-06	4
2L	20871335	20918931	FBgn0263996	CG43739	2L	20882857	20882861	2L_20882857_20882861	95.4786791999416	5.5549198078417	0.850744045604362	6.52948420449481	6.59965709327206e-11	4.18825511280637e-08	4
2L	20871335	20918931	FBgn0263996	CG43739	2L	20883923	20883927	2L_20883923_20883927	69.3241609426017	1.87549499175236	0.445180566557233	4.21288603466307	2.52128293597962e-05	0.000909347607633147	4
2L	20871335	20918931	FBgn0263996	CG43739	2L	20886060	20886064	2L_20886060_20886064	93.9386328795015	2.38322699087552	0.572046267670004	4.16614376417947	3.09795379112658e-05	0.00105884751193867	4
2L	20965520	21052164	FBgn0250867	CG42238	2L	20976253	20976257	2L_20976253_20976257	203.087853563983	-0.870849792266724	0.288629887574676	-3.01718508635532	0.0025513398001388	0.0240739716719413	4
2L	20965520	21052164	FBgn0250867	CG42238	2L	20993253	20993257	2L_20993253_20993257	585.456639717019	-1.05383636445947	0.366933846182663	-2.87200642683385	0.00407874672159553	0.0332292144980456	4
2L	20965520	21052164	FBgn0250867	CG42238	2L	20993756	20993760	2L_20993756_20993760	380.982351515223	-1.07169219787023	0.345999308184242	-3.09738248753829	0.00195237785881109	0.019977431231459	4
2L	20965520	21052164	FBgn0250867	CG42238	2L	21002356	21002360	2L_21002356_21002360	36.7509056753851	4.27371099210896	0.816960382213901	5.23123407836195	1.68382127868514e-07	2.30341551475998e-05	4
2L	20965520	21052164	FBgn0250867	CG42238	2L	21012030	21012034	2L_21012030_21012034	30.3381485614609	1.66754560633918	0.463027739794337	3.6013946099209	0.000316514729098605	0.00558772565587626	4
2L	20965520	21052164	FBgn0250867	CG42238	2L	21050460	21050464	2L_21050460_21050464	23.4324585680803	3.85775056641775	0.871902742534304	4.42451936233699	9.66572350023679e-06	0.000459009288776654	4
2L	21053033	21058044	FBgn0010395	Itgbn	2L	21057707	21057711	2L_21057707_21057711	80.8904112159173	1.79212641649085	0.638646130909387	2.80613367834702	0.00501398866748092	0.0381558044850988	4
2L	21057706	21071502	FBgn0032910	CG9265	2L	21057707	21057711	2L_21057707_21057711	80.8904112159173	1.79212641649085	0.638646130909387	2.80613367834702	0.00501398866748092	0.0381558044850988	4
2L	21104568	21134255	FBgn0040297	Nhe2	2L	21108792	21108796	2L_21108792_21108796	14.1390328807565	4.35708343967445	1.49041798387855	2.92339698447272	0.00346234772044497	0.0297060407809321	4
2L	21104568	21134255	FBgn0040297	Nhe2	2L	21110505	21110509	2L_21110505_21110509	70.7139376845877	2.46904970778833	0.836461363537922	2.95177974191799	0.00315948212632468	0.0278683332508676	4
2L	21104568	21134255	FBgn0040297	Nhe2	2L	21111792	21111796	2L_21111792_21111796	66.618053738896	1.8350563350603	0.524705174695458	3.49730939117453	0.000469976429333952	0.00740334998084965	4
2L	21104568	21134255	FBgn0040297	Nhe2	2L	21115761	21115765	2L_21115761_21115765	93.7854319042507	1.69293108254801	0.608683493855186	2.78129947606363	0.00541417667358824	0.0401947219976741	4
2L	21104568	21134255	FBgn0040297	Nhe2	2L	21115894	21115898	2L_21115894_21115898	127.075111967191	1.94461799601829	0.553604984966062	3.5126453858386	0.000443669196300785	0.00710851982716835	4
2L	21104568	21134255	FBgn0040297	Nhe2	2L	21116076	21116080	2L_21116076_21116080	289.578382938527	1.39944983530568	0.39525610775119	3.54061533234199	0.000399195120901427	0.00660032693460487	4
2L	21104568	21134255	FBgn0040297	Nhe2	2L	21116301	21116305	2L_21116301_21116305	182.996264313953	1.32208420884366	0.371063090856196	3.56296339200178	0.000366691831929905	0.00620260889598094	4
2L	21104568	21134255	FBgn0040297	Nhe2	2L	21116453	21116457	2L_21116453_21116457	42.0849941746012	2.06360228444296	0.532950428439544	3.87203419741138	0.00010793080444923	0.00258108457362726	4
2L	21104568	21134255	FBgn0040297	Nhe2	2L	21117686	21117690	2L_21117686_21117690	39.8147753981828	3.1866833063366	0.774322770547129	4.11544568692578	3.86431987933414e-05	0.0012423269976824	4
2L	21104568	21134255	FBgn0040297	Nhe2	2L	21120813	21120817	2L_21120813_21120817	385.602062804658	-0.706159790746665	0.263997859222545	-2.67486938275279	0.00747583702442848	0.0499601074712525	4
2L	21104568	21134255	FBgn0040297	Nhe2	2L	21124722	21124726	2L_21124722_21124726	31.8557652234096	1.57514561282387	0.508387025718311	3.09831984913129	0.00194621255667118	0.0199404555163722	4
2L	21104568	21134255	FBgn0040297	Nhe2	2L	21130626	21130630	2L_21130626_21130630	73.2717034804046	2.87406600496765	0.772035999014331	3.7227098330091	0.000197095988244827	0.00397585065043851	4
2L	21104568	21134255	FBgn0040297	Nhe2	2L	21131912	21131916	2L_21131912_21131916	164.48016939514	2.0214959745226	0.547788940970597	3.69028255835326	0.000224005095577709	0.00435911115457464	4
2L	21104568	21134255	FBgn0040297	Nhe2	2L	21132431	21132435	2L_21132431_21132435	62.5440250838896	2.68675819623267	0.696248237110679	3.8589084367126	0.000113894596443173	0.00268613254481843	4
2L	21134439	21142347	FBgn0023388	Dap160	2L	21135024	21135028	2L_21135024_21135028	34.6197577303098	1.16592227762185	0.42713860430723	2.72961110483759	0.00634090781779266	0.044710280381795	4
2L	21134439	21142347	FBgn0023388	Dap160	2L	21137928	21137932	2L_21137928_21137932	83.3321664789989	0.836094802617807	0.30182946118752	2.77009010097381	0.00560407878510991	0.041127404058956	4
2L	21163641	21166090	FBgn0032925	CG9246	2L	21165353	21165357	2L_21165353_21165357	320.319757200292	-0.785840261678719	0.253418791391278	-3.10095497403499	0.00192897619922631	0.0198335430087466	4
2L	21163641	21166090	FBgn0032925	CG9246	2L	21165847	21165851	2L_21165847_21165851	294.961797007693	-0.868864542296101	0.304596536099989	-2.85250959653356	0.00433755027214612	0.0345991726451943	4
2L	21163641	21166090	FBgn0032925	CG9246	2L	21166047	21166051	2L_21166047_21166051	368.542561107207	-1.03011557912875	0.284172647516808	-3.62496386661501	0.000289001855978978	0.00523727199138241	4
2L	21166046	21168581	FBgn0263050	CG43345	2L	21166047	21166051	2L_21166047_21166051	368.542561107207	-1.03011557912875	0.284172647516808	-3.62496386661501	0.000289001855978978	0.00523727199138241	4
2L	21166046	21168581	FBgn0263050	CG43345	2L	21166522	21166526	2L_21166522_21166526	361.555953914886	-0.7993581174702	0.275928657810328	-2.89697389105439	0.00376781110913283	0.0315088965755434	4
2L	21166046	21168581	FBgn0263051	CG43346	2L	21166047	21166051	2L_21166047_21166051	368.542561107207	-1.03011557912875	0.284172647516808	-3.62496386661501	0.000289001855978978	0.00523727199138241	4
2L	21166046	21168581	FBgn0263051	CG43346	2L	21166522	21166526	2L_21166522_21166526	361.555953914886	-0.7993581174702	0.275928657810328	-2.89697389105439	0.00376781110913283	0.0315088965755434	4
2L	21182446	21198762	FBgn0011829	Ret	2L	21187440	21187444	2L_21187440_21187444	73.6604347254595	1.55551935071204	0.460164214856064	3.3803570562274	0.000723917193919604	0.0100159704681371	4
2L	21221312	21232059	FBgn0026577	CG8677	2L	21221446	21221450	2L_21221446_21221450	602.469212108018	-0.904368930123268	0.28501365563004	-3.17307228007761	0.00150834967888679	0.0167823538961847	4
2L	21237250	21259675	FBgn0261239	Hr39	2L	21238635	21238639	2L_21238635_21238639	51.4258821665184	4.34227001137453	0.696401473729042	6.23529698770286	4.50921786571564e-10	1.91549618597961e-07	4
2L	21262956	21282790	FBgn0032938	CG8671	2L	21271545	21271549	2L_21271545_21271549	13.6707027658056	2.36202690561572	0.722215909792819	3.27052737773848	0.00107347150819141	0.013225708524711	4
2L	21262956	21282790	FBgn0032938	CG8671	2L	21272754	21272758	2L_21272754_21272758	17.3718013912064	5.55925013736537	1.32343437638773	4.20062394974139	2.66180393074144e-05	0.0009439487751065	4
2L	21344607	21358271	FBgn0032943	Tsp39D	2L	21346157	21346161	2L_21346157_21346161	212.084814724195	2.16704585720083	0.389802102539647	5.55934881593005	2.70783037420272e-08	5.53609507773771e-06	4
2L	21344607	21358271	FBgn0032943	Tsp39D	2L	21346329	21346333	2L_21346329_21346333	12.1911950016852	3.58454896226487	0.988148904634559	3.62753927616862	0.000286135258938825	0.00520005009945578	4
2L	21344607	21358271	FBgn0032943	Tsp39D	2L	21347139	21347143	2L_21347139_21347143	106.111270935434	-1.06577932664368	0.350967405495773	-3.03669033065383	0.00239191047293143	0.0230059224252567	4
2L	21344607	21358271	FBgn0032943	Tsp39D	2L	21356375	21356379	2L_21356375_21356379	225.889101184784	-1.28888327368113	0.375014502836935	-3.43688914410215	0.000588436387708142	0.00866890943856072	4
2L	21344607	21358271	FBgn0032943	Tsp39D	2L	21356793	21356797	2L_21356793_21356797	242.905426043472	-1.03911235348857	0.355758013812452	-2.92084032725787	0.0034908869007251	0.0298719086130693	4
2L	21380000	21393319	FBgn0032946	nrv3	2L	21381252	21381256	2L_21381252_21381256	24.9122566652574	3.3602664628152	0.791664292949934	4.24455983772367	2.19022917873869e-05	0.000818948766416683	4
2L	21380000	21393319	FBgn0032946	nrv3	2L	21382485	21382489	2L_21382485_21382489	19.2289594313861	3.08348471133291	0.778582834477174	3.96038106003647	7.48302573991676e-05	0.0019956410136625	4
2L	21380000	21393319	FBgn0032946	nrv3	2L	21386959	21386963	2L_21386959_21386963	514.586921128733	-1.403037587078	0.448772679001554	-3.12638815312806	0.00176967806009287	0.0187201925801088	4
2L	21380000	21393319	FBgn0032946	nrv3	2L	21387380	21387384	2L_21387380_21387384	440.098893957439	-1.37321604079134	0.472754027841853	-2.90471568705643	0.00367586837752521	0.031001101763023	4
2L	21577205	21577676	FBgn0260718	CR42545	2L	21577493	21577497	2L_21577493_21577497	90.6029505959063	3.97906203496672	0.586962228904441	6.77907681111542	1.20946216942473e-11	1.01315986226072e-08	4
2L	21614232	21624080	FBgn0032955	CG2201	2L	21616263	21616267	2L_21616263_21616267	71.533917580656	1.31522577251183	0.392793605231199	3.34838896304763	0.000812828446256334	0.0108573847914925	4
2L	21614232	21624080	FBgn0032955	CG2201	2L	21617395	21617399	2L_21617395_21617399	328.711131879586	-1.10440452987116	0.386753270594304	-2.85557903149487	0.00429584298975701	0.0343728976836435	4
2L	21663806	21677530	FBgn0032957	CG2225	2L	21674063	21674067	2L_21674063_21674067	7.19067623264787	5.82885067258838	1.38635113618021	4.20445478816319	2.61712243659229e-05	0.000933725310291579	4
2L	21663806	21677530	FBgn0032957	CG2225	2L	21674343	21674347	2L_21674343_21674347	7.23780011850134	5.8288928950279	1.38697720215262	4.20258738642664	2.63881327086869e-05	0.000938395890640531	4
2L	21684106	21729051	FBgn0051619	nolo	2L	21686922	21686926	2L_21686922_21686926	2.72900893685287	4.3420474425088	1.51947135237294	2.85760401848175	0.00426852703776252	0.034237091312322	4
2L	21684106	21729051	FBgn0051619	nolo	2L	21690953	21690957	2L_21690953_21690957	25.3638826761201	2.12271848349677	0.716936971084044	2.96081603977978	0.00306825144934324	0.027299676852789	4
2L	21740041	21757466	FBgn0086779	step	2L	21756024	21756028	2L_21756024_21756028	36.4840982521262	2.33002120963597	0.685439882824428	3.39930790142364	0.000675566173850872	0.00954828377233756	4
2L	21758010	21761000	FBgn0032961	CG1416	2L	21759952	21759956	2L_21759952_21759956	74.4272828834895	3.03741625687266	0.931238681534373	3.26169468376035	0.00110748355505046	0.0135309762207772	4
2L	22124285	22130142	FBgn0025674	CycK	2L	22128435	22128439	2L_22128435_22128439	90.5738882813638	1.24146925389579	0.330251496330079	3.75916314594064	0.00017048264541965	0.00358758925000856	4
2L	22124285	22130142	FBgn0025674	CycK	2L	22129672	22129676	2L_22129672_22129676	88.1701704613433	1.86108672077394	0.418001724131066	4.45234221136942	8.49386535625921e-06	0.000418544981103745	4
2L	22131221	22166221	FBgn0261802	CG42748	2L	22145790	22145794	2L_22145790_22145794	38.4406776301775	1.57283726775518	0.585070767234897	2.68828551320135	0.0071819958794678	0.0486099325058608	4
2L	22131221	22166221	FBgn0261802	CG42748	2L	22157238	22157242	2L_22157238_22157242	70.3516178227205	1.51673337587135	0.420657505666887	3.60562537322804	0.000311402103116872	0.0055211619246226	4
2L	22189526	22214376	FBgn0259683	Ir40a	2L	22191891	22191895	2L_22191891_22191895	122.853990485081	-1.5429638636334	0.329594855452668	-4.68139547115893	2.84928671116441e-06	0.000187966432561312	4
2L	22189526	22214376	FBgn0259683	Ir40a	2L	22192372	22192376	2L_22192372_22192376	91.70530513059	-1.8828594920634	0.424896449851475	-4.43133731223588	9.36504566150216e-06	0.000448614703443046	4
2L	22189526	22214376	FBgn0259683	Ir40a	2L	22196471	22196475	2L_22196471_22196475	40.4931885856729	-1.71959254188065	0.408493308989464	-4.20959781724357	2.55825667750509e-05	0.000918683332455396	4
2L	22189526	22214376	FBgn0259683	Ir40a	2L	22209343	22209347	2L_22209343_22209347	80.6853692970889	-2.01899368789673	0.399251971619105	-5.05694105832217	4.2603484182558e-07	4.61589016156086e-05	4
2L	22579072	22585843	FBgn0040011	Slmap	2L	22580513	22580517	2L_22580513_22580517	17.6587607642752	1.54439717904171	0.539199586113989	2.86424029026465	0.00418010779262021	0.033772715963264	4
2L	23066874	23068386	FBgn0086683	Spf45	2L	23068171	23068175	2L_23068171_23068175	3.00888561236018	4.13685893191603	1.41883544304844	2.91567211136746	0.00354923286257433	0.0302520656239982	4
2R	5090581	5095090	FBgn0033005	CG3107	2R	5091438	5091442	2R_5091438_5091442	59.2783752082663	2.59342250179588	0.803885958735435	3.22610747658226	0.00125486225565914	0.0147744862714491	4
2R	5656406	5663222	FBgn0033029	Not3	2R	5662080	5662084	2R_5662080_5662084	310.092614027079	-1.39830213717885	0.375981328703576	-3.71907334335018	0.000199954990595073	0.00401593996193763	4
2R	5656406	5663222	FBgn0033029	Not3	2R	5662541	5662545	2R_5662541_5662545	319.974861256722	-1.44151728855301	0.380596660847175	-3.7875195366778	0.000152158724132081	0.00330675396192753	4
2R	5668383	5669986	FBgn0033031	CG8245	2R	5669241	5669245	2R_5669241_5669245	498.487264773729	-1.29647883341314	0.437358584005988	-2.96433837319034	0.00303334541335819	0.0270891496816311	4
2R	5668383	5669986	FBgn0033031	CG8245	2R	5669651	5669655	2R_5669651_5669655	1002.11206341647	-1.35492489213488	0.415853364459647	-3.25817946404124	0.00112129470250223	0.013646160676033	4
2R	5697872	5700212	FBgn0259979	CG17337	2R	5699857	5699861	2R_5699857_5699861	251.127755317181	-0.826176230091786	0.282657416479164	-2.92288891755539	0.00346800215174361	0.029741262143123	4
2R	5758065	5760407	FBgn0033038	CG7791	2R	5758430	5758434	2R_5758430_5758434	22.5339263688302	1.95163987612727	0.696276982061007	2.80296480626193	0.00506351944716358	0.038412935678789	4
2R	5758065	5760407	FBgn0033038	CG7791	2R	5760007	5760011	2R_5760007_5760011	28.8098075422685	1.46508716825087	0.502865507710394	2.91347715400403	0.00357427989634176	0.030396447840084	4
2R	5804712	5860831	FBgn0085414	dpr12	2R	5811896	5811900	2R_5811896_5811900	104.716665152392	-0.979736501369302	0.202497692784858	-4.83826007049974	1.30980684049735e-06	0.00010692238221758	4
2R	5804712	5860831	FBgn0085414	dpr12	2R	5821094	5821098	2R_5821094_5821098	84.2296289644317	1.63737535377967	0.467244747071799	3.50432051733278	0.000457774029426606	0.00727079233748548	4
2R	5804712	5860831	FBgn0085414	dpr12	2R	5827494	5827498	2R_5827494_5827498	260.30573970724	-0.926777564551342	0.33993408882572	-2.72634488571839	0.00640400448192151	0.0450187640061743	4
2R	5804712	5860831	FBgn0085414	dpr12	2R	5836305	5836309	2R_5836305_5836309	137.706124387197	-0.96548146893532	0.322107397032616	-2.99738993214601	0.00272302169914967	0.0251560641941897	4
2R	5804712	5860831	FBgn0085414	dpr12	2R	5836461	5836465	2R_5836461_5836465	11.0152403330469	3.16392417993985	1.05938413759686	2.98656933557359	0.0028212685367585	0.0257804183950381	4
2R	5804712	5860831	FBgn0085414	dpr12	2R	5836703	5836707	2R_5836703_5836707	75.0709297246425	2.42112388117979	0.571282209765958	4.23805229673033	2.25467256899526e-05	0.000836797005041345	4
2R	5804712	5860831	FBgn0085414	dpr12	2R	5837345	5837349	2R_5837345_5837349	110.424321126856	2.25485805285125	0.76488807461928	2.94795817541487	0.00319880339633898	0.0281064743001383	4
2R	5804712	5860831	FBgn0085414	dpr12	2R	5837947	5837951	2R_5837947_5837951	103.787049063793	1.73822958156754	0.565882906014397	3.07171247460038	0.00212834628792486	0.0212187525495515	4
2R	5804712	5860831	FBgn0085414	dpr12	2R	5838399	5838403	2R_5838399_5838403	80.9787533533305	1.29693185812209	0.360540924208935	3.59718348469788	0.000321681571886122	0.00565424210202337	4
2R	5804712	5860831	FBgn0085414	dpr12	2R	5840882	5840886	2R_5840882_5840886	138.434477020602	2.69923111053955	0.73741816734129	3.66038054130323	0.000251840946518194	0.00474837055865202	4
2R	5804712	5860831	FBgn0085414	dpr12	2R	5850575	5850579	2R_5850575_5850579	42.0786781592606	2.58035543601582	0.706764284820837	3.65094203461333	0.000261280209195523	0.00487171806325664	4
2R	5804712	5860831	FBgn0085414	dpr12	2R	5854713	5854717	2R_5854713_5854717	37.7405682685389	1.83700150082	0.644387196897611	2.85077281122935	0.0043613118980628	0.034735789541873	4
2R	6036557	6040647	FBgn0033054	CG14591	2R	6037863	6037867	2R_6037863_6037867	1059.44906283749	-1.05222632634158	0.352039122016214	-2.98894713836128	0.00279940559568009	0.0256406452806822	4
2R	6036557	6040647	FBgn0033054	CG14591	2R	6038315	6038319	2R_6038315_6038319	645.417087518617	-0.988974363985481	0.303825218045203	-3.25507662052707	0.00113361777884951	0.0137518163898076	4
2R	6036557	6040647	FBgn0033054	CG14591	2R	6038608	6038612	2R_6038608_6038612	251.836863603896	1.86767104428985	0.573897502864813	3.25436342720905	0.00113646789614777	0.0137796485152942	4
2R	6036557	6040647	FBgn0033054	CG14591	2R	6039549	6039553	2R_6039549_6039553	44.8492453057485	1.54048412291998	0.558759785277239	2.75697028223968	0.00583396533701233	0.042306395278943	4
2R	6036557	6040647	FBgn0033054	CG14591	2R	6039727	6039731	2R_6039727_6039731	49.0558237461037	2.44157713717258	0.535756095650533	4.5572549841135	5.18264927534706e-06	0.000292337459100049	4
2R	6087873	6169087	FBgn0000546	EcR	2R	6094510	6094514	2R_6094510_6094514	34.0303320388904	1.25664251701862	0.469458063384221	2.67679397806007	0.00743303253450749	0.0497564355449629	4
2R	6087873	6169087	FBgn0000546	EcR	2R	6095613	6095617	2R_6095613_6095617	19.942569875044	1.52472868781855	0.471292967133598	3.23520356582434	0.00121556033146952	0.0144483654774938	4
2R	6087873	6169087	FBgn0000546	EcR	2R	6095625	6095629	2R_6095625_6095629	119.158259616578	1.11927609526947	0.299919496112742	3.73192176492828	0.000190024523955647	0.00388146741315541	4
2R	6087873	6169087	FBgn0000546	EcR	2R	6103616	6103620	2R_6103616_6103620	26.4843691738695	3.60421347374238	0.800833407577336	4.50057832208295	6.77688278512579e-06	0.000353844827669603	4
2R	6087873	6169087	FBgn0000546	EcR	2R	6109218	6109222	2R_6109218_6109222	201.956531156188	-0.870760416518106	0.309997678555527	-2.80892560413846	0.00497071317748221	0.0379417929703071	4
2R	6087873	6169087	FBgn0000546	EcR	2R	6122682	6122686	2R_6122682_6122686	43.0558253999746	2.14632633456717	0.576604670639155	3.72235336246585	0.000197374537486796	0.00397937884672531	4
2R	6087873	6169087	FBgn0000546	EcR	2R	6126271	6126275	2R_6126271_6126275	391.039191460976	-0.975981185782265	0.311267342083023	-3.13550782183229	0.00171556853375699	0.0183280926052712	4
2R	6087873	6169087	FBgn0000546	EcR	2R	6126768	6126772	2R_6126768_6126772	346.055714397354	-0.951024860605199	0.354293691459268	-2.68428392469566	0.00726853500991739	0.0490012974772359	4
2R	6087873	6169087	FBgn0000546	EcR	2R	6148934	6148938	2R_6148934_6148938	61.3029482623597	1.61907069958559	0.454944345206265	3.5588324520256	0.000372507061149277	0.00627287731350252	4
2R	6087873	6169087	FBgn0000546	EcR	2R	6150565	6150569	2R_6150565_6150569	26.2790476403388	4.21128965702006	0.817823212482247	5.14938875877344	2.61336713118337e-07	3.19041299704393e-05	4
2R	6087873	6169087	FBgn0000546	EcR	2R	6151853	6151857	2R_6151853_6151857	65.8135828145238	1.37769746001543	0.418773244052137	3.28984117200169	0.00100243948975468	0.0126114344108365	4
2R	6087873	6169087	FBgn0000546	EcR	2R	6153370	6153374	2R_6153370_6153374	34.6538049319125	2.52359152515354	0.451578198357048	5.5883821104185	2.29194888734964e-08	4.83504667933322e-06	4
2R	6207219	6209468	FBgn0033072	CG17994	2R	6208848	6208852	2R_6208848_6208852	15.0340826174958	3.30045582970035	0.968522052067169	3.40772398796291	0.000655071199390661	0.00934519023525075	4
2R	6209782	6214122	FBgn0021847	l(2)k14710	2R	6210305	6210309	2R_6210305_6210309	389.9344852854	-0.88625769218213	0.316997691988634	-2.79578594601851	0.00517736787555732	0.0389997229749734	4
2R	6209782	6214122	FBgn0021847	l(2)k14710	2R	6211299	6211303	2R_6211299_6211303	43.7546043581488	1.8940414942613	0.693859550573743	2.72971884972275	0.00633883597289615	0.0447025129410455	4
2R	6214568	6240602	FBgn0263144	bin3	2R	6232332	6232336	2R_6232332_6232336	57.4092853922364	4.08366946513804	0.884780664731957	4.61545965900508	3.92226226880443e-06	0.000237257070417861	4
2R	6502006	6621792	FBgn0086655	jing	2R	6503185	6503189	2R_6503185_6503189	93.7916091941259	1.00608190944564	0.327675512068522	3.07036037906688	0.00213800623178956	0.0212836067409547	4
2R	6502006	6621792	FBgn0086655	jing	2R	6503519	6503523	2R_6503519_6503523	45.9556555451064	1.41794701157051	0.463704192373936	3.05786972576488	0.00222916462332331	0.0218989630003977	4
2R	6502006	6621792	FBgn0086655	jing	2R	6531009	6531013	2R_6531009_6531013	59.8046421445945	0.899777891227564	0.329712685110875	2.72897565625959	0.00635313936864457	0.0447581670325446	4
2R	6502006	6621792	FBgn0086655	jing	2R	6537479	6537483	2R_6537479_6537483	101.741609313239	1.75409924737176	0.353891757759171	4.95659819397503	7.17381192059959e-07	6.84307394161841e-05	4
2R	6502006	6621792	FBgn0086655	jing	2R	6539093	6539097	2R_6539093_6539097	13.870833502511	2.58845962661699	0.947678061189543	2.73137021170239	0.00630715778603443	0.0445503137970843	4
2R	6502006	6621792	FBgn0086655	jing	2R	6588392	6588396	2R_6588392_6588396	34.8981739248196	1.36122743251676	0.438235120024677	3.10615779137033	0.00189535546972682	0.0196059927318854	4
2R	6625242	6633090	FBgn0262736	Vha16-1	2R	6627541	6627545	2R_6627541_6627545	222.837554674926	1.19602361610667	0.427965645238792	2.79467202429139	0.00519523922096568	0.0391011003128914	4
2R	6648654	6652842	FBgn0029131	Debcl	2R	6652656	6652660	2R_6652656_6652660	84.5335993541431	-0.953737514672713	0.324229664209568	-2.94154921634887	0.00326574942528264	0.0285098390217016	4
2R	6655463	6656594	FBgn0033081	geminin	2R	6656072	6656076	2R_6656072_6656076	21.1769509810838	1.88636206254327	0.612895935348778	3.07778523848393	0.00208545149301111	0.0209313836981089	4
2R	6657326	6660624	FBgn0013732	sced	2R	6658539	6658543	2R_6658539_6658543	29.4455011769555	2.36413149829103	0.609591636776928	3.87822167441604	0.000105222817766841	0.00253580496261912	4
2R	6660645	6662118	FBgn0266518	Dpit47	2R	6662097	6662101	2R_6662097_6662101	372.511895448074	-1.14178288426608	0.273192850572768	-4.17940250585714	2.92275985118158e-05	0.00101324980568442	4
2R	6662265	6668085	FBgn0000054	Adf1	2R	6662495	6662499	2R_6662495_6662499	274.62315597537	-1.06187408404277	0.291820529010481	-3.63879158071373	0.000273920368592214	0.00503840942596407	4
2R	6662265	6668085	FBgn0000054	Adf1	2R	6666599	6666603	2R_6666599_6666603	659.415506848723	-0.855193333449982	0.226274927050547	-3.77944363786688	0.000157179165335518	0.00338051868188609	4
2R	6668150	6668738	FBgn0033085	CG15908	2R	6668514	6668518	2R_6668514_6668518	207.34852699228	-1.36153944513125	0.3175881018252	-4.28712359596089	1.81001596136815e-05	0.000712397295329807	4
2R	6669024	6670076	FBgn0033086	CG9410	2R	6669293	6669297	2R_6669293_6669297	124.607338181561	0.850397701002244	0.257249087739908	3.30573650804173	0.000947271217745742	0.0121010969526543	4
2R	6669024	6670076	FBgn0033086	CG9410	2R	6669852	6669856	2R_6669852_6669856	139.514551197833	1.14455619178224	0.342812124957218	3.33872727496169	0.000841631501146674	0.0111459202295576	4
2R	6669024	6670076	FBgn0033086	CG9410	2R	6669933	6669937	2R_6669933_6669937	174.06791348205	1.14087042319791	0.373777520289969	3.05227136803958	0.00227116674264608	0.0221911014054548	4
2R	6696739	6699469	FBgn0014009	Rab2	2R	6697113	6697117	2R_6697113_6697117	246.533081804487	1.01947436575667	0.3402883448978	2.99591326309706	0.00273624252313625	0.025233676744788	4
2R	6699695	6715892	FBgn0033095	CG3409	2R	6714841	6714845	2R_6714841_6714845	115.028006270651	1.32873253481816	0.319428174655628	4.15972240473355	3.18634619902797e-05	0.00108183615104683	4
2R	6699695	6715892	FBgn0266525	CG45092	2R	6714841	6714845	2R_6714841_6714845	115.028006270651	1.32873253481816	0.319428174655628	4.15972240473355	3.18634619902797e-05	0.00108183615104683	4
2R	6741899	6746141	FBgn0028579	phtf	2R	6742124	6742128	2R_6742124_6742128	49.392105300566	2.37554475179539	0.68289268823768	3.47865014915577	0.000503946030401581	0.00777940301812575	4
2R	6759715	6798941	FBgn0085421	Epac	2R	6765230	6765234	2R_6765230_6765234	810.560529878751	-1.10568388391073	0.282710164232594	-3.91101567540759	9.19088062877861e-05	0.00230513490139272	4
2R	6759715	6798941	FBgn0085421	Epac	2R	6765611	6765615	2R_6765611_6765615	1018.96734080503	-0.848190771143655	0.282349672478937	-3.00404375785819	0.00266417004834508	0.0247933343038323	4
2R	6759715	6798941	FBgn0085421	Epac	2R	6766572	6766576	2R_6766572_6766576	537.066954937934	-0.821092982330217	0.253266342548207	-3.24201381861046	0.00118688267293337	0.0142138393550099	4
2R	6759715	6798941	FBgn0085421	Epac	2R	6792173	6792177	2R_6792173_6792177	28.133313046456	4.27952824081946	0.550169130594197	7.77856844893762	7.33498117785346e-15	1.67463939294398e-11	4
2R	6759715	6798941	FBgn0085421	Epac	2R	6792358	6792362	2R_6792358_6792362	29.3635218230347	1.86802964552007	0.525124147603877	3.5573105027522	0.000374671195974049	0.00630102969278418	4
2R	6759715	6798941	FBgn0085421	Epac	2R	6794194	6794198	2R_6794194_6794198	33.6191772494321	1.46742863138657	0.46054792562458	3.18626694365519	0.00144121551486359	0.0162844346329736	4
2R	6759715	6798941	FBgn0085421	Epac	2R	6794874	6794878	2R_6794874_6794878	336.42180666526	-0.850041293291183	0.289323929564432	-2.93802622745686	0.00330309079052709	0.0287410694258947	4
2R	6891760	6922613	FBgn0050158	CG30158	2R	6899888	6899892	2R_6899888_6899892	28.8982639448981	1.57722772884841	0.453409781617946	3.47859219803384	0.000504055010057642	0.00778004264301098	4
2R	6891760	6922613	FBgn0050158	CG30158	2R	6900025	6900029	2R_6900025_6900029	124.494887857154	1.03690122334646	0.30490855018127	3.40069579134471	0.000672145823295039	0.00951872347319656	4
2R	6891760	6922613	FBgn0050158	CG30158	2R	6900284	6900288	2R_6900284_6900288	259.881028539282	1.02836792418805	0.298721695893406	3.44256188393831	0.000576232008227313	0.00854650159717314	4
2R	6923366	6924929	FBgn0033117	CG3358	2R	6923963	6923967	2R_6923963_6923967	30.3566354890954	1.41275195043455	0.491543103903186	2.87411610338207	0.00405159991561047	0.0330881617328248	4
2R	6924687	6971637	FBgn0053558	mim	2R	6927044	6927048	2R_6927044_6927048	101.781324418903	2.90346688998775	0.62861889457402	4.6188030856999	3.85959910025446e-06	0.000234844270028848	4
2R	6924687	6971637	FBgn0053558	mim	2R	6940371	6940375	2R_6940371_6940375	230.004194164603	0.874340339146745	0.3102692590693	2.81800505074032	0.00483230496923327	0.0372344622032752	4
2R	6924687	6971637	FBgn0053558	mim	2R	6941653	6941657	2R_6941653_6941657	10.0517377913043	2.67824196002866	0.819594965823055	3.26776282396893	0.00108401165427182	0.0133183695332257	4
2R	6924687	6971637	FBgn0053558	mim	2R	6967456	6967460	2R_6967456_6967460	20.3266318039418	4.37337033470429	1.06672489239754	4.09981089395488	4.13487867538021e-05	0.00130230581237759	4
2R	6944614	6971637	FBgn0066292	CheB42c	2R	6967456	6967460	2R_6967456_6967460	20.3266318039418	4.37337033470429	1.06672489239754	4.09981089395488	4.13487867538021e-05	0.00130230581237759	4
2R	6975285	6985712	FBgn0022960	vimar	2R	6983924	6983928	2R_6983924_6983928	37.3088079674355	3.80527601288426	0.811807357907248	4.68741256878215	2.76680840449207e-06	0.000183788519293316	4
2R	6981446	6985712	FBgn0050156	CG30156	2R	6983924	6983928	2R_6983924_6983928	37.3088079674355	3.80527601288426	0.811807357907248	4.68741256878215	2.76680840449207e-06	0.000183788519293316	4
2R	6986043	6988922	FBgn0033122	CG17002	2R	6988706	6988710	2R_6988706_6988710	82.3863472929021	2.12013419980207	0.364979534857708	5.80891254801076	6.28799215423335e-09	1.73685803429511e-06	4
2R	7012254	7018362	FBgn0029506	Tsp42Ee	2R	7013857	7013861	2R_7013857_7013861	44.6101247198986	7.08271487453471	1.16404322787142	6.08458062806331	1.16796615471177e-09	4.31185402558224e-07	4
2R	7023396	7024096	FBgn0265061	CR44172	2R	7023796	7023800	2R_7023796_7023800	13.1753163629138	3.51574425131745	1.12631076342197	3.12146910559202	0.00179951128308465	0.0189284895467894	4
2R	7023396	7024096	FBtr0336875	CR44172-RA	2R	7023796	7023800	2R_7023796_7023800	13.1753163629138	3.51574425131745	1.12631076342197	3.12146910559202	0.00179951128308465	0.0189284895467894	4
2R	7025010	7028082	FBgn0033127	Tsp42Ef	2R	7027274	7027278	2R_7027274_7027278	72.3005808701617	1.44127001373547	0.435688208823392	3.30803079942817	0.000939544760945855	0.0120310097059879	4
2R	7049238	7051964	FBgn0016032	lbm	2R	7051294	7051298	2R_7051294_7051298	170.369192842849	-1.14311324385518	0.337432252565879	-3.3876822240992	0.000704858775740552	0.00982902522592301	4
2R	7086316	7127868	FBgn0263934	esn	2R	7087693	7087697	2R_7087693_7087697	89.8799346925207	0.902603688726809	0.304820549582421	2.9610985544226	0.00306543829893293	0.0272843195723663	4
2R	7086316	7127868	FBgn0263934	esn	2R	7100162	7100166	2R_7100162_7100166	292.272991150463	-1.22989805581103	0.325177486946873	-3.78223617925912	0.000155425785756526	0.00335533844640501	4
2R	7086316	7127868	FBgn0263934	esn	2R	7100686	7100690	2R_7100686_7100690	356.584287418891	-0.933055565206237	0.264475252223297	-3.52795037479899	0.000418790661324328	0.00682285215605659	4
2R	7243024	7245776	FBgn0026602	Ady43A	2R	7245081	7245085	2R_7245081_7245085	547.632761997854	-1.81930751672453	0.280731269915753	-6.4806015990684	9.13576111458005e-11	5.35513675552506e-08	4
2R	7317924	7381899	FBgn0033159	Dscam1	2R	7357902	7357906	2R_7357902_7357906	82.8490779095668	3.49271731052874	0.43576459518098	8.01514705222474	1.10005321227056e-15	3.1872679206435e-12	4
2R	7440706	7442885	FBgn0033169	CG11123	2R	7441972	7441976	2R_7441972_7441976	276.09929019731	-1.02554106168059	0.249669739377667	-4.10759054836554	3.99808056794737e-05	0.00127283281939713	4
2R	7443824	7445792	FBgn0040513	kappaB-Ras	2R	7445339	7445343	2R_7445339_7445343	248.289525317471	-1.20039008558839	0.371361135091067	-3.2324063348579	0.00122752370490469	0.0145552669242368	4
2R	7443824	7445792	FBgn0050503	CG30503	2R	7445339	7445343	2R_7445339_7445343	248.289525317471	-1.20039008558839	0.371361135091067	-3.2324063348579	0.00122752370490469	0.0145552669242368	4
2R	7446189	7451553	FBgn0050502	fa2h	2R	7448328	7448332	2R_7448328_7448332	353.691113511848	-0.873883050458618	0.254903732743838	-3.42828659687309	0.000607403864767492	0.00886781156670435	4
2R	7446189	7451553	FBgn0050502	fa2h	2R	7448865	7448869	2R_7448865_7448869	303.659548594991	-0.967597356342561	0.288746100030245	-3.35103177580999	0.000805110634200181	0.0107919304293122	4
2R	7446189	7451553	FBgn0050502	fa2h	2R	7451264	7451268	2R_7451264_7451268	139.805672095461	1.74606418848171	0.359648527656322	4.85491821657126	1.20436438026092e-06	0.000100223854452267	4
2R	7447473	7449995	FBgn0033174	CG11125	2R	7448328	7448332	2R_7448328_7448332	353.691113511848	-0.873883050458618	0.254903732743838	-3.42828659687309	0.000607403864767492	0.00886781156670435	4
2R	7447473	7449995	FBgn0033174	CG11125	2R	7448865	7448869	2R_7448865_7448869	303.659548594991	-0.967597356342561	0.288746100030245	-3.35103177580999	0.000805110634200181	0.0107919304293122	4
2R	7454922	7458874	FBgn0025885	Inos	2R	7458556	7458560	2R_7458556_7458560	320.196480442206	-0.805322864089982	0.288284293070624	-2.79350239831726	0.00521406423764351	0.0391992403292535	4
2R	7459685	7463395	FBgn0033177	CG11141	2R	7462518	7462522	2R_7462518_7462522	10.4823197082399	3.39507170151158	1.03203761689188	3.28967825003926	0.00100302003967171	0.0126147976322101	4
2R	7463504	7464987	FBgn0033178	CG11127	2R	7463524	7463528	2R_7463524_7463528	63.958469996353	1.19727324433302	0.444355223868076	2.69440569171406	0.00705142785396995	0.0479927092211316	4
2R	7465018	7466759	FBgn0033179	p47	2R	7465564	7465568	2R_7465564_7465568	120.546084283235	1.36868297281453	0.484479951005926	2.82505595943182	0.004727235929936	0.0366775936221628	4
2R	7465018	7466759	FBgn0033179	p47	2R	7465815	7465819	2R_7465815_7465819	63.4303293981989	1.82089409262788	0.63789263843358	2.85454633415945	0.00430983444682817	0.0344496641977106	4
2R	7465018	7466759	FBgn0033179	p47	2R	7466628	7466632	2R_7466628_7466632	77.4116019367642	4.32224407410033	1.27498430142301	3.39003709243812	0.000698831673874461	0.00977753157508436	4
2R	7466879	7477162	FBgn0010548	Aldh-III	2R	7471849	7471853	2R_7471849_7471853	17.5691385291173	5.08137686127466	0.941665869391375	5.39615698778474	6.80833819383209e-08	1.14986043721431e-05	4
2R	7466879	7477162	FBgn0010548	Aldh-III	2R	7472038	7472042	2R_7472038_7472042	18.3054665592641	5.53314939585724	1.0326130231733	5.35839590600305	8.39640899042757e-08	1.34350042898455e-05	4
2R	7478853	7489823	FBgn0259745	wech	2R	7481735	7481739	2R_7481735_7481739	350.192329636307	-1.02240833968807	0.346737721268265	-2.94865045530207	0.00319164740490866	0.0280694297575868	4
2R	7478853	7489823	FBgn0259745	wech	2R	7482217	7482221	2R_7482217_7482221	409.854345386829	-1.36247453194569	0.345109760498379	-3.94794551732792	7.88247369253537e-05	0.00206840634998816	4
2R	7493806	7496466	FBgn0033183	CG1620	2R	7495616	7495620	2R_7495616_7495620	35.9097342630871	1.54252819986224	0.527874003918146	2.92215223408014	0.00347621585495223	0.0297861983128854	4
2R	7533190	7533497	FBgn0265107	CR44209	2R	7533272	7533276	2R_7533272_7533276	290.156717636935	0.980004160099876	0.265041992971835	3.6975429784216	0.000217696370443382	0.00427061586251896	4
2R	7533190	7533497	FBtr0336938	CR44209-RA	2R	7533272	7533276	2R_7533272_7533276	290.156717636935	0.980004160099876	0.265041992971835	3.6975429784216	0.000217696370443382	0.00427061586251896	4
2R	7535919	7538297	FBgn0033190	CG2137	2R	7538274	7538278	2R_7538274_7538278	255.711103158489	-0.941334729215004	0.339877073744837	-2.76963291122634	0.00561195022363027	0.0411694326863515	4
2R	7538232	7539696	FBgn0033191	CG1598	2R	7538274	7538278	2R_7538274_7538278	255.711103158489	-0.941334729215004	0.339877073744837	-2.76963291122634	0.00561195022363027	0.0411694326863515	4
2R	7540111	7564435	FBgn0033192	Corin	2R	7549327	7549331	2R_7549327_7549331	50.664136976609	3.07022123255491	0.73684984384886	4.16668505555749	3.09061016868837e-05	0.00105727873792703	4
2R	7564434	7565751	FBgn0050499	CG30499	2R	7565463	7565467	2R_7565463_7565467	182.994080272861	-1.126399587211	0.260942786491592	-4.31665347931467	1.58412547146285e-05	0.000649223711722133	4
2R	7565873	7566738	FBgn0004132	boca	2R	7565906	7565910	2R_7565906_7565910	307.722348436345	-0.80342435228174	0.255391365892103	-3.14585557532578	0.00165601758972144	0.017879277690105	4
2R	7580488	7587079	FBgn0004133	blow	2R	7586859	7586863	2R_7586859_7586863	38.1450472884338	3.13391538505837	0.554393005641917	5.65287684578506	1.57784362911673e-08	3.60239371124979e-06	4
2R	7595265	7620711	FBgn0033196	CG1358	2R	7614516	7614520	2R_7614516_7614520	83.8697700132696	1.96406923368867	0.44254761689257	4.43809696113549	9.0757735945123e-06	0.000438680163632694	4
2R	7676540	7698902	FBgn0033212	LRR	2R	7684144	7684148	2R_7684144_7684148	83.5004216018339	1.72618195859372	0.331948598036083	5.20014836274765	1.99129512098998e-07	2.60402987957781e-05	4
2R	7676540	7698902	FBgn0033212	LRR	2R	7684439	7684443	2R_7684439_7684443	112.965509261431	1.72545305968963	0.306618695534857	5.62735764262449	1.8299107071574e-08	4.04169904089187e-06	4
2R	7676540	7698902	FBgn0033212	LRR	2R	7685000	7685004	2R_7685000_7685004	394.43072457576	-0.731406479592295	0.272227240064008	-2.68674978822958	0.00721509780785928	0.0487766528232572	4
2R	7676540	7698902	FBgn0033212	LRR	2R	7686754	7686758	2R_7686754_7686758	34.7407551748407	2.40422659179049	0.760032213726262	3.16332195974053	0.00155979725601387	0.0171638048568852	4
2R	7676540	7698902	FBgn0033212	LRR	2R	7688090	7688094	2R_7688090_7688094	33.4938722150446	3.16208956527066	0.764718241646847	4.13497337066394	3.54995796996323e-05	0.00117001634745416	4
2R	7716807	7735622	FBgn0042135	CG18812	2R	7719416	7719420	2R_7719416_7719420	298.576652587176	0.866542184281531	0.263596823686813	3.28737718520878	0.00101125287776363	0.0126839945584164	4
2R	7716807	7735622	FBgn0042135	CG18812	2R	7720327	7720331	2R_7720327_7720331	55.2123391497763	1.96513658277508	0.504828036209772	3.89268511616201	9.91407972856262e-05	0.00243197411431164	4
2R	7716807	7735622	FBgn0042135	CG18812	2R	7721612	7721616	2R_7721612_7721616	240.135446217807	2.78460702570236	0.301406705773195	9.2387029630248	2.4950322361144e-20	1.64220170315637e-16	4
2R	7716807	7735622	FBgn0042135	CG18812	2R	7728661	7728665	2R_7728661_7728665	61.5763054467348	1.47443451552221	0.350684544690082	4.20444681080897	2.61721473599355e-05	0.000933725310291579	4
2R	7716807	7735622	FBgn0042135	CG18812	2R	7728752	7728756	2R_7728752_7728756	77.2362826090537	1.08639948985836	0.335810931631283	3.23515224647664	0.00121577884407729	0.0144502171702977	4
2R	7737019	7782637	FBgn0050497	CG30497	2R	7737870	7737874	2R_7737870_7737874	15.3018840520495	7.10701302051617	1.32689213001934	5.35613472996676	8.5021121196143e-08	1.35168913771364e-05	4
2R	7737019	7782637	FBgn0050497	CG30497	2R	7755409	7755413	2R_7755409_7755413	50.1785254364484	1.28546951326564	0.458091648332601	2.80614046980466	0.00501388298629523	0.0381558044850988	4
2R	7737019	7782637	FBgn0050497	CG30497	2R	7757494	7757498	2R_7757494_7757498	22.1437670478475	1.48499931657304	0.546181835391744	2.7188734966038	0.00655046551077326	0.0457080189572543	4
2R	7737019	7782637	FBgn0050497	CG30497	2R	7764859	7764863	2R_7764859_7764863	116.968668127813	0.942197427304277	0.270648677139625	3.48125635514637	0.000499067591495603	0.0077273964768434	4
2R	7737019	7782637	FBgn0050497	CG30497	2R	7766099	7766103	2R_7766099_7766103	21.1881835736307	3.4754532171877	0.800047491248049	4.34405864052658	1.39874151619126e-05	0.000596316652429144	4
2R	7737019	7782637	FBgn0266526	CG45093	2R	7737870	7737874	2R_7737870_7737874	15.3018840520495	7.10701302051617	1.32689213001934	5.35613472996676	8.5021121196143e-08	1.35168913771364e-05	4
2R	7737019	7782637	FBgn0266526	CG45093	2R	7755409	7755413	2R_7755409_7755413	50.1785254364484	1.28546951326564	0.458091648332601	2.80614046980466	0.00501388298629523	0.0381558044850988	4
2R	7737019	7782637	FBgn0266526	CG45093	2R	7757494	7757498	2R_7757494_7757498	22.1437670478475	1.48499931657304	0.546181835391744	2.7188734966038	0.00655046551077326	0.0457080189572543	4
2R	7737019	7782637	FBgn0266526	CG45093	2R	7764859	7764863	2R_7764859_7764863	116.968668127813	0.942197427304277	0.270648677139625	3.48125635514637	0.000499067591495603	0.0077273964768434	4
2R	7737019	7782637	FBgn0266526	CG45093	2R	7766099	7766103	2R_7766099_7766103	21.1881835736307	3.4754532171877	0.800047491248049	4.34405864052658	1.39874151619126e-05	0.000596316652429144	4
2R	7800785	7806385	FBgn0033224	Nop17l	2R	7803860	7803864	2R_7803860_7803864	90.0090844466174	1.29794876305916	0.47210472419309	2.74928145503644	0.00597260765600317	0.0429910553456701	4
2R	7800785	7806385	FBgn0033224	Nop17l	2R	7804177	7804181	2R_7804177_7804181	35.6860490154885	1.67226620754609	0.586476882750946	2.85137616968312	0.00435304377644451	0.0346891269753846	4
2R	7806484	7810067	FBgn0003317	sax	2R	7807082	7807086	2R_7807082_7807086	472.895851676081	-0.832666742794454	0.3089826097105	-2.69486604302624	0.00704169344043661	0.0479543343182752	4
2R	7806484	7810067	FBgn0003317	sax	2R	7807602	7807606	2R_7807602_7807606	470.607918292049	-0.873153672768213	0.326280140885405	-2.6760858641252	0.00744875590946978	0.04983008563993	4
2R	7806484	7810067	FBgn0003317	sax	2R	7809549	7809553	2R_7809549_7809553	135.01737032952	0.745699982914504	0.273634269512545	2.7251702947986	0.00642683291922946	0.0451200375543599	4
2R	7810068	7812028	FBgn0033225	CG1550	2R	7810344	7810348	2R_7810344_7810348	85.7547666251888	0.964282113313723	0.262252019982392	3.67692921251271	0.000236058511820473	0.00453543412293871	4
2R	7812504	7815486	FBgn0033226	CG1882	2R	7812830	7812834	2R_7812830_7812834	366.994373863153	-1.35215787276921	0.32123235256014	-4.20928297536925	2.56182378557781e-05	0.000919534275768803	4
2R	7812504	7815486	FBgn0033226	CG1882	2R	7812960	7812964	2R_7812960_7812964	154.197598257621	0.923324685571458	0.288512414790228	3.20029446997208	0.00137287245240928	0.0157024544646103	4
2R	7812504	7815486	FBgn0033226	CG1882	2R	7813008	7813012	2R_7813008_7813012	296.877573371041	0.870211295667833	0.261728708042013	3.32485993675614	0.000884629640686501	0.0115408648661449	4
2R	7812504	7815486	FBgn0033226	CG1882	2R	7813280	7813284	2R_7813280_7813284	151.568217870227	0.837883595458664	0.266260141503423	3.14686077580971	0.00165033523094174	0.0178371551942913	4
2R	7812504	7815486	FBgn0033226	CG1882	2R	7814221	7814225	2R_7814221_7814225	32.4035059623817	3.8472198888072	0.697656326302004	5.51449151074106	3.49789789852271e-08	6.77709627662811e-06	4
2R	7834812	7885982	FBgn0085390	Dgk	2R	7837939	7837943	2R_7837939_7837943	43.039751934627	1.28287047258664	0.411206866001972	3.11976909592868	0.00180992857519106	0.0190039200616438	4
2R	7834812	7885982	FBgn0085390	Dgk	2R	7854511	7854515	2R_7854511_7854515	219.572042806112	-1.34798727940011	0.32473818006771	-4.15099720987241	3.31029801989116e-05	0.00111163281873214	4
2R	7834812	7885982	FBgn0085390	Dgk	2R	7854934	7854938	2R_7854934_7854938	225.730094561163	-1.43799472789453	0.327593959322833	-4.38956423637052	1.13578025597295e-05	0.00051363398988509	4
2R	7834812	7885982	FBgn0085390	Dgk	2R	7879899	7879903	2R_7879899_7879903	156.589456741544	1.02394371086626	0.294970450610305	3.47134334557134	0.000517861390587255	0.00793571855943748	4
2R	7916856	7921579	FBgn0015509	Cul1	2R	7916902	7916906	2R_7916902_7916906	79.5531238181527	1.28486475308559	0.396846479252452	3.23768716685081	0.00120502866481318	0.0143646899559303	4
2R	7939956	7941870	FBgn0050379	CG30379	2R	7941084	7941088	2R_7941084_7941088	74.2600408521412	-1.22688054399711	0.413656246356268	-2.96594226439032	0.0030175713207927	0.026994906406964	4
2R	7939956	7941870	FBgn0050379	CG30379	2R	7941365	7941369	2R_7941365_7941369	270.877828431314	-1.07703485204581	0.344186028963162	-3.12922304048861	0.00175269213362441	0.018597055688569	4
2R	7939956	7941870	FBgn0050379	CG30379	2R	7941774	7941778	2R_7941774_7941778	345.598582980345	-1.21366493223776	0.35114269156615	-3.45632975251351	0.000547584992074178	0.00824692496627616	4
2R	7942043	7955882	FBgn0033236	CG14764	2R	7945824	7945828	2R_7945824_7945828	175.169885104535	-1.00524263025498	0.249767395355179	-4.02471519080978	5.70443111748468e-05	0.00163710848238505	4
2R	7942043	7955882	FBgn0033236	CG14764	2R	7946339	7946343	2R_7946339_7946343	73.7218729715918	-0.712241712297552	0.259759297634791	-2.74192962016293	0.00610794272442359	0.0436447263765801	4
2R	7942043	7955882	FBgn0033236	CG14764	2R	7947656	7947660	2R_7947656_7947660	208.354016501981	-1.00851290684344	0.358837270263219	-2.81050211452022	0.00494642639091079	0.0378303662550564	4
2R	7942043	7955882	FBgn0033236	CG14764	2R	7947927	7947931	2R_7947927_7947931	212.892782235541	-0.988726350627897	0.363397159057955	-2.72078723232455	0.00651266647841095	0.0455256236069069	4
2R	7942043	7955882	FBgn0033236	CG14764	2R	7950069	7950073	2R_7950069_7950073	52.2360697270639	1.25243372191694	0.445652262700394	2.81033852342165	0.00494894157873759	0.037835785069941	4
2R	7942043	7955882	FBgn0033236	CG14764	2R	7950909	7950913	2R_7950909_7950913	33.1313368303754	5.24401257769408	1.41680237719712	3.70130136855669	0.000214496533369928	0.00422438901651369	4
2R	7942043	7955882	FBgn0033236	CG14764	2R	7953991	7953995	2R_7953991_7953995	53.5186622859501	2.50982535999646	0.820450463893061	3.05908213895969	0.00222016268725453	0.0218419028703484	4
2R	7944526	7947076	FBgn0085460	CG34431	2R	7945824	7945828	2R_7945824_7945828	175.169885104535	-1.00524263025498	0.249767395355179	-4.02471519080978	5.70443111748468e-05	0.00163710848238505	4
2R	7944526	7947076	FBgn0085460	CG34431	2R	7946339	7946343	2R_7946339_7946343	73.7218729715918	-0.712241712297552	0.259759297634791	-2.74192962016293	0.00610794272442359	0.0436447263765801	4
2R	7949839	7950465	FBgn0033238	azot	2R	7950069	7950073	2R_7950069_7950073	52.2360697270639	1.25243372191694	0.445652262700394	2.81033852342165	0.00494894157873759	0.037835785069941	4
2R	7950339	7951492	FBgn0050378	CG30378	2R	7950909	7950913	2R_7950909_7950913	33.1313368303754	5.24401257769408	1.41680237719712	3.70130136855669	0.000214496533369928	0.00422438901651369	4
2R	7960133	7961921	FBgn0026361	Sep5	2R	7960651	7960655	2R_7960651_7960655	244.862695701187	-0.902249889826299	0.29852409155674	-3.02236876468247	0.00250804807192105	0.023784332378403	4
2R	7972175	7974099	FBgn0027054	CSN4	2R	7972671	7972675	2R_7972671_7972675	389.00219383717	-1.23310230100448	0.294636115518491	-4.18517023561252	2.84952467354342e-05	0.000992791289996225	4
2R	7974115	7991862	FBgn0033246	ACC	2R	7982049	7982053	2R_7982049_7982053	202.01761000104	1.03796409687043	0.345496974020227	3.0042639297028	0.00266224269669545	0.0247773998491816	4
2R	7974115	7991862	FBgn0033246	ACC	2R	7990102	7990106	2R_7990102_7990106	13.5856256961509	2.19606701272679	0.661942542485944	3.31760971953759	0.000907912488247752	0.0117529240778787	4
2R	7974115	7991862	FBgn0033246	ACC	2R	7991789	7991793	2R_7991789_7991793	316.139908608955	1.11965537383792	0.28723480065788	3.89804916142985	9.69707330896113e-05	0.00239609137605078	4
2R	7988462	7991283	FBgn0033247	Nup44A	2R	7990102	7990106	2R_7990102_7990106	13.5856256961509	2.19606701272679	0.661942542485944	3.31760971953759	0.000907912488247752	0.0117529240778787	4
2R	7995438	7998278	FBgn0027788	Hey	2R	7996034	7996038	2R_7996034_7996038	82.3759251242813	-1.11802179058179	0.303766281842232	-3.68053288798676	0.000232747036098084	0.00448662585101572	4
2R	7995438	7998278	FBgn0027788	Hey	2R	7997355	7997359	2R_7997355_7997359	135.280353517637	-1.27386873608165	0.32239908281894	-3.95121699771414	7.77547815077803e-05	0.00204639072281747	4
2R	7995438	7998278	FBgn0027788	Hey	2R	7997860	7997864	2R_7997860_7997864	157.379565050216	-0.747438533294687	0.269323355357878	-2.77524588352721	0.00551599870987583	0.0406975165358632	4
2R	8000490	8002120	FBgn0033249	CG11191	2R	8001362	8001366	2R_8001362_8001366	268.887667777151	1.14071957719053	0.412189131076134	2.76746641575036	0.00564938658585976	0.0413624011644473	4
2R	8052080	8065554	FBgn0033252	CG12769	2R	8054305	8054309	2R_8054305_8054309	39.0097822061739	1.4747692860691	0.547961692665252	2.69137296604789	0.00711585928852829	0.0483013742961019	4
2R	8052080	8065554	FBgn0033252	CG12769	2R	8063321	8063325	2R_8063321_8063325	75.4700651030243	1.77190922769751	0.597662445503864	2.96473241882161	0.00302946306445194	0.0270687025174748	4
2R	8052080	8065554	FBgn0033252	CG12769	2R	8063740	8063744	2R_8063740_8063744	316.957052053106	0.673430883003663	0.247412880462214	2.72189096115597	0.00649095555958424	0.0454238167103212	4
2R	8067977	8078815	FBgn0020279	lig	2R	8077861	8077865	2R_8077861_8077865	50.8874217474585	0.981309294118383	0.350341694071477	2.80100630534194	0.00509435236369019	0.0385863607750988	4
2R	8067977	8078815	FBgn0020279	lig	2R	8078280	8078284	2R_8078280_8078284	192.962130909505	0.633097189819908	0.223435509568833	2.83346720958368	0.004604603178055	0.0360258122441183	4
2R	8078869	8080041	FBgn0021814	Vps28	2R	8079047	8079051	2R_8079047_8079051	433.232888075765	0.650367958611649	0.243008544540858	2.67631724571849	0.00744361489953044	0.0498070114425825	4
2R	8078869	8080041	FBgn0021814	Vps28	2R	8079545	8079549	2R_8079545_8079549	303.498588561463	-1.02972674706674	0.333109560086625	-3.09125546201365	0.00199312076648383	0.0202893176531954	4
2R	8091696	8096948	FBgn0033257	CG8713	2R	8094430	8094434	2R_8094430_8094434	24.9897962015054	3.13680343571667	0.984618654219959	3.18580541032074	0.00144351652852923	0.0162992416729323	4
2R	8098684	8102306	FBgn0033259	CG11210	2R	8100764	8100768	2R_8100764_8100768	141.461851745961	-0.831675734737193	0.307170159829204	-2.70754078195496	0.00677837421352905	0.0467489058761102	4
2R	8114286	8123001	FBgn0050372	Asap	2R	8120415	8120419	2R_8120415_8120419	7.45561130822799	5.28660417689688	1.37193773821674	3.85338490926598	0.000116496035206595	0.0027286753220375	4
2R	8124981	8127242	FBgn0033265	coil	2R	8125225	8125229	2R_8125225_8125229	35.2556019295828	3.01157021140512	1.02985970747216	2.9242528759545	0.00345284121487589	0.0296498758454579	4
2R	8131431	8134374	FBgn0005648	Pabp2	2R	8133445	8133449	2R_8133445_8133449	59.7533211553587	2.70407260797379	0.764353498029013	3.53772516897823	0.000403589902927352	0.00665362337702096	4
2R	8136986	8156654	FBgn0263593	Lpin	2R	8146760	8146764	2R_8146760_8146764	66.4339267779851	2.80387847956318	0.34015272025709	8.24299884311959	1.67947198560106e-16	5.77452602141752e-13	4
2R	8136986	8156654	FBgn0263593	Lpin	2R	8151183	8151187	2R_8151183_8151187	67.3058230548606	2.8008342129846	0.710391313767743	3.94266393564085	8.05815330703358e-05	0.00209872406331433	4
2R	8146918	8156654	FBgn0010504	kermit	2R	8151183	8151187	2R_8151183_8151187	67.3058230548606	2.8008342129846	0.710391313767743	3.94266393564085	8.05815330703358e-05	0.00209872406331433	4
2R	8163564	8167769	FBgn0021995	Rs1	2R	8164237	8164241	2R_8164237_8164241	41.2828441214132	2.06577544804959	0.490926552313317	4.20791142445924	2.57741850529599e-05	0.000923703406483912	4
2R	8164000	8164869	FBgn0050373	CG30373	2R	8164237	8164241	2R_8164237_8164241	41.2828441214132	2.06577544804959	0.490926552313317	4.20791142445924	2.57741850529599e-05	0.000923703406483912	4
2R	8170274	8172401	FBgn0011659	Mlh1	2R	8171032	8171036	2R_8171032_8171036	26.0962498672277	2.68530702583046	0.630943045591545	4.25602127576005	2.08096913168607e-05	0.000788980472333762	4
2R	8170274	8172401	FBgn0011659	Mlh1	2R	8172284	8172288	2R_8172284_8172288	26.4202886561745	3.8439207659763	0.829479598312912	4.63413539500489	3.58432356039579e-06	0.000222442424922989	4
2R	8172364	8173613	FBgn0033274	CG14757	2R	8173342	8173346	2R_8173342_8173346	324.936625260257	-0.711166409724464	0.212386215872255	-3.34845840538076	0.000812624778501595	0.010856227263692	4
2R	8174165	8226438	FBgn0053087	LRP1	2R	8175683	8175687	2R_8175683_8175687	350.210552197377	-1.36945025153427	0.315021293182451	-4.34716725875774	1.3790705512415e-05	0.000589517473756354	4
2R	8327490	8396280	FBgn0261588	pdm3	2R	8335565	8335569	2R_8335565_8335569	64.3213119292988	3.37259166150036	0.689980978731819	4.88794874852807	1.01892046109999e-06	8.87955935720582e-05	4
2R	8327490	8396280	FBgn0261588	pdm3	2R	8338622	8338626	2R_8338622_8338626	11.1619233876397	5.96307479494017	1.35183498396704	4.41109666909282	1.02848385853443e-05	0.000478448531007962	4
2R	8327490	8396280	FBgn0261588	pdm3	2R	8350863	8350867	2R_8350863_8350867	32.7127625751066	2.87119603390228	0.616582000038142	4.65663291131539	3.21422804831466e-06	0.000205842139542531	4
2R	8327490	8396280	FBgn0261588	pdm3	2R	8357437	8357441	2R_8357437_8357441	215.926481629874	-0.779487403090696	0.222326919767656	-3.50604148119042	0.000454824331059912	0.00723641562600647	4
2R	8327490	8396280	FBgn0261588	pdm3	2R	8357863	8357867	2R_8357863_8357867	239.370600409636	-0.875126202577103	0.222965807894304	-3.92493454867283	8.67533223886475e-05	0.00221538807952369	4
2R	8327490	8396280	FBgn0261588	pdm3	2R	8360030	8360034	2R_8360030_8360034	95.6599516937552	-0.934073474730239	0.342120511685324	-2.7302469241873	0.00632869034619361	0.0446542032004422	4
2R	8327490	8396280	FBgn0261588	pdm3	2R	8363378	8363382	2R_8363378_8363382	185.106105518945	-1.05643906040272	0.271764605378106	-3.88733131355682	0.000101352374481362	0.00247122577262632	4
2R	8327490	8396280	FBgn0261588	pdm3	2R	8363811	8363815	2R_8363811_8363815	176.355355215466	-0.914125334531864	0.224630680353537	-4.06945895855882	4.71224393308734e-05	0.00142756923320123	4
2R	8327490	8396280	FBgn0261588	pdm3	2R	8366659	8366663	2R_8366659_8366663	53.5384978692678	1.11361252282898	0.339719700465116	3.27803339430804	0.00104533028183737	0.0129732009323213	4
2R	8327490	8396280	FBgn0261588	pdm3	2R	8367292	8367296	2R_8367292_8367296	57.4893160000403	0.891184071979032	0.313395700817178	2.84363847256128	0.00446016239456108	0.0352815661762742	4
2R	8327490	8396280	FBgn0261588	pdm3	2R	8368082	8368086	2R_8368082_8368086	153.125229060749	-1.07260993057038	0.309521684411633	-3.46537895271958	0.000529484821993396	0.00805968683119669	4
2R	8327490	8396280	FBgn0261588	pdm3	2R	8368573	8368577	2R_8368573_8368577	282.945580780555	-1.17737688832929	0.316218648063159	-3.72329998733704	0.000196635648216763	0.00397073700360299	4
2R	8327490	8396280	FBgn0261588	pdm3	2R	8371655	8371659	2R_8371655_8371659	199.602839564519	-0.957906584788256	0.290087243184104	-3.30213274556275	0.000959526483667728	0.0122157638481981	4
2R	8327490	8396280	FBgn0261588	pdm3	2R	8372063	8372067	2R_8372063_8372067	202.601674906666	-1.02632185885869	0.294801320158595	-3.4814018414387	0.000498796564166224	0.00772371911680556	4
2R	8327490	8396280	FBgn0261588	pdm3	2R	8387173	8387177	2R_8387173_8387177	14.4837146673302	2.60289389723759	0.903396019651297	2.88123241703266	0.00396123423451005	0.0326016118996508	4
2R	8327490	8396280	FBgn0261588	pdm3	2R	8390222	8390226	2R_8390222_8390226	143.141710510659	-1.18849448070757	0.404111270567153	-2.94100800267108	0.00327146081844562	0.0285402311180052	4
2R	8327490	8396280	FBgn0261588	pdm3	2R	8390622	8390626	2R_8390622_8390626	124.834702460371	-1.34531127438837	0.387361514871281	-3.47301221918086	0.000514651923693333	0.00790072671288408	4
2R	8327490	8396280	FBgn0261588	pdm3	2R	8392010	8392014	2R_8392010_8392014	54.0977560909958	1.11747804293269	0.375856258072801	2.97315268518487	0.0029475778423781	0.0265751523320916	4
2R	8359466	8362156	FBgn0050364	hubl	2R	8360030	8360034	2R_8360030_8360034	95.6599516937552	-0.934073474730239	0.342120511685324	-2.7302469241873	0.00632869034619361	0.0446542032004422	4
2R	8359466	8362156	FBgn0050365	spaw	2R	8360030	8360034	2R_8360030_8360034	95.6599516937552	-0.934073474730239	0.342120511685324	-2.7302469241873	0.00632869034619361	0.0446542032004422	4
2R	8363272	8365345	FBgn0050363	cola	2R	8363378	8363382	2R_8363378_8363382	185.106105518945	-1.05643906040272	0.271764605378106	-3.88733131355682	0.000101352374481362	0.00247122577262632	4
2R	8363272	8365345	FBgn0050363	cola	2R	8363811	8363815	2R_8363811_8363815	176.355355215466	-0.914125334531864	0.224630680353537	-4.06945895855882	4.71224393308734e-05	0.00142756923320123	4
2R	8363272	8365345	FBgn0050366	swif	2R	8363378	8363382	2R_8363378_8363382	185.106105518945	-1.05643906040272	0.271764605378106	-3.88733131355682	0.000101352374481362	0.00247122577262632	4
2R	8363272	8365345	FBgn0050366	swif	2R	8363811	8363815	2R_8363811_8363815	176.355355215466	-0.914125334531864	0.224630680353537	-4.06945895855882	4.71224393308734e-05	0.00142756923320123	4
2R	8365550	8366688	FBgn0050362	boly	2R	8366659	8366663	2R_8366659_8366663	53.5384978692678	1.11361252282898	0.339719700465116	3.27803339430804	0.00104533028183737	0.0129732009323213	4
2R	8367163	8367927	FBgn0033285	CG18449	2R	8367292	8367296	2R_8367292_8367296	57.4893160000403	0.891184071979032	0.313395700817178	2.84363847256128	0.00446016239456108	0.0352815661762742	4
2R	8368344	8370038	FBgn0033286	CG2127	2R	8368573	8368577	2R_8368573_8368577	282.945580780555	-1.17737688832929	0.316218648063159	-3.72329998733704	0.000196635648216763	0.00397073700360299	4
2R	8371073	8372142	FBgn0033287	CG8701	2R	8371655	8371659	2R_8371655_8371659	199.602839564519	-0.957906584788256	0.290087243184104	-3.30213274556275	0.000959526483667728	0.0122157638481981	4
2R	8371073	8372142	FBgn0033287	CG8701	2R	8372063	8372067	2R_8372063_8372067	202.601674906666	-1.02632185885869	0.294801320158595	-3.4814018414387	0.000498796564166224	0.00772371911680556	4
2R	8396397	8411767	FBgn0033289	CG2121	2R	8397108	8397112	2R_8397108_8397112	44.4086505545067	6.4962136841172	0.835181313876715	7.77820764926277	7.35592602490126e-15	1.67463939294398e-11	4
2R	8596972	8599962	FBgn0033309	CG8735	2R	8599653	8599657	2R_8599653_8599657	29.8664405165688	1.47552143042032	0.420739086821086	3.50697493206227	0.000453231843192951	0.00722155255145853	4
2R	8596972	8599962	FBgn0033309	CG8735	2R	8599844	8599848	2R_8599844_8599848	183.368492083756	1.03698438403906	0.295925301348008	3.50420994526442	0.00045796415676261	0.00727189261751521	4
2R	8600415	8612295	FBgn0267792	rgr	2R	8600443	8600447	2R_8600443_8600447	177.222658189739	1.82922223490718	0.374767802761182	4.88094820694306	1.05576969871676e-06	9.1022994915638e-05	4
2R	8600415	8612295	FBgn0267792	rgr	2R	8600712	8600716	2R_8600712_8600716	105.112095673322	2.01000205338189	0.534833106944109	3.7581855485097	0.000171149949600581	0.0035980223845307	4
2R	8600415	8612295	FBgn0267792	rgr	2R	8600815	8600819	2R_8600815_8600819	141.864597102725	1.5353571829684	0.508438383178872	3.01975073826843	0.00252982793853139	0.0239406130258276	4
2R	8600415	8612295	FBgn0267792	rgr	2R	8602312	8602316	2R_8602312_8602316	102.72026942284	2.48419087405729	0.574922477911372	4.32091450499914	1.55383873782112e-05	0.000640342781175134	4
2R	8600415	8612295	FBgn0267792	rgr	2R	8603100	8603104	2R_8603100_8603104	216.408831585356	-1.05975797630457	0.247586517239665	-4.2803541490053	1.86596142038973e-05	0.000728936863777344	4
2R	8600415	8612295	FBgn0267792	rgr	2R	8605635	8605639	2R_8605635_8605639	9.64751917408604	3.59735465434058	1.01891666969381	3.53056806443415	0.000414668308857323	0.00677828859293324	4
2R	8600415	8612295	FBgn0267792	rgr	2R	8606836	8606840	2R_8606836_8606840	166.318026306778	2.3894075013863	0.724788141309237	3.29669784203442	0.000978286864124658	0.0123901276453318	4
2R	8600415	8612295	FBgn0267792	rgr	2R	8607811	8607815	2R_8607811_8607815	667.875165919031	-0.594629939346471	0.221836743843977	-2.68048443663007	0.00735156829433616	0.0493785057952083	4
2R	8600415	8612295	FBgn0267792	rgr	2R	8610692	8610696	2R_8610692_8610696	53.9071154586914	1.92677639233495	0.554453344685884	3.47509201775404	0.000510678143189208	0.00785805097414502	4
2R	8614722	8625203	FBgn0033313	Cirl	2R	8619815	8619819	2R_8619815_8619819	83.7850976771915	1.96129612019814	0.581138243237668	3.37492179016005	0.000738366713623497	0.010165217614928	4
2R	8665813	8683022	FBgn0263120	Acsl	2R	8677817	8677821	2R_8677817_8677821	181.21443207467	2.1185607307071	0.355036235787335	5.96716762166246	2.41407378082537e-09	7.95594450062401e-07	4
2R	8718017	8723839	FBgn0040777	CG14767	2R	8719722	8719726	2R_8719722_8719726	260.067282027881	0.625967335589557	0.228572246381848	2.73859729472068	0.00617019004062216	0.043934163722003	4
2R	8718017	8723839	FBgn0040777	CG14767	2R	8723013	8723017	2R_8723013_8723017	133.872356561705	1.34977109662335	0.403374991478685	3.34619429845014	0.000819289643131905	0.0109262468967264	4
2R	8718017	8723839	FBgn0040777	CG14767	2R	8723271	8723275	2R_8723271_8723275	145.541351892555	1.48743824878117	0.420870513035522	3.53419449144358	0.000409019982180648	0.00671352313609028	4
2R	8724258	8728999	FBgn0005695	gcl	2R	8725971	8725975	2R_8725971_8725975	187.535697230358	0.665232412262215	0.225610931051977	2.94858236327634	0.00319235061428	0.0280722164417494	4
2R	8724258	8728999	FBgn0005695	gcl	2R	8727973	8727977	2R_8727973_8727977	7.81235562559341	3.39564426214927	1.18474613126286	2.86613661150321	0.00415514894443269	0.0336428033787846	4
2R	8729502	8734304	FBgn0086784	stmA	2R	8732227	8732231	2R_8732227_8732231	122.990492277281	0.938257661597013	0.318699011470504	2.94402438610592	0.00323974471242548	0.0283623557962532	4
2R	8735810	8759590	FBgn0027585	CG8740	2R	8747607	8747611	2R_8747607_8747611	29.9526011688288	3.81473145435983	0.797742268757447	4.78190965147378	1.73637722400862e-06	0.000130634315998031	4
2R	8893613	8898798	FBgn0033339	Sec31	2R	8893682	8893686	2R_8893682_8893686	176.11993801472	1.0825748559267	0.372461201846237	2.90654395829828	0.00365445547903863	0.0308804303016732	4
2R	8893613	8898798	FBgn0033339	Sec31	2R	8893949	8893953	2R_8893949_8893953	75.9631151783503	1.54200325764097	0.493083589299428	3.12726541930111	0.00176440560295645	0.0186766098943466	4
2R	8901404	8904791	FBgn0004921	Ggamma1	2R	8902600	8902604	2R_8902600_8902604	64.7167992102683	2.70942504178869	0.518160773286481	5.22892735512168	1.70496337197952e-07	2.32270946205657e-05	4
2R	8901404	8904791	FBgn0004921	Ggamma1	2R	8904024	8904028	2R_8904024_8904028	118.411046257421	2.41901488747623	0.41654545503453	5.80732512679968	6.3478795778221e-09	1.7492052952447e-06	4
2R	8904844	8906990	FBgn0033342	CG8258	2R	8905418	8905422	2R_8905418_8905422	40.8516256683006	2.31584551506118	0.75133192376553	3.08232013283105	0.00205393816047685	0.0207198072462957	4
2R	8910900	8914069	FBgn0003074	Pgi	2R	8913720	8913724	2R_8913720_8913724	134.589420591291	1.22203333321686	0.382119202862842	3.19804219223052	0.00138364034616943	0.0157926815629821	4
2R	8922785	8925346	FBgn0033349	CG8243	2R	8924219	8924223	2R_8924219_8924223	24.233589458846	6.09774441445312	1.42707500850622	4.27289692420294	1.92949664800926e-05	0.000747796811600441	4
2R	8952339	8962796	FBgn0011300	babo	2R	8960051	8960055	2R_8960051_8960055	25.1865556816967	2.45852865319763	0.787791116738257	3.12078747901708	0.00180368150758712	0.0189568294376211	4
2R	8952339	8962796	FBgn0011300	babo	2R	8962328	8962332	2R_8962328_8962332	110.745203575265	2.37355862365101	0.649631630557797	3.65369928433595	0.000258488990131641	0.00483493623746878	4
2R	8963164	8968184	FBgn0033358	CG8216	2R	8965292	8965296	2R_8965292_8965296	76.5926907261265	1.21612491439933	0.393438791226787	3.0910142607121	0.00199474053486345	0.020303114834726	4
2R	8963164	8968184	FBgn0033358	CG8216	2R	8967801	8967805	2R_8967801_8967805	211.052290359272	-1.66582963521468	0.303969175574265	-5.4802584244523	4.24705041722685e-08	7.92849283966678e-06	4
2R	9044850	9060608	FBgn0033368	CG13743	2R	9058429	9058433	2R_9058429_9058433	258.334423701705	-1.59504176369445	0.557293913779102	-2.86211947458426	0.00420818242834053	0.0339101075026968	4
2R	9044850	9060608	FBgn0033368	CG13743	2R	9058818	9058822	2R_9058818_9058822	256.599726044349	-1.75700019213365	0.515698133532568	-3.40703228863381	0.000656733574445726	0.00936136913623935	4
2R	9103238	9106796	FBgn0015838	Vang	2R	9106107	9106111	2R_9106107_9106111	84.5941354155651	2.16364393685674	0.731505118034445	2.95779740088553	0.00309845697183643	0.0274931844571606	4
2R	9111505	9113951	FBgn0033379	Mys45A	2R	9113254	9113258	2R_9113254_9113258	113.114713925504	-0.703815059100178	0.259281303809172	-2.71448441812132	0.00663790229454798	0.0461037776458824	4
2R	9111505	9113951	FBgn0033379	Mys45A	2R	9113801	9113805	2R_9113801_9113805	181.555280488184	-1.04926863692406	0.197619760123593	-5.30953299542434	1.0990648620628e-07	1.6505031030897e-05	4
2R	9123304	9132030	FBgn0027561	CG18659	2R	9131688	9131692	2R_9131688_9131692	171.644503970534	0.999069057916556	0.240592427198593	4.1525374241804	3.28808960296838e-05	0.00110610988533501	4
2R	9132480	9135453	FBgn0033382	Hydr1	2R	9134726	9134730	2R_9134726_9134730	134.701735938631	1.25427935640051	0.402166951214602	3.11880265798174	0.00181587537893134	0.0190484741710094	4
2R	9132480	9135453	FBgn0033382	Hydr1	2R	9135010	9135014	2R_9135010_9135014	131.429528855518	1.30490601175011	0.416023336929868	3.1366173382963	0.00170909032251816	0.0182794887660112	4
2R	9135375	9137933	FBgn0260972	alc	2R	9137177	9137181	2R_9137177_9137181	78.9236468863043	1.51904663798629	0.551993718294352	2.75192739997135	0.00592456536247463	0.0427601486400097	4
2R	9135375	9137933	FBgn0260972	alc	2R	9137297	9137301	2R_9137297_9137301	31.5883783370968	2.37645353035262	0.539975591318821	4.40103880352894	1.07733854193256e-05	0.000495274736680972	4
2R	9142146	9143914	FBgn0086656	shrb	2R	9143180	9143184	2R_9143180_9143184	561.650375288039	-1.09586740484395	0.282154536239252	-3.88392623223577	0.000102783103444756	0.00249449351118359	4
2R	9142146	9143914	FBgn0086656	shrb	2R	9143668	9143672	2R_9143668_9143672	473.897535192302	-1.04970613199746	0.297714621925105	-3.52588033872762	0.000422077630887048	0.00686378197917025	4
2R	9165632	9167670	FBgn0033389	Rad51C	2R	9166327	9166331	2R_9166327_9166331	55.4461161524725	-1.12994594631058	0.376960182100172	-2.99752069307499	0.00272185379576329	0.0251472917107085	4
2R	9177864	9186342	FBgn0002567	ltd	2R	9179848	9179852	2R_9179848_9179852	85.4566242929908	3.80958403781346	0.774250127392814	4.92035313012054	8.63882051786362e-07	7.85355377828797e-05	4
2R	9186670	9192096	FBgn0033391	CG8026	2R	9187763	9187767	2R_9187763_9187767	137.226398782352	0.789999548616608	0.294730239599651	2.68041565632936	0.00735307921594227	0.0493819441041268	4
2R	9186670	9192096	FBgn0266486	CG45085	2R	9187763	9187767	2R_9187763_9187767	137.226398782352	0.789999548616608	0.294730239599651	2.68041565632936	0.00735307921594227	0.0493819441041268	4
2R	9195205	9199870	FBgn0015561	unpg	2R	9195440	9195444	2R_9195440_9195444	57.1212605774811	-1.39596543042265	0.39272398526976	-3.55457135999413	0.000378595757463021	0.00634941688000337	4
2R	9227785	9247249	FBgn0010114	hig	2R	9235474	9235478	2R_9235474_9235478	295.299631477471	-0.988073834985242	0.292544041623871	-3.37752165281023	0.00073142194322625	0.0100937367383489	4
2R	9227785	9247249	FBgn0010114	hig	2R	9235948	9235952	2R_9235948_9235952	401.506157581185	-0.653528061831587	0.239055575393154	-2.73379134018015	0.00626097069233316	0.04435571468801	4
2R	9286827	9289026	FBgn0033401	CG1968	2R	9286885	9286889	2R_9286885_9286889	56.183127290992	1.10263684485602	0.386555091909365	2.85247010823118	0.00433808922022272	0.0346018845080478	4
2R	9291856	9302821	FBgn0028408	Drep2	2R	9293972	9293976	2R_9293972_9293976	47.4101480219061	1.59829922771817	0.371904544157265	4.29760607346144	1.72652645067413e-05	0.000688119363903107	4
2R	9309296	9389467	FBgn0033405	CG13954	2R	9370372	9370376	2R_9370372_9370376	26.2172249950743	1.91009918454771	0.690178556523155	2.76754350956662	0.00564805057278319	0.0413539337714068	4
2R	9309296	9389467	FBgn0033405	CG13954	2R	9372283	9372287	2R_9372283_9372287	162.44298736814	-1.37457998200427	0.374828948345108	-3.66721937585963	0.000245202417546622	0.00465751155347503	4
2R	9309296	9389467	FBgn0033405	CG13954	2R	9378698	9378702	2R_9378698_9378702	75.5261634994177	2.22213929883985	0.696581630977822	3.19006301633383	0.00142241774035379	0.0161275081922661	4
2R	9400531	9413463	FBgn0016078	wun	2R	9403093	9403097	2R_9403093_9403097	204.170411287715	-1.09600081781431	0.344233261488165	-3.18388993868913	0.00145310251073399	0.0163686905176938	4
2R	9400531	9413463	FBgn0016078	wun	2R	9403796	9403800	2R_9403796_9403800	181.305888756504	-1.19835448705998	0.321038584282021	-3.73274287182649	0.000189405919954667	0.00387432819714765	4
2R	9400531	9413463	FBgn0016078	wun	2R	9406056	9406060	2R_9406056_9406060	340.33882926677	-1.1722187666119	0.347355345070019	-3.3746962102328	0.000738972162783104	0.0101694846318273	4
2R	9400531	9413463	FBgn0016078	wun	2R	9410683	9410687	2R_9410683_9410687	354.874291808621	-1.65877917348655	0.414949943298095	-3.99754042693025	6.40040625059747e-05	0.00177926627063492	4
2R	9503765	9541565	FBgn0259246	brp	2R	9522668	9522672	2R_9522668_9522672	184.214483973546	-0.821652069763651	0.301629555205935	-2.72404363426082	0.00644879858728398	0.0452328939304649	4
2R	9503765	9541565	FBgn0259246	brp	2R	9523901	9523905	2R_9523901_9523905	340.579579224586	-1.32113536988594	0.388405230171736	-3.40143558134319	0.000670329251043537	0.0094999119191569	4
2R	9503765	9541565	FBgn0259246	brp	2R	9524412	9524416	2R_9524412_9524416	426.419949220866	-1.03649368426836	0.312781125631447	-3.31379868966156	0.000920377457488946	0.0118661498010102	4
2R	9503765	9541565	FBgn0259246	brp	2R	9525649	9525653	2R_9525649_9525653	26.0831042404921	2.94995387662725	0.803721060617571	3.67037025801033	0.000242199381363986	0.00461875022245828	4
2R	9503765	9541565	FBgn0259246	brp	2R	9529492	9529496	2R_9529492_9529496	176.060409232096	0.773240552462911	0.286805193764557	2.69604794220594	0.0070167566881556	0.0478562987497921	4
2R	9503765	9541565	FBgn0259246	brp	2R	9530131	9530135	2R_9530131_9530135	309.634099866368	-1.16705098209473	0.284174191118805	-4.10681553275476	4.01151342862535e-05	0.00127622745822222	4
2R	9503765	9541565	FBgn0259246	brp	2R	9535034	9535038	2R_9535034_9535038	55.5049761219721	1.70182922840787	0.473431675433327	3.59466701684083	0.000324806727705229	0.00569353421355522	4
2R	9541947	9548135	FBgn0033421	CG1888	2R	9544097	9544101	2R_9544097_9544101	120.668010220215	1.30491936262557	0.314886277843147	4.14409726445935	3.41154933662724e-05	0.00113677541616082	4
2R	9541947	9548135	FBgn0033421	CG1888	2R	9546519	9546523	2R_9546519_9546523	97.2321858262396	1.80912591114193	0.605075796200483	2.98991617662145	0.00279054014092713	0.0255797847321961	4
2R	9541947	9548135	FBgn0033421	CG1888	2R	9546743	9546747	2R_9546743_9546747	54.6946396176401	1.57126945075369	0.575457518015914	2.73046993316062	0.00632441017890048	0.0446380000378158	4
2R	9541947	9548135	FBgn0033421	CG1888	2R	9548004	9548008	2R_9548004_9548008	309.031747234905	-0.924209987181394	0.255678143073321	-3.6147399072605	0.000300649299557887	0.0053812562762736	4
2R	9566146	9579007	FBgn0085436	Not1	2R	9567246	9567250	2R_9567246_9567250	49.0604729802957	3.75858899854249	0.739643671334531	5.08162125116397	3.74227015556514e-07	4.18085260260388e-05	4
2R	9566146	9579007	FBgn0085436	Not1	2R	9574578	9574582	2R_9574578_9574582	16.7305520352086	4.25081316837739	0.898770718872757	4.72958573206388	2.24978436431492e-06	0.000158348250800419	4
2R	9566146	9579007	FBgn0085436	Not1	2R	9574747	9574751	2R_9574747_9574751	16.2795665171816	4.26023555411089	0.934774380051682	4.55750140892324	5.17657433069255e-06	0.000292209439417868	4
2R	9566146	9579007	FBgn0085436	Not1	2R	9574830	9574834	2R_9574830_9574834	10.0919859078578	3.60301873127887	0.852830235542679	4.22477836868222	2.39176044780483e-05	0.000874433085730849	4
2R	9566146	9579007	FBgn0085436	Not1	2R	9575382	9575386	2R_9575382_9575386	494.215573591949	-0.725987885384087	0.226943355042156	-3.19898278250637	0.00137913405006643	0.0157552985161221	4
2R	9566146	9579007	FBgn0085436	Not1	2R	9577244	9577248	2R_9577244_9577248	69.2531134178217	1.51877606132285	0.528379789120031	2.87440226253211	0.00404793034787657	0.0330663991531837	4
2R	9584643	9586126	FBgn0033428	Updo	2R	9585391	9585395	2R_9585391_9585395	694.803910206042	-1.01131109073371	0.305706854970859	-3.30810733972619	0.000939288006332281	0.0120291316915022	4
2R	9608128	9610290	FBgn0033437	CG12926	2R	9608373	9608377	2R_9608373_9608377	339.761845714602	-0.589144915038651	0.21416852951116	-2.75084727146128	0.00594413497799847	0.0428570811036147	4
2R	9608128	9610290	FBgn0033437	CG12926	2R	9610025	9610029	2R_9610025_9610029	124.964494648911	-1.25536724906735	0.361677237783538	-3.47096006583273	0.000518601118196321	0.00794388358231356	4
2R	9610464	9615617	FBgn0264878	CR44069	2R	9612124	9612128	2R_9612124_9612128	21.0728050336416	1.70924491987917	0.519039015667788	3.293095255431	0.000990908970001359	0.0125057562044614	4
2R	9610464	9615617	FBtr0334806	CR44069-RA	2R	9612124	9612128	2R_9612124_9612128	21.0728050336416	1.70924491987917	0.519039015667788	3.293095255431	0.000990908970001359	0.0125057562044614	4
2R	9611139	9683858	FBgn0033438	Mmp2	2R	9612124	9612128	2R_9612124_9612128	21.0728050336416	1.70924491987917	0.519039015667788	3.293095255431	0.000990908970001359	0.0125057562044614	4
2R	9611139	9683858	FBgn0033438	Mmp2	2R	9621842	9621846	2R_9621842_9621846	205.704995175313	-1.13004872467119	0.418197460758694	-2.7021893500287	0.00688845209464754	0.0472393770908423	4
2R	9611139	9683858	FBgn0033438	Mmp2	2R	9627041	9627045	2R_9627041_9627045	31.0049533349049	1.85727010242722	0.649245638019678	2.8606585761473	0.0042276206749989	0.0340166772027875	4
2R	9611139	9683858	FBgn0033438	Mmp2	2R	9628840	9628844	2R_9628840_9628844	62.0416457552274	1.65419251222109	0.345385076463441	4.78941513385332	1.67268120383218e-06	0.000127339351686056	4
2R	9611139	9683858	FBgn0033438	Mmp2	2R	9636153	9636157	2R_9636153_9636157	65.2734219607897	1.0382943977116	0.384361409725896	2.70134922871691	0.00690587832367048	0.0473208473158236	4
2R	9611139	9683858	FBgn0033438	Mmp2	2R	9643917	9643921	2R_9643917_9643921	44.0624742800387	2.52971536836906	0.568576004388694	4.44921232841842	8.61857813679765e-06	0.000422431355545006	4
2R	9611139	9683858	FBgn0033438	Mmp2	2R	9644065	9644069	2R_9644065_9644069	131.359531130697	1.56151150927811	0.489336246807272	3.19108081501497	0.00141741627026292	0.0160841592293674	4
2R	9611139	9683858	FBgn0033438	Mmp2	2R	9644884	9644888	2R_9644884_9644888	232.709076729058	-1.53994838914844	0.32061962440322	-4.80303846657796	1.56275848521718e-06	0.000121439011063529	4
2R	9611139	9683858	FBgn0033438	Mmp2	2R	9647922	9647926	2R_9647922_9647926	26.8066967776296	-1.80381803617289	0.476331486602181	-3.78689649311257	0.000152540604853628	0.00331198576604249	4
2R	9611139	9683858	FBgn0033438	Mmp2	2R	9652008	9652012	2R_9652008_9652012	180.887281929643	0.846687256024764	0.252845238703302	3.34863832266305	0.000812097318482424	0.0108521150223054	4
2R	9611139	9683858	FBgn0033438	Mmp2	2R	9655208	9655212	2R_9655208_9655212	31.2102006509189	2.68052541385263	0.819037864518375	3.27277349433519	0.00106497784442427	0.0131476251933891	4
2R	9611139	9683858	FBgn0033438	Mmp2	2R	9655555	9655559	2R_9655555_9655559	40.9013099532949	2.7109219413072	0.775879177045033	3.49400012464808	0.000475840796195116	0.00746967910434644	4
2R	9688289	9693328	FBgn0023143	Uba1	2R	9693277	9693281	2R_9693277_9693281	128.249304851465	1.81620780173821	0.468723023573986	3.87479963729907	0.000106712465036538	0.00255992124550736	4
2R	9766364	9806875	FBgn0027589	CG1688	2R	9806398	9806402	2R_9806398_9806402	105.593790802757	1.39373240165164	0.34379178134952	4.05400151271995	5.03488903322774e-05	0.00149756907298714	4
2R	9810974	9820053	FBgn0033446	CG1648	2R	9817324	9817328	2R_9817324_9817328	304.295120588703	0.819300516137887	0.288417463237417	2.84067582781374	0.0045018048515233	0.0355000436937671	4
2R	9817300	9818535	FBgn0040093	lectin-46Ca	2R	9817324	9817328	2R_9817324_9817328	304.295120588703	0.819300516137887	0.288417463237417	2.84067582781374	0.0045018048515233	0.0355000436937671	4
2R	9839776	9841163	FBgn0033451	CG1665	2R	9840637	9840641	2R_9840637_9840641	83.824698674314	1.01760609404626	0.266268854085104	3.82172408989682	0.000132521913749554	0.00299996403178241	4
2R	9850703	9861543	FBgn0027580	PCB	2R	9860925	9860929	2R_9860925_9860929	169.210397032601	-0.820390343411856	0.292915508822258	-2.80077468997953	0.00509800991158154	0.0386051790306496	4
2R	9864510	9875072	FBgn0011241	cbx	2R	9865461	9865465	2R_9865461_9865465	94.3322382295852	-1.63511291341329	0.305436907320084	-5.35335735212827	8.63371026983461e-08	1.36413806585783e-05	4
2R	9864510	9875072	FBgn0011241	cbx	2R	9865983	9865987	2R_9865983_9865987	60.8108567423591	-2.25396121189781	0.441951953903123	-5.1000141350023	3.39628117265438e-07	3.8944136815316e-05	4
2R	9865632	9866684	FBgn0033457	Ntmt	2R	9865983	9865987	2R_9865983_9865987	60.8108567423591	-2.25396121189781	0.441951953903123	-5.1000141350023	3.39628117265438e-07	3.8944136815316e-05	4
2R	9882572	9891689	FBgn0033463	CG1513	2R	9890109	9890113	2R_9890109_9890113	175.280777561386	-0.983028134861783	0.294024001419171	-3.34336016827533	0.00082770396332239	0.0110057634178774	4
2R	9882572	9891689	FBgn0033463	CG1513	2R	9890555	9890559	2R_9890555_9890559	194.991294115186	-0.874783053246699	0.294242687447679	-2.97299844843978	0.00294905942109508	0.0265833081311625	4
2R	9889878	9891141	FBgn0050008	CG30008	2R	9890109	9890113	2R_9890109_9890113	175.280777561386	-0.983028134861783	0.294024001419171	-3.34336016827533	0.00082770396332239	0.0110057634178774	4
2R	9889878	9891141	FBgn0050008	CG30008	2R	9890555	9890559	2R_9890555_9890559	194.991294115186	-0.874783053246699	0.294242687447679	-2.97299844843978	0.00294905942109508	0.0265833081311625	4
2R	9891955	9898513	FBgn0050007	CG30007	2R	9892496	9892500	2R_9892496_9892500	84.2566092985257	1.44689347554492	0.29925962699072	4.8349103756311	1.33205636464925e-06	0.000108392969444998	4
2R	9913496	9958858	FBgn0011656	Mef2	2R	9930101	9930105	2R_9930101_9930105	36.1755117034268	2.46972120141503	0.606107989532729	4.07472140949508	4.60694642706736e-05	0.00140586014123433	4
2R	9913496	9958858	FBgn0011656	Mef2	2R	9930349	9930353	2R_9930349_9930353	92.8103844260874	1.57072626035018	0.508770927316512	3.0872956295575	0.00201986608701648	0.0204783236951694	4
2R	9913496	9958858	FBgn0011656	Mef2	2R	9930790	9930794	2R_9930790_9930794	76.9613638410157	1.96366629748092	0.556724365878267	3.52717865039572	0.000420013262538559	0.00683623619827862	4
2R	9913496	9958858	FBgn0011656	Mef2	2R	9953186	9953190	2R_9953186_9953190	199.796870914144	-0.788584071136792	0.280853062163037	-2.80781724458825	0.00498785241265386	0.0380335509878329	4
2R	9913496	9958858	FBgn0011656	Mef2	2R	9953607	9953611	2R_9953607_9953611	343.134737534724	-1.35379181855402	0.346505613468613	-3.90698380035523	9.34554166369687e-05	0.00233401458250129	4
2R	9913496	9958858	FBgn0011656	Mef2	2R	9954066	9954070	2R_9954066_9954070	318.646782308426	-1.39222180959004	0.339020409433	-4.10660175863303	4.01522617128509e-05	0.00127687961371378	4
2R	9913496	9958858	FBgn0011656	Mef2	2R	9956614	9956618	2R_9956614_9956618	67.4234265113932	2.58984100281008	0.778249918798526	3.32777548735028	0.000875423861905251	0.0114537823466819	4
2R	9913496	9958858	FBgn0011656	Mef2	2R	9958758	9958762	2R_9958758_9958762	45.912496588597	1.99749422034362	0.395353686466908	5.05242340900953	4.36239309536197e-07	4.70040714595957e-05	4
2R	9959549	9963853	FBgn0033466	Pal1	2R	9959780	9959784	2R_9959780_9959784	186.07391512957	-1.2041360231637	0.310683971040381	-3.87575844074426	0.000106293093711842	0.00255332664171081	4
2R	9959549	9963853	FBgn0033466	Pal1	2R	9960144	9960148	2R_9960144_9960148	376.29204535791	-0.755761411111354	0.266665292445358	-2.8341198968224	0.0045952087770411	0.0359836635350902	4
2R	9968929	9970897	FBgn0027619	Adam	2R	9969708	9969712	2R_9969708_9969712	208.624350920459	0.93149070440232	0.325007459800323	2.86605945898782	0.00415616175971097	0.0336498211063009	4
2R	9989159	9993559	FBgn0261014	TER94	2R	9993012	9993016	2R_9993012_9993016	42.5774698503912	1.4838577976659	0.462980274572175	3.20501299766407	0.00135056381645969	0.0155336753778298	4
2R	9993890	10026042	FBgn0022382	Pka-R2	2R	10023793	10023797	2R_10023793_10023797	60.0509796757182	1.34955615896168	0.414302435559429	3.25741787431056	0.00112430786681948	0.0136727184737231	4
2R	9993890	10026042	FBgn0022382	Pka-R2	2R	10025291	10025295	2R_10025291_10025295	147.222023345495	0.966749581466466	0.35327721928964	2.7365183167213	0.00620931380834883	0.0441067620064563	4
2R	10026356	10026758	FBgn0265340	CR44294	2R	10026597	10026601	2R_10026597_10026601	54.7942529811462	3.21765509757677	0.737858219656572	4.36080402963375	1.29585388553631e-05	0.000563034093163819	4
2R	10026356	10026758	FBtr0339421	CR44294-RA	2R	10026597	10026601	2R_10026597_10026601	54.7942529811462	3.21765509757677	0.737858219656572	4.36080402963375	1.29585388553631e-05	0.000563034093163819	4
2R	10085169	10096416	FBgn0033484	CG2269	2R	10088605	10088609	2R_10088605_10088609	618.740263723082	-0.797807853739792	0.283755835752897	-2.81159980947333	0.00492957938413846	0.0377440101803709	4
2R	10085169	10096416	FBgn0033484	CG2269	2R	10089126	10089130	2R_10089126_10089130	267.92521153889	-1.00244466752415	0.217272728323759	-4.61376204578423	3.9544513808314e-06	0.000238319483183432	4
2R	10085169	10096416	FBgn0033484	CG2269	2R	10089780	10089784	2R_10089780_10089784	339.897911178237	-0.644167198247667	0.208504331509331	-3.08946674433398	0.00200516153388218	0.0203713800182714	4
2R	10085169	10096416	FBgn0033484	CG2269	2R	10091605	10091609	2R_10091605_10091609	83.4641121220279	2.3612072330651	0.557342530219375	4.23654593905782	2.26984497536413e-05	0.000840937773552161	4
2R	10085169	10096416	FBgn0033484	CG2269	2R	10093146	10093150	2R_10093146_10093150	31.6599006818283	1.53506933847948	0.562870478602054	2.72721593481324	0.00638712259125464	0.0449371127525568	4
2R	10121486	10122574	FBgn0010531	Ccs	2R	10121983	10121987	2R_10121983_10121987	54.0579934399362	-1.6735508997388	0.333243766769278	-5.0220021096373	5.11356215915846e-07	5.3014890205072e-05	4
2R	10203995	10237348	FBgn0000448	Hr46	2R	10207488	10207492	2R_10207488_10207492	109.491981490798	-1.26190848974523	0.291792897808732	-4.32467170798791	1.5275918036379e-05	0.000632859937771419	4
2R	10203995	10237348	FBgn0000448	Hr46	2R	10207770	10207774	2R_10207770_10207774	108.318650052761	-1.26903667205204	0.285767265522485	-4.44080489671126	8.96230237742547e-06	0.000435112697466385	4
2R	10205454	10234607	FBgn0033497	CG12912	2R	10207488	10207492	2R_10207488_10207492	109.491981490798	-1.26190848974523	0.291792897808732	-4.32467170798791	1.5275918036379e-05	0.000632859937771419	4
2R	10205454	10234607	FBgn0033497	CG12912	2R	10207770	10207774	2R_10207770_10207774	108.318650052761	-1.26903667205204	0.285767265522485	-4.44080489671126	8.96230237742547e-06	0.000435112697466385	4
2R	10269016	10307024	FBgn0033504	CAP	2R	10286121	10286125	2R_10286121_10286125	28.3880727262529	1.82539949246277	0.642970553303466	2.83900947420407	0.00452538132608814	0.035630179024879	4
2R	10269016	10307024	FBgn0033504	CAP	2R	10286635	10286639	2R_10286635_10286639	20.8203529337809	1.94181002216985	0.702138261955908	2.7655664523404	0.00568240260807349	0.0415407577815263	4
2R	10269016	10307024	FBgn0033504	CAP	2R	10289915	10289919	2R_10289915_10289919	125.651693062854	-1.63839882523654	0.422641221048901	-3.87657129413549	0.000105938778113982	0.00254772863127733	4
2R	10269016	10307024	FBgn0033504	CAP	2R	10290187	10290191	2R_10290187_10290191	126.450687095606	-1.67001919526146	0.423143443991785	-3.94669755368793	7.9236545918955e-05	0.00207566592417171	4
2R	10269016	10307024	FBgn0033504	CAP	2R	10300144	10300148	2R_10300144_10300148	50.0922078406536	3.01098164816931	0.700027073868623	4.30123599581578	1.69848049739787e-05	0.00068154007710078	4
2R	10269016	10307024	FBgn0033504	CAP	2R	10301753	10301757	2R_10301753_10301757	368.678719795458	0.895021594518121	0.22977225378335	3.89525532252484	9.80953425101264e-05	0.00241223651501791	4
2R	10310113	10311143	FBgn0033507	CG12909	2R	10310215	10310219	2R_10310215_10310219	98.0378072440627	-1.37410043202974	0.26665844256096	-5.15303554177028	2.5630336468802e-07	3.13962088966933e-05	4
2R	10322195	10416996	FBgn0261698	CG42732	2R	10344099	10344103	2R_10344099_10344103	74.7243241311987	3.87375580785963	1.12715032195052	3.43676946403754	0.000588696441409718	0.00867058797908396	4
2R	10322195	10416996	FBgn0261698	CG42732	2R	10345445	10345449	2R_10345445_10345449	68.9117729774748	4.0039719256409	0.752162521442453	5.32328029049136	1.01912526884558e-07	1.55375123549226e-05	4
2R	10322195	10416996	FBgn0261698	CG42732	2R	10346811	10346815	2R_10346811_10346815	92.2260805910269	1.9464659685605	0.690993157561262	2.81691062677119	0.00484880163202298	0.0373091631905743	4
2R	10322195	10416996	FBgn0261698	CG42732	2R	10357531	10357535	2R_10357531_10357535	20.3220623600749	3.06156810482485	0.919717078432946	3.32881510696885	0.000872162827385144	0.0114216630463741	4
2R	10322195	10416996	FBgn0261698	CG42732	2R	10358744	10358748	2R_10358744_10358748	22.6912691947829	3.42004248541868	0.904261152298082	3.7821402331915	0.000155485721698359	0.00335600335095701	4
2R	10322195	10416996	FBgn0261698	CG42732	2R	10358827	10358831	2R_10358827_10358831	145.574315345685	-0.927236910209712	0.307928944159655	-3.01120413587675	0.00260213850700377	0.0244023708245239	4
2R	10322195	10416996	FBgn0261698	CG42732	2R	10359300	10359304	2R_10359300_10359304	245.376699145857	-0.916122754414971	0.279309270820168	-3.27995827608892	0.00103822439806255	0.0129072639872681	4
2R	10322195	10416996	FBgn0261698	CG42732	2R	10373239	10373243	2R_10373239_10373243	71.6207240218468	2.22070403376225	0.560877845617442	3.95933633520074	7.51583293530908e-05	0.00200068450424707	4
2R	10429708	10436581	FBgn0262114	RanBPM	2R	10432268	10432272	2R_10432268_10432272	178.498905697759	1.10347250913687	0.304835537762408	3.61989457409303	0.000294723072397635	0.00530879469043346	4
2R	10429708	10436581	FBgn0262114	RanBPM	2R	10433003	10433007	2R_10433003_10433007	96.2016201225148	0.988355068442422	0.305947332324383	3.23047454257425	0.00123584909552742	0.014617868799562	4
2R	10436598	10437382	FBgn0033523	CG12895	2R	10437148	10437152	2R_10437148_10437152	154.081809429421	1.84092770716578	0.319362388162844	5.76438483490763	8.19562177397671e-09	2.12596257039493e-06	4
2R	10437985	10465701	FBgn0001122	Galphao	2R	10438118	10438122	2R_10438118_10438122	268.551334497908	1.90655859595495	0.276438287027551	6.89686879648816	5.3161237908633e-12	4.81065498953375e-09	4
2R	10437985	10465701	FBgn0001122	Galphao	2R	10442012	10442016	2R_10442012_10442016	22.1266082512967	2.12111114476952	0.532642681945858	3.98224028352487	6.82687082629803e-05	0.00186579537877681	4
2R	10437985	10465701	FBgn0001122	Galphao	2R	10445180	10445184	2R_10445180_10445184	32.5045682373231	3.17126154608436	0.73550358332114	4.31168741797919	1.62013364365517e-05	0.00065928936045622	4
2R	10437985	10465701	FBgn0001122	Galphao	2R	10454245	10454249	2R_10454245_10454249	5.90832718785875	4.28683678155114	1.52234802610996	2.81593742562615	0.00486351383907267	0.0373836579596868	4
2R	10437985	10465701	FBgn0001122	Galphao	2R	10459836	10459840	2R_10459836_10459840	57.6038009296601	1.97800176699246	0.646727820996997	3.05847638337743	0.00222465613404206	0.0218686236290389	4
2R	10437985	10465701	FBgn0001122	Galphao	2R	10460918	10460922	2R_10460918_10460922	59.8315361050356	1.83005918357941	0.57102598910071	3.20486145728938	0.00135127505274888	0.0155403039689256	4
2R	10449350	10458892	FBgn0033524	Cyp49a1	2R	10454245	10454249	2R_10454245_10454249	5.90832718785875	4.28683678155114	1.52234802610996	2.81593742562615	0.00486351383907267	0.0373836579596868	4
2R	10466001	10468540	FBgn0033526	Caf1-105	2R	10468402	10468406	2R_10468402_10468406	226.830720030228	-1.84597644401899	0.242536647545304	-7.61112377326062	2.71722854398172e-14	5.00765656610314e-11	4
2R	10468616	10469643	FBgn0033527	CG11777	2R	10469206	10469210	2R_10469206_10469210	137.54440020958	1.01229186325375	0.313582155147466	3.2281551951759	0.00124591359804358	0.0146991770934604	4
2R	10481894	10543291	FBgn0005630	lola	2R	10486748	10486752	2R_10486748_10486752	53.1946626791653	1.2416985598391	0.369784530181491	3.35789752813529	0.000785377224282846	0.0106039274205335	4
2R	10481894	10543291	FBgn0005630	lola	2R	10488032	10488036	2R_10488032_10488036	34.1257968261696	3.61644880676411	0.852765215590527	4.24084934592433	2.22675564739065e-05	0.000829107469640853	4
2R	10481894	10543291	FBgn0005630	lola	2R	10496040	10496044	2R_10496040_10496044	65.4498241080862	2.5063973227033	0.597988939342814	4.19137739480234	2.77266008941839e-05	0.000972927058886454	4
2R	10481894	10543291	FBgn0005630	lola	2R	10501988	10501992	2R_10501988_10501992	152.003438888447	1.74290926869307	0.465972722231005	3.74036759136519	0.000183751325656962	0.00378894180865482	4
2R	10481894	10543291	FBgn0005630	lola	2R	10503345	10503349	2R_10503345_10503349	33.2687560738336	5.6494997100465	1.123178273337	5.02992253692876	4.90678033897248e-07	5.14968273151587e-05	4
2R	10481894	10543291	FBgn0005630	lola	2R	10515965	10515969	2R_10515965_10515969	94.9205392531482	0.992791878422774	0.312904620351468	3.17282588319606	0.00150963030525517	0.0167918403969718	4
2R	10481894	10543291	FBgn0005630	lola	2R	10518166	10518170	2R_10518166_10518170	52.424574999758	1.79445401002351	0.601953305839615	2.98105184009343	0.00287260160650578	0.0260808631885985	4
2R	10481894	10543291	FBgn0005630	lola	2R	10526720	10526724	2R_10526720_10526724	127.110439752345	1.26084092226016	0.376851786071356	3.34572096739758	0.000820689384587866	0.0109386019558012	4
2R	10481894	10543291	FBgn0005630	lola	2R	10527833	10527837	2R_10527833_10527837	158.879994259941	1.53468561687366	0.44396309798204	3.45678643979492	0.000546657887882066	0.00823675517697192	4
2R	10481894	10543291	FBgn0005630	lola	2R	10529078	10529082	2R_10529078_10529082	74.290268521476	3.43772849422838	0.888942477538362	3.8672114125405	0.000110086985614273	0.00261959493110397	4
2R	10481894	10543291	FBgn0005630	lola	2R	10534971	10534975	2R_10534971_10534975	736.804100719568	1.03614381123103	0.273656515692518	3.78629322458833	0.000152911224463942	0.00331721886569926	4
2R	10481894	10543291	FBgn0005630	lola	2R	10535686	10535690	2R_10535686_10535690	161.514257680754	1.99507873874308	0.49603957580859	4.02201525047859	5.77023208546514e-05	0.00164982659128741	4
2R	10481894	10543291	FBgn0005630	lola	2R	10535781	10535785	2R_10535781_10535785	16.1727691933306	2.72396956741667	0.891912933376026	3.0540756451485	0.00225755148782245	0.0220993118617986	4
2R	10481894	10543291	FBgn0005630	lola	2R	10539082	10539086	2R_10539082_10539086	413.148956908576	-0.938977192745621	0.322855210590466	-2.90835384390525	0.00363336969586682	0.0307518863751215	4
2R	10481894	10543291	FBgn0005630	lola	2R	10539487	10539491	2R_10539487_10539491	382.581689222539	-0.910936262300569	0.315716516107269	-2.88529809441792	0.0039104320140563	0.0323307103093742	4
2R	10544925	10547260	FBgn0283426	acal	2R	10545610	10545614	2R_10545610_10545614	147.770499148277	1.2365910376824	0.354348992156645	3.48975463470699	0.000483464221199022	0.00755690858873212	4
2R	10544925	10547260	FBgn0283426	acal	2R	10547054	10547058	2R_10547054_10547058	43.3514487368105	1.400455777034	0.408075345219188	3.43185588995038	0.000599466011796091	0.00878316590232404	4
2R	10544925	10547260	FBtr0445179	acal-RA	2R	10545610	10545614	2R_10545610_10545614	147.770499148277	1.2365910376824	0.354348992156645	3.48975463470699	0.000483464221199022	0.00755690858873212	4
2R	10544925	10547260	FBtr0445179	acal-RA	2R	10547054	10547058	2R_10547054_10547058	43.3514487368105	1.400455777034	0.408075345219188	3.43185588995038	0.000599466011796091	0.00878316590232404	4
2R	10557888	10617280	FBgn0263102	psq	2R	10601970	10601974	2R_10601970_10601974	111.850096589187	1.60979169242771	0.513720217335761	3.13359614456359	0.00172678337722361	0.0183985912329081	4
2R	10617662	10641807	FBgn0033538	CG11883	2R	10618972	10618976	2R_10618972_10618976	89.4416259083682	3.08613737789325	0.605049120545579	5.10063939124553	3.38507970918856e-07	3.8873742387185e-05	4
2R	10617662	10641807	FBgn0033538	CG11883	2R	10637427	10637431	2R_10637427_10637431	37.0325974755122	1.70045114065705	0.585149500594919	2.90601143627092	0.00366068069398406	0.0309147092338622	4
2R	10671648	10672622	FBgn0267949	CR46229	2R	10671992	10671996	2R_10671992_10671996	161.168901493346	-0.763241373474609	0.261398569229901	-2.91983760937626	0.00350213825601534	0.029949275428214	4
2R	10671648	10672622	FBgn0267949	CR46229	2R	10672476	10672480	2R_10672476_10672480	170.256241532965	-0.783746958098401	0.249314301597416	-3.14361010610602	0.00166877622067454	0.0179830483875664	4
2R	10671648	10672622	FBtr0347524	CR46229-RA	2R	10671992	10671996	2R_10671992_10671996	161.168901493346	-0.763241373474609	0.261398569229901	-2.91983760937626	0.00350213825601534	0.029949275428214	4
2R	10671648	10672622	FBtr0347524	CR46229-RA	2R	10672476	10672480	2R_10672476_10672480	170.256241532965	-0.783746958098401	0.249314301597416	-3.14361010610602	0.00166877622067454	0.0179830483875664	4
2R	10673345	10721138	FBgn0024836	stan	2R	10684508	10684512	2R_10684508_10684512	51.9269464031483	2.24373566249196	0.588825241463887	3.81052900672834	0.000138669739690143	0.00309722641588709	4
2R	10673345	10721138	FBgn0024836	stan	2R	10688777	10688781	2R_10688777_10688781	16.8234565158235	1.41911121762382	0.496616088039897	2.85756191110307	0.00426909343559611	0.034240343293178	4
2R	10673345	10721138	FBgn0024836	stan	2R	10713334	10713338	2R_10713334_10713338	95.7737985920555	1.42488091961413	0.383985695823862	3.71076562254999	0.000206633351970415	0.00411526746433965	4
2R	10721335	10729203	FBgn0005586	Rab3	2R	10722523	10722527	2R_10722523_10722527	44.4375367018039	3.54904410178324	0.802092749350646	4.42473031286775	9.65628369697878e-06	0.000458750144388165	4
2R	10721335	10729203	FBgn0005586	Rab3	2R	10722688	10722692	2R_10722688_10722692	54.436327329954	1.12229925155231	0.412439880297496	2.72112204751584	0.00650607359818682	0.0454947228788218	4
2R	10721335	10729203	FBgn0005586	Rab3	2R	10724808	10724812	2R_10724808_10724812	290.86607872155	-0.856691361594398	0.265722587747977	-3.22400654327106	0.00126410511210059	0.0148453730757629	4
2R	10721335	10729203	FBgn0005586	Rab3	2R	10725181	10725185	2R_10725181_10725185	738.847981204001	-1.64251880401513	0.355772266861037	-4.61677021232432	3.89758428411185e-06	0.000236281816103608	4
2R	10721335	10729203	FBgn0005586	Rab3	2R	10725619	10725623	2R_10725619_10725623	597.934038622214	-2.20089851099194	0.379539036337708	-5.79887258035195	6.6762234183423e-09	1.82008862010632e-06	4
2R	10721335	10729203	FBgn0005586	Rab3	2R	10726428	10726432	2R_10726428_10726432	186.56930724385	-0.902933935038723	0.3332102604697	-2.70980231450835	0.00673233206712905	0.0465414401157234	4
2R	10725270	10727272	FBgn0033542	CG12309	2R	10725619	10725623	2R_10725619_10725623	597.934038622214	-2.20089851099194	0.379539036337708	-5.79887258035195	6.6762234183423e-09	1.82008862010632e-06	4
2R	10725270	10727272	FBgn0033542	CG12309	2R	10726428	10726432	2R_10726428_10726432	186.56930724385	-0.902933935038723	0.3332102604697	-2.70980231450835	0.00673233206712905	0.0465414401157234	4
2R	10729578	10731528	FBgn0033543	CG12338	2R	10730314	10730318	2R_10730314_10730318	502.139333528773	-0.904170865332309	0.313059683454251	-2.88817408666562	0.00387485351238611	0.0321241769256969	4
2R	10731335	10738370	FBgn0033544	CG7220	2R	10732034	10732038	2R_10732034_10732038	34.4561101249384	1.90531990447028	0.674408682093362	2.82517107958364	0.00472553775886132	0.036669358013873	4
2R	10740054	10798709	FBgn0053144	CG33144	2R	10742022	10742026	2R_10742022_10742026	220.500773261139	-0.71645605769706	0.245683337337091	-2.9161768374794	0.00354349597467054	0.0302143462894086	4
2R	10740054	10798709	FBgn0053144	CG33144	2R	10744588	10744592	2R_10744588_10744592	78.2367618600162	1.06177436479381	0.324450746568839	3.27252865349328	0.0010659006788205	0.0131561978020341	4
2R	10740054	10798709	FBgn0053144	CG33144	2R	10753937	10753941	2R_10753937_10753941	111.591224223925	0.818164476876561	0.263288163182193	3.10748674375612	0.00188685447473996	0.0195532280016625	4
2R	10740054	10798709	FBgn0053144	CG33144	2R	10766311	10766315	2R_10766311_10766315	282.080899803367	0.764169276173548	0.275397134523336	2.77479022247704	0.00552373247118503	0.0407297917693173	4
2R	10740054	10798709	FBgn0053144	CG33144	2R	10784920	10784924	2R_10784920_10784924	56.5666050850832	1.5713228846747	0.420981699240288	3.73252064759664	0.000189573151766147	0.00387681305103527	4
2R	10740054	10798709	FBgn0053144	CG33144	2R	10797032	10797036	2R_10797032_10797036	39.0186620532571	3.51001258056761	0.526377421595211	6.66824304494359	2.58883815605506e-11	1.92519522573214e-08	4
2R	10782895	10785597	FBgn0265345	CR44299	2R	10784920	10784924	2R_10784920_10784924	56.5666050850832	1.5713228846747	0.420981699240288	3.73252064759664	0.000189573151766147	0.00387681305103527	4
2R	10782895	10785597	FBtr0344612	CR44299-RB	2R	10784920	10784924	2R_10784920_10784924	56.5666050850832	1.5713228846747	0.420981699240288	3.73252064759664	0.000189573151766147	0.00387681305103527	4
2R	10812157	10813310	FBgn0033550	CG12341	2R	10812545	10812549	2R_10812545_10812549	150.551839938077	-0.910864945403298	0.330032486455898	-2.75992510672132	0.00578146136936021	0.0420394599227939	4
2R	10816037	10819884	FBgn0086898	dgo	2R	10819507	10819511	2R_10819507_10819511	225.587832643812	1.07835410895461	0.252454925545678	4.27147185432713	1.94187039057383e-05	0.000750949998984272	4
2R	10819978	10821178	FBgn0029134	Prosbeta5	2R	10820237	10820241	2R_10820237_10820241	124.561786147329	1.99650880978885	0.278919810134958	7.15800289991168	8.18608239386978e-13	9.67074388074977e-10	4
2R	10823405	10827644	FBgn0033557	CG12325	2R	10825409	10825413	2R_10825409_10825413	102.07693388088	1.53864297626518	0.440925725007755	3.48957406882558	0.000483790966510238	0.00755996403412681	4
2R	10823405	10827644	FBgn0033557	CG12325	2R	10826389	10826393	2R_10826389_10826393	204.383648063381	-0.847127172808911	0.314479318426902	-2.69374525818243	0.00706541423278483	0.0480495723903203	4
2R	10827430	10835709	FBgn0033558	CG12344	2R	10835444	10835448	2R_10835444_10835448	238.393824580073	0.738531929435882	0.273484227633012	2.7004552907048	0.00692446432691654	0.0474087184335737	4
2R	10839102	10874771	FBgn0050015	CG30015	2R	10874592	10874596	2R_10874592_10874596	112.957965195318	-1.05132451047151	0.318481945772189	-3.30104900584703	0.000963240563713395	0.0122507522608292	4
2R	10886810	10893191	FBgn0050020	CG30020	2R	10887278	10887282	2R_10887278_10887282	290.994125855443	-0.88958236472022	0.246886661860982	-3.60320139619826	0.000314321796281665	0.00555752973537662	4
2R	10886810	10893191	FBgn0050020	CG30020	2R	10887863	10887867	2R_10887863_10887867	227.021526463809	-0.711641621841545	0.259741494766122	-2.73980721671878	0.00614752314046992	0.0438256580847548	4
2R	10977956	11116378	FBgn0040765	luna	2R	11052689	11052693	2R_11052689_11052693	226.86387516247	-0.864271951639718	0.289324016037762	-2.98721123630095	0.00281535120485879	0.0257437064128329	4
2R	11135923	11139315	FBgn0033578	BBS4	2R	11135950	11135954	2R_11135950_11135954	172.449720620796	1.04292389185554	0.381721681413586	2.73215785908047	0.00629209854324016	0.0444880486866488	4
2R	11135923	11139315	FBgn0033578	BBS4	2R	11137255	11137259	2R_11137255_11137259	129.532177408729	2.85733387189472	0.416822867388182	6.85503146648075	7.12968239573902e-12	6.31706313375698e-09	4
2R	11139304	11172206	FBgn0033579	CG13229	2R	11144385	11144389	2R_11144385_11144389	66.5600951708029	1.30218895984981	0.389201927701603	3.3457926776976	0.00082047717933878	0.0109374484055065	4
2R	11139304	11172206	FBgn0033579	CG13229	2R	11147517	11147521	2R_11147517_11147521	241.109319680028	-0.851355447866525	0.222542843444773	-3.8255799858053	0.000130464564684461	0.00296856606738287	4
2R	11159086	11217394	FBgn0003396	shn	2R	11176265	11176269	2R_11176265_11176269	22.0280126888627	2.30154274843819	0.748520438111013	3.07478945297262	0.00210651204351005	0.0210793950486615	4
2R	11159086	11217394	FBgn0003396	shn	2R	11215839	11215843	2R_11215839_11215843	48.6350026613437	1.55029990214593	0.576170326612733	2.69069723055688	0.00713028735730543	0.0483722289175434	4
2R	11285148	11289772	FBgn0033609	Fbl6	2R	11287468	11287472	2R_11287468_11287472	97.6812327705367	1.0408851898933	0.313500947462769	3.32019790790878	0.000899536545655579	0.0116850476980091	4
2R	11307879	11309829	FBgn0033616	CG7745	2R	11307990	11307994	2R_11307990_11307994	121.732526257623	0.722532283112892	0.2518817970896	2.8685371132868	0.00412374815257413	0.0334779872750173	4
2R	11307879	11309829	FBgn0033616	CG7745	2R	11308122	11308126	2R_11308122_11308126	8.57898694041702	2.45380000738513	0.848768324684684	2.89101270160702	0.003840026000749	0.0319127463611914	4
2R	11366710	11370287	FBgn0033627	CG13204	2R	11368741	11368745	2R_11368741_11368745	26.8183979647753	1.90358297739664	0.592413427460293	3.21326777746648	0.0013123387413832	0.0152246495020777	4
2R	11373607	11377109	FBgn0033628	CG13203	2R	11373704	11373708	2R_11373704_11373708	384.752561865758	-1.11542692950998	0.382775820072263	-2.91404752081624	0.00356775592720867	0.0303627641186358	4
2R	11373607	11377109	FBgn0033628	CG13203	2R	11374177	11374181	2R_11374177_11374181	221.143793723633	-1.90384235265869	0.363305007056419	-5.24034162943159	1.60279591667727e-07	2.21869689408615e-05	4
2R	11373607	11377109	FBgn0033628	CG13203	2R	11375622	11375626	2R_11375622_11375626	152.757287406308	1.70467702421637	0.449806105014918	3.78980410717154	0.00015076613364994	0.00328908742443049	4
2R	11373607	11377109	FBgn0033628	CG13203	2R	11377066	11377070	2R_11377066_11377070	96.0272900145445	1.01764110210767	0.335803370862346	3.0304672031563	0.00244175704296452	0.0233420949024635	4
2R	11377193	11379177	FBgn0033629	Tsp47F	2R	11378243	11378247	2R_11378243_11378247	566.26014879195	1.20128213832447	0.312814535314175	3.84023759355672	0.000122915293021258	0.00283921632328638	4
2R	11377193	11379177	FBgn0033629	Tsp47F	2R	11379077	11379081	2R_11379077_11379081	652.674853338369	1.26013152618802	0.311911360832376	4.04003086910716	5.34441667218113e-05	0.00156202113742493	4
2R	11377193	11379177	FBgn0033629	Tsp47F	2R	11379123	11379127	2R_11379123_11379127	19.5611777308243	3.0676654111139	0.984254703669122	3.11673939649788	0.00182863142498362	0.0191270662390018	4
2R	11380347	11384114	FBgn0033631	Sod3	2R	11380470	11380474	2R_11380470_11380474	98.3500257142756	1.76392696674275	0.431809843671726	4.08496238006964	4.40839583627879e-05	0.00135967936165511	4
2R	11380347	11384114	FBgn0033631	Sod3	2R	11382001	11382005	2R_11382001_11382005	39.3540051734604	1.20229149754168	0.449524731107678	2.67458365322661	0.00748221068107007	0.0499883108307586	4
2R	11380347	11384114	FBgn0033631	Sod3	2R	11383046	11383050	2R_11383046_11383050	112.989566310133	0.705096342720942	0.254004439824173	2.77592133117446	0.00550455257341253	0.0406513241005067	4
2R	11442505	11451604	FBgn0260499	qvr	2R	11443225	11443229	2R_11443225_11443229	64.7036460567131	1.91018259773407	0.432514304620086	4.41646109118158	1.00329950469346e-05	0.000470533578375843	4
2R	11442505	11451604	FBgn0260499	qvr	2R	11446378	11446382	2R_11446378_11446382	126.515119739117	-0.88451697001075	0.304015451356136	-2.90944741810044	0.00362068286814996	0.0306715536369874	4
2R	11442505	11451604	FBgn0260499	qvr	2R	11447956	11447960	2R_11447956_11447960	323.052305639447	-0.860405773615907	0.268659646725714	-3.20258655924733	0.00136199361896342	0.015617572027184	4
2R	11452043	11465270	FBgn0000581	E(Pc)	2R	11456711	11456715	2R_11456711_11456715	47.3930843478657	3.8085778357374	1.0764015649279	3.53824999872841	0.000402788503157207	0.0066447457843669	4
2R	11452043	11465270	FBgn0000581	E(Pc)	2R	11459480	11459484	2R_11459480_11459484	18.6175520963683	1.90225079214389	0.686398140943003	2.77135190012388	0.00558240603887756	0.041020370872815	4
2R	11474465	11509695	FBgn0001269	inv	2R	11484206	11484210	2R_11484206_11484210	53.2826671347025	-2.77573733790542	0.377321691878603	-7.35642131806846	1.88906144042609e-13	2.78958671657177e-10	4
2R	11474465	11509695	FBgn0001269	inv	2R	11484847	11484851	2R_11484847_11484851	41.181135297573	-2.69421258640695	0.430256732950595	-6.26187199426421	3.8038313477994e-10	1.70187891151143e-07	4
2R	11474465	11509695	FBgn0001269	inv	2R	11489091	11489095	2R_11489091_11489095	166.471026911467	-1.60536019745923	0.336419321250235	-4.77190249208409	1.82493854562744e-06	0.000135833212601619	4
2R	11474465	11509695	FBgn0001269	inv	2R	11489627	11489631	2R_11489627_11489631	171.322231303675	-1.28621086194386	0.260357645834459	-4.94016934982451	7.80547491512598e-07	7.26805187670943e-05	4
2R	11474465	11509695	FBgn0001269	inv	2R	11490248	11490252	2R_11490248_11490252	75.0397308172007	-1.44422550335678	0.314012577798426	-4.5992600471051	4.23994247947023e-06	0.000251362678013577	4
2R	11474465	11509695	FBgn0001269	inv	2R	11494185	11494189	2R_11494185_11494189	69.6412546798102	-0.887816881250098	0.325680496488789	-2.72603637866494	0.00640999330970932	0.0450484919852496	4
2R	11474465	11509695	FBgn0001269	inv	2R	11499214	11499218	2R_11499214_11499218	22.3304878574444	-1.45173535489973	0.490769754263824	-2.95807828882486	0.00309563491407011	0.0274744679653199	4
2R	11474465	11509695	FBgn0001269	inv	2R	11500200	11500204	2R_11500200_11500204	62.9603667055291	-2.06673438802025	0.344139998995296	-6.00550471916663	1.9073761660692e-09	6.53007031370552e-07	4
2R	11474465	11509695	FBgn0001269	inv	2R	11509077	11509081	2R_11509077_11509081	41.8709997677696	-2.13635311136562	0.413958548815262	-5.16078993290466	2.45909994524788e-07	3.04729972020965e-05	4
2R	11474465	11509695	FBgn0001269	inv	2R	11509399	11509403	2R_11509399_11509403	137.74164800598	-1.97200980248447	0.385698256492634	-5.11283048157136	3.1736708195896e-07	3.67725370301972e-05	4
2R	11524006	11528210	FBgn0000577	en	2R	11525924	11525928	2R_11525924_11525928	84.3813287592391	-1.41696332697772	0.315364242947831	-4.49310078318586	7.01935441618897e-06	0.000362967586855172	4
2R	11524006	11528210	FBgn0000577	en	2R	11526370	11526374	2R_11526370_11526374	76.4490645612252	-1.5181827023024	0.327138786309944	-4.64079089926077	3.47078198742552e-06	0.000217343171144136	4
2R	11524006	11528210	FBgn0000577	en	2R	11528102	11528106	2R_11528102_11528106	35.3078767545651	0.978351179707565	0.313464582043545	3.12109002340704	0.00180182943126381	0.0189435683466184	4
2R	11577485	11616045	FBgn0033636	tou	2R	11581507	11581511	2R_11581507_11581511	25.2141044193978	1.84137373639684	0.624748713611395	2.94738299780191	0.00320476003712082	0.0281415475115843	4
2R	11577485	11616045	FBgn0033636	tou	2R	11595334	11595338	2R_11595334_11595338	33.5523649309603	2.16763964041515	0.606134138691776	3.57617151393846	0.000348662944791297	0.00598867342229287	4
2R	11577485	11616045	FBgn0033636	tou	2R	11604231	11604235	2R_11604231_11604235	79.3380452364671	2.48263817812222	0.785895352390584	3.15899333234429	0.00158315112367073	0.0173264379189288	4
2R	11619479	11640941	FBgn0033638	CG9005	2R	11621230	11621234	2R_11621230_11621234	200.964041127364	-1.45873261704538	0.426025743269516	-3.42404805364671	0.000616957104403958	0.00896354315799206	4
2R	11619479	11640941	FBgn0033638	CG9005	2R	11623980	11623984	2R_11623980_11623984	112.014103663371	1.10590575592504	0.379353220217734	2.91524019564218	0.00355414887098705	0.0302834554900439	4
2R	11619479	11640941	FBgn0033638	CG9005	2R	11624249	11624253	2R_11624249_11624253	110.397302350919	1.10007470307909	0.36855572453114	2.98482598385511	0.00283739689664943	0.0258641885681205	4
2R	11619479	11640941	FBgn0033638	CG9005	2R	11624902	11624906	2R_11624902_11624906	4.76650915853541	4.6265163372901	1.54098496478863	3.00231114709461	0.00267938162723127	0.0248786145884223	4
2R	11641477	11651616	FBgn0033639	CG9003	2R	11641747	11641751	2R_11641747_11641751	169.731558060611	2.16599617677539	0.412034004710089	5.25683839686826	1.46552984186735e-07	2.06741119137547e-05	4
2R	11688569	11690863	FBgn0010516	wal	2R	11690335	11690339	2R_11690335_11690339	54.1870014589883	3.85200146397161	1.09376951209265	3.52176708290377	0.000428680604458563	0.00694273313601669	4
2R	11756817	11814424	FBgn0033652	ths	2R	11757149	11757153	2R_11757149_11757153	68.5134601211443	3.38592639327127	0.484435561082393	6.98942576739405	2.76013607189995e-12	2.83857815330046e-09	4
2R	11756817	11814424	FBgn0033652	ths	2R	11757373	11757377	2R_11757373_11757377	12.4679202133385	4.11176954175471	1.35103902587287	3.04341285707731	0.00233911176924724	0.0226532064503473	4
2R	11756817	11814424	FBgn0033652	ths	2R	11757651	11757655	2R_11757651_11757655	36.0166331958918	4.68446833322692	0.853906495194043	5.48592657345043	4.11307729073005e-08	7.70335905005137e-06	4
2R	11756817	11814424	FBgn0033652	ths	2R	11760823	11760827	2R_11760823_11760827	212.413698871013	-1.18458063271018	0.328389240209516	-3.60724557221913	0.00030946474392237	0.00549611866459183	4
2R	11756817	11814424	FBgn0033652	ths	2R	11780734	11780738	2R_11780734_11780738	69.8290263627276	1.7379953834469	0.56526308784336	3.07466632940398	0.0021073817681045	0.021084434674969	4
2R	11756817	11814424	FBgn0033652	ths	2R	11797081	11797085	2R_11797081_11797085	25.181106116359	5.46171964027084	1.27585208727572	4.28084077671815	1.86188540021299e-05	0.000727961799228558	4
2R	11756817	11814424	FBgn0033652	ths	2R	11798628	11798632	2R_11798628_11798632	99.5742116686574	0.95883173050132	0.260203736527567	3.68492683193939	0.000228768349995173	0.0044286774422608	4
2R	11845324	11852324	FBgn0033657	Sln	2R	11849690	11849694	2R_11849690_11849694	399.719731538686	-0.898891227079726	0.323758633382311	-2.77642396030956	0.00549604893576348	0.0406049456122667	4
2R	11845324	11852324	FBgn0033657	Sln	2R	11850139	11850143	2R_11850139_11850143	459.474047862889	-0.991809109289926	0.322226104631745	-3.07799118393406	0.00208401080314796	0.0209208425152556	4
2R	12001473	12019846	FBgn0004839	otk	2R	12016455	12016459	2R_12016455_12016459	93.1133380347865	-1.3233430087181	0.420677137694	-3.14574501474501	0.0016566436820161	0.0178835228890028	4
2R	12001473	12019846	FBgn0004839	otk	2R	12019225	12019229	2R_12019225_12019229	97.6356021302712	0.85332453592056	0.282942161129059	3.01589742764186	0.00256219918344243	0.0241349189194021	4
2R	12044612	12050172	FBgn0024732	Drep1	2R	12048031	12048035	2R_12048031_12048035	129.242723710741	1.90435225795033	0.325026325451669	5.85907081619918	4.65464189595179e-09	1.36075029822694e-06	4
2R	12064565	12079543	FBgn0033679	CG8888	2R	12077495	12077499	2R_12077495_12077499	387.789808901333	-0.810501993626193	0.284065353730536	-2.85322367892508	0.00432781473199599	0.0345460972330827	4
2R	12085194	12119340	FBgn0086677	jeb	2R	12086416	12086420	2R_12086416_12086420	217.467217817172	-1.16345042716539	0.381381933475254	-3.0506175700661	0.00228371250119936	0.0222740045747615	4
2R	12085194	12119340	FBgn0086677	jeb	2R	12087555	12087559	2R_12087555_12087559	481.743561825759	-0.663267581720797	0.216401393664314	-3.06498757004158	0.00217679043783959	0.0215560549371687	4
2R	12085194	12119340	FBgn0086677	jeb	2R	12092765	12092769	2R_12092765_12092769	10.1757537882943	5.77447289655172	1.33599136024911	4.3222382033032	1.5445430197195e-05	0.000638453610767454	4
2R	12085194	12119340	FBgn0086677	jeb	2R	12097742	12097746	2R_12097742_12097746	53.7657005208788	1.84251249818518	0.490447105044293	3.75680165961787	0.000172098788222405	0.00360951406570769	4
2R	12085194	12119340	FBgn0086677	jeb	2R	12100942	12100946	2R_12100942_12100946	40.2680416000606	-1.41599016320909	0.382176462128401	-3.7050690022175	0.000211333193736714	0.00418095695441321	4
2R	12085194	12119340	FBgn0086677	jeb	2R	12101384	12101388	2R_12101384_12101388	45.5445350996636	-1.75406679629675	0.393962544591672	-4.45236944571667	8.49278778825053e-06	0.000418544981103745	4
2R	12085194	12119340	FBgn0086677	jeb	2R	12108773	12108777	2R_12108773_12108777	211.620364729307	1.28628856800235	0.286133406038645	4.49541556789992	6.9434206164644e-06	0.000359767888828708	4
2R	12085194	12119340	FBgn0086677	jeb	2R	12109628	12109632	2R_12109628_12109632	144.490038084095	1.43003100241779	0.427405506214151	3.34584131843466	0.000820333270558863	0.0109374287652253	4
2R	12085194	12119340	FBgn0086677	jeb	2R	12110393	12110397	2R_12110393_12110397	46.3460730333928	1.32482603059205	0.472833386127781	2.80188766161708	0.00508045612492429	0.0385038937911011	4
2R	12145710	12152752	FBgn0033686	Hen1	2R	12145888	12145892	2R_12145888_12145892	273.39883033559	-0.741945712046308	0.200114664373912	-3.70760291039936	0.000209230399456056	0.00415298726530189	4
2R	12145710	12152752	FBgn0033686	Hen1	2R	12146543	12146547	2R_12146543_12146547	287.543639251028	-0.783564794085485	0.199314967681096	-3.93128927145696	8.44915360887843e-05	0.00217450309492	4
2R	12146024	12151057	FBgn0027504	CG8878	2R	12146543	12146547	2R_12146543_12146547	287.543639251028	-0.783564794085485	0.199314967681096	-3.93128927145696	8.44915360887843e-05	0.00217450309492	4
2R	12166295	12174264	FBgn0014184	Oda	2R	12168017	12168021	2R_12168017_12168021	73.1167591762193	1.73126731759917	0.459147707198532	3.77061083058089	0.000162848459259867	0.00346909082354897	4
2R	12180493	12182373	FBgn0033692	wash	2R	12182147	12182151	2R_12182147_12182151	382.879506430091	-0.818366968631044	0.230445688140222	-3.5512357607363	0.000383426788020416	0.00640758037353	4
2R	12182639	12185506	FBgn0033693	CG13175	2R	12182822	12182826	2R_12182822_12182826	309.328682925889	-0.666842281187471	0.214859972883337	-3.10361335449646	0.00191172985768953	0.0197177788794962	4
2R	12182639	12185506	FBgn0053964	CG33964	2R	12182822	12182826	2R_12182822_12182826	309.328682925889	-0.666842281187471	0.214859972883337	-3.10361335449646	0.00191172985768953	0.0197177788794962	4
2R	12192374	12198854	FBgn0033698	CG8858	2R	12198585	12198589	2R_12198585_12198589	52.2300511192106	1.8396469630549	0.440941747533319	4.17208616182548	3.01823453824017e-05	0.00103779109977708	4
2R	12199024	12200815	FBgn0033699	RpS11	2R	12199982	12199986	2R_12199982_12199986	97.0460685986695	2.04526829671113	0.533238571846684	3.83555955006792	0.000125278746023263	0.00287868711249165	4
2R	12259398	12278809	FBgn0000253	Cam	2R	12262179	12262183	2R_12262179_12262183	88.4061381345798	2.26198825871479	0.784463849102267	2.88348310926423	0.00393303738763365	0.0324570335246145	4
2R	12259398	12278809	FBgn0000253	Cam	2R	12264894	12264898	2R_12264894_12264898	596.008944529962	-1.03255206322205	0.341655907687567	-3.0221987677915	0.00250945708458923	0.0237957351917545	4
2R	12259398	12278809	FBgn0000253	Cam	2R	12265333	12265337	2R_12265333_12265337	590.999368078367	-1.11149622323269	0.357515943531141	-3.10894169433278	0.00187758766838077	0.0194875838933733	4
2R	12259398	12278809	FBgn0000253	Cam	2R	12268100	12268104	2R_12268100_12268104	83.0205670746336	1.95322080978899	0.727600807340782	2.68446762301925	0.00726454191389776	0.048984440682648	4
2R	12259398	12278809	FBgn0000253	Cam	2R	12272617	12272621	2R_12272617_12272621	246.477182684397	-1.32702877490177	0.292954549559417	-4.52981111540177	5.90364416978725e-06	0.000320527667409194	4
2R	12259398	12278809	FBgn0000253	Cam	2R	12273650	12273654	2R_12273650_12273654	164.055322329479	1.24621431987412	0.23821484531383	5.23147211179189	1.68165408606908e-07	2.30181773732257e-05	4
2R	12259398	12278809	FBgn0000253	Cam	2R	12275126	12275130	2R_12275126_12275130	45.9787529219232	4.53217573050073	0.888827435643427	5.09905021914615	3.41361985153827e-07	3.90615870500587e-05	4
2R	12259398	12278809	FBgn0000253	Cam	2R	12276248	12276252	2R_12276248_12276252	59.1620490141543	4.23854744238306	0.84408682454405	5.02145907166907	5.12804318883824e-07	5.30933392017937e-05	4
2R	12279771	12300795	FBgn0261611	CG42700	2R	12281345	12281349	2R_12281345_12281349	36.6140206843271	1.2421264169839	0.391267600789721	3.17462119142201	0.00150032223940549	0.0167234350898962	4
2R	12322507	12326258	FBgn0033713	CG8841	2R	12323112	12323116	2R_12323112_12323116	185.942856783717	1.54991929965938	0.451740769797388	3.43099273584393	0.000601376704445586	0.00880492855575899	4
2R	12336890	12337718	FBgn0054021	CG34021	2R	12337150	12337154	2R_12337150_12337154	366.320966893002	1.0493507440215	0.243115914778036	4.31625689737159	1.58697276508869e-05	0.000649605672406143	4
2R	12337797	12339544	FBgn0033716	Den1	2R	12338065	12338069	2R_12338065_12338069	139.67761558838	1.92278809091736	0.333423923751526	5.76679702309022	8.07922588506689e-09	2.10065344270803e-06	4
2R	12337797	12339544	FBgn0033716	Den1	2R	12338712	12338716	2R_12338712_12338716	50.8272319063809	0.952187790047546	0.328286454415455	2.90047846093134	0.00372593444252698	0.0312813372858767	4
2R	12422931	12425459	FBgn0033734	CG8520	2R	12423550	12423554	2R_12423550_12423554	111.640130710879	-0.817062895331675	0.223995860798886	-3.64766961504379	0.000264629613671221	0.0049138856668535	4
2R	12428449	12431099	FBgn0033737	Nup54	2R	12430438	12430442	2R_12430438_12430442	91.1634161817683	4.27150275226095	0.939300990809469	4.54753353190851	5.42782743892118e-06	0.00030195288476081	4
2R	12437345	12452916	FBgn0033739	Dyb	2R	12442633	12442637	2R_12442633_12442637	651.827732437359	-0.91212862113066	0.238852853077267	-3.81878888771571	0.000134108469264295	0.00302408297088278	4
2R	12437345	12452916	FBgn0033739	Dyb	2R	12443356	12443360	2R_12443356_12443360	305.962522967463	-0.780334881763514	0.195414061001151	-3.99323814144019	6.51770502147117e-05	0.00180402817962779	4
2R	12437345	12452916	FBgn0033739	Dyb	2R	12450187	12450191	2R_12450187_12450191	10.5144712559083	4.11713435054464	1.23503824851567	3.33360878134165	0.000857271420980067	0.011292022880982	4
2R	12453190	12465630	FBgn0010238	Lac	2R	12462496	12462500	2R_12462496_12462500	90.4929750469126	0.860716869231546	0.244752342922206	3.51668490260427	0.000436972186157422	0.00703924699406493	4
2R	12465678	12471775	FBgn0033740	dgt5	2R	12467450	12467454	2R_12467450_12467454	25.8799796957516	2.17014865963322	0.494687603294237	4.38690730307716	1.14973759489299e-05	0.000517608854377796	4
2R	12474424	12487986	FBgn0033744	Dh44-R2	2R	12475072	12475076	2R_12475072_12475076	37.0777425163046	2.74954947978632	0.654661574475081	4.19995549913092	2.66967445575759e-05	0.000946157270269313	4
2R	12487451	12507333	FBgn0045063	fdl	2R	12499734	12499738	2R_12499734_12499738	20.4985564211764	2.89811382473576	0.656886614729983	4.41189355932765	1.0247048877366e-05	0.000477627741728673	4
2R	12487451	12507333	FBgn0045063	fdl	2R	12504680	12504684	2R_12504680_12504684	117.548673728096	1.32055546246171	0.346167003846461	3.81479299814324	0.000136297136144259	0.0030590633344708	4
2R	12495672	12501459	FBgn0050044	s-cup	2R	12499734	12499738	2R_12499734_12499738	20.4985564211764	2.89811382473576	0.656886614729983	4.41189355932765	1.0247048877366e-05	0.000477627741728673	4
2R	12517264	12518912	FBgn0033751	CG8818	2R	12518653	12518657	2R_12518653_12518657	83.6745930978059	1.20293564344178	0.385401318038647	3.12125461730039	0.00180082257635757	0.0189350629250622	4
2R	12575240	12592917	FBgn0022764	Sin3A	2R	12575490	12575494	2R_12575490_12575494	77.4029215211729	1.34728257137964	0.400361908183124	3.36516172953048	0.000764988047387656	0.0104159369067028	4
2R	12575240	12592917	FBgn0022764	Sin3A	2R	12584178	12584182	2R_12584178_12584182	197.889658957545	0.954103754406109	0.293707453035357	3.24848329365089	0.00116022021727126	0.0139839528369126	4
2R	12575240	12592917	FBgn0022764	Sin3A	2R	12586609	12586613	2R_12586609_12586613	248.125810155758	1.07510683313179	0.239603624711693	4.48702240805177	7.22254808304789e-06	0.000370480853195148	4
2R	12593195	12593827	FBgn0266817	CR45279	2R	12593278	12593282	2R_12593278_12593282	118.351957716347	1.10033382468764	0.275158320039021	3.9989116975696	6.3634414084748e-05	0.00177321947926056	4
2R	12593195	12593827	FBtr0345538	CR45279-RA	2R	12593278	12593282	2R_12593278_12593282	118.351957716347	1.10033382468764	0.275158320039021	3.9989116975696	6.3634414084748e-05	0.00177321947926056	4
2R	12652805	12655743	FBgn0033762	ZnT49B	2R	12653207	12653211	2R_12653207_12653211	325.658158790612	-0.747807902745758	0.250409533615376	-2.98633958519477	0.00282338923830669	0.0257883288260908	4
2R	12670483	12679593	FBgn0261625	GLS	2R	12677183	12677187	2R_12677183_12677187	55.0407755130457	1.53712248031935	0.552779916808228	2.78071332474369	0.00542396106522246	0.0402453124215234	4
2R	12670483	12679593	FBgn0261625	GLS	2R	12677445	12677449	2R_12677445_12677449	66.6596555630318	3.12759615398774	0.612258985677116	5.1082895100818	3.25088283749069e-07	3.75008951297637e-05	4
2R	12670483	12679593	FBgn0261625	GLS	2R	12677639	12677643	2R_12677639_12677643	27.5766588028928	3.85694737049648	0.608482790552311	6.33863016404389	2.31816948420402e-10	1.14352769036005e-07	4
2R	12705172	12751545	FBgn0261545	CG42663	2R	12742895	12742899	2R_12742895_12742899	217.303760880856	1.00636532769478	0.368735521889785	2.72923346939051	0.00634817424683166	0.0447423013743817	4
2R	12705172	12751545	FBgn0261545	CG42663	2R	12743171	12743175	2R_12743171_12743175	157.725253885012	1.00875997549283	0.310737917008727	3.2463369298588	0.00116900397841804	0.0140576293332876	4
2R	12756434	12757173	FBgn0026741	mRpL18	2R	12756642	12756646	2R_12756642_12756646	390.686567526611	1.22594211902196	0.227341776810924	5.39250698318222	6.94813984390301e-08	1.16916501493641e-05	4
2R	12757546	12759724	FBgn0020930	Dgkepsilon	2R	12758425	12758429	2R_12758425_12758429	19.617318501194	5.04914156428344	1.35897219682357	3.71541196801906	0.000202872888483322	0.00405791576177382	4
2R	12877004	12883168	FBgn0002069	Aats-asp	2R	12880457	12880461	2R_12880457_12880461	140.65228687575	-0.925530706998911	0.269259885655909	-3.43731374892457	0.000587514623236194	0.00866253159859376	4
2R	12877004	12883168	FBgn0002069	Aats-asp	2R	12881018	12881022	2R_12881018_12881022	138.035854211518	-0.981210246612141	0.316596105852668	-3.09924925946108	0.00194011720517385	0.0199072219539032	4
2R	12915994	12923734	FBgn0010488	NAT1	2R	12917318	12917322	2R_12917318_12917322	72.2639655800137	1.15901435156482	0.369024580538518	3.14075108458484	0.00168515189469749	0.0181182535878784	4
2R	12915994	12923734	FBgn0010488	NAT1	2R	12922377	12922381	2R_12922377_12922381	296.238689980764	-0.79288846612842	0.274985834265789	-2.88337931386694	0.00393433372451356	0.0324607543705917	4
2R	12996501	13007911	FBgn0265623	Su(z)2	2R	13006379	13006383	2R_13006379_13006383	52.0274343942189	2.3447557839555	0.747506659599923	3.13676908940242	0.00170820603390488	0.0182723157135276	4
2R	13055246	13079539	FBgn0033791	Drl-2	2R	13061124	13061128	2R_13061124_13061128	128.143100856989	-0.897116239975775	0.251502152536665	-3.56703205490453	0.000361047329563303	0.00613279966982597	4
2R	13055246	13079539	FBgn0033791	Drl-2	2R	13063489	13063493	2R_13063489_13063493	53.6688413055015	5.25012117262251	0.98360444228207	5.33763466993059	9.41669561853234e-08	1.45587375112178e-05	4
2R	13110769	13126014	FBgn0033792	CG13325	2R	13111726	13111730	2R_13111726_13111730	6.03868325568595	4.00716853248337	1.41300646549378	2.83591662907433	0.0045694372521314	0.0358584718552007	4
2R	13152885	13159141	FBgn0020370	TppII	2R	13158836	13158840	2R_13158836_13158840	328.380267209322	-1.04048894837359	0.26447725686143	-3.93413392410806	8.34972203545198e-05	0.00215517318366267	4
2R	13158666	13160190	FBgn0085468	ND-MWFE	2R	13158836	13158840	2R_13158836_13158840	328.380267209322	-1.04048894837359	0.26447725686143	-3.93413392410806	8.34972203545198e-05	0.00215517318366267	4
2R	13158666	13160190	FBgn0085468	ND-MWFE	2R	13159407	13159411	2R_13159407_13159411	369.251696549887	-0.963477115607626	0.248883922846906	-3.87119065219926	0.000108305040390801	0.0025877474023752	4
2R	13158666	13160190	FBgn0085468	ND-MWFE	2R	13159796	13159800	2R_13159796_13159800	43.8562380908711	1.86916820989399	0.589536847288863	3.17057062419396	0.0015213984438821	0.0168750769860534	4
2R	13176094	13190086	FBgn0033802	CG17724	2R	13188658	13188662	2R_13188658_13188662	6.27144218039487	4.3876926521541	1.62072034898345	2.70724844968235	0.00678434636320444	0.0467700413257304	4
2R	13176553	13198337	FBgn0053182	Kdm4B	2R	13188658	13188662	2R_13188658_13188662	6.27144218039487	4.3876926521541	1.62072034898345	2.70724844968235	0.00678434636320444	0.0467700413257304	4
2R	13176553	13198337	FBgn0053182	Kdm4B	2R	13191532	13191536	2R_13191532_13191536	165.749519272145	-1.9066354013049	0.422819782425474	-4.5093334809635	6.50316157573131e-06	0.000343366334988522	4
2R	13176553	13198337	FBgn0053182	Kdm4B	2R	13195738	13195742	2R_13195738_13195742	100.181059259884	1.46014851863468	0.46579642154676	3.13473537170164	0.00172009201825954	0.0183477788052809	4
2R	13176553	13190086	FBgn0028991	seq	2R	13188658	13188662	2R_13188658_13188662	6.27144218039487	4.3876926521541	1.62072034898345	2.70724844968235	0.00678434636320444	0.0467700413257304	4
2R	13214706	13215760	FBgn0033808	CG4627	2R	13215290	13215294	2R_13215290_13215294	134.621100971125	-0.709826000465009	0.246119037110027	-2.88407596909167	0.00392564038749332	0.0324238669644432	4
2R	13220283	13221015	FBgn0040754	CG17059	2R	13220849	13220853	2R_13220849_13220853	45.3285933849035	3.5576448231484	0.506908660487828	7.01831533066464	2.24559298498464e-12	2.38390909483398e-09	4
2R	13222433	13228202	FBgn0011763	Dp	2R	13223772	13223776	2R_13223772_13223776	87.4315838054289	1.76833761899312	0.504257255493669	3.50681641112315	0.000453501916115234	0.00722485632142475	4
2R	13222433	13228202	FBgn0011763	Dp	2R	13224962	13224966	2R_13224962_13224966	70.5751310021595	2.22104665167628	0.672009038860519	3.30508449029549	0.000949477726062396	0.0121232338899285	4
2R	13222433	13228202	FBgn0011763	Dp	2R	13225672	13225676	2R_13225672_13225676	211.756645725024	1.10612832511288	0.20849642524295	5.30526278243845	1.12510795196524e-07	1.67866980869446e-05	4
2R	13235980	13237055	FBgn0033815	CG4676	2R	13236035	13236039	2R_13236035_13236039	241.098141900832	2.52099559077234	0.324152176045068	7.77719780113966	7.41486235296382e-15	1.67463939294398e-11	4
2R	13237256	13239468	FBgn0033816	CG4679	2R	13238635	13238639	2R_13238635_13238639	166.528551806721	-0.914589456324781	0.3137103652211	-2.91539444570213	0.00355239250627904	0.0302726355028454	4
2R	13267798	13295927	FBgn0052843	Dh31-R	2R	13268960	13268964	2R_13268960_13268964	40.6147665245047	2.9869658945055	0.735657350308934	4.06026785874042	4.90164505225465e-05	0.00146683861276656	4
2R	13414978	13439051	FBgn0259221	CG42321	2R	13415654	13415658	2R_13415654_13415658	137.291743416078	0.874827659153073	0.24561439396829	3.56179312221423	0.000368330574922408	0.00622256095794775	4
2R	13414978	13439051	FBgn0259221	CG42321	2R	13419994	13419998	2R_13419994_13419998	101.776579654941	0.942590120145237	0.340700154211188	2.7666266319356	0.00566395826858117	0.0414322180395011	4
2R	13414978	13439051	FBgn0259221	CG42321	2R	13422221	13422225	2R_13422221_13422225	15.9732049554723	2.25258150124307	0.760033563912268	2.96379213787339	0.00303873472243691	0.0271189386382405	4
2R	13414978	13439051	FBgn0259221	CG42321	2R	13426727	13426731	2R_13426727_13426731	386.212096725923	1.54917089342019	0.242269307344216	6.39441665311377	1.61161426329411e-10	8.55440394880207e-08	4
2R	13414978	13439051	FBgn0259221	CG42321	2R	13432888	13432892	2R_13432888_13432892	40.7152047135812	1.73528494741206	0.563153211486171	3.0813727277389	0.00206048542295867	0.0207676664746804	4
2R	13414978	13439051	FBgn0259221	CG42321	2R	13434343	13434347	2R_13434343_13434347	26.5284311968549	4.94077239083831	1.21697397308424	4.05988336654124	4.90972346522801e-05	0.00146811183254247	4
2R	13434207	13435045	FBgn0019928	Ser8	2R	13434343	13434347	2R_13434343_13434347	26.5284311968549	4.94077239083831	1.21697397308424	4.05988336654124	4.90972346522801e-05	0.00146811183254247	4
2R	13439314	13450475	FBgn0013765	cnn	2R	13448496	13448500	2R_13448496_13448500	38.5014583120066	4.92667660510602	0.961454113699117	5.12419317251765	2.98814511196047e-07	3.50135827498415e-05	4
2R	13486634	13494862	FBgn0033844	bbc	2R	13491400	13491404	2R_13491400_13491404	126.932456985581	-0.865120158001683	0.227821976050911	-3.79735165587519	0.000146250245064542	0.00321909840956795	4
2R	13548244	13553240	FBgn0053156	CG33156	2R	13552313	13552317	2R_13552313_13552317	152.056132023188	-0.760223180840671	0.229537799236882	-3.31197381593837	0.000926402162035982	0.0119193279762965	4
2R	13580313	13593339	FBgn0027581	CG6191	2R	13582607	13582611	2R_13582607_13582611	72.730150338223	1.23945518717831	0.442558047638251	2.80066127775275	0.00509980172330475	0.038614427898615	4
2R	13580313	13593339	FBgn0027581	CG6191	2R	13584084	13584088	2R_13584084_13584088	220.398807591361	-1.0387940727273	0.233863081558077	-4.44188995461142	8.9172164577257e-06	0.000433404938097151	4
2R	13580313	13593339	FBgn0027581	CG6191	2R	13590909	13590913	2R_13590909_13590913	304.762754936491	-0.979080624032021	0.364145051879026	-2.6887104986869	0.00717285960269762	0.0485709281374203	4
2R	13580313	13593339	FBgn0027581	CG6191	2R	13592681	13592685	2R_13592681_13592685	636.603507813771	0.783625425714531	0.261424035705554	2.99752631237451	0.00272180361672543	0.0251472917107085	4
2R	13580586	13593339	FBgn0266489	CG45088	2R	13582607	13582611	2R_13582607_13582611	72.730150338223	1.23945518717831	0.442558047638251	2.80066127775275	0.00509980172330475	0.038614427898615	4
2R	13580586	13593339	FBgn0266489	CG45088	2R	13584084	13584088	2R_13584084_13584088	220.398807591361	-1.0387940727273	0.233863081558077	-4.44188995461142	8.9172164577257e-06	0.000433404938097151	4
2R	13580586	13593339	FBgn0266489	CG45088	2R	13590909	13590913	2R_13590909_13590913	304.762754936491	-0.979080624032021	0.364145051879026	-2.6887104986869	0.00717285960269762	0.0485709281374203	4
2R	13580586	13593339	FBgn0266489	CG45088	2R	13592681	13592685	2R_13592681_13592685	636.603507813771	0.783625425714531	0.261424035705554	2.99752631237451	0.00272180361672543	0.0251472917107085	4
2R	13623044	13749367	FBgn0000633	fas	2R	13654411	13654415	2R_13654411_13654415	186.038220622732	-1.01285078248538	0.273267670454388	-3.70644204197744	0.000210191309181023	0.00416488311807978	4
2R	13623044	13749367	FBgn0000633	fas	2R	13671341	13671345	2R_13671341_13671345	181.923898042626	-0.872879929036376	0.303210611117891	-2.87879083722764	0.00399203001066835	0.0327703242546485	4
2R	13623044	13749367	FBgn0000633	fas	2R	13676649	13676653	2R_13676649_13676653	487.830176104236	-0.91508481014873	0.33701737121824	-2.7152452315467	0.0066226710108637	0.0460528323499344	4
2R	13623044	13749367	FBgn0000633	fas	2R	13697887	13697891	2R_13697887_13697891	290.831925277428	-0.921628209267931	0.330743742799182	-2.78653256284736	0.00532752652438118	0.0397736882182642	4
2R	13623044	13749367	FBgn0000633	fas	2R	13704562	13704566	2R_13704562_13704566	28.3290916579896	1.60450650113541	0.484141983109828	3.31412386678192	0.00091930772454291	0.0118576284026905	4
2R	13623044	13749367	FBgn0000633	fas	2R	13706410	13706414	2R_13706410_13706414	20.1986154026775	3.17068451665302	1.04010640380935	3.04842322385527	0.00230045687675363	0.0223804657658781	4
2R	13623044	13749367	FBgn0000633	fas	2R	13744304	13744308	2R_13744304_13744308	38.9135897830758	-2.02377278034406	0.571317914326595	-3.54228832948369	0.000396671634468356	0.00657086289166718	4
2R	13667736	13671594	FBgn0033864	CG18368	2R	13671341	13671345	2R_13671341_13671345	181.923898042626	-0.872879929036376	0.303210611117891	-2.87879083722764	0.00399203001066835	0.0327703242546485	4
2R	13819624	13824553	FBgn0000662	fl(2)d	2R	13820873	13820877	2R_13820873_13820877	27.0937059931201	1.83439700570648	0.675721763468846	2.71472239741033	0.00663313463043779	0.046083861881761	4
2R	13819624	13824553	FBgn0000662	fl(2)d	2R	13821005	13821009	2R_13821005_13821009	51.8384431958675	1.80855518158517	0.638573562910098	2.8321798562146	0.00462318359708973	0.0361270119581809	4
2R	13819624	13824553	FBgn0000662	fl(2)d	2R	13821299	13821303	2R_13821299_13821303	51.4086204470933	1.69603178057844	0.611816168268402	2.77212644670481	0.00556913986347534	0.040959723957262	4
2R	13819624	13824553	FBgn0000662	fl(2)d	2R	13824097	13824101	2R_13824097_13824101	274.78920467845	2.27546085237329	0.544296738222541	4.18055206394227	2.90802216995295e-05	0.00100905171743241	4
2R	13833575	13835096	FBgn0033873	CG6337	2R	13833979	13833983	2R_13833979_13833983	504.133977249085	-0.815755556244957	0.283226419590826	-2.8802240886407	0.00397392609021205	0.0326704063986934	4
2R	13833575	13835096	FBgn0033873	CG6337	2R	13834626	13834630	2R_13834626_13834630	857.209421913248	-1.14972508929044	0.357008709201007	-3.22043989308707	0.00127994029922648	0.0149642066063544	4
2R	13833575	13835096	FBgn0033873	CG6337	2R	13834989	13834993	2R_13834989_13834993	728.850642347692	-1.99542322400069	0.348963217967076	-5.71814770515141	1.07691514176681e-08	2.65047685414801e-06	4
2R	13841761	13846255	FBgn0033876	Syngr	2R	13842723	13842727	2R_13842723_13842727	153.914586446734	0.82534130382191	0.290176092937592	2.84427740227178	0.00445122758493249	0.035230772838368	4
2R	13864237	13942110	FBgn0013733	shot	2R	13866748	13866752	2R_13866748_13866752	36.852484730036	1.99921529959194	0.547091054963037	3.6542642791464	0.000257920497014516	0.00482822307941215	4
2R	13864237	13942110	FBgn0013733	shot	2R	13867013	13867017	2R_13867013_13867017	78.7283349782386	1.30330070642309	0.380892680628322	3.42170058052353	0.000622308040808491	0.0090156980145204	4
2R	13864237	13942110	FBgn0013733	shot	2R	13940566	13940570	2R_13940566_13940570	24.5224003365654	4.02626283439051	1.01503837357442	3.96661144958704	7.29016941500735e-05	0.00195529999703992	4
2R	13864237	13942110	FBgn0013733	shot	2R	13941915	13941919	2R_13941915_13941919	115.200828294004	0.93408444476701	0.332021092064348	2.81332863210383	0.00490315128232428	0.0376030144584831	4
2R	13942534	13943377	FBgn0033885	DJ-1alpha	2R	13942566	13942570	2R_13942566_13942570	179.549860571619	-1.30370413260168	0.262621713426142	-4.96419018668967	6.8988315189474e-07	6.68035402141168e-05	4
2R	13942534	13943377	FBgn0033885	DJ-1alpha	2R	13943073	13943077	2R_13943073_13943077	141.637317522714	-1.42365874450389	0.319938538768833	-4.44978823114692	8.5955002105145e-06	0.000421928617407923	4
2R	13943387	13958089	FBgn0262739	AGO1	2R	13948042	13948046	2R_13948042_13948046	102.922720276435	1.70228368012755	0.435604795360819	3.90786258153453	9.3116239563104e-05	0.00232756246128407	4
2R	13943387	13958089	FBgn0262739	AGO1	2R	13950390	13950394	2R_13950390_13950394	324.042841676061	-0.769156870061678	0.270924693472796	-2.83900614669851	0.0045254285171353	0.035630179024879	4
2R	13943387	13958089	FBgn0262739	AGO1	2R	13951564	13951568	2R_13951564_13951568	86.2579285057693	1.69614986368382	0.581993148264258	2.91438115507448	0.00356394477547355	0.0303415389388647	4
2R	13943387	13958089	FBgn0262739	AGO1	2R	13952453	13952457	2R_13952453_13952457	62.0392517935337	1.66621900828711	0.447567001687763	3.72283703222945	0.000196996683093975	0.00397558807688363	4
2R	13943387	13958089	FBgn0262739	AGO1	2R	13954413	13954417	2R_13954413_13954417	37.0893938693074	1.63322368026477	0.482292799549635	3.38637375840957	0.000708228532582717	0.00986594473751496	4
2R	13943387	13958089	FBgn0262739	AGO1	2R	13954623	13954627	2R_13954623_13954627	38.387874749201	1.60047127412276	0.510472385306767	3.13527493394371	0.0017169311768902	0.0183341476612194	4
2R	13943387	13958089	FBgn0262739	AGO1	2R	13954728	13954732	2R_13954728_13954732	203.050545999264	1.1054658186922	0.339506101280484	3.25610000681231	0.00112953958695415	0.013723362481589	4
2R	13943387	13958089	FBgn0262739	AGO1	2R	13954995	13954999	2R_13954995_13954999	247.457941428066	1.16497746810456	0.354292856701428	3.28817656373556	0.00100838576618436	0.0126613503795076	4
2R	13943387	13958089	FBgn0262739	AGO1	2R	13955457	13955461	2R_13955457_13955461	464.613325454462	-1.06974721781576	0.314747969677872	-3.39874223465395	0.000676964852879446	0.00956042700456269	4
2R	13943387	13958089	FBgn0262739	AGO1	2R	13955862	13955866	2R_13955862_13955866	436.537793244213	-0.870193993963894	0.313081953782824	-2.77944475384079	0.00544519149753391	0.0403517726593164	4
2R	13943387	13958089	FBgn0262739	AGO1	2R	13956499	13956503	2R_13956499_13956503	215.639934721283	0.813295376381079	0.2922305899674	2.7830603786955	0.00538487839509952	0.0400598364776044	4
2R	13954195	13955664	FBgn0050481	mRpL53	2R	13954413	13954417	2R_13954413_13954417	37.0893938693074	1.63322368026477	0.482292799549635	3.38637375840957	0.000708228532582717	0.00986594473751496	4
2R	13954195	13955664	FBgn0050481	mRpL53	2R	13954623	13954627	2R_13954623_13954627	38.387874749201	1.60047127412276	0.510472385306767	3.13527493394371	0.0017169311768902	0.0183341476612194	4
2R	13954195	13955664	FBgn0050481	mRpL53	2R	13954728	13954732	2R_13954728_13954732	203.050545999264	1.1054658186922	0.339506101280484	3.25610000681231	0.00112953958695415	0.013723362481589	4
2R	13954195	13955664	FBgn0050481	mRpL53	2R	13954995	13954999	2R_13954995_13954999	247.457941428066	1.16497746810456	0.354292856701428	3.28817656373556	0.00100838576618436	0.0126613503795076	4
2R	13954195	13955664	FBgn0050481	mRpL53	2R	13955457	13955461	2R_13955457_13955461	464.613325454462	-1.06974721781576	0.314747969677872	-3.39874223465395	0.000676964852879446	0.00956042700456269	4
2R	13954195	13955664	FBgn0053155	CG33155	2R	13954413	13954417	2R_13954413_13954417	37.0893938693074	1.63322368026477	0.482292799549635	3.38637375840957	0.000708228532582717	0.00986594473751496	4
2R	13954195	13955664	FBgn0053155	CG33155	2R	13954623	13954627	2R_13954623_13954627	38.387874749201	1.60047127412276	0.510472385306767	3.13527493394371	0.0017169311768902	0.0183341476612194	4
2R	13954195	13955664	FBgn0053155	CG33155	2R	13954728	13954732	2R_13954728_13954732	203.050545999264	1.1054658186922	0.339506101280484	3.25610000681231	0.00112953958695415	0.013723362481589	4
2R	13954195	13955664	FBgn0053155	CG33155	2R	13954995	13954999	2R_13954995_13954999	247.457941428066	1.16497746810456	0.354292856701428	3.28817656373556	0.00100838576618436	0.0126613503795076	4
2R	13954195	13955664	FBgn0053155	CG33155	2R	13955457	13955461	2R_13955457_13955461	464.613325454462	-1.06974721781576	0.314747969677872	-3.39874223465395	0.000676964852879446	0.00956042700456269	4
2R	13958545	13960404	FBgn0033886	Rpn13	2R	13959092	13959096	2R_13959092_13959096	44.2739902282537	2.44618615936744	0.640842615981238	3.81714027495178	0.00013500741992976	0.00303840555876702	4
2R	13958545	13960404	FBgn0033886	Rpn13	2R	13959847	13959851	2R_13959847_13959851	49.1577776437758	2.45523942017802	0.620283271813666	3.9582550936753	7.54993005841008e-05	0.00200720968013352	4
2R	13984815	13990707	FBgn0020620	RN-tre	2R	13990603	13990607	2R_13990603_13990607	228.058371608731	-0.942309572248714	0.298262867439697	-3.15932579988098	0.00158134604111506	0.0173182011936065	4
2R	13991203	14060356	FBgn0002643	mam	2R	14041148	14041152	2R_14041148_14041152	69.093869057295	1.09272208596581	0.39693554707239	2.75289551169002	0.00590707461569698	0.0426753583253254	4
2R	13991203	14060356	FBgn0002643	mam	2R	14048472	14048476	2R_14048472_14048476	106.270353729439	1.2896028499351	0.44894812462019	2.87249857881933	0.00407239910703294	0.0331933019386035	4
2R	13991203	14060356	FBgn0002643	mam	2R	14053602	14053606	2R_14053602_14053606	22.8553046735754	2.72089944626323	0.748549780304174	3.6348944557269	0.000278094462022814	0.00509491878784377	4
2R	14060456	14140902	FBgn0040752	Prosap	2R	14089755	14089759	2R_14089755_14089759	42.0779008888046	1.87978412545279	0.478183533842082	3.93109338238649	8.45604170528986e-05	0.00217578968332492	4
2R	14060456	14140902	FBgn0040752	Prosap	2R	14090235	14090239	2R_14090235_14090239	43.3581312838758	-1.22803048272761	0.403147941022841	-3.04610381889073	0.00231827772410063	0.0225091615185942	4
2R	14060456	14140902	FBgn0040752	Prosap	2R	14091821	14091825	2R_14091821_14091825	36.4679322927263	-1.10935701457694	0.384985815772216	-2.88155295371535	0.00395720734799944	0.0325817944861946	4
2R	14060456	14140902	FBgn0040752	Prosap	2R	14140552	14140556	2R_14140552_14140556	239.811982146341	1.69615627249822	0.440175701889591	3.85336188530385	0.000116506995249129	0.0027286753220375	4
2R	14148263	14153123	FBgn0033897	Rcd1	2R	14152001	14152005	2R_14152001_14152005	23.2421565182709	1.35816414042654	0.505086045586111	2.68897577411884	0.00716716203928727	0.0485437625056583	4
2R	14161430	14163054	FBgn0033901	O-fut1	2R	14161919	14161923	2R_14161919_14161923	206.024810261276	-0.916014644807489	0.277163180640086	-3.30496512087943	0.000949882202090079	0.01212772617451	4
2R	14161430	14163054	FBgn0033901	O-fut1	2R	14162386	14162390	2R_14162386_14162390	229.093555723443	-1.04112361103404	0.269485225819341	-3.8633791810613	0.000111829215534688	0.00264928517748497	4
2R	14163066	14164825	FBgn0033902	Tango7	2R	14163216	14163220	2R_14163216_14163220	319.300034244718	-0.950224622839802	0.323861271870394	-2.93404832677885	0.00334572110964656	0.0290046434028841	4
2R	14170462	14172998	FBgn0033906	CG8331	2R	14172756	14172760	2R_14172756_14172760	152.52097622535	-0.923105380669225	0.344049475934276	-2.68305998188925	0.00729519047486341	0.0491206222468765	4
2R	14172986	14173596	FBgn0033907	mRpS16	2R	14173251	14173255	2R_14173251_14173255	181.978282141529	-0.844353020723594	0.296724888124774	-2.84557532756922	0.00443312728556244	0.0351316454045849	4
2R	14270729	14275495	FBgn0261269	conv	2R	14275059	14275063	2R_14275059_14275063	44.0541133361981	-0.846684728328519	0.30847179820874	-2.74477191511548	0.00605529667433927	0.0433977685244327	4
2R	14276130	14300095	FBgn0263397	Ih	2R	14281471	14281475	2R_14281471_14281475	21.6278947258146	4.28643711645495	1.09254524801214	3.92334974158188	8.73262375328364e-05	0.00222483919879334	4
2R	14276130	14300095	FBgn0263397	Ih	2R	14288183	14288187	2R_14288183_14288187	228.531490490738	-1.71120925590592	0.636865256765746	-2.68692511913136	0.00721131170977377	0.0487567807388397	4
2R	14276130	14300095	FBgn0263397	Ih	2R	14291078	14291082	2R_14291078_14291082	93.1434864660692	1.26063328477449	0.415783096692457	3.03194933801494	0.00242979980949585	0.0232635078722547	4
2R	14276130	14300095	FBgn0263397	Ih	2R	14292083	14292087	2R_14292083_14292087	130.420573706601	1.02492596495021	0.352421669140331	2.90823764455327	0.00363472012693506	0.0307587957079392	4
2R	14276130	14300095	FBgn0263397	Ih	2R	14292775	14292779	2R_14292775_14292779	46.3461626931666	1.74951302297613	0.50891720834817	3.43771637955543	0.00058664180381672	0.00865456611481424	4
2R	14276130	14300095	FBgn0263397	Ih	2R	14296759	14296763	2R_14296759_14296763	485.901102847999	-1.12184135835674	0.402796699700079	-2.78513046207195	0.00535061901626465	0.0398899903009975	4
2R	14276130	14300095	FBgn0263397	Ih	2R	14297051	14297055	2R_14297051_14297055	657.613045156516	-1.07938663060423	0.370651379017012	-2.91213439827695	0.00358968147106315	0.0304896601195684	4
2R	14276130	14300095	FBgn0263397	Ih	2R	14299001	14299005	2R_14299001_14299005	36.0472888261486	2.23016276458051	0.712739304110559	3.12900207932769	0.0017540106707747	0.0186032211439108	4
2R	14308142	14351802	FBgn0085408	Shroom	2R	14343786	14343790	2R_14343786_14343790	27.9099351718955	-1.61925071043269	0.453439944316028	-3.57103676182561	0.000355570979317023	0.0060756166905018	4
2R	14409295	14411572	FBgn0033934	CG17385	2R	14411262	14411266	2R_14411262_14411266	190.772467569368	0.865066636018685	0.266663035937507	3.2440440534901	0.00117845518520951	0.0141401118389486	4
2R	14411825	14413851	FBgn0033935	Sin1	2R	14412059	14412063	2R_14412059_14412063	245.719590466074	0.704222529034082	0.200562078591168	3.51124466788954	0.000446013693214027	0.00713367982024179	4
2R	14427336	14432337	FBgn0013725	phyl	2R	14429623	14429627	2R_14429623_14429627	449.985817062213	-1.21828804251169	0.367533250289315	-3.31476959309851	0.000917186897741091	0.0118382270778252	4
2R	14427336	14432337	FBgn0013725	phyl	2R	14430962	14430966	2R_14430962_14430966	69.0229681116029	1.51989414165842	0.531958502102361	2.85716674449534	0.00427441225153532	0.0342723627001213	4
2R	14503958	14512493	FBgn0261823	Asx	2R	14504345	14504349	2R_14504345_14504349	1593.45171575828	-1.69231457181582	0.511210438122698	-3.31040691976176	0.000931604305912621	0.0119646516996079	4
2R	14526267	14587917	FBgn0265974	ttv	2R	14541707	14541711	2R_14541707_14541711	26.9286832583931	2.86537219074645	0.663826930750888	4.31644463038774	1.58562431246897e-05	0.000649384969138857	4
2R	14526267	14587917	FBgn0265974	ttv	2R	14563748	14563752	2R_14563748_14563752	17.5691075339386	3.36210421800596	0.772654360877586	4.35136897976899	1.35290156676931e-05	0.000580773301968272	4
2R	14671396	14713622	FBgn0020269	mspo	2R	14675657	14675661	2R_14675657_14675661	91.1317613097136	-1.2804587115886	0.367224880206486	-3.48685173746565	0.000488742222980882	0.00761203373262213	4
2R	14671396	14713622	FBgn0020269	mspo	2R	14676173	14676177	2R_14676173_14676177	271.001742446375	-1.04833468513691	0.292876628312907	-3.57944125202398	0.0003443296429056	0.00593504246296981	4
2R	14671396	14713622	FBgn0020269	mspo	2R	14677532	14677536	2R_14677532_14677536	69.2986550802367	-0.77906534471328	0.252967277505353	-3.07970798593425	0.00207203640548714	0.0208466933915557	4
2R	14671396	14713622	FBgn0020269	mspo	2R	14680123	14680127	2R_14680123_14680127	83.8518303507916	2.73917858118127	0.764482470630146	3.58304956152026	0.000339606141306202	0.0058703165264609	4
2R	14671396	14713622	FBgn0020269	mspo	2R	14691590	14691594	2R_14691590_14691594	61.3146378652313	2.78905838660411	0.752423366032452	3.7067673766046	0.000209921596021623	0.00416159545675279	4
2R	14674465	14678136	FBgn0050479	CG30479	2R	14675657	14675661	2R_14675657_14675661	91.1317613097136	-1.2804587115886	0.367224880206486	-3.48685173746565	0.000488742222980882	0.00761203373262213	4
2R	14674465	14678136	FBgn0050479	CG30479	2R	14676173	14676177	2R_14676173_14676177	271.001742446375	-1.04833468513691	0.292876628312907	-3.57944125202398	0.0003443296429056	0.00593504246296981	4
2R	14674465	14678136	FBgn0050479	CG30479	2R	14677532	14677536	2R_14677532_14677536	69.2986550802367	-0.77906534471328	0.252967277505353	-3.07970798593425	0.00207203640548714	0.0208466933915557	4
2R	14674606	14678136	FBgn0050480	CG30480	2R	14675657	14675661	2R_14675657_14675661	91.1317613097136	-1.2804587115886	0.367224880206486	-3.48685173746565	0.000488742222980882	0.00761203373262213	4
[truncated: 5,490 more rows]
