# Supplementary material for: Targeted molecular profiling of rare olfactory sensory neurons identifies fate, wiring, and functional determinants
Source: eLife. 2021 Mar 5;10:e63036. doi: 10.7554/eLife.63036 (PMC7993999; doi:10.7554/eLife.63036)
Supplement: Figure 4—source data 1. — 21 Bed-formatted files (representing all possible pairwise comparisons between the seven datasets) containing statistics and annotations. [file elife-63036-fig4-data1.zip › 210129_Figure4_SourceData1/TopHits.IR31a.IR64a.annotated.bed]

chr1	my.start	my.end	FB.id	gene	chr2	GATC.start	GATC.end	GATC.id	baseMean	log2FoldChange	lfcSE	stat	pvalue	padj	overlap
2L	9839	21376	FBgn0002121	l(2)gl	2L	15073	15077	2L_15073_15077	83.1796693346871	-1.66806924540114	0.385445690206763	-4.32763755772271	1.50717216264465e-05	0.000432588744793845	4
2L	9839	21376	FBgn0002121	l(2)gl	2L	15371	15375	2L_15371_15375	119.319885614101	-1.75709215301822	0.400502859283401	-4.38721500306414	1.14811284910574e-05	0.000353781497807414	4
2L	66482	71390	FBgn0067779	dbr	2L	69299	69303	2L_69299_69303	78.1893834254186	-1.08631349192678	0.359336748407147	-3.02310714599091	0.0025019364216623	0.0208918308117463	4
2L	66482	71390	FBgn0067779	dbr	2L	70109	70113	2L_70109_70113	33.5709746888386	5.33184726503063	1.12278472711932	4.74877074495865	2.04656774640857e-06	9.77137235631738e-05	4
2L	103962	106732	FBgn0026787	Nhe1	2L	106386	106390	2L_106386_106390	302.479514285868	-0.745814781936693	0.248886102263709	-2.99661079969206	0.00272999008989257	0.0223116075056965	4
2L	106903	114432	FBgn0005278	Sam-S	2L	107189	107193	2L_107189_107193	258.862474090416	-0.810511007470238	0.261480004128045	-3.09970550204418	0.0019371314480615	0.0172505926849193	4
2L	114726	156030	FBgn0031228	ND-15	2L	133153	133157	2L_133153_133157	125.389708975473	1.19111539135786	0.342038316114258	3.4824033894494	0.000496934495057834	0.0062213785654968	4
2L	114726	156030	FBgn0031228	ND-15	2L	152379	152383	2L_152379_152383	65.3710075326747	1.94378114346563	0.580224633315673	3.35004932892621	0.000807971700370143	0.00897177528058618	4
2L	114726	156030	FBgn0031228	ND-15	2L	153450	153454	2L_153450_153454	208.036971684811	0.723132609657199	0.271900964511802	2.65954411362822	0.00782464825190088	0.0483211369899099	4
2L	132077	134472	FBgn0001142	Gs1	2L	133153	133157	2L_133153_133157	125.389708975473	1.19111539135786	0.342038316114258	3.4824033894494	0.000496934495057834	0.0062213785654968	4
2L	144231	153300	FBgn0259818	CG42399	2L	152379	152383	2L_152379_152383	65.3710075326747	1.94378114346563	0.580224633315673	3.35004932892621	0.000807971700370143	0.00897177528058618	4
2L	159032	203397	FBgn0016977	spen	2L	177807	177811	2L_177807_177811	482.898571877782	-1.39106969568203	0.403033321624153	-3.45150046173916	0.000557478802803226	0.00678071156753993	4
2L	159032	203397	FBgn0016977	spen	2L	178289	178293	2L_178289_178293	288.024173017677	-1.25813624908226	0.393592956147172	-3.1965415778727	0.00139085779605234	0.0134752139063631	4
2L	159032	203397	FBgn0016977	spen	2L	188922	188926	2L_188922_188926	33.8294778951351	1.36314442212817	0.460364466733885	2.96101137387768	0.00306630615152524	0.024349751118441	4
2L	159032	203397	FBgn0016977	spen	2L	189739	189743	2L_189739_189743	46.6551972960489	1.33392443135679	0.349186751068461	3.82008889877744	0.000133403583180843	0.00227860733919266	4
2L	159032	203397	FBgn0016977	spen	2L	194291	194295	2L_194291_194295	12.7254254485958	2.2515173220285	0.844475579636753	2.66617220949951	0.0076720382217339	0.0476521788643305	4
2L	159032	203397	FBgn0016977	spen	2L	199078	199082	2L_199078_199082	111.688911739162	1.7613877244713	0.600552930266984	2.93294335220086	0.0033576514852728	0.0259990361548439	4
2L	159032	203397	FBgn0016977	spen	2L	202664	202668	2L_202664_202668	39.7811539608149	4.35509811717209	0.841828245547227	5.17338084129154	2.2989575577345e-07	1.97840359978776e-05	4
2L	159032	203397	FBgn0016977	spen	2L	203039	203043	2L_203039_203043	44.2225877244626	5.23933030040577	0.97478127806516	5.37487785034741	7.66346165519791e-08	8.98742549115513e-06	4
2L	203779	204782	FBgn0031231	mRpL10	2L	204050	204054	2L_204050_204054	62.1819576348783	1.31036453527409	0.48288730453717	2.71360320091667	0.00665558339136042	0.0430142176222057	4
2L	207179	210725	FBgn0031233	Tbc1d15-17	2L	210305	210309	2L_210305_210309	97.1170984716675	-0.943895092610232	0.33939134309518	-2.78114074449307	0.00541682474218692	0.0370124119792395	4
2L	210735	250823	FBgn0266557	kis	2L	212746	212750	2L_212746_212750	170.860894472447	-1.10037350046719	0.405975036476109	-2.71044621368474	0.00671927454796507	0.0433136777292614	4
2L	210735	250823	FBgn0266557	kis	2L	215950	215954	2L_215950_215954	85.5187688613854	2.47241226939069	0.589592998201466	4.19342203339032	2.74777545894986e-05	0.00068465932099335	4
2L	210735	250823	FBgn0266557	kis	2L	219500	219504	2L_219500_219504	139.529530925331	1.99719723253589	0.610502840291159	3.27139711845303	0.00107017518693191	0.0110894930116391	4
2L	210735	250823	FBgn0266557	kis	2L	240243	240247	2L_240243_240247	42.4057937369459	1.37430796965865	0.424687932732043	3.23604195866279	0.00121199567257857	0.0121464335407356	4
2L	210735	250823	FBgn0266557	kis	2L	240260	240264	2L_240260_240264	48.7822683194828	3.24899602113051	0.646787478181504	5.0232821919579	5.07958246030394e-07	3.4912721485081e-05	4
2L	210735	250823	FBgn0266557	kis	2L	241355	241359	2L_241355_241359	108.98951023584	1.32732661851009	0.269781966654596	4.91999756310428	8.65452898955592e-07	5.13762814640707e-05	4
2L	210735	250823	FBgn0266557	kis	2L	246200	246204	2L_246200_246204	73.347035632	3.67836903909349	0.625513110579077	5.88056265629379	4.08874193012531e-09	1.07297874978948e-06	4
2L	252589	271744	FBgn0031238	CG3645	2L	255971	255975	2L_255971_255975	50.2382520769349	2.03459819049885	0.754923300511837	2.69510583276393	0.00703662771928966	0.0447468202353626	4
2L	274740	278234	FBgn0086855	CG17078	2L	277099	277103	2L_277099_277103	115.873553014652	-1.17342322656945	0.401820461414155	-2.92026748075432	0.00349731069528422	0.0267796651435294	4
2L	277582	282167	FBgn0003444	smo	2L	278939	278943	2L_278939_278943	233.27262140568	-0.696008169873466	0.204069000576346	-3.41065114205368	0.000648079536365026	0.00761224273607575	4
2L	277582	282167	FBgn0003444	smo	2L	280519	280523	2L_280519_280523	56.7384577633062	-1.06622728724817	0.388997703494544	-2.7409603647265	0.00612598967567077	0.0404944240986147	4
2L	277582	282167	FBgn0003444	smo	2L	280773	280777	2L_280773_280777	36.9734887539917	-1.19266689966282	0.410685468973353	-2.90408838336622	0.00368324166711999	0.0278117008082398	4
2L	297880	305233	FBgn0020622	Pi3K21B	2L	299858	299862	2L_299858_299862	171.555418063234	-0.964258868900461	0.331341472481921	-2.91016654715046	0.00361236204407646	0.0274266967194371	4
2L	305935	355566	FBgn0004611	Plc21C	2L	311192	311196	2L_311192_311196	95.0409345833337	2.20038380379721	0.69618477666685	3.16063188616688	0.00157427316984052	0.0147888996972853	4
2L	305935	355566	FBgn0004611	Plc21C	2L	330532	330536	2L_330532_330536	33.6210046495665	-2.12876706974758	0.565547118685359	-3.76408436965606	0.000167160443571451	0.00269960220639007	4
2L	305935	355566	FBgn0004611	Plc21C	2L	341512	341516	2L_341512_341516	15.7639330398909	2.77166770977167	0.688576132990322	4.02521606105483	5.69230269185733e-05	0.00119528298610911	4
2L	329910	332335	FBgn0051921	CG31921	2L	330532	330536	2L_330532_330536	33.6210046495665	-2.12876706974758	0.565547118685359	-3.76408436965606	0.000167160443571451	0.00269960220639007	4
2L	355565	357874	FBgn0031250	Ent1	2L	355951	355955	2L_355951_355955	186.998528402549	0.808032585399921	0.236898729226209	3.41087766928606	0.000647541367598965	0.0076066375082828	4
2L	355663	356891	FBgn0266907	CR45367	2L	355951	355955	2L_355951_355955	186.998528402549	0.808032585399921	0.236898729226209	3.41087766928606	0.000647541367598965	0.0076066375082828	4
2L	355663	356891	FBtr0345774	CR45367-RA	2L	355951	355955	2L_355951_355955	186.998528402549	0.808032585399921	0.236898729226209	3.41087766928606	0.000647541367598965	0.0076066375082828	4
2L	408030	414777	FBgn0264855	AP-2alpha	2L	408457	408461	2L_408457_408461	35.4989014735599	-1.58974100099276	0.579258484029499	-2.74444146235725	0.00606139637347474	0.0401994771339317	4
2L	422873	425321	FBgn0031255	BBS8	2L	424567	424571	2L_424567_424571	490.805308784862	-0.817429561239798	0.300123510297337	-2.72364387724893	0.00645660857334798	0.0420881156789315	4
2L	453108	454654	FBgn0031256	CG4164	2L	453561	453565	2L_453561_453565	204.185568338173	-1.17775980810569	0.312504523039257	-3.76877683769634	0.00016404947238348	0.00266139565519054	4
2L	455531	458745	FBgn0031257	CG4133	2L	458166	458170	2L_458166_458170	85.5734619780348	-0.901595520996839	0.332827260582666	-2.70889926329488	0.00675068330958083	0.0434566531539473	4
2L	455531	458745	FBgn0031257	CG4133	2L	458555	458559	2L_458555_458559	98.2833330265867	2.03323470135932	0.753254117278194	2.69926795582107	0.00694921986204004	0.0443762618462475	4
2L	458876	472200	FBgn0031258	CG4297	2L	466503	466507	2L_466503_466507	667.498777212551	0.724551533699661	0.185273200631456	3.91071958184029	9.20215589606658e-05	0.00172153435835529	4
2L	458876	472200	FBgn0031258	CG4297	2L	468630	468634	2L_468630_468634	56.6987178807626	3.18366940747006	0.588566905871061	5.4091886168121	6.33109244945455e-08	7.77182860824237e-06	4
2L	458876	472200	FBgn0031258	CG4297	2L	469700	469704	2L_469700_469704	170.51469872873	1.42246905625261	0.506810817276507	2.80670618653457	0.00500508699338807	0.0349210078676479	4
2L	458876	472200	FBgn0031258	CG4297	2L	469976	469980	2L_469976_469980	83.8352921480528	2.60801106768067	0.739632694008927	3.52608948847953	0.000421744435304217	0.0055036722574912	4
2L	542786	544653	FBgn0031260	Spp	2L	543338	543342	2L_543338_543342	174.900136070291	1.13940343084629	0.28569126783851	3.98823331026816	6.65671803534428e-05	0.00134170420650247	4
2L	542786	544653	FBgn0031260	Spp	2L	544206	544210	2L_544206_544210	20.3191370138211	4.19090189036934	0.824332796893153	5.08399266190128	3.69582222721458e-07	2.7731334284804e-05	4
2L	553742	560310	FBgn0260933	rempA	2L	558223	558227	2L_558223_558227	152.827166152551	1.29599628918967	0.325293331375846	3.98408502168853	6.77406184839389e-05	0.00135962841493692	4
2L	553742	560310	FBgn0260933	rempA	2L	558890	558894	2L_558890_558894	25.8693326228524	3.00772447822573	0.699553315196951	4.29949285191928	1.71189396916871e-05	0.000476550035160759	4
2L	560568	563819	FBgn0031264	CG11835	2L	561127	561131	2L_561127_561131	27.7583529564143	2.20743480478362	0.729230138129868	3.02707566426788	0.00246932139686345	0.0206963233841627	4
2L	566366	568121	FBgn0021874	Nle	2L	567842	567846	2L_567842_567846	257.199509646926	-1.00815459023986	0.260817229254413	-3.86536807066707	0.000110921794781843	0.00197969583014631	4
2L	573033	574264	FBgn0031267	Ipk2	2L	573469	573473	2L_573469_573473	122.488679294054	-1.11528578390363	0.31482272829791	-3.5425834403171	0.000396228049681043	0.0052455912790374	4
2L	573033	574264	FBgn0031267	Ipk2	2L	573756	573760	2L_573756_573760	122.766065590538	-1.12520196380645	0.313099061749954	-3.59375706052117	0.000325943764490354	0.00451885059948174	4
2L	574291	575734	FBgn0031268	cold	2L	574894	574898	2L_574894_574898	251.150275681892	-1.46756943205533	0.219645018823282	-6.68155116796017	2.3642619801956e-11	2.48959779251281e-08	4
2L	737212	744395	FBgn0026438	Eaat2	2L	737694	737698	2L_737694_737698	41.8419944445618	-1.51122592027265	0.553717708005115	-2.72923530966196	0.00634813881832256	0.0415809119726221	4
2L	737212	744395	FBgn0026438	Eaat2	2L	740135	740139	2L_740135_740139	286.537533777978	-1.0232861957243	0.349985942525709	-2.92379227674019	0.0034579541978297	0.0265588932948195	4
2L	737212	744395	FBgn0026438	Eaat2	2L	742413	742417	2L_742413_742417	20.2740345697094	1.43049127254908	0.526154748457107	2.71876530002598	0.0065526084297937	0.0425315397064432	4
2L	818079	819508	FBgn0031284	CG3876	2L	818490	818494	2L_818490_818494	161.602124426471	-1.23647526438729	0.436037690424929	-2.83570730590358	0.00457243293806625	0.0326443143882471	4
2L	818079	819508	FBgn0031284	CG3876	2L	818761	818765	2L_818761_818765	157.065592034364	-1.44723183381903	0.432204165847344	-3.34849117194811	0.000812528693721382	0.00900754757106801	4
2L	825969	833241	FBgn0010583	dock	2L	830614	830618	2L_830614_830618	41.198791512707	1.59973559338875	0.387813789623864	4.12500956951613	3.70719342565849e-05	0.000862318967360458	4
2L	833584	851071	FBgn0020304	drongo	2L	834627	834631	2L_834627_834631	90.3049839272915	1.09368706683723	0.370829545454753	2.94929862046462	0.00318496064850606	0.0250275990832131	4
2L	833584	851071	FBgn0020304	drongo	2L	838552	838556	2L_838552_838556	56.4073993307655	2.84561103693924	0.618516787997146	4.60070137490329	4.21070725059682e-06	0.000167091897644768	4
2L	833584	851071	FBgn0020304	drongo	2L	845259	845263	2L_845259_845263	51.1951031963498	1.78199941046324	0.388240501726135	4.58993691420754	4.4337999417182e-06	0.000173188473333559	4
2L	851251	852730	FBgn0031287	CG4291	2L	851917	851921	2L_851917_851921	49.9448787782644	2.66063261411167	0.606143856996095	4.3894408619385	1.13642476685288e-05	0.000350791356796117	4
2L	852768	854539	FBgn0020545	kraken	2L	853998	854002	2L_853998_854002	161.417165005412	1.59467648924902	0.353580345761369	4.51008238541987	6.48024540124512e-06	0.000230307531557214	4
2L	852768	854539	FBgn0020545	kraken	2L	854113	854117	2L_854113_854117	328.953079403822	1.33492031438602	0.315267583734785	4.23424539425216	2.29320428461981e-05	0.000594536914696509	4
2L	852768	854539	FBgn0020545	kraken	2L	854338	854342	2L_854338_854342	169.679003329007	1.07365930419271	0.339523838421072	3.16225013591293	0.00156555023769904	0.0147280224487757	4
2L	868673	869857	FBgn0020305	dbe	2L	869502	869506	2L_869502_869506	24.1448468896063	-1.88809346156934	0.641050904569894	-2.94530972206666	0.00322631522884781	0.0252544452973956	4
2L	868673	869857	FBgn0020305	dbe	2L	869704	869708	2L_869704_869708	28.07286491598	-2.01197294214719	0.650367480368337	-3.0935940108932	0.0019774788994692	0.0175136139296199	4
2L	870465	877038	FBgn0053526	PNUTS	2L	872277	872281	2L_872277_872281	393.216503223905	-0.580348347954943	0.215069879476809	-2.69841759974353	0.0069669983261547	0.0444490111784766	4
2L	870465	877038	FBgn0053526	PNUTS	2L	875399	875403	2L_875399_875403	96.1919990478863	0.781047940399109	0.269482379427001	2.8983265698479	0.0037515973051187	0.0282061398242025	4
2L	870465	877038	FBgn0053526	PNUTS	2L	876056	876060	2L_876056_876060	25.4818522255589	2.34825379338883	0.727061438884383	3.22978728866715	0.0012388234879164	0.0123508207469786	4
2L	877172	885141	FBgn0031292	CG15824	2L	879453	879457	2L_879453_879457	9.42458228233488	-2.54053578496533	0.649644310158038	-3.91065656273861	9.20455735422312e-05	0.00172185454729731	4
2L	922793	958098	FBgn0028481	CG4341	2L	923982	923986	2L_923982_923986	33.2267811163828	1.6889354957939	0.440647392760893	3.83285030965873	0.00012666703591817	0.0021888611100874	4
2L	922793	958098	FBgn0028481	CG4341	2L	937602	937606	2L_937602_937606	24.3776937263781	1.33269588033166	0.470357792774443	2.83336621781187	0.00460605834780417	0.0328261716969713	4
2L	922793	958098	FBgn0028481	CG4341	2L	947919	947923	2L_947919_947923	25.5917145806031	2.21269132185504	0.674674121043024	3.27964457630937	0.0010393793935098	0.0108450405118271	4
2L	922793	958098	FBgn0028481	CG4341	2L	955922	955926	2L_955922_955926	169.291825461988	0.923915465377233	0.253837806808769	3.63978666926189	0.000272864009463749	0.00393323772603027	4
2L	1008378	1048053	FBgn0031294	IA-2	2L	1008798	1008802	2L_1008798_1008802	33.246107473678	6.02895648591718	1.00898013669017	5.9752974976241	2.29670670213899e-09	7.15574670927109e-07	4
2L	1008378	1048053	FBgn0031294	IA-2	2L	1036502	1036506	2L_1036502_1036506	57.8817387911104	2.13322244794583	0.653613292282045	3.26373786019228	0.00109952846056123	0.0113179097022687	4
2L	1008378	1048053	FBgn0031294	IA-2	2L	1038109	1038113	2L_1038109_1038113	41.9876727731272	2.45704415352146	0.498526051817449	4.92861736024415	8.28135833479034e-07	4.9692928864237e-05	4
2L	1008378	1048053	FBgn0031294	IA-2	2L	1040397	1040401	2L_1040397_1040401	137.402097819907	0.710049779657674	0.221534155830565	3.20514810456919	0.001349929999872	0.0131671199284005	4
2L	1008378	1048053	FBgn0031294	IA-2	2L	1041569	1041573	2L_1041569_1041573	238.134061621064	-1.1453832710925	0.242791547606299	-4.71755826092351	2.386920586192e-06	0.000109140609961968	4
2L	1008378	1048053	FBgn0031294	IA-2	2L	1043230	1043234	2L_1043230_1043234	175.132357318412	1.45356397778922	0.306022271606355	4.74986336830731	2.03554131140486e-06	9.73362390955052e-05	4
2L	1037246	1038685	FBgn0031296	CG4415	2L	1038109	1038113	2L_1038109_1038113	41.9876727731272	2.45704415352146	0.498526051817449	4.92861736024415	8.28135833479034e-07	4.9692928864237e-05	4
2L	1049674	1077815	FBgn0003310	S	2L	1050780	1050784	2L_1050780_1050784	49.0298954817196	3.57038811119667	0.76944974036694	4.64018365838164	3.48099669598469e-06	0.000144374113946362	4
2L	1049674	1077815	FBgn0003310	S	2L	1056082	1056086	2L_1056082_1056086	63.3687326329341	2.45557954006135	0.495542900849552	4.95533189124803	7.22069292344254e-07	4.50463613801152e-05	4
2L	1049674	1077815	FBgn0003310	S	2L	1058315	1058319	2L_1058315_1058319	21.1401988833573	3.78548000232332	0.953796957202608	3.96885309156968	7.22193861070282e-05	0.00142919684418763	4
2L	1080911	1085380	FBgn0031298	Atg4a	2L	1082255	1082259	2L_1082255_1082259	126.957613897438	0.763036612056415	0.285903655375235	2.66885923880535	0.00761093394050366	0.0473622361342474	4
2L	1080911	1085380	FBgn0031298	Atg4a	2L	1082549	1082553	2L_1082549_1082553	23.6004776840492	1.65486066641087	0.523835020321773	3.15912568310982	0.00158243231791737	0.014840313500471	4
2L	1103254	1108373	FBgn0261938	mtRNApol	2L	1103548	1103552	2L_1103548_1103552	76.9934520177902	3.21788411013127	0.690354605884674	4.66120466598122	3.14363919959702e-06	0.000133675101926773	4
2L	1103254	1108373	FBgn0261938	mtRNApol	2L	1104980	1104984	2L_1104980_1104984	22.9736742244077	2.24766614330502	0.562835425837831	3.99346956520935	6.51134398140628e-05	0.00132044620743921	4
2L	1129316	1132411	FBgn0031304	CG4552	2L	1130526	1130530	2L_1130526_1130530	19.1636680166778	7.22734830252709	1.27869006475333	5.6521501978834	1.584530341156e-08	2.88643598584129e-06	4
2L	1134693	1141156	FBgn0031306	CG4577	2L	1134908	1134912	2L_1134908_1134912	48.4762210495499	5.71481355370694	1.07709998508408	5.30574100162193	1.12216196679231e-07	1.17372686119261e-05	4
2L	1134693	1141156	FBgn0031306	CG4577	2L	1136219	1136223	2L_1136219_1136223	68.2849134194857	4.48500027143146	0.800090369263874	5.60561711992347	2.07514241792576e-08	3.50156080045452e-06	4
2L	1134693	1141156	FBgn0031306	CG4577	2L	1138801	1138805	2L_1138801_1138805	77.2772403411131	1.03640127944235	0.328482021544083	3.15512329889648	0.00160430290378082	0.0149886287016755	4
2L	1151678	1158262	FBgn0261458	capt	2L	1152008	1152012	2L_1152008_1152012	48.3524371488353	-1.71654327388803	0.492421963922365	-3.48591939363343	0.000490448764059426	0.00615701351776213	4
2L	1151678	1158262	FBgn0261458	capt	2L	1152233	1152237	2L_1152233_1152237	47.4008587306053	-1.66762409310661	0.488111675553748	-3.4164806470051	0.000634361725737122	0.007482458158704	4
2L	1151678	1158262	FBgn0261458	capt	2L	1154533	1154537	2L_1154533_1154537	15.6492841374491	3.74140663869311	0.897984171310605	4.16645054359092	3.09378972567073e-05	0.000750125821713224	4
2L	1151678	1158262	FBgn0261458	capt	2L	1154796	1154800	2L_1154796_1154800	10.4603363302782	6.33127410433084	1.35052287474824	4.68801693233897	2.75865198417281e-06	0.000121614595261986	4
2L	1151678	1158262	FBgn0261458	capt	2L	1155372	1155376	2L_1155372_1155376	58.0370718278011	2.29137917907981	0.654137108414969	3.5029035191598	0.000460216126078257	0.00587245000964281	4
2L	1151678	1158262	FBgn0261458	capt	2L	1156730	1156734	2L_1156730_1156734	65.0374504924385	1.05018908986205	0.394050696729546	2.66511161781511	0.00769627733918606	0.0477540030798993	4
2L	1151678	1158262	FBgn0261458	capt	2L	1156905	1156909	2L_1156905_1156909	38.8499119654171	2.82896108581167	0.708467084755868	3.99307342102775	6.52223619911043e-05	0.00132194863542175	4
2L	1256417	1296596	FBgn0041097	robo3	2L	1263271	1263275	2L_1263271_1263275	73.9706800764696	-1.69129181863047	0.490232377018225	-3.44997984204457	0.000560628414344091	0.00681108627046632	4
2L	1256417	1296596	FBgn0041097	robo3	2L	1263572	1263576	2L_1263572_1263576	39.3549576226752	-1.91060347527083	0.695181126020623	-2.74835349199936	0.00598953960029399	0.0398436256745861	4
2L	1611410	1612576	FBgn0031351	CG14352	2L	1611621	1611625	2L_1611621_1611625	70.6588406286077	-1.0316099842862	0.379126941868161	-2.72101470605837	0.00650818661572686	0.0423401132547967	4
2L	1651258	1704682	FBgn0086758	chinmo	2L	1651731	1651735	2L_1651731_1651735	100.29193009263	2.24652630301606	0.775742552720413	2.89596889475487	0.00377989864504508	0.0283613428776053	4
2L	1651258	1704682	FBgn0086758	chinmo	2L	1662226	1662230	2L_1662226_1662230	22.8456737766918	3.60954494408902	0.837499555452719	4.30990669856277	1.63323437748028e-05	0.000459626188747732	4
2L	1651258	1704682	FBgn0086758	chinmo	2L	1666230	1666234	2L_1666230_1666234	39.7365141634421	4.74478468277876	0.799311276372996	5.93609126135314	2.91897360847039e-09	8.44114402809159e-07	4
2L	1651258	1704682	FBgn0086758	chinmo	2L	1666833	1666837	2L_1666833_1666837	64.8957367428021	5.80739062453289	0.822625348238328	7.0595814205939	1.67004900060471e-12	3.21289070911557e-09	4
2L	1651258	1704682	FBgn0086758	chinmo	2L	1667627	1667631	2L_1667627_1667631	40.3794867828051	4.95835801363669	0.771889572455936	6.42366238717357	1.33034083129093e-10	8.9736408390953e-08	4
2L	1651258	1704682	FBgn0086758	chinmo	2L	1671932	1671936	2L_1671932_1671936	12.0820733477674	1.59882566262795	0.567162045585393	2.81899269366258	0.00481746146712555	0.0339373610789172	4
2L	1651258	1704682	FBgn0086758	chinmo	2L	1694901	1694905	2L_1694901_1694905	40.6878935100146	5.07992107203678	0.890160451138096	5.70674766053912	1.15155306089511e-08	2.27003308127352e-06	4
2L	1651258	1704682	FBgn0086758	chinmo	2L	1700768	1700772	2L_1700768_1700772	30.0092547045477	4.50464901038348	0.73112065336354	6.16129361092416	7.21530664995007e-10	3.09927846607253e-07	4
2L	1651258	1704682	FBgn0086758	chinmo	2L	1701327	1701331	2L_1701327_1701331	42.7666333303994	5.48205978140776	0.814788082412587	6.72820319754234	1.71770940565333e-11	1.96641481702967e-08	4
2L	1704902	1706962	FBgn0011570	cpb	2L	1705029	1705033	2L_1705029_1705033	551.078521813456	-1.07710317227498	0.296012871409975	-3.63870384130427	0.000274013694023234	0.00394439369759557	4
2L	1704902	1706962	FBgn0011570	cpb	2L	1705426	1705430	2L_1705426_1705430	477.766889689043	-1.20459714315906	0.324436559329364	-3.71288964982571	0.000204906244420401	0.00315778819207934	4
2L	1707132	1710421	FBgn0031356	CG17660	2L	1709742	1709746	2L_1709742_1709746	51.604980487541	1.81702480171386	0.490926016040513	3.70121921092875	0.000214566006478985	0.00327103815453934	4
2L	1710462	1711465	FBgn0031357	mRpL48	2L	1710894	1710898	2L_1710894_1710898	50.3429035212718	3.84069217541957	0.692132189740976	5.54907318623182	2.87187948357895e-08	4.46275050709773e-06	4
2L	1716244	1724388	FBgn0031359	Rim2	2L	1719812	1719816	2L_1719812_1719816	126.025248624627	-2.04179535523529	0.467000759728971	-4.3721456822046	1.23031382137329e-05	0.000371856653163623	4
2L	1716244	1724388	FBgn0031359	Rim2	2L	1721487	1721491	2L_1721487_1721491	27.9479298110257	1.6463046772708	0.426912152840996	3.85630782894102	0.0001151125143424	0.0020362871795681	4
2L	1724768	1729636	FBgn0000579	Eno	2L	1727659	1727663	2L_1727659_1727663	444.733121826638	-4.64923541617056	0.320627006033214	-14.5004485856969	1.20360732875629e-47	3.00377059393734e-42	4
2L	1724768	1729636	FBgn0000579	Eno	2L	1728200	1728204	2L_1728200_1728204	658.887292261247	-1.87369334581218	0.33342487972267	-5.6195366925547	1.91470213519848e-08	3.3074925567796e-06	4
2L	1724768	1729636	FBgn0000579	Eno	2L	1728542	1728546	2L_1728542_1728546	229.712967434052	-1.53334890576328	0.340267941602596	-4.5062984733193	6.59682784348866e-06	0.000233415121466905	4
2L	1724768	1729636	FBgn0000579	Eno	2L	1729035	1729039	2L_1729035_1729039	217.943142090017	-1.00633647547292	0.329126899342317	-3.05759413005697	0.00223121552875108	0.0191636156617033	4
2L	1724768	1729636	FBgn0000579	Eno	2L	1729373	1729377	2L_1729373_1729377	55.8999671401424	-4.41267237134793	0.713219008833045	-6.1869808806244	6.13273998504399e-10	2.74285147245075e-07	4
2L	1728732	1729762	FBgn0260648	Rrp40	2L	1729035	1729039	2L_1729035_1729039	217.943142090017	-1.00633647547292	0.329126899342317	-3.05759413005697	0.00223121552875108	0.0191636156617033	4
2L	1728732	1729762	FBgn0260648	Rrp40	2L	1729373	1729377	2L_1729373_1729377	55.8999671401424	-4.41267237134793	0.713219008833045	-6.1869808806244	6.13273998504399e-10	2.74285147245075e-07	4
2L	1731033	1732356	FBgn0031361	CG17652	2L	1731438	1731442	2L_1731438_1731442	27.4301585052254	2.0297589449802	0.578810513038941	3.50677622340222	0.00045357040799681	0.0058075442666521	4
2L	1731033	1732356	FBgn0031361	CG17652	2L	1731779	1731783	2L_1731779_1731783	126.897483573313	2.55814130842047	0.459497926997692	5.56725320859461	2.5878621485252e-08	4.14477482136414e-06	4
2L	1750687	1752122	FBgn0027597	CG17712	2L	1751788	1751792	2L_1751788_1751792	52.5761112864736	-0.991105607277253	0.297398205618252	-3.33258771759188	0.000860423421607315	0.0094035783135541	4
2L	1945150	1945709	FBgn0040719	CG15357	2L	1945347	1945351	2L_1945347_1945351	16.2499689594847	3.74172298994078	0.714223610472477	5.23886768104115	1.61564821947356e-07	1.53078068430031e-05	4
2L	1973957	1975413	FBgn0267972	Der-1	2L	1974656	1974660	2L_1974656_1974660	65.0165275938481	1.01517257301077	0.320200918636858	3.17042367439952	0.00152216816544413	0.0144226575056342	4
2L	1975463	1980755	FBgn0031377	CG15356	2L	1979186	1979190	2L_1979186_1979190	49.6883832235574	-4.02270557636133	0.604696676099868	-6.65243540332767	2.8828236004091e-11	2.87779595604998e-08	4
2L	1975463	1980755	FBgn0031377	CG15356	2L	1980495	1980499	2L_1980495_1980499	84.8281725405705	-1.26211859521594	0.368438098343605	-3.42559198109553	0.000613461178099212	0.00728382407754896	4
2L	1997102	2006313	FBgn0053543	CG33543	2L	2006120	2006124	2L_2006120_2006124	74.6599736053312	2.38309094842854	0.483458212557313	4.92925942000836	8.25419103646251e-07	4.95656624596663e-05	4
2L	2006763	2007193	FBgn0040718	CG15353	2L	2007095	2007099	2L_2007095_2007099	66.0368442167553	1.24753024885915	0.457475644570612	2.72698724766012	0.00639155091906281	0.0417795388450455	4
2L	2006867	2007688	FBgn0267276	CR45712	2L	2007095	2007099	2L_2007095_2007099	66.0368442167553	1.24753024885915	0.457475644570612	2.72698724766012	0.00639155091906281	0.0417795388450455	4
2L	2006867	2007688	FBtr0346492	CR45712-RA	2L	2007095	2007099	2L_2007095_2007099	66.0368442167553	1.24753024885915	0.457475644570612	2.72698724766012	0.00639155091906281	0.0417795388450455	4
2L	2009859	2030788	FBgn0031384	CG4238	2L	2013255	2013259	2L_2013255_2013259	267.807420253148	-1.07251112361143	0.309700399952138	-3.46306018260609	0.000534068926173099	0.00657415297876409	4
2L	2009859	2030788	FBgn0031384	CG4238	2L	2015789	2015793	2L_2015789_2015793	144.316982517846	-1.15108755452615	0.392519885560145	-2.93255857058933	0.00336181504546632	0.0260159387890091	4
2L	2009859	2030788	FBgn0031384	CG4238	2L	2017768	2017772	2L_2017768_2017772	170.325629364683	1.18203053686778	0.34729422416799	3.40354216860233	0.000665181449003498	0.00775943456759413	4
2L	2032519	2036041	FBgn0259192	CG42296	2L	2032774	2032778	2L_2032774_2032778	16.3816028975776	3.02270566878477	0.73940560393427	4.08802104379707	4.35068695366486e-05	0.000972567931659278	4
2L	2044517	2045381	FBgn0266836	CR45298	2L	2044841	2044845	2L_2044841_2044845	228.783782143945	0.998978103103484	0.339537287318135	2.94217495519858	0.00325915736710901	0.025442408244399	4
2L	2044517	2045381	FBtr0345564	CR45298-RA	2L	2044841	2044845	2L_2044841_2044845	228.783782143945	0.998978103103484	0.339537287318135	2.94217495519858	0.00325915736710901	0.025442408244399	4
2L	2045494	2048054	FBgn0028952	Kebab	2L	2046475	2046479	2L_2046475_2046479	24.7141555413115	-2.08521774300607	0.679070619374285	-3.07069350891289	0.00213562248585757	0.0185555342389677	4
2L	2058790	2109878	FBgn0053516	dpr3	2L	2083536	2083540	2L_2083536_2083540	13.0472578676242	6.95664769503549	1.32119356868814	5.26542655058712	1.39864230774741e-07	1.37855753906269e-05	4
2L	2058790	2109878	FBgn0053516	dpr3	2L	2096951	2096955	2L_2096951_2096955	30.3577426065963	-4.7449818425826	0.75237421869772	-6.30667788005238	2.85088294572472e-10	1.54669076405836e-07	4
2L	2058790	2109878	FBgn0053516	dpr3	2L	2099331	2099335	2L_2099331_2099335	44.4380545306373	5.74556327310129	1.06023041676469	5.4191647233004	5.9878128848044e-08	7.46052189108e-06	4
2L	2083362	2084419	FBgn0264864	CR44055	2L	2083536	2083540	2L_2083536_2083540	13.0472578676242	6.95664769503549	1.32119356868814	5.26542655058712	1.39864230774741e-07	1.37855753906269e-05	4
2L	2083362	2084419	FBtr0334780	CR44055-RA	2L	2083536	2083540	2L_2083536_2083540	13.0472578676242	6.95664769503549	1.32119356868814	5.26542655058712	1.39864230774741e-07	1.37855753906269e-05	4
2L	2189914	2192386	FBgn0031395	CG10874	2L	2190394	2190398	2L_2190394_2190398	519.84983911147	-1.0757301764419	0.316112085373023	-3.40300237231518	0.000666497018336455	0.00777078541855263	4
2L	2189914	2192386	FBgn0031395	CG10874	2L	2190817	2190821	2L_2190817_2190821	566.768431475696	-1.2198000588987	0.328342149336475	-3.71502733159209	0.000203181731782139	0.00313668400662586	4
2L	2190191	2191272	FBgn0264874	CR44065	2L	2190394	2190398	2L_2190394_2190398	519.84983911147	-1.0757301764419	0.316112085373023	-3.40300237231518	0.000666497018336455	0.00777078541855263	4
2L	2190191	2191272	FBgn0264874	CR44065	2L	2190817	2190821	2L_2190817_2190821	566.768431475696	-1.2198000588987	0.328342149336475	-3.71502733159209	0.000203181731782139	0.00313668400662586	4
2L	2190191	2191272	FBtr0334811	CR44065-RA	2L	2190394	2190398	2L_2190394_2190398	519.84983911147	-1.0757301764419	0.316112085373023	-3.40300237231518	0.000666497018336455	0.00777078541855263	4
2L	2190191	2191272	FBtr0334811	CR44065-RA	2L	2190817	2190821	2L_2190817_2190821	566.768431475696	-1.2198000588987	0.328342149336475	-3.71502733159209	0.000203181731782139	0.00313668400662586	4
2L	2214266	2215167	FBgn0085203	CG34174	2L	2214767	2214771	2L_2214767_2214771	52.6979384646784	1.42762424207224	0.361141543181433	3.95308783779277	7.71490998440479e-05	0.00150242980518767	4
2L	2214972	2216311	FBgn0031398	CG10880	2L	2215345	2215349	2L_2215345_2215349	56.9922630380622	1.21999101290535	0.326410868269534	3.73759311193628	0.000185790294459118	0.00293017417046296	4
2L	2226342	2231099	FBgn0267378	sau	2L	2227030	2227034	2L_2227030_2227034	123.486790009544	2.24413850636678	0.614248273052613	3.65347141346307	0.000258718604243118	0.00377414956274057	4
2L	2226753	2227604	FBgn0264945	CR44114	2L	2227030	2227034	2L_2227030_2227034	123.486790009544	2.24413850636678	0.614248273052613	3.65347141346307	0.000258718604243118	0.00377414956274057	4
2L	2226753	2227604	FBtr0335164	CR44114-RA	2L	2227030	2227034	2L_2227030_2227034	123.486790009544	2.24413850636678	0.614248273052613	3.65347141346307	0.000258718604243118	0.00377414956274057	4
2L	2231106	2236844	FBgn0262126	Sec24CD	2L	2236760	2236764	2L_2236760_2236764	21.9117944409896	1.81368968007551	0.61477241778588	2.95018063205822	0.00317588193801433	0.0249767056369901	4
2L	2236347	2237022	FBgn0264946	CR44115	2L	2236760	2236764	2L_2236760_2236764	21.9117944409896	1.81368968007551	0.61477241778588	2.95018063205822	0.00317588193801433	0.0249767056369901	4
2L	2236347	2237022	FBtr0335158	CR44115-RA	2L	2236760	2236764	2L_2236760_2236764	21.9117944409896	1.81368968007551	0.61477241778588	2.95018063205822	0.00317588193801433	0.0249767056369901	4
2L	2308761	2357356	FBgn0031413	CG9967	2L	2332487	2332491	2L_2332487_2332491	224.5174216028	-0.901867511316182	0.19798028537792	-4.55533999051788	5.23009152176829e-06	0.000195835342916516	4
2L	2308761	2357356	FBgn0031413	CG9967	2L	2344661	2344665	2L_2344661_2344665	10.1816334969036	2.95404828699275	0.891710722532707	3.31278767020141	0.00092371077377948	0.00992131084937766	4
2L	2308761	2357356	FBgn0031413	CG9967	2L	2349239	2349243	2L_2349239_2349243	70.4824871345402	1.11898489763258	0.341878623316059	3.27304727853107	0.00106394679445706	0.0110427410064717	4
2L	2308761	2357356	FBgn0031413	CG9967	2L	2350071	2350075	2L_2350071_2350075	96.59914170923	1.51662304783956	0.292653295602444	5.18232007166536	2.1914273235746e-07	1.90890530045575e-05	4
2L	2311680	2358944	FBgn0031414	eys	2L	2332487	2332491	2L_2332487_2332491	224.5174216028	-0.901867511316182	0.19798028537792	-4.55533999051788	5.23009152176829e-06	0.000195835342916516	4
2L	2311680	2358944	FBgn0031414	eys	2L	2344661	2344665	2L_2344661_2344665	10.1816334969036	2.95404828699275	0.891710722532707	3.31278767020141	0.00092371077377948	0.00992131084937766	4
2L	2311680	2358944	FBgn0031414	eys	2L	2349239	2349243	2L_2349239_2349243	70.4824871345402	1.11898489763258	0.341878623316059	3.27304727853107	0.00106394679445706	0.0110427410064717	4
2L	2311680	2358944	FBgn0031414	eys	2L	2350071	2350075	2L_2350071_2350075	96.59914170923	1.51662304783956	0.292653295602444	5.18232007166536	2.1914273235746e-07	1.90890530045575e-05	4
2L	2311680	2358944	FBgn0031414	eys	2L	2358415	2358419	2L_2358415_2358419	24.6089109353706	3.09725365950429	0.952252795430521	3.25255402175427	0.00114372852694121	0.0116503455550023	4
2L	2580292	2581423	FBgn0031437	Arpc5	2L	2580403	2580407	2L_2580403_2580407	207.453758223675	0.659236200352203	0.248930711063988	2.64827187266076	0.00809044323050857	0.0495055381728243	4
2L	2677734	2719431	FBgn0051690	CG31690	2L	2710084	2710088	2L_2710084_2710088	23.3139730050172	3.58323810310822	0.687335208587822	5.21323228948249	1.85578274652423e-07	1.69091405776847e-05	4
2L	2725674	2739830	FBgn0031449	CG31689	2L	2731540	2731544	2L_2731540_2731544	236.885400269408	0.600437548885181	0.217412959585502	2.76173761688317	0.00574946627330072	0.0386984141817256	4
2L	2739986	2743377	FBgn0031450	Hrs	2L	2743302	2743306	2L_2743302_2743306	118.598363642728	1.16167065308653	0.301595184136338	3.8517546505696	0.000117274491225719	0.00206325528507262	4
2L	2745098	2746944	FBgn0031452	Cwc25	2L	2746806	2746810	2L_2746806_2746810	30.6093030802172	2.76427455582085	0.760950047834137	3.63266230640067	0.000280512021965546	0.00401846634807472	4
2L	2746880	2753068	FBgn0250906	Pgk	2L	2747528	2747532	2L_2747528_2747532	21.514412429641	4.07159095979129	0.891167197808868	4.56882947420215	4.90455610595635e-06	0.000186727786426681	4
2L	2758427	2759677	FBgn0031454	CG9960	2L	2759658	2759662	2L_2759658_2759662	172.031600981904	0.761153271173834	0.264006218309225	2.88308842135798	0.00393796885031732	0.0292266477773327	4
2L	2758427	2759677	FBgn0031455	Snapin	2L	2759658	2759662	2L_2759658_2759662	172.031600981904	0.761153271173834	0.264006218309225	2.88308842135798	0.00393796885031732	0.0292266477773327	4
2L	2763416	2765665	FBgn0031457	CG3077	2L	2764325	2764329	2L_2764325_2764329	25.6388771594074	1.57174644911016	0.588551372952883	2.67053399472061	0.00757307027107529	0.0471925117142088	4
2L	2763416	2765665	FBgn0031457	CG3077	2L	2765373	2765377	2L_2765373_2765377	217.133649130919	0.743503785147438	0.275231024603025	2.70138072631825	0.00690522427030241	0.044183662533491	4
2L	2766233	2767281	FBgn0031458	aph-1	2L	2767242	2767246	2L_2767242_2767246	110.116241268968	1.01258058827741	0.30172695034417	3.35595009700789	0.000790928389977892	0.00883006409217333	4
2L	2767286	2767845	FBgn0026324	Taf10b	2L	2767683	2767687	2L_2767683_2767687	64.2780493762616	2.39978996413075	0.668242584364314	3.59119580266441	0.000329164218070289	0.00455413787107737	4
2L	2772327	2799979	FBgn0004242	Syt1	2L	2780061	2780065	2L_2780061_2780065	4.05316375137287	4.44841392852667	1.45740406239536	3.0522859399852	0.00227105648062062	0.0194047500523694	4
2L	2772327	2799979	FBgn0004242	Syt1	2L	2780069	2780073	2L_2780069_2780073	29.1812030382231	2.52294776342142	0.767972587254501	3.28520549469213	0.00101908016796231	0.0106882001696721	4
2L	2772327	2799979	FBgn0004242	Syt1	2L	2785860	2785864	2L_2785860_2785864	69.4079967651516	3.20370678501377	0.802635739959698	3.99148284273341	6.56614395618118e-05	0.00132858209038463	4
2L	2772327	2799979	FBgn0004242	Syt1	2L	2787014	2787018	2L_2787014_2787018	55.3186624748808	2.09839011114974	0.790718472657951	2.65377651301876	0.00795965253002085	0.0489251152363005	4
2L	2772327	2799979	FBgn0004242	Syt1	2L	2790836	2790840	2L_2790836_2790840	53.107931467457	3.06642510331003	0.806789801649001	3.80077325846528	0.000144245249723377	0.00241616360171588	4
2L	2772327	2799979	FBgn0004242	Syt1	2L	2791977	2791981	2L_2791977_2791981	58.5231979579714	3.3465381088342	0.823278524524403	4.06489178224035	4.80547537402676e-05	0.00105070409693676	4
2L	2772327	2799979	FBgn0004242	Syt1	2L	2792040	2792044	2L_2792040_2792044	36.867162148355	2.15453817693546	0.548162299034865	3.93047493548698	8.47782314779534e-05	0.00161631738430588	4
2L	2772327	2799979	FBgn0004242	Syt1	2L	2792631	2792635	2L_2792631_2792635	20.4564796075297	-2.50234529125574	0.863190379995363	-2.89894946612957	0.00374415234275992	0.0281642144260814	4
2L	2772327	2799979	FBgn0004242	Syt1	2L	2793558	2793562	2L_2793558_2793562	87.3559057618066	-0.873107372679338	0.322481090257604	-2.70746843475964	0.00677985177745181	0.043605054480014	4
2L	2772327	2799979	FBgn0004242	Syt1	2L	2793809	2793813	2L_2793809_2793813	126.178307791349	-1.26181065619546	0.296909644125309	-4.24981364250641	2.13948440458433e-05	0.000563999457003997	4
2L	2877091	2878232	FBgn0031479	Prx6005	2L	2877370	2877374	2L_2877370_2877374	311.751635987945	-1.35532850864093	0.3761664969988	-3.60300164808471	0.000314563533387796	0.00439550580326943	4
2L	2880704	2885850	FBgn0024947	NTPase	2L	2882414	2882418	2L_2882414_2882418	285.268754711414	-1.35306834089217	0.297625016631894	-4.54621844697167	5.46183494426493e-06	0.000202537500153125	4
2L	2880704	2885850	FBgn0024947	NTPase	2L	2882722	2882726	2L_2882722_2882726	216.069633369809	-1.18436048944771	0.326194366524705	-3.63084286852027	0.00028249714277975	0.00404019063061054	4
2L	2885929	2954406	FBgn0041111	lilli	2L	2890646	2890650	2L_2890646_2890650	117.685371841176	3.06978296441591	0.942463843582009	3.25718910632012	0.00112521442869101	0.0115167540369045	4
2L	2885929	2954406	FBgn0041111	lilli	2L	2899429	2899433	2L_2899429_2899433	49.9077467224684	4.07051751585133	0.820338548950364	4.96199711821372	6.97720310402284e-07	4.40156399254893e-05	4
2L	2885929	2954406	FBgn0041111	lilli	2L	2903758	2903762	2L_2903758_2903762	27.2956245300413	2.9435114475894	0.743653698729643	3.95817495780321	7.55246296967163e-05	0.001478640361311	4
2L	2954762	2968434	FBgn0010263	Rbp9	2L	2958946	2958950	2L_2958946_2958950	564.061363907785	1.53149270214495	0.34351339460494	4.45832018837651	8.26044488143017e-06	0.000276156686723274	4
2L	2954762	2968434	FBgn0010263	Rbp9	2L	2959654	2959658	2L_2959654_2959658	470.091782238199	-1.1867731394682	0.312321601626539	-3.79984328105263	0.00014478762233281	0.00242313426635363	4
2L	2954762	2968434	FBgn0010263	Rbp9	2L	2959940	2959944	2L_2959940_2959944	118.936693342477	1.10902166725065	0.375630495420227	2.95242713456999	0.00315286471391768	0.0248442275098403	4
2L	2954762	2968434	FBgn0010263	Rbp9	2L	2960994	2960998	2L_2960994_2960998	103.369645573144	2.30936452143031	0.559809202272806	4.12527073877023	3.70298891921215e-05	0.000861442932374559	4
2L	2954762	2968434	FBgn0010263	Rbp9	2L	2962993	2962997	2L_2962993_2962997	27.4736984446269	2.32250428328435	0.643823924302228	3.60735939690571	0.000309329062758104	0.00433888254373671	4
2L	2954762	2968434	FBgn0010263	Rbp9	2L	2965602	2965606	2L_2965602_2965606	132.654149105099	1.74173662720282	0.531181753155108	3.27898429653742	0.00104181433050164	0.0108662465507177	4
2L	2954762	2968434	FBgn0010263	Rbp9	2L	2967532	2967536	2L_2967532_2967536	40.4370981155083	2.80774152551858	0.730548352234546	3.84333428024371	0.000121373967829084	0.0021167416427182	4
2L	2972891	2974858	FBgn0260639	gammaTub23C	2L	2972966	2972970	2L_2972966_2972970	358.568771738486	-1.411530506851	0.318825566566631	-4.42728141927727	9.54281948954438e-06	0.000307825125335646	4
2L	2972891	2974858	FBgn0260639	gammaTub23C	2L	2973334	2973338	2L_2973334_2973338	497.118751191768	-1.18657455513727	0.306666931428069	-3.86926151317229	0.000109165503041689	0.00195758996918129	4
2L	2979562	2987723	FBgn0250786	Chd1	2L	2980693	2980697	2L_2980693_2980697	74.4580714168109	0.869966480362522	0.321154034852911	2.70887607176092	0.00675115518500816	0.0434574488674588	4
2L	3030539	3032300	FBgn0031495	GABPI	2L	3031767	3031771	2L_3031767_3031771	130.166430828789	-1.03536874456248	0.313484901427802	-3.30277069117771	0.000957346389273555	0.0101903675069995	4
2L	3037230	3038793	FBgn0031498	CG17260	2L	3037661	3037665	2L_3037661_3037665	41.5697112246413	1.31616189496521	0.434986108239068	3.02575615642844	0.00248012226706615	0.0207666241723904	4
2L	3068345	3144786	FBgn0015600	toc	2L	3071866	3071870	2L_3071866_3071870	213.639728190463	-0.707295747330453	0.255836536808378	-2.76463931287586	0.00569857678431341	0.0384357075916973	4
2L	3068345	3144786	FBgn0015600	toc	2L	3128110	3128114	2L_3128110_3128114	60.4412925641428	3.0551050443624	0.58789662345149	5.19667050718227	2.0288950805087e-07	1.80706342566764e-05	4
2L	3144953	3145848	FBgn0031505	ND-B14.5B	2L	3145665	3145669	2L_3145665_3145669	118.116211265184	0.940874399252272	0.269213020381867	3.49490673934598	0.000474227427762461	0.00600792394446981	4
2L	3159950	3162399	FBgn0260817	gkt	2L	3160388	3160392	2L_3160388_3160392	76.5850428745703	2.30009204709888	0.760396224953501	3.02485989753504	0.00248748325317484	0.0208045266461787	4
2L	3169820	3171092	FBgn0264744	CG44002	2L	3170145	3170149	2L_3170145_3170149	314.175948532802	-0.733686266584595	0.268084795921576	-2.73676940186948	0.00620457687015894	0.0408771983180301	4
2L	3171035	3172799	FBgn0264745	CR44003	2L	3171120	3171124	2L_3171120_3171124	399.058492770114	-1.30381305149297	0.397528585990987	-3.27979696917326	0.00103881815746203	0.0108409975181423	4
2L	3171035	3172799	FBgn0264745	CR44003	2L	3171513	3171517	2L_3171513_3171517	310.334835813749	-1.25526626169822	0.402842758369903	-3.11602042141115	0.00183309577519226	0.0165557421282892	4
2L	3171035	3172799	FBgn0264745	CR44003	2L	3171981	3171985	2L_3171981_3171985	76.6194755626407	-1.49184906132304	0.337854920780342	-4.41564994192574	1.00706944155745e-05	0.000320245002692206	4
2L	3175112	3200496	FBgn0085422	CG34393	2L	3191280	3191284	2L_3191280_3191284	219.716861995522	1.11855147220257	0.340893567701723	3.28123372859086	0.00103354059433603	0.010800373707599	4
2L	3334875	3354829	FBgn0020445	E23	2L	3342907	3342911	2L_3342907_3342911	47.0501418245779	-2.88306259537343	0.461011007477223	-6.25378255315492	4.00628726595604e-10	1.98377991119257e-07	4
2L	3358640	3373372	FBgn0085423	CG34394	2L	3360783	3360787	2L_3360783_3360787	104.00889269859	-2.25016181782338	0.396088271611744	-5.68096048051897	1.33940426075139e-08	2.54776741562622e-06	4
2L	3358640	3373372	FBgn0085423	CG34394	2L	3362393	3362397	2L_3362393_3362397	155.203825698807	2.97442105198004	0.742727775544278	4.00472575540932	6.20894707017803e-05	0.00127449388601901	4
2L	3358640	3373372	FBgn0085423	CG34394	2L	3364568	3364572	2L_3364568_3364572	169.967062234635	1.35293612991118	0.303918168506579	4.45164610118364	8.52145240139169e-06	0.000282798902540015	4
2L	3358640	3373372	FBgn0085423	CG34394	2L	3365046	3365050	2L_3365046_3365050	123.272102410263	1.17331830571763	0.275580453225006	4.25762528505472	2.0660987707718e-05	0.000548693548200328	4
2L	3358640	3373372	FBgn0085423	CG34394	2L	3365645	3365649	2L_3365645_3365649	79.8373873318864	0.707551486649069	0.263760583533618	2.68255202187512	0.00730627874077675	0.045992369700893	4
2L	3373567	3375711	FBgn0031528	CG15412	2L	3375704	3375708	2L_3375704_3375708	66.2600988075588	2.46100892329415	0.470184788603867	5.23413130952556	1.65762584923792e-07	1.56048184624373e-05	4
2L	3375832	3376737	FBgn0031529	CG9662	2L	3376613	3376617	2L_3376613_3376617	152.860661144174	1.67536447612497	0.281504236528799	5.95147162537843	2.65742097844606e-09	7.93297379264248e-07	4
2L	3377002	3378590	FBgn0016698	Ptpa	2L	3377629	3377633	2L_3377629_3377633	13.496741289125	-2.95534333661833	0.876801378418861	-3.37059613426671	0.000750057304122433	0.00849031145767701	4
2L	3377002	3378590	FBgn0016698	Ptpa	2L	3377875	3377879	2L_3377875_3377879	13.1068112219232	-2.95113769579584	0.897082894410421	-3.28970456819977	0.00100292623746722	0.0105637859225255	4
2L	3404460	3426719	FBgn0031530	pgant2	2L	3422129	3422133	2L_3422129_3422133	33.1865960413746	4.52665784580527	0.962014740848977	4.705393434835	2.53376832424683e-06	0.000113975602434795	4
2L	3449683	3452106	FBgn0031534	Snx1	2L	3451908	3451912	2L_3451908_3451912	94.3587584502112	1.16227003930509	0.434204179145856	2.67678224928982	0.00743329272432772	0.0465569780130454	4
2L	3467342	3470004	FBgn0031540	CG3238	2L	3468302	3468306	2L_3468302_3468306	150.350996865553	2.5997048337555	0.75740687280338	3.43237555282968	0.000598318403655787	0.00714683071315526	4
2L	3467342	3470004	FBgn0031540	CG3238	2L	3468857	3468861	2L_3468857_3468861	12.925513215583	-3.07344825708203	1.08140009386878	-2.84210097123866	0.00448172949610536	0.0321771674328549	4
2L	3514872	3517264	FBgn0031544	CG17593	2L	3516102	3516106	2L_3516102_3516106	93.0369251809825	-1.13870067368214	0.370417029237186	-3.07410454650832	0.0021113542907363	0.0184114155954494	4
2L	3530789	3532678	FBgn0031550	Che-13	2L	3531151	3531155	2L_3531151_3531155	177.151614579569	-0.931603623387451	0.264933920823489	-3.51636219511554	0.000437503706433633	0.00565073465572213	4
2L	3530789	3532678	FBgn0031550	Che-13	2L	3531429	3531433	2L_3531429_3531433	97.0133245514005	-1.04816363987657	0.377771237407233	-2.77459884736184	0.00552698352512328	0.037572828756064	4
2L	3716800	3717773	FBgn0040104	lectin-24A	2L	3717517	3717521	2L_3717517_3717521	136.615051108786	-0.912325286335362	0.239997281362641	-3.80139842066302	0.000143881724567966	0.00241169310968364	4
2L	3718185	3729145	FBgn0003386	Shaw	2L	3718233	3718237	2L_3718233_3718237	278.402649076883	-0.784827744284999	0.254287711590712	-3.08637699940536	0.00202611753632605	0.0178389838361501	4
2L	3718185	3729145	FBgn0003386	Shaw	2L	3727827	3727831	2L_3727827_3727831	78.6233039352717	1.66843549442936	0.598116210024037	2.7894838268341	0.00527921331131117	0.0363188221089442	4
2L	3730466	3754617	FBgn0031568	CG10019	2L	3735513	3735517	2L_3735513_3735517	21.2542645482514	3.46225337584971	0.816545136018076	4.24012491548669	2.23395433976385e-05	0.000583301586836676	4
2L	3730466	3754617	FBgn0031568	CG10019	2L	3751051	3751055	2L_3751051_3751055	84.8723239837233	1.95018333146055	0.266162810746246	7.32703162396271	2.3530631449393e-13	6.90870412592508e-10	4
2L	3803545	3810671	FBgn0021800	Reph	2L	3809580	3809584	2L_3809580_3809584	513.713138711776	-0.810316066635361	0.227645354038546	-3.55955459779845	0.000371484299316867	0.00499268176394607	4
2L	3810801	3813410	FBgn0031573	CG3407	2L	3811187	3811191	2L_3811187_3811191	289.900288291851	-0.985858329182905	0.332164207859023	-2.9679848275565	0.00299759126802235	0.0239412061065936	4
2L	3810801	3813410	FBgn0031573	CG3407	2L	3811611	3811615	2L_3811611_3811615	167.524835559611	-1.00998656964759	0.323957063956414	-3.11765564643923	0.00182295661007547	0.0164864773849202	4
2L	3836840	3839185	FBgn0004567	slp2	2L	3837205	3837209	2L_3837205_3837209	9.60452090813505	-2.35502159890597	0.697770325512167	-3.37506699955659	0.000737977220127213	0.00838329222831389	4
2L	3867697	3871425	FBgn0031575	Cep97	2L	3868503	3868507	2L_3868503_3868507	25.73814501222	2.13505460545887	0.403431150165935	5.29224033538486	1.20826958809358e-07	1.23835971861596e-05	4
2L	3867697	3871425	FBgn0031575	Cep97	2L	3871293	3871297	2L_3871293_3871297	169.013628369414	-1.07897693556845	0.330611645405098	-3.26357813030568	0.00110014845862894	0.0113233575258494	4
2L	3871271	3872458	FBgn0051957	CG31957	2L	3871293	3871297	2L_3871293_3871297	169.013628369414	-1.07897693556845	0.330611645405098	-3.26357813030568	0.00110014845862894	0.0113233575258494	4
2L	3871271	3872458	FBgn0051957	CG31957	2L	3871635	3871639	2L_3871635_3871639	293.462775498962	-0.886796906907126	0.292269214122932	-3.03417829882735	0.0024119183743157	0.0203278510407525	4
2L	3871271	3872458	FBgn0051957	CG31957	2L	3872007	3872011	2L_3872007_3872011	78.9140140648556	-3.82015423821608	0.534408845338139	-7.14837389302369	8.78118666466783e-13	1.98692492262557e-09	4
2L	3872646	3902860	FBgn0000256	capu	2L	3893322	3893326	2L_3893322_3893326	157.782358123887	-1.4997378664359	0.33869061559935	-4.42804671095462	9.50903111204768e-06	0.000306959534317927	4
2L	4189340	4198071	FBgn0031589	CG3714	2L	4191566	4191570	2L_4191566_4191570	22.800872725891	-2.20066835145941	0.533739277822663	-4.12311486693807	3.73783181548658e-05	0.00086831263073638	4
2L	4224650	4227097	FBgn0031590	CG3702	2L	4225785	4225789	2L_4225785_4225789	62.9990379915366	-1.0630696644171	0.331758655692159	-3.20434643129109	0.00135369484795598	0.0131952706377261	4
2L	4224650	4227097	FBgn0031590	CG3702	2L	4226057	4226061	2L_4226057_4226061	78.7557470918082	-1.04620466743167	0.350147843503307	-2.98789407629692	0.00280906891884069	0.022789235929444	4
2L	4224650	4227097	FBgn0031590	CG3702	2L	4226280	4226284	2L_4226280_4226284	119.510260727826	-1.51065691834607	0.369129726636703	-4.09248242375465	4.26779602255306e-05	0.000958330256048616	4
2L	4224650	4227097	FBgn0031590	CG3702	2L	4226542	4226546	2L_4226542_4226546	123.002327128054	-1.34414221679723	0.345705763644774	-3.88811052099898	0.000101027624817201	0.00184441177446314	4
2L	4224650	4227097	FBgn0031590	CG3702	2L	4226866	4226870	2L_4226866_4226870	71.1581436401642	2.15047417392365	0.446189135054574	4.819647106962	1.43812377754126e-06	7.47283635529688e-05	4
2L	4283148	4323781	FBgn0010473	tutl	2L	4283679	4283683	2L_4283679_4283683	121.678422418772	4.92023000409583	0.942280042310232	5.22162179306342	1.77362919457305e-07	1.63756565414143e-05	4
2L	4283148	4323781	FBgn0010473	tutl	2L	4286523	4286527	2L_4286523_4286527	218.178774967937	0.780130803037205	0.244913480050102	3.18533223601091	0.00144587909427634	0.0138728188398798	4
2L	4283148	4323781	FBgn0010473	tutl	2L	4287819	4287823	2L_4287819_4287823	198.137291277621	1.75094392100732	0.431592030106797	4.05694220204681	4.97193796663224e-05	0.00107928877231384	4
2L	4283148	4323781	FBgn0010473	tutl	2L	4291282	4291286	2L_4291282_4291286	39.3242127774361	3.31595356836103	0.832442206560555	3.98340394351426	6.79351377583372e-05	0.00136274545098831	4
2L	4283148	4323781	FBgn0010473	tutl	2L	4292525	4292529	2L_4292525_4292529	40.0886799775513	3.02950370835349	0.741916868419316	4.08334658141412	4.43917402450962e-05	0.000987571783074273	4
2L	4283148	4323781	FBgn0010473	tutl	2L	4294917	4294921	2L_4294917_4294921	159.545113972646	0.849394508210776	0.296933456740841	2.86055508036642	0.00422900084100345	0.0308417991199352	4
2L	4283148	4323781	FBgn0010473	tutl	2L	4297076	4297080	2L_4297076_4297080	59.9588489841016	2.94335039839741	0.672445734223714	4.37708241512645	1.2027850344803e-05	0.000365973962868864	4
2L	4283148	4323781	FBgn0010473	tutl	2L	4304679	4304683	2L_4304679_4304683	44.5046609446898	3.2540803824275	0.629111978450378	5.17249789209692	2.30985106199335e-07	1.98504018744941e-05	4
2L	4283148	4323781	FBgn0010473	tutl	2L	4306248	4306252	2L_4306248_4306252	25.2925091056087	2.24193487095374	0.649840232951161	3.44997855976429	0.000560631077270436	0.00681108627046632	4
2L	4283148	4323781	FBgn0010473	tutl	2L	4317442	4317446	2L_4317442_4317446	67.4186928519016	2.70065686232332	0.657856417649549	4.10523754100094	4.03899626818011e-05	0.000918954820678143	4
2L	4283148	4323781	FBgn0010473	tutl	2L	4318886	4318890	2L_4318886_4318890	166.40840333983	3.61205541796271	0.542598298287159	6.65696046110912	2.79548350316229e-11	2.80181544169957e-08	4
2L	4283148	4323781	FBgn0010473	tutl	2L	4321544	4321548	2L_4321544_4321548	41.8703481978581	0.880409415784425	0.322766566919764	2.72769706040615	0.00637781502560426	0.0417192553221299	4
2L	4283148	4323781	FBgn0010473	tutl	2L	4322305	4322309	2L_4322305_4322309	28.7585480118516	-2.37136604244107	0.653571085575602	-3.62832153193038	0.000285269846261955	0.0040705159649526	4
2L	4283148	4323781	FBgn0010473	tutl	2L	4322537	4322541	2L_4322537_4322541	48.4283284877764	-1.76802655581633	0.538453925103965	-3.28352431542765	0.00102517800518361	0.0107395174279328	4
2L	4283148	4323781	FBgn0010473	tutl	2L	4322683	4322687	2L_4322683_4322687	71.5365100470931	1.99843732053178	0.469057020899668	4.26054238927861	2.03931398467143e-05	0.000543564408064232	4
2L	4283148	4323781	FBgn0010473	tutl	2L	4323765	4323769	2L_4323765_4323769	254.909288344785	-1.00993486822821	0.293750183025412	-3.43807400501549	0.000585867558674065	0.00703463858471126	4
2L	4324554	4331830	FBgn0028482	bdl	2L	4326089	4326093	2L_4326089_4326093	683.932965028866	-1.02896623749551	0.295194066214316	-3.48572805236696	0.000490799677294221	0.0061600246763355	4
2L	4324554	4331830	FBgn0028482	bdl	2L	4326577	4326581	2L_4326577_4326581	409.926058824705	-0.904568058350795	0.298998965802114	-3.02532169609397	0.00248368800299712	0.0207839289400789	4
2L	4333913	4345776	FBgn0020762	Atet	2L	4336314	4336318	2L_4336314_4336318	324.94845796843	-1.31599089399083	0.286384618903923	-4.59518705657973	4.3236123072719e-06	0.000170261062414077	4
2L	4333913	4345776	FBgn0020762	Atet	2L	4341478	4341482	2L_4341478_4341482	138.49793324394	1.08548433746545	0.305332649568824	3.55508766913174	0.000377853078917764	0.00505866239939021	4
2L	4333913	4345776	FBgn0020762	Atet	2L	4342851	4342855	2L_4342851_4342855	70.3717205867993	-1.63374218372569	0.560883717146317	-2.91280016477908	0.00358203751740217	0.027263643630271	4
2L	4333913	4345776	FBgn0020762	Atet	2L	4343217	4343221	2L_4343217_4343221	52.2589909867825	-1.69300718353101	0.591212117248098	-2.86362057565973	0.00418829374088094	0.0306245741158833	4
2L	4333913	4345776	FBgn0020762	Atet	2L	4344589	4344593	2L_4344589_4344593	144.419348624831	-1.27930612907054	0.314433184313804	-4.0686104167485	4.72943477877093e-05	0.00103835370909579	4
2L	4333913	4345776	FBgn0020762	Atet	2L	4344955	4344959	2L_4344955_4344959	176.516264937584	-0.780380337439826	0.26916992829529	-2.89921070448746	0.00374103397647803	0.0281450441126783	4
2L	4392770	4393876	FBgn0031600	CG3652	2L	4393222	4393226	2L_4393222_4393226	125.216345957005	1.08583882641961	0.309034249568819	3.51365205615438	0.000441991359064012	0.00569405166228533	4
2L	4403992	4441282	FBgn0031602	CG15431	2L	4421983	4421987	2L_4421983_4421987	167.840226714087	-0.678526861314997	0.23750622138229	-2.85688036871606	0.00427827053247661	0.0310884668986429	4
2L	4403992	4441282	FBgn0031602	CG15431	2L	4424569	4424573	2L_4424569_4424573	143.97729952105	0.652034287702836	0.229018235968466	2.84708457798363	0.00441216383203123	0.0318113264741735	4
2L	4403992	4441282	FBgn0031602	CG15431	2L	4427316	4427320	2L_4427316_4427320	67.2996094388822	1.25683130123339	0.415818187994765	3.02255008924529	0.00250654596797672	0.0209204922227398	4
2L	4403992	4441282	FBgn0031602	CG15431	2L	4428072	4428076	2L_4428072_4428076	106.731908385979	0.931904105446587	0.344927793796711	2.70173677565636	0.00689783471062552	0.0441522281085062	4
2L	4455137	4456807	FBgn0019982	Gs1l	2L	4456294	4456298	2L_4456294_4456298	94.7736544228437	2.06207831736849	0.719840456244233	2.86463243275792	0.0041749353960418	0.030548379428791	4
2L	4457186	4458364	FBgn0261606	RpL27A	2L	4457416	4457420	2L_4457416_4457420	138.530685407292	2.28801997447479	0.652547218476944	3.5062902877972	0.000454399351843241	0.00581577105715198	4
2L	4457186	4458364	FBgn0261606	RpL27A	2L	4457838	4457842	2L_4457838_4457842	63.5486994316382	2.48199766512592	0.465364852970754	5.33344460648793	9.6366969821455e-08	1.05481256388253e-05	4
2L	4458595	4459638	FBgn0053002	mRpL27	2L	4459131	4459135	2L_4459131_4459135	255.773194178497	1.15484462612691	0.252306697913141	4.57714613079543	4.71362203468827e-06	0.000181144189939166	4
2L	4734592	4794044	FBgn0031627	CG15630	2L	4757489	4757493	2L_4757489_4757493	30.981775934417	-2.23805675145633	0.562226030062882	-3.98070639170872	6.8710776330305e-05	0.00137522946379792	4
2L	4734592	4794044	FBgn0031627	CG15630	2L	4757694	4757698	2L_4757694_4757698	22.7076972910177	-2.14154873319492	0.619022186624935	-3.45956700659016	0.00054104464210321	0.00663743130619109	4
2L	4821774	4828945	FBgn0031632	CG15628	2L	4822584	4822588	2L_4822584_4822588	44.9313077221032	3.12386955997295	0.784188048420556	3.98357200962803	6.78870881900668e-05	0.00136202052231416	4
2L	4830846	4835300	FBgn0031634	Ir25a	2L	4831060	4831064	2L_4831060_4831064	262.986990721382	-1.29865223414869	0.249070184664904	-5.21400116957346	1.84810301190431e-07	1.68697871273916e-05	4
2L	4835335	4837999	FBgn0031635	tank	2L	4835689	4835693	2L_4835689_4835693	212.267252901867	0.798057913837159	0.290351521418512	2.74859215456578	0.00598518075173256	0.039826304416884	4
2L	4835335	4837999	FBgn0031635	tank	2L	4836017	4836021	2L_4836017_4836021	116.491554463072	0.985409183205284	0.280320202746194	3.51529848206299	0.000439259987677737	0.00566822541700138	4
2L	4838347	4841465	FBgn0031636	CG12194	2L	4839449	4839453	2L_4839449_4839453	124.744343700116	-0.768204457423808	0.278353304083864	-2.75981799444478	0.00578335716907091	0.0388521292239902	4
2L	4876891	4883107	FBgn0000286	Cf2	2L	4878024	4878028	2L_4878024_4878028	25.331366206476	2.5387110480836	0.77374888783922	3.28105292037736	0.00103420337894056	0.0108063947438419	4
2L	4876891	4883107	FBgn0000286	Cf2	2L	4878075	4878079	2L_4878075_4878079	81.7977585993344	1.07734867541536	0.361690050751559	2.97865167476054	0.00289519698046479	0.0233193135830171	4
2L	4933047	4936450	FBgn0031649	hoe2	2L	4935727	4935731	2L_4935727_4935731	528.843922882246	-1.18937085278859	0.418205504880444	-2.84398660206208	0.00445529212956914	0.0320343578041371	4
2L	4933047	4936450	FBgn0031649	hoe2	2L	4936154	4936158	2L_4936154_4936158	541.84836748853	-1.21474684732468	0.390803755379646	-3.10832951475764	0.00188148162896462	0.0168843710065228	4
2L	4944256	4945361	FBgn0031651	mRpL24	2L	4944837	4944841	2L_4944837_4944841	39.8598300470818	2.55315269449879	0.68631008562748	3.72011536471083	0.000199131797209445	0.00309019708207046	4
2L	4945579	4948324	FBgn0015000	betaggt-I	2L	4946163	4946167	2L_4946163_4946167	180.516861575083	0.895855498425725	0.25646880878475	3.49303879356963	0.000477557127134132	0.0060396831133686	4
2L	4948206	4949784	FBgn0031652	jet	2L	4949202	4949206	2L_4949202_4949206	207.315282702533	-1.10014613675765	0.316643683178592	-3.47439786486171	0.000512001239802397	0.00636276652773854	4
2L	4948206	4949784	FBgn0031652	jet	2L	4949486	4949490	2L_4949486_4949490	199.439930007924	-1.10429744716523	0.321986546762881	-3.42963846864839	0.000604385959857107	0.00720207122598382	4
2L	4970135	4973921	FBgn0010607	l(2)05714	2L	4973406	4973410	2L_4973406_4973410	47.2047275915988	1.69701983420361	0.447550580789328	3.7917945078088	0.000149562647605634	0.00248191719449652	4
2L	4971702	4973687	FBgn0031659	CG14043	2L	4973406	4973410	2L_4973406_4973410	47.2047275915988	1.69701983420361	0.447550580789328	3.7917945078088	0.000149562647605634	0.00248191719449652	4
2L	4973976	4975316	FBgn0031660	mRpL28	2L	4974482	4974486	2L_4974482_4974486	20.6650463427194	2.75382382908112	0.729097612139517	3.7770303773182	0.00015870938066354	0.00259713168885742	4
2L	4979513	4981592	FBgn0031664	CG8892	2L	4980382	4980386	2L_4980382_4980386	39.4615247998512	-1.21293845966875	0.416130144871091	-2.91480555931485	0.00355910209742825	0.0271238206810573	4
2L	4979513	4981592	FBgn0031664	CG8892	2L	4980614	4980618	2L_4980614_4980618	45.3838932516205	-1.41122410434295	0.421265426461976	-3.34996421661089	0.000808220006649481	0.00897413319716458	4
2L	4992808	5009720	FBgn0053113	Rtnl1	2L	4996286	4996290	2L_4996286_4996290	92.1558154456266	2.00775330637685	0.373006766381693	5.38261899603811	7.34098152283274e-08	8.69916767694317e-06	4
2L	4992808	5009720	FBgn0053113	Rtnl1	2L	5004616	5004620	2L_5004616_5004620	119.875442356608	2.24766348640514	0.558950381861352	4.02122184606125	5.78970460920782e-05	0.00121033828203413	4
2L	4992808	5009720	FBgn0053113	Rtnl1	2L	5005179	5005183	2L_5005179_5005183	28.8609225486385	2.06137980141308	0.414111086044837	4.97784259074362	6.42969111501491e-07	4.12710759626435e-05	4
2L	4992808	5009720	FBgn0053113	Rtnl1	2L	5006321	5006325	2L_5006321_5006325	19.3061711017044	3.264615744652	0.845306470210973	3.86204987149479	0.000112439605572456	0.00200034771350759	4
2L	4992808	5009720	FBgn0053113	Rtnl1	2L	5007678	5007682	2L_5007678_5007682	84.5852899276714	1.30103768639395	0.400365414011609	3.24962556919622	0.00115557048583652	0.0117297971498944	4
2L	4992808	5009720	FBgn0053113	Rtnl1	2L	5008609	5008613	2L_5008609_5008613	162.193598174555	-1.06565695991921	0.279314036773356	-3.81526461122293	0.000136037079215279	0.00231219709085425	4
2L	4992808	5009720	FBgn0053113	Rtnl1	2L	5008924	5008928	2L_5008924_5008928	246.942804616617	-0.990393266766727	0.346648708131471	-2.85705165931589	0.0042759623906845	0.0310762211537902	4
2L	4992808	5009720	FBgn0053113	Rtnl1	2L	5009368	5009372	2L_5009368_5009372	67.7705934068736	-2.39417617729548	0.624915425805228	-3.83120031676365	0.000127519629297453	0.00220077008569305	4
2L	4992808	5009720	FBgn0053113	Rtnl1	2L	5009412	5009416	2L_5009412_5009416	72.0825582466326	2.10142885327729	0.706759963548314	2.97332752512889	0.00294589917333082	0.0236456445803787	4
2L	5009931	5010834	FBgn0031668	CG31917	2L	5010521	5010525	2L_5010521_5010525	68.358298159815	2.42375775055676	0.742278371141369	3.26529486078094	0.00109350180249768	0.0112707505818581	4
2L	5009931	5010834	FBgn0031668	CG31917	2L	5010668	5010672	2L_5010668_5010672	133.432007411322	-2.0319858528644	0.314658137063492	-6.4577572085936	1.06266044999116e-10	7.64270295508917e-08	4
2L	5009931	5010834	FBgn0265968	Tfb5	2L	5010521	5010525	2L_5010521_5010525	68.358298159815	2.42375775055676	0.742278371141369	3.26529486078094	0.00109350180249768	0.0112707505818581	4
2L	5009931	5010834	FBgn0265968	Tfb5	2L	5010668	5010672	2L_5010668_5010672	133.432007411322	-2.0319858528644	0.314658137063492	-6.4577572085936	1.06266044999116e-10	7.64270295508917e-08	4
2L	5010922	5012127	FBgn0031670	CG3887	2L	5011502	5011506	2L_5011502_5011506	247.126424562971	-0.774826960472833	0.229412464310334	-3.37744055364271	0.00073163765590347	0.008327053343364	4
2L	5010922	5012127	FBgn0031670	CG3887	2L	5012079	5012083	2L_5012079_5012083	691.877111169414	-0.715847816540616	0.233450758260258	-3.06637606095316	0.00216670613958111	0.0187620925465467	4
2L	5037709	5040818	FBgn0260451	CG14042	2L	5038655	5038659	2L_5038655_5038659	99.7896058956964	1.25194898514419	0.293234718261654	4.26944323839264	1.95961509262077e-05	0.000527166322267976	4
2L	5037709	5040818	FBgn0260451	CG14042	2L	5039128	5039132	2L_5039128_5039132	118.113735483458	1.20386647506237	0.326434504366219	3.68792654869529	0.00022608888902285	0.00340459467802988	4
2L	5037709	5040818	FBgn0260470	SP555	2L	5038655	5038659	2L_5038655_5038659	99.7896058956964	1.25194898514419	0.293234718261654	4.26944323839264	1.95961509262077e-05	0.000527166322267976	4
2L	5037709	5040818	FBgn0260470	SP555	2L	5039128	5039132	2L_5039128_5039132	118.113735483458	1.20386647506237	0.326434504366219	3.68792654869529	0.00022608888902285	0.00340459467802988	4
2L	5040648	5044712	FBgn0031673	CG31650	2L	5042505	5042509	2L_5042505_5042509	94.2331111116458	1.78719052652515	0.648951631214784	2.75396568952246	0.00588779402286173	0.0393598368027822	4
2L	5040648	5044712	FBgn0031673	CG31650	2L	5043569	5043573	2L_5043569_5043573	202.605405157395	1.35125773772788	0.408928188382993	3.30438882942039	0.000951837177015728	0.0101475626145821	4
2L	5043270	5048365	FBgn0053995	CG33995	2L	5043569	5043573	2L_5043569_5043573	202.605405157395	1.35125773772788	0.408928188382993	3.30438882942039	0.000951837177015728	0.0101475626145821	4
2L	5043270	5048365	FBgn0264742	CG44000	2L	5043569	5043573	2L_5043569_5043573	202.605405157395	1.35125773772788	0.408928188382993	3.30438882942039	0.000951837177015728	0.0101475626145821	4
2L	5043270	5048365	FBgn0264743	CG44001	2L	5043569	5043573	2L_5043569_5043573	202.605405157395	1.35125773772788	0.408928188382993	3.30438882942039	0.000951837177015728	0.0101475626145821	4
2L	5047818	5051062	FBgn0031675	CG9121	2L	5048770	5048774	2L_5048770_5048774	88.9712510458036	1.03645848746273	0.300671052451147	3.44715089468458	0.000566532063693275	0.00686605650714584	4
2L	5051193	5053094	FBgn0022023	eIF-3p40	2L	5051480	5051484	2L_5051480_5051484	170.354285093893	-1.83663807489774	0.322362764972459	-5.69742623672636	1.21629576922915e-08	2.36958342975726e-06	4
2L	5051193	5053094	FBgn0022023	eIF-3p40	2L	5051711	5051715	2L_5051711_5051715	170.953415956608	-1.82800829657169	0.324482007663598	-5.63361990310061	1.76465726057462e-08	3.14343272361203e-06	4
2L	5055058	5056149	FBgn0014857	His3.3A	2L	5055501	5055505	2L_5055501_5055505	104.335324240993	2.33470623321584	0.708824761360259	3.29377070396844	0.000988531027998912	0.0104499219532159	4
2L	5055982	5058248	FBgn0031678	CG31918	2L	5056644	5056648	2L_5056644_5056648	63.317000422304	2.08773087820903	0.543761767256448	3.83942197470536	0.000123324313438078	0.00214266979663467	4
2L	5058404	5059790	FBgn0028694	Rpn11	2L	5058631	5058635	2L_5058631_5058635	287.502633144602	0.887195832393456	0.227085840362791	3.90687429465473	9.34977634535748e-05	0.00174131909242746	4
2L	5060815	5070750	FBgn0028572	qtc	2L	5062401	5062405	2L_5062401_5062405	12.9375141868632	6.57354663347808	1.31558197462235	4.99668341485528	5.83247010647233e-07	3.84723345832193e-05	4
2L	5060815	5070750	FBgn0028572	qtc	2L	5065062	5065066	2L_5065062_5065066	134.956230003712	1.43624165416546	0.40028019607847	3.58809071304617	0.000333108401401891	0.00459418983627862	4
2L	5060815	5070750	FBgn0028572	qtc	2L	5066831	5066835	2L_5066831_5066835	89.3542384790932	1.369096744305	0.268036219063298	5.10787963316885	3.2579406989901e-07	2.54704704128476e-05	4
2L	5060815	5070750	FBgn0028572	qtc	2L	5067419	5067423	2L_5067419_5067423	85.4022367187493	0.886746217721755	0.258694655974	3.42777168853027	0.000608557024507044	0.00724278340712843	4
2L	5060815	5070750	FBgn0028572	qtc	2L	5067459	5067463	2L_5067459_5067463	106.335674362775	1.27886474447188	0.383941031073149	3.33088844632557	0.000865692868011862	0.00944297280967316	4
2L	5060815	5070750	FBgn0028572	qtc	2L	5067944	5067948	2L_5067944_5067948	95.3270439844366	1.34198553527169	0.372122825431779	3.60629728561952	0.0003105972872136	0.00435275726562078	4
2L	5072170	5093592	FBgn0031681	pgant5	2L	5076757	5076761	2L_5076757_5076761	113.959638868109	1.75807088266639	0.317274749655079	5.54116230357964	3.00470560580183e-08	4.59476930028388e-06	4
2L	5096227	5099294	FBgn0031683	CG4230	2L	5098042	5098046	2L_5098042_5098046	80.1506353002338	1.85629774360507	0.503142186262831	3.68940986124224	0.000224774849085961	0.00338946890859751	4
2L	5100877	5207002	FBgn0261836	Msp300	2L	5110117	5110121	2L_5110117_5110121	8.39822704822474	3.22115426012349	1.17171917452372	2.74908385060169	0.00597620959840809	0.0397885096860577	4
2L	5100877	5207002	FBgn0261836	Msp300	2L	5110146	5110150	2L_5110146_5110150	77.1391781354838	2.32012256486529	0.706170135512995	3.28550082789871	0.00101801243228316	0.0106837365286087	4
2L	5100877	5207002	FBgn0261836	Msp300	2L	5111797	5111801	2L_5111797_5111801	79.4138786024161	-1.42690804775284	0.320339161072788	-4.45436656253406	8.41412394741727e-06	0.000279981657175099	4
2L	5100877	5207002	FBgn0261836	Msp300	2L	5201289	5201293	2L_5201289_5201293	249.62485337792	-1.19049782078245	0.333289175684795	-3.57196665129128	0.00035431053716225	0.00481639880031887	4
2L	5100877	5207002	FBgn0261836	Msp300	2L	5201396	5201400	2L_5201396_5201400	62.950248523195	1.26313190462775	0.388325740522294	3.25276378261418	0.00114288462433164	0.0116455715260594	4
2L	5100877	5207002	FBgn0261836	Msp300	2L	5202288	5202292	2L_5202288_5202292	75.6431454227043	1.40134485961781	0.394743798167482	3.55001108598354	0.000385214929150099	0.00513046720702927	4
2L	5207267	5209345	FBgn0031688	Cyp28d2	2L	5207744	5207748	2L_5207744_5207748	178.866621258139	-0.69887765233982	0.205795340900854	-3.39598384142486	0.000683823963657928	0.00791658596587313	4
2L	5271728	5278548	FBgn0000228	Bsg25D	2L	5278230	5278234	2L_5278230_5278234	34.7195777467493	3.40045191060574	0.661578756717851	5.13990492602222	2.74877516668215e-07	2.24990267529637e-05	4
2L	5278865	5283283	FBgn0031696	Bub1	2L	5279332	5279336	2L_5279332_5279336	55.1319571309574	2.85056934598174	0.660954673666601	4.31280609632185	1.61195483155663e-05	0.0004549201578453	4
2L	5315290	5326683	FBgn0031698	Ncoa6	2L	5325159	5325163	2L_5325159_5325163	33.4603182037671	7.67248236979635	1.37569440668279	5.57717057838228	2.44462128347456e-08	3.97970949764543e-06	4
2L	5404280	5416593	FBgn0016660	H15	2L	5405601	5405605	2L_5405601_5405605	8.47784532003434	4.16221809439067	0.97360620204265	4.27505297897469	1.91091849036609e-05	0.00051769047126544	4
2L	5404280	5416593	FBgn0016660	H15	2L	5409372	5409376	2L_5409372_5409376	209.409560162826	1.01134142913187	0.352348278222522	2.87028911914582	0.00410096638900577	0.0301334818014909	4
2L	5404280	5416593	FBgn0016660	H15	2L	5412445	5412449	2L_5412445_5412449	17.516201338322	2.31358033747834	0.5518256279545	4.19259313137428	2.75783805278427e-05	0.000686335356805998	4
2L	5404280	5416593	FBgn0016660	H15	2L	5414462	5414466	2L_5414462_5414466	12.068596988398	2.60557196605618	0.567075950393503	4.59474954677259	4.33269341663704e-06	0.000170442039695714	4
2L	5404280	5416593	FBgn0016660	H15	2L	5414677	5414681	2L_5414677_5414681	3.64760209746753	4.41407389457987	1.3991515421794	3.15482187705289	0.00160596120451362	0.0149979456664011	4
2L	5404280	5416593	FBgn0016660	H15	2L	5415354	5415358	2L_5415354_5415358	69.8921862418264	-0.892873818193947	0.296091639360179	-3.01553201611281	0.00256528854744661	0.0212911527172492	4
2L	5461639	5467610	FBgn0261963	mid	2L	5463651	5463655	2L_5463651_5463655	110.583875312466	0.99875021436221	0.349778628761455	2.85537803695648	0.00429856292362068	0.031207754399141	4
2L	5461639	5467610	FBgn0261963	mid	2L	5464174	5464178	2L_5464174_5464178	36.6930834244306	1.13582087815272	0.336633016146536	3.37406262509408	0.000740675151845025	0.00840781685672285	4
2L	5461639	5467610	FBgn0261963	mid	2L	5465280	5465284	2L_5465280_5465284	151.916942384663	1.07069773007355	0.37059050970948	2.88916661927718	0.00386264344734754	0.0288037992438474	4
2L	5517737	5518949	FBgn0031707	CG14020	2L	5518306	5518310	2L_5518306_5518310	25.4215723230276	-1.99826023281137	0.744172036700982	-2.68521273880424	0.00724836532584767	0.0457366702278033	4
2L	5521281	5523898	FBgn0031710	CG7371	2L	5523483	5523487	2L_5523483_5523487	88.8287017287574	-1.63955078653413	0.528234384027767	-3.10383200357504	0.00191031768491363	0.0170760601281488	4
2L	5525905	5535958	FBgn0051989	Cap-D3	2L	5530068	5530072	2L_5530068_5530072	143.283851437364	1.05599009934681	0.285998940413765	3.69228675399661	0.000222246672132472	0.00336068640838997	4
2L	5528123	5530682	FBgn0051915	CG31915	2L	5530068	5530072	2L_5530068_5530072	143.283851437364	1.05599009934681	0.285998940413765	3.69228675399661	0.000222246672132472	0.00336068640838997	4
2L	5601723	5617946	FBgn0031725	DIP-eta	2L	5602128	5602132	2L_5602128_5602132	94.5020744710584	2.85630026826198	0.704669138277617	4.05339202912089	5.04803036494996e-05	0.0010921822360799	4
2L	5601723	5617946	FBgn0031725	DIP-eta	2L	5611888	5611892	2L_5611888_5611892	484.396699402616	-0.805862123689039	0.290769874048026	-2.77147736273372	0.00558025522373426	0.0378360315879049	4
2L	5601723	5617946	FBgn0031725	DIP-eta	2L	5612315	5612319	2L_5612315_5612319	724.193818872031	-0.731585464363928	0.262829745695793	-2.78349569006047	0.00537765769475457	0.0368206316787698	4
2L	5601723	5617946	FBgn0031725	DIP-eta	2L	5615603	5615607	2L_5615603_5615607	90.5366497778934	2.20244802517863	0.678378996708082	3.24663357189164	0.00116778635422728	0.011815659560741	4
2L	5601723	5617946	FBgn0031725	DIP-eta	2L	5616853	5616857	2L_5616853_5616857	127.729095863766	2.80482797566487	0.8108313602881	3.45920016545521	0.000541782112147696	0.00664256010985151	4
2L	5615230	5615661	FBgn0266030	CR44795	2L	5615603	5615607	2L_5615603_5615607	90.5366497778934	2.20244802517863	0.678378996708082	3.24663357189164	0.00116778635422728	0.011815659560741	4
2L	5615230	5615661	FBtr0343242	CR44795-RA	2L	5615603	5615607	2L_5615603_5615607	90.5366497778934	2.20244802517863	0.678378996708082	3.24663357189164	0.00116778635422728	0.011815659560741	4
2L	5706374	5713791	FBgn0031730	CG7236	2L	5706405	5706409	2L_5706405_5706409	286.79160441147	-0.950336007584625	0.333614781469705	-2.84860282088827	0.00439116616320214	0.0316983973259684	4
2L	5706374	5713791	FBgn0031730	CG7236	2L	5712259	5712263	2L_5712259_5712263	369.121199875709	-0.931803924202009	0.310065667761067	-3.00518251804662	0.00265421525257203	0.0218389296525959	4
2L	5767002	5800253	FBgn0031738	CG9171	2L	5769207	5769211	2L_5769207_5769211	22.889153577984	2.5967084396293	0.500415542386462	5.189104293695	2.11308028610738e-07	1.86342321032545e-05	4
2L	5767002	5800253	FBgn0031738	CG9171	2L	5771088	5771092	2L_5771088_5771092	30.063419622073	-2.34553857920604	0.463901484098796	-5.05611354911406	4.27886628004689e-07	3.07826746703264e-05	4
2L	5767002	5800253	FBgn0031738	CG9171	2L	5774792	5774796	2L_5774792_5774796	18.3584580604373	-2.32319406309101	0.873227284243543	-2.66046893519085	0.0078031925094568	0.0482303275486063	4
2L	5767002	5800253	FBgn0031738	CG9171	2L	5790212	5790216	2L_5790212_5790216	7.64980598002848	-3.96852393741286	1.46937226479171	-2.70082948515121	0.0069166789314476	0.0442376745476112	4
2L	5767002	5800253	FBgn0031738	CG9171	2L	5790423	5790427	2L_5790423_5790427	6.64268856238558	-3.76243268184464	1.42196273578899	-2.64594323546532	0.00814634853588527	0.0497412962641664	4
2L	5767002	5800253	FBgn0031738	CG9171	2L	5793580	5793584	2L_5793580_5793584	65.6640978726645	2.23220809126897	0.75380576769111	2.96125101046411	0.00306392118938564	0.0243346835881814	4
2L	5769752	5771537	FBgn0051912	CR31912	2L	5771088	5771092	2L_5771088_5771092	30.063419622073	-2.34553857920604	0.463901484098796	-5.05611354911406	4.27886628004689e-07	3.07826746703264e-05	4
2L	5769752	5771537	FBtr0340166	CR31912-RB	2L	5771088	5771092	2L_5771088_5771092	30.063419622073	-2.34553857920604	0.463901484098796	-5.05611354911406	4.27886628004689e-07	3.07826746703264e-05	4
2L	5769752	5771213	FBtr0332036	CR31912-RA	2L	5771088	5771092	2L_5771088_5771092	30.063419622073	-2.34553857920604	0.463901484098796	-5.05611354911406	4.27886628004689e-07	3.07826746703264e-05	4
2L	5824004	5856767	FBgn0085410	TrissinR	2L	5841113	5841117	2L_5841113_5841117	67.2916690239041	1.49821073271912	0.40912342450666	3.66200183850566	0.000250252063299188	0.00367895298805363	4
2L	5943643	5948968	FBgn0001128	Gpdh	2L	5946426	5946430	2L_5946426_5946430	157.062562153953	-1.14846973741847	0.268377402000089	-4.27930864841626	1.87474735676232e-05	0.00051047695963413	4
2L	5943643	5948968	FBgn0001128	Gpdh	2L	5946666	5946670	2L_5946666_5946670	212.183606853776	-0.744776982208568	0.23587732831208	-3.1574759114754	0.00159141384441081	0.014897631332382	4
2L	5943643	5948968	FBgn0001128	Gpdh	2L	5947910	5947914	2L_5947910_5947914	82.2044406455303	2.00912805357344	0.379295834836997	5.29699477041942	1.17724065429238e-07	1.21604671625754e-05	4
2L	5943643	5948968	FBgn0001128	Gpdh	2L	5948884	5948888	2L_5948884_5948888	188.173825308699	1.3792823842143	0.422038264883672	3.26814532941574	0.00108254762900246	0.0111878795960067	4
2L	5947647	5948397	FBgn0266321	CR44986	2L	5947910	5947914	2L_5947910_5947914	82.2044406455303	2.00912805357344	0.379295834836997	5.29699477041942	1.17724065429238e-07	1.21604671625754e-05	4
2L	5947647	5948397	FBtr0344051	CR44986-RA	2L	5947910	5947914	2L_5947910_5947914	82.2044406455303	2.00912805357344	0.379295834836997	5.29699477041942	1.17724065429238e-07	1.21604671625754e-05	4
2L	5949450	5955235	FBgn0031752	CG9044	2L	5949891	5949895	2L_5949891_5949895	32.5281114967727	-1.34450812051202	0.468961380198917	-2.86699113675785	0.00414394617854917	0.030374823702204	4
2L	5949450	5955235	FBgn0031752	CG9044	2L	5954058	5954062	2L_5954058_5954062	98.2604196713646	-1.29446866944078	0.343971571076824	-3.76330132571236	0.000167684951819613	0.00270598948049853	4
2L	5949450	5955235	FBgn0031752	CG9044	2L	5954655	5954659	2L_5954655_5954659	556.826683569526	-0.814486446795512	0.299234166300469	-2.72190324007876	0.00649071439341106	0.0422506754708583	4
2L	5972115	5981018	FBgn0000308	chic	2L	5977035	5977039	2L_5977035_5977039	114.115496375149	2.16677236267317	0.570614291500827	3.79726269556645	0.00014630272250325	0.00244128728529026	4
2L	5972115	5981018	FBgn0000308	chic	2L	5979121	5979125	2L_5979121_5979125	64.7723185332788	1.50368946460946	0.322981472854183	4.65565238563493	3.22956433056124e-06	0.000136560995017314	4
2L	5981764	5985909	FBgn0001942	eIF-4a	2L	5981885	5981889	2L_5981885_5981889	76.3827718335675	1.10282281962889	0.338907086329541	3.25405653677167	0.00113769635225541	0.0116066531130887	4
2L	5981764	5985909	FBgn0001942	eIF-4a	2L	5982408	5982412	2L_5982408_5982412	217.44536467266	1.05655227904103	0.356141054623033	2.96666802472229	0.00301045816817079	0.0240139993058037	4
2L	5989400	5999501	FBgn0031759	lid	2L	5989923	5989927	2L_5989923_5989927	85.6696422428306	3.93586133202173	0.72500647793806	5.42872574492774	5.6757822821172e-08	7.19751488543849e-06	4
2L	5989400	5999501	FBgn0031759	lid	2L	5992486	5992490	2L_5992486_5992490	284.609129605274	-0.846191371340082	0.302594585174867	-2.79645245750539	0.00516670119568219	0.035746794300109	4
2L	6025870	6034423	FBgn0031765	CG9109	2L	6032909	6032913	2L_6032909_6032913	86.7057247452137	0.963445632724345	0.257101144749018	3.74734089054664	0.000178719129687537	0.0028393016457956	4
2L	6046516	6048706	FBgn0029161	slmo	2L	6048313	6048317	2L_6048313_6048317	76.5992238287749	1.25588305605324	0.387524841293886	3.24078077642724	0.00119202816365892	0.0120007792422194	4
2L	6046651	6048706	FBgn0085208	CG34179	2L	6048313	6048317	2L_6048313_6048317	76.5992238287749	1.25588305605324	0.387524841293886	3.24078077642724	0.00119202816365892	0.0120007792422194	4
2L	6048002	6050474	FBgn0031768	CG12393	2L	6048313	6048317	2L_6048313_6048317	76.5992238287749	1.25588305605324	0.387524841293886	3.24078077642724	0.00119202816365892	0.0120007792422194	4
2L	6048002	6050474	FBgn0031768	CG12393	2L	6048881	6048885	2L_6048881_6048885	142.767742590793	1.54089054428136	0.358844875729866	4.29402967270271	1.75459008917891e-05	0.000485027161072049	4
2L	6050800	6053877	FBgn0031769	CG9135	2L	6053553	6053557	2L_6053553_6053557	298.776173969878	0.710923983201741	0.265302873949728	2.67966936285979	0.00736949123240876	0.0462623496396645	4
2L	6054302	6060169	FBgn0031770	CG13995	2L	6055763	6055767	2L_6055763_6055767	95.7822297337852	2.86458637124595	0.654959832484207	4.37368252092776	1.22168010924137e-05	0.000369829421133812	4
2L	6054302	6060169	FBgn0031770	CG13995	2L	6056931	6056935	2L_6056931_6056935	82.9372736693166	2.05501462049367	0.711688504534523	2.88751976096304	0.00388292214554059	0.0289100982227898	4
2L	6054302	6060169	FBgn0031770	CG13995	2L	6058952	6058956	2L_6058952_6058956	154.887099330958	2.11627266715287	0.299785720446531	7.05928442489082	1.67362196544784e-12	3.21289070911557e-09	4
2L	6054302	6060169	FBgn0031770	CG13995	2L	6059569	6059573	2L_6059569_6059573	244.791057883877	2.13346306664106	0.357477867629485	5.968098335118	2.40034697952961e-09	7.37734228570599e-07	4
2L	6054302	6060169	FBgn0031770	CG13995	2L	6059877	6059881	2L_6059877_6059881	46.9338117717353	2.91001600834131	0.727805622868894	3.99834230033905	6.37876584033616e-05	0.00130100045572299	4
2L	6054302	6060169	FBgn0031770	CG13995	2L	6059889	6059893	2L_6059889_6059893	45.3041121231487	1.2754006958444	0.400034964022299	3.18822305685587	0.00143150062754392	0.0137698869047743	4
2L	6065997	6067635	FBgn0031774	CG9147	2L	6066336	6066340	2L_6066336_6066340	192.495869328489	0.610766224635519	0.225164198213359	2.71253702623174	0.00667703214822964	0.0431148762203623	4
2L	6069790	6070686	FBgn0031777	CG9154	2L	6070521	6070525	2L_6070521_6070525	191.912242217719	1.07119014081386	0.238292139084444	4.49528106520653	6.94781123415513e-06	0.000242778432209562	4
2L	6070990	6073961	FBgn0266449	Kr-h2	2L	6072516	6072520	2L_6072516_6072520	329.865503931786	-0.827397077144458	0.297020481782139	-2.78565663950186	0.00534194233958782	0.0366455755488141	4
2L	6078453	6079736	FBgn0031778	CR9162	2L	6079404	6079408	2L_6079404_6079408	77.6401566878036	2.29926503014737	0.484879041896363	4.74193526937138	2.11686266854967e-06	0.000100055438449608	4
2L	6078453	6079736	FBtr0308942	CR9162-RB	2L	6079404	6079408	2L_6079404_6079408	77.6401566878036	2.29926503014737	0.484879041896363	4.74193526937138	2.11686266854967e-06	0.000100055438449608	4
2L	6082603	6096498	FBgn0266450	Kr-h1	2L	6095792	6095796	2L_6095792_6095796	112.713501963371	5.11502260069052	0.719089321159741	7.11319505126436	1.13386853784887e-12	2.41857066478389e-09	4
2L	6091412	6096498	FBgn0266445	CG45075	2L	6095792	6095796	2L_6095792_6095796	112.713501963371	5.11502260069052	0.719089321159741	7.11319505126436	1.13386853784887e-12	2.41857066478389e-09	4
2L	6096698	6098966	FBgn0031779	CG9175	2L	6097939	6097943	2L_6097939_6097943	101.437194921405	0.92057980906047	0.279479021021539	3.29391381755814	0.000988027870035263	0.0104466599976495	4
2L	6100377	6124653	FBgn0266521	stai	2L	6107134	6107138	2L_6107134_6107138	63.4339686375923	-2.0782424248957	0.580547112104081	-3.57979978121588	0.000343857570416342	0.00470805097335653	4
2L	6100377	6124653	FBgn0266521	stai	2L	6110136	6110140	2L_6110136_6110140	125.005827122338	1.945570192983	0.493284068383345	3.94411722916428	8.00944726317393e-05	0.00154811775373433	4
2L	6100377	6124653	FBgn0266521	stai	2L	6110369	6110373	2L_6110369_6110373	24.3958106569458	4.63852231243639	0.954482015752556	4.85972730327368	1.17547552263381e-06	6.43054822462113e-05	4
2L	6127872	6130651	FBgn0261683	B9d2	2L	6129523	6129527	2L_6129523_6129527	143.890810044767	0.979883364699004	0.301055257177102	3.25482894365325	0.00113460681423747	0.011587699091028	4
2L	6127872	6130651	FBgn0261697	tectonic	2L	6129523	6129527	2L_6129523_6129527	143.890810044767	0.979883364699004	0.301055257177102	3.25482894365325	0.00113460681423747	0.011587699091028	4
2L	6179133	6211114	FBgn0085409	CG34380	2L	6180160	6180164	2L_6180160_6180164	27.3080593256442	3.26446939693214	0.611543806943458	5.33807939818442	9.39363240383382e-08	1.03593127584197e-05	4
2L	6179133	6211114	FBgn0085409	CG34380	2L	6182935	6182939	2L_6182935_6182939	85.2884112714162	-0.938267303556108	0.335823273534517	-2.79393174177867	0.00520714684872952	0.0359588366074416	4
2L	6179133	6211114	FBgn0085409	CG34380	2L	6185442	6185446	2L_6185442_6185446	294.11309741591	-0.845744676698845	0.293305724043103	-2.88349189044316	0.00393292773422969	0.0291941348709135	4
2L	6179133	6211114	FBgn0085409	CG34380	2L	6186281	6186285	2L_6186281_6186285	40.7794657937977	-1.02304604011936	0.361681121906907	-2.82858567437945	0.00467541849334671	0.0331943939254524	4
2L	6179133	6211114	FBgn0085409	CG34380	2L	6189350	6189354	2L_6189350_6189354	82.9345052955021	0.758444906713894	0.268163219159726	2.82829580093213	0.00467965447292958	0.0332178533728368	4
2L	6179133	6211114	FBgn0085409	CG34380	2L	6197261	6197265	2L_6197261_6197265	53.4927818896835	1.46185319452503	0.349348573659101	4.18451170191845	2.85779726530051e-05	0.000705513222591211	4
2L	6179133	6211114	FBgn0085409	CG34380	2L	6200942	6200946	2L_6200942_6200946	94.4764392243552	-1.1160369124181	0.409406649183021	-2.72598628929249	0.00641096613439759	0.0418814988704768	4
2L	6179133	6211114	FBgn0085409	CG34380	2L	6201314	6201318	2L_6201314_6201318	56.0474627738469	-1.37074415612023	0.517478690946531	-2.64889005113037	0.00807565997155411	0.0494393230747193	4
2L	6179133	6211114	FBgn0085409	CG34380	2L	6209685	6209689	2L_6209685_6209689	65.2115584950078	1.97345157352511	0.648346635323921	3.04382172437611	0.00233593521750936	0.0198409004364069	4
2L	6253123	6323466	FBgn0053531	Ddr	2L	6254069	6254073	2L_6254069_6254073	186.674807364688	1.02492756649992	0.306222805089198	3.34699947053706	0.000816913664052823	0.00904330383497511	4
2L	6253123	6323466	FBgn0053531	Ddr	2L	6257324	6257328	2L_6257324_6257328	219.052957173948	1.16047438850064	0.265273056609214	4.37464099571254	1.21632486004198e-05	0.000368834626210834	4
2L	6253123	6323466	FBgn0053531	Ddr	2L	6261919	6261923	2L_6261919_6261923	69.5814022391414	1.81827953342826	0.685159677783744	2.6538040582157	0.00795900284304751	0.0489231671310913	4
2L	6253123	6323466	FBgn0053531	Ddr	2L	6283565	6283569	2L_6283565_6283569	33.3037475170581	4.23917570032719	0.703561590220918	6.02530860019816	1.68787255790097e-09	5.77821984965704e-07	4
2L	6253123	6323466	FBgn0053531	Ddr	2L	6289340	6289344	2L_6289340_6289344	10.719590005147	1.95935272710107	0.699126923618305	2.8025708364377	0.00506970817334879	0.0352614656942008	4
2L	6253123	6323466	FBgn0053531	Ddr	2L	6317150	6317154	2L_6317150_6317154	72.6737290439752	2.57027749782574	0.754036696327987	3.40869020081184	0.000652755630469492	0.0076541984758957	4
2L	6253123	6323466	FBgn0053531	Ddr	2L	6320410	6320414	2L_6320410_6320414	12.1933054439351	6.03679847365554	1.41523362411559	4.26558440301903	1.99379620108817e-05	0.000534012652395941	4
2L	6323767	6332789	FBgn0265778	PDZ-GEF	2L	6324976	6324980	2L_6324976_6324980	54.6991177585245	3.07940582020753	0.506284433370102	6.08236322754256	1.18423906998979e-09	4.51211357653331e-07	4
2L	6338836	6346280	FBgn0015623	Cpr	2L	6345119	6345123	2L_6345119_6345123	112.991177014973	0.766114308958305	0.251766063132284	3.04296099095679	0.00234262698650751	0.0198909690140433	4
2L	6338836	6346280	FBgn0015623	Cpr	2L	6345626	6345630	2L_6345626_6345630	120.860536601305	0.748569110524987	0.272139528635863	2.75068129307526	0.00594714730889046	0.0396419303150625	4
2L	6412315	6415335	FBgn0031811	CG13982	2L	6412668	6412672	2L_6412668_6412672	90.7023593820207	1.56043863123617	0.408846069494416	3.81668981963268	0.000135254028586227	0.00230280641220448	4
2L	6412315	6415335	FBgn0031811	CG13982	2L	6413220	6413224	2L_6413220_6413224	188.922887289496	-0.673144968630093	0.236159279794915	-2.85038542298514	0.0043666279741076	0.0315643625164326	4
2L	6448464	6455929	FBgn0031814	retm	2L	6453798	6453802	2L_6453798_6453802	20.2647259288135	5.09534453701484	1.16454500782058	4.375395113797	1.2121271601105e-05	0.000367785170317102	4
2L	6466217	6467698	FBgn0031817	CG9531	2L	6467135	6467139	2L_6467135_6467139	29.9704770612104	4.00911687091431	0.821346008880779	4.8811546261452	1.05466503433236e-06	5.92007252874765e-05	4
2L	6474438	6476975	FBgn0031818	CG9536	2L	6474951	6474955	2L_6474951_6474955	45.6026827629144	1.80150314847896	0.494233625152588	3.64504367326843	0.000267346397253866	0.00387434157623041	4
2L	6480661	6480930	FBgn0267019	CR45463	2L	6480677	6480681	2L_6480677_6480681	51.2737450145732	5.06906312554535	1.02087709484464	4.96539999882825	6.85596137346384e-07	4.3404392293433e-05	4
2L	6480661	6480930	FBtr0345975	CR45463-RA	2L	6480677	6480681	2L_6480677_6480681	51.2737450145732	5.06906312554535	1.02087709484464	4.96539999882825	6.85596137346384e-07	4.3404392293433e-05	4
2L	6480929	6487576	FBgn0031820	Daxx	2L	6483271	6483275	2L_6483271_6483275	3.82184264328405	4.61704583907406	1.42817201006533	3.23283596551011	0.00122567919268869	0.0122510974865492	4
2L	6498647	6526996	FBgn0051637	CG31637	2L	6499550	6499554	2L_6499550_6499554	18.3169997491814	1.58484422763123	0.577527063406172	2.74419040777769	0.00606603419173318	0.0402204795470544	4
2L	6498647	6526996	FBgn0051637	CG31637	2L	6505235	6505239	2L_6505235_6505239	28.985516307465	1.078420667435	0.403621060120011	2.67186421618919	0.00754311643214597	0.0470586004075104	4
2L	6498647	6526996	FBgn0051637	CG31637	2L	6506742	6506746	2L_6506742_6506746	9.66492232481589	6.5300697309845	1.40172795430399	4.65858564847338	3.1838933429034e-06	0.000135018718475505	4
2L	6498647	6526996	FBgn0051637	CG31637	2L	6517376	6517380	2L_6517376_6517380	38.290629758648	1.37563152805099	0.327377795524522	4.20196954972759	2.64602732523147e-05	0.000665008220940651	4
2L	6557800	6559308	FBgn0031830	COX5B	2L	6557820	6557824	2L_6557820_6557824	124.0832478186	0.841155254297029	0.265612036954884	3.16685668292926	0.00154096241490167	0.0145583585667486	4
2L	6557800	6559308	FBgn0031830	COX5B	2L	6557910	6557914	2L_6557910_6557914	220.118009611574	0.826591918096704	0.292948895386805	2.82162496979306	0.00477810170999844	0.0337286353780067	4
2L	6559426	6562289	FBgn0031832	CG9596	2L	6561933	6561937	2L_6561933_6561937	122.798407177459	-0.971773864712487	0.309933330400552	-3.13542871770708	0.00171603126587996	0.0157529473566566	4
2L	6562325	6564709	FBgn0263916	Ent2	2L	6564012	6564016	2L_6564012_6564016	191.628292371632	0.932513953317239	0.294362271870358	3.16791261119202	0.0015353766474018	0.0145158441350223	4
2L	6568400	6601068	FBgn0031835	CG11319	2L	6568592	6568596	2L_6568592_6568596	107.209789087213	6.5179567254203	1.30902297544019	4.97925311297799	6.38301199628323e-07	4.1066512138191e-05	4
2L	6568400	6601068	FBgn0031835	CG11319	2L	6573086	6573090	2L_6573086_6573090	205.612662630145	0.83058371708357	0.280437838932519	2.96173911568128	0.0030590685963346	0.0243116169408206	4
2L	6568400	6601068	FBgn0031835	CG11319	2L	6573802	6573806	2L_6573802_6573806	207.078236233804	0.80835770708299	0.275113658297302	2.93826817645468	0.0033005139059863	0.025683310543281	4
2L	6568400	6601068	FBgn0031835	CG11319	2L	6588083	6588087	2L_6588083_6588087	69.7051829434102	3.48231060060973	0.871727676811559	3.99472300036024	6.47699334876712e-05	0.00131470058405182	4
2L	6568400	6601068	FBgn0031835	CG11319	2L	6598969	6598973	2L_6598969_6598973	94.5953622363351	2.3663575984364	0.738206098709868	3.20555140708264	0.00134803964964788	0.013152279882901	4
2L	6611011	6617117	FBgn0031836	CG11050	2L	6611166	6611170	2L_6611166_6611170	249.505459184413	-0.989454668873983	0.249848716449353	-3.96021513712502	7.488227107704e-05	0.00146966898162002	4
2L	6611011	6617117	FBgn0031836	CG11050	2L	6615484	6615488	2L_6615484_6615488	204.326135073438	0.616995272074841	0.202233410061885	3.05090673141512	0.00228151434556767	0.0194756296291517	4
2L	6632798	6649114	FBgn0051635	CG31635	2L	6634796	6634800	2L_6634796_6634800	40.4354089846176	3.78897190592174	0.645022045420608	5.87417427485136	4.24956139895554e-09	1.10818969798217e-06	4
2L	6632798	6649114	FBgn0051635	CG31635	2L	6648482	6648486	2L_6648482_6648486	146.526368804684	1.90718350222595	0.631093934840478	3.02202793742271	0.00251087373492711	0.0209440497813549	4
2L	6649388	6654574	FBgn0031842	Tango1	2L	6654057	6654061	2L_6654057_6654061	50.102314124318	3.55631189857598	0.622022844136818	5.71733326532577	1.08208764836563e-08	2.16586402615543e-06	4
2L	6649388	6654574	FBgn0031842	Tango1	2L	6654429	6654433	2L_6654429_6654433	53.5489588405153	3.18716998726932	0.454298130262356	7.01559124936028	2.28978566549658e-12	4.09784515516101e-09	4
2L	6656459	6658152	FBgn0051636	CG31636	2L	6656914	6656918	2L_6656914_6656918	416.244619050846	-1.2539880747313	0.299533388156594	-4.1864717734763	2.83324148700326e-05	0.000701115595897354	4
2L	6677835	6684364	FBgn0028703	Nhe3	2L	6683379	6683383	2L_6683379_6683383	105.350452367496	1.64074883573931	0.298078261568508	5.50442298980671	3.7037931598927e-08	5.33371861601536e-06	4
2L	6719394	6723359	FBgn0025777	homer	2L	6720170	6720174	2L_6720170_6720174	107.457689302584	2.2765963859389	0.805856847580589	2.82506302797313	0.00472713164389773	0.0334609893444741	4
2L	6723903	6732766	FBgn0046704	Liprin-alpha	2L	6724690	6724694	2L_6724690_6724694	80.5097523057475	0.952063922396257	0.325088733209049	2.92862786414695	0.00340461768083404	0.0262592331458314	4
2L	6736364	6740188	FBgn0031854	TTLL3A	2L	6736371	6736375	2L_6736371_6736375	140.866839740189	2.68417477542306	0.794163877371551	3.3798751767795	0.000725187566518477	0.00827264752254044	4
2L	6742502	6756133	FBgn0031855	CG11221	2L	6742872	6742876	2L_6742872_6742876	53.031363006589	3.60660919648698	0.84595361518005	4.26336519138743	2.01371008162175e-05	0.000538057647856695	4
2L	6742502	6756133	FBgn0031855	CG11221	2L	6743173	6743177	2L_6743173_6743177	69.4321639547668	1.99495250915603	0.717444227949662	2.78063775752616	0.00542522363982941	0.0370556820967318	4
2L	6742502	6756133	FBgn0031855	CG11221	2L	6751652	6751656	2L_6751652_6751656	83.4375413519481	1.14141829397198	0.269420681052857	4.23656524625907	2.26964989519156e-05	0.000589962406461396	4
2L	6774041	6778444	FBgn0031858	CG17378	2L	6774774	6774778	2L_6774774_6774778	451.743587039347	-0.890788016784508	0.317822729828021	-2.80278259917573	0.00506638082147136	0.0352458120636294	4
2L	6852315	6853866	FBgn0017551	Rca1	2L	6853402	6853406	2L_6853402_6853406	31.0410947249585	1.4685420792987	0.511529509061546	2.87088438356742	0.00409325205375717	0.0300954056961334	4
2L	6852315	6853866	FBgn0017551	Rca1	2L	6853609	6853613	2L_6853609_6853613	139.60257721175	2.86754510607164	0.740002923231588	3.87504564650784	0.000106604714340304	0.00192244374085003	4
2L	6920704	6932057	FBgn0004838	Hrb27C	2L	6921197	6921201	2L_6921197_6921201	49.461100786539	5.48734060965934	0.979604835456034	5.6015858752931	2.12399514847433e-08	3.56231670184037e-06	4
2L	6920704	6932057	FBgn0004838	Hrb27C	2L	6922495	6922499	2L_6922495_6922499	109.820620667723	0.903805133530077	0.319139811056886	2.83200372443968	0.0046257309866629	0.0329306232301329	4
2L	6920704	6932057	FBgn0004838	Hrb27C	2L	6923262	6923266	2L_6923262_6923266	42.9796691900444	1.17660679553841	0.410829201673436	2.86398043455947	0.00418353851580655	0.0305987692669835	4
2L	6920704	6932057	FBgn0004838	Hrb27C	2L	6925604	6925608	2L_6925604_6925608	119.778410645266	-0.935360474619348	0.272028014344153	-3.43847113274145	0.000585008907440297	0.00702855589141298	4
2L	6920704	6932057	FBgn0004838	Hrb27C	2L	6925875	6925879	2L_6925875_6925879	122.70900234772	-0.911554219103105	0.268798018648693	-3.39122372882691	0.000695812751336486	0.00802225877642699	4
2L	6966780	6967644	FBgn0264922	smt3	2L	6967213	6967217	2L_6967213_6967217	414.294510393289	0.862384618795712	0.271562755178994	3.17563657883532	0.00149508123675505	0.0142308422811525	4
2L	7024829	7027389	FBgn0051908	CG31908	2L	7026467	7026471	2L_7026467_7026471	203.583735437036	0.926068598064225	0.245288977225082	3.7754187266819	0.000159739102106124	0.00260851574141548	4
2L	7030493	7032606	FBgn0031882	Rab30	2L	7031273	7031277	2L_7031273_7031277	146.418904264574	0.959590503770481	0.302254965194456	3.17477168043584	0.00149954441150783	0.0142635324737409	4
2L	7030493	7032606	FBgn0031882	Rab30	2L	7031726	7031730	2L_7031726_7031730	147.230678693549	1.10611794541158	0.30814586873602	3.58959200053127	0.000331195928795348	0.00457422285255227	4
2L	7030493	7032606	FBgn0031882	Rab30	2L	7031937	7031941	2L_7031937_7031941	112.351751106886	-0.941265848664801	0.328302555091054	-2.8670683004698	0.00414293591802783	0.0303703342570408	4
2L	7037823	7056010	FBgn0262872	milt	2L	7040042	7040046	2L_7040042_7040046	97.8804596692541	1.37848161894486	0.266261943773324	5.17716350827213	2.252847645638e-07	1.94880301502947e-05	4
2L	7037823	7056010	FBgn0262872	milt	2L	7040593	7040597	2L_7040593_7040597	117.148801401717	0.753469170297717	0.26480236403902	2.84540197755443	0.00443554088355645	0.0319309811943312	4
2L	7037823	7056010	FBgn0262872	milt	2L	7040796	7040800	2L_7040796_7040800	27.2347970111509	4.69803250599064	1.00604906680582	4.66978466657376	3.01515619373691e-06	0.000129602900505298	4
2L	7037823	7056010	FBgn0262872	milt	2L	7042273	7042277	2L_7042273_7042277	94.9007062103883	1.31448197815492	0.399152180441976	3.2931850120408	0.000990592673638597	0.010464623687942	4
2L	7037823	7056010	FBgn0262872	milt	2L	7046955	7046959	2L_7046955_7046959	165.24228548932	-1.14038259506287	0.313362566017612	-3.63917940025668	0.000273508214850595	0.00393916228826027	4
2L	7204538	7220033	FBgn0031897	CG13784	2L	7209580	7209584	2L_7209580_7209584	130.644951746859	-1.32174595587181	0.379080874224703	-3.48671232378854	0.000488997050030554	0.00614636412963108	4
2L	7255419	7277171	FBgn0010453	Wnt4	2L	7273536	7273540	2L_7273536_7273540	92.2757787896667	2.45040647998139	0.44511215164647	5.50514397532697	3.68866688627875e-08	5.32422477042955e-06	4
2L	7412417	7422736	FBgn0028387	chm	2L	7420366	7420370	2L_7420366_7420370	73.3432430096629	-1.02049652799307	0.291984382570863	-3.49503805308973	0.000473994171576643	0.00600588350098261	4
2L	7426866	7430329	FBgn0031912	CG5261	2L	7427288	7427292	2L_7427288_7427292	10.0342186847374	2.38847449987999	0.745010370076265	3.20596141451761	0.00134612037577507	0.0131386908154378	4
2L	7426866	7430329	FBgn0031912	CG5261	2L	7427331	7427335	2L_7427331_7427335	206.200585320839	0.994690638031268	0.296645667523836	3.35312713761896	0.000799039935554642	0.00890031700409546	4
2L	7426866	7430329	FBgn0031912	CG5261	2L	7427801	7427805	2L_7427801_7427805	239.561018138061	0.846587052451727	0.303356203246577	2.79073591834084	0.0052588359778671	0.0362125749677288	4
2L	7426866	7430329	FBgn0031912	CG5261	2L	7428915	7428919	2L_7428915_7428919	105.831686675556	1.43057280204182	0.330796986704898	4.3246246475577	1.52791792699581e-05	0.000437536786612486	4
2L	7426866	7430329	FBgn0031912	CG5261	2L	7429408	7429412	2L_7429408_7429412	156.592238149497	0.812732620562804	0.28142912195948	2.88787675882321	0.00387851803704579	0.0288847756913839	4
2L	7472513	7496307	FBgn0260486	Ziz	2L	7494522	7494526	2L_7494522_7494526	47.6491411299797	-1.08808341933599	0.34282768320642	-3.17384934950206	0.00150431748022918	0.0142936793312742	4
2L	7496791	7497365	FBgn0011283	Obp28a	2L	7497184	7497188	2L_7497184_7497188	451.764489953249	-1.71632165498064	0.319873077099486	-5.36563336478249	8.06656505134501e-08	9.28991343089002e-06	4
2L	7497805	7578980	FBgn0264895	RapGAP1	2L	7500063	7500067	2L_7500063_7500067	102.335335601417	0.819123594923405	0.281709796418501	2.90768587155037	0.00364113888520988	0.0275772263284428	4
2L	7497805	7578980	FBgn0264895	RapGAP1	2L	7505208	7505212	2L_7505208_7505212	85.1814152345089	-1.79523039439285	0.432898580626978	-4.14699995503051	3.36860128658785e-05	0.00080194754505963	4
2L	7497805	7578980	FBgn0264895	RapGAP1	2L	7511567	7511571	2L_7511567_7511571	58.3932639371166	-1.91399652211145	0.449266923567342	-4.26026582797066	2.04183910780816e-05	0.000543946984522882	4
2L	7497805	7578980	FBgn0264895	RapGAP1	2L	7511799	7511803	2L_7511799_7511803	61.4581021943385	-1.88179581213446	0.437693064866597	-4.2993503054658	1.7129953160061e-05	0.000476803438594408	4
2L	7497805	7578980	FBgn0264895	RapGAP1	2L	7536136	7536140	2L_7536136_7536140	91.1537372614002	1.12769331458986	0.332110516151123	3.39553630417626	0.0006849428963423	0.0079265981443436	4
2L	7497805	7578980	FBgn0264895	RapGAP1	2L	7560994	7560998	2L_7560994_7560998	33.8509346698773	2.90181331673737	0.563814394049943	5.14675280972044	2.65034200407135e-07	2.19196290446399e-05	4
2L	7497805	7578980	FBgn0264895	RapGAP1	2L	7562360	7562364	2L_7562360_7562364	41.3597931580916	1.12623686955206	0.400781693164021	2.81010058284062	0.00495260194303836	0.0346590951011908	4
2L	7642005	7675078	FBgn0264087	Slob	2L	7655183	7655187	2L_7655183_7655187	235.895811521791	-1.50947738735917	0.402083775293268	-3.75413652604661	0.000173940044186055	0.00278263930687492	4
2L	7642005	7675078	FBgn0264087	Slob	2L	7655526	7655530	2L_7655526_7655530	221.779343743608	-1.27532093662117	0.397684906718422	-3.20686280790674	0.00134190974937887	0.0131069277015784	4
2L	7642005	7675078	FBgn0264087	Slob	2L	7656027	7656031	2L_7656027_7656031	293.358947593551	-1.04577268019197	0.395453808118678	-2.64448757028565	0.00818147114847394	0.0498985963903749	4
2L	7642005	7675078	FBgn0264087	Slob	2L	7656387	7656391	2L_7656387_7656391	211.070636550668	-1.25410722031021	0.305992126313484	-4.09849506724038	4.15845098781876e-05	0.000939610377839748	4
2L	7642005	7675078	FBgn0264087	Slob	2L	7657191	7657195	2L_7657191_7657195	246.381934868382	-0.986313299251774	0.280048217540672	-3.52194099970849	0.000428399475624723	0.00556623006036045	4
2L	7642005	7675078	FBgn0264087	Slob	2L	7657370	7657374	2L_7657370_7657374	20.0817564547929	4.37048448693131	1.23315071682243	3.54416084531268	0.000393864881562122	0.00522370703630597	4
2L	7642005	7675078	FBgn0264087	Slob	2L	7662366	7662370	2L_7662366_7662370	14.1480542729783	6.65701543374292	1.3610036474347	4.89125466069873	1.00195228399686e-06	5.68944754956525e-05	4
2L	7642005	7675078	FBgn0264087	Slob	2L	7663836	7663840	2L_7663836_7663840	44.1230314273301	1.56433148482956	0.445225449195313	3.51357157965002	0.000442125272714984	0.00569518692886561	4
2L	7642005	7675078	FBgn0264087	Slob	2L	7665904	7665908	2L_7665904_7665908	319.486969909073	-1.27119260350388	0.340110199481624	-3.73759036171617	0.00018579232611036	0.00293017417046296	4
2L	7642005	7675078	FBgn0264087	Slob	2L	7666237	7666241	2L_7666237_7666241	205.833805470793	-1.7735770080223	0.434351827451125	-4.08327281234214	4.44058405222642e-05	0.000987709374696823	4
2L	7642005	7675078	FBgn0264087	Slob	2L	7666943	7666947	2L_7666943_7666947	243.289038772204	-0.992190237618923	0.306236501518233	-3.23994766365187	0.00119551640536613	0.0120269692480877	4
2L	7666047	7689459	FBgn0040299	Myo28B1	2L	7666237	7666241	2L_7666237_7666241	205.833805470793	-1.7735770080223	0.434351827451125	-4.08327281234214	4.44058405222642e-05	0.000987709374696823	4
2L	7666047	7689459	FBgn0040299	Myo28B1	2L	7666943	7666947	2L_7666943_7666947	243.289038772204	-0.992190237618923	0.306236501518233	-3.23994766365187	0.00119551640536613	0.0120269692480877	4
2L	7786160	7790557	FBgn0031948	CG7149	2L	7786172	7786176	2L_7786172_7786176	16.4808447428241	-1.90999153834278	0.72113797208031	-2.64857990050491	0.00808307395782867	0.0494742030428208	4
2L	7786160	7790557	FBgn0031948	CG7149	2L	7788024	7788028	2L_7788024_7788028	187.245329681952	-0.894483221451301	0.2251672534619	-3.97252801061791	7.1113870748602e-05	0.00141290200139353	4
2L	7786160	7790557	FBgn0031948	CG7149	2L	7788788	7788792	2L_7788788_7788792	203.505104803651	-0.750938303439677	0.232520838908535	-3.22955270144655	0.00123984027932569	0.0123589830432033	4
2L	7791175	7795959	FBgn0025687	LKRSDH	2L	7792355	7792359	2L_7792355_7792359	236.005704199691	-0.936997880144201	0.284370516943796	-3.294989544677	0.000984253417741637	0.0104158936333108	4
2L	7796314	7800058	FBgn0031950	Herp	2L	7798918	7798922	2L_7798918_7798922	370.557953163347	0.908217167795366	0.267294820330311	3.39781057737307	0.000679274356885966	0.00787963305763174	4
2L	7796314	7800058	FBgn0031950	Herp	2L	7799367	7799371	2L_7799367_7799371	173.185304146384	0.868717168440834	0.275378701851603	3.1546272917975	0.0016070325715721	0.015005143545788	4
2L	7801668	7810703	FBgn0031952	cdc14	2L	7802569	7802573	2L_7802569_7802573	23.4274623399427	6.83053287446501	1.35034546253393	5.05835955611497	4.22878523156725e-07	3.05015190037818e-05	4
2L	7844905	7855475	FBgn0031955	CG14535	2L	7851366	7851370	2L_7851366_7851370	133.51368536716	3.76207657817834	0.630081498388465	5.97077772923099	2.36125253684029e-09	7.29282740826604e-07	4
2L	7844905	7855475	FBgn0031955	CG14535	2L	7852049	7852053	2L_7852049_7852053	567.630082287757	2.20134377571084	0.423280300892641	5.20067617384628	1.98564801108264e-07	1.77430116694235e-05	4
2L	7844905	7855475	FBgn0031955	CG14535	2L	7852870	7852874	2L_7852870_7852874	45.8634908006697	1.3274265914893	0.413106082965007	3.21328260760987	0.00131227097562541	0.012889974958121	4
2L	7983946	7986785	FBgn0031968	CG7231	2L	7984738	7984742	2L_7984738_7984742	75.6574026239282	4.93912662525169	0.741625307349498	6.65986796338394	2.74073694999248e-11	2.7580212749513e-08	4
2L	8026914	8039788	FBgn0031976	CG7367	2L	8029794	8029798	2L_8029794_8029798	48.2042208125167	2.56455715290737	0.476786603144559	5.3788364354059	7.4968779527541e-08	8.83774610014703e-06	4
2L	8029462	8030565	FBgn0031977	baf	2L	8029794	8029798	2L_8029794_8029798	48.2042208125167	2.56455715290737	0.476786603144559	5.3788364354059	7.4968779527541e-08	8.83774610014703e-06	4
2L	8041873	8042909	FBgn0031980	RpL36A	2L	8041996	8042000	2L_8041996_8042000	117.052731158091	-0.904716339647142	0.329462316846468	-2.74603890456081	0.00603196101808303	0.0400628162213406	4
2L	8041873	8042909	FBgn0031980	RpL36A	2L	8042275	8042279	2L_8042275_8042279	104.183423761459	-1.17828325249841	0.350648580380192	-3.36029665718553	0.000778588211559755	0.00872939433171745	4
2L	8041873	8042909	FBgn0031980	RpL36A	2L	8042404	8042408	2L_8042404_8042408	111.84852049935	-1.37336718718046	0.374812267949636	-3.6641468399455	0.000248164390978238	0.0036573106218314	4
2L	8042189	8042350	FBgn0065055	snoRNA:Psi28S-2648	2L	8042275	8042279	2L_8042275_8042279	104.183423761459	-1.17828325249841	0.350648580380192	-3.36029665718553	0.000778588211559755	0.00872939433171745	4
2L	8083420	8116531	FBgn0261822	Bsg	2L	8087738	8087742	2L_8087738_8087742	55.5036866271577	2.95469853954802	0.651277485551055	4.53677365654366	5.71213546164997e-06	0.00020942314886899	4
2L	8083420	8116531	FBgn0261822	Bsg	2L	8088923	8088927	2L_8088923_8088927	83.1859298641696	3.00321568119809	0.652489766683988	4.60270158175921	4.17045584503863e-06	0.000165757574596978	4
2L	8083420	8116531	FBgn0261822	Bsg	2L	8089267	8089271	2L_8089267_8089271	19.7343152465902	3.39536968289399	1.00763001454526	3.36965913468379	0.000752612200655692	0.00851028338051557	4
2L	8083420	8116531	FBgn0261822	Bsg	2L	8113138	8113142	2L_8113138_8113142	29.5280347380017	4.13455954274103	0.801868195796195	5.15615853629875	2.52067503721903e-07	2.11594263366475e-05	4
2L	8116965	8124010	FBgn0031985	mon2	2L	8117692	8117696	2L_8117692_8117696	84.6076018657474	-0.815652088792778	0.307903970120128	-2.64904700148736	0.00807191047685252	0.04942485564172	4
2L	8116965	8124010	FBgn0031985	mon2	2L	8122313	8122317	2L_8122313_8122317	80.6940252482121	-1.31861305065848	0.371533435387515	-3.54911005326653	0.000386535495225741	0.00514454398861483	4
2L	8127001	8133989	FBgn0031988	CG8668	2L	8131490	8131494	2L_8131490_8131494	36.8767913361429	1.28669511986043	0.37662668415526	3.41636738444695	0.000634625658939893	0.00748521754088924	4
2L	8134247	8159638	FBgn0031990	PAPLA1	2L	8157373	8157377	2L_8157373_8157377	143.738873731163	1.31896202659565	0.303938359267176	4.33957079249816	1.42761272555368e-05	0.000415197229040996	4
2L	8134247	8159638	FBgn0031990	PAPLA1	2L	8158599	8158603	2L_8158599_8158603	68.8110258408154	2.73103936085063	0.6423889378013	4.25137981080144	2.12457515720008e-05	0.000560957971362125	4
2L	8134247	8159638	FBgn0031990	PAPLA1	2L	8159072	8159076	2L_8159072_8159076	210.361925524072	1.77163820819547	0.452429968250046	3.91582859784463	9.00942412183734e-05	0.00169322081598179	4
2L	8134247	8159638	FBgn0031990	PAPLA1	2L	8159418	8159422	2L_8159418_8159422	62.995892589845	1.77701283925667	0.41506078547275	4.28133155781671	1.85778318213496e-05	0.00050720468446158	4
2L	8145758	8158786	FBgn0263256	CG43394	2L	8157373	8157377	2L_8157373_8157377	143.738873731163	1.31896202659565	0.303938359267176	4.33957079249816	1.42761272555368e-05	0.000415197229040996	4
2L	8145758	8158786	FBgn0263256	CG43394	2L	8158599	8158603	2L_8158599_8158603	68.8110258408154	2.73103936085063	0.6423889378013	4.25137981080144	2.12457515720008e-05	0.000560957971362125	4
2L	8163073	8190137	FBgn0264953	Piezo	2L	8172027	8172031	2L_8172027_8172031	21.0841023288768	1.9621986134181	0.680133144610231	2.88502130644228	0.00391387172419027	0.0290822720794728	4
2L	8163073	8190137	FBgn0264953	Piezo	2L	8172156	8172160	2L_8172156_8172160	92.3982199968639	2.40940102494875	0.73488979840765	3.27858820488379	0.00104327754350531	0.0108757108131729	4
2L	8190808	8196918	FBgn0031995	CG8475	2L	8192458	8192462	2L_8192458_8192462	61.8821696098701	1.7123376231675	0.604997040867051	2.83032396441719	0.00465008925450281	0.0330551423818057	4
2L	8190808	8196918	FBgn0031995	CG8475	2L	8192745	8192749	2L_8192745_8192749	172.27209413031	-1.33972000658568	0.382988975867952	-3.49806415067048	0.000468648392628475	0.00595568629483312	4
2L	8190808	8196918	FBgn0031995	CG8475	2L	8193105	8193109	2L_8193105_8193109	150.742296611505	-1.82191646866105	0.37611022667632	-4.84410244507652	1.27185300939919e-06	6.80819013837563e-05	4
2L	8190808	8196918	FBgn0031995	CG8475	2L	8195229	8195233	2L_8195229_8195233	82.3565443977017	-1.53076948986177	0.481765449588905	-3.17741650250759	0.00148593470122358	0.014168032817614	4
2L	8194509	8197049	FBgn0264947	CR44116	2L	8195229	8195233	2L_8195229_8195233	82.3565443977017	-1.53076948986177	0.481765449588905	-3.17741650250759	0.00148593470122358	0.014168032817614	4
2L	8194509	8197049	FBtr0335185	CR44116-RA	2L	8195229	8195233	2L_8195229_8195233	82.3565443977017	-1.53076948986177	0.481765449588905	-3.17741650250759	0.00148593470122358	0.014168032817614	4
2L	8206171	8209637	FBgn0031999	CG8419	2L	8208170	8208174	2L_8208170_8208174	545.790538858241	-1.17128047707642	0.414199900956575	-2.82781447888182	0.00468669580500169	0.0332527023335259	4
2L	8206171	8209637	FBgn0031999	CG8419	2L	8208589	8208593	2L_8208589_8208593	463.900679206074	-1.10229759396681	0.412278894866963	-2.67366971167056	0.00750263035268147	0.0468659001135512	4
2L	8209626	8211122	FBgn0003607	Su(var)205	2L	8210445	8210449	2L_8210445_8210449	407.901808299147	-1.37497328290848	0.376811966179823	-3.64896395634186	0.000263300039103895	0.00382815094430087	4
2L	8212959	8214135	FBgn0032001	CG8360	2L	8213251	8213255	2L_8213251_8213255	171.984880232537	-1.22600198811483	0.306690213943074	-3.9975256215459	6.4008064607917e-05	0.0013040088682294	4
2L	8220980	8239878	FBgn0032006	Pvr	2L	8232521	8232525	2L_8232521_8232525	131.594760382179	-1.16281950334145	0.266889386370322	-4.3569342309026	1.31896879393239e-05	0.000390981266289278	4
2L	8306696	8308192	FBgn0032015	Ostgamma	2L	8307744	8307748	2L_8307744_8307748	132.397157486763	-0.969323937290543	0.3219366135583	-3.01091549226663	0.00260461331005482	0.021538029029507	4
2L	8308427	8309961	FBgn0032016	CG7818	2L	8308702	8308706	2L_8308702_8308706	103.529766362214	-1.30633440619781	0.435780358424833	-2.99768996225456	0.00272034263203811	0.0222546249466321	4
2L	8401476	8403280	FBgn0001084	fy	2L	8402428	8402432	2L_8402428_8402432	443.665306296981	-0.996895096306972	0.2921871351457	-3.41183774504605	0.000645265092107721	0.00758561107196623	4
2L	8401476	8403280	FBgn0001084	fy	2L	8402719	8402723	2L_8402719_8402723	264.748103373127	-1.08539412699166	0.338732466830055	-3.20428135262336	0.00135400089749463	0.0131975425707838	4
2L	8403573	8408853	FBgn0020497	emb	2L	8405719	8405723	2L_8405719_8405723	28.8604974243917	-1.74943211115416	0.656979395417585	-2.66284167107281	0.00774838624254073	0.0479795118039212	4
2L	8415690	8431297	FBgn0027932	Akap200	2L	8416757	8416761	2L_8416757_8416761	113.896940698457	1.04262324187487	0.328771952700745	3.17126577650586	0.00151776210022001	0.0143891042690817	4
2L	8415690	8431297	FBgn0027932	Akap200	2L	8417167	8417171	2L_8417167_8417171	194.06015340122	0.973969301971453	0.284356382703535	3.42517123305403	0.000614412049289458	0.00729437841534058	4
2L	8431086	8433598	FBgn0001137	grk	2L	8431748	8431752	2L_8431748_8431752	84.1499617778581	4.82467823988578	0.834560257178777	5.78110232111406	7.42127337226094e-09	1.64372226847856e-06	4
2L	8437405	8437996	FBgn0043002	Chrac-14	2L	8437522	8437526	2L_8437522_8437526	145.329909889737	-1.06602814941032	0.309112795806413	-3.44867040081361	0.000563353890947692	0.00683717601714097	4
2L	8438169	8442342	FBgn0002887	mus201	2L	8438813	8438817	2L_8438813_8438817	91.2847500188128	-1.1670495852671	0.338009473267754	-3.4527126532416	0.000554979842833819	0.00675723225335314	4
2L	8464488	8466694	FBgn0029173	fu2	2L	8464639	8464643	2L_8464639_8464643	25.8284863287752	3.26677402025052	0.84685675671404	3.85752843600871	0.000114539357352629	0.00202830484484152	4
2L	8516753	8517380	FBgn0032053	mRpL51	2L	8517118	8517122	2L_8517118_8517122	103.678713956228	0.766656019991191	0.265132260678499	2.8915983970764	0.00383287548247176	0.0286468730169083	4
2L	8517411	8519176	FBgn0032054	CG13090	2L	8517713	8517717	2L_8517713_8517717	94.0010115464561	0.738057488261086	0.271281605057509	2.72063226736153	0.00651571994315823	0.0423703458203747	4
2L	8542147	8672041	FBgn0011259	Sema-1a	2L	8556322	8556326	2L_8556322_8556326	18.9413462319329	-3.03757282221406	1.0516887690479	-2.88828112613962	0.00387353503578505	0.0288582869923775	4
2L	8542147	8672041	FBgn0011259	Sema-1a	2L	8557791	8557795	2L_8557791_8557795	18.9277987916241	3.10550667449365	0.75881271343778	4.09258650981773	4.26588014121385e-05	0.000957986242744438	4
2L	8542147	8672041	FBgn0011259	Sema-1a	2L	8604706	8604710	2L_8604706_8604710	57.113890397192	1.31969573494146	0.329813592120692	4.00133823004641	6.29852494905582e-05	0.00128779705094721	4
2L	8542147	8672041	FBgn0011259	Sema-1a	2L	8623411	8623415	2L_8623411_8623415	96.1340893861007	-2.06947381969762	0.426045392286235	-4.85740218569776	1.18935858020969e-06	6.48364099413391e-05	4
2L	8542147	8672041	FBgn0011259	Sema-1a	2L	8623759	8623763	2L_8623759_8623763	88.7620052816909	-1.99967798971422	0.376615707800435	-5.30959794904207	1.09867326438017e-07	1.15399534744012e-05	4
2L	8542147	8672041	FBgn0011259	Sema-1a	2L	8650905	8650909	2L_8650905_8650909	23.3369280590281	1.6164582273975	0.60014905719111	2.69342792099524	0.00707214351986469	0.0449118952655362	4
2L	8687226	8709611	FBgn0004914	Hnf4	2L	8704504	8704508	2L_8704504_8704508	182.701961632949	-1.17405570971002	0.420328978588318	-2.79318288654069	0.00521921745500388	0.0360185454880479	4
2L	8687226	8709611	FBgn0004914	Hnf4	2L	8704817	8704821	2L_8704817_8704821	195.320804542814	-1.11434589221734	0.34370094982211	-3.2421961382245	0.00118612359620632	0.0119553210486121	4
2L	8703475	8705450	FBgn0266327	CR44992	2L	8704504	8704508	2L_8704504_8704508	182.701961632949	-1.17405570971002	0.420328978588318	-2.79318288654069	0.00521921745500388	0.0360185454880479	4
2L	8703475	8705450	FBgn0266327	CR44992	2L	8704817	8704821	2L_8704817_8704821	195.320804542814	-1.11434589221734	0.34370094982211	-3.2421961382245	0.00118612359620632	0.0119553210486121	4
2L	8703475	8705450	FBtr0344058	CR44992-RA	2L	8704504	8704508	2L_8704504_8704508	182.701961632949	-1.17405570971002	0.420328978588318	-2.79318288654069	0.00521921745500388	0.0360185454880479	4
2L	8703475	8705450	FBtr0344058	CR44992-RA	2L	8704817	8704821	2L_8704817_8704821	195.320804542814	-1.11434589221734	0.34370094982211	-3.2421961382245	0.00118612359620632	0.0119553210486121	4
2L	8898786	8933594	FBgn0085427	CG34398	2L	8933057	8933061	2L_8933057_8933061	24.0732053894072	3.10623881778362	0.763716418082367	4.06726730529527	4.75676685305732e-05	0.0010428581221651	4
2L	8937390	8939743	FBgn0032075	Tsp29Fb	2L	8937662	8937666	2L_8937662_8937666	262.353166587289	-0.993937707859335	0.298714681047772	-3.3273815146045	0.000876662609798787	0.00952972504363728	4
2L	8937390	8939743	FBgn0032075	Tsp29Fb	2L	8937958	8937962	2L_8937958_8937962	293.557771130628	-0.920614110589365	0.315525706592656	-2.91771507472727	0.00352606384689109	0.026943619041198	4
2L	8939725	8942105	FBgn0032076	CG9510	2L	8940590	8940594	2L_8940590_8940594	483.276764132857	-0.910629864394928	0.278230327672369	-3.27293531231161	0.00106436833886772	0.0110453192003871	4
2L	8943455	8951216	FBgn0032078	C1GalTA	2L	8949616	8949620	2L_8949616_8949620	49.5591049648804	-1.66719085164787	0.413537414295635	-4.03153570635813	5.54135755995227e-05	0.00117107575416371	4
2L	8967535	8970627	FBgn0032082	CG18088	2L	8970480	8970484	2L_8970480_8970484	58.4456640133598	1.98000303191252	0.339054450594753	5.83977891586231	5.22701394538624e-09	1.29283895764754e-06	4
2L	8970520	8975428	FBgn0032083	CG9541	2L	8971033	8971037	2L_8971033_8971037	101.882770207368	1.02256548817802	0.373752260493131	2.73594462500063	0.00622014921954813	0.0409519685492352	4
2L	8970520	8975428	FBgn0032083	CG9541	2L	8972018	8972022	2L_8972018_8972022	103.598396824544	-1.39184689039391	0.413277655473046	-3.36782517022552	0.000757636236310464	0.00855250269941128	4
2L	8970520	8975428	FBgn0032083	CG9541	2L	8972324	8972328	2L_8972324_8972328	115.619165653295	-1.11780615570977	0.406070015176063	-2.75274241863221	0.00590983742626632	0.0394680796234507	4
2L	8970520	8975428	FBgn0032083	CG9541	2L	8974582	8974586	2L_8974582_8974586	272.164994536449	-0.888158136386656	0.308007491313627	-2.88356017770455	0.00393207510398878	0.0291898504150115	4
2L	8993818	8997379	FBgn0013746	alien	2L	8997001	8997005	2L_8997001_8997005	17.7190705174533	2.07688492512748	0.541204546600876	3.83752305514005	0.000124281569305177	0.00215644897184712	4
2L	9125737	9163721	FBgn0052982	CG32982	2L	9132544	9132548	2L_9132544_9132548	26.4826754793249	4.24429901337097	0.85963223258516	4.93734279903297	7.91941964104418e-07	4.82284539604088e-05	4
2L	9164235	9165426	FBgn0032100	CG13108	2L	9164707	9164711	2L_9164707_9164711	161.690531841141	-0.970526519209294	0.352247493025019	-2.7552403875884	0.00586490277239466	0.0392457057377638	4
2L	9166778	9250211	FBgn0041092	tai	2L	9172187	9172191	2L_9172187_9172191	18.0301899179926	2.65948009011352	0.61017121240823	4.35858007724923	1.30909022966435e-05	0.00038865309787765	4
2L	9166778	9250211	FBgn0041092	tai	2L	9175820	9175824	2L_9175820_9175824	10.1901321689515	4.02504930720795	1.11322324425213	3.61567127527239	0.000299570328529086	0.00422951672522996	4
2L	9166778	9250211	FBgn0041092	tai	2L	9215204	9215208	2L_9215204_9215208	43.805042628801	2.72130847060456	0.612205623841006	4.44508897767215	8.78554980768907e-06	0.000289484678136535	4
2L	9166778	9250211	FBgn0041092	tai	2L	9224215	9224219	2L_9224215_9224219	12.1429969128501	2.52568817903734	0.780019844611435	3.23797938794173	0.00120379506423636	0.0120860888848647	4
2L	9166778	9250211	FBgn0041092	tai	2L	9237023	9237027	2L_9237023_9237027	89.965540024563	0.787624803820047	0.282023804436392	2.79276001326934	0.00522604480413767	0.0360537070218659	4
2L	9166778	9250211	FBgn0041092	tai	2L	9237249	9237253	2L_9237249_9237253	101.243378327836	-0.848882489604594	0.291724057353912	-2.90988167826951	0.00361565609309193	0.0274461988309076	4
2L	9166778	9250211	FBgn0041092	tai	2L	9239515	9239519	2L_9239515_9239519	56.6642686856003	-1.47003100637171	0.503058071862795	-2.92218948187884	0.00347580013347382	0.0266648607331548	4
2L	9256563	9302494	FBgn0267252	Ggamma30A	2L	9262135	9262139	2L_9262135_9262139	59.8345275080688	1.22966929358214	0.431440621980286	2.85014722985061	0.00436989958153661	0.0315810763827975	4
2L	9256563	9302494	FBgn0267252	Ggamma30A	2L	9263563	9263567	2L_9263563_9263567	126.709296664501	0.737739733038319	0.268359438223654	2.74907317559473	0.00597640423862278	0.0397885096860577	4
2L	9256563	9302494	FBgn0267252	Ggamma30A	2L	9272497	9272501	2L_9272497_9272501	30.0753934481563	1.2901938035662	0.438392825943609	2.94300847827322	0.00325039516505664	0.0253914802320154	4
2L	9256563	9302494	FBgn0267252	Ggamma30A	2L	9291696	9291700	2L_9291696_9291700	120.836987488052	1.50011873036157	0.326187826876845	4.59894148940131	4.24643015111201e-06	0.000168108517486059	4
2L	9256563	9302494	FBgn0267252	Ggamma30A	2L	9291956	9291960	2L_9291956_9291960	248.128401144476	1.540640140863	0.291585864713617	5.28365852842745	1.26629185968776e-07	1.27891890599399e-05	4
2L	9256563	9302494	FBgn0267252	Ggamma30A	2L	9292338	9292342	2L_9292338_9292342	111.691467345978	1.42530116718845	0.328958139541932	4.33277367501274	1.47242455635391e-05	0.000425108933343252	4
2L	9261820	9262804	FBgn0266800	CR45262	2L	9262135	9262139	2L_9262135_9262139	59.8345275080688	1.22966929358214	0.431440621980286	2.85014722985061	0.00436989958153661	0.0315810763827975	4
2L	9261820	9262804	FBtr0345456	CR45262-RA	2L	9262135	9262139	2L_9262135_9262139	59.8345275080688	1.22966929358214	0.431440621980286	2.85014722985061	0.00436989958153661	0.0315810763827975	4
2L	9370309	9415156	FBgn0085395	Shawl	2L	9384679	9384683	2L_9384679_9384683	31.1350099558742	1.84415419872356	0.462006502116632	3.99161957737557	6.56235844685287e-05	0.00132824689653722	4
2L	9491176	9494876	FBgn0004868	Gdi	2L	9493168	9493172	2L_9493168_9493172	519.034899347017	0.689018793397956	0.234328400691969	2.94039813937743	0.00327790756964039	0.0255516049251509	4
2L	9495474	9520696	FBgn0032120	CG33298	2L	9508575	9508579	2L_9508575_9508579	69.0861953663195	-0.749972436962581	0.260619309889246	-2.87765491084023	0.00400643146763986	0.0295988069415282	4
2L	9495474	9520696	FBgn0032120	CG33298	2L	9513855	9513859	2L_9513855_9513859	66.5614243418095	2.49165395485998	0.500300087228142	4.9803188495623	6.34795983047673e-07	4.08865165373995e-05	4
2L	9521210	9540060	FBgn0032123	Oatp30B	2L	9537925	9537929	2L_9537925_9537929	92.9714662225193	-1.08320255711177	0.400186182025989	-2.70674652390028	0.00679461139636918	0.0436763444911261	4
2L	9547720	9566750	FBgn0032129	jp	2L	9553902	9553906	2L_9553902_9553906	31.2810294058223	4.74020608772372	0.88914293086249	5.33120820420358	9.75614856362967e-08	1.06276013100553e-05	4
2L	9547720	9566750	FBgn0032129	jp	2L	9555189	9555193	2L_9555189_9555193	74.5511280669211	2.5192234152077	0.402460558159181	6.25955354912395	3.86081148232611e-10	1.93090091538123e-07	4
2L	9613166	9616404	FBgn0040070	Trx-2	2L	9615387	9615391	2L_9615387_9615391	219.550782662202	-1.30016890569297	0.299183657281208	-4.34572167981394	1.3881849532643e-05	0.000406716353224292	4
2L	9613166	9616404	FBgn0040070	Trx-2	2L	9615714	9615718	2L_9615714_9615718	517.203929742773	-1.07157041981086	0.259918153176105	-4.12272250597607	3.74420648294255e-05	0.000869469755940331	4
2L	9624452	9625285	FBgn0051882	CG31882	2L	9624917	9624921	2L_9624917_9624921	82.2858792813303	-1.06886092488541	0.36251219879557	-2.94848263985777	0.00319338074657312	0.0250703715007695	4
2L	9663744	9668501	FBgn0267927	CR46208	2L	9664288	9664292	2L_9664288_9664292	15.0837491583523	3.93205802263379	0.852583192611532	4.61193471406535	3.98938304722317e-06	0.000160374740785632	4
2L	9663744	9668501	FBtr0347488	CR46208-RA	2L	9664288	9664292	2L_9664288_9664292	15.0837491583523	3.93205802263379	0.852583192611532	4.61193471406535	3.98938304722317e-06	0.000160374740785632	4
2L	9682315	9699297	FBgn0000273	Pka-C1	2L	9687902	9687906	2L_9687902_9687906	140.021263294558	2.15312473807316	0.414198369722031	5.19829360873179	2.01126271543336e-07	1.79456120241119e-05	4
2L	9682315	9699297	FBgn0000273	Pka-C1	2L	9688402	9688406	2L_9688402_9688406	348.404507096214	-1.00460540133758	0.355769915407578	-2.82375028868498	0.00474653495942951	0.0335741809028702	4
2L	9711512	9746495	FBgn0028704	Nckx30C	2L	9712078	9712082	2L_9712078_9712082	64.0796269866975	3.33581647718786	0.797407616133712	4.18332658190777	2.87274245411321e-05	0.000708712038175473	4
2L	9711512	9746495	FBgn0028704	Nckx30C	2L	9715083	9715087	2L_9715083_9715087	21.8398742792701	2.04488774155726	0.63136318496252	3.23884539083262	0.00120014611301852	0.0120591562809258	4
2L	9711512	9746495	FBgn0028704	Nckx30C	2L	9716329	9716333	2L_9716329_9716333	19.216595341045	2.81926014933803	0.722725397183392	3.90087322283852	9.58463371856392e-05	0.00177315013294269	4
2L	9711512	9746495	FBgn0028704	Nckx30C	2L	9717639	9717643	2L_9717639_9717643	72.7887631198677	1.03760302557447	0.328429432087756	3.15928757961384	0.0015815534558782	0.0148361627340299	4
2L	9711512	9746495	FBgn0028704	Nckx30C	2L	9719035	9719039	2L_9719035_9719039	23.1037291975016	3.28309102229408	0.788484897846741	4.16379696207222	3.12998473388308e-05	0.000756763718394494	4
2L	9711512	9746495	FBgn0028704	Nckx30C	2L	9722823	9722827	2L_9722823_9722827	188.101048957682	0.720947285759006	0.251924118398164	2.86176365463966	0.00421290937163179	0.030756877542713	4
2L	9711512	9746495	FBgn0028704	Nckx30C	2L	9723400	9723404	2L_9723400_9723404	171.346890890084	0.6779822243285	0.232256557349636	2.91910907517618	0.00351033372210972	0.026850550924835	4
2L	9711512	9746495	FBgn0028704	Nckx30C	2L	9736853	9736857	2L_9736853_9736857	90.8136319109993	1.52339822066376	0.40999807881237	3.7156228270058	0.000202703766747624	0.00313255079847694	4
2L	9711512	9746495	FBgn0028704	Nckx30C	2L	9738082	9738086	2L_9738082_9738086	113.904097657532	2.38918025860728	0.469488741933031	5.08889786956399	3.60150499211251e-07	2.73193310593181e-05	4
2L	9711512	9746495	FBgn0028704	Nckx30C	2L	9738862	9738866	2L_9738862_9738866	108.784856115853	1.7021407615379	0.350421082478859	4.85741539720456	1.18927925172238e-06	6.48364099413391e-05	4
2L	9711512	9746495	FBgn0028704	Nckx30C	2L	9739234	9739238	2L_9739234_9739238	135.494150545162	2.35731188234739	0.729485818294231	3.23147047307861	0.00123155047207243	0.0122940264804914	4
2L	9736645	9737949	FBgn0032140	CG13117	2L	9736853	9736857	2L_9736853_9736857	90.8136319109993	1.52339822066376	0.40999807881237	3.7156228270058	0.000202703766747624	0.00313255079847694	4
2L	9758342	9762375	FBgn0270924	zf30C	2L	9759740	9759744	2L_9759740_9759744	46.2278988953616	1.40218168627642	0.436773385787439	3.2103185127649	0.00132587965288771	0.0129905594033182	4
2L	9762424	9763262	FBgn0011291	Taf11	2L	9763053	9763057	2L_9763053_9763057	155.771699996353	-1.07962683065948	0.291034981321523	-3.70961190217458	0.000207577196459891	0.00318981917846866	4
2L	9763369	9765338	FBgn0025117	und	2L	9764415	9764419	2L_9764415_9764419	28.1250441250148	2.01017110934086	0.579139940028127	3.47095921107294	0.00051860276897767	0.00642560726030897	4
2L	9793317	9886250	FBgn0032151	nAChRalpha6	2L	9818388	9818392	2L_9818388_9818392	22.0219227337132	3.21087258951911	0.96069799489442	3.34222888627136	0.000831084986400505	0.009158480374416	4
2L	9793317	9886250	FBgn0032151	nAChRalpha6	2L	9822047	9822051	2L_9822047_9822051	20.0106785358997	7.45077066348013	1.39860881117176	5.32727278990744	9.96983743751864e-08	1.07897333489024e-05	4
2L	9793317	9886250	FBgn0032151	nAChRalpha6	2L	9845794	9845798	2L_9845794_9845798	16.7839636377332	5.69543067385556	1.2777735969338	4.45730815499909	8.29952555129989e-06	0.000277054948459685	4
2L	9793317	9886250	FBgn0032151	nAChRalpha6	2L	9859335	9859339	2L_9859335_9859339	28.8046163029182	2.10396547347117	0.678604228049908	3.10043083509411	0.00193239338488428	0.0172180582884599	4
2L	9793317	9886250	FBgn0032151	nAChRalpha6	2L	9860822	9860826	2L_9860822_9860826	87.290941317336	-0.893440719620125	0.33292776482234	-2.68358729436967	0.00728369573921897	0.0458888277154005	4
2L	9915253	9917220	FBgn0040064	yip2	2L	9915437	9915441	2L_9915437_9915441	110.306875787239	-0.998316976354226	0.305357875440258	-3.26933430131734	0.0010780085528896	0.0111541243977366	4
2L	9915253	9917220	FBgn0040064	yip2	2L	9915672	9915676	2L_9915672_9915676	99.2005557169945	-0.996668397149598	0.316694371633548	-3.1470985480691	0.00164899374019352	0.0152918270426117	4
2L	9920160	9921459	FBgn0032161	CG4594	2L	9921080	9921084	2L_9921080_9921084	44.3979634478743	-1.03408527806296	0.324508204919135	-3.18662290317328	0.00143944315824873	0.0138246369961588	4
2L	9925161	9930378	FBgn0259712	CG42366	2L	9926812	9926816	2L_9926812_9926816	96.6803275411284	-2.00958757332795	0.496552104998636	-4.04708298101662	5.18598605496756e-05	0.0011135123667056	4
2L	9925161	9930378	FBgn0259712	CG42366	2L	9928418	9928422	2L_9928418_9928422	146.053765139205	-0.971440198317298	0.297302106843445	-3.26751871566401	0.00108494692669591	0.0112068436748049	4
2L	9932272	9933163	FBgn0051876	Cpr30F	2L	9932414	9932418	2L_9932414_9932418	58.1669650792972	2.7921252478868	0.577820970506371	4.83216323118204	1.35057447539531e-06	7.13947825413166e-05	4
2L	9932272	9933163	FBgn0051876	Cpr30F	2L	9932434	9932438	2L_9932434_9932438	3.85388652959079	4.783917008035	1.3648026458785	3.50520789396308	0.00045625086131068	0.00583378368440099	4
2L	9954325	9956176	FBgn0032169	CG4709	2L	9955685	9955689	2L_9955685_9955689	139.671028837584	0.800875465933591	0.266637903597762	3.00360697082946	0.00266799739211242	0.0219263049087873	4
2L	9956175	9957237	FBgn0032171	CG5846	2L	9956419	9956423	2L_9956419_9956423	115.593433295732	0.916848111289445	0.270033529009792	3.39531211050535	0.000685504064975938	0.00793249498577981	4
2L	9959248	9963949	FBgn0032172	CG5850	2L	9962534	9962538	2L_9962534_9962538	499.070029336577	-0.939493428499994	0.315850020622149	-2.97449221833013	0.00293473899302927	0.0235704696056498	4
2L	9959248	9963949	FBgn0032172	CG5850	2L	9963653	9963657	2L_9963653_9963657	139.895626752962	1.3746807940721	0.372338752116694	3.69201644002198	0.000222483079490294	0.0033630385978144	4
2L	9964147	9967229	FBgn0015664	Dref	2L	9964477	9964481	2L_9964477_9964481	209.073207182853	0.966786305591493	0.275764638854529	3.50583856439074	0.000455171201821371	0.00582203103723535	4
2L	10003832	10008889	FBgn0043456	CG4747	2L	10005429	10005433	2L_10005429_10005433	74.9262475073101	1.40780988993555	0.387144100937588	3.6363976269459	0.000276477448359882	0.00397138355718231	4
2L	10202520	10204317	FBgn0085188	CG34159	2L	10203182	10203186	2L_10203182_10203186	94.4138826975856	2.16295288039309	0.805567235001989	2.68500602608017	0.00725284985040904	0.0457545556134348	4
2L	10204757	10206961	FBgn0032191	CG5734	2L	10205887	10205891	2L_10205887_10205891	86.1632437409041	0.780136992093003	0.26117032383832	2.98708130628177	0.00281654804302909	0.0228353477958369	4
2L	10209853	10210681	FBgn0032193	CG5727	2L	10210676	10210680	2L_10210676_10210680	149.616890149502	1.2737622306524	0.331415255722365	3.84340252495637	0.000121340206246338	0.00211630073601656	4
2L	10211170	10213721	FBgn0032194	CG4901	2L	10211765	10211769	2L_10211765_10211769	50.5325641720097	1.86143733848157	0.668022874886746	2.78648742200205	0.00532826858612728	0.0365816787187969	4
2L	10221351	10222546	FBgn0250843	Prosalpha6	2L	10221695	10221699	2L_10221695_10221699	22.4839071223763	3.4080680727578	0.79741781376387	4.27388003369459	1.92100421543455e-05	0.000519215832511375	4
2L	10221351	10222546	FBgn0250843	Prosalpha6	2L	10222327	10222331	2L_10222327_10222331	165.425845988428	-0.774453189356226	0.256391380526168	-3.02058980207091	0.00252282883968435	0.0210205414178347	4
2L	10222657	10224447	FBgn0032195	CG4908	2L	10223116	10223120	2L_10223116_10223120	37.3204521588086	2.66553443004255	0.819416780743695	3.25296539280454	0.00114207405570309	0.011639099587525	4
2L	10232507	10234450	FBgn0032198	eEF1delta	2L	10232620	10232624	2L_10232620_10232624	91.1112116554846	-1.99476984546212	0.460388800515295	-4.33279402806814	1.47228839274037e-05	0.000425108933343252	4
2L	10247502	10250501	FBgn0000229	bsk	2L	10248223	10248227	2L_10248223_10248227	273.792386669998	-1.00007876458749	0.331198044405744	-3.01957931660463	0.00253126004527832	0.0210746082381932	4
2L	10250737	10251714	FBgn0051717	CG31717	2L	10251545	10251549	2L_10251545_10251549	30.8904710286295	3.50927695575742	0.805124631591943	4.35867543738993	1.30852003556135e-05	0.000388530034687485	4
2L	10261795	10263554	FBgn0011305	Rsf1	2L	10262700	10262704	2L_10262700_10262704	60.6843347570067	2.78200769291036	0.469770631336069	5.92205537625475	3.17942516557917e-09	8.99625920660544e-07	4
2L	10261795	10263554	FBgn0011305	Rsf1	2L	10262999	10263003	2L_10262999_10263003	61.1746450918549	2.82419438912905	0.463711258337666	6.09041583172545	1.12617781029079e-09	4.33724442974399e-07	4
2L	10272325	10278811	FBgn0260749	Utx	2L	10278662	10278666	2L_10278662_10278666	137.716661973456	-1.0802287582238	0.378850510945079	-2.85133245703977	0.00435364231479381	0.0314885492145834	4
2L	10281943	10292365	FBgn0032208	CG5604	2L	10290739	10290743	2L_10290739_10290743	55.3951947093253	-1.47777791599446	0.492478588338965	-3.00069475300179	0.00269364439684007	0.0220948782334591	4
2L	10281943	10292365	FBgn0032208	CG5604	2L	10290864	10290868	2L_10290864_10290868	28.7547245846521	3.86812384379792	0.893158732343555	4.33083583435205	1.48544401382753e-05	0.000427877827639491	4
2L	10281943	10292365	FBgn0032208	CG5604	2L	10292202	10292206	2L_10292202_10292206	29.4461364520306	1.68563939739564	0.556962418117377	3.02648678360269	0.00247413636791855	0.0207262384117091	4
2L	10311050	10312099	FBgn0267365	l(2)SH0834	2L	10311751	10311755	2L_10311751_10311755	310.371264997022	-1.31241251581853	0.32377352715542	-4.05348926253793	5.04593169716786e-05	0.00109212163823252	4
2L	10328200	10331116	FBgn0032221	CG5375	2L	10329516	10329520	2L_10329516_10329520	93.1558596397768	-1.11386522685902	0.379845922762983	-2.93241327630112	0.00336338843631702	0.0260248867305684	4
2L	10328200	10331116	FBgn0032221	CG5375	2L	10329811	10329815	2L_10329811_10329815	95.3813957741674	-1.08845170080822	0.381494664451404	-2.85312430875915	0.00432916832109672	0.0313651675923527	4
2L	10328200	10331116	FBgn0032221	CG5375	2L	10330004	10330008	2L_10330004_10330008	69.3205668342713	-1.43716869010229	0.350798003069533	-4.09685539121334	4.18800334225384e-05	0.00094422779705765	4
2L	10328200	10331116	FBgn0032221	CG5375	2L	10330289	10330293	2L_10330289_10330293	71.6175228862192	-1.41432011120467	0.352762929714672	-4.00926512416888	6.09080016911712e-05	0.00125644276194871	4
2L	10366692	10367946	FBgn0032231	CG5056	2L	10367531	10367535	2L_10367531_10367535	114.581802811586	0.940318538836927	0.301634491160144	3.11741052961246	0.00182447315903558	0.0164966059005672	4
2L	10368025	10373900	FBgn0041723	rho-5	2L	10368354	10368358	2L_10368354_10368358	123.817209802847	1.17310640877188	0.347203433148286	3.37872928886293	0.000728216778505767	0.00830075327080539	4
2L	10368025	10373900	FBgn0041723	rho-5	2L	10369468	10369472	2L_10369468_10369472	157.301823570557	-1.37304402733863	0.337719082655371	-4.06563945555831	4.79009406518398e-05	0.00104807560519338	4
2L	10368025	10373900	FBgn0041723	rho-5	2L	10369730	10369734	2L_10369730_10369734	154.663738465577	-1.41201366116351	0.340878391767354	-4.14227975508401	3.43870533380277e-05	0.000814766087454459	4
2L	10368025	10373900	FBgn0041723	rho-5	2L	10372920	10372924	2L_10372920_10372924	44.2169144269153	3.8037492107421	0.837255052638691	4.54311884861634	5.54279800855375e-06	0.000204748792511354	4
2L	10373369	10375757	FBgn0053303	CG33303	2L	10374247	10374251	2L_10374247_10374251	26.9483008464787	4.85702163001536	0.878586893378557	5.52821999351476	3.23496234343311e-08	4.83739145199836e-06	4
2L	10376168	10379905	FBgn0032233	dpr19	2L	10378148	10378152	2L_10378148_10378152	350.856813913837	-0.759594774572663	0.261122821589565	-2.90895590798494	0.00362638000695398	0.0275004983456034	4
2L	10376168	10379905	FBgn0032233	dpr19	2L	10379265	10379269	2L_10379265_10379269	26.0622225565047	6.11398226582555	1.56534608625848	3.90583419187466	9.39008848088818e-05	0.00174700167112299	4
2L	10376168	10379905	FBgn0032233	dpr19	2L	10379629	10379633	2L_10379629_10379633	47.5502220284946	2.63841726925977	0.819414121576793	3.21988259633929	0.0012824310580352	0.0126631567843434	4
2L	10396716	10403206	FBgn0051716	Cnot4	2L	10400153	10400157	2L_10400153_10400157	106.388832022288	-1.34061117495287	0.258890436688729	-5.17829546776471	2.23922389628307e-07	1.94038080712495e-05	4
2L	10405565	10408197	FBgn0051718	Ir31a	2L	10407558	10407562	2L_10407558_10407562	9.49598229419577	4.09543469660731	1.05499573250166	3.88194432492726	0.000103624605106694	0.0018809346824385	4
2L	10408352	10410456	FBgn0003942	RpS27A	2L	10408737	10408741	2L_10408737_10408741	23.5552371569116	1.58564744203071	0.49602454997164	3.19671161865147	0.00139003821654201	0.0134693650736979	4
2L	10408352	10409610	FBgn0025366	Ip259	2L	10408737	10408741	2L_10408737_10408741	23.5552371569116	1.58564744203071	0.49602454997164	3.19671161865147	0.00139003821654201	0.0134693650736979	4
2L	10410537	10413463	FBgn0032242	CG5355	2L	10411187	10411191	2L_10411187_10411191	78.1431867838972	-1.09808608719441	0.338999587737335	-3.23919593685533	0.0011986719752292	0.012048224770474	4
2L	10428829	10429988	FBgn0032247	CG5188	2L	10429580	10429584	2L_10429580_10429584	98.3122104374888	-1.39647938340672	0.442659814267092	-3.15474623717279	0.001606377592033	0.0150011304386392	4
2L	10431338	10433116	FBgn0004915	TfIIB	2L	10431642	10431646	2L_10431642_10431646	100.203994539644	1.76791648432727	0.594688648618745	2.97284383758379	0.00295054527547585	0.0236715170581816	4
2L	10488694	10490461	FBgn0032259	CG6144	2L	10488704	10488708	2L_10488704_10488708	26.2400046442525	1.68253203988699	0.459619839047541	3.66070368801674	0.000251523507371765	0.0036926414844242	4
2L	10544883	10628054	FBgn0051721	Trim9	2L	10578182	10578186	2L_10578182_10578186	50.771876692602	1.17243110028198	0.386015010028894	3.03726816269198	0.00238732968727367	0.0201696586233375	4
2L	10544883	10628054	FBgn0051721	Trim9	2L	10579769	10579773	2L_10579769_10579773	9.85746238497731	4.56495410296276	1.34867588947229	3.38476734002335	0.00071238609179998	0.00816338396168459	4
2L	10579753	10580324	FBgn0250826	CG34160	2L	10579769	10579773	2L_10579769_10579773	9.85746238497731	4.56495410296276	1.34867588947229	3.38476734002335	0.00071238609179998	0.00816338396168459	4
2L	10737345	10740762	FBgn0032295	CG12299	2L	10738688	10738692	2L_10738688_10738692	59.0751000921112	1.5484869372071	0.399530310354648	3.87576836368827	0.000106288761654339	0.00191896466132557	4
2L	10744075	10756325	FBgn0032297	CG17124	2L	10752297	10752301	2L_10752297_10752301	215.601170262498	1.27652659308913	0.327827665471794	3.89389526125566	9.86472562108435e-05	0.00181313918463713	4
2L	10744075	10756325	FBgn0032297	CG17124	2L	10754958	10754962	2L_10754958_10754962	323.464035902954	-1.15612620161057	0.357794736536753	-3.23125547569874	0.00123247727082794	0.0123003262263818	4
2L	10744075	10756325	FBgn0032297	CG17124	2L	10755354	10755358	2L_10755354_10755358	353.680404583097	-1.10129255373267	0.347791211892948	-3.16653358702937	0.00154267529946848	0.0145688419903334	4
2L	10744075	10756325	FBgn0032297	CG17124	2L	10755480	10755484	2L_10755480_10755484	37.9742804131281	2.17168535546973	0.52450174602094	4.14047307171982	3.46590296222401e-05	0.00081937161441661	4
2L	10761116	10764971	FBgn0027550	CG6495	2L	10763077	10763081	2L_10763077_10763081	56.4438296691715	1.61893627704927	0.319532267776437	5.06658150150259	4.05023381874113e-07	2.96189944487242e-05	4
2L	10761116	10764971	FBgn0027550	CG6495	2L	10763593	10763597	2L_10763593_10763597	184.728345825092	0.807451239624086	0.256963359444352	3.14228161310659	0.00167636716087771	0.0154759329019082	4
2L	10761116	10764971	FBgn0027550	CG6495	2L	10764970	10764974	2L_10764970_10764974	233.968455163567	1.90976714069392	0.432493385528301	4.41571410013842	1.00677076466376e-05	0.000320190823387977	1
2L	10765010	10768006	FBgn0015320	Ubc2	2L	10766302	10766306	2L_10766302_10766306	176.387300415052	-0.968796253541435	0.276993548827121	-3.49754085480918	0.000469568784829749	0.00596495287678161	4
2L	10765010	10768006	FBgn0015320	Ubc2	2L	10766608	10766612	2L_10766608_10766612	163.095080992176	-1.00120304043878	0.29261485383223	-3.4215728536215	0.000622600422300345	0.00736950539702919	4
2L	10765010	10768006	FBgn0015320	Ubc2	2L	10767059	10767063	2L_10767059_10767063	80.2554185384103	1.75587290425824	0.40901241723286	4.2929574513592	1.76308803088842e-05	0.000486998673315593	4
2L	10765010	10768006	FBgn0015320	Ubc2	2L	10767847	10767851	2L_10767847_10767851	161.004677523846	1.05061216999603	0.241035290728848	4.35874832610264	1.30808436634522e-05	0.000388483963627668	4
2L	10768234	10769952	FBgn0032298	CG6724	2L	10768420	10768424	2L_10768420_10768424	115.739462693684	0.821967970416816	0.216735657172576	3.79249072875131	0.000149143820401605	0.0024767719187321	4
2L	10804274	10837511	FBgn0011676	Nos	2L	10837094	10837098	2L_10837094_10837098	30.7972717634913	4.2955933474873	0.86011884768105	4.99418581405182	5.90844915486848e-07	3.8844473258314e-05	4
2L	10847227	10850848	FBgn0004363	porin	2L	10848775	10848779	2L_10848775_10848779	125.533767388294	0.915007915053882	0.317952929431322	2.87780935590192	0.00400447062169582	0.0295873436430972	4
2L	10850141	10854604	FBgn0262599	CG43129	2L	10854317	10854321	2L_10854317_10854321	50.9369296173347	4.27371829616095	0.777478925627236	5.49689278421677	3.86541548136893e-08	5.52185775153038e-06	4
2L	10854435	10856644	FBgn0027453	Dnz1	2L	10855671	10855675	2L_10855671_10855675	41.9713219087566	3.1497938693103	0.714015184395842	4.41138219206846	1.02712833908276e-05	0.00032529728022189	4
2L	10987806	10989241	FBgn0026148	CG12253	2L	10987978	10987982	2L_10987978_10987982	188.695199749284	-0.838866713266524	0.284557729332375	-2.94796671042694	0.00319871508227103	0.0250993696437567	4
2L	10987806	10989241	FBgn0026148	CG12253	2L	10988421	10988425	2L_10988421_10988425	163.175706809553	-1.08460439189083	0.354563269155687	-3.05898688962782	0.0022208686876864	0.0191001748285122	4
2L	11011162	11012135	FBgn0267425	CR45778	2L	11011487	11011491	2L_11011487_11011491	21.6207978155845	2.30175934576027	0.514109635707231	4.47717604552164	7.56368764911832e-06	0.000258543233045414	4
2L	11011162	11012135	FBtr0346761	CR45778-RA	2L	11011487	11011491	2L_11011487_11011491	21.6207978155845	2.30175934576027	0.514109635707231	4.47717604552164	7.56368764911832e-06	0.000258543233045414	4
2L	11011312	11012135	FBgn0250837	dUTPase	2L	11011487	11011491	2L_11011487_11011491	21.6207978155845	2.30175934576027	0.514109635707231	4.47717604552164	7.56368764911832e-06	0.000258543233045414	4
2L	11095150	11100888	FBgn0032340	Ge-1	2L	11100748	11100752	2L_11100748_11100752	205.354967396557	0.707499045775443	0.220893199835167	3.20290097795399	0.00136050752612437	0.0132435832108883	4
2L	11100963	11106645	FBgn0032341	Reps	2L	11101848	11101852	2L_11101848_11101852	35.0641160514741	4.53191843608515	0.871300720784561	5.2013252462415	1.97872473179384e-07	1.77105486790515e-05	4
2L	11115635	11120319	FBgn0027582	CG6230	2L	11119597	11119601	2L_11119597_11119601	123.018050970904	-1.06189795381062	0.339515555318579	-3.12768571918365	0.0017618846790688	0.0160733655522418	4
2L	11138759	11149101	FBgn0010197	Gyc32E	2L	11148687	11148691	2L_11148687_11148691	208.150082500843	-0.719125484424934	0.192915549753701	-3.72766988116332	0.00019325828973738	0.00301911185101844	4
2L	11151506	11155721	FBgn0032350	CG6287	2L	11153015	11153019	2L_11153015_11153019	71.7459318250557	2.31263331041649	0.580819060667905	3.98167599347912	6.8431022988371e-05	0.00137039960047102	4
2L	11156118	11203544	FBgn0259822	Ca-beta	2L	11161784	11161788	2L_11161784_11161788	164.977987846166	0.709604205543839	0.220515441484597	3.21793431229352	0.00129117384135775	0.012732357694982	4
2L	11156118	11203544	FBgn0259822	Ca-beta	2L	11170347	11170351	2L_11170347_11170351	242.062297226681	-0.935875789009565	0.318909720003654	-2.93461042516623	0.00333966697648937	0.025898348434547	4
2L	11156118	11203544	FBgn0259822	Ca-beta	2L	11175254	11175258	2L_11175254_11175258	99.2401241740577	0.856201219930659	0.244165691917461	3.50664015573529	0.000453802379627957	0.00580932224003445	4
2L	11156118	11203544	FBgn0259822	Ca-beta	2L	11175728	11175732	2L_11175728_11175732	27.0890941659459	-1.95368520440909	0.602560052566912	-3.24230787634589	0.00118565860298696	0.0119525651799902	4
2L	11156118	11203544	FBgn0259822	Ca-beta	2L	11175806	11175810	2L_11175806_11175810	26.7590299236907	1.85611317175429	0.469241935682489	3.95555688997546	7.63565744171126e-05	0.00149080806113739	4
2L	11156118	11203544	FBgn0259822	Ca-beta	2L	11176594	11176598	2L_11176594_11176598	84.1409685517501	1.5428301000463	0.465924006909402	3.31133420293216	0.000928522437452758	0.00995918674987315	4
2L	11156118	11203544	FBgn0259822	Ca-beta	2L	11177749	11177753	2L_11177749_11177753	73.7322600093401	2.02843344643972	0.596532403484969	3.40037428744779	0.000672936709708993	0.00782612316612214	4
2L	11156118	11203544	FBgn0259822	Ca-beta	2L	11179918	11179922	2L_11179918_11179922	377.830110929826	-1.36324434084802	0.294506700762238	-4.62890772033265	3.67599520284884e-06	0.000150862698043704	4
2L	11156118	11203544	FBgn0259822	Ca-beta	2L	11196112	11196116	2L_11196112_11196116	117.729491513063	-0.940891765945266	0.294841438908777	-3.19117885676977	0.00141693534947588	0.013660513542324	4
2L	11156118	11203544	FBgn0259822	Ca-beta	2L	11196407	11196411	2L_11196407_11196411	194.932880867441	-1.07562240937112	0.275056918084935	-3.91054483144822	9.20881653455079e-05	0.00172213494914098	4
2L	11179032	11180430	FBgn0032354	CG4788	2L	11179918	11179922	2L_11179918_11179922	377.830110929826	-1.36324434084802	0.294506700762238	-4.62890772033265	3.67599520284884e-06	0.000150862698043704	4
2L	11210678	11261080	FBgn0264442	ab	2L	11213165	11213169	2L_11213165_11213169	18.2515546937438	1.99798638175783	0.522261348856729	3.82564473923177	0.000130430273250914	0.00223753034611787	4
2L	11210678	11261080	FBgn0264442	ab	2L	11227915	11227919	2L_11227915_11227919	62.7519720325449	-1.16606098356687	0.312255662263336	-3.73431493640455	0.000188226838162691	0.00295940544567717	4
2L	11210678	11261080	FBgn0264442	ab	2L	11228189	11228193	2L_11228189_11228193	80.5787113669024	-1.0161207956752	0.298055471115366	-3.40916672951091	0.000651616414752922	0.00764443185875985	4
2L	11210678	11261080	FBgn0264442	ab	2L	11252057	11252061	2L_11252057_11252061	60.1119830283243	2.95301505301501	0.505909541763493	5.837041623531	5.31358251454174e-09	1.30906111220049e-06	4
2L	11581937	11626883	FBgn0015400	kek2	2L	11598189	11598193	2L_11598189_11598193	8.36951785256433	5.6662640690277	1.36486308351868	4.15152562733238	3.30266273726921e-05	0.000789942230557651	4
2L	11794327	11809438	FBgn0020309	crol	2L	11794691	11794695	2L_11794691_11794695	53.4527250993379	3.08081166397446	1.03088273264491	2.9885180597313	0.00280333932386085	0.0227553285093514	4
2L	11794327	11809438	FBgn0020309	crol	2L	11800535	11800539	2L_11800535_11800539	78.7015538329926	-1.25569150129126	0.315954522951422	-3.97427923981427	7.05927035807839e-05	0.00140545651985917	4
2L	11794327	11809438	FBgn0020309	crol	2L	11801384	11801388	2L_11801384_11801388	196.827013638994	0.915152541209461	0.294547817619891	3.10697444172019	0.00189012739335226	0.0169404831314262	4
2L	11794327	11809438	FBgn0020309	crol	2L	11802220	11802224	2L_11802220_11802224	295.610825662867	0.844401665463184	0.261381254039734	3.23053643829722	0.00123558153865591	0.01232440731867	4
2L	11794327	11809438	FBgn0020309	crol	2L	11802629	11802633	2L_11802629_11802633	209.020629695013	0.630531350896284	0.232053659172543	2.71717909187311	0.00658409699672892	0.0426859661997105	4
2L	11794327	11809438	FBgn0020309	crol	2L	11809232	11809236	2L_11809232_11809236	74.6956250151148	1.10746393133641	0.345234251858956	3.20786227140886	0.00133725522169816	0.0130746625719052	4
2L	11814156	11928572	FBgn0264815	Pde1c	2L	11821710	11821714	2L_11821710_11821714	146.256256446342	0.848971668745579	0.273673474258016	3.10213355915224	0.00192131253159459	0.0171459961371598	4
2L	11814156	11928572	FBgn0264815	Pde1c	2L	11822222	11822226	2L_11822222_11822226	37.0004608088941	1.89982568346876	0.441085576555401	4.30715893796663	1.6536479166572e-05	0.000464062733242592	4
2L	11814156	11928572	FBgn0264815	Pde1c	2L	11829386	11829390	2L_11829386_11829390	67.8442466613999	-1.46156627583899	0.540297424438448	-2.70511427545311	0.00682808956165927	0.0438238181094006	4
2L	11814156	11928572	FBgn0264815	Pde1c	2L	11852144	11852148	2L_11852144_11852148	150.303407819485	-0.981623895448988	0.242892443367786	-4.04139330906486	5.31345545436196e-05	0.00113396366934437	4
2L	11814156	11928572	FBgn0264815	Pde1c	2L	11862483	11862487	2L_11862483_11862487	56.2231398055377	-1.64168444142846	0.389003267345957	-4.22023303976118	2.44049905558158e-05	0.000623398880560043	4
2L	11814156	11928572	FBgn0264815	Pde1c	2L	11862893	11862897	2L_11862893_11862897	48.2703455902275	-1.61253262702933	0.407016728708594	-3.96183378542123	7.43763124842757e-05	0.00146223806907403	4
2L	11814156	11928572	FBgn0264815	Pde1c	2L	11880044	11880048	2L_11880044_11880048	181.196179713072	-0.981983503104587	0.332504610036539	-2.95329289719224	0.00314403494791082	0.0247958748816746	4
2L	11814156	11928572	FBgn0264815	Pde1c	2L	11916891	11916895	2L_11916891_11916895	89.2536819780536	-1.27282514111626	0.364497703696038	-3.49199769493664	0.000479422384650945	0.00605590767844452	4
2L	11827204	11829405	FBgn0000588	esc	2L	11829386	11829390	2L_11829386_11829390	67.8442466613999	-1.46156627583899	0.540297424438448	-2.70511427545311	0.00682808956165927	0.0438238181094006	4
2L	11849958	11852881	FBgn0032382	Mal-B2	2L	11852144	11852148	2L_11852144_11852148	150.303407819485	-0.981623895448988	0.242892443367786	-4.04139330906486	5.31345545436196e-05	0.00113396366934437	4
2L	12040782	12041515	FBgn0267739	CR46070	2L	12041176	12041180	2L_12041176_12041180	81.040052125	1.35490112566462	0.28126837309373	4.81711153928107	1.45651278481319e-06	7.53822390354873e-05	4
2L	12040782	12041515	FBtr0347299	CR46070-RA	2L	12041176	12041180	2L_12041176_12041180	81.040052125	1.35490112566462	0.28126837309373	4.81711153928107	1.45651278481319e-06	7.53822390354873e-05	4
2L	12041054	12045200	FBgn0032399	CG6785	2L	12041176	12041180	2L_12041176_12041180	81.040052125	1.35490112566462	0.28126837309373	4.81711153928107	1.45651278481319e-06	7.53822390354873e-05	4
2L	12056326	12058251	FBgn0032404	RpL7-like	2L	12056489	12056493	2L_12056489_12056493	24.0187776425794	5.8705311313729	1.21887396891214	4.81635614600288	1.46203478700616e-06	7.55427017773095e-05	4
2L	12056348	12058251	FBgn0085193	CG34164	2L	12056489	12056493	2L_12056489_12056493	24.0187776425794	5.8705311313729	1.21887396891214	4.81635614600288	1.46203478700616e-06	7.55427017773095e-05	4
2L	12091822	12095250	FBgn0032407	Pex19	2L	12093938	12093942	2L_12093938_12093942	75.0834360882039	1.0120863965664	0.30226452266217	3.34834663245469	0.000812952621091633	0.0090110463215684	4
2L	12107221	12109116	FBgn0015797	Rab6	2L	12107714	12107718	2L_12107714_12107718	51.9450360203988	1.21005338648747	0.391247113771395	3.0928110237626	0.00198270347846405	0.0175440154197774	4
2L	12171204	12172586	FBgn0032420	CG6583	2L	12172573	12172577	2L_12172573_12172577	250.323356845794	-0.727893694991624	0.266748812247346	-2.72876077257535	0.00635728039915394	0.04162639254695	4
2L	12175004	12313438	FBgn0000114	aret	2L	12268073	12268077	2L_12268073_12268077	91.5761907947641	-1.08362843664857	0.336411743117243	-3.22113736758267	0.00127682932764108	0.0126278288944844	4
2L	12175004	12313438	FBgn0000114	aret	2L	12280971	12280975	2L_12280971_12280975	21.5409509918624	1.7777934108279	0.652233538387689	2.72570069797788	0.00641651536402515	0.0419097919418873	4
2L	12175004	12313438	FBgn0000114	aret	2L	12288951	12288955	2L_12288951_12288955	173.714495460866	-1.28443820205801	0.296600700222605	-4.33052990466312	1.48750942050502e-05	0.000428082922017135	4
2L	12175004	12313438	FBgn0000114	aret	2L	12305554	12305558	2L_12305554_12305558	47.7522988149224	-1.18536333409534	0.428833883887519	-2.76415502280192	0.00570704184271719	0.0384813625428475	4
2L	12344219	12397528	FBgn0262475	bru-2	2L	12356437	12356441	2L_12356437_12356441	121.26268243839	0.953955499521725	0.355279437218705	2.68508503331839	0.00725113553577241	0.0457495231664646	4
2L	12344219	12397528	FBgn0262475	bru-2	2L	12358711	12358715	2L_12358711_12358715	385.186043272743	-0.904348940916248	0.230818052736614	-3.91801650778242	8.92805933767208e-05	0.00168109416066606	4
2L	12344219	12397528	FBgn0262475	bru-2	2L	12359357	12359361	2L_12359357_12359361	519.223725043411	-0.755298159147091	0.256791693425419	-2.94128734879213	0.00326851176150768	0.0254986830024665	4
2L	12344219	12397528	FBgn0262475	bru-2	2L	12384594	12384598	2L_12384594_12384598	128.725655814418	-0.858540642828155	0.27872520337338	-3.08024043910394	0.00206833547925187	0.0181313736184627	4
2L	12344219	12397528	FBgn0262475	bru-2	2L	12389094	12389098	2L_12389094_12389098	58.0751459065653	6.56407437317705	1.06447961804778	6.16646318246597	6.98343311007408e-10	3.02571788312939e-07	4
2L	12344219	12397528	FBgn0262475	bru-2	2L	12389591	12389595	2L_12389591_12389595	121.081615805617	4.78634115746422	0.68848913137771	6.95194875173476	3.60274293765132e-12	6.03534307401460e-09	4
2L	12344219	12397528	FBgn0262475	bru-2	2L	12391312	12391316	2L_12391312_12391316	86.0860814169523	1.20196593243622	0.449613217199357	2.67333318162501	0.00751016182927436	0.0468988596427041	4
2L	12344219	12397528	FBgn0262475	bru-2	2L	12396032	12396036	2L_12396032_12396036	210.621583521112	0.697123603426034	0.239698468979065	2.90833565352026	0.00363358106847577	0.0275371613592567	4
2L	12455540	12546611	FBgn0259176	bun	2L	12533043	12533047	2L_12533043_12533047	155.174606802139	-1.02872234050987	0.378875107132823	-2.71520171460941	0.00662354136040075	0.0428604111304237	4
2L	12455540	12546611	FBgn0259176	bun	2L	12533455	12533459	2L_12533455_12533459	84.9018760211459	-1.39059555665287	0.427382830589341	-3.25374689183303	0.00113893707836979	0.0116157618727535	4
2L	12455540	12546611	FBgn0259176	bun	2L	12536617	12536621	2L_12536617_12536621	156.240157311007	1.20195957323527	0.320829665322056	3.74641033281233	0.000179383081843626	0.00284753359129784	4
2L	12455540	12546611	FBgn0259176	bun	2L	12541060	12541064	2L_12541060_12541064	26.1386319167056	2.15315103878194	0.713890360091014	3.01608084259246	0.00256064978848811	0.0212656825614267	4
2L	12587625	12628135	FBgn0085424	nub	2L	12624492	12624496	2L_12624492_12624496	10.3994365665705	1.81343446677305	0.672683810889178	2.69581999361035	0.00702155996723811	0.0446817428645982	4
2L	12610517	12646356	FBgn0032439	Ref2	2L	12624492	12624496	2L_12624492_12624496	10.3994365665705	1.81343446677305	0.672683810889178	2.69581999361035	0.00702155996723811	0.0446817428645982	4
2L	12657165	12686306	FBgn0004394	pdm2	2L	12657887	12657891	2L_12657887_12657891	5.26040142552504	-4.64029381773814	1.32941276407353	-3.49048387614359	0.000482146705980421	0.00608252095276502	4
2L	12657165	12686306	FBgn0004394	pdm2	2L	12658151	12658155	2L_12658151_12658155	5.18784735622152	-3.55337312892753	1.33601455392352	-2.65968145219094	0.00782145867679398	0.048310922513004	4
2L	12657165	12686306	FBgn0004394	pdm2	2L	12664618	12664622	2L_12664618_12664622	16.6076627957176	-1.76114215798787	0.580928370151497	-3.03159950258342	0.00243261729118962	0.020463602712052	4
2L	12657165	12686306	FBgn0004394	pdm2	2L	12664955	12664959	2L_12664955_12664959	23.192677960343	-1.60606524880767	0.565386636559541	-2.84064946879679	0.00450217692531573	0.0322868184537211	4
2L	12657165	12686306	FBgn0004394	pdm2	2L	12665114	12665118	2L_12665114_12665118	39.1066816901111	-1.25588903609354	0.377253051607189	-3.32903612242009	0.000871471008851267	0.00948829624754004	4
2L	12657165	12686306	FBgn0004394	pdm2	2L	12665835	12665839	2L_12665835_12665839	30.1717247646646	-1.0338313296193	0.368950147407515	-2.80208948792588	0.00507727877928853	0.0353023152501703	4
2L	12657165	12686306	FBgn0004394	pdm2	2L	12675001	12675005	2L_12675001_12675005	38.1556766993254	1.21424774481973	0.406308381678612	2.98848805383541	0.00280361460215324	0.0227566152533042	4
2L	12657165	12686306	FBgn0004394	pdm2	2L	12684222	12684226	2L_12684222_12684226	50.4484906836776	-1.73897569082892	0.370879786300113	-4.68878530204328	2.74831546755913e-06	0.000121266018625517	4
2L	12692993	12693939	FBgn0032445	CG6153	2L	12693268	12693272	2L_12693268_12693272	127.625449148553	-0.867607550100595	0.307992106647628	-2.81697982310053	0.00484775710281457	0.0340999366705746	4
2L	12713276	12721843	FBgn0032455	Pih1D1	2L	12717741	12717745	2L_12717741_12717745	40.1604353230916	2.17068392962575	0.654484398459588	3.31663204613392	0.000911095218000161	0.00981236288946497	4
2L	12713276	12721843	FBgn0032455	Pih1D1	2L	12720244	12720248	2L_12720244_12720248	124.344515702223	3.50331748937402	0.512039787367831	6.84188529056116	7.81576641757518e-12	1.09860178625638e-08	4
2L	12719045	12766546	FBgn0032456	MRP	2L	12720244	12720248	2L_12720244_12720248	124.344515702223	3.50331748937402	0.512039787367831	6.84188529056116	7.81576641757518e-12	1.09860178625638e-08	4
2L	12719045	12766546	FBgn0032456	MRP	2L	12724003	12724007	2L_12724003_12724007	79.8385446586635	-0.635860973905757	0.224258460933273	-2.8353934618991	0.00457692778559816	0.0326666210873634	4
2L	13004480	13013197	FBgn0021796	Tor	2L	13005730	13005734	2L_13005730_13005734	36.0144188504782	-1.75921859409684	0.625642557889351	-2.8118588991639	0.00492561055158991	0.0345139561321921	4
2L	13013276	13019434	FBgn0032467	CG9934	2L	13018621	13018625	2L_13018621_13018625	36.9832780475605	-1.24613902368406	0.422049859413866	-2.95258722610328	0.00315123026602775	0.0248345797766016	4
2L	13013276	13019434	FBgn0032467	CG9934	2L	13018631	13018635	2L_13018631_13018635	65.8225423923369	-1.30399518735805	0.401613070011311	-3.24689429883675	0.00116671711828503	0.0118102302881997	4
2L	13013276	13019434	FBgn0032467	CG9934	2L	13018998	13019002	2L_13018998_13019002	326.922217049429	-1.05409921870812	0.336445094409791	-3.13304974934253	0.00173000116782072	0.0158502886099346	4
2L	13106807	13109468	FBgn0032470	CG5142	2L	13107509	13107513	2L_13107509_13107513	387.415555848659	-0.987953515375713	0.320912332806258	-3.07857758764342	0.00207991361932563	0.0182104814234277	4
2L	13106807	13109468	FBgn0032470	CG5142	2L	13107869	13107873	2L_13107869_13107873	418.240504554585	-1.00346620097763	0.305085297079925	-3.28913327053826	0.00100496426152594	0.010576296187252	4
2L	13163209	13166072	FBgn0032474	DnaJ-H	2L	13165755	13165759	2L_13165755_13165759	101.515051420951	1.33043178248202	0.403343991514205	3.29850403246968	0.000972014839600347	0.010315964764194	4
2L	13165564	13169551	FBgn0024291	Sir2	2L	13165755	13165759	2L_13165755_13165759	101.515051420951	1.33043178248202	0.403343991514205	3.29850403246968	0.000972014839600347	0.010315964764194	4
2L	13169649	13176785	FBgn0032475	Sfmbt	2L	13171447	13171451	2L_13171447_13171451	4.35426516525411	-3.82259379177444	1.37334572131204	-2.78341697393026	0.00537896274581347	0.0368263869937505	4
2L	13169649	13176785	FBgn0032475	Sfmbt	2L	13171452	13171456	2L_13171452_13171456	3.88126205244178	-4.78274018392013	1.38182918140138	-3.46116600249368	0.000537841049737226	0.00660900585317763	4
2L	13169649	13176785	FBgn0032475	Sfmbt	2L	13175326	13175330	2L_13175326_13175330	95.5331625040859	2.68395710885978	0.444243899622189	6.04162963440212	1.52565355263258e-09	5.3777994803559e-07	4
2L	13174227	13175365	FBgn0267989	CR46256	2L	13175326	13175330	2L_13175326_13175330	95.5331625040859	2.68395710885978	0.444243899622189	6.04162963440212	1.52565355263258e-09	5.3777994803559e-07	4
2L	13174227	13175365	FBtr0347587	CR46256-RA	2L	13175326	13175330	2L_13175326_13175330	95.5331625040859	2.68395710885978	0.444243899622189	6.04162963440212	1.52565355263258e-09	5.3777994803559e-07	4
2L	13177150	13178978	FBgn0032476	CG5439	2L	13178502	13178506	2L_13178502_13178506	134.583756568111	0.642106472399737	0.239590942018059	2.68001146867789	0.00736196378157843	0.0462348598173665	4
2L	13203762	13210828	FBgn0032482	Pect	2L	13204947	13204951	2L_13204947_13204951	222.39896001599	3.37543268299516	0.489134095806657	6.90083294526536	5.16985005783437e-12	8.01371714182222e-09	4
2L	13203762	13210828	FBgn0032482	Pect	2L	13208202	13208206	2L_13208202_13208206	442.725585352159	-0.737243088474823	0.278865596074335	-2.64372191784569	0.00819999931664504	0.049981062657757	4
2L	13203762	13210828	FBgn0032482	Pect	2L	13208747	13208751	2L_13208747_13208751	409.171921120391	-0.772111432214696	0.242444313373026	-3.18469598842156	0.00144906150542746	0.0138897862796876	4
2L	13211925	13212116	FBgn0004191	snRNA:U2:34ABa	2L	13212088	13212092	2L_13212088_13212092	493.165370385098	-2.48221998969565	0.441540827938787	-5.62172246060057	1.89062832977092e-08	3.28803322990209e-06	4
2L	13221397	13222429	FBgn0032487	Ski6	2L	13222202	13222206	2L_13222202_13222206	263.140368327174	-0.856123252291892	0.218124599008944	-3.9249275697547	8.67558374971005e-05	0.00164572315514795	4
2L	13286777	13289556	FBgn0032499	Uvrag	2L	13288788	13288792	2L_13288788_13288792	56.5832736784535	0.916073425225384	0.324554839133636	2.82255358653947	0.00476428593493172	0.0336663435474503	4
2L	13288302	13289021	FBgn0266307	CR44972	2L	13288788	13288792	2L_13288788_13288792	56.5832736784535	0.916073425225384	0.324554839133636	2.82255358653947	0.00476428593493172	0.0336663435474503	4
2L	13288302	13289021	FBtr0344036	CR44972-RA	2L	13288788	13288792	2L_13288788_13288792	56.5832736784535	0.916073425225384	0.324554839133636	2.82255358653947	0.00476428593493172	0.0336663435474503	4
2L	13289997	13301668	FBgn0051729	CG31729	2L	13291193	13291197	2L_13291193_13291197	6.78592894806063	4.57335055952326	1.40506698951703	3.25489858750101	0.00113432862843975	0.0115853320985446	4
2L	13289997	13301668	FBgn0051729	CG31729	2L	13292251	13292255	2L_13292251_13292255	401.254923051263	1.01147877734622	0.344892504106434	2.93273633176464	0.00335989098253837	0.0260097129414699	4
2L	13289997	13301668	FBgn0051729	CG31729	2L	13297505	13297509	2L_13297505_13297509	86.4299812493458	4.23378393266722	0.656745482311922	6.4466129523467	1.14377382728191e-10	8.01811155707254e-08	4
2L	13301814	13331121	FBgn0264308	CG43778	2L	13302827	13302831	2L_13302827_13302831	46.8621329004604	2.57842290896876	0.739566304338174	3.486398574197	0.000489570989944449	0.00615017087156431	4
2L	13301814	13331121	FBgn0264308	CG43778	2L	13321302	13321306	2L_13321302_13321306	64.0136105491138	5.18313384293377	0.876542428088301	5.91315796799244	3.3561002482707e-09	9.32498216766349e-07	4
2L	13301814	13331121	FBgn0264308	CG43778	2L	13322611	13322615	2L_13322611_13322615	51.2875888861272	3.23857802756192	0.682612059500554	4.74439029092379	2.09135284628839e-06	9.92066872706931e-05	4
2L	13301814	13331121	FBgn0264308	CG43778	2L	13330506	13330510	2L_13330506_13330510	159.898301796973	-1.24504322294384	0.258625942578646	-4.81406934868967	1.47887449087961e-06	7.61850526657741e-05	4
2L	13349823	13355073	FBgn0032506	CG9395	2L	13352427	13352431	2L_13352427_13352431	48.7386993698342	4.46627434239346	0.82098333422672	5.44015226155622	5.32350533549805e-08	6.89705996944093e-06	4
2L	13349823	13355073	FBgn0032506	CG9395	2L	13353386	13353390	2L_13353386_13353390	69.1899172049554	3.68492563751684	0.588064904185871	6.26618866605945	3.69992022303765e-10	1.86160075312198e-07	4
2L	13374019	13376404	FBgn0032513	CG6565	2L	13375013	13375017	2L_13375013_13375017	209.098139055625	-1.02716459858145	0.289480564030241	-3.54830246383707	0.000387722703668835	0.00515731951915623	4
2L	13374019	13376404	FBgn0032513	CG6565	2L	13375324	13375328	2L_13375324_13375328	320.224665410858	-1.00958171068285	0.251123897345261	-4.02025343408403	5.81355668941282e-05	0.0012143073833584	4
2L	13382652	13385671	FBgn0032515	loqs	2L	13383550	13383554	2L_13383550_13383554	83.0337579701015	-1.17240717552323	0.345146489080599	-3.39683934971	0.000681689748688515	0.0078988402099406	4
2L	13382652	13385671	FBgn0032515	loqs	2L	13383862	13383866	2L_13383862_13383866	91.2048265830015	-1.06170124461628	0.321414593409309	-3.30321418624651	0.000955833508112694	0.0101797308760567	4
2L	13385848	13387312	FBgn0032516	CG9293	2L	13386169	13386173	2L_13386169_13386173	38.1172631109265	1.69925894817989	0.527647651166316	3.22044255181243	0.00127992842714067	0.012644448499364	4
2L	13415431	13500427	FBgn0263354	CG42784	2L	13417535	13417539	2L_13417535_13417539	20.9277636248403	2.41114383465253	0.777552700867611	3.10093943723958	0.00192907741334381	0.0171950952062195	4
2L	13415431	13500427	FBgn0263354	CG42784	2L	13420067	13420071	2L_13420067_13420071	16.8516523598141	4.97255659052466	1.06625388345482	4.66357653433612	3.10760534175196e-06	0.000132504086709207	4
2L	13415431	13500427	FBgn0263354	CG42784	2L	13425599	13425603	2L_13425599_13425603	380.213075016371	-0.731218903759098	0.270594431663907	-2.70226885033359	0.00688680510617703	0.0441080837644009	4
2L	13415431	13500427	FBgn0263354	CG42784	2L	13447373	13447377	2L_13447373_13447377	192.914474932413	1.28696744989737	0.414987153905323	3.10122238191254	0.00192723494042142	0.0171829681208721	4
2L	13415431	13500427	FBgn0263354	CG42784	2L	13447692	13447696	2L_13447692_13447696	49.4599925982077	2.60043626649247	0.887529953422286	2.92997014519372	0.00338994571471177	0.0261776227596488	4
2L	13415431	13500427	FBgn0263354	CG42784	2L	13458122	13458126	2L_13458122_13458126	17.8559510339021	7.57716058254818	1.31346927076629	5.76881450612667	7.98311149931157e-09	1.73092722694543e-06	4
2L	13415431	13500427	FBgn0263354	CG42784	2L	13458327	13458331	2L_13458327_13458331	55.6190777001849	4.8405810097247	0.827652795219983	5.84856480601641	4.95832461948951e-09	1.24739851344585e-06	4
2L	13415431	13500427	FBgn0263354	CG42784	2L	13459601	13459605	2L_13459601_13459605	39.5159644686419	3.74323717949018	0.759051784973718	4.93146482702731	8.16152650634854e-07	4.91848951581054e-05	4
2L	13415431	13500427	FBgn0263354	CG42784	2L	13460133	13460137	2L_13460133_13460137	19.4451135306034	6.01717500366993	1.34078894979163	4.487786839685	7.19668809638168e-06	0.00024931069795744	4
2L	13415431	13500427	FBgn0263354	CG42784	2L	13462319	13462323	2L_13462319_13462323	602.110300283816	-0.881049822405438	0.320916615712062	-2.74541665737852	0.00604341154379008	0.04012285071866	4
2L	13415431	13500427	FBgn0263354	CG42784	2L	13462652	13462656	2L_13462652_13462656	446.661876263192	-0.894348768721692	0.285791503800722	-3.12937493532106	0.00175178626322708	0.0159993700638976	4
2L	13415431	13500427	FBgn0263354	CG42784	2L	13463975	13463979	2L_13463975_13463979	58.2996210491833	3.87886680685401	0.837675324745252	4.63051338898352	3.64760194363931e-06	0.000149820627297959	4
2L	13415431	13500427	FBgn0263354	CG42784	2L	13466377	13466381	2L_13466377_13466381	125.105564048147	1.97874861368697	0.426890229868008	4.63526329543496	3.56483438587573e-06	0.000147123255941242	4
2L	13415431	13500427	FBgn0263354	CG42784	2L	13467686	13467690	2L_13467686_13467690	165.568649854612	1.35135994885011	0.341542992631812	3.95663204341275	7.60138791630855e-05	0.00148600405291057	4
2L	13415431	13500427	FBgn0263354	CG42784	2L	13472066	13472070	2L_13472066_13472070	36.9203115608677	4.36101998881024	0.822168506286123	5.30428975990545	1.13112521004207e-07	1.17914842071404e-05	4
2L	13415431	13500427	FBgn0263354	CG42784	2L	13479196	13479200	2L_13479196_13479200	39.8108709309124	1.53758800264916	0.517882428267209	2.96899048649672	0.00298779846471867	0.023885160357776	4
2L	13415431	13500427	FBgn0263354	CG42784	2L	13481999	13482003	2L_13481999_13482003	17.0336906932471	3.70058543674711	1.30220042646615	2.84179405991257	0.00448604595212715	0.0321998208748212	4
2L	13415431	13500427	FBgn0263354	CG42784	2L	13485558	13485562	2L_13485558_13485562	35.0326718615662	1.65051930499433	0.406537459811271	4.05994396127864	4.90844949599851e-05	0.00106844420887809	4
2L	13415431	13500427	FBgn0263354	CG42784	2L	13486374	13486378	2L_13486374_13486378	101.19828491322	1.71998993063255	0.57582399837345	2.98700633438528	0.00281723885098686	0.0228384406888967	4
2L	13415431	13500427	FBgn0263354	CG42784	2L	13486654	13486658	2L_13486654_13486658	108.474971175165	1.85585400040955	0.555955934036094	3.33813147192537	0.000843438312472349	0.0092629747849784	4
2L	13415431	13500427	FBgn0263354	CG42784	2L	13491448	13491452	2L_13491448_13491452	163.830135791505	0.743192895536697	0.269837303263867	2.75422592261066	0.00588311417999473	0.0393348740078285	4
2L	13415431	13500427	FBgn0263354	CG42784	2L	13497874	13497878	2L_13497874_13497878	115.720877671572	-0.950408277347264	0.352604572478281	-2.69539408030736	0.00703054262548715	0.0447193920539598	4
2L	13415431	13500427	FBgn0263354	CG42784	2L	13498038	13498042	2L_13498038_13498042	14.4100501406274	1.88756143764518	0.698176904874485	2.70355754317671	0.00686015687188913	0.0439825771170994	4
2L	13415431	13500427	FBgn0263354	CG42784	2L	13498269	13498273	2L_13498269_13498273	100.143625194224	4.57602261709905	0.593629726851888	7.70854694451778	1.27258309592602e-14	6.48144750513635e-11	4
2L	13415431	13500427	FBgn0263354	CG42784	2L	13498896	13498900	2L_13498896_13498900	133.910628537229	3.64030160271727	0.558907756831304	6.51324222686719	7.35457657481938e-11	5.79002381172942e-08	4
2L	13415431	13420645	FBgn0264432	CG43850	2L	13417535	13417539	2L_13417535_13417539	20.9277636248403	2.41114383465253	0.777552700867611	3.10093943723958	0.00192907741334381	0.0171950952062195	4
2L	13415431	13420645	FBgn0264432	CG43850	2L	13420067	13420071	2L_13420067_13420071	16.8516523598141	4.97255659052466	1.06625388345482	4.66357653433612	3.10760534175196e-06	0.000132504086709207	4
2L	13447538	13449497	FBgn0032525	Hsp60D	2L	13447692	13447696	2L_13447692_13447696	49.4599925982077	2.60043626649247	0.887529953422286	2.92997014519372	0.00338994571471177	0.0261776227596488	4
2L	13458290	13458605	FBgn0267244	CR45684	2L	13458327	13458331	2L_13458327_13458331	55.6190777001849	4.8405810097247	0.827652795219983	5.84856480601641	4.95832461948951e-09	1.24739851344585e-06	4
2L	13458290	13458605	FBtr0346425	CR45684-RA	2L	13458327	13458331	2L_13458327_13458331	55.6190777001849	4.8405810097247	0.827652795219983	5.84856480601641	4.95832461948951e-09	1.24739851344585e-06	4
2L	13459681	13460183	FBgn0261992	CG42810	2L	13460133	13460137	2L_13460133_13460137	19.4451135306034	6.01717500366993	1.34078894979163	4.487786839685	7.19668809638168e-06	0.00024931069795744	4
2L	13500624	13549328	FBgn0023407	B4	2L	13502712	13502716	2L_13502712_13502716	539.945807798359	-0.800253139904628	0.246721104400068	-3.24355365484659	0.00118048574569901	0.0119100398059358	4
2L	13500624	13549328	FBgn0023407	B4	2L	13503094	13503098	2L_13503094_13503098	388.25107552419	-1.3101340310691	0.331219886518363	-3.95548119057901	7.63807578710652e-05	0.00149095717304142	4
2L	13500624	13549328	FBgn0023407	B4	2L	13506628	13506632	2L_13506628_13506632	157.538026966982	4.43838159937584	0.754001115827093	5.88643903332584	3.94605225384335e-09	1.04542737226981e-06	4
2L	13500624	13549328	FBgn0023407	B4	2L	13509640	13509644	2L_13509640_13509644	102.607020817197	0.965296922781731	0.297518297723244	3.24449598619197	0.00117658675610517	0.0118798275357297	4
2L	13500624	13549328	FBgn0023407	B4	2L	13510251	13510255	2L_13510251_13510255	200.701803816215	1.21713058392245	0.445006050702053	2.73508771847545	0.00623636546139775	0.0410333888544758	4
2L	13500624	13549328	FBgn0023407	B4	2L	13516835	13516839	2L_13516835_13516839	82.2147108501621	0.890921057152778	0.303882971650524	2.93178999900452	0.00337014551252045	0.0260610105873843	4
2L	13500624	13549328	FBgn0023407	B4	2L	13533350	13533354	2L_13533350_13533354	45.041155390195	1.03465133384551	0.367358132839369	2.81646502786946	0.00485553289486906	0.034141109155499	4
2L	13500624	13549328	FBgn0023407	B4	2L	13537628	13537632	2L_13537628_13537632	531.253167398205	-1.15208117432373	0.410947165636338	-2.80347760165172	0.00505547436431419	0.0351850188034945	4
2L	13500624	13549328	FBgn0023407	B4	2L	13538060	13538064	2L_13538060_13538064	467.318198727052	-1.26381165273851	0.428741126795645	-2.94772666710113	0.00320119972293449	0.0251125077061083	4
2L	13532872	13533454	FBgn0053645	CG33645	2L	13533350	13533354	2L_13533350_13533354	45.041155390195	1.03465133384551	0.367358132839369	2.81646502786946	0.00485553289486906	0.034141109155499	4
2L	13550139	13639411	FBgn0259984	kuz	2L	13577031	13577035	2L_13577031_13577035	57.3491185198065	2.96332156803571	0.582425400052135	5.08789892709083	3.62052227358218e-07	2.74135928605662e-05	4
2L	13550139	13639411	FBgn0259984	kuz	2L	13631142	13631146	2L_13631142_13631146	45.0412391880816	3.15512782245727	0.741492019302058	4.25510692000042	2.08949143173533e-05	0.000553392592241956	4
2L	13639447	13642602	FBgn0028546	ics	2L	13641086	13641090	2L_13641086_13641090	44.6785342386348	2.23552352424907	0.425807482427228	5.25008041546366	1.52032825762238e-07	1.46947792906767e-05	4
2L	13774340	13780165	FBgn0028540	CG9008	2L	13777131	13777135	2L_13777131_13777135	94.1790620994474	1.45838300097368	0.332737522089549	4.38298329510667	1.1706509246207e-05	0.000358821330572392	4
2L	13790959	13793264	FBgn0028931	CG16863	2L	13791389	13791393	2L_13791389_13791393	60.3076244256453	-1.45219821868953	0.406173867420472	-3.57531179421302	0.000349810749601472	0.00476945858356325	4
2L	13834250	13835072	FBgn0260407	mRpS23	2L	13834527	13834531	2L_13834527_13834531	54.4996724850417	2.84865470106201	0.719630776486362	3.95849482003914	7.54235765248096e-05	0.00147756283903103	4
2L	13835564	13898712	FBgn0028509	CenG1A	2L	13893883	13893887	2L_13893883_13893887	38.8944888506619	8.26508603443041	1.33816206546964	6.17644622255058	6.55605263206018e-10	2.86041034802005e-07	4
2L	14907489	14972300	FBgn0259213	CG42313	2L	14956425	14956429	2L_14956425_14956429	26.0326248176625	2.66768532284318	0.797524649267047	3.34495657945479	0.000822954529146718	0.00909283322760754	4
2L	14907489	14972300	FBgn0259213	CG42313	2L	14958933	14958937	2L_14958933_14958937	314.247317100202	-0.937897027016719	0.328908307674473	-2.85154556796715	0.00435072498350606	0.0314765713808873	4
2L	15008489	15009724	FBgn0261882	l(2)35Bc	2L	15008562	15008566	2L_15008562_15008566	143.222542478059	3.79679118673715	0.476320594725196	7.97108340219393	1.57289310934177e-15	1.00650639984556e-11	4
2L	15016331	15034704	FBgn0260446	GABA-B-R1	2L	15020543	15020547	2L_15020543_15020547	55.1499638781554	1.64279739526235	0.390526666822965	4.20662027673278	2.59218150214112e-05	0.000654110398787002	4
2L	15016331	15034704	FBgn0260446	GABA-B-R1	2L	15022496	15022500	2L_15022496_15022500	9.2700408178509	2.65052116937404	0.894050728555552	2.96462055755637	0.00303056472068286	0.0241427475964024	4
2L	15016331	15034704	FBgn0260446	GABA-B-R1	2L	15022514	15022518	2L_15022514_15022518	58.5396381951433	2.16395928248431	0.75222707246213	2.87673677497595	0.00401810619351631	0.0296643785965774	4
2L	15016331	15034704	FBgn0260446	GABA-B-R1	2L	15026714	15026718	2L_15026714_15026718	43.5935664803001	-1.84773722620249	0.562766493485788	-3.28331065831152	0.00102595537890713	0.0107453416718642	4
2L	15016331	15034704	FBgn0260446	GABA-B-R1	2L	15029091	15029095	2L_15029091_15029095	40.4797878831318	-1.5937477025542	0.581261218604256	-2.74187861075811	0.00610889129373525	0.0404135125339239	4
2L	15016331	15034704	FBgn0260446	GABA-B-R1	2L	15033012	15033016	2L_15033012_15033016	82.3977732459531	1.14685832690998	0.274830208253644	4.17297041033981	3.00654000641935e-05	0.000734244202135276	4
2L	15026882	15029513	FBgn0053310	CG33310	2L	15029091	15029095	2L_15029091_15029095	40.4797878831318	-1.5937477025542	0.581261218604256	-2.74187861075811	0.00610889129373525	0.0404135125339239	4
2L	15035394	15037841	FBgn0041713	yellow-c	2L	15037272	15037276	2L_15037272_15037276	144.068525212533	-1.01755190642155	0.33513023010872	-3.03628803074984	0.00239510447044339	0.0202202776855775	4
2L	15035394	15037841	FBgn0041713	yellow-c	2L	15037650	15037654	2L_15037650_15037654	156.824448520769	-0.99912262897424	0.288504774735957	-3.46310604352614	0.000533977903835657	0.00657368101780002	4
2L	15036293	15038861	FBgn0001977	CIAPIN1	2L	15037272	15037276	2L_15037272_15037276	144.068525212533	-1.01755190642155	0.33513023010872	-3.03628803074984	0.00239510447044339	0.0202202776855775	4
2L	15036293	15038861	FBgn0001977	CIAPIN1	2L	15037650	15037654	2L_15037650_15037654	156.824448520769	-0.99912262897424	0.288504774735957	-3.46310604352614	0.000533977903835657	0.00657368101780002	4
2L	15061656	15074311	FBgn0283442	vas	2L	15065404	15065408	2L_15065404_15065408	59.4101040075151	2.7774910605663	0.798198936090601	3.47969777330177	0.000501979710766055	0.00626850460533499	4
2L	15061656	15074311	FBgn0283442	vas	2L	15066726	15066730	2L_15066726_15066730	96.1866414274755	4.16286794912491	0.83174169941579	5.00500089396609	5.58617717826235e-07	3.72756342597825e-05	4
2L	15061656	15072133	FBgn0283440	solo	2L	15065404	15065408	2L_15065404_15065408	59.4101040075151	2.7774910605663	0.798198936090601	3.47969777330177	0.000501979710766055	0.00626850460533499	4
2L	15061656	15072133	FBgn0283440	solo	2L	15066726	15066730	2L_15066726_15066730	96.1866414274755	4.16286794912491	0.83174169941579	5.00500089396609	5.58617717826235e-07	3.72756342597825e-05	4
2L	15062931	15070316	FBgn0024183	vig	2L	15065404	15065408	2L_15065404_15065408	59.4101040075151	2.7774910605663	0.798198936090601	3.47969777330177	0.000501979710766055	0.00626850460533499	4
2L	15062931	15070316	FBgn0024183	vig	2L	15066726	15066730	2L_15066726_15066730	96.1866414274755	4.16286794912491	0.83174169941579	5.00500089396609	5.58617717826235e-07	3.72756342597825e-05	4
2L	15074776	15096915	FBgn0028879	CG15270	2L	15075142	15075146	2L_15075142_15075146	183.277852052338	2.19767988676567	0.454254804266513	4.83798930935748	1.31159194288837e-06	6.9722634326765e-05	4
2L	15074776	15096915	FBgn0028879	CG15270	2L	15075606	15075610	2L_15075606_15075610	205.177169960022	5.21732112934469	0.874421851410794	5.96659509472122	2.42255575223055e-09	7.41819268404496e-07	4
2L	15074776	15096915	FBgn0028879	CG15270	2L	15093527	15093531	2L_15093527_15093531	32.9990363759803	1.92097676645165	0.389854280305978	4.9274225357843	8.33214402664308e-07	4.99616336344343e-05	4
2L	15128559	15128971	FBgn0265917	CR44706	2L	15128786	15128790	2L_15128786_15128790	25.5457818086009	1.82784098748516	0.458742442102688	3.98446016703204	6.76337003440331e-05	0.00135813781723996	4
2L	15161882	15200459	FBgn0028888	CG4168	2L	15196392	15196396	2L_15196392_15196396	40.7500753769833	3.18521748694601	0.618003369032348	5.15404550614883	2.54926036692618e-07	2.13347959158808e-05	4
2L	15248879	15254715	FBgn0028862	dao	2L	15249429	15249433	2L_15249429_15249433	165.108037156754	1.97771122340697	0.352379551998717	5.61244604628526	1.99486419432721e-08	3.40524136657371e-06	4
2L	15248879	15254715	FBgn0028862	dao	2L	15250780	15250784	2L_15250780_15250784	181.888492804052	0.880360875058209	0.302300872004783	2.91220091169397	0.0035889171351348	0.0272960264502722	4
2L	15256581	15257642	FBgn0259982	l(2)35Cc	2L	15256856	15256860	2L_15256856_15256860	7.91269663713054	-4.34896681311554	1.45930949190713	-2.98015385854305	0.00288103637072068	0.0232348670487166	4
2L	15256581	15257642	FBgn0259982	l(2)35Cc	2L	15257066	15257070	2L_15257066_15257070	16.3414373963471	-5.62181836512213	1.36922005864034	-4.10585451888916	4.02822956676968e-05	0.000917245514234771	4
2L	15256581	15257642	FBgn0259982	l(2)35Cc	2L	15257245	15257249	2L_15257245_15257249	8.22526152361576	-4.7933576641508	1.35483663025801	-3.53795989649171	0.000403231296894704	0.00531488409095964	4
2L	15265245	15272024	FBgn0261268	Cul3	2L	15271183	15271187	2L_15271183_15271187	278.384287860222	-0.687074469748009	0.196316677228147	-3.49982731701156	0.000465559644079494	0.00592639260469548	4
2L	15499127	15505018	FBgn0002524	lace	2L	15499316	15499320	2L_15499316_15499320	175.280861728798	0.86714685061121	0.253523367599985	3.42038234510759	0.000625331786603715	0.00739482098142387	4
2L	15499127	15505018	FBgn0002524	lace	2L	15500626	15500630	2L_15500626_15500630	460.109432998592	-0.723513043817755	0.270563750675162	-2.67409452305532	0.00749313282828634	0.0468229806489672	4
2L	15499127	15505018	FBgn0002524	lace	2L	15501781	15501785	2L_15501781_15501785	257.381669652821	-1.23378975763738	0.444444561111562	-2.7760262259744	0.0055027769503486	0.0374485900326151	4
2L	15499127	15505018	FBgn0002524	lace	2L	15502567	15502571	2L_15502567_15502571	219.23272495256	-1.99514256248918	0.378974943456527	-5.26457645007352	1.40512920294577e-07	1.3838581862824e-05	4
2L	15499127	15505018	FBgn0002524	lace	2L	15502905	15502909	2L_15502905_15502909	229.786466756081	-2.18149015826105	0.341906300696084	-6.38037425405668	1.76655728768612e-10	1.08321646915012e-07	4
2L	15550372	15552029	FBgn0028880	CG15256	2L	15550405	15550409	2L_15550405_15550409	350.403334573949	-0.910444844017086	0.312284986508597	-2.91542944217724	0.00355199412964654	0.0270895047205669	4
2L	15550372	15552029	FBgn0028880	CG15256	2L	15550750	15550754	2L_15550750_15550754	224.799034741209	-0.927309503670774	0.271210011424232	-3.41915661151704	0.00062815561193908	0.00742188368232008	4
2L	15550372	15552029	FBgn0028880	CG15256	2L	15550907	15550911	2L_15550907_15550911	91.2979723717999	-0.996193132807817	0.349842420184425	-2.84754813976721	0.00440574302920149	0.0317797229128747	4
2L	15552723	15583978	FBgn0028370	kek3	2L	15557841	15557845	2L_15557841_15557845	327.050701490958	-1.30272717119406	0.419203536120715	-3.10762448057911	0.00188597541067723	0.0169154202116892	4
2L	15552723	15583978	FBgn0028370	kek3	2L	15558225	15558229	2L_15558225_15558229	486.815734543663	-1.05917774438659	0.37714625219284	-2.80840055609253	0.00497882566344853	0.0347873282659342	4
2L	15552723	15583978	FBgn0028370	kek3	2L	15569872	15569876	2L_15569872_15569876	210.136136417257	-0.951673677757144	0.335568012694514	-2.83600832545235	0.00456812551810792	0.0326238282100754	4
2L	15552723	15583978	FBgn0028370	kek3	2L	15572623	15572627	2L_15572623_15572627	339.8019017398	-1.39796665138198	0.353149610210963	-3.95856773152565	7.54005597062417e-05	0.00147725430071664	4
2L	15552723	15583978	FBgn0028370	kek3	2L	15573026	15573030	2L_15573026_15573030	655.305718258411	-1.23167701038318	0.294419840205325	-4.18340356928467	2.87176933751313e-05	0.000708542009834036	4
2L	15552723	15583978	FBgn0028370	kek3	2L	15573765	15573769	2L_15573765_15573769	535.327310392481	-0.91839104284723	0.311874561486431	-2.94474495922358	0.00323220974013155	0.0252903416933841	4
2L	15552723	15583978	FBgn0028370	kek3	2L	15579707	15579711	2L_15579707_15579711	202.610729124119	0.941177392944852	0.336254266307258	2.79900506031003	0.00512603341205314	0.035531424354117	4
2L	15552723	15583978	FBgn0028370	kek3	2L	15581397	15581401	2L_15581397_15581401	120.975247675697	1.02626506787854	0.310292495769285	3.30741181907798	0.00094162352228013	0.0100623162076868	4
2L	15552723	15583978	FBgn0028370	kek3	2L	15581508	15581512	2L_15581508_15581512	206.971283357618	0.844760879219125	0.285096276288609	2.96307230040408	0.00304585017620749	0.024231257678516	4
2L	16049965	16081684	FBgn0013433	beat-Ia	2L	16052916	16052920	2L_16052916_16052920	233.381533488198	-1.41656915837167	0.267714187358395	-5.29134885360137	1.2141751222383e-07	1.24332899904607e-05	4
2L	16049965	16081684	FBgn0013433	beat-Ia	2L	16059280	16059284	2L_16059280_16059284	65.0633451471664	1.41163630045491	0.45042229589244	3.13402847356385	0.00172424123837032	0.0158108664172784	4
2L	16049965	16081684	FBgn0013433	beat-Ia	2L	16059595	16059599	2L_16059595_16059599	118.024229254345	-1.07476063883804	0.385797900433087	-2.78581256567634	0.00533937355549607	0.0366374467808049	4
2L	16049965	16081684	FBgn0013433	beat-Ia	2L	16059913	16059917	2L_16059913_16059917	81.8718386263586	-1.18187127832333	0.385942349619582	-3.06230005462806	0.00219643158821557	0.0189456277393127	4
2L	16049965	16081684	FBgn0013433	beat-Ia	2L	16060179	16060183	2L_16060179_16060183	335.950468227332	-1.12690556380751	0.369446299981491	-3.05025537910103	0.00228646855245437	0.0195070503837249	4
2L	16049965	16081684	FBgn0013433	beat-Ia	2L	16066457	16066461	2L_16066457_16066461	25.5373369683038	2.41424968304105	0.485610070516862	4.97158075917049	6.64091902608077e-07	4.23410735980484e-05	4
2L	16049965	16081684	FBgn0013433	beat-Ia	2L	16080863	16080867	2L_16080863_16080867	50.709243347031	1.9292899757555	0.424608857040348	4.54368754623545	5.52785779084795e-06	0.000204317876438859	4
2L	16165831	16190540	FBgn0001991	Ca-alpha1D	2L	16168271	16168275	2L_16168271_16168275	60.6974562859554	3.32954181418266	0.710440070937859	4.68659067863009	2.77793768097733e-06	0.000122335140182712	4
2L	16165831	16190540	FBgn0001991	Ca-alpha1D	2L	16170623	16170627	2L_16170623_16170627	308.782475478107	-1.06536914270962	0.325714109914209	-3.27087194039654	0.0010721644923951	0.0111063282160091	4
2L	16245835	16257606	FBgn0024734	PRL-1	2L	16253722	16253726	2L_16253722_16253726	339.287059419235	-0.95944446870859	0.353104479984254	-2.71716877891601	0.00658430216857558	0.0426861874632653	4
2L	16263556	16287730	FBgn0001994	crp	2L	16274652	16274656	2L_16274652_16274656	74.0037440355501	-1.46755228140875	0.547047043384305	-2.6826802176459	0.00730347892790537	0.0459832841002012	4
2L	16263556	16287730	FBgn0001994	crp	2L	16285714	16285718	2L_16285714_16285718	214.656686474	-1.13230525693506	0.347444322518854	-3.25895455342665	0.0011182357951688	0.0114584848279822	4
2L	16263556	16287730	FBgn0001994	crp	2L	16286391	16286395	2L_16286391_16286395	19.4518514678323	5.9876906517303	1.32472025355983	4.51996611030892	6.18495313961886e-06	0.00022241234082649	4
2L	16305801	16307298	FBgn0015338	CG5861	2L	16306589	16306593	2L_16306589_16306593	285.659836765732	-0.767493114717116	0.272225045309144	-2.81933322426501	0.00481235313077987	0.0339128620525766	4
2L	16545016	16663218	FBgn0259735	CG42389	2L	16563523	16563527	2L_16563523_16563527	8.05945137017355	3.64406432416507	1.0423909218025	3.49587112468685	0.000472516855219431	0.00599142345574546	4
2L	16545016	16663218	FBgn0259735	CG42389	2L	16589582	16589586	2L_16589582_16589586	89.4281083957059	-1.19216004753466	0.423034531079721	-2.81811521270351	0.00483064727292351	0.0340029212516433	4
2L	16545016	16663218	FBgn0259735	CG42389	2L	16597946	16597950	2L_16597946_16597950	33.9518056246113	-2.30897644517727	0.697722415737627	-3.30930523815296	0.000935278113249557	0.0100106672092652	4
2L	16545016	16663218	FBgn0259735	CG42389	2L	16619062	16619066	2L_16619062_16619066	24.0751797418246	4.36064125700789	1.42395112720958	3.06235317609049	0.00219604179249316	0.0189447604100301	4
2L	16545016	16663218	FBgn0259735	CG42389	2L	16658022	16658026	2L_16658022_16658026	73.5170600971134	1.15223564138663	0.316060294052708	3.64561972214858	0.000266748191346399	0.00386769379648923	4
2L	16545016	16663218	FBgn0259735	CG42389	2L	16661642	16661646	2L_16661642_16661646	43.7987672321435	1.85897366786014	0.476063638600114	3.90488480348243	9.42702796263725e-05	0.00175220145585324	4
2L	16663454	16676701	FBgn0032593	Trpgamma	2L	16671599	16671603	2L_16671599_16671603	121.937686793003	0.962994280696014	0.268323276477856	3.58893307109526	0.000332034062648656	0.00458215819568952	4
2L	16663454	16676701	FBgn0032593	Trpgamma	2L	16676056	16676060	2L_16676056_16676060	57.1265174903491	1.55227531147572	0.484647354118224	3.2028964942973	0.00136052870750891	0.0132435832108883	4
2L	16677185	16679691	FBgn0001185	her	2L	16677422	16677426	2L_16677422_16677426	82.0498948375271	-2.02741245449875	0.438776504031721	-4.62060396550354	3.82624545907532e-06	0.000155596076543698	4
2L	16677185	16679691	FBgn0001185	her	2L	16677652	16677656	2L_16677652_16677656	178.344169761296	-1.62337535288832	0.380163481996086	-4.27020329350053	1.95294872699366e-05	0.000525790549329268	4
2L	16700940	16703197	FBgn0263745	CR43670	2L	16701621	16701625	2L_16701621_16701625	144.833243025504	-0.999402312585446	0.358925813552438	-2.78442584748627	0.00536225805746451	0.0367452859730655	4
2L	16704286	16716195	FBgn0062978	CG31808	2L	16714887	16714891	2L_16714887_16714891	134.120228583987	2.61444043681791	0.955024462570413	2.73756384185306	0.0061896104998691	0.0408122791827877	4
2L	16722883	16727826	FBgn0027779	VhaSFD	2L	16723698	16723702	2L_16723698_16723702	190.041335703199	-0.761022716276857	0.273585105221627	-2.7816672097714	0.00540804637812781	0.0369707359423407	4
2L	16728035	16729681	FBgn0263746	CR43671	2L	16728161	16728165	2L_16728161_16728165	58.8776907828139	-1.8773544176491	0.503243758786129	-3.73050710490171	0.000191094754045402	0.00299337002250732	4
2L	16728035	16729681	FBgn0263746	CR43671	2L	16728397	16728401	2L_16728397_16728401	33.2465107944251	-1.65841892547686	0.541486868869536	-3.06271309762165	0.00219340242283159	0.0189285342595368	4
2L	16728035	16729681	FBgn0263746	CR43671	2L	16728678	16728682	2L_16728678_16728682	48.9123756581623	-1.04806189576785	0.314922119300623	-3.3280034381052	0.000874707869593939	0.0095130341555472	4
2L	16743405	16753704	FBgn0032600	CG17912	2L	16743991	16743995	2L_16743991_16743995	21.954817810578	2.75509738680052	0.712921397525405	3.86451773837009	0.000111308901235544	0.00198419247342481	4
2L	16973091	16993984	FBgn0053179	beat-IIIb	2L	16979122	16979126	2L_16979122_16979126	33.4536117800435	1.69014648524094	0.594420252327062	2.84335279396064	0.00446416258659407	0.0320805768187273	4
2L	16973091	16993984	FBgn0053179	beat-IIIb	2L	16981685	16981689	2L_16981685_16981689	53.9774349282105	-0.942236691056892	0.319434555203452	-2.94970182689462	0.00318080743830009	0.025005198372454	4
2L	16973091	16993984	FBgn0053179	beat-IIIb	2L	16991437	16991441	2L_16991437_16991441	90.5065107292634	0.835306049732875	0.277809569204968	3.00675765821654	0.00264050174999821	0.0217626875408373	4
2L	17131024	17173118	FBgn0083942	CG34106	2L	17137250	17137254	2L_17137250_17137254	36.3162308599142	3.31522315076394	0.795995711596358	4.16487564250228	3.11522319675224e-05	0.000753925098791966	4
2L	17131024	17173118	FBgn0083942	CG34106	2L	17138340	17138344	2L_17138340_17138344	28.6278907080841	2.08098922106552	0.686279624579262	3.03227597984031	0.00242717181940264	0.0204276449607729	4
2L	17131024	17173118	FBgn0083942	CG34106	2L	17141713	17141717	2L_17141713_17141717	51.1163126147556	1.05621924788984	0.392976845751447	2.68773913605558	0.00719375716295509	0.0454691219890518	4
2L	17131024	17173118	FBgn0083942	CG34106	2L	17158065	17158069	2L_17158065_17158069	195.302257798267	-1.08724778902424	0.347438110096254	-3.12932795058962	0.00175206642477296	0.0160013432347229	4
2L	17131024	17173118	FBgn0083942	CG34106	2L	17159545	17159549	2L_17159545_17159549	609.682543488028	-0.974075162221085	0.336583080614125	-2.89401107281982	0.00380354748822926	0.0284959480457641	4
2L	17131024	17173118	FBgn0083942	CG34106	2L	17170147	17170151	2L_17170147_17170151	95.3543663819064	-1.80986790020006	0.466835630388236	-3.87688467286636	0.000105802476999334	0.0019125372569797	4
2L	17131024	17173118	FBgn0083942	CG34106	2L	17170193	17170197	2L_17170193_17170197	41.6075846067242	-1.89487309879028	0.497701072331827	-3.80725138869489	0.000140519885871122	0.00237287399672106	4
2L	17131024	17173118	FBgn0265607	beat-IIIa	2L	17137250	17137254	2L_17137250_17137254	36.3162308599142	3.31522315076394	0.795995711596358	4.16487564250228	3.11522319675224e-05	0.000753925098791966	4
2L	17131024	17173118	FBgn0265607	beat-IIIa	2L	17138340	17138344	2L_17138340_17138344	28.6278907080841	2.08098922106552	0.686279624579262	3.03227597984031	0.00242717181940264	0.0204276449607729	4
2L	17131024	17173118	FBgn0265607	beat-IIIa	2L	17141713	17141717	2L_17141713_17141717	51.1163126147556	1.05621924788984	0.392976845751447	2.68773913605558	0.00719375716295509	0.0454691219890518	4
2L	17131024	17173118	FBgn0265607	beat-IIIa	2L	17158065	17158069	2L_17158065_17158069	195.302257798267	-1.08724778902424	0.347438110096254	-3.12932795058962	0.00175206642477296	0.0160013432347229	4
2L	17131024	17173118	FBgn0265607	beat-IIIa	2L	17159545	17159549	2L_17159545_17159549	609.682543488028	-0.974075162221085	0.336583080614125	-2.89401107281982	0.00380354748822926	0.0284959480457641	4
2L	17131024	17173118	FBgn0265607	beat-IIIa	2L	17170147	17170151	2L_17170147_17170151	95.3543663819064	-1.80986790020006	0.466835630388236	-3.87688467286636	0.000105802476999334	0.0019125372569797	4
2L	17131024	17173118	FBgn0265607	beat-IIIa	2L	17170193	17170197	2L_17170193_17170197	41.6075846067242	-1.89487309879028	0.497701072331827	-3.80725138869489	0.000140519885871122	0.00237287399672106	4
2L	17187637	17260734	FBgn0032629	beat-IIIc	2L	17251837	17251841	2L_17251837_17251841	108.857137179264	1.51763481829361	0.532737592636256	2.84874737445048	0.00438917168221606	0.0316876660987204	4
2L	17367511	17384115	FBgn0032633	Lrch	2L	17381774	17381778	2L_17381774_17381778	87.6400250212329	1.80865543059578	0.473943887100828	3.81618052225452	0.000135533362377685	0.00230623901989664	4
2L	17367511	17384115	FBgn0032633	Lrch	2L	17382489	17382493	2L_17382489_17382493	54.7418004708822	1.34668134050573	0.431181645822711	3.12323438057343	0.00178875240444509	0.0162553217728606	4
2L	17367511	17384115	FBgn0032633	Lrch	2L	17383681	17383685	2L_17383681_17383685	34.7239056125152	1.39797898258951	0.42143844335961	3.31716055954732	0.000909373407408052	0.00979840030544849	4
2L	17413248	17433161	FBgn0011274	Dif	2L	17428913	17428917	2L_17428913_17428917	179.589391777125	-1.19572500415151	0.342569327232108	-3.49046137262997	0.000482187312791521	0.00608252095276502	4
2L	17413248	17433161	FBgn0011274	Dif	2L	17429648	17429652	2L_17429648_17429652	187.065803506187	-1.0771304772886	0.348013438467954	-3.09508300033013	0.00196757828339982	0.0174572208019907	4
2L	17436830	17450364	FBgn0260632	dl	2L	17440021	17440025	2L_17440021_17440025	114.210933352455	-0.94288287181478	0.334346187714342	-2.82007962543409	0.00480117342821268	0.0338560663851959	4
2L	17436830	17450364	FBgn0260632	dl	2L	17440281	17440285	2L_17440281_17440285	484.369646011203	-1.0537363874267	0.311058373291182	-3.38758406108005	0.000705111061984994	0.00810214279017627	4
2L	17436830	17450364	FBgn0260632	dl	2L	17440632	17440636	2L_17440632_17440636	443.489897711973	-1.2164991578724	0.363794138837524	-3.34392181732126	0.000826030126619595	0.00911753129233492	4
2L	17436830	17450364	FBgn0260632	dl	2L	17441428	17441432	2L_17441428_17441432	130.740202966217	-1.39962011003327	0.492391638264815	-2.84249366005792	0.00447621213785826	0.0321488608188654	4
2L	17436830	17450364	FBgn0260632	dl	2L	17441729	17441733	2L_17441729_17441733	133.932776904293	-1.55347573458108	0.529589858026569	-2.93335627757273	0.00335318861703457	0.0259733438040168	4
2L	17436830	17450364	FBgn0260632	dl	2L	17442833	17442837	2L_17442833_17442837	164.021665217042	-0.889503464511957	0.329804162006958	-2.69706561342058	0.00699534853446438	0.0445740479409454	4
2L	17459605	17473215	FBgn0000183	BicD	2L	17463456	17463460	2L_17463456_17463460	11.8584726622453	-2.56319482932517	0.886730731517724	-2.89061237895524	0.00384492034829079	0.0287128191089153	4
2L	17647053	17778340	FBgn0015609	CadN	2L	17714313	17714317	2L_17714313_17714317	13.384443295201	4.52793869978743	1.18429033775897	3.82333500107383	0.000131658706699366	0.00225420372384198	4
2L	17647053	17778340	FBgn0015609	CadN	2L	17716154	17716158	2L_17716154_17716158	237.877616616624	-2.03529739127785	0.469966643577844	-4.33072733797271	1.4861761864797e-05	0.000427930859326079	4
2L	17647053	17778340	FBgn0015609	CadN	2L	17720316	17720320	2L_17720316_17720320	394.926257783837	-1.20952240749056	0.360905361578601	-3.35135616218088	0.000804168027832091	0.00894167530134167	4
2L	17647053	17778340	FBgn0015609	CadN	2L	17720679	17720683	2L_17720679_17720683	312.309513338563	-1.37413123210441	0.356179099781173	-3.85797828381464	0.000114328803202153	0.00202554389173277	4
2L	17647053	17778340	FBgn0015609	CadN	2L	17732108	17732112	2L_17732108_17732112	119.253227249135	1.24140583374472	0.39907688241132	3.11069342389326	0.00186648610404395	0.0167850624511371	4
2L	17647053	17778340	FBgn0015609	CadN	2L	17742847	17742851	2L_17742847_17742851	165.237076743636	-1.66257544350822	0.300253570490285	-5.53723787794893	3.07279078936525e-08	4.65891835089399e-06	4
2L	17647053	17778340	FBgn0015609	CadN	2L	17743434	17743438	2L_17743434_17743438	198.27504408051	-0.743848675930166	0.269162090736503	-2.76357147432905	0.00571725693471163	0.0385335829549091	4
2L	17786971	17875247	FBgn0262018	CadN2	2L	17804681	17804685	2L_17804681_17804685	34.8376531994982	3.5497794317418	0.690266161718727	5.14262414791279	2.70927292648961e-07	2.22565381858411e-05	4
2L	18138675	18152417	FBgn0041184	Socs36E	2L	18145880	18145884	2L_18145880_18145884	366.16429739291	1.15122902285945	0.318617577058253	3.61319997938772	0.000302441261939407	0.00425974666147334	4
2L	18157110	18159272	FBgn0032671	CG7200	2L	18158308	18158312	2L_18158308_18158312	31.5491654959015	-1.84619200912016	0.438527880767858	-4.20997635518066	2.55397415770149e-05	0.000646364472865443	4
2L	18159811	18275770	FBgn0261804	CG42750	2L	18184977	18184981	2L_18184977_18184981	35.5816255027168	3.4892466996168	0.766109768648686	4.55449968451827	5.25104036135089e-06	0.000196354605445036	4
2L	18159811	18275770	FBgn0261804	CG42750	2L	18187356	18187360	2L_18187356_18187360	32.7417240002876	1.58851884958502	0.582454056904911	2.72728609364697	0.00638576457998707	0.0417592157754866	4
2L	18159811	18275770	FBgn0261804	CG42750	2L	18188074	18188078	2L_18188074_18188078	125.348389750369	0.946102752204362	0.316335496663102	2.99082070202183	0.00278228804183552	0.0226194079638384	4
2L	18159811	18275770	FBgn0261804	CG42750	2L	18227032	18227036	2L_18227032_18227036	28.3908743458806	4.37412447154982	0.92541129159476	4.72668154287582	2.28218756179332e-06	0.000105687856127554	4
2L	18180884	18185007	FBgn0267486	Ptp36E	2L	18184977	18184981	2L_18184977_18184981	35.5816255027168	3.4892466996168	0.766109768648686	4.55449968451827	5.25104036135089e-06	0.000196354605445036	4
2L	18320102	18393441	FBgn0000636	Fas3	2L	18340499	18340503	2L_18340499_18340503	38.4935859281657	1.41940305959145	0.462936467110648	3.06608608401592	0.00216880863214257	0.018777982149321	4
2L	18320102	18393441	FBgn0000636	Fas3	2L	18340932	18340936	2L_18340932_18340936	43.1445604283252	1.19417717277822	0.447546962686427	2.66827232076405	0.00762424336325292	0.0474308672526386	4
2L	18449517	18454587	FBgn0032679	bsf	2L	18449753	18449757	2L_18449753_18449757	144.373521883997	-2.17822782219999	0.49455483589109	-4.40442123728353	1.06066667713731e-05	0.000333632743399415	4
2L	18455717	18473132	FBgn0263049	let-7-C	2L	18461385	18461389	2L_18461385_18461389	48.2880910615865	2.32335440149686	0.652900702907911	3.55851110459681	0.000372963025411513	0.00500824021919822	4
2L	18455717	18473132	FBgn0263049	let-7-C	2L	18467229	18467233	2L_18467229_18467233	21.4613550099022	4.14602126203988	1.05720841755511	3.92166879604301	8.79378127016813e-05	0.00166271022722043	4
2L	18455717	18473132	FBtr0306973	let-7-C-RA	2L	18461385	18461389	2L_18461385_18461389	48.2880910615865	2.32335440149686	0.652900702907911	3.55851110459681	0.000372963025411513	0.00500824021919822	4
2L	18455717	18473132	FBtr0306973	let-7-C-RA	2L	18467229	18467233	2L_18467229_18467233	21.4613550099022	4.14602126203988	1.05720841755511	3.92166879604301	8.79378127016813e-05	0.00166271022722043	4
2L	18472964	18484513	FBgn0032681	CG10283	2L	18474022	18474026	2L_18474022_18474026	25.8755716017927	1.8767129118127	0.677816161341899	2.76876389034056	0.00562693966620563	0.0380764509049263	4
2L	18472964	18484513	FBgn0032681	CG10283	2L	18475209	18475213	2L_18475209_18475213	45.1347231894244	2.46660795368079	0.502439684070972	4.90926181167723	9.14198616016482e-07	5.34061478013898e-05	4
2L	18517487	18531967	FBgn0032685	CG10211	2L	18531085	18531089	2L_18531085_18531089	186.913469396876	-0.836874384102507	0.308612597698562	-2.71173111643331	0.00669328624575735	0.0431918934849301	4
2L	18532025	18590342	FBgn0085370	Pde11	2L	18533143	18533147	2L_18533143_18533147	140.638773685614	1.03425750163853	0.252701415695426	4.09280454085423	4.26186955284933e-05	0.000957430203517229	4
2L	18532025	18590342	FBgn0085370	Pde11	2L	18534347	18534351	2L_18534347_18534351	83.2621150608217	0.777278895739285	0.263181505019285	2.95339482796228	0.00314299685787254	0.0247923025424522	4
2L	18532025	18590342	FBgn0085370	Pde11	2L	18541126	18541130	2L_18541126_18541130	98.8849561341541	1.46766741100426	0.347290427402728	4.22605201640733	2.37827038285559e-05	0.000611320084279505	4
2L	18532025	18590342	FBgn0085370	Pde11	2L	18541877	18541881	2L_18541877_18541881	161.022943623318	2.18497264447011	0.392894273165543	5.56122293884769	2.67890714580341e-08	4.23943426084516e-06	4
2L	18532025	18590342	FBgn0085370	Pde11	2L	18546774	18546778	2L_18546774_18546778	41.6779525817902	1.12093452139946	0.38531959199027	2.90910336432559	0.00362466997154296	0.0274917072932819	4
2L	18532025	18590342	FBgn0085370	Pde11	2L	18549372	18549376	2L_18549372_18549376	28.6881639634993	1.66602686528098	0.531167296561867	3.13653885708856	0.00170954781573194	0.0157119242500304	4
2L	18532025	18590342	FBgn0085370	Pde11	2L	18560883	18560887	2L_18560883_18560887	8.05640943802501	2.00939010384975	0.741337111028662	2.71049442144016	0.00671829786786777	0.0433107379907148	4
2L	18532025	18590342	FBgn0085370	Pde11	2L	18565221	18565225	2L_18565221_18565225	34.3248288350617	2.23283327520754	0.684244888536142	3.26320782605247	0.00110158705343953	0.0113359891750899	4
2L	18532025	18590342	FBgn0085370	Pde11	2L	18566194	18566198	2L_18566194_18566198	56.1664663499041	1.74231748444679	0.560927932850902	3.1061342864341	0.00189550614134742	0.0169792203416446	4
2L	18532025	18590342	FBgn0085370	Pde11	2L	18574648	18574652	2L_18574648_18574652	81.3228801066953	-1.25687946268118	0.407757626681991	-3.08241803570586	0.00205326266919051	0.0180252020815344	4
2L	18532025	18590342	FBgn0085370	Pde11	2L	18577468	18577472	2L_18577468_18577472	26.5265305447563	-1.59428650458119	0.444912490103807	-3.58337097753586	0.000339188341517959	0.00465873413663115	4
2L	18617256	18661776	FBgn0032694	MESR3	2L	18620179	18620183	2L_18620179_18620183	121.770158409758	1.84443937824918	0.647084486371777	2.85038417253829	0.00436664514332576	0.0315643625164326	4
2L	18617256	18661776	FBgn0032694	MESR3	2L	18627633	18627637	2L_18627633_18627637	26.3252943383186	2.07925840779735	0.725353592608541	2.86654457768639	0.00414979711323716	0.0304081263364824	4
2L	18677221	18683715	FBgn0086909	CG31751	2L	18677842	18677846	2L_18677842_18677846	67.7626234338291	1.59295685355744	0.566194339396822	2.81344538918289	0.0049013710730192	0.0343857917652985	4
2L	18683720	18688800	FBgn0005617	msl-1	2L	18688460	18688464	2L_18688460_18688464	23.229210041907	4.41410056802902	0.922884522426362	4.78293920936487	1.72750382493417e-06	8.5863924430566e-05	4
2L	18695664	18698571	FBgn0032700	CG10338	2L	18696219	18696223	2L_18696219_18696223	330.983921495279	1.2100493873446	0.388168727028865	3.11732837574681	0.00182498170808806	0.016500606296547	4
2L	18695664	18698571	FBgn0032700	CG10338	2L	18697555	18697559	2L_18697555_18697559	16.8798669172093	7.20070026481255	1.32395456391888	5.43878201038757	5.36460435743102e-08	6.92966936779459e-06	4
2L	18698714	18700645	FBgn0032701	CG10341	2L	18699211	18699215	2L_18699211_18699215	27.9852556020665	1.92752196772358	0.554631510486605	3.4753199760188	0.000510244336875454	0.0063478872227311	4
2L	18855126	18859248	FBgn0032721	CG10602	2L	18857704	18857708	2L_18857704_18857708	574.060881838896	-0.845018256243428	0.307011644322181	-2.75239806655886	0.00591605606986896	0.0394944127478182	4
2L	18855126	18859248	FBgn0032721	CG10602	2L	18858144	18858148	2L_18858144_18858148	448.08051645766	-0.833894997095839	0.30575482332607	-2.72733227238916	0.00638487087493299	0.0417577204908994	4
2L	18858028	18859248	FBgn0032720	mRpL13	2L	18858144	18858148	2L_18858144_18858148	448.08051645766	-0.833894997095839	0.30575482332607	-2.72733227238916	0.00638487087493299	0.0417577204908994	4
2L	18957732	18968744	FBgn0015772	Nak	2L	18959771	18959775	2L_18959771_18959775	31.8626521057124	-1.19954851068834	0.393473210788503	-3.04861545283984	0.00229898555540843	0.0195897306456552	4
2L	18957732	18968744	FBgn0015772	Nak	2L	18962698	18962702	2L_18962698_18962702	72.3242053781284	-2.06150697091663	0.462326430674081	-4.45898576014985	8.23483911485103e-06	0.000275515367692767	4
2L	18957732	18968744	FBgn0015772	Nak	2L	18962946	18962950	2L_18962946_18962950	72.1007177082458	-1.94245213881765	0.4470642440958	-4.34490604979227	1.39335284017951e-05	0.000407895258893323	4
2L	18987707	18988331	FBgn0032732	CG15168	2L	18988323	18988327	2L_18988323_18988327	112.468959144922	-1.32365167058002	0.497533172024124	-2.66042898244349	0.00780411831761004	0.0482336606606412	4
2L	18988268	18990233	FBgn0032733	CG15170	2L	18988323	18988327	2L_18988323_18988327	112.468959144922	-1.32365167058002	0.497533172024124	-2.66042898244349	0.00780411831761004	0.0482336606606412	4
2L	18988268	18990233	FBgn0032733	CG15170	2L	18988595	18988599	2L_18988595_18988599	88.1544346954988	-1.39530272737062	0.488715222515236	-2.85504249323258	0.00430310710739752	0.0312307515311625	4
2L	18988268	18990233	FBgn0032733	CG15170	2L	18989570	18989574	2L_18989570_18989574	27.290042845342	6.50127450139751	1.33616581261723	4.86561955111174	1.14098815519551e-06	6.2878162199832e-05	4
2L	19008031	19009306	FBgn0086710	RpL30	2L	19008415	19008419	2L_19008415_19008419	71.5655342081887	4.67150312724702	0.927196679213759	5.03830873424648	4.69663430474504e-07	3.29152160524962e-05	4
2L	19027710	19030780	FBgn0032741	Sidpn	2L	19029469	19029473	2L_19029469_19029473	251.636344599988	-1.35475103838139	0.343770962252553	-3.94085361225511	8.11921657319731e-05	0.00156407886134575	4
2L	19027710	19030780	FBgn0032741	Sidpn	2L	19029803	19029807	2L_19029803_19029807	230.074826962513	-0.989322342748754	0.324159997957248	-3.05195690086114	0.00227354742713423	0.0194193849717752	4
2L	19033657	19034576	FBgn0051800	CG31800	2L	19034147	19034151	2L_19034147_19034151	96.7509811461913	0.948220065046583	0.316370581260451	2.99718153713529	0.00272488394488308	0.0222830112333967	4
2L	19116483	19120306	FBgn0000422	Ddc	2L	19117941	19117945	2L_19117941_19117945	53.2027184139284	1.49726786054455	0.552500588342732	2.70998419211772	0.00672864149343417	0.0433527827146023	4
2L	19129469	19131954	FBgn0086443	Aats-asn	2L	19129721	19129725	2L_19129721_19129725	127.678397861172	-0.705656320459637	0.251514406898957	-2.80562982120991	0.00502183475728026	0.035007860802202	4
2L	19133816	19179758	FBgn0010300	brat	2L	19135560	19135564	2L_19135560_19135564	42.8580701789266	1.62642927336015	0.555052366476355	2.93022671659834	0.00338714779196071	0.0261592545507484	4
2L	19133816	19179758	FBgn0010300	brat	2L	19163467	19163471	2L_19163467_19163471	36.5227732112508	1.72036322680633	0.595046361974993	2.8911414920618	0.00383845261163426	0.0286773915569959	4
2L	19133816	19179758	FBgn0010300	brat	2L	19164558	19164562	2L_19164558_19164562	33.7271271613576	2.59537921921352	0.719131877841825	3.60904487644529	0.000307326447138336	0.00431637219053586	4
2L	19322938	19326106	FBgn0267264	CR45700	2L	19325781	19325785	2L_19325781_19325785	82.631066172455	1.14748701545057	0.39303585880959	2.91954789806211	0.00350539520461397	0.0268227725916569	4
2L	19322938	19326106	FBtr0346479	CR45700-RA	2L	19325781	19325785	2L_19325781_19325785	82.631066172455	1.14748701545057	0.39303585880959	2.91954789806211	0.00350539520461397	0.0268227725916569	4
2L	19400753	19426596	FBgn0041789	Pax	2L	19400892	19400896	2L_19400892_19400896	197.638586750339	-0.825920638165452	0.258147780203087	-3.19941018867446	0.00137709085576881	0.0133735038652458	4
2L	19400753	19426596	FBgn0041789	Pax	2L	19402306	19402310	2L_19402306_19402310	14.5981385759142	7.43997539640369	1.27853842317598	5.81912538687908	5.91563465868128e-09	1.40335498855431e-06	4
2L	19424050	19430270	FBgn0032780	CG13085	2L	19427227	19427231	2L_19427227_19427231	40.6478022285606	3.73066681556073	0.656504185829284	5.68262456826261	1.32643234197139e-08	2.53455136855453e-06	4
2L	19424050	19429224	FBgn0032779	CG16771	2L	19427227	19427231	2L_19427227_19427231	40.6478022285606	3.73066681556073	0.656504185829284	5.68262456826261	1.32643234197139e-08	2.53455136855453e-06	4
2L	19441959	19447317	FBgn0003346	RanGAP	2L	19443808	19443812	2L_19443808_19443812	54.3125368584638	-2.31602790453254	0.432869231703341	-5.35041008902149	8.77551439371709e-08	9.88290827686648e-06	4
2L	19442833	19444750	FBgn0024230	Hs2st	2L	19443808	19443812	2L_19443808_19443812	54.3125368584638	-2.31602790453254	0.432869231703341	-5.35041008902149	8.77551439371709e-08	9.88290827686648e-06	4
2L	19493251	19497978	FBgn0002044	swm	2L	19496500	19496504	2L_19496500_19496504	132.628385878978	0.780369602405862	0.211750534252414	3.68532530584143	0.000228410709262194	0.00343206034356735	4
2L	19518824	19525453	FBgn0032798	CG10132	2L	19519480	19519484	2L_19519480_19519484	12.2685002728217	2.41459064627272	0.665402067264126	3.62876937879165	0.000284775495992381	0.00406554040854886	4
2L	19518824	19525453	FBgn0032798	CG10132	2L	19524887	19524891	2L_19524887_19524891	55.1204239810934	-1.76072274924321	0.581604394439407	-3.02735461780738	0.00246704353286367	0.0206847030631044	4
2L	19584235	19586440	FBgn0032814	CG10366	2L	19584944	19584948	2L_19584944_19584948	127.924633046374	0.848835974414853	0.278456723733572	3.04835869299038	0.00230095098956042	0.019601793232929	4
2L	19584235	19586440	FBgn0032814	CG10366	2L	19585577	19585581	2L_19585577_19585581	47.3853585761386	-1.73626952564356	0.527685691634752	-3.29034793470457	0.00100063569882939	0.010547056111106	4
2L	19586623	19732069	FBgn0000464	Lar	2L	19604280	19604284	2L_19604280_19604284	114.920442963355	2.03343179306618	0.616160307844135	3.30016680266357	0.000966273784726723	0.0102690724965975	4
2L	19586623	19732069	FBgn0000464	Lar	2L	19604872	19604876	2L_19604872_19604876	9.60920002820668	1.883476787198	0.635192926292531	2.96520428555683	0.00302481994396022	0.0241054465606875	4
2L	19586623	19732069	FBgn0000464	Lar	2L	19615016	19615020	2L_19615016_19615020	9.4109381992073	2.90310451228504	0.964404541415956	3.01025595340173	0.00261027621214462	0.021573419413421	4
2L	19586623	19732069	FBgn0000464	Lar	2L	19692185	19692189	2L_19692185_19692189	68.9396019408073	-0.984996385177088	0.344293980759001	-2.86091665908782	0.00422418079433912	0.0308167831277701	4
2L	19586623	19732069	FBgn0000464	Lar	2L	19692343	19692347	2L_19692343_19692347	51.9342320591975	2.78881337767425	0.449216080294009	6.20817797940134	5.36024249279695e-10	2.48186188770386e-07	4
2L	19586623	19732069	FBgn0000464	Lar	2L	19693402	19693406	2L_19693402_19693406	38.8053938850168	3.20533964118083	0.733475833879398	4.3700685054988	1.24207563761907e-05	0.000374278392208121	4
2L	19586623	19732069	FBgn0000464	Lar	2L	19699355	19699359	2L_19699355_19699359	64.3189425686162	1.24448576851694	0.308121663947032	4.03894277531513	5.36926611486732e-05	0.00114225175065276	4
2L	19600697	19605490	FBgn0266313	CR44978	2L	19604280	19604284	2L_19604280_19604284	114.920442963355	2.03343179306618	0.616160307844135	3.30016680266357	0.000966273784726723	0.0102690724965975	4
2L	19600697	19605490	FBgn0266313	CR44978	2L	19604872	19604876	2L_19604872_19604876	9.60920002820668	1.883476787198	0.635192926292531	2.96520428555683	0.00302481994396022	0.0241054465606875	4
2L	19600697	19605490	FBtr0344042	CR44978-RA	2L	19604280	19604284	2L_19604280_19604284	114.920442963355	2.03343179306618	0.616160307844135	3.30016680266357	0.000966273784726723	0.0102690724965975	4
2L	19600697	19605490	FBtr0344042	CR44978-RA	2L	19604872	19604876	2L_19604872_19604876	9.60920002820668	1.883476787198	0.635192926292531	2.96520428555683	0.00302481994396022	0.0241054465606875	4
2L	19600697	19605490	FBtr0344043	CR44978-RB	2L	19604280	19604284	2L_19604280_19604284	114.920442963355	2.03343179306618	0.616160307844135	3.30016680266357	0.000966273784726723	0.0102690724965975	4
2L	19600697	19605490	FBtr0344043	CR44978-RB	2L	19604872	19604876	2L_19604872_19604876	9.60920002820668	1.883476787198	0.635192926292531	2.96520428555683	0.00302481994396022	0.0241054465606875	4
2L	19606569	19731561	FBgn0267964	CG46244	2L	19615016	19615020	2L_19615016_19615020	9.4109381992073	2.90310451228504	0.964404541415956	3.01025595340173	0.00261027621214462	0.021573419413421	4
2L	19606569	19731561	FBgn0267964	CG46244	2L	19692185	19692189	2L_19692185_19692189	68.9396019408073	-0.984996385177088	0.344293980759001	-2.86091665908782	0.00422418079433912	0.0308167831277701	4
2L	19606569	19731561	FBgn0267964	CG46244	2L	19692343	19692347	2L_19692343_19692347	51.9342320591975	2.78881337767425	0.449216080294009	6.20817797940134	5.36024249279695e-10	2.48186188770386e-07	4
2L	19606569	19731561	FBgn0267964	CG46244	2L	19693402	19693406	2L_19693402_19693406	38.8053938850168	3.20533964118083	0.733475833879398	4.3700685054988	1.24207563761907e-05	0.000374278392208121	4
2L	19606569	19731561	FBgn0267964	CG46244	2L	19699355	19699359	2L_19699355_19699359	64.3189425686162	1.24448576851694	0.308121663947032	4.03894277531513	5.36926611486732e-05	0.00114225175065276	4
2L	19732080	19735980	FBgn0032815	CG10462	2L	19735599	19735603	2L_19735599_19735603	22.7955113481233	-1.94692874694383	0.491582354653704	-3.9605342391009	7.47822690077349e-05	0.0014685713686059	4
2L	19732080	19735980	FBgn0032815	CG10462	2L	19735818	19735822	2L_19735818_19735822	22.5100609545649	-1.8988753397622	0.490422144153474	-3.87192006396832	0.000107981367889998	0.00194109789642725	4
2L	19774874	19791882	FBgn0032821	CdGAPr	2L	19790565	19790569	2L_19790565_19790569	73.3507753092715	2.77426426210254	0.780248771349358	3.55561503455462	0.000377095902591504	0.00505042190803618	4
2L	19796365	19958424	FBgn0263873	sick	2L	19796714	19796718	2L_19796714_19796718	80.0009618800486	2.29209185890803	0.434655141072306	5.27335729482775	1.33950418869537e-07	1.33290280441616e-05	4
2L	19796365	19958424	FBgn0263873	sick	2L	19797640	19797644	2L_19797640_19797644	53.2646637929641	3.35001800056734	0.778585101224218	4.30269985297676	1.68729356320558e-05	0.000471226198307785	4
2L	19796365	19958424	FBgn0263873	sick	2L	19808530	19808534	2L_19808530_19808534	9.46871239529029	-2.92399473406048	1.0666451593758	-2.74130033625391	0.00611965415024329	0.0404690239315825	4
2L	19796365	19958424	FBgn0263873	sick	2L	19811761	19811765	2L_19811761_19811765	68.1822101958424	2.05626264919914	0.643469517904698	3.1955867247525	0.00139546837528257	0.0135067743410262	4
2L	19796365	19958424	FBgn0263873	sick	2L	19898620	19898624	2L_19898620_19898624	83.3512966664001	-1.3038768575007	0.409537495353683	-3.18377895136233	0.00145365974128293	0.0139236668460385	4
2L	19796365	19958424	FBgn0263873	sick	2L	19910278	19910282	2L_19910278_19910282	27.7097740664704	1.26811373270881	0.394957064186691	3.21076351759943	0.00132382828452333	0.012974623806876	4
2L	19796365	19958424	FBgn0263873	sick	2L	19923969	19923973	2L_19923969_19923973	46.1174346990462	3.63892517900343	0.584173794755909	6.22918249957432	4.68875345756589e-10	2.24608996566166e-07	4
2L	19796365	19958424	FBgn0263873	sick	2L	19924684	19924688	2L_19924684_19924688	177.774613159767	0.88419676141313	0.313045423137425	2.82449988423876	0.0047354465390125	0.0335071443170433	4
2L	19796365	19958424	FBgn0263873	sick	2L	19925371	19925375	2L_19925371_19925375	169.897098374492	0.985078684600145	0.236131600014234	4.17173594953307	3.02287817344717e-05	0.000737656760025589	4
2L	19796365	19958424	FBgn0263873	sick	2L	19927569	19927573	2L_19927569_19927573	58.450059669103	3.02510774209447	0.721125527182574	4.19498080162758	2.72894701044198e-05	0.000681141310013299	4
2L	19796365	19958424	FBgn0263873	sick	2L	19950814	19950818	2L_19950814_19950818	114.714601750401	-1.32490375296245	0.359234512604416	-3.68813047320264	0.000225907809432059	0.00340250089017699	4
2L	19796365	19958424	FBgn0263873	sick	2L	19954853	19954857	2L_19954853_19954857	5.07960037816573	4.12225699651826	1.53106020224315	2.69241992606088	0.00709355672311842	0.0450067725135589	4
2L	19796365	19958424	FBgn0263873	sick	2L	19955486	19955490	2L_19955486_19955490	40.2555911528157	1.32555104419732	0.369611976187975	3.58633142212681	0.000335362690520035	0.00461415929397122	4
2L	19796365	19958424	FBgn0263873	sick	2L	19956049	19956053	2L_19956049_19956053	59.9807712783539	1.3451442114329	0.354393116139975	3.79562737020435	0.000147270560813862	0.0024535718728379	4
2L	19796365	19958424	FBgn0263873	sick	2L	19958274	19958278	2L_19958274_19958278	122.095290603459	2.94912512185399	0.670386617964995	4.39914079849365	1.08680301482511e-05	0.000339373007497265	4
2L	19968684	20017282	FBgn0264443	CG43861	2L	19977362	19977366	2L_19977362_19977366	11.5918723851772	2.67439152949792	0.76717942463735	3.48600528587184	0.000490291316777955	0.00615608515287346	4
2L	19968684	20017282	FBgn0264443	CG43861	2L	19985997	19986001	2L_19985997_19986001	30.4308432639927	1.94220831734877	0.502238919368088	3.86710038280673	0.000110137100325499	0.00197034088212421	4
2L	19968684	20017282	FBgn0264443	CG43861	2L	19986578	19986582	2L_19986578_19986582	265.11110372131	-1.05706498210609	0.299613120168354	-3.52809977584468	0.000418554357647787	0.00547377769281624	4
2L	20027915	20056373	FBgn0032840	sNPF	2L	20055366	20055370	2L_20055366_20055370	11.7062183701668	7.23506379216709	1.76101869960163	4.10845370001111	3.98317034868336e-05	0.000911309062063453	4
2L	20066391	20073719	FBgn0045064	bwa	2L	20066723	20066727	2L_20066723_20066727	41.7373693089835	2.18143598184722	0.526406031432075	4.14401783336842	3.412731873731e-05	0.000810212154999812	4
2L	20066391	20073719	FBgn0045064	bwa	2L	20068681	20068685	2L_20068681_20068685	66.6886381943871	1.84627361794337	0.588930584760429	3.13495964672036	0.00171877753021017	0.0157729360378515	4
2L	20073719	20075458	FBgn0003141	pr	2L	20074038	20074042	2L_20074038_20074042	68.8241189999952	-1.61214385358748	0.411507224561951	-3.91765625817046	8.94140851963504e-05	0.00168265913739321	4
2L	20073719	20075458	FBgn0003141	pr	2L	20074306	20074310	2L_20074306_20074310	72.8983628715478	-1.30601134652058	0.371066600864439	-3.51961438587597	0.000432174635131941	0.00560054162644447	4
2L	20097581	20103375	FBgn0032850	Kua	2L	20100997	20101001	2L_20100997_20101001	237.815894612366	-0.803667077758662	0.297605635697635	-2.70044307418688	0.00692471863335662	0.0442766129746871	4
2L	20103386	20104150	FBgn0032851	CG13970	2L	20103532	20103536	2L_20103532_20103536	51.4644352196804	-1.58805541081174	0.39774721277973	-3.99262486269438	6.53459039261023e-05	0.00132413000709758	4
2L	20103386	20104150	FBgn0032851	CG13970	2L	20103834	20103838	2L_20103834_20103838	44.2340870706109	-1.49838259849342	0.389352247329241	-3.84839848433279	0.000118892546447726	0.00208395135985955	4
2L	20311219	20348386	FBgn0003475	spir	2L	20314326	20314330	2L_20314326_20314330	53.2088725513753	2.91916370912422	0.668198223048685	4.36870917705438	1.24983070797557e-05	0.000375979689977357	4
2L	20311219	20348386	FBgn0003475	spir	2L	20315312	20315316	2L_20315312_20315316	85.6425290600628	2.76070750217333	0.714113788600745	3.86592101460853	0.000110670753633414	0.00197677039505936	4
2L	20311219	20348386	FBgn0003475	spir	2L	20340795	20340799	2L_20340795_20340799	16.1047242802141	4.26219818891873	1.26998536622188	3.3561002372795	0.000790499121959253	0.00882621875489994	4
2L	20385293	20414800	FBgn0032857	CG10947	2L	20396179	20396183	2L_20396179_20396183	4.75602763018235	3.94502184737724	1.43841797607172	2.74261161428961	0.00609527312027601	0.0403496432313291	4
2L	20417057	20423027	FBgn0032859	Arpc2	2L	20417595	20417599	2L_20417595_20417599	430.963573260108	-0.67897042292951	0.24902020185017	-2.7265676354163	0.00639968353099275	0.0418217450241869	4
2L	20423106	20424660	FBgn0032860	CG15130	2L	20424311	20424315	2L_20424311_20424315	28.3154241023269	1.67711782969405	0.426009965052478	3.9368042235525	8.2573918966781e-05	0.00158409389753446	4
2L	20426199	20447905	FBgn0263355	CG31688	2L	20426405	20426409	2L_20426405_20426409	52.5167885310109	1.11619973413734	0.414117512065415	2.69536955481617	0.00703106019062555	0.0447193920539598	4
2L	20426199	20447905	FBgn0263355	CG31688	2L	20427377	20427381	2L_20427377_20427381	115.658654281397	1.72228353337237	0.518901839098935	3.31909313785261	0.000903103023306986	0.00974873925397999	4
2L	20645822	20647381	FBgn0032870	CG2608	2L	20646324	20646328	2L_20646324_20646328	61.9239912392828	-1.47544502942723	0.463043696461675	-3.18640560426967	0.00144052487132101	0.0138328965711015	4
2L	20656426	20659218	FBgn0032873	CG2614	2L	20657996	20658000	2L_20657996_20658000	28.5920638982299	-1.80778546398738	0.63654790576913	-2.83998336590718	0.00451158863147123	0.0323338724146943	4
2L	20659132	20675941	FBgn0051678	CG31678	2L	20661018	20661022	2L_20661018_20661022	154.657747299633	1.39120451711511	0.319707872280272	4.35148658427627	1.35217596625071e-05	0.000398740922653187	4
2L	20659132	20675941	FBgn0051678	CG31678	2L	20662825	20662829	2L_20662825_20662829	134.494778355787	1.03302454441084	0.227277197946022	4.54521858658333	5.487827287043e-06	0.000203350278999792	4
2L	20659132	20675941	FBgn0051678	CG31678	2L	20672355	20672359	2L_20672355_20672359	43.0526952764972	-2.33197981824254	0.603299930187173	-3.86537392357901	0.000110919134700349	0.00197969583014631	4
2L	20659132	20675941	FBgn0051678	CG31678	2L	20672868	20672872	2L_20672868_20672872	339.317074801187	-1.00191419649648	0.344105702626949	-2.91164659245034	0.00359529159618923	0.0273303488245924	4
2L	20676045	20678979	FBgn0086657	ik2	2L	20677629	20677633	2L_20677629_20677633	90.2993624673123	-1.40853793873299	0.505522760270781	-2.78629974638237	0.00533135475075635	0.0365998464230671	4
2L	20683462	20714588	FBgn0014859	Hr38	2L	20704353	20704357	2L_20704353_20704357	297.601252125514	-0.738793143136282	0.267307628426011	-2.76383112403683	0.00571270969825945	0.0385133362995413	4
2L	20683462	20714588	FBgn0014859	Hr38	2L	20711997	20712001	2L_20711997_20712001	12.4590953172453	3.94618409979231	0.977970353740383	4.03507538311319	5.45847698753613e-05	0.00115757932606855	4
2L	20711202	20712300	FBgn0265077	CR44188	2L	20711997	20712001	2L_20711997_20712001	12.4590953172453	3.94618409979231	0.977970353740383	4.03507538311319	5.45847698753613e-05	0.00115757932606855	4
2L	20711202	20712300	FBtr0336827	CR44188-RA	2L	20711997	20712001	2L_20711997_20712001	12.4590953172453	3.94618409979231	0.977970353740383	4.03507538311319	5.45847698753613e-05	0.00115757932606855	4
2L	20730416	20734309	FBgn0032880	CG9318	2L	20734173	20734177	2L_20734173_20734177	66.4730171357135	4.12573852634138	0.884324943941239	4.66541010135243	3.08002132737049e-06	0.000131679724529244	4
2L	20754579	20757985	FBgn0032883	CG9323	2L	20756942	20756946	2L_20756942_20756946	42.1827074805152	3.14590107737424	0.728345271885143	4.31924418103497	1.56564477467926e-05	0.000445061323368267	4
2L	20787656	20789098	FBgn0032884	Pomp	2L	20788601	20788605	2L_20788601_20788605	100.732897840704	3.60647351859532	0.640461851820493	5.63105126143584	1.79114476275572e-08	3.16575957204226e-06	4
2L	20788662	20797042	FBgn0250785	vari	2L	20796090	20796094	2L_20796090_20796094	58.9654513093313	1.11156464124945	0.33675339002313	3.30082687860425	0.000964003457396384	0.0102488096976089	4
2L	20797715	20814331	FBgn0032886	CG9328	2L	20799427	20799431	2L_20799427_20799431	56.9806081123432	5.42210522656968	1.00391383627857	5.400966727054	6.6282720350671e-08	8.05737010306618e-06	4
2L	20797715	20814331	FBgn0032886	CG9328	2L	20800754	20800758	2L_20800754_20800758	127.222332411136	1.90111520368174	0.556780265769739	3.414480218787	0.000639038336621667	0.00752588190461279	4
2L	20797715	20814331	FBgn0032886	CG9328	2L	20811378	20811382	2L_20811378_20811382	48.7110763513519	1.42236518452189	0.47541699398164	2.99182654917215	0.00277313774914375	0.0225622791037136	4
2L	20871335	20918931	FBgn0032901	sky	2L	20882348	20882352	2L_20882348_20882352	50.4236395076488	4.39304803424649	0.75607752959042	5.81031423672421	6.2355688612733e-09	1.45982505374748e-06	4
2L	20871335	20918931	FBgn0032901	sky	2L	20882857	20882861	2L_20882857_20882861	95.4786791999416	5.77732588132564	0.8491718640094	6.80348245883673	1.02119929641003e-11	1.34133990110144e-08	4
2L	20871335	20918931	FBgn0032901	sky	2L	20883923	20883927	2L_20883923_20883927	69.3241609426017	1.83062026079496	0.442622882991316	4.13584640817334	3.53648681959575e-05	0.000831210959357313	4
2L	20871335	20918931	FBgn0032901	sky	2L	20886060	20886064	2L_20886060_20886064	93.9386328795015	2.05792588365267	0.572029022558088	3.59758998669284	0.00032117939260878	0.00446843650000098	4
2L	20871335	20918931	FBgn0032901	sky	2L	20900875	20900879	2L_20900875_20900879	145.553278604571	-0.781548840294688	0.25330188528597	-3.08544422956957	0.00203248337046189	0.0178811534482304	4
2L	20871335	20918931	FBgn0263996	CG43739	2L	20882348	20882352	2L_20882348_20882352	50.4236395076488	4.39304803424649	0.75607752959042	5.81031423672421	6.2355688612733e-09	1.45982505374748e-06	4
2L	20871335	20918931	FBgn0263996	CG43739	2L	20882857	20882861	2L_20882857_20882861	95.4786791999416	5.77732588132564	0.8491718640094	6.80348245883673	1.02119929641003e-11	1.34133990110144e-08	4
2L	20871335	20918931	FBgn0263996	CG43739	2L	20883923	20883927	2L_20883923_20883927	69.3241609426017	1.83062026079496	0.442622882991316	4.13584640817334	3.53648681959575e-05	0.000831210959357313	4
2L	20871335	20918931	FBgn0263996	CG43739	2L	20886060	20886064	2L_20886060_20886064	93.9386328795015	2.05792588365267	0.572029022558088	3.59758998669284	0.00032117939260878	0.00446843650000098	4
2L	20871335	20918931	FBgn0263996	CG43739	2L	20900875	20900879	2L_20900875_20900879	145.553278604571	-0.781548840294688	0.25330188528597	-3.08544422956957	0.00203248337046189	0.0178811534482304	4
2L	20924975	20926147	FBgn0032906	RPA2	2L	20925718	20925722	2L_20925718_20925722	7.45616634514445	4.34147483567057	1.27936507961543	3.39346047883033	0.000690155163844953	0.00796917981352898	4
2L	20965520	21052164	FBgn0250867	CG42238	2L	20973494	20973498	2L_20973494_20973498	20.2924050926178	3.79438080568838	0.80421163923222	4.71813714274376	2.38014030143293e-06	0.000108920154993284	4
2L	20965520	21052164	FBgn0250867	CG42238	2L	21002356	21002360	2L_21002356_21002360	36.7509056753851	4.70415623786279	0.812072715967117	5.79277710649408	6.92319632394916e-09	1.58076904610251e-06	4
2L	20965520	21052164	FBgn0250867	CG42238	2L	21004380	21004384	2L_21004380_21004384	358.206008997062	-0.814794393154645	0.262668201492161	-3.1019909853038	0.00192223811927264	0.0171500082538581	4
2L	20965520	21052164	FBgn0250867	CG42238	2L	21004652	21004656	2L_21004652_21004656	234.106765168692	-0.843341047251623	0.284583223302172	-2.96342503070238	0.00304236160903999	0.0242127665220504	4
2L	20965520	21052164	FBgn0250867	CG42238	2L	21012030	21012034	2L_21012030_21012034	30.3381485614609	1.49449749164536	0.459879370176373	3.24975980347236	0.00115502520592685	0.0117279865159336	4
2L	20965520	21052164	FBgn0250867	CG42238	2L	21037112	21037116	2L_21037112_21037116	126.109720143231	2.71413045501183	0.881841872966814	3.07779720856368	0.00208536773140844	0.0182460720303339	4
2L	20965520	21052164	FBgn0250867	CG42238	2L	21050460	21050464	2L_21050460_21050464	23.4324585680803	3.941776838697	0.868122133624889	4.54057866516766	5.61000422296295e-06	0.000206497801460107	4
2L	21053033	21058044	FBgn0010395	Itgbn	2L	21057707	21057711	2L_21057707_21057711	80.8904112159173	2.87644645241628	0.632582728331363	4.54714667914475	5.43781017487698e-06	0.000201796529142453	4
2L	21057706	21071502	FBgn0032910	CG9265	2L	21057707	21057711	2L_21057707_21057711	80.8904112159173	2.87644645241628	0.632582728331363	4.54714667914475	5.43781017487698e-06	0.000201796529142453	4
2L	21057706	21071502	FBgn0032910	CG9265	2L	21058836	21058840	2L_21058836_21058840	159.220088206401	1.00085761193346	0.263402678216694	3.79972450815434	0.000144857030071057	0.00242380823685239	4
2L	21094966	21102429	FBgn0032915	CG12050	2L	21101002	21101006	2L_21101002_21101006	34.4597330854656	-2.52472581535356	0.570046844758085	-4.42897954540034	9.46800010377953e-06	0.000305991767266171	4
2L	21094966	21102429	FBgn0032915	CG12050	2L	21101211	21101215	2L_21101211_21101215	38.2626369019257	-2.56045353089321	0.555951446620065	-4.60553443373448	4.11407899501275e-06	0.000164092378186249	4
2L	21104568	21134255	FBgn0040297	Nhe2	2L	21108792	21108796	2L_21108792_21108796	14.1390328807565	4.62223632801061	1.47867627542857	3.12592851107381	0.00177244633350665	0.0161413952990532	4
2L	21104568	21134255	FBgn0040297	Nhe2	2L	21110505	21110509	2L_21110505_21110509	70.7139376845877	2.34829685567207	0.835678254279863	2.81004901544996	0.00495339555390391	0.0346621020641116	4
2L	21104568	21134255	FBgn0040297	Nhe2	2L	21111792	21111796	2L_21111792_21111796	66.618053738896	2.06685713931585	0.520478100532409	3.97107416662029	7.15492988308337e-05	0.00141876264357886	4
2L	21104568	21134255	FBgn0040297	Nhe2	2L	21114992	21114996	2L_21114992_21114996	300.584341355468	-1.2510121689168	0.390475266825032	-3.20381923057207	0.00135617598442283	0.0132133795889737	4
2L	21104568	21134255	FBgn0040297	Nhe2	2L	21116453	21116457	2L_21116453_21116457	42.0849941746012	2.01783045615737	0.529579434471543	3.81025078545756	0.00013882589406884	0.00235031174461679	4
2L	21104568	21134255	FBgn0040297	Nhe2	2L	21117686	21117690	2L_21117686_21117690	39.8147753981828	3.08209933189567	0.772827960582608	3.9880794809393	6.6610348892044e-05	0.00134223214460186	4
2L	21104568	21134255	FBgn0040297	Nhe2	2L	21120813	21120817	2L_21120813_21120817	385.602062804658	-0.857035143554375	0.263241574894843	-3.25569828358888	0.00113113883323312	0.0115617436016133	4
2L	21104568	21134255	FBgn0040297	Nhe2	2L	21130291	21130295	2L_21130291_21130295	119.542213524997	1.00261943398572	0.253922729629117	3.94852180208586	7.86352554011138e-05	0.00152482741871978	4
2L	21104568	21134255	FBgn0040297	Nhe2	2L	21130626	21130630	2L_21130626_21130630	73.2717034804046	3.62250471100482	0.768063514960769	4.71641295341291	2.40038993879045e-06	0.000109575802942071	4
2L	21104568	21134255	FBgn0040297	Nhe2	2L	21131912	21131916	2L_21131912_21131916	164.48016939514	3.35975651009137	0.543546855601887	6.18117182624671	6.36275154517677e-10	2.81046677277964e-07	4
2L	21104568	21134255	FBgn0040297	Nhe2	2L	21132431	21132435	2L_21132431_21132435	62.5440250838896	4.37785664997937	0.684109447010969	6.39935125747382	1.56038502597438e-10	1.00106922525005e-07	4
2L	21134439	21142347	FBgn0023388	Dap160	2L	21141638	21141642	2L_21141638_21141642	597.729750960871	-0.989424521237297	0.334824837933133	-2.95505114657859	0.00312617220036768	0.0246918115352067	4
2L	21134439	21142347	FBgn0023388	Dap160	2L	21142040	21142044	2L_21142040_21142044	595.511863712285	-1.10036088165713	0.333045639734186	-3.30393420714157	0.000953382038081205	0.0101618619181557	4
2L	21143229	21145146	FBgn0032919	CG9253	2L	21143362	21143366	2L_21143362_21143366	132.100416652593	-1.32392529135246	0.433469365422631	-3.0542534189507	0.00225621404408703	0.0193176136166644	4
2L	21154293	21156749	FBgn0024371	E2f2	2L	21155429	21155433	2L_21155429_21155433	250.928215146146	-1.32746627869994	0.41650215148772	-3.1871774826572	0.00143668585674664	0.013805992236283	4
2L	21154293	21156749	FBgn0024371	E2f2	2L	21155759	21155763	2L_21155759_21155763	233.659327467401	-1.29223234566609	0.426150902247549	-3.03233511615431	0.00242669631761328	0.0204250535204179	4
2L	21174182	21179683	FBgn0000239	bur	2L	21175051	21175055	2L_21175051_21175055	121.760421745328	-1.1797658512677	0.316207994766192	-3.73098046474137	0.000190736014970778	0.00298887623007455	4
2L	21182446	21198762	FBgn0011829	Ret	2L	21187440	21187444	2L_21187440_21187444	73.6604347254595	-1.41344513954483	0.496212351367304	-2.84846827300874	0.0043930233286803	0.0317063009427605	4
2L	21182446	21198762	FBgn0011829	Ret	2L	21192850	21192854	2L_21192850_21192854	229.564498859757	-1.0075949271975	0.319735735175661	-3.15133660816464	0.00162525067341336	0.0151316567453733	4
2L	21212322	21220572	FBgn0032935	Atg18b	2L	21215604	21215608	2L_21215604_21215608	133.544908992457	2.83330874866534	0.603316214172506	4.69622510071512	2.65013483833787e-06	0.000117892736327086	4
2L	21221312	21232059	FBgn0026577	CG8677	2L	21223103	21223107	2L_21223103_21223107	313.055555428331	-0.714946770536519	0.262373993749289	-2.72491476887639	0.00643180880861697	0.0419778770719361	4
2L	21221312	21232059	FBgn0026577	CG8677	2L	21230995	21230999	2L_21230995_21230999	139.628798321741	-1.65486270250712	0.325413051243702	-5.08542203879768	3.66809484070748e-07	2.76146129962691e-05	4
2L	21237250	21259675	FBgn0261239	Hr39	2L	21238635	21238639	2L_21238635_21238639	51.4258821665184	4.45041973163019	0.694061846294815	6.41213712493828	1.43493676783741e-10	9.44877465774605e-08	4
2L	21237250	21259675	FBgn0261239	Hr39	2L	21252873	21252877	2L_21252873_21252877	39.2190554634004	5.31939743443613	0.94338296994951	5.63864051385284	1.71397928393912e-08	3.0817545102088e-06	4
2L	21262956	21282790	FBgn0032938	CG8671	2L	21271009	21271013	2L_21271009_21271013	85.2827725700092	-1.65803954398069	0.442467937304559	-3.74725353905007	0.000178781356494804	0.00283988227689322	4
2L	21262956	21282790	FBgn0032938	CG8671	2L	21271545	21271549	2L_21271545_21271549	13.6707027658056	2.72352703486613	0.709200777650335	3.84027643608838	0.000122895846021963	0.00213714905337526	4
2L	21262956	21282790	FBgn0032938	CG8671	2L	21272754	21272758	2L_21272754_21272758	17.3718013912064	5.7363576814116	1.31841055619922	4.35096461753815	1.35539925048307e-05	0.000399502608418042	4
2L	21344607	21358271	FBgn0032943	Tsp39D	2L	21356375	21356379	2L_21356375_21356379	225.889101184784	-1.2981543832691	0.372932796380358	-3.48093381936059	0.000499668935143733	0.00624683789851772	4
2L	21380000	21393319	FBgn0032946	nrv3	2L	21381252	21381256	2L_21381252_21381256	24.9122566652574	2.95104881866532	0.792851929629259	3.72206802857281	0.000197597766405923	0.00307037475719617	4
2L	21380000	21393319	FBgn0032946	nrv3	2L	21387705	21387709	2L_21387705_21387709	134.362457789354	-2.82517123611549	0.558655816954877	-5.05708729842812	4.25708393111243e-07	3.06701759291034e-05	4
2L	21380000	21393319	FBgn0032946	nrv3	2L	21387822	21387826	2L_21387822_21387826	21.6530232014585	6.88922491482548	1.76627062998646	3.90043563985338	9.60197505114477e-05	0.00177530545389235	4
2L	21380000	21393319	FBgn0032946	nrv3	2L	21388779	21388783	2L_21388779_21388783	205.268742780936	-1.85376502838284	0.426505487628099	-4.34640369738752	1.38387768384198e-05	0.000405935188006461	4
2L	21380000	21393319	FBgn0032946	nrv3	2L	21389410	21389414	2L_21389410_21389414	197.851240517444	-2.00277259074604	0.434288463475494	-4.61161821964687	3.99546319211814e-06	0.000160515739870858	4
2L	21578292	21589423	FBgn0016919	nompB	2L	21584752	21584756	2L_21584752_21584756	86.2135834614227	-1.1794721290461	0.417889854101071	-2.82244739246727	0.00476586403626068	0.033672961794146	4
2L	21578292	21589423	FBgn0016919	nompB	2L	21588055	21588059	2L_21588055_21588059	276.162488090538	-0.800095270227711	0.247907490496415	-3.22739449552567	0.00124923100105223	0.0124275541818812	4
2L	21626309	21629932	FBgn0022893	Df31	2L	21629761	21629765	2L_21629761_21629765	124.821090115617	1.92156561529539	0.471714468641953	4.07357785913901	4.62963644549998e-05	0.00102093363071906	4
2L	21663806	21677530	FBgn0032957	CG2225	2L	21675625	21675629	2L_21675625_21675629	329.045476581364	-1.49361883208054	0.390319302516014	-3.82665889811907	0.000129894312728284	0.00222996108287278	4
2L	21663806	21677530	FBgn0032957	CG2225	2L	21676000	21676004	2L_21676000_21676004	263.697682074276	-1.73791349501367	0.402376904472429	-4.31911840788257	1.56653720684262e-05	0.000445224110566531	4
2L	21677913	21682164	FBgn0000559	EF2	2L	21678724	21678728	2L_21678724_21678728	22.2731606711408	-2.00285152264446	0.756786867953376	-2.64651992186504	0.00813247148356067	0.0496798794047765	4
2L	21677913	21682164	FBgn0000559	EF2	2L	21681534	21681538	2L_21681534_21681538	55.5130317681062	-1.37596188413109	0.510844182047953	-2.69350602881473	0.00707048667244846	0.0449056275419992	4
2L	21684106	21729051	FBgn0051619	nolo	2L	21690953	21690957	2L_21690953_21690957	25.3638826761201	2.23426470358608	0.712757227716359	3.13467842443992	0.00172042593639711	0.0157816797173788	4
2L	21758010	21761000	FBgn0032961	CG1416	2L	21759952	21759956	2L_21759952_21759956	74.4272828834895	5.35755900929716	0.919159225459618	5.82876052472644	5.58405680118478e-09	1.35162237039508e-06	4
2L	22019208	22025734	FBgn0028979	tio	2L	22021195	22021199	2L_22021195_22021199	56.9212301813384	1.20422157805124	0.38846393671316	3.09995720127922	0.00193548607634089	0.0172409144000865	4
2L	22019208	22025734	FBgn0028979	tio	2L	22022007	22022011	2L_22022007_22022011	57.1815381661349	1.21976124857094	0.345388246048072	3.53156560053051	0.000413107380148862	0.00541646070572529	4
2L	22124285	22130142	FBgn0025674	CycK	2L	22128435	22128439	2L_22128435_22128439	90.5738882813638	1.46485277068688	0.326645018542201	4.48454036502513	7.30712732013394e-06	0.000252017125832215	4
2L	22124285	22130142	FBgn0025674	CycK	2L	22129672	22129676	2L_22129672_22129676	88.1701704613433	1.79511176073578	0.416547380404657	4.30950198028351	1.63622593578852e-05	0.000460180726636319	4
2L	22131221	22166221	FBgn0261802	CG42748	2L	22145790	22145794	2L_22145790_22145794	38.4406776301775	2.87022055908723	0.568722846823423	5.04678258508292	4.49312147137767e-07	3.18285940074623e-05	4
2L	22131221	22166221	FBgn0261802	CG42748	2L	22157238	22157242	2L_22157238_22157242	70.3516178227205	1.26139665874141	0.419803413698886	3.00473178059047	0.00265815142983134	0.0218629046806251	4
2L	22189526	22214376	FBgn0259683	Ir40a	2L	22191891	22191895	2L_22191891_22191895	122.853990485081	-1.12890068875963	0.320768477952137	-3.51936292483229	0.000432584509970131	0.00560468905857054	4
2L	22189526	22214376	FBgn0259683	Ir40a	2L	22192372	22192376	2L_22192372_22192376	91.70530513059	-1.32345866317498	0.410275301358191	-3.22578195371194	0.00125629026550333	0.0124776067107125	4
2L	22189526	22214376	FBgn0259683	Ir40a	2L	22196471	22196475	2L_22196471_22196475	40.4931885856729	-1.03613331843729	0.373502700111933	-2.77409860257176	0.0055354897722709	0.0376187266994378	4
2L	22981816	22992951	FBgn0000384	cta	2L	22985379	22985383	2L_22985379_22985383	165.461037756468	-1.0868635907668	0.375581418557253	-2.8938161928826	0.00380590881644546	0.0285059372109062	4
2L	23066874	23068386	FBgn0086683	Spf45	2L	23067864	23067868	2L_23067864_23067868	141.609803853685	-1.18614333897916	0.398142616686383	-2.97919210169225	0.00289009524700242	0.0232868540413557	4
2L	23312465	23313578	FBgn0267976	Tim23	2L	23312500	23312504	2L_23312500_23312504	178.577499041714	-1.0744321621795	0.368335776519285	-2.91699104641072	0.00353425918012365	0.0269905400418733	4
2R	1071462	1125927	FBgn0003256	rl	2R	1109628	1109632	2R_1109628_1109632	26.3753239209805	-2.70026244692197	0.711056514928963	-3.79753562512782	0.000146141778335382	0.00243958038585225	4
2R	1343403	1345119	FBgn0267398	Yeti	2R	1343982	1343986	2R_1343982_1343986	21.5570576556409	-1.93801562621923	0.555264092791559	-3.49025923227985	0.00048255221109115	0.00608578901175016	4
2R	2494742	2565385	FBgn0058263	MFS17	2R	2523760	2523764	2R_2523760_2523764	119.333636733079	-1.08576357678622	0.368556041237578	-2.9459931606068	0.00321919518187549	0.0252152586482794	4
2R	2494742	2565385	FBgn0058263	MFS17	2R	2562686	2562690	2R_2562686_2562690	116.31670620283	-0.998216648571637	0.255661427832027	-3.90444760101817	9.44408505794181e-05	0.00175456237876885	4
2R	4619030	4620833	FBgn0032997	CG17486	2R	4619818	4619822	2R_4619818_4619822	137.041803769118	-1.06793048385409	0.369738264938489	-2.88834179505807	0.00387278791721883	0.028854443628278	4
2R	4815426	4824319	FBgn0261387	CG17528	2R	4817600	4817604	2R_4817600_4817604	26.7176552727084	-2.24858874792284	0.665236783008848	-3.38013291711341	0.000724507831599642	0.00826602690341653	4
2R	4815426	4824319	FBgn0261387	CG17528	2R	4817858	4817862	2R_4817858_4817862	159.869363239287	-0.883960207345297	0.225100831226407	-3.92695221305605	8.60290652220852e-05	0.00163516813656394	4
2R	5090581	5095090	FBgn0033005	CG3107	2R	5091438	5091442	2R_5091438_5091442	59.2783752082663	2.16064972582645	0.804442363189216	2.68589749209694	0.00723352772960445	0.0456661383296907	4
2R	5144733	5154756	FBgn0033010	Atf6	2R	5145831	5145835	2R_5145831_5145835	84.8681635289387	-0.926900186195671	0.34289376818821	-2.70317011327808	0.00686815858468766	0.0440198819619405	4
2R	5307288	5329555	FBgn0261403	sxc	2R	5322299	5322303	2R_5322299_5322303	13.8966495750582	-3.45186983289747	1.09733165163531	-3.14569421902056	0.00165693140557661	0.0153453233866969	4
2R	5653676	5656778	FBgn0027507	CG1344	2R	5655112	5655116	2R_5655112_5655116	85.5306131887243	-2.09778110757005	0.471667563593655	-4.44758399663306	8.6841504938663e-06	0.000287319545784336	4
2R	5653676	5656778	FBgn0027507	CG1344	2R	5655390	5655394	2R_5655390_5655394	81.3769465919031	-2.23794697179347	0.489065265924319	-4.57596792846005	4.74023166171153e-06	0.000181886711934713	4
2R	5656406	5663222	FBgn0033029	Not3	2R	5662080	5662084	2R_5662080_5662084	310.092614027079	-1.06538426138978	0.373024625510232	-2.856069515337	0.00428921212706219	0.0311525547940441	4
2R	5656406	5663222	FBgn0033029	Not3	2R	5662541	5662545	2R_5662541_5662545	319.974861256722	-1.14743585202353	0.377873287426211	-3.03656249384285	0.00239292499050793	0.020205986544785	4
2R	5656406	5663222	FBgn0033029	Not3	2R	5662603	5662607	2R_5662603_5662607	68.482406555674	-1.78299882211397	0.47773692895342	-3.73217709173119	0.000189831963184461	0.00297822402500083	4
2R	5656406	5663222	FBgn0033029	Not3	2R	5662923	5662927	2R_5662923_5662927	66.0078096180806	-2.43868992380883	0.495262461699692	-4.92403546079283	8.47774634383923e-07	5.06521495942996e-05	4
2R	5668383	5669986	FBgn0033031	CG8245	2R	5669241	5669245	2R_5669241_5669245	498.487264773729	-1.62103814108773	0.437342392275887	-3.70656531293937	0.000210089075206543	0.00322023177938797	4
2R	5702112	5705439	FBgn0259978	vlc	2R	5702618	5702622	2R_5702618_5702622	414.857575900426	-1.0433824187423	0.326485663751302	-3.19579857428928	0.00139444422917457	0.0135000030882816	4
2R	5754517	5756327	FBgn0022288	l(2)09851	2R	5755395	5755399	2R_5755395_5755399	29.2994688665423	1.89031756058592	0.559207362160847	3.38035170581714	0.000723931287780405	0.00826062329865395	4
2R	5804712	5860831	FBgn0085414	dpr12	2R	5809428	5809432	2R_5809428_5809432	43.7586620468911	4.33583398048844	0.761284903369315	5.6954156864254	1.23071693927011e-08	2.39021511464596e-06	4
2R	5804712	5860831	FBgn0085414	dpr12	2R	5809984	5809988	2R_5809984_5809988	57.939309981075	1.80396109316946	0.512424067241817	3.52044567867293	0.000430822228985088	0.00558998225821122	4
2R	5804712	5860831	FBgn0085414	dpr12	2R	5821094	5821098	2R_5821094_5821098	84.2296289644317	1.79657910754729	0.463902494116041	3.87275155950744	0.000107613509540647	0.00193574008180785	4
2R	5804712	5860831	FBgn0085414	dpr12	2R	5835073	5835077	2R_5835073_5835077	206.081759285475	-1.10329293875059	0.332699914096317	-3.31618041365404	0.000912568956460882	0.00982503705997426	4
2R	5804712	5860831	FBgn0085414	dpr12	2R	5836305	5836309	2R_5836305_5836309	137.706124387197	-0.939335937972564	0.319047200368601	-2.94419113186805	0.00323799964415576	0.0253211437762579	4
2R	5804712	5860831	FBgn0085414	dpr12	2R	5836703	5836707	2R_5836703_5836707	75.0709297246425	2.70347063431295	0.567752334385832	4.76170765063861	1.91961637250584e-06	9.330829720876e-05	4
2R	5804712	5860831	FBgn0085414	dpr12	2R	5837345	5837349	2R_5837345_5837349	110.424321126856	2.42552996421068	0.763572297308403	3.17655574038069	0.00149035146261667	0.0141968065712364	4
2R	5804712	5860831	FBgn0085414	dpr12	2R	5837947	5837951	2R_5837947_5837951	103.787049063793	2.39342710264016	0.561746045450726	4.26069239298295	2.03794563066549e-05	0.000543315739099886	4
2R	5804712	5860831	FBgn0085414	dpr12	2R	5838399	5838403	2R_5838399_5838403	80.9787533533305	1.21805712927951	0.357681392113588	3.40542492882239	0.000660611736579226	0.00771984020545317	4
2R	5804712	5860831	FBgn0085414	dpr12	2R	5839722	5839726	2R_5839722_5839726	324.12220187084	0.925598056268362	0.328639406205471	2.81645487056918	0.00485568643059609	0.034141109155499	4
2R	5804712	5860831	FBgn0085414	dpr12	2R	5840882	5840886	2R_5840882_5840886	138.434477020602	2.90666006169311	0.73660908760504	3.94600081726336	7.94673422081523e-05	0.00153785575301142	4
2R	5804712	5860831	FBgn0085414	dpr12	2R	5847244	5847248	2R_5847244_5847248	81.8223967884991	2.65207353871897	0.812307851687959	3.26486261730453	0.0010951718100834	0.0112851669190162	4
2R	5804712	5860831	FBgn0085414	dpr12	2R	5848147	5848151	2R_5848147_5848151	72.5605798443976	2.6586642985249	0.678182270141019	3.92027986513429	8.84461955646307e-05	0.00167042427348959	4
2R	5804712	5860831	FBgn0085414	dpr12	2R	5850575	5850579	2R_5850575_5850579	42.0786781592606	3.45017768977073	0.697732056995973	4.94484617006875	7.62040149436073e-07	4.69574784824356e-05	4
2R	5804712	5860831	FBgn0085414	dpr12	2R	5854996	5855000	2R_5854996_5855000	121.103710237177	0.970248664746537	0.349994572165056	2.77218203340872	0.00556818888788382	0.0377809056745559	4
2R	5804712	5860831	FBgn0085414	dpr12	2R	5855403	5855407	2R_5855403_5855407	99.4838166244099	0.967261431366289	0.322044906468126	3.00349861755079	0.00266894761466597	0.0219333918106723	4
2R	6036557	6040647	FBgn0033054	CG14591	2R	6039727	6039731	2R_6039727_6039731	49.0558237461037	2.78692205356083	0.528588895529955	5.27238100748733	1.34665147316731e-07	1.33904596591044e-05	4
2R	6087873	6169087	FBgn0000546	EcR	2R	6094510	6094514	2R_6094510_6094514	34.0303320388904	1.34626746910149	0.462181325523008	2.91285561479154	0.00358140154020569	0.0272596344388158	4
2R	6087873	6169087	FBgn0000546	EcR	2R	6095059	6095063	2R_6095059_6095063	41.9923596131345	1.37060002654552	0.421343818067333	3.25292544419506	0.00114223462584116	0.0116398792226796	4
2R	6087873	6169087	FBgn0000546	EcR	2R	6103616	6103620	2R_6103616_6103620	26.4843691738695	3.81735185904194	0.796216497340141	4.79436418586436	1.63191577425988e-06	8.20539984041662e-05	4
2R	6087873	6169087	FBgn0000546	EcR	2R	6116980	6116984	2R_6116980_6116984	96.9713591405749	0.679464308725025	0.2508880367072	2.70823717879381	0.00676416632871759	0.0435254848819121	4
2R	6087873	6169087	FBgn0000546	EcR	2R	6150565	6150569	2R_6150565_6150569	26.2790476403388	3.79820194192032	0.818592268120771	4.63991915125193	3.48545511255038e-06	0.000144492378689124	4
2R	6087873	6169087	FBgn0000546	EcR	2R	6153370	6153374	2R_6153370_6153374	34.6538049319125	1.24882243850781	0.465631932603473	2.68199483554599	0.00731845895756678	0.0460443325770622	4
2R	6209782	6214122	FBgn0021847	l(2)k14710	2R	6211299	6211303	2R_6211299_6211303	43.7546043581488	2.1962484806124	0.687089311831569	3.19645269223863	0.00139128639322878	0.0134783198416113	4
2R	6214568	6240602	FBgn0263144	bin3	2R	6232332	6232336	2R_6232332_6232336	57.4092853922364	4.83564664082026	0.881076922684475	5.48833650765356	4.05736562246094e-08	5.71674687039335e-06	4
2R	6502006	6621792	FBgn0086655	jing	2R	6531009	6531013	2R_6531009_6531013	59.8046421445945	1.37828695382027	0.320765839400212	4.29686327071945	1.73231972034545e-05	0.000480520883281419	4
2R	6502006	6621792	FBgn0086655	jing	2R	6614974	6614978	2R_6614974_6614978	44.4561245997781	1.2506003437198	0.408131922502963	3.06420614209788	0.00218248467625204	0.0188558334744916	4
2R	6502006	6621792	FBgn0086655	jing	2R	6619052	6619056	2R_6619052_6619056	59.3666722929521	1.09164064043961	0.380879232504898	2.8661070157601	0.00415553743439734	0.0304358908340065	4
2R	6636512	6642358	FBgn0042085	Bap170	2R	6641197	6641201	2R_6641197_6641201	129.224068712278	0.804588100374153	0.262994204486561	3.0593377597234	0.00221826900944834	0.019083077803308	4
2R	6636512	6642358	FBgn0042085	Bap170	2R	6641740	6641744	2R_6641740_6641744	105.50104860064	1.2945387140759	0.357447458442299	3.62161957932867	0.000292764424064991	0.00415511036893513	4
2R	6653217	6655267	FBgn0050443	Opbp	2R	6653264	6653268	2R_6653264_6653268	134.870824647639	0.866474201473612	0.257887339386395	3.35989429932954	0.000779722981332476	0.00873858389227852	4
2R	6653217	6655267	FBgn0050443	Opbp	2R	6653707	6653711	2R_6653707_6653711	142.359763532692	1.10683550307985	0.288970504659241	3.83027155101885	0.000128001922420734	0.00220612374081548	4
2R	6655463	6656594	FBgn0033081	geminin	2R	6655719	6655723	2R_6655719_6655723	83.0291898370661	1.88256350245869	0.388343872623753	4.84767144577201	1.24919062141749e-06	6.71592003971205e-05	4
2R	6655463	6656594	FBgn0033081	geminin	2R	6656072	6656076	2R_6656072_6656076	21.1769509810838	2.71635890563172	0.59146378763185	4.59260391326355	4.37749417031006e-06	0.000171663255047024	4
2R	6657326	6660624	FBgn0013732	sced	2R	6657431	6657435	2R_6657431_6657435	77.6947870735668	1.39614657588834	0.287765807298932	4.85167639961484	1.22422255331129e-06	6.6229021058079e-05	4
2R	6657326	6660624	FBgn0013732	sced	2R	6658539	6658543	2R_6658539_6658543	29.4455011769555	2.62113180569478	0.603371050816486	4.34414578251284	1.39818646468126e-05	0.000408885983345043	4
2R	6662265	6668085	FBgn0000054	Adf1	2R	6667653	6667657	2R_6667653_6667657	43.1695401552494	3.93914757953185	0.977406242745507	4.03020505421256	5.57282163382598e-05	0.00117643009492823	4
2R	6669024	6670076	FBgn0033086	CG9410	2R	6669293	6669297	2R_6669293_6669297	124.607338181561	1.03379186259984	0.25177256113584	4.106054519746	4.02474525948759e-05	0.000916619388518671	4
2R	6669024	6670076	FBgn0033086	CG9410	2R	6669852	6669856	2R_6669852_6669856	139.514551197833	1.45058039049516	0.339945691473123	4.26709450032799	1.98035286291705e-05	0.000531310236380381	4
2R	6669024	6670076	FBgn0033086	CG9410	2R	6669933	6669937	2R_6669933_6669937	174.06791348205	1.31859482660532	0.372146303003309	3.54321624577201	0.00039527843385719	0.00523749967552369	4
2R	6673604	6675061	FBgn0033088	PGAP3	2R	6674277	6674281	2R_6674277_6674281	112.27411092814	-0.8894640084365	0.298042242414489	-2.9843555102485	0.00284176381517534	0.0229928655731611	4
2R	6696739	6699469	FBgn0014009	Rab2	2R	6698459	6698463	2R_6698459_6698463	477.707770902116	-2.08806986081032	0.336155033163222	-6.21162753733467	5.24386046131591e-10	2.4415649107609e-07	4
2R	6696739	6699469	FBgn0014009	Rab2	2R	6698740	6698744	2R_6698740_6698744	584.654870919407	-1.52807350502574	0.270328997788606	-5.65264369537108	1.57998611898586e-08	2.88236590496043e-06	4
2R	6696739	6699469	FBgn0014009	Rab2	2R	6699344	6699348	2R_6699344_6699348	161.48790896453	2.1779246951172	0.475052350926734	4.58459934124839	4.54857791641562e-06	0.000176486520387492	4
2R	6699695	6715892	FBgn0033095	CG3409	2R	6714573	6714577	2R_6714573_6714577	107.24359119496	-1.20458299127875	0.343248838140245	-3.50935781110083	0.000449190163412404	0.00576417595340668	4
2R	6699695	6715892	FBgn0266525	CG45092	2R	6714573	6714577	2R_6714573_6714577	107.24359119496	-1.20458299127875	0.343248838140245	-3.50935781110083	0.000449190163412404	0.00576417595340668	4
2R	6741899	6746141	FBgn0028579	phtf	2R	6742124	6742128	2R_6742124_6742128	49.392105300566	3.33525728881352	0.671675239740679	4.96558022609438	6.84959696261279e-07	4.33861120907995e-05	4
2R	6741899	6746141	FBgn0028579	phtf	2R	6743385	6743389	2R_6743385_6743389	160.655926929413	0.928161247962609	0.261188228843328	3.55361055922378	0.000379981442865564	0.00508115998538828	4
2R	6759715	6798941	FBgn0085421	Epac	2R	6770210	6770214	2R_6770210_6770214	173.19956091539	1.37020892373384	0.310731833416396	4.40961876570173	1.03552755183811e-05	0.000327500187488184	4
2R	6759715	6798941	FBgn0085421	Epac	2R	6792537	6792541	2R_6792537_6792541	496.210792119335	-0.79907137122978	0.282710388840415	-2.82646624521762	0.00470647040886888	0.0333550741500242	4
2R	6759715	6798941	FBgn0085421	Epac	2R	6795046	6795050	2R_6795046_6795050	103.830709419503	0.880610118179948	0.246569430085975	3.57144889320989	0.000355011828891007	0.0048231403971038	4
2R	6759715	6798941	FBgn0085421	Epac	2R	6795622	6795626	2R_6795622_6795626	108.778707301006	0.847915171802562	0.246611801608594	3.43825869756353	0.000585468079133108	0.00703204137553061	4
2R	6807626	6809172	FBgn0014028	SdhB	2R	6808160	6808164	2R_6808160_6808164	15.1538555133342	1.98328933214465	0.593274518940164	3.34295384148241	0.000828916866834818	0.00914130839393568	4
2R	6891760	6922613	FBgn0050158	CG30158	2R	6899888	6899892	2R_6899888_6899892	28.8982639448981	1.38781940540675	0.4503580800812	3.08159099789334	0.00205897532131099	0.0180670903655869	4
2R	6924687	6971637	FBgn0053558	mim	2R	6927044	6927048	2R_6927044_6927048	101.781324418903	3.55137993838965	0.625878136000365	5.67423550067512	1.39309377443242e-08	2.62764994209648e-06	4
2R	6924687	6971637	FBgn0053558	mim	2R	6967456	6967460	2R_6967456_6967460	20.3266318039418	4.79103793632844	1.05961410767005	4.52149315646927	6.14049455202753e-06	0.000221249589668338	4
2R	6944614	6971637	FBgn0066292	CheB42c	2R	6967456	6967460	2R_6967456_6967460	20.3266318039418	4.79103793632844	1.05961410767005	4.52149315646927	6.14049455202753e-06	0.000221249589668338	4
2R	6975285	6985712	FBgn0022960	vimar	2R	6983924	6983928	2R_6983924_6983928	37.3088079674355	4.46629372680328	0.80572400448447	5.54320549213496	2.96983985530503e-08	4.55875836994355e-06	4
2R	6981446	6985712	FBgn0050156	CG30156	2R	6983924	6983928	2R_6983924_6983928	37.3088079674355	4.46629372680328	0.80572400448447	5.54320549213496	2.96983985530503e-08	4.55875836994355e-06	4
2R	6986043	6988922	FBgn0033122	CG17002	2R	6988706	6988710	2R_6988706_6988710	82.3863472929021	-1.08654596408315	0.396436157085076	-2.74078422127873	0.00612927451223873	0.0405107726468483	4
2R	7018760	7019390	FBgn0263655	CG43646	2R	7019094	7019098	2R_7019094_7019098	270.941995569377	-2.0758378956232	0.445775453276937	-4.65668955157471	3.21334428231287e-06	0.000135944236730146	4
2R	7023396	7024096	FBgn0265061	CR44172	2R	7023796	7023800	2R_7023796_7023800	13.1753163629138	4.2889030908379	1.11010901548226	3.86349721605918	0.000111775167793605	0.00199079774302336	4
2R	7023396	7024096	FBtr0336875	CR44172-RA	2R	7023796	7023800	2R_7023796_7023800	13.1753163629138	4.2889030908379	1.11010901548226	3.86349721605918	0.000111775167793605	0.00199079774302336	4
2R	7025010	7028082	FBgn0033127	Tsp42Ef	2R	7025561	7025565	2R_7025561_7025565	408.66108492222	-1.16242926123753	0.364796135679953	-3.18651747522173	0.00143996788462631	0.0138280800815331	4
2R	7068572	7069896	FBgn0033140	CG12836	2R	7069442	7069446	2R_7069442_7069446	13.784261844318	-1.68300539015415	0.627405320385645	-2.68248504669941	0.00730774187058288	0.0459940308378529	4
2R	7086316	7127868	FBgn0263934	esn	2R	7087693	7087697	2R_7087693_7087697	89.8799346925207	1.10607100690087	0.299652297007148	3.69118147248671	0.000223214805185525	0.00337083260567109	4
2R	7086316	7127868	FBgn0263934	esn	2R	7099737	7099741	2R_7099737_7099741	106.58789391189	1.79898166968636	0.520545193318846	3.45595674069445	0.000548343316294048	0.00670061946763981	4
2R	7086316	7127868	FBgn0263934	esn	2R	7101540	7101544	2R_7101540_7101544	104.13343648284	-1.03610363390935	0.305507412294714	-3.39141897123548	0.000695317197697172	0.0080172861359313	4
2R	7317924	7381899	FBgn0033159	Dscam1	2R	7357902	7357906	2R_7357902_7357906	82.8490779095668	2.23676454911593	0.44080918038511	5.07422406031063	3.89080385597437e-07	2.87875651797328e-05	4
2R	7387187	7391023	FBgn0033160	Dhx15	2R	7387892	7387896	2R_7387892_7387896	91.4032404074478	1.11936055953311	0.308461619041733	3.62884874627358	0.000284687970940437	0.0040647559230951	4
2R	7440706	7442885	FBgn0033169	CG11123	2R	7442677	7442681	2R_7442677_7442681	67.447491926252	2.28667806020508	0.712898791768058	3.20757741015929	0.00133858030802332	0.0130845425557766	4
2R	7442864	7443827	FBgn0033170	sPLA2	2R	7443826	7443830	2R_7443826_7443830	108.937265645349	1.7792175509609	0.43260279009453	4.11282033241652	3.9085457272893e-05	0.000898105428492061	1
2R	7443824	7445792	FBgn0040513	kappaB-Ras	2R	7443826	7443830	2R_7443826_7443830	108.937265645349	1.7792175509609	0.43260279009453	4.11282033241652	3.9085457272893e-05	0.000898105428492061	4
2R	7443824	7445792	FBgn0050503	CG30503	2R	7443826	7443830	2R_7443826_7443830	108.937265645349	1.7792175509609	0.43260279009453	4.11282033241652	3.9085457272893e-05	0.000898105428492061	4
2R	7446189	7451553	FBgn0050502	fa2h	2R	7448154	7448158	2R_7448154_7448158	113.703818018818	0.920179927793813	0.286152528237719	3.21569735364834	0.00130127985866405	0.0128104142902929	4
2R	7447473	7449995	FBgn0033174	CG11125	2R	7448154	7448158	2R_7448154_7448158	113.703818018818	0.920179927793813	0.286152528237719	3.21569735364834	0.00130127985866405	0.0128104142902929	4
2R	7465018	7466759	FBgn0033179	p47	2R	7466127	7466131	2R_7466127_7466131	82.0347056403484	7.92157742503143	1.4838197870081	5.33863848857554	9.36471604374898e-08	1.03530616039971e-05	4
2R	7465018	7466759	FBgn0033179	p47	2R	7466628	7466632	2R_7466628_7466632	77.4116019367642	7.27905722299021	1.26110807430076	5.77195354730103	7.83577203119149e-09	1.70788350322469e-06	4
2R	7478853	7489823	FBgn0259745	wech	2R	7483372	7483376	2R_7483372_7483376	40.5440112833494	2.23269389313889	0.678694819981262	3.28968754056578	0.00100298692579676	0.0105638079404744	4
2R	7526118	7532981	FBgn0033188	Drat	2R	7531764	7531768	2R_7531764_7531768	179.46806479666	-1.57097903305815	0.332075006733246	-4.73079575759854	2.23641441325746e-06	0.00010405080660518	4
2R	7540111	7564435	FBgn0033192	Corin	2R	7546611	7546615	2R_7546611_7546615	31.2833505623991	3.12283742525585	0.668101138221538	4.67419863041805	2.95103619886549e-06	0.000127733732093016	4
2R	7540111	7564435	FBgn0033192	Corin	2R	7549327	7549331	2R_7549327_7549331	50.664136976609	4.66194245384354	0.727274442598732	6.41015575521293	1.45371043462438e-10	9.54720502385789e-08	4
2R	7580488	7587079	FBgn0004133	blow	2R	7586859	7586863	2R_7586859_7586863	38.1450472884338	1.64769238845517	0.567889506196827	2.90143130041232	0.00371462219747408	0.0279878748867256	4
2R	7655072	7656770	FBgn0050491	CG30491	2R	7655976	7655980	2R_7655976_7655980	22.8194087009785	-1.79636380758205	0.653514176958734	-2.74877557506374	0.00598183276736914	0.0398098724426647	4
2R	7676540	7698902	FBgn0033212	LRR	2R	7686754	7686758	2R_7686754_7686758	34.7407551748407	2.56645649822393	0.756067775771969	3.39447941106007	0.000687592099292922	0.00794951517965065	4
2R	7676540	7698902	FBgn0033212	LRR	2R	7688090	7688094	2R_7688090_7688094	33.4938722150446	3.43418854634464	0.760760169762632	4.51415397761446	6.35700197668139e-06	0.000227289232279157	4
2R	7699253	7703501	FBgn0050493	CG30493	2R	7700377	7700381	2R_7700377_7700381	65.935058061183	0.811765434621889	0.286337167187875	2.83499848306198	0.00458259032686473	0.0326953192582312	4
2R	7699500	7701878	FBgn0050496	CG30496	2R	7700377	7700381	2R_7700377_7700381	65.935058061183	0.811765434621889	0.286337167187875	2.83499848306198	0.00458259032686473	0.0326953192582312	4
2R	7737019	7782637	FBgn0050497	CG30497	2R	7737712	7737716	2R_7737712_7737716	232.949633788342	-0.72854707620319	0.268539071322382	-2.71300214384285	0.00666766752039918	0.0430688937017523	4
2R	7737019	7782637	FBgn0050497	CG30497	2R	7737870	7737874	2R_7737870_7737874	15.3018840520495	4.74630956324494	1.36135703266365	3.48645465470453	0.000489468356181563	0.0061497683976303	4
2R	7737019	7782637	FBgn0050497	CG30497	2R	7764859	7764863	2R_7764859_7764863	116.968668127813	1.24095985786684	0.264307564796379	4.69513560394258	2.66429920150164e-06	0.000118354070118112	4
2R	7737019	7782637	FBgn0050497	CG30497	2R	7766099	7766103	2R_7766099_7766103	21.1881835736307	3.4410194377604	0.796595713584191	4.31965597991725	1.56272621702679e-05	0.000444444678776153	4
2R	7737019	7782637	FBgn0266526	CG45093	2R	7737712	7737716	2R_7737712_7737716	232.949633788342	-0.72854707620319	0.268539071322382	-2.71300214384285	0.00666766752039918	0.0430688937017523	4
2R	7737019	7782637	FBgn0266526	CG45093	2R	7737870	7737874	2R_7737870_7737874	15.3018840520495	4.74630956324494	1.36135703266365	3.48645465470453	0.000489468356181563	0.0061497683976303	4
2R	7737019	7782637	FBgn0266526	CG45093	2R	7764859	7764863	2R_7764859_7764863	116.968668127813	1.24095985786684	0.264307564796379	4.69513560394258	2.66429920150164e-06	0.000118354070118112	4
2R	7737019	7782637	FBgn0266526	CG45093	2R	7766099	7766103	2R_7766099_7766103	21.1881835736307	3.4410194377604	0.796595713584191	4.31965597991725	1.56272621702679e-05	0.000444444678776153	4
2R	7791901	7793380	FBgn0001091	Gapdh1	2R	7792145	7792149	2R_7792145_7792149	202.985204040272	0.771053442372113	0.22316739582686	3.45504521175808	0.000550200551377059	0.00671640825689025	4
2R	7810068	7812028	FBgn0033225	CG1550	2R	7810344	7810348	2R_7810344_7810348	85.7547666251888	0.921656311823646	0.258642192649758	3.56344145702366	0.000366024354864353	0.00493631462293258	4
2R	7812504	7815486	FBgn0033226	CG1882	2R	7814221	7814225	2R_7814221_7814225	32.4035059623817	3.68070965943402	0.69629186464068	5.28615921907036	1.24911183481659e-07	1.27055507730759e-05	4
2R	7832171	7835518	FBgn0040780	Atg10	2R	7833060	7833064	2R_7833060_7833064	141.849964226038	0.847171733991937	0.273139235348744	3.10161128228345	0.00192470514430435	0.0171671592077616	4
2R	7832171	7833841	FBgn0033229	CG12822	2R	7833060	7833064	2R_7833060_7833064	141.849964226038	0.847171733991937	0.273139235348744	3.10161128228345	0.00192470514430435	0.0171671592077616	4
2R	7834812	7885982	FBgn0085390	Dgk	2R	7884939	7884943	2R_7884939_7884943	119.065840438352	1.84215814477466	0.591910761615422	3.11222276099038	0.00185684328581315	0.0167166133177256	4
2R	7915027	7916478	FBgn0033232	CG12159	2R	7915751	7915755	2R_7915751_7915755	150.390883762164	0.829151208166222	0.299064112082295	2.77248648255749	0.0055629829799161	0.0377589285356772	4
2R	7916856	7921579	FBgn0015509	Cul1	2R	7916871	7916875	2R_7916871_7916875	48.6281354332898	1.73555456054502	0.568905506955311	3.05069038588399	0.00228315878499346	0.0194868070799627	4
2R	7916856	7921579	FBgn0015509	Cul1	2R	7916902	7916906	2R_7916902_7916906	79.5531238181527	1.10295390416261	0.395603173368741	2.78803098258907	0.00530294719632904	0.0364499480584076	4
2R	7916856	7921579	FBgn0015509	Cul1	2R	7917466	7917470	2R_7917466_7917470	75.8837906402483	1.02116082142355	0.331401116525819	3.08134393791033	0.00206068468116221	0.0180794658024206	4
2R	7916856	7921579	FBgn0015509	Cul1	2R	7920823	7920827	2R_7920823_7920827	31.4250372323372	1.5659366992222	0.488176126349871	3.20772896235387	0.0013378751834141	0.0130781748927315	4
2R	7926653	7929922	FBgn0033234	MFS12	2R	7928898	7928902	2R_7928898_7928902	8.46924212211622	-3.21702917837706	1.2076509708094	-2.66387330125766	0.00772466507245904	0.0478696719754299	4
2R	7936866	7939114	FBgn0033235	CG8728	2R	7938102	7938106	2R_7938102_7938106	255.488834113667	-1.13552417627955	0.3398246449966	-3.34150036790567	0.00083326906078233	0.00917511404743355	4
2R	7936866	7939114	FBgn0033235	CG8728	2R	7938403	7938407	2R_7938403_7938407	405.455328421232	-0.859089911127963	0.279453181756137	-3.07418189239885	0.00211080694913402	0.018408632424297	4
2R	7939956	7941870	FBgn0050379	CG30379	2R	7941365	7941369	2R_7941365_7941369	270.877828431314	-1.11044948575874	0.34261922159797	-3.24106009166567	0.00119086077763804	0.0119927571899273	4
2R	7942043	7955882	FBgn0033236	CG14764	2R	7947656	7947660	2R_7947656_7947660	208.354016501981	-1.5733964846676	0.36060579271501	-4.36320357701817	1.28171569086791e-05	0.000382848706972781	4
2R	7942043	7955882	FBgn0033236	CG14764	2R	7947927	7947931	2R_7947927_7947931	212.892782235541	-1.58756574865792	0.365362416847344	-4.34518077244173	1.39161013290554e-05	0.000407432885040401	4
2R	7942043	7955882	FBgn0033236	CG14764	2R	7950909	7950913	2R_7950909_7950913	33.1313368303754	6.67660097219104	1.40277158653468	4.75957813537164	1.9399801416799e-06	9.41375080844258e-05	4
2R	7942043	7955882	FBgn0033236	CG14764	2R	7953991	7953995	2R_7953991_7953995	53.5186622859501	2.5084770686597	0.818773349412923	3.06370141438815	0.00218616986392777	0.0188804822618704	4
2R	7950339	7951492	FBgn0050378	CG30378	2R	7950909	7950913	2R_7950909_7950913	33.1313368303754	6.67660097219104	1.40277158653468	4.75957813537164	1.9399801416799e-06	9.41375080844258e-05	4
2R	7958207	7960015	FBgn0033241	CG2915	2R	7958957	7958961	2R_7958957_7958961	274.783860396591	-1.92217260358278	0.329918475115454	-5.8262048007773	5.67020265993762e-09	1.36458867562649e-06	4
2R	7958207	7960015	FBgn0033241	CG2915	2R	7959258	7959262	2R_7959258_7959262	265.068093393793	-1.86919380661063	0.322198535108848	-5.8013727653329	6.57741960531338e-09	1.5213041208345e-06	4
2R	7974115	7991862	FBgn0033246	ACC	2R	7987040	7987044	2R_7987040_7987044	4.28435355704078	4.00048616692011	1.46392310508811	2.7327160511476	0.00628144592204012	0.0412662622430247	4
2R	7974115	7991862	FBgn0033246	ACC	2R	7991232	7991236	2R_7991232_7991236	166.152423739933	1.12795833532795	0.33856775305307	3.33155867667984	0.000863610917722273	0.00942712571386558	4
2R	7988462	7991283	FBgn0033247	Nup44A	2R	7991232	7991236	2R_7991232_7991236	166.152423739933	1.12795833532795	0.33856775305307	3.33155867667984	0.000863610917722273	0.00942712571386558	4
2R	7992196	7992567	FBgn0265299	CR44272	2R	7992278	7992282	2R_7992278_7992282	452.083152339762	-1.02844111881158	0.327015285284825	-3.14493286733011	0.00166124946292537	0.0153744738176039	4
2R	7992196	7992567	FBgn0265299	CR44272	2R	7992535	7992539	2R_7992535_7992539	438.285280345199	-1.02415078347472	0.325279144970976	-3.14852888452502	0.00164094505466304	0.0152368497831576	4
2R	7992196	7992567	FBtr0339301	CR44272-RA	2R	7992278	7992282	2R_7992278_7992282	452.083152339762	-1.02844111881158	0.327015285284825	-3.14493286733011	0.00166124946292537	0.0153744738176039	4
2R	7992196	7992567	FBtr0339301	CR44272-RA	2R	7992535	7992539	2R_7992535_7992539	438.285280345199	-1.02415078347472	0.325279144970976	-3.14852888452502	0.00164094505466304	0.0152368497831576	4
2R	7995438	7998278	FBgn0027788	Hey	2R	7996034	7996038	2R_7996034_7996038	82.3759251242813	0.723839543838697	0.267804458910406	2.70286591486835	0.0068744471668353	0.0440446122804956	4
2R	7995438	7998278	FBgn0027788	Hey	2R	7997355	7997359	2R_7997355_7997359	135.280353517637	0.810886707868997	0.29750548524041	2.72561935190449	0.00641809676307171	0.0419168298068468	4
2R	7995438	7998278	FBgn0027788	Hey	2R	7997860	7997864	2R_7997860_7997864	157.379565050216	0.790866106540058	0.251882639850623	3.13981982644407	0.00169051771416641	0.0155777558918224	4
2R	8009119	8013755	FBgn0033250	CG14762	2R	8010609	8010613	2R_8010609_8010613	37.0864621418912	2.62433679678922	0.789228830715061	3.3251912432184	0.000883579047524151	0.00959076111221424	4
2R	8052080	8065554	FBgn0033252	CG12769	2R	8062019	8062023	2R_8062019_8062023	130.560923637876	3.82578113722788	0.740761332151505	5.16466096592283	2.40875115037603e-07	2.04468561936206e-05	4
2R	8052080	8065554	FBgn0033252	CG12769	2R	8063321	8063325	2R_8063321_8063325	75.4700651030243	1.65409748904208	0.596284738444412	2.774006078635	0.00553706435899804	0.037623936225468	4
2R	8067977	8078815	FBgn0020279	lig	2R	8077861	8077865	2R_8077861_8077865	50.8874217474585	-1.17675146316667	0.3941926241447	-2.9852193853701	0.00283375006320523	0.0229439704368086	4
2R	8078869	8080041	FBgn0021814	Vps28	2R	8079047	8079051	2R_8079047_8079051	433.232888075765	0.996721619281702	0.241077897320673	4.13443799850262	3.55824296134125e-05	0.000834909125991131	4
2R	8078869	8080041	FBgn0021814	Vps28	2R	8079862	8079866	2R_8079862_8079866	375.823002914783	-1.7091322466827	0.306369439550718	-5.57866427274564	2.4237251680416e-08	3.95106568719894e-06	4
2R	8091696	8096948	FBgn0033257	CG8713	2R	8093864	8093868	2R_8093864_8093868	226.97880666212	-0.874051385802674	0.254740064417725	-3.43115005407786	0.000601028040273851	0.00717336020291265	4
2R	8091696	8096948	FBgn0033257	CG8713	2R	8094144	8094148	2R_8094144_8094148	225.814561359865	-0.861429536530314	0.253277788870851	-3.40112546137856	0.000671090201750317	0.00780865139451772	4
2R	8091696	8096948	FBgn0033257	CG8713	2R	8094430	8094434	2R_8094430_8094434	24.9897962015054	5.06188840231121	0.957783242420779	5.28500414093421	1.25701913921639e-07	1.27523058723333e-05	4
2R	8102260	8106318	FBgn0033260	Cul4	2R	8105950	8105954	2R_8105950_8105954	142.930405936775	-0.79066718855158	0.281707635050015	-2.8066942112208	0.00500527304577188	0.0349213296727708	4
2R	8114286	8123001	FBgn0050372	Asap	2R	8120415	8120419	2R_8120415_8120419	7.45561130822799	3.98316567289971	1.40874859528879	2.8274496146583	0.00469203984801024	0.0332809536103481	4
2R	8123036	8125058	FBgn0033264	Nup50	2R	8124926	8124930	2R_8124926_8124930	25.8772098118383	4.71442537918122	0.991313690533261	4.75573516657999	1.97725538189367e-06	9.52977524385691e-05	4
2R	8124981	8127242	FBgn0033265	coil	2R	8125225	8125229	2R_8125225_8125229	35.2556019295828	5.43917200332032	1.00091172395226	5.43421749706647	5.50374166808529e-08	7.04444498003895e-06	4
2R	8127575	8129476	FBgn0033266	Socs44A	2R	8129434	8129438	2R_8129434_8129438	68.7681688606232	1.19689942647175	0.307987263642518	3.88619780024732	0.000101826547623129	0.00185599185882402	4
2R	8129354	8131323	FBgn0260390	CG42516	2R	8129434	8129438	2R_8129434_8129438	68.7681688606232	1.19689942647175	0.307987263642518	3.88619780024732	0.000101826547623129	0.00185599185882402	4
2R	8129354	8131323	FBgn0260398	Pbp49	2R	8129434	8129438	2R_8129434_8129438	68.7681688606232	1.19689942647175	0.307987263642518	3.88619780024732	0.000101826547623129	0.00185599185882402	4
2R	8131431	8134374	FBgn0005648	Pabp2	2R	8133445	8133449	2R_8133445_8133449	59.7533211553587	3.75668761436292	0.756842130774679	4.96363437183089	6.91861351070269e-07	4.37012620143003e-05	4
2R	8136986	8156654	FBgn0263593	Lpin	2R	8146760	8146764	2R_8146760_8146764	66.4339267779851	0.949119468387583	0.355833199530099	2.66731566824275	0.00764598190311854	0.0475281913836275	4
2R	8136986	8156654	FBgn0263593	Lpin	2R	8151183	8151187	2R_8151183_8151187	67.3058230548606	3.49951912411787	0.706414978943623	4.95391409926085	7.27353260646917e-07	4.53010204991483e-05	4
2R	8146918	8156654	FBgn0010504	kermit	2R	8151183	8151187	2R_8151183_8151187	67.3058230548606	3.49951912411787	0.706414978943623	4.95391409926085	7.27353260646917e-07	4.53010204991483e-05	4
2R	8163564	8167769	FBgn0021995	Rs1	2R	8164237	8164241	2R_8164237_8164241	41.2828441214132	2.6905285788124	0.480313884737866	5.60160483447354	2.12376279904434e-08	3.56231670184037e-06	4
2R	8164000	8164869	FBgn0050373	CG30373	2R	8164237	8164241	2R_8164237_8164241	41.2828441214132	2.6905285788124	0.480313884737866	5.60160483447354	2.12376279904434e-08	3.56231670184037e-06	4
2R	8167948	8170089	FBgn0033273	Gasz	2R	8168518	8168522	2R_8168518_8168522	88.3695482791307	-1.09738385460076	0.36906011765696	-2.97345554856398	0.00294467055114078	0.023638824029365	4
2R	8167948	8170089	FBgn0033273	Gasz	2R	8168788	8168792	2R_8168788_8168792	88.9252607969413	-0.996496474657066	0.371809889243083	-2.6801236424499	0.00735949709248332	0.0462286819126229	4
2R	8170274	8172401	FBgn0011659	Mlh1	2R	8172284	8172288	2R_8172284_8172288	26.4202886561745	4.34017741831335	0.821051084245438	5.2861234843896	1.2493557402962e-07	1.27055507730759e-05	4
2R	8327490	8396280	FBgn0261588	pdm3	2R	8335565	8335569	2R_8335565_8335569	64.3213119292988	4.00641277401019	0.686241011232258	5.83820073186245	5.2767560453325e-09	1.30127306887091e-06	4
2R	8327490	8396280	FBgn0261588	pdm3	2R	8342637	8342641	2R_8342637_8342641	79.0066216580882	1.43543206831758	0.441694721315524	3.24982844269081	0.00115474647495003	0.0117275106256151	4
2R	8327490	8396280	FBgn0261588	pdm3	2R	8344218	8344222	2R_8344218_8344222	35.766511063776	2.07073505990517	0.449433863917756	4.60742998281078	4.07676413602944e-06	0.00016291650357791	4
2R	8327490	8396280	FBgn0261588	pdm3	2R	8350863	8350867	2R_8350863_8350867	32.7127625751066	2.43853324463355	0.617861284143794	3.94673255504714	7.92249683332478e-05	0.00153411700784595	4
2R	8327490	8396280	FBgn0261588	pdm3	2R	8352549	8352553	2R_8352549_8352553	15.9519342821941	-3.0119836047536	0.609544355868521	-4.94136903369718	7.75759176446693e-07	4.75479761283191e-05	4
2R	8327490	8396280	FBgn0261588	pdm3	2R	8353215	8353219	2R_8353215_8353219	29.8612099809027	-1.58535235291606	0.481998375867231	-3.28912384831927	0.00100499790608023	0.010576296187252	4
2R	8327490	8396280	FBgn0261588	pdm3	2R	8387173	8387177	2R_8387173_8387177	14.4837146673302	2.68035407203244	0.890744651442056	3.009116100437	0.0026200897088011	0.0216311395980821	4
2R	8327490	8396280	FBgn0261588	pdm3	2R	8392010	8392014	2R_8392010_8392014	54.0977560909958	1.09418278907326	0.372175484922986	2.93996470320896	0.0032824963755996	0.0255758016072476	4
2R	8396397	8411767	FBgn0033289	CG2121	2R	8397108	8397112	2R_8397108_8397112	44.4086505545067	4.62712097373421	0.842474695702118	5.49229667946046	3.96740179284011e-08	5.63850034754185e-06	4
2R	8600415	8612295	FBgn0267792	rgr	2R	8602312	8602316	2R_8602312_8602316	102.72026942284	1.80478467696738	0.576963349143369	3.12807508422673	0.00175955225495991	0.0160561958008269	4
2R	8600415	8612295	FBgn0267792	rgr	2R	8603100	8603104	2R_8603100_8603104	216.408831585356	-0.716986646854207	0.241814722450207	-2.96502479083689	0.00302658538817345	0.0241172053965362	4
2R	8600415	8612295	FBgn0267792	rgr	2R	8605635	8605639	2R_8605635_8605639	9.64751917408604	3.47443849011538	1.01486134578159	3.4235597843561	0.000618066548632194	0.00732904875714364	4
2R	8600415	8612295	FBgn0267792	rgr	2R	8606836	8606840	2R_8606836_8606840	166.318026306778	2.82245132526872	0.723662789765116	3.9002300037906	9.61013459868307e-05	0.00177655083776722	4
2R	8600415	8612295	FBgn0267792	rgr	2R	8608538	8608542	2R_8608538_8608542	89.3371005869271	2.23286008365698	0.296459446451695	7.53175555841429	5.00626130921618e-14	2.08230432895538e-10	4
2R	8600415	8612295	FBgn0267792	rgr	2R	8609181	8609185	2R_8609181_8609185	70.0284345555312	1.80502541633633	0.295929108072489	6.09951967244189	1.06387666895806e-09	4.15501278578793e-07	4
2R	8600415	8612295	FBgn0267792	rgr	2R	8610692	8610696	2R_8610692_8610696	53.9071154586914	1.57925902002991	0.554588812166114	2.84762149070703	0.00440472782038041	0.0317733183156175	4
2R	8614722	8625203	FBgn0033313	Cirl	2R	8619815	8619819	2R_8619815_8619819	83.7850976771915	2.53948572334643	0.576839794876149	4.40241076621919	1.07054625734992e-05	0.000335851421960121	4
2R	8665813	8683022	FBgn0263120	Acsl	2R	8670531	8670535	2R_8670531_8670535	162.69545419998	1.09960537554659	0.362171402332663	3.03614633420608	0.00239623037754108	0.0202277377195462	4
2R	8665813	8683022	FBgn0263120	Acsl	2R	8671969	8671973	2R_8671969_8671973	840.603222772469	-0.928888061045703	0.338577142559096	-2.74350493369047	0.0060787134753723	0.0402651037734317	4
2R	8718017	8723839	FBgn0040777	CG14767	2R	8720682	8720686	2R_8720682_8720686	115.815232454581	-1.55277051681474	0.528744474173619	-2.93671251929694	0.00331711449187948	0.0257746811338165	4
2R	8720100	8721624	FBgn0050357	CG30357	2R	8720682	8720686	2R_8720682_8720686	115.815232454581	-1.55277051681474	0.528744474173619	-2.93671251929694	0.00331711449187948	0.0257746811338165	4
2R	8735810	8759590	FBgn0027585	CG8740	2R	8747607	8747611	2R_8747607_8747611	29.9526011688288	5.88559607368606	0.783480486279543	7.51211571539525	5.81793263163843e-14	2.27083034825443e-10	4
2R	8798489	8856091	FBgn0024189	sns	2R	8834154	8834158	2R_8834154_8834158	5.33046445554502	4.83399018340755	1.4309737459427	3.37811241968174	0.000729852365987087	0.00831256279048929	4
2R	8888404	8891401	FBgn0033337	CG8272	2R	8891260	8891264	2R_8891260_8891264	102.640856332377	-1.15333519145415	0.364817101151237	-3.16140660022411	0.00157009162169731	0.0147601911813822	4
2R	8900566	8901375	FBgn0033341	MrgBP	2R	8901048	8901052	2R_8901048_8901052	166.646627184628	0.989648164907263	0.322352958394433	3.07007625999922	0.00214004120328888	0.0185830634258033	4
2R	8901404	8904791	FBgn0004921	Ggamma1	2R	8902600	8902604	2R_8902600_8902604	64.7167992102683	2.93552397513875	0.514349179447021	5.7072589836631	1.14810023593874e-08	2.26501570973767e-06	4
2R	8901404	8904791	FBgn0004921	Ggamma1	2R	8904024	8904028	2R_8904024_8904028	118.411046257421	2.53772225721845	0.414099011192804	6.12829827800987	8.88239503320399e-10	3.65193745315736e-07	4
2R	8910900	8914069	FBgn0003074	Pgi	2R	8914009	8914013	2R_8914009_8914013	141.183356167169	1.11387984676042	0.278847863410464	3.99457909821165	6.48092828189827e-05	0.00131517839139995	4
2R	8914524	8918234	FBgn0002552	lin	2R	8914529	8914533	2R_8914529_8914533	193.397673813814	1.00316322447036	0.260837255759273	3.84593535747126	0.000120093423757449	0.00210116343288026	4
2R	8920270	8922755	FBgn0033348	Spt	2R	8922392	8922396	2R_8922392_8922396	47.0771919664612	2.10742233467514	0.487948128797368	4.31894746654577	1.56775091047322e-05	0.000445416880944146	4
2R	8922785	8925346	FBgn0033349	CG8243	2R	8923397	8923401	2R_8923397_8923401	39.0033343134537	1.91176092887825	0.540948362435668	3.53409135073518	0.000409179630755908	0.00537681683708758	4
2R	8922785	8925346	FBgn0033349	CG8243	2R	8924219	8924223	2R_8924219_8924223	24.233589458846	6.16879596617173	1.42443164105164	4.33070692084416	1.48631400708373e-05	0.000427930859326079	4
2R	8952339	8962796	FBgn0011300	babo	2R	8959740	8959744	2R_8959740_8959744	42.8471784785722	-1.94872808558689	0.649952491702253	-2.99826235065748	0.00271523826719083	0.0222227615250163	4
2R	8963164	8968184	FBgn0033358	CG8216	2R	8965292	8965296	2R_8965292_8965296	76.5926907261265	1.6467153266176	0.38589681325159	4.26724261530504	1.97903895749175e-05	0.000531071912244594	4
2R	9087834	9089802	FBgn0010220	Dbp45A	2R	9087939	9087943	2R_9087939_9087943	124.329003174664	1.65818000992177	0.5442465286995	3.04674430149156	0.00231334406478398	0.0196838526486106	4
2R	9103238	9106796	FBgn0015838	Vang	2R	9105334	9105338	2R_9105334_9105338	179.874611785174	-0.911076936472698	0.306401294463263	-2.97347613386775	0.00294447304063354	0.0236379988391504	4
2R	9103238	9106796	FBgn0015838	Vang	2R	9106107	9106111	2R_9106107_9106111	84.5941354155651	2.64459859122205	0.728863650433402	3.62838589858268	0.000285198746480396	0.00406995310879651	4
2R	9107151	9109718	FBgn0033377	Pmm45A	2R	9107970	9107974	2R_9107970_9107974	150.613670668244	-1.01157644717626	0.303973041384561	-3.32784921507726	0.000875192224011691	0.00951664294336864	4
2R	9116122	9122000	FBgn0003612	Su(var)2-10	2R	9120466	9120470	2R_9120466_9120470	33.4302241187659	3.65884789523419	0.730696182380904	5.00734502719336	5.51859517933971e-07	3.69432051324231e-05	4
2R	9123304	9132030	FBgn0027561	CG18659	2R	9124612	9124616	2R_9124612_9124616	126.407129372138	1.18026912411385	0.366365854648333	3.22155874828118	0.00127495321149799	0.0126150206447444	4
2R	9135375	9137933	FBgn0260972	alc	2R	9137297	9137301	2R_9137297_9137301	31.5883783370968	2.04460983455383	0.540091729796003	3.78567143645413	0.000153294108609758	0.00253053915339898	4
2R	9177864	9186342	FBgn0002567	ltd	2R	9179848	9179852	2R_9179848_9179852	85.4566242929908	4.60553215393236	0.770162717153099	5.97994690129467	2.23210368231936e-09	7.03609166328382e-07	4
2R	9177864	9186342	FBgn0002567	ltd	2R	9183837	9183841	2R_9183837_9183841	111.292339461482	2.22534197672607	0.743012424192095	2.99502660288052	0.00274420906645629	0.022395817815878	4
2R	9177864	9186342	FBgn0002567	ltd	2R	9185088	9185092	2R_9185088_9185092	181.008912998108	1.65658093065724	0.502741361185312	3.29509576604464	0.000983881439199175	0.0104140040500595	4
2R	9183395	9184495	FBgn0265311	CR44284	2R	9183837	9183841	2R_9183837_9183841	111.292339461482	2.22534197672607	0.743012424192095	2.99502660288052	0.00274420906645629	0.022395817815878	4
2R	9183395	9184495	FBtr0339366	CR44284-RA	2R	9183837	9183841	2R_9183837_9183841	111.292339461482	2.22534197672607	0.743012424192095	2.99502660288052	0.00274420906645629	0.022395817815878	4
2R	9186670	9192096	FBgn0033391	CG8026	2R	9186771	9186775	2R_9186771_9186775	147.430595200783	1.13426920667613	0.278955539724724	4.06612898885405	4.78004857080191e-05	0.00104679540323237	4
2R	9186670	9192096	FBgn0033391	CG8026	2R	9187254	9187258	2R_9187254_9187258	225.96152201924	0.83031984584747	0.248069294000284	3.34712866900213	0.000816533008577846	0.00903949091747867	4
2R	9186670	9192096	FBgn0266486	CG45085	2R	9186771	9186775	2R_9186771_9186775	147.430595200783	1.13426920667613	0.278955539724724	4.06612898885405	4.78004857080191e-05	0.00104679540323237	4
2R	9186670	9192096	FBgn0266486	CG45085	2R	9187254	9187258	2R_9187254_9187258	225.96152201924	0.83031984584747	0.248069294000284	3.34712866900213	0.000816533008577846	0.00903949091747867	4
2R	9252021	9253255	FBgn0050343	CG30343	2R	9252393	9252397	2R_9252393_9252397	109.12298834873	1.55147683036583	0.498316476734836	3.11343674712848	0.00184922143525762	0.0166664399105801	4
2R	9252310	9285097	FBgn0020621	Pkn	2R	9252393	9252397	2R_9252393_9252397	109.12298834873	1.55147683036583	0.498316476734836	3.11343674712848	0.00184922143525762	0.0166664399105801	4
2R	9252310	9285097	FBgn0020621	Pkn	2R	9275709	9275713	2R_9275709_9275713	305.870193098805	-0.648642094155619	0.244081157547639	-2.65748532444181	0.00787260179924672	0.0485319268687401	4
2R	9291856	9302821	FBgn0028408	Drep2	2R	9293972	9293976	2R_9293972_9293976	47.4101480219061	2.13486988001638	0.361977126317309	5.89780327209115	3.68372794816265e-09	9.95407718752611e-07	4
2R	9309296	9389467	FBgn0033405	CG13954	2R	9339789	9339793	2R_9339789_9339793	100.591173262028	0.997010168279824	0.241653903479649	4.12577721246613	3.69484820955947e-05	0.000860168935233674	4
2R	9309296	9389467	FBgn0033405	CG13954	2R	9370372	9370376	2R_9370372_9370376	26.2172249950743	1.96390484502373	0.684788739501493	2.86789885951308	0.00413207602098162	0.030312984511604	4
2R	9309296	9389467	FBgn0033405	CG13954	2R	9378698	9378702	2R_9378698_9378702	75.5261634994177	3.34566994634404	0.690555454773414	4.84489684820725	1.2667747571461e-06	6.79289590658377e-05	4
2R	9309296	9351655	FBgn0033403	CG13739	2R	9339789	9339793	2R_9339789_9339793	100.591173262028	0.997010168279824	0.241653903479649	4.12577721246613	3.69484820955947e-05	0.000860168935233674	4
2R	9399080	9399899	FBgn0016970	l(2)k10201	2R	9399689	9399693	2R_9399689_9399693	190.664334660913	-0.960280605312953	0.347954599175137	-2.75978707449017	0.00578390453123105	0.0388547604423189	4
2R	9400531	9413463	FBgn0016078	wun	2R	9400805	9400809	2R_9400805_9400809	272.824147668775	0.631723886147158	0.219726408790499	2.87504760863535	0.00403966581002957	0.0297925756120121	4
2R	9446046	9480076	FBgn0259234	Camta	2R	9460914	9460918	2R_9460914_9460918	14.2730151231726	2.30087766769673	0.793660095919355	2.8990718816869	0.00374269079107004	0.028154962609875	4
2R	9503765	9541565	FBgn0259246	brp	2R	9511208	9511212	2R_9511208_9511212	93.2895182902008	1.39013019152861	0.391818900737016	3.54788957070156	0.000388330998778814	0.00516458499223213	4
2R	9503765	9541565	FBgn0259246	brp	2R	9524675	9524679	2R_9524675_9524679	135.643849885489	1.87900333946242	0.470859574232161	3.99058114625054	6.59115929322419e-05	0.00133229188417083	4
2R	9503765	9541565	FBgn0259246	brp	2R	9524912	9524916	2R_9524912_9524916	219.193814612471	1.74725295411513	0.325776311344986	5.3633517639803	8.1691696222624e-08	9.38642102951333e-06	4
2R	9503765	9541565	FBgn0259246	brp	2R	9525634	9525638	2R_9525634_9525638	181.655335255236	0.904123873643679	0.268318723708445	3.3695892002904	0.000752803212985283	0.00851180595530351	4
2R	9503765	9541565	FBgn0259246	brp	2R	9532065	9532069	2R_9532065_9532069	19.0576343047076	2.6738607771977	0.842913691014133	3.17216436949874	0.0015130734211303	0.0143582894889905	4
2R	9503765	9541565	FBgn0259246	brp	2R	9534179	9534183	2R_9534179_9534183	32.1445111865558	1.98418267117184	0.538827024237005	3.68241120419211	0.000231038352413994	0.00345904705632288	4
2R	9503765	9541565	FBgn0259246	brp	2R	9534568	9534572	2R_9534568_9534572	31.2139518652167	2.44755075243844	0.532532925513467	4.59605525813924	4.30564558028879e-06	0.000169836786616216	4
2R	9503765	9541565	FBgn0259246	brp	2R	9536408	9536412	2R_9536408_9536412	135.738507789292	1.12693714696295	0.275824603354317	4.08570204854178	4.39437405935583e-05	0.000979545524506611	4
2R	9503765	9541565	FBgn0259246	brp	2R	9537021	9537025	2R_9537021_9537025	164.868407929268	1.1288279668532	0.256273093473099	4.40478534658064	1.05888675798237e-05	0.000333330555290682	4
2R	9566146	9579007	FBgn0085436	Not1	2R	9567246	9567250	2R_9567246_9567250	49.0604729802957	3.90084608143043	0.73727619092429	5.2908884478422	1.21723596152661e-07	1.24498424774544e-05	4
2R	9566146	9579007	FBgn0085436	Not1	2R	9577244	9577248	2R_9577244_9577248	69.2531134178217	1.55178762257457	0.52607039760067	2.94977179794197	0.00318008720740819	0.0250018991219991	4
2R	9577427	9581847	FBgn0033426	CG1814	2R	9581128	9581132	2R_9581128_9581132	44.2534908935518	-1.29985007740893	0.390957258838946	-3.32478819109072	0.000884857303089032	0.0095985345746199	4
2R	9577427	9581847	FBgn0033426	CG1814	2R	9581375	9581379	2R_9581375_9581379	33.3647852719862	-1.29852838767261	0.391468059362335	-3.3170736580343	0.000909656311068146	0.00979959715166238	4
2R	9608128	9610290	FBgn0033437	CG12926	2R	9610025	9610029	2R_9610025_9610029	124.964494648911	-1.81364732999077	0.368598786476808	-4.9203833450626	8.63748692887483e-07	5.13009627008312e-05	4
2R	9611139	9683858	FBgn0033438	Mmp2	2R	9626984	9626988	2R_9626984_9626988	49.3453852243568	1.05018996039998	0.375372985789442	2.79772386441539	0.00514640897923441	0.035642959718423	4
2R	9611139	9683858	FBgn0033438	Mmp2	2R	9627041	9627045	2R_9627041_9627045	31.0049533349049	2.08572433563221	0.641787743359968	3.24986626374752	0.00115459291730708	0.0117270288883165	4
2R	9611139	9683858	FBgn0033438	Mmp2	2R	9628110	9628114	2R_9628110_9628114	166.604979778597	-0.76636351911603	0.262560948172011	-2.91880237503547	0.00351378908658632	0.0268703925112557	4
2R	9611139	9683858	FBgn0033438	Mmp2	2R	9638891	9638895	2R_9638891_9638895	72.9580037510034	1.5218633203177	0.447656366312243	3.39962398581458	0.000674785787704031	0.00784141554863889	4
2R	9611139	9683858	FBgn0033438	Mmp2	2R	9643917	9643921	2R_9643917_9643921	44.0624742800387	2.77305325799385	0.561393744086955	4.93958703174349	7.82881956684603e-07	4.78518620225413e-05	4
2R	9611139	9683858	FBgn0033438	Mmp2	2R	9650385	9650389	2R_9650385_9650389	33.6130148798723	2.06613466539424	0.5168623939121	3.99745597615604	6.40268939065351e-05	0.00130428599713415	4
2R	9611139	9683858	FBgn0033438	Mmp2	2R	9650822	9650826	2R_9650822_9650826	30.579571058932	1.67931461327764	0.421066689925387	3.98823904492472	6.65655715706147e-05	0.00134170420650247	4
2R	9611139	9683858	FBgn0033438	Mmp2	2R	9652301	9652305	2R_9652301_9652305	143.900352768274	-0.959417238310498	0.345470697057528	-2.77713058294705	0.00548411412325273	0.0373579420218964	4
2R	9611139	9683858	FBgn0033438	Mmp2	2R	9657837	9657841	2R_9657837_9657841	497.980770968617	-1.31142203543913	0.32501425030322	-4.03496780284447	5.46097855236464e-05	0.00115801142955419	4
2R	9611139	9683858	FBgn0033438	Mmp2	2R	9658115	9658119	2R_9658115_9658119	440.238555921451	-1.47658415522766	0.353044491910341	-4.18243079572716	2.88408821369502e-05	0.000710878608358108	4
2R	9688289	9693328	FBgn0023143	Uba1	2R	9693277	9693281	2R_9693277_9693281	128.249304851465	1.81000286092711	0.467687635908789	3.87011056516385	0.000108786004881727	0.0019520470608501	4
2R	9766364	9806875	FBgn0027589	CG1688	2R	9774878	9774882	2R_9774878_9774882	65.9265204578608	2.22463422532805	0.45135920328778	4.92874457665518	8.27596862979926e-07	4.96725309073406e-05	4
2R	9766364	9806875	FBgn0027589	CG1688	2R	9774942	9774946	2R_9774942_9774946	96.8715646337071	0.757642784219644	0.266552167618486	2.84238087796777	0.00447779611900058	0.0321572533349331	4
2R	9766364	9806875	FBgn0027589	CG1688	2R	9775366	9775370	2R_9775366_9775370	114.861579008992	1.03315102405296	0.287124178698031	3.59827245736602	0.000320337940436824	0.00445797232851032	4
2R	9766364	9806875	FBgn0027589	CG1688	2R	9788025	9788029	2R_9788025_9788029	48.4967022763115	0.928903862386648	0.340000137207066	2.73206908096313	0.006293794296149	0.0413321530373172	4
2R	9766364	9806875	FBgn0027589	CG1688	2R	9788616	9788620	2R_9788616_9788620	61.4386157897099	0.969297479820959	0.309333139480791	3.1335067476052	0.00172730947035645	0.0158337653135	4
2R	9775110	9776370	FBgn0265105	CR44207	2R	9775366	9775370	2R_9775366_9775370	114.861579008992	1.03315102405296	0.287124178698031	3.59827245736602	0.000320337940436824	0.00445797232851032	4
2R	9775110	9776370	FBtr0336931	CR44207-RA	2R	9775366	9775370	2R_9775366_9775370	114.861579008992	1.03315102405296	0.287124178698031	3.59827245736602	0.000320337940436824	0.00445797232851032	4
2R	9775110	9776370	FBtr0336932	CR44207-RB	2R	9775366	9775370	2R_9775366_9775370	114.861579008992	1.03315102405296	0.287124178698031	3.59827245736602	0.000320337940436824	0.00445797232851032	4
2R	9788539	9791295	FBgn0265106	CR44208	2R	9788616	9788620	2R_9788616_9788620	61.4386157897099	0.969297479820959	0.309333139480791	3.1335067476052	0.00172730947035645	0.0158337653135	4
2R	9788539	9791295	FBtr0336934	CR44208-RB	2R	9788616	9788620	2R_9788616_9788620	61.4386157897099	0.969297479820959	0.309333139480791	3.1335067476052	0.00172730947035645	0.0158337653135	4
2R	9788539	9789095	FBtr0336933	CR44208-RA	2R	9788616	9788620	2R_9788616_9788620	61.4386157897099	0.969297479820959	0.309333139480791	3.1335067476052	0.00172730947035645	0.0158337653135	4
2R	9810974	9820053	FBgn0033446	CG1648	2R	9816533	9816537	2R_9816533_9816537	223.339084329939	1.31544030664776	0.349271282672951	3.76624237922103	0.000165722915294858	0.00268195795555709	4
2R	9810974	9820053	FBgn0033446	CG1648	2R	9817324	9817328	2R_9817324_9817328	304.295120588703	0.851154288951468	0.286391976499505	2.9719906938557	0.00295875652177634	0.0237213798702323	4
2R	9815510	9816600	FBgn0040092	lectin-46Cb	2R	9816533	9816537	2R_9816533_9816537	223.339084329939	1.31544030664776	0.349271282672951	3.76624237922103	0.000165722915294858	0.00268195795555709	4
2R	9817300	9818535	FBgn0040093	lectin-46Ca	2R	9817324	9817328	2R_9817324_9817328	304.295120588703	0.851154288951468	0.286391976499505	2.9719906938557	0.00295875652177634	0.0237213798702323	4
2R	9820563	9821186	FBgn0054033	CG34033	2R	9821115	9821119	2R_9821115_9821119	100.367927310984	0.839423304552946	0.260193495759444	3.2261502237128	0.00125467484311235	0.0124669221328791	4
2R	9839776	9841163	FBgn0033451	CG1665	2R	9840637	9840641	2R_9840637_9840641	83.824698674314	0.96435773208607	0.263505947648948	3.65971903363191	0.000252491942525703	0.00370380880176832	4
2R	9882572	9891689	FBgn0033463	CG1513	2R	9885859	9885863	2R_9885859_9885863	117.278939118978	2.03458533669418	0.685082752673982	2.96983879502569	0.0029795605962594	0.02384145245583	4
2R	9882572	9891689	FBgn0033463	CG1513	2R	9889393	9889397	2R_9889393_9889397	156.671180816543	0.791262907836089	0.257817297944948	3.06908385955177	0.00214716310528458	0.0186338843831847	4
2R	9882572	9891689	FBgn0033463	CG1513	2R	9891448	9891452	2R_9891448_9891452	25.8997856795954	1.91666960931904	0.610681097785743	3.13857693691299	0.00169770360999578	0.0156306744744633	4
2R	9887648	9889485	FBgn0033461	CG12923	2R	9889393	9889397	2R_9889393_9889397	156.671180816543	0.791262907836089	0.257817297944948	3.06908385955177	0.00214716310528458	0.0186338843831847	4
2R	9913496	9958858	FBgn0011656	Mef2	2R	9916935	9916939	2R_9916935_9916939	238.452948714242	0.853103387135186	0.293239621598898	2.90923642065699	0.00362312756096332	0.0274841851309843	4
2R	9913496	9958858	FBgn0011656	Mef2	2R	9927912	9927916	2R_9927912_9927916	188.246471549209	-0.754758439033205	0.204025056508965	-3.69934189431307	0.000216159248793177	0.00328916326844828	4
2R	9913496	9958858	FBgn0011656	Mef2	2R	9952804	9952808	2R_9952804_9952808	272.870114793875	-1.04974497733195	0.256109834564893	-4.09880776001974	4.15283774628923e-05	0.000938833823997103	4
2R	9913496	9958858	FBgn0011656	Mef2	2R	9953186	9953190	2R_9953186_9953190	199.796870914144	-1.40828635490524	0.283266014952844	-4.97160365368816	6.64013469028152e-07	4.23410735980484e-05	4
2R	9913496	9958858	FBgn0011656	Mef2	2R	9953607	9953611	2R_9953607_9953611	343.134737534724	-1.10412536507436	0.344088490488817	-3.20884131726065	0.00133271022556343	0.013044534444543	4
2R	9913496	9958858	FBgn0011656	Mef2	2R	9954066	9954070	2R_9954066_9954070	318.646782308426	-1.20297829192776	0.336462362288813	-3.57537254314092	0.0003497295282996	0.00476913283430203	4
2R	9913496	9958858	FBgn0011656	Mef2	2R	9956614	9956618	2R_9956614_9956618	67.4234265113932	2.5274272051919	0.777187694176365	3.25201650017166	0.00114589369496203	0.0116638312296886	4
2R	9993890	10026042	FBgn0022382	Pka-R2	2R	10025410	10025414	2R_10025410_10025414	35.411330508681	1.39478103497991	0.481150574301298	2.89884520455023	0.00374539755837234	0.0281719279139707	4
2R	10026356	10026758	FBgn0265340	CR44294	2R	10026597	10026601	2R_10026597_10026601	54.7942529811462	3.11234011458967	0.736826163240819	4.22398154389702	2.40023714661839e-05	0.000616141517443603	4
2R	10026356	10026758	FBtr0339421	CR44294-RA	2R	10026597	10026601	2R_10026597_10026601	54.7942529811462	3.11234011458967	0.736826163240819	4.22398154389702	2.40023714661839e-05	0.000616141517443603	4
2R	10085169	10096416	FBgn0033484	CG2269	2R	10091605	10091609	2R_10091605_10091609	83.4641121220279	2.04060127401919	0.557286303785039	3.66167490598568	0.000250571700830152	0.00368256733678676	4
2R	10109740	10117457	FBgn0003071	Pfk	2R	10115775	10115779	2R_10115775_10115779	92.8319332605771	1.03307197792551	0.325676862699095	3.17207666938255	0.00151353043459721	0.014361534138619	4
2R	10145897	10192394	FBgn0033494	KCNQ	2R	10157775	10157779	2R_10157775_10157779	178.154011240236	-1.37612530778581	0.392057449273064	-3.51000933750235	0.000448090958214127	0.00575456648077135	4
2R	10145897	10192394	FBgn0033494	KCNQ	2R	10165871	10165875	2R_10165871_10165875	371.885386926052	-1.12818551679184	0.361686091146184	-3.11923943001685	0.00181318555972861	0.0164248944111837	4
2R	10145897	10192394	FBgn0033494	KCNQ	2R	10166114	10166118	2R_10166114_10166118	213.091232554657	-2.13628098314393	0.408335186657731	-5.23168478482012	1.67972007050199e-07	1.57415568785114e-05	4
2R	10145897	10192394	FBgn0033494	KCNQ	2R	10171275	10171279	2R_10171275_10171279	50.1937831703149	2.80988387234948	0.797465693799804	3.52351692893622	0.00042585989105317	0.00554375347403857	4
2R	10145897	10192394	FBgn0033494	KCNQ	2R	10172566	10172570	2R_10172566_10172570	131.449477015204	2.5162279274104	0.870373294978009	2.89097556408136	0.00384047980608023	0.028688242758676	4
2R	10145897	10192394	FBgn0033494	KCNQ	2R	10174110	10174114	2R_10174110_10174114	315.547311562059	-1.23965292832945	0.330919035512727	-3.74609132535614	0.000179611226713315	0.00285016189886703	4
2R	10155916	10158931	FBgn0265512	mlt	2R	10157775	10157779	2R_10157775_10157779	178.154011240236	-1.37612530778581	0.392057449273064	-3.51000933750235	0.000448090958214127	0.00575456648077135	4
2R	10203995	10237348	FBgn0000448	Hr46	2R	10207488	10207492	2R_10207488_10207492	109.491981490798	-1.06016774528593	0.284339056416684	-3.72853366908664	0.000192597179774724	0.00301142300440444	4
2R	10203995	10237348	FBgn0000448	Hr46	2R	10207770	10207774	2R_10207770_10207774	108.318650052761	-1.13544374120444	0.278955510323455	-4.07033988999845	4.69445958985445e-05	0.00103167322391902	4
2R	10203995	10237348	FBgn0000448	Hr46	2R	10210039	10210043	2R_10210039_10210043	142.34327523847	0.614526114820939	0.212002413316445	2.89867509151261	0.00374743005845207	0.0281829687532405	4
2R	10203995	10237348	FBgn0000448	Hr46	2R	10210640	10210644	2R_10210640_10210644	155.504541076956	0.648725455944013	0.211182037922401	3.07187799836646	0.0021271664696105	0.0185049876579233	4
2R	10203995	10237348	FBgn0000448	Hr46	2R	10222283	10222287	2R_10222283_10222287	145.244575934486	0.869939676471635	0.232268456737986	3.74540602150289	0.000180102259028354	0.00285631927886071	4
2R	10203995	10237348	FBgn0000448	Hr46	2R	10222844	10222848	2R_10222844_10222848	85.7978753207044	1.01698375155772	0.307967306212686	3.30224582623514	0.000959139710508016	0.0102057961419469	4
2R	10205454	10234607	FBgn0033497	CG12912	2R	10207488	10207492	2R_10207488_10207492	109.491981490798	-1.06016774528593	0.284339056416684	-3.72853366908664	0.000192597179774724	0.00301142300440444	4
2R	10205454	10234607	FBgn0033497	CG12912	2R	10207770	10207774	2R_10207770_10207774	108.318650052761	-1.13544374120444	0.278955510323455	-4.07033988999845	4.69445958985445e-05	0.00103167322391902	4
2R	10205454	10234607	FBgn0033497	CG12912	2R	10210039	10210043	2R_10210039_10210043	142.34327523847	0.614526114820939	0.212002413316445	2.89867509151261	0.00374743005845207	0.0281829687532405	4
2R	10205454	10234607	FBgn0033497	CG12912	2R	10210640	10210644	2R_10210640_10210644	155.504541076956	0.648725455944013	0.211182037922401	3.07187799836646	0.0021271664696105	0.0185049876579233	4
2R	10205454	10234607	FBgn0033497	CG12912	2R	10222283	10222287	2R_10222283_10222287	145.244575934486	0.869939676471635	0.232268456737986	3.74540602150289	0.000180102259028354	0.00285631927886071	4
2R	10205454	10234607	FBgn0033497	CG12912	2R	10222844	10222848	2R_10222844_10222848	85.7978753207044	1.01698375155772	0.307967306212686	3.30224582623514	0.000959139710508016	0.0102057961419469	4
2R	10269016	10307024	FBgn0033504	CAP	2R	10286635	10286639	2R_10286635_10286639	20.8203529337809	2.09567124543888	0.691139520080303	3.03219709559567	0.00242780624260185	0.0204307066741533	4
2R	10269016	10307024	FBgn0033504	CAP	2R	10289915	10289919	2R_10289915_10289919	125.651693062854	-2.53490758911362	0.430725982137155	-5.88519776897608	3.97578288943172e-09	1.05218693639251e-06	4
2R	10269016	10307024	FBgn0033504	CAP	2R	10290187	10290191	2R_10290187_10290191	126.450687095606	-2.58483560645669	0.431699748107287	-5.98757728673563	2.12989742721663e-09	6.81468873751142e-07	4
2R	10269016	10307024	FBgn0033504	CAP	2R	10291509	10291513	2R_10291509_10291513	184.333908755123	0.797898078465693	0.232215602008778	3.43602269426984	0.000590321521044323	0.00707433373723436	4
2R	10322195	10416996	FBgn0261698	CG42732	2R	10329593	10329597	2R_10329593_10329597	38.3541456979594	1.4416961124904	0.388958008522801	3.70655978511851	0.000210093658668698	0.00322023177938797	4
2R	10322195	10416996	FBgn0261698	CG42732	2R	10330261	10330265	2R_10330261_10330265	166.830162964069	0.919023381444184	0.275891383052403	3.33110578255946	0.000865017242681553	0.00943807822115941	4
2R	10322195	10416996	FBgn0261698	CG42732	2R	10335349	10335353	2R_10335349_10335353	206.058366818929	0.808783664753183	0.264417251694269	3.05874015243277	0.00222269849273608	0.0191106431007093	4
2R	10322195	10416996	FBgn0261698	CG42732	2R	10338093	10338097	2R_10338093_10338097	92.2880422003462	-0.995946580700808	0.337345698609973	-2.95230259287309	0.00315413675159219	0.0248518969588418	4
2R	10322195	10416996	FBgn0261698	CG42732	2R	10344099	10344103	2R_10344099_10344103	74.7243241311987	4.28742662117222	1.12497058855056	3.81114552220982	0.000138324303738749	0.00234277343320375	4
2R	10322195	10416996	FBgn0261698	CG42732	2R	10345445	10345449	2R_10345445_10345449	68.9117729774748	4.30091163481333	0.749380625396078	5.73928853917211	9.50751147078738e-09	1.96650055689453e-06	4
2R	10322195	10416996	FBgn0261698	CG42732	2R	10346811	10346815	2R_10346811_10346815	92.2260805910269	1.97542079528071	0.689523932784	2.86490533737504	0.00417133918560855	0.0305301217818409	4
2R	10322195	10416996	FBgn0261698	CG42732	2R	10358744	10358748	2R_10358744_10358748	22.6912691947829	4.28778950864189	0.890918387218937	4.81277473913915	1.4884903527329e-06	7.65488209632103e-05	4
2R	10322195	10416996	FBgn0261698	CG42732	2R	10373239	10373243	2R_10373239_10373243	71.6207240218468	1.90366622731939	0.560802401468262	3.39454007745921	0.000687439775919971	0.00794849921690523	4
2R	10322195	10416996	FBgn0261698	CG42732	2R	10379356	10379360	2R_10379356_10379360	19.4946943506396	-1.88387252544341	0.671230841674429	-2.80659410813718	0.00500682852459335	0.0349268043670693	4
2R	10322195	10416996	FBgn0261698	CG42732	2R	10388694	10388698	2R_10388694_10388698	165.045338279507	0.745422163831925	0.257534809416415	2.89445207628857	0.00379820883591977	0.0284653510488733	4
2R	10322195	10416996	FBgn0261698	CG42732	2R	10388866	10388870	2R_10388866_10388870	44.5805745782983	3.5846227677746	0.630583217637524	5.68461492077821	1.3110773654512e-08	2.51497088110271e-06	4
2R	10322195	10416996	FBgn0261698	CG42732	2R	10388998	10389002	2R_10388998_10389002	74.5081758312256	3.3781235437726	0.734774785110086	4.59749519475751	4.27600486891191e-06	0.000169011225705596	4
2R	10322195	10416996	FBgn0261698	CG42732	2R	10390058	10390062	2R_10390058_10390062	89.7378279733116	2.69035122861928	0.472945312492958	5.68850384505997	1.28157227176485e-08	2.47358315878362e-06	4
2R	10377128	10380109	FBgn0033515	Ir47a	2R	10379356	10379360	2R_10379356_10379360	19.4946943506396	-1.88387252544341	0.671230841674429	-2.80659410813718	0.00500682852459335	0.0349268043670693	4
2R	10429708	10436581	FBgn0262114	RanBPM	2R	10429874	10429878	2R_10429874_10429878	24.1812034237677	2.47134240068321	0.599265132010166	4.12395493859851	3.7242178457099e-05	0.000865867515992796	4
2R	10429708	10436581	FBgn0262114	RanBPM	2R	10432268	10432272	2R_10432268_10432272	178.498905697759	0.916232579763461	0.304214280167768	3.01180003535066	0.00259703612063453	0.0214974533951387	4
2R	10429708	10436581	FBgn0262114	RanBPM	2R	10433003	10433007	2R_10433003_10433007	96.2016201225148	0.881590834488072	0.304367363838278	2.89646965880512	0.00377387133565302	0.0283314510125714	4
2R	10436598	10437382	FBgn0033523	CG12895	2R	10437148	10437152	2R_10437148_10437152	154.081809429421	0.929841082694643	0.321073831879251	2.89603508717066	0.00377910143670249	0.0283579190254742	4
2R	10437985	10465701	FBgn0001122	Galphao	2R	10442012	10442016	2R_10442012_10442016	22.1266082512967	2.64671936097412	0.517928754130647	5.11019969419671	3.21818471874872e-07	2.52398922818285e-05	4
2R	10437985	10465701	FBgn0001122	Galphao	2R	10445180	10445184	2R_10445180_10445184	32.5045682373231	3.2668801166722	0.730496074549021	4.47213918115719	7.74409956786655e-06	0.000263052737791622	4
2R	10437985	10465701	FBgn0001122	Galphao	2R	10447183	10447187	2R_10447183_10447187	34.8475294852113	2.08585190748235	0.567846193168138	3.67326915734862	0.000239467011155984	0.00355622405070705	4
2R	10437985	10465701	FBgn0001122	Galphao	2R	10449797	10449801	2R_10449797_10449801	181.363473774222	0.628617831985026	0.222126006128055	2.83000555829842	0.0046547195470895	0.033080374446117	4
2R	10437985	10465701	FBgn0001122	Galphao	2R	10460918	10460922	2R_10460918_10460922	59.8315361050356	2.19063861010595	0.565608858601244	3.87306276553627	0.000107476134569452	0.00193396597070377	4
2R	10449350	10458892	FBgn0033524	Cyp49a1	2R	10449797	10449801	2R_10449797_10449801	181.363473774222	0.628617831985026	0.222126006128055	2.83000555829842	0.0046547195470895	0.033080374446117	4
2R	10479011	10480111	FBgn0033528	trsn	2R	10479586	10479590	2R_10479586_10479590	29.8848089399428	1.86789157156141	0.450031388580335	4.1505806460608	3.31632890779383e-05	0.000792603244153093	4
2R	10481894	10543291	FBgn0005630	lola	2R	10488032	10488036	2R_10488032_10488036	34.1257968261696	3.99890111398578	0.847436382598118	4.71882160844419	2.37214719825573e-06	0.000108684146022672	4
2R	10481894	10543291	FBgn0005630	lola	2R	10490162	10490166	2R_10490162_10490166	4.51892894118915	4.34733241146113	1.45958292723833	2.97847578944123	0.00289685914367425	0.02332854970416	4
2R	10481894	10543291	FBgn0005630	lola	2R	10496040	10496044	2R_10496040_10496044	65.4498241080862	2.18128527151983	0.597953366054986	3.64791870963269	0.000264373250383235	0.00383940987694567	4
2R	10481894	10543291	FBgn0005630	lola	2R	10503345	10503349	2R_10503345_10503349	33.2687560738336	5.16269955221658	1.12395902476582	4.59331651640258	4.3625660419571e-06	0.000171328373838677	4
2R	10481894	10543291	FBgn0005630	lola	2R	10504630	10504634	2R_10504630_10504634	94.3012967979288	2.27936471690441	0.664486664853208	3.43026404812494	0.000602994150789954	0.00718958334026994	4
2R	10481894	10543291	FBgn0005630	lola	2R	10505021	10505025	2R_10505021_10505025	177.304752185302	2.1852539801621	0.445401192408132	4.90625983362814	9.28295321957976e-07	5.39174006638883e-05	4
2R	10481894	10543291	FBgn0005630	lola	2R	10505181	10505185	2R_10505181_10505185	295.544449984859	1.60536640877605	0.384837224951495	4.17154657785092	3.02539197230336e-05	0.000738125840430068	4
2R	10481894	10543291	FBgn0005630	lola	2R	10505469	10505473	2R_10505469_10505473	162.94630059952	1.44420376794454	0.40866032213503	3.53399556971754	0.000409327939596601	0.00537763307630481	4
2R	10481894	10543291	FBgn0005630	lola	2R	10508564	10508568	2R_10508564_10508568	27.182483793259	1.65841698293334	0.604205888573423	2.74478785178508	0.00605500264535745	0.0401752234649187	4
2R	10481894	10543291	FBgn0005630	lola	2R	10519213	10519217	2R_10519213_10519217	351.143112044063	-1.17229089141362	0.321881583076407	-3.64199430178441	0.000270534062893908	0.00390963940425359	4
2R	10481894	10543291	FBgn0005630	lola	2R	10525282	10525286	2R_10525282_10525286	147.032087991982	-4.81866720218476	0.507701157374609	-9.49114874408153	2.28502079251002e-21	5.70258929061971e-17	4
2R	10481894	10543291	FBgn0005630	lola	2R	10525391	10525395	2R_10525391_10525395	255.423984181263	-1.98482562638546	0.277487520435712	-7.15284645330671	8.4996663163025e-13	1.96408400422381e-09	4
2R	10481894	10543291	FBgn0005630	lola	2R	10525705	10525709	2R_10525705_10525709	324.463700842034	-1.48666891044696	0.290785333220614	-5.11259936662297	3.17755742964466e-07	2.50080082741041e-05	4
2R	10481894	10543291	FBgn0005630	lola	2R	10527833	10527837	2R_10527833_10527837	158.879994259941	1.6863260539671	0.442041060193404	3.81486292976785	0.00013625854488892	0.00231501310481709	4
2R	10481894	10543291	FBgn0005630	lola	2R	10529078	10529082	2R_10529078_10529082	74.290268521476	3.90166960274104	0.886310838555846	4.40214587593041	1.0718544773238e-05	0.000336131201451583	4
2R	10481894	10543291	FBgn0005630	lola	2R	10533390	10533394	2R_10533390_10533394	274.449027566357	-0.991097425923663	0.367000646178945	-2.70053319045225	0.00692284291586741	0.0442691564674593	4
2R	10481894	10543291	FBgn0005630	lola	2R	10533692	10533696	2R_10533692_10533696	297.75082724475	-1.24569116991043	0.32979018533316	-3.77722329320385	0.000158586541651816	0.00259592625480742	4
2R	10481894	10543291	FBgn0005630	lola	2R	10534971	10534975	2R_10534971_10534975	736.804100719568	0.888655579522871	0.273450563770321	3.24978514313571	0.00115492229907256	0.0117275106256151	4
2R	10481894	10543291	FBgn0005630	lola	2R	10535897	10535901	2R_10535897_10535901	234.633847224951	-1.49458601620494	0.418423100045421	-3.57194910138254	0.000354334286891757	0.00481639880031887	4
2R	10481894	10543291	FBgn0005630	lola	2R	10536188	10536192	2R_10536188_10536192	238.75108064858	-1.42819101823209	0.415351893974757	-3.43850850074345	0.000584928172407387	0.00702826261043222	4
2R	10544925	10547260	FBgn0283426	acal	2R	10546370	10546374	2R_10546370_10546374	32.7554054489579	1.32084021229834	0.429215576590544	3.07733522345665	0.00208860274933835	0.0182666920110697	4
2R	10544925	10547260	FBgn0283426	acal	2R	10547054	10547058	2R_10547054_10547058	43.3514487368105	1.63662266623673	0.398479465659693	4.10716939586148	4.00537483601475e-05	0.000914293757957728	4
2R	10544925	10547260	FBtr0445179	acal-RA	2R	10546370	10546374	2R_10546370_10546374	32.7554054489579	1.32084021229834	0.429215576590544	3.07733522345665	0.00208860274933835	0.0182666920110697	4
2R	10544925	10547260	FBtr0445179	acal-RA	2R	10547054	10547058	2R_10547054_10547058	43.3514487368105	1.63662266623673	0.398479465659693	4.10716939586148	4.00537483601475e-05	0.000914293757957728	4
2R	10557888	10617280	FBgn0263102	psq	2R	10582252	10582256	2R_10582252_10582256	26.6117043392364	2.13141237134767	0.727108643855888	2.93135336700813	0.00337488648921494	0.0260878067509593	4
2R	10557888	10617280	FBgn0263102	psq	2R	10601970	10601974	2R_10601970_10601974	111.850096589187	1.60542916896672	0.512443935862153	3.13288743726802	0.00173095810591364	0.0158567275536553	4
2R	10557888	10617280	FBgn0263102	psq	2R	10613293	10613297	2R_10613293_10613297	9.37779292528229	2.67930738032257	0.720952898298543	3.71634178411067	0.000202128114552097	0.00312585227122202	4
2R	10557888	10617280	FBgn0263102	psq	2R	10613709	10613713	2R_10613709_10613713	18.3974485696579	2.44850558260265	0.584853509336483	4.18652798267463	2.8325402654328e-05	0.000701011581517721	4
2R	10617662	10641807	FBgn0033538	CG11883	2R	10618972	10618976	2R_10618972_10618976	89.4416259083682	2.81921678509952	0.604861947174337	4.66092601505142	3.14789872944528e-06	0.00013381062826014	4
2R	10673345	10721138	FBgn0024836	stan	2R	10684508	10684512	2R_10684508_10684512	51.9269464031483	2.92017037273812	0.581498075989034	5.02180573473331	5.11879427190879e-07	3.51048852342579e-05	4
2R	10673345	10721138	FBgn0024836	stan	2R	10690130	10690134	2R_10690130_10690134	282.56419099234	-0.93137468914805	0.264839508855485	-3.5167513078884	0.000436862887135552	0.00564312885947706	4
2R	10673345	10721138	FBgn0024836	stan	2R	10690510	10690514	2R_10690510_10690514	162.536343616364	-1.01742305725527	0.3200488333166	-3.17896193125259	0.00147803501642653	0.0141062499843003	4
2R	10673345	10721138	FBgn0024836	stan	2R	10700261	10700265	2R_10700261_10700265	31.4528040758142	-2.62392960949611	0.549766982840037	-4.77280319007368	1.8167931008397e-06	8.92583311312432e-05	4
2R	10673345	10721138	FBgn0024836	stan	2R	10713044	10713048	2R_10713044_10713048	90.794829254255	1.19914188886936	0.399824685478389	2.99916921696465	0.00270716905558313	0.0221715653120093	4
2R	10673345	10721138	FBgn0024836	stan	2R	10713334	10713338	2R_10713334_10713338	95.7737985920555	1.91921500743911	0.377738779226238	5.08079951804376	3.75849617192741e-07	2.80833933727812e-05	4
2R	10673345	10721138	FBgn0024836	stan	2R	10715662	10715666	2R_10715662_10715666	73.0544783032354	1.07163875225161	0.284707973601829	3.76399276316132	0.000167221724761103	0.00269991088298376	4
2R	10721335	10729203	FBgn0005586	Rab3	2R	10722523	10722527	2R_10722523_10722527	44.4375367018039	3.43357324009488	0.800448628935397	4.28956102362441	1.79026619264525e-05	0.000492271917255752	4
2R	10721335	10729203	FBgn0005586	Rab3	2R	10725181	10725185	2R_10725181_10725185	738.847981204001	-1.03085194480786	0.353449661719176	-2.91654528623342	0.00353931338997445	0.0270212089332532	4
2R	10721335	10729203	FBgn0005586	Rab3	2R	10725619	10725623	2R_10725619_10725623	597.934038622214	-1.03724139622307	0.374405228020666	-2.7703710274201	0.00559924701512031	0.0379287357385996	4
2R	10725270	10727272	FBgn0033542	CG12309	2R	10725619	10725623	2R_10725619_10725623	597.934038622214	-1.03724139622307	0.374405228020666	-2.7703710274201	0.00559924701512031	0.0379287357385996	4
2R	10729578	10731528	FBgn0033543	CG12338	2R	10730761	10730765	2R_10730761_10730765	313.076999425966	-0.883048423011466	0.33084718148329	-2.6690522768019	0.00760656101043289	0.0473456488840921	4
2R	10740054	10798709	FBgn0053144	CG33144	2R	10744588	10744592	2R_10744588_10744592	78.2367618600162	-1.00333697442243	0.353440797524698	-2.83876955192847	0.00452878507297301	0.0324211294048753	4
2R	10740054	10798709	FBgn0053144	CG33144	2R	10753937	10753941	2R_10753937_10753941	111.591224223925	1.2099989681465	0.256507419109346	4.7172084626164	2.39102666235132e-06	0.000109278016572179	4
2R	10740054	10798709	FBgn0053144	CG33144	2R	10757469	10757473	2R_10757469_10757473	276.299869601362	1.14779837376235	0.279995121089021	4.09935133618784	4.14309695556551e-05	0.000937074359813985	4
2R	10740054	10798709	FBgn0053144	CG33144	2R	10765154	10765158	2R_10765154_10765158	68.6713522429013	2.0931370617056	0.747620596166827	2.79973167197032	0.00511451013201263	0.0354712540736327	4
2R	10740054	10798709	FBgn0053144	CG33144	2R	10784285	10784289	2R_10784285_10784289	86.7544221241925	0.926366966797572	0.341325958518809	2.71402436198395	0.00664712777044487	0.0429740374825994	4
2R	10740054	10798709	FBgn0053144	CG33144	2R	10791081	10791085	2R_10791081_10791085	35.5709388797299	2.61817780870566	0.840705810608502	3.11426158314598	0.00184405922319376	0.0166327223960797	4
2R	10782895	10785597	FBgn0265345	CR44299	2R	10784285	10784289	2R_10784285_10784289	86.7544221241925	0.926366966797572	0.341325958518809	2.71402436198395	0.00664712777044487	0.0429740374825994	4
2R	10782895	10785597	FBtr0344612	CR44299-RB	2R	10784285	10784289	2R_10784285_10784289	86.7544221241925	0.926366966797572	0.341325958518809	2.71402436198395	0.00664712777044487	0.0429740374825994	4
2R	10800420	10808938	FBgn0027499	wde	2R	10801517	10801521	2R_10801517_10801521	110.18170184479	0.974903027564414	0.214799528955429	4.53866464375119	5.66115850979586e-06	0.000207981946465287	4
2R	10816037	10819884	FBgn0086898	dgo	2R	10819507	10819511	2R_10819507_10819511	225.587832643812	0.780938765932806	0.252357566306241	3.09457242500556	0.00197096807224631	0.0174730089866107	4
2R	10819978	10821178	FBgn0029134	Prosbeta5	2R	10820237	10820241	2R_10820237_10820241	124.561786147329	1.68585803143464	0.278843209575833	6.0458995361555	1.48578662454396e-09	5.30470462328598e-07	4
2R	10823405	10827644	FBgn0033557	CG12325	2R	10825409	10825413	2R_10825409_10825413	102.07693388088	1.72808955848541	0.438121128247123	3.94431915529689	8.00270192089117e-05	0.00154700720541076	4
2R	10823405	10827644	FBgn0033557	CG12325	2R	10826389	10826393	2R_10826389_10826393	204.383648063381	-0.889726261608396	0.311981164188258	-2.85185890604444	0.00434643883485657	0.0314528564787353	4
2R	10823405	10827644	FBgn0033557	CG12325	2R	10826398	10826402	2R_10826398_10826402	118.902686579259	-1.19605611492274	0.430233086175672	-2.78001890917885	0.0054355733258237	0.0371091074130999	4
2R	10823405	10827644	FBgn0033557	CG12325	2R	10826688	10826692	2R_10826688_10826692	192.814350332864	-1.13463763191019	0.41192784396353	-2.75445723938644	0.00587895716201911	0.0393123460031118	4
2R	10827430	10835709	FBgn0033558	CG12344	2R	10828757	10828761	2R_10828757_10828761	102.710642090623	1.31750589446686	0.368576526084796	3.57457895775965	0.000350791942943417	0.00477918115780822	4
2R	10836570	10838727	FBgn0027525	CG7686	2R	10838145	10838149	2R_10838145_10838149	181.062502036609	-1.13258962236522	0.357556294061861	-3.16758407326279	0.00153711258245064	0.0145278532295668	4
2R	10839102	10874771	FBgn0050015	CG30015	2R	10844165	10844169	2R_10844165_10844169	111.181818591539	1.12373040834588	0.310277728686408	3.62169213079941	0.000292682313670677	0.00415418125057776	4
2R	10977956	11116378	FBgn0040765	luna	2R	11019852	11019856	2R_11019852_11019856	38.7143944769986	1.50607715246251	0.509397531195008	2.95658510344439	0.00311066375288142	0.0246041356752059	4
2R	10977956	11116378	FBgn0040765	luna	2R	11036884	11036888	2R_11036884_11036888	25.0295173631298	1.4653852886021	0.379530009049396	3.86105249561802	0.000112899640970154	0.00200694716119841	4
2R	10977956	11116378	FBgn0040765	luna	2R	11050690	11050694	2R_11050690_11050694	30.8186771856403	1.86337589173802	0.637399006791046	2.92340570331148	0.00346225075911131	0.0265821611581866	4
2R	10977956	11116378	FBgn0040765	luna	2R	11056404	11056408	2R_11056404_11056408	49.5052783550332	4.06955726116642	0.882913824246523	4.6092349552227	4.04153395301073e-06	0.000161793612359508	4
2R	11135923	11139315	FBgn0033578	BBS4	2R	11137255	11137259	2R_11137255_11137259	129.532177408729	2.68376072582694	0.416070089021919	6.45026113781891	1.11657587101865e-10	7.91639604190049e-08	4
2R	11135923	11139315	FBgn0033578	BBS4	2R	11138562	11138566	2R_11138562_11138566	98.6569589800558	-0.844446882207851	0.295526858786123	-2.85742854533228	0.00427088782477327	0.0310465280473241	4
2R	11139304	11172206	FBgn0033579	CG13229	2R	11140649	11140653	2R_11140649_11140653	95.6589677105284	-1.43767811030773	0.433350195613179	-3.31758961888422	0.000907977820280564	0.00978742988685637	4
2R	11139304	11172206	FBgn0033579	CG13229	2R	11140939	11140943	2R_11140939_11140943	159.922439909612	-2.20499134090724	0.39204138883064	-5.62438406690725	1.86171032970676e-08	3.2536125820934e-06	4
2R	11139304	11172206	FBgn0033579	CG13229	2R	11141198	11141202	2R_11141198_11141202	159.868426929254	-2.18853907300675	0.390413864770277	-5.60568993699674	2.07427009113996e-08	3.50156080045452e-06	4
2R	11139304	11172206	FBgn0033579	CG13229	2R	11144385	11144389	2R_11144385_11144389	66.5600951708029	1.10266539644983	0.387964774949454	2.84217915555219	0.00448063049947165	0.0321702025366133	4
2R	11139304	11172206	FBgn0033579	CG13229	2R	11144406	11144410	2R_11144406_11144410	29.115312342515	-1.20308120313867	0.367615598454009	-3.27266092134874	0.00106540205363283	0.0110532528835096	4
2R	11159086	11217394	FBgn0003396	shn	2R	11176265	11176269	2R_11176265_11176269	22.0280126888627	2.87933827147104	0.73630027351555	3.91054896356796	9.20865898561341e-05	0.00172213494914098	4
2R	11159086	11217394	FBgn0003396	shn	2R	11182924	11182928	2R_11182924_11182928	89.3750824735282	1.41658321619126	0.264845931627946	5.34870672728047	8.85849516769243e-08	9.953901341873e-06	4
2R	11219539	11222480	FBgn0037084	Syx6	2R	11220335	11220339	2R_11220335_11220339	47.1184674893322	1.48510895551865	0.527975162139574	2.81283867502474	0.00491062809575363	0.0344333115138282	4
2R	11219539	11222480	FBgn0037084	Syx6	2R	11221462	11221466	2R_11221462_11221466	99.8586977806988	0.665179531272002	0.246982693441751	2.69322324573677	0.00707648680900429	0.0449313855555904	4
2R	11219539	11222480	FBgn0037084	Syx6	2R	11222061	11222065	2R_11222061_11222065	169.497870802899	1.43579335338	0.346805124533363	4.14005806665027	3.47217919669072e-05	0.000820345478597864	4
2R	11222871	11226746	FBgn0033584	CG7737	2R	11224763	11224767	2R_11224763_11224767	82.0681397825853	0.884293006014344	0.328171497310216	2.69460636667795	0.00704718297294929	0.0447979615237555	4
2R	11294536	11297520	FBgn0259238	CG42336	2R	11296998	11297002	2R_11296998_11297002	43.4452255504282	1.03952245441428	0.380955890318569	2.7287213056215	0.00635804123209468	0.0416302820948833	4
2R	11305511	11307528	FBgn0025373	Fpps	2R	11306788	11306792	2R_11306788_11306792	89.2592503938049	0.845714499897283	0.273860019702467	3.08812692271075	0.00201422424317122	0.0177593308257474	4
2R	11370300	11371335	FBgn0021795	Tapdelta	2R	11370533	11370537	2R_11370533_11370537	284.081704365852	1.41578016068555	0.265962248618448	5.32323729416441	1.01936628812012e-07	1.09371078387106e-05	4
2R	11370300	11371335	FBgn0021795	Tapdelta	2R	11371015	11371019	2R_11371015_11371019	446.44843432366	1.19533753994512	0.258377747149918	4.62631768072331	3.72224228749248e-06	0.000152459818518919	4
2R	11373607	11377109	FBgn0033628	CG13203	2R	11374350	11374354	2R_11374350_11374354	211.162426872301	1.21666969806716	0.285888912980494	4.2557428526449	2.08356067810379e-05	0.000552133557486369	4
2R	11373607	11377109	FBgn0033628	CG13203	2R	11375622	11375626	2R_11375622_11375626	152.757287406308	2.01620205987825	0.445795336184053	4.52270783525164	6.10534880489896e-06	0.000220470323820194	4
2R	11377193	11379177	FBgn0033629	Tsp47F	2R	11378243	11378247	2R_11378243_11378247	566.26014879195	1.02630978011162	0.312387589809028	3.28537308648859	0.00101847413624951	0.0106858857873948	4
2R	11377193	11379177	FBgn0033629	Tsp47F	2R	11379077	11379081	2R_11379077_11379081	652.674853338369	1.21032240268137	0.311281087757246	3.88819767818741	0.000100991361523688	0.00184413610501922	4
2R	11380347	11384114	FBgn0033631	Sod3	2R	11380470	11380474	2R_11380470_11380474	98.3500257142756	2.21902958556308	0.426487875060818	5.20303088392991	1.96064270954566e-07	1.75946004014762e-05	4
2R	11442505	11451604	FBgn0260499	qvr	2R	11443225	11443229	2R_11443225_11443229	64.7036460567131	1.90952243249792	0.430023836100466	4.44050369350177	8.97485643422512e-06	0.00029405291731009	4
2R	11442505	11451604	FBgn0260499	qvr	2R	11450337	11450341	2R_11450337_11450341	64.9007098501236	1.36334362863915	0.498563834140965	2.73454176833388	0.00624671695214845	0.0410835310558682	4
2R	11452043	11465270	FBgn0000581	E(Pc)	2R	11454655	11454659	2R_11454655_11454659	225.494590849582	1.17118491718274	0.299304698475247	3.91301881710889	9.11494288566675e-05	0.00170842028262752	4
2R	11452043	11465270	FBgn0000581	E(Pc)	2R	11456711	11456715	2R_11456711_11456715	47.3930843478657	6.86059202580493	1.05904224284544	6.47810988858371	9.28787040231905e-11	7.00277368303429e-08	4
2R	11452043	11465270	FBgn0000581	E(Pc)	2R	11461757	11461761	2R_11461757_11461761	199.691288316807	0.643503236625045	0.198041862639408	3.24932934910195	0.00115677461852027	0.011738670911357	4
2R	11452043	11465270	FBgn0000581	E(Pc)	2R	11462338	11462342	2R_11462338_11462342	236.740816179781	0.827017131355192	0.217382501271996	3.80443286150434	0.000142129453717882	0.00239163879628141	4
2R	11452043	11465270	FBgn0000581	E(Pc)	2R	11462921	11462925	2R_11462921_11462925	119.644893757155	1.07978720873405	0.292957532789541	3.68581479524463	0.000227972097976526	0.00342691414645306	4
2R	11474465	11509695	FBgn0001269	inv	2R	11484987	11484991	2R_11484987_11484991	25.7280374226744	-1.52122838932318	0.5737229324714	-2.65150354504787	0.00801342717739099	0.0491705089520654	4
2R	11474465	11509695	FBgn0001269	inv	2R	11490248	11490252	2R_11490248_11490252	75.0397308172007	-1.24277911779319	0.305368468567364	-4.06976897000429	4.70597811472567e-05	0.00103384042449243	4
2R	11524006	11528210	FBgn0000577	en	2R	11525924	11525928	2R_11525924_11525928	84.3813287592391	0.805045002397526	0.272056037135378	2.95911464003619	0.00308524304326554	0.0244544493880411	4
2R	11524006	11528210	FBgn0000577	en	2R	11528102	11528106	2R_11528102_11528106	35.3078767545651	1.19920078958844	0.303100163001659	3.95645049383189	7.60716441789457e-05	0.00148690036089242	4
2R	11577485	11616045	FBgn0033636	tou	2R	11581307	11581311	2R_11581307_11581311	14.9115840986393	-2.6653332237413	0.916346404079216	-2.90865246142319	0.00362990135296207	0.0275180042907237	4
2R	11577485	11616045	FBgn0033636	tou	2R	11583581	11583585	2R_11583581_11583585	226.712961758067	0.661786889378104	0.218214575533995	3.03273458135708	0.00242348654031625	0.020409495678865	4
2R	11577485	11616045	FBgn0033636	tou	2R	11588899	11588903	2R_11588899_11588903	277.296307350062	-1.76082193120512	0.394930615347356	-4.45856021989183	8.25120166731381e-06	0.000275921598941646	4
2R	11577485	11616045	FBgn0033636	tou	2R	11589193	11589197	2R_11589193_11589197	283.99539963935	-1.75359496636497	0.402967362438519	-4.35170470321283	1.35083119081048e-05	0.000398485620926037	4
2R	11577485	11616045	FBgn0033636	tou	2R	11604231	11604235	2R_11604231_11604235	79.3380452364671	2.94945662791298	0.783246368506748	3.76568184227408	0.000166095186988634	0.00268676297936424	4
2R	11577485	11616045	FBgn0033636	tou	2R	11614735	11614739	2R_11614735_11614739	12.447907035625	5.53673948779783	1.24551412111698	4.44534461225735	8.77510884464795e-06	0.000289255219086742	4
2R	11619479	11640941	FBgn0033638	CG9005	2R	11635393	11635397	2R_11635393_11635397	461.905360588397	-0.900915586996297	0.271618006448889	-3.31684779950635	0.000910391964060838	0.00980709889579483	4
2R	11641477	11651616	FBgn0033639	CG9003	2R	11641747	11641751	2R_11641747_11641751	169.731558060611	1.65373729900942	0.412629777730809	4.00779921435598	6.12871894775321e-05	0.00126176176825366	4
2R	11641477	11651616	FBgn0033639	CG9003	2R	11643835	11643839	2R_11643835_11643839	357.066819190353	-1.70610484035904	0.298870691157676	-5.70850501850966	1.13972818112508e-08	2.25384408711807e-06	4
2R	11641477	11651616	FBgn0033639	CG9003	2R	11644140	11644144	2R_11644140_11644144	355.23234987833	-1.54270346986289	0.291466467239591	-5.29290207711874	1.20390392593401e-07	1.23540739873271e-05	4
2R	11688569	11690863	FBgn0010516	wal	2R	11690335	11690339	2R_11690335_11690339	54.1870014589883	6.17297205234327	1.08106286431532	5.71009536642705	1.12912884695058e-08	2.23998339873112e-06	4
2R	11756817	11814424	FBgn0033652	ths	2R	11757149	11757153	2R_11757149_11757153	68.5134601211443	2.47039835726605	0.487758053280309	5.0648028067439	4.08823316146156e-07	2.98151905525129e-05	4
2R	11756817	11814424	FBgn0033652	ths	2R	11760823	11760827	2R_11760823_11760827	212.413698871013	-0.895649192085277	0.324421420029966	-2.76075849739684	0.00576673016577012	0.0387790538664113	4
2R	11756817	11814424	FBgn0033652	ths	2R	11811706	11811710	2R_11811706_11811710	85.7002326369287	-1.48514814711983	0.303981226752749	-4.88565745649753	1.03084284690564e-06	5.82434376828522e-05	4
2R	11967343	11970115	FBgn0033669	PI31	2R	11969215	11969219	2R_11969215_11969219	117.970584513446	1.76751447463791	0.499396722377564	3.53929930942078	0.000401190691635615	0.00529525881993603	4
2R	12025614	12027707	FBgn0259985	Mppe	2R	12026952	12026956	2R_12026952_12026956	39.3549104965516	1.71079253918327	0.645890297204119	2.64873546883862	0.00807935441796428	0.0494546615477873	4
2R	12044612	12050172	FBgn0024732	Drep1	2R	12048184	12048188	2R_12048184_12048188	403.499088342341	-1.22631667919626	0.34145056866619	-3.59149110217221	0.000328791403861831	0.00454948424891185	4
2R	12085194	12119340	FBgn0086677	jeb	2R	12101492	12101496	2R_12101492_12101496	47.6990352065432	5.05783762835763	0.564144060517823	8.96550718572678	3.08856140890793e-19	5.13862492968465e-15	4
2R	12085194	12119340	FBgn0086677	jeb	2R	12108773	12108777	2R_12108773_12108777	211.620364729307	1.50908450480424	0.283340478445367	5.32604629272983	1.00373559929931e-07	1.08205732658113e-05	4
2R	12085194	12119340	FBgn0086677	jeb	2R	12113291	12113295	2R_12113291_12113295	208.211207742579	-1.41169327863788	0.38882161337045	-3.63069652018774	0.00028265738864119	0.00404122055427808	4
2R	12085194	12119340	FBgn0086677	jeb	2R	12113667	12113671	2R_12113667_12113671	322.219273482185	-1.49301927768557	0.339462457862433	-4.39818673053566	1.09159044120256e-05	0.000340324773136116	4
2R	12140631	12143272	FBgn0027495	CG8378	2R	12140974	12140978	2R_12140974_12140978	117.108667696576	0.766924911215021	0.282794753566055	2.71194886589678	0.00668889103386201	0.0431724290550542	4
2R	12143191	12144552	FBgn0033685	OSCP1	2R	12144130	12144134	2R_12144130_12144134	465.063806458426	-0.823247880461942	0.2418358641836	-3.40415960734814	0.00066367961317078	0.0077448115113323	4
2R	12143191	12144552	FBgn0033685	OSCP1	2R	12144415	12144419	2R_12144415_12144419	448.951769467241	-0.889859731924908	0.246238503859249	-3.61381229165344	0.000301727540168737	0.00425281440385579	4
2R	12143191	12144552	FBgn0033685	OSCP1	2R	12144419	12144423	2R_12144419_12144423	172.348650085844	-1.24241472500267	0.329191556555228	-3.77413910005383	0.000160561159755295	0.0026188017301595	4
2R	12145710	12152752	FBgn0033686	Hen1	2R	12146543	12146547	2R_12146543_12146547	287.543639251028	-0.63236788470521	0.195159075315444	-3.24026891233772	0.00119417022210457	0.0120165274508812	4
2R	12145710	12152752	FBgn0033686	Hen1	2R	12147153	12147157	2R_12147153_12147157	115.669254372777	0.772468164144222	0.291139689929223	2.65325612022192	0.0079719355546684	0.0489785876079675	4
2R	12146024	12151057	FBgn0027504	CG8878	2R	12146543	12146547	2R_12146543_12146547	287.543639251028	-0.63236788470521	0.195159075315444	-3.24026891233772	0.00119417022210457	0.0120165274508812	4
2R	12146024	12151057	FBgn0027504	CG8878	2R	12147153	12147157	2R_12147153_12147157	115.669254372777	0.772468164144222	0.291139689929223	2.65325612022192	0.0079719355546684	0.0489785876079675	4
2R	12154258	12162998	FBgn0033688	Prp8	2R	12161100	12161104	2R_12161100_12161104	111.119131016697	1.67786412763581	0.299021712867745	5.61117823700623	2.00953653465148e-08	3.42560092714319e-06	4
2R	12163675	12164896	FBgn0040759	CG13177	2R	12164007	12164011	2R_12164007_12164011	198.643053637785	-0.591402505974532	0.195397952131647	-3.0266566231773	0.00247274679724422	0.0207180749918571	4
2R	12166295	12174264	FBgn0014184	Oda	2R	12168017	12168021	2R_12168017_12168021	73.1167591762193	2.21638303072549	0.454023508745481	4.8816481702668	1.05202831197853e-06	5.90925936643282e-05	4
2R	12192374	12198854	FBgn0033698	CG8858	2R	12198585	12198589	2R_12198585_12198589	52.2300511192106	1.96985710474699	0.435296914267674	4.52531832912483	6.03046654771324e-06	0.000218225610424797	4
2R	12199024	12200815	FBgn0033699	RpS11	2R	12199982	12199986	2R_12199982_12199986	97.0460685986695	1.45932321639432	0.535100743975652	2.72719339829721	0.00638755886862353	0.0417643831771637	4
2R	12259398	12278809	FBgn0000253	Cam	2R	12262179	12262183	2R_12262179_12262183	88.4061381345798	2.45245391817938	0.78248872667384	3.13417156641239	0.00172340059612602	0.0158049000981734	4
2R	12259398	12278809	FBgn0000253	Cam	2R	12262418	12262422	2R_12262418_12262422	227.016098954717	-1.09890790435566	0.350380561178228	-3.136326686219	0.00171078519461319	0.015718736283093	4
2R	12259398	12278809	FBgn0000253	Cam	2R	12262782	12262786	2R_12262782_12262786	223.723040960933	-1.04850989009645	0.381606134714795	-2.747623255271	0.00600289415507956	0.0399154395427442	4
2R	12259398	12278809	FBgn0000253	Cam	2R	12265333	12265337	2R_12265333_12265337	590.999368078367	-0.970587729534896	0.356317204960503	-2.72394292507566	0.00645076532456049	0.0420652399325498	4
2R	12259398	12278809	FBgn0000253	Cam	2R	12267027	12267031	2R_12267027_12267031	191.747476972154	1.7452247931346	0.321316181029526	5.43148741386986	5.58862582179057e-08	7.12682582825417e-06	4
2R	12259398	12278809	FBgn0000253	Cam	2R	12268100	12268104	2R_12268100_12268104	83.0205670746336	2.03228008593805	0.725916846647227	2.79960452126781	0.00511652491389635	0.0354812833058694	4
2R	12259398	12278809	FBgn0000253	Cam	2R	12272617	12272621	2R_12272617_12272621	246.477182684397	-0.883387400814971	0.28759363958175	-3.07165138317972	0.00212878188620081	0.0185142093191595	4
2R	12259398	12278809	FBgn0000253	Cam	2R	12273100	12273104	2R_12273100_12273104	121.264378473811	1.95572858867999	0.328886077486757	5.94652289213652	2.73898245238814e-09	8.07026466054067e-07	4
2R	12259398	12278809	FBgn0000253	Cam	2R	12273650	12273654	2R_12273650_12273654	164.055322329479	1.65531987918043	0.233744359786863	7.08175324824869	1.42341948710741e-12	2.86479242645543e-09	4
2R	12259398	12278809	FBgn0000253	Cam	2R	12275126	12275130	2R_12275126_12275130	45.9787529219232	5.2379057019293	0.883078581618022	5.93141517749433	3.00334707665555e-09	8.63083648245656e-07	4
2R	12259398	12278809	FBgn0000253	Cam	2R	12276248	12276252	2R_12276248_12276252	59.1620490141543	4.31369664081556	0.841866557005703	5.12396721893579	2.9917301881821e-07	2.39074016229099e-05	4
2R	12259398	12278809	FBgn0000253	Cam	2R	12277262	12277266	2R_12277262_12277266	120.94976514165	2.1196521347572	0.781653734166572	2.71175335331475	0.00669283728154077	0.0431912299164884	4
2R	12279771	12300795	FBgn0261611	CG42700	2R	12290710	12290714	2R_12290710_12290714	36.6941761653048	2.28852486310314	0.608227017872871	3.76261625323175	0.00016814510498478	0.00271125955399076	4
2R	12279771	12300795	FBgn0261611	CG42700	2R	12296622	12296626	2R_12296622_12296626	4.10501968053657	-4.15921263207487	1.49827636070729	-2.77599830121555	0.00550324960055415	0.0374485900326151	4
2R	12296495	12297805	FBgn0266809	CR45271	2R	12296622	12296626	2R_12296622_12296626	4.10501968053657	-4.15921263207487	1.49827636070729	-2.77599830121555	0.00550324960055415	0.0374485900326151	4
2R	12296495	12297805	FBtr0345484	CR45271-RA	2R	12296622	12296626	2R_12296622_12296626	4.10501968053657	-4.15921263207487	1.49827636070729	-2.77599830121555	0.00550324960055415	0.0374485900326151	4
2R	12322507	12326258	FBgn0033713	CG8841	2R	12323112	12323116	2R_12323112_12323116	185.942856783717	2.86467916374379	0.447025069981379	6.4083188083011	1.4713299805848e-10	9.59689224781445e-08	4
2R	12336733	12336804	FBgn0011877	tRNA:HPsi	2R	12336737	12336741	2R_12336737_12336741	103.643751939267	-0.964994596464769	0.270822357057319	-3.56320138023364	0.000366359409301897	0.00493976549910955	4
2R	12336890	12337718	FBgn0054021	CG34021	2R	12337150	12337154	2R_12337150_12337154	366.320966893002	0.785572267183736	0.242938104070341	3.23363134074793	0.00122227120168488	0.0122258473016948	4
2R	12337797	12339544	FBgn0033716	Den1	2R	12338065	12338069	2R_12338065_12338069	139.67761558838	1.77453122697313	0.332628750099206	5.33487026134654	9.5612895975313e-08	1.04930540045452e-05	4
2R	12428449	12431099	FBgn0033737	Nup54	2R	12430438	12430442	2R_12430438_12430442	91.1634161817683	6.77253337181031	0.928109105563738	7.29713061881517	2.93969383289871e-13	8.43266381279923e-10	4
2R	12437345	12452916	FBgn0033739	Dyb	2R	12442633	12442637	2R_12442633_12442637	651.827732437359	-0.649682481223537	0.237229157651738	-2.7386282852182	0.00616960852109869	0.0407061714073322	4
2R	12437345	12452916	FBgn0033739	Dyb	2R	12443356	12443360	2R_12443356_12443360	305.962522967463	-1.59522568053164	0.199810025418408	-7.98371191431057	1.41997207652122e-15	9.32562924486687e-12	4
2R	12465678	12471775	FBgn0033740	dgt5	2R	12467450	12467454	2R_12467450_12467454	25.8799796957516	1.91974580876293	0.493315077881309	3.89152064236078	9.96179119772054e-05	0.00182640644906548	4
2R	12474424	12487986	FBgn0033744	Dh44-R2	2R	12475072	12475076	2R_12475072_12475076	37.0777425163046	3.88101465199059	0.642138577705971	6.04388956953099	1.50442501593279e-09	5.33310120278764e-07	4
2R	12487451	12507333	FBgn0045063	fdl	2R	12499734	12499738	2R_12499734_12499738	20.4985564211764	2.71501052542805	0.654421759558712	4.1487167652537	3.34344168334881e-05	0.000797403173034463	4
2R	12487451	12507333	FBgn0045063	fdl	2R	12504680	12504684	2R_12504680_12504684	117.548673728096	1.08211315159493	0.345718716726389	3.13003924647604	0.00174782950041885	0.0159720000528205	4
2R	12495672	12501459	FBgn0050044	s-cup	2R	12499734	12499738	2R_12499734_12499738	20.4985564211764	2.71501052542805	0.654421759558712	4.1487167652537	3.34344168334881e-05	0.000797403173034463	4
2R	12511534	12515062	FBgn0033749	achi	2R	12512844	12512848	2R_12512844_12512848	19.0798716017469	-2.2556251133335	0.656073539040682	-3.43806750174942	0.000585881629494733	0.00703463858471126	4
2R	12572068	12575299	FBgn0033755	ClC-b	2R	12572567	12572571	2R_12572567_12572571	255.808988038587	-1.06717260827365	0.323050435679563	-3.30342414189525	0.000955118065416512	0.0101742822638555	4
2R	12572068	12575299	FBgn0033755	ClC-b	2R	12572787	12572791	2R_12572787_12572791	73.9752025189917	-1.37055567765831	0.420337624310495	-3.26060670849181	0.00111174126262407	0.0114078613735255	4
2R	12572068	12575299	FBgn0033755	ClC-b	2R	12573022	12573026	2R_12573022_12573026	105.130210388611	-0.910437840400473	0.312484098108871	-2.91354934830403	0.00357345352413048	0.0272088209474622	4
2R	12575240	12592917	FBgn0022764	Sin3A	2R	12581271	12581275	2R_12581271_12581275	83.6589398818256	-1.3873137077079	0.461146697412353	-3.00839996359635	0.00262627248651492	0.0216711766573407	4
2R	12632674	12633454	FBgn0053792	CG33792	2R	12633375	12633379	2R_12633375_12633379	197.617846995912	-0.908382304724488	0.332001296920585	-2.73608059110014	0.00621757966708982	0.0409393713270435	4
2R	12670483	12679593	FBgn0261625	GLS	2R	12677183	12677187	2R_12677183_12677187	55.0407755130457	-1.88598601835125	0.630505316273175	-2.99122936742078	0.00277856705076634	0.022596138798796	4
2R	12691308	12692690	FBgn0033769	CG8768	2R	12692449	12692453	2R_12692449_12692453	107.628108507857	-1.41012459418259	0.371091762271925	-3.79993504989015	0.000144734016500413	0.00242239957708464	4
2R	12705172	12751545	FBgn0261545	CG42663	2R	12743863	12743867	2R_12743863_12743867	30.1323693201388	2.25791122790545	0.462297786686598	4.88410564127605	1.03899362164102e-06	5.86243283272032e-05	4
2R	12757546	12759724	FBgn0020930	Dgkepsilon	2R	12758425	12758429	2R_12758425_12758429	19.617318501194	4.52450682386054	1.36243792890633	3.32089024231179	0.000897308173262377	0.00970343257440211	4
2R	12757546	12759724	FBgn0020930	Dgkepsilon	2R	12758749	12758753	2R_12758749_12758753	177.82876431789	1.71004055232505	0.63721633850464	2.68361064993721	0.0072831869938678	0.0458867809178669	4
2R	12759693	12760999	FBgn0086904	Nacalpha	2R	12760698	12760702	2R_12760698_12760702	150.274284737628	0.952344803843611	0.257282968195371	3.70154624118156	0.000214289592511717	0.00326888556635661	4
2R	12915994	12923734	FBgn0010488	NAT1	2R	12917318	12917322	2R_12917318_12917322	72.2639655800137	1.64934552831685	0.361441180083122	4.56324740843737	5.03684000558068e-06	0.000190456657447384	4
2R	12996501	13007911	FBgn0265623	Su(z)2	2R	13001934	13001938	2R_13001934_13001938	106.501943750054	0.842874363869172	0.257138643890015	3.27789845632729	0.00104583010227091	0.0108964031078837	4
2R	12996501	13007911	FBgn0265623	Su(z)2	2R	13002511	13002515	2R_13002511_13002515	126.255383652549	0.65242627616136	0.23305397813907	2.79946423301145	0.00511874870082959	0.035491773421883	4
2R	12996501	13007911	FBgn0265623	Su(z)2	2R	13006379	13006383	2R_13006379_13006383	52.0274343942189	2.9321476947293	0.742709546641818	3.94790629524971	7.8837648759341e-05	0.00152803968429451	4
2R	13055246	13079539	FBgn0033791	Drl-2	2R	13063489	13063493	2R_13063489_13063493	53.6688413055015	5.7135511519923	0.980267839007364	5.8285612611528	5.59072736106474e-09	1.35162237039508e-06	4
2R	13152885	13159141	FBgn0020370	TppII	2R	13153254	13153258	2R_13153254_13153258	63.1054750663818	-1.09408309222296	0.410685017384106	-2.66404433059629	0.00772073874114896	0.0478522436595664	4
2R	13152885	13159141	FBgn0020370	TppII	2R	13158309	13158313	2R_13158309_13158313	102.57515968486	1.05166315862555	0.305786977148378	3.43920191903805	0.000583431895884827	0.00701399863503064	4
2R	13152885	13159141	FBgn0020370	TppII	2R	13158491	13158495	2R_13158491_13158495	72.0177868302942	3.45538456558502	0.548712348336476	6.29726044267213	3.02952033496743e-10	1.61511397479601e-07	4
2R	13152885	13159141	FBgn0020370	TppII	2R	13158776	13158780	2R_13158776_13158780	37.3622614579311	2.42300942711607	0.518699320534732	4.67131791230836	2.99273327813158e-06	0.000128927755536618	4
2R	13158666	13160190	FBgn0085468	ND-MWFE	2R	13158776	13158780	2R_13158776_13158780	37.3622614579311	2.42300942711607	0.518699320534732	4.67131791230836	2.99273327813158e-06	0.000128927755536618	4
2R	13176094	13190086	FBgn0033802	CG17724	2R	13184040	13184044	2R_13184040_13184044	351.188405034865	0.936963400345861	0.28280806053984	3.31307176520122	0.000922772988517276	0.00991351347853316	4
2R	13176094	13190086	FBgn0033802	CG17724	2R	13185208	13185212	2R_13185208_13185212	168.97938076597	1.70443865483542	0.577581702048745	2.95099143340171	0.0031675570218811	0.024926944805245	4
2R	13176094	13190086	FBgn0033802	CG17724	2R	13185506	13185510	2R_13185506_13185510	134.671312902788	1.14100715095204	0.311227985643079	3.66614573106084	0.00024623363826516	0.00363508143744492	4
2R	13176553	13198337	FBgn0053182	Kdm4B	2R	13184040	13184044	2R_13184040_13184044	351.188405034865	0.936963400345861	0.28280806053984	3.31307176520122	0.000922772988517276	0.00991351347853316	4
2R	13176553	13198337	FBgn0053182	Kdm4B	2R	13185208	13185212	2R_13185208_13185212	168.97938076597	1.70443865483542	0.577581702048745	2.95099143340171	0.0031675570218811	0.024926944805245	4
2R	13176553	13198337	FBgn0053182	Kdm4B	2R	13185506	13185510	2R_13185506_13185510	134.671312902788	1.14100715095204	0.311227985643079	3.66614573106084	0.00024623363826516	0.00363508143744492	4
2R	13176553	13198337	FBgn0053182	Kdm4B	2R	13193592	13193596	2R_13193592_13193596	112.497683540381	-2.32380940351862	0.833613483927014	-2.78763413539275	0.00530944688847737	0.0364865845158048	4
2R	13176553	13190086	FBgn0028991	seq	2R	13184040	13184044	2R_13184040_13184044	351.188405034865	0.936963400345861	0.28280806053984	3.31307176520122	0.000922772988517276	0.00991351347853316	4
2R	13176553	13190086	FBgn0028991	seq	2R	13185208	13185212	2R_13185208_13185212	168.97938076597	1.70443865483542	0.577581702048745	2.95099143340171	0.0031675570218811	0.024926944805245	4
2R	13176553	13190086	FBgn0028991	seq	2R	13185506	13185510	2R_13185506_13185510	134.671312902788	1.14100715095204	0.311227985643079	3.66614573106084	0.00024623363826516	0.00363508143744492	4
2R	13220283	13221015	FBgn0040754	CG17059	2R	13220849	13220853	2R_13220849_13220853	45.3285933849035	3.22897920280035	0.506905018272797	6.36998862982777	1.89042214232403e-10	1.12866342470563e-07	4
2R	13222433	13228202	FBgn0011763	Dp	2R	13223772	13223776	2R_13223772_13223776	87.4315838054289	2.0198867830766	0.501566616926189	4.02715554606748	5.64556864684589e-05	0.00118776824631719	4
2R	13222433	13228202	FBgn0011763	Dp	2R	13224962	13224966	2R_13224962_13224966	70.5751310021595	2.42989176712419	0.670054017387858	3.62641175796079	0.000287386965426744	0.0040936858941254	4
2R	13222433	13228202	FBgn0011763	Dp	2R	13225672	13225676	2R_13225672_13225676	211.756645725024	0.67476213925467	0.208962058970796	3.22911318245085	0.00124174739891551	0.012372557506406	4
2R	13228276	13230234	FBgn0033812	Pex13	2R	13229045	13229049	2R_13229045_13229049	262.668914591768	0.847440529297353	0.246520034771341	3.43761321502081	0.000586865327961614	0.00704231636122247	4
2R	13230583	13231663	FBgn0033813	fsd	2R	13230929	13230933	2R_13230929_13230933	106.543749026623	0.783146743863933	0.249808996392079	3.13498214705916	0.00171864570550735	0.0157723062752533	4
2R	13235980	13237055	FBgn0033815	CG4676	2R	13236035	13236039	2R_13236035_13236039	241.098141900832	1.72731414477019	0.325256521871159	5.31062109018806	1.0925226536691e-07	1.14801820438011e-05	4
2R	13267798	13295927	FBgn0052843	Dh31-R	2R	13268960	13268964	2R_13268960_13268964	40.6147665245047	3.94697227996075	0.728385397366378	5.41879655225353	6.00015486317864e-08	7.47216890356444e-06	4
2R	13267798	13295927	FBgn0052843	Dh31-R	2R	13280286	13280290	2R_13280286_13280290	53.3198785493377	-1.24207423165403	0.35278947335956	-3.52072361974394	0.000430370936821159	0.0055858691739565	4
2R	13414978	13439051	FBgn0259221	CG42321	2R	13418251	13418255	2R_13418251_13418255	669.232392192046	-0.904996804777914	0.293051040895964	-3.08818833064373	0.00201380805221155	0.017756288607339	4
2R	13414978	13439051	FBgn0259221	CG42321	2R	13419163	13419167	2R_13419163_13419167	194.500735602056	-1.09916342878439	0.336953995220995	-3.26205786063908	0.00110606565026671	0.0113676156762255	4
2R	13414978	13439051	FBgn0259221	CG42321	2R	13419517	13419521	2R_13419517_13419521	197.068558172651	-0.987397105995774	0.334913764194626	-2.94821297766065	0.00319616784572346	0.025084072840345	4
2R	13414978	13439051	FBgn0259221	CG42321	2R	13426727	13426731	2R_13426727_13426731	386.212096725923	0.781607166161768	0.243528128657245	3.20951493559023	0.00132959138794711	0.0130196243090965	4
2R	13414978	13439051	FBgn0259221	CG42321	2R	13427026	13427030	2R_13427026_13427030	394.590787447646	-0.703143920490068	0.22690862517117	-3.0987976766403	0.00194307662807485	0.0172927029316337	4
2R	13414978	13439051	FBgn0259221	CG42321	2R	13427628	13427632	2R_13427628_13427632	501.271992613381	-0.698567183749714	0.21494979939743	-3.24990851681653	0.00115442138752759	0.0117262411639438	4
2R	13414978	13439051	FBgn0259221	CG42321	2R	13431341	13431345	2R_13431341_13431345	143.165318060271	-1.46459430973379	0.401493295003159	-3.64786741886255	0.000264426018799788	0.0038398239820639	4
2R	13414978	13439051	FBgn0259221	CG42321	2R	13432149	13432153	2R_13432149_13432153	32.8204394637506	-2.99728665561951	0.743085816062325	-4.03356730922733	5.49364350642808e-05	0.00116296178474698	4
2R	13414978	13439051	FBgn0259221	CG42321	2R	13432370	13432374	2R_13432370_13432374	52.1754836463969	-3.03284620051591	0.680610818292278	-4.4560652270054	8.34776427862783e-06	0.000278260310442638	4
2R	13414978	13439051	FBgn0259221	CG42321	2R	13434343	13434347	2R_13434343_13434347	26.5284311968549	5.80479642044537	1.20817193732498	4.80461119904656	1.55052509029543e-06	7.89167599970389e-05	4
2R	13414978	13439051	FBgn0259221	CG42321	2R	13437558	13437562	2R_13437558_13437562	265.818259958491	-0.728452879806801	0.217281469664386	-3.35257710163675	0.000800629378818994	0.00891205487491451	4
2R	13431285	13431358	FBgn0011883	tRNA:I:49Fc	2R	13431341	13431345	2R_13431341_13431345	143.165318060271	-1.46459430973379	0.401493295003159	-3.64786741886255	0.000264426018799788	0.0038398239820639	4
2R	13432093	13432166	FBgn0011885	tRNA:I:49Fe	2R	13432149	13432153	2R_13432149_13432153	32.8204394637506	-2.99728665561951	0.743085816062325	-4.03356730922733	5.49364350642808e-05	0.00116296178474698	4
2R	13434207	13435045	FBgn0019928	Ser8	2R	13434343	13434347	2R_13434343_13434347	26.5284311968549	5.80479642044537	1.20817193732498	4.80461119904656	1.55052509029543e-06	7.89167599970389e-05	4
2R	13439314	13450475	FBgn0013765	cnn	2R	13448496	13448500	2R_13448496_13448500	38.5014583120066	4.99980918841715	0.95951209124989	5.21078289060875	1.88045407839435e-07	1.70855774234413e-05	4
2R	13453640	13483229	FBgn0000119	arr	2R	13476091	13476095	2R_13476091_13476095	91.8304218636827	0.690193714137867	0.257145842215912	2.68405550791814	0.00727350290914306	0.0458442853900083	4
2R	13485617	13486631	FBgn0040477	cid	2R	13485961	13485965	2R_13485961_13485965	182.119662525093	0.915930779350888	0.273999101268836	3.34282402792342	0.000829304713464853	0.00914437332705088	4
2R	13486634	13494862	FBgn0033844	bbc	2R	13489259	13489263	2R_13489259_13489263	82.9358173817814	1.2984764764061	0.482171028898657	2.6929790439131	0.00708167200065932	0.0449507945970583	4
2R	13486634	13494862	FBgn0033844	bbc	2R	13490215	13490219	2R_13490215_13490219	95.1384432289012	1.48734383962901	0.494239366756035	3.00935930982445	0.00261799298583564	0.0216177143690764	4
2R	13506430	13513112	FBgn0033846	mip120	2R	13507066	13507070	2R_13507066_13507070	158.512063473597	1.42678812333673	0.51804801507498	2.75416193444969	0.00588426458565932	0.0393415116954345	4
2R	13513132	13534251	FBgn0260964	Vmat	2R	13524147	13524151	2R_13524147_13524151	177.756248476159	1.17800684470801	0.277531018113047	4.24459526260295	2.18988321664917e-05	0.000574242483501161	4
2R	13513132	13534251	FBgn0260964	Vmat	2R	13524831	13524835	2R_13524831_13524835	83.8213413828241	1.89413165032973	0.27254127950922	6.94988903604108	3.65573644233403e-12	6.08226806329767e-09	4
2R	13513132	13534251	FBgn0260964	Vmat	2R	13525575	13525579	2R_13525575_13525579	67.2500937833849	2.30346819255345	0.325441916005095	7.07797022838751	1.46281139985318e-12	2.8973417793092e-09	4
2R	13525377	13526448	FBgn0033851	CG13332	2R	13525575	13525579	2R_13525575_13525579	67.2500937833849	2.30346819255345	0.325441916005095	7.07797022838751	1.46281139985318e-12	2.8973417793092e-09	4
2R	13548244	13553240	FBgn0053156	CG33156	2R	13551567	13551571	2R_13551567_13551571	92.5835392101226	0.666851870504866	0.246197301397511	2.70860755467082	0.0067566208299252	0.0434859016092287	4
2R	13548244	13553240	FBgn0053156	CG33156	2R	13552778	13552782	2R_13552778_13552782	100.472368571437	0.819616252749075	0.232361977269616	3.52732517763891	0.000419780871311354	0.00548480467058406	4
2R	13555949	13557342	FBgn0033855	link	2R	13556883	13556887	2R_13556883_13556887	63.8388100577175	1.21690124395418	0.448825181964085	2.71130340465513	0.00670192704706039	0.043233909475185	4
2R	13580313	13593339	FBgn0027581	CG6191	2R	13582607	13582611	2R_13582607_13582611	72.730150338223	1.25390908655942	0.440177598176097	2.84864357421884	0.00439060378508253	0.0316952544913464	4
2R	13580313	13593339	FBgn0027581	CG6191	2R	13591393	13591397	2R_13591393_13591397	669.920403346892	-0.792597045474739	0.266864347299476	-2.97003722488746	0.00297763664991343	0.023832934987139	4
2R	13580586	13593339	FBgn0266489	CG45088	2R	13582607	13582611	2R_13582607_13582611	72.730150338223	1.25390908655942	0.440177598176097	2.84864357421884	0.00439060378508253	0.0316952544913464	4
2R	13580586	13593339	FBgn0266489	CG45088	2R	13591393	13591397	2R_13591393_13591397	669.920403346892	-0.792597045474739	0.266864347299476	-2.97003722488746	0.00297763664991343	0.023832934987139	4
2R	13623044	13749367	FBgn0000633	fas	2R	13651406	13651410	2R_13651406_13651410	11.6900454246833	1.56318719615675	0.557026551906306	2.80630643334158	0.00501130107036408	0.0349498481425307	4
2R	13805794	13819571	FBgn0261041	stj	2R	13806537	13806541	2R_13806537_13806541	11.1516484315682	2.2332260597733	0.751890670165146	2.97014732112954	0.00297656966214631	0.0238289032633066	4
2R	13805794	13819571	FBgn0261041	stj	2R	13806565	13806569	2R_13806565_13806569	39.401420463172	2.14647995909925	0.598416432964328	3.58693351462024	0.000334589590098933	0.00460816247694832	4
2R	13805794	13819571	FBgn0261041	stj	2R	13808000	13808004	2R_13808000_13808004	56.6690289222127	1.32845820874621	0.362824866430244	3.66143098684671	0.000250810426660504	0.00368564171931356	4
2R	13819624	13824553	FBgn0000662	fl(2)d	2R	13824097	13824101	2R_13824097_13824101	274.78920467845	1.99514984288079	0.54423594294255	3.66596486092687	0.000246407761363101	0.00363691038266908	4
2R	13826371	13833503	FBgn0033872	CG6329	2R	13831794	13831798	2R_13831794_13831798	40.3340472931345	5.03111972700241	1.39678561169809	3.60192694202085	0.000315867143205824	0.0044097710744584	4
2R	13833575	13835096	FBgn0033873	CG6337	2R	13833979	13833983	2R_13833979_13833983	504.133977249085	-0.765401675490595	0.281616739514774	-2.71788415990251	0.00657008359687176	0.0426106309978582	4
2R	13840053	13841743	FBgn0033875	CG6357	2R	13840521	13840525	2R_13840521_13840525	101.042101522974	-0.798999726309514	0.28815708469817	-2.77279223291152	0.00555775924262517	0.0377300880664833	4
2R	13841761	13846255	FBgn0033876	Syngr	2R	13843028	13843032	2R_13843028_13843032	134.73985481532	-0.957591611619077	0.315286487373408	-3.0372110761758	0.00238778188503957	0.0201727961529457	4
2R	13841761	13846255	FBgn0033876	Syngr	2R	13843462	13843466	2R_13843462_13843466	16.1552263445071	2.21546597775807	0.542209288242529	4.08599783478275	4.38877873645643e-05	0.000978784820603718	4
2R	13841761	13846255	FBgn0033876	Syngr	2R	13845509	13845513	2R_13845509_13845513	30.5810244840102	2.10136230961392	0.741142143446658	2.83530268544924	0.00457822862427111	0.032673540804358	4
2R	13846393	13849832	FBgn0050484	CG30484	2R	13846752	13846756	2R_13846752_13846756	47.8042857557595	2.79093009463052	0.770029417183428	3.62444606965671	0.000289581436267993	0.00411883629093727	4
2R	13849882	13852983	FBgn0050485	CG30485	2R	13851542	13851546	2R_13851542_13851546	20.9297721925977	-3.27576351506294	0.545230513468632	-6.00803409593361	1.87786356244832e-09	6.24862856131805e-07	4
2R	13849882	13852983	FBgn0050485	CG30485	2R	13851573	13851577	2R_13851573_13851577	44.2895648644743	-3.3767446987372	0.431176711049733	-7.83146355589627	4.82223137570501e-15	2.79873337452662e-11	4
2R	13849882	13852983	FBgn0050485	CG30485	2R	13851829	13851833	2R_13851829_13851833	23.4808422057663	-3.42347646507563	0.530097221134912	-6.45820488880538	1.05952232906357e-10	7.64215695174624e-08	4
2R	13858952	13860432	FBgn0263697	Uba3	2R	13859455	13859459	2R_13859455_13859459	41.7520652439943	1.33388114426297	0.495057112983093	2.69439850328649	0.00705157995349033	0.0448213457838897	4
2R	13860349	13862002	FBgn0033883	CG16935	2R	13861111	13861115	2R_13861111_13861115	52.7696532402901	1.52267776360128	0.355967567073693	4.27757443218429	1.88940791604262e-05	0.000513331171566506	4
2R	13864237	13942110	FBgn0013733	shot	2R	13865983	13865987	2R_13865983_13865987	85.5373550549123	0.829887226750839	0.265090076692638	3.1305857884415	0.00174458035627099	0.0159481122162958	4
2R	13864237	13942110	FBgn0013733	shot	2R	13866748	13866752	2R_13866748_13866752	36.852484730036	3.99718524516935	0.515479311723347	7.75430779521681	8.8826646931621e-15	4.81911593800936e-11	4
2R	13864237	13942110	FBgn0013733	shot	2R	13867013	13867017	2R_13867013_13867017	78.7283349782386	2.93523929449118	0.362111177835759	8.10590634631692	5.23537616054731e-16	3.84282769450244e-12	4
2R	13864237	13942110	FBgn0013733	shot	2R	13871326	13871330	2R_13871326_13871330	196.583346605481	-2.78756702287245	0.312920623470999	-8.90822404721049	5.18565215775655e-19	7.61265938293151e-15	4
2R	13864237	13942110	FBgn0013733	shot	2R	13895203	13895207	2R_13895203_13895207	614.552446068058	-1.21320624206202	0.221459736159077	-5.47822490491258	4.29613857584515e-08	5.94984199523984e-06	4
2R	13864237	13942110	FBgn0013733	shot	2R	13901912	13901916	2R_13901912_13901916	89.2460286494363	-0.910546468650755	0.312127914701797	-2.91722215720654	0.00353164133781536	0.0269746752411873	4
2R	13864237	13942110	FBgn0013733	shot	2R	13940566	13940570	2R_13940566_13940570	24.5224003365654	4.63888780235258	1.00665489002389	4.60822060104681	4.0612964556611e-06	0.000162482082327061	4
2R	13864237	13942110	FBgn0013733	shot	2R	13941915	13941919	2R_13941915_13941919	115.200828294004	1.67366313926249	0.324293818356985	5.16094678505438	2.45704022210647e-07	2.07709074922834e-05	4
2R	13943387	13958089	FBgn0262739	AGO1	2R	13951564	13951568	2R_13951564_13951568	86.2579285057693	2.77554581853793	0.573384628806671	4.84063520208834	1.29424766381816e-06	6.90101385562423e-05	4
2R	13943387	13958089	FBgn0262739	AGO1	2R	13952453	13952457	2R_13952453_13952457	62.0392517935337	1.98893010614241	0.440128489290569	4.51897605935101	6.21394200172334e-06	0.00022319244064714	4
2R	13943387	13958089	FBgn0262739	AGO1	2R	13957965	13957969	2R_13957965_13957969	212.85598379189	0.81645433584033	0.280433752709773	2.91139824629205	0.00359815082184894	0.0273479187362238	4
2R	13958545	13960404	FBgn0033886	Rpn13	2R	13959092	13959096	2R_13959092_13959096	44.2739902282537	3.72489516181939	0.626127541695431	5.94909968619669	2.69621401257444e-09	8.01999944975121e-07	4
2R	13958545	13960404	FBgn0033886	Rpn13	2R	13959847	13959851	2R_13959847_13959851	49.1577776437758	4.10350180135634	0.600734892878998	6.83080315460032	8.44405341545694e-12	1.17073985920839e-08	4
2R	13968308	13969902	FBgn0275436	Aats-phe-m	2R	13968851	13968855	2R_13968851_13968855	50.9597432521914	-1.09996801088447	0.338395828941812	-3.25053655160038	0.00115187460426596	0.0117069241985612	4
2R	13983395	13984893	FBgn0033891	CG8067	2R	13983920	13983924	2R_13983920_13983924	330.516021956628	-1.23882491478089	0.283863394964598	-4.36415873535012	1.27612892802191e-05	0.000381728203035911	4
2R	13983395	13984893	FBgn0033891	CG8067	2R	13984215	13984219	2R_13984215_13984219	330.134488663717	-1.22586364659052	0.28186858632455	-4.34906089598447	1.36721746576994e-05	0.000402225933782164	4
2R	13991203	14060356	FBgn0002643	mam	2R	14041148	14041152	2R_14041148_14041152	69.093869057295	2.52406292527697	0.375449187188623	6.7227817009733	1.78287596182037e-11	1.97653818060885e-08	4
2R	13991203	14060356	FBgn0002643	mam	2R	14041653	14041657	2R_14041653_14041657	123.066710210588	1.45033319721288	0.312366249098032	4.64305347136821	3.43297457922261e-06	0.000142884842202697	4
2R	13991203	14060356	FBgn0002643	mam	2R	14053602	14053606	2R_14053602_14053606	22.8553046735754	2.48923237501975	0.747478190202957	3.33017392031715	0.000867917539542576	0.00945979704059062	4
2R	13991203	14060356	FBgn0002643	mam	2R	14053688	14053692	2R_14053688_14053692	128.957954019828	2.82697890947373	0.913898117959004	3.09331954396315	0.00197930887397889	0.0175255897501493	4
2R	13991203	14060356	FBgn0002643	mam	2R	14054904	14054908	2R_14054904_14054908	168.060258617057	1.6502708038796	0.610964318253342	2.70109195345071	0.00691122277511884	0.0442109794722441	4
2R	14060456	14140902	FBgn0040752	Prosap	2R	14080264	14080268	2R_14080264_14080268	95.9226764385184	0.841314324019886	0.292809556294068	2.87324749461031	0.00406275703889324	0.0299311251706118	4
2R	14060456	14140902	FBgn0040752	Prosap	2R	14081766	14081770	2R_14081766_14081770	135.010082095884	-1.1457571831713	0.294561936553749	-3.88969870505395	0.000100368757348348	0.00183626043243773	4
2R	14060456	14140902	FBgn0040752	Prosap	2R	14090235	14090239	2R_14090235_14090239	43.3581312838758	-2.63215650553978	0.45863069784685	-5.73916337893878	9.51453985406518e-09	1.96650055689453e-06	4
2R	14060456	14140902	FBgn0040752	Prosap	2R	14118987	14118991	2R_14118987_14118991	107.655147587211	-0.970304582564222	0.26488582589741	-3.66310495956857	0.000249176376492534	0.00366810907939496	4
2R	14170462	14172998	FBgn0033906	CG8331	2R	14171673	14171677	2R_14171673_14171677	139.870751303707	-1.39910499315405	0.349773463754513	-4.00003184385652	6.33339608680368e-05	0.00129323159958032	4
2R	14170462	14172998	FBgn0033906	CG8331	2R	14171867	14171871	2R_14171867_14171871	100.316358092405	-1.50186240073938	0.348547043996986	-4.30892307539516	1.64051410964951e-05	0.000461102898142325	4
2R	14173693	14182838	FBgn0000289	cg	2R	14175965	14175969	2R_14175965_14175969	89.8140249475505	2.91848462211947	0.969269432932413	3.01101481482805	0.0026037614850592	0.02153440176477	4
2R	14173693	14182838	FBgn0000289	cg	2R	14176430	14176434	2R_14176430_14176434	90.1809159736459	3.58590812875017	1.02474279378874	3.49932505062284	0.000466437583808183	0.00593484394644159	4
2R	14173693	14182838	FBgn0000289	cg	2R	14181977	14181981	2R_14181977_14181981	54.3996637678436	3.67018848917589	0.671613557547361	5.46473258011483	4.63605169266142e-08	6.2371515074251e-06	4
2R	14252598	14256192	FBgn0001220	Hsc70-5	2R	14253461	14253465	2R_14253461_14253465	126.993124908943	0.997337330351983	0.296505267982219	3.3636411829681	0.000769214809288274	0.00864955955056407	4
2R	14276130	14300095	FBgn0263397	Ih	2R	14282794	14282798	2R_14282794_14282798	126.613133947178	-1.05297067509737	0.369156497335269	-2.85236934118231	0.0043394647939682	0.0314196991946699	4
2R	14276130	14300095	FBgn0263397	Ih	2R	14286415	14286419	2R_14286415_14286419	30.6341386291053	1.17896890419569	0.435844928187046	2.70501921199304	0.00683004391677509	0.0438300777112294	4
2R	14276130	14300095	FBgn0263397	Ih	2R	14286732	14286736	2R_14286732_14286736	34.2100464153439	1.347026150904	0.434854930465382	3.0976448846111	0.00195065019161694	0.0173432999072084	4
2R	14276130	14300095	FBgn0263397	Ih	2R	14297051	14297055	2R_14297051_14297055	657.613045156516	-1.67414839110591	0.371327325638613	-4.50855155414885	6.52717094773412e-06	0.000231450254390497	4
2R	14276130	14300095	FBgn0263397	Ih	2R	14299001	14299005	2R_14299001_14299005	36.0472888261486	2.43545168901171	0.706760128900067	3.4459381470797	0.000569080598373947	0.00688712154091943	4
2R	14276130	14300095	FBgn0263397	Ih	2R	14299950	14299954	2R_14299950_14299954	167.045694437178	-1.84791797576581	0.573945019751337	-3.21967769067223	0.00128334797926533	0.0126687019934881	4
2R	14300103	14302353	FBgn0033921	tej	2R	14300299	14300303	2R_14300299_14300303	282.645612355742	-1.33926114390644	0.400812199726956	-3.34136821388865	0.000833665824292764	0.00917786306294055	4
2R	14300103	14302353	FBgn0033921	tej	2R	14300577	14300581	2R_14300577_14300581	147.663647928988	-1.10868319576559	0.387502501114025	-2.86109945762479	0.00422174588442902	0.0308068944415685	4
2R	14300103	14302353	FBgn0033921	tej	2R	14301193	14301197	2R_14301193_14301197	133.713838487106	-1.69007057782769	0.514263950681733	-3.28638741950948	0.00101481330184052	0.0106568847826858	4
2R	14308142	14351802	FBgn0085408	Shroom	2R	14335374	14335378	2R_14335374_14335378	42.8815160082308	-1.93230917666313	0.568703792791929	-3.39774272855976	0.00067944283447412	0.00788048852268901	4
2R	14427336	14432337	FBgn0013725	phyl	2R	14429623	14429627	2R_14429623_14429627	449.985817062213	-1.21594024922822	0.366522067231603	-3.31750897950676	0.000908239961755085	0.00978940994279373	4
2R	14481187	14497312	FBgn0267824	PRAS40	2R	14481585	14481589	2R_14481585_14481589	16.1552692906679	1.56039815367622	0.56918668940435	2.74145229100345	0.00611682431247788	0.040458486197536	4
2R	14481187	14497312	FBgn0267824	PRAS40	2R	14484084	14484088	2R_14484084_14484088	270.592363596776	-0.668556188376992	0.216040492972543	-3.09458740432498	0.00197086854593479	0.0174730089866107	4
2R	14526267	14587917	FBgn0265974	ttv	2R	14526753	14526757	2R_14526753_14526757	596.505180761358	-1.40572641609274	0.397321820453337	-3.53800456891302	0.000403163082123622	0.00531482707871215	4
2R	14526267	14587917	FBgn0265974	ttv	2R	14527157	14527161	2R_14527157_14527161	578.350919807115	-1.12620686487724	0.367349990799611	-3.06575988317253	0.00217117600322041	0.0187919597720642	4
2R	14526267	14587917	FBgn0265974	ttv	2R	14527617	14527621	2R_14527617_14527621	120.510132439247	-3.23194922811425	0.37989667742817	-8.50744273415062	1.77811505946275e-17	1.84897294458234e-13	4
2R	14526267	14587917	FBgn0265974	ttv	2R	14541707	14541711	2R_14541707_14541711	26.9286832583931	3.08833364352367	0.658880765165936	4.68724207292027	2.76911357874476e-06	0.000122011133680413	4
2R	14526267	14587917	FBgn0265974	ttv	2R	14563748	14563752	2R_14563748_14563752	17.5691075339386	3.46332864230637	0.767505667417721	4.51244699463754	6.40839530625438e-06	0.000228620233725489	4
2R	14526267	14587917	FBgn0265974	ttv	2R	14582347	14582351	2R_14582347_14582351	61.5372264303655	1.27473001394491	0.374880982059756	3.40035924719626	0.000672973729286433	0.00782618899234106	4
2R	14671396	14713622	FBgn0020269	mspo	2R	14675394	14675398	2R_14675394_14675398	140.865808658405	1.15832334625174	0.256142062804852	4.52219105900713	6.12027771527593e-06	0.000220690794355602	4
2R	14671396	14713622	FBgn0020269	mspo	2R	14676658	14676662	2R_14676658_14676662	41.7228882613393	1.13390872668359	0.419607998434511	2.70230484384001	0.00688605955381471	0.0441051372161024	4
2R	14671396	14713622	FBgn0020269	mspo	2R	14680123	14680127	2R_14680123_14680127	83.8518303507916	2.88584549442555	0.763150676450349	3.78148848383195	0.000155893435030768	0.00256125011323362	4
2R	14671396	14713622	FBgn0020269	mspo	2R	14691590	14691594	2R_14691590_14691594	61.3146378652313	2.74344702414531	0.751014254567012	3.65298928410755	0.000259205052484284	0.00378028574790719	4
2R	14671396	14713622	FBgn0020269	mspo	2R	14698641	14698645	2R_14698641_14698645	47.4130971273916	1.59175982301157	0.575425428203082	2.76623128731426	0.00567082990269322	0.0382972071720445	4
2R	14671396	14713622	FBgn0020269	mspo	2R	14707507	14707511	2R_14707507_14707511	77.0048946451664	1.01745598111821	0.363963578196635	2.79548845562925	0.00518213525567603	0.0358297382725456	4
2R	14671396	14713622	FBgn0020269	mspo	2R	14708577	14708581	2R_14708577_14708581	86.01008191035	2.13741359560448	0.631112742126219	3.38673814191033	0.000707288616808844	0.00812005595571269	4
2R	14674465	14678136	FBgn0050479	CG30479	2R	14675394	14675398	2R_14675394_14675398	140.865808658405	1.15832334625174	0.256142062804852	4.52219105900713	6.12027771527593e-06	0.000220690794355602	4
2R	14674465	14678136	FBgn0050479	CG30479	2R	14676658	14676662	2R_14676658_14676662	41.7228882613393	1.13390872668359	0.419607998434511	2.70230484384001	0.00688605955381471	0.0441051372161024	4
2R	14674606	14678136	FBgn0050480	CG30480	2R	14675394	14675398	2R_14675394_14675398	140.865808658405	1.15832334625174	0.256142062804852	4.52219105900713	6.12027771527593e-06	0.000220690794355602	4
2R	14674606	14678136	FBgn0050480	CG30480	2R	14676658	14676662	2R_14676658_14676662	41.7228882613393	1.13390872668359	0.419607998434511	2.70230484384001	0.00688605955381471	0.0441051372161024	4
2R	14739359	14745335	FBgn0033958	CG12858	2R	14744927	14744931	2R_14744927_14744931	57.7150183918714	3.10537502941599	0.745086404364416	4.16780525215056	3.07546512875389e-05	0.000747056043792424	4
2R	14745961	14746714	FBgn0010388	Dro	2R	14746133	14746137	2R_14746133_14746137	12.6181199485705	3.63282742920115	0.842271940820769	4.31312887576555	1.60960227203154e-05	0.00045445299995896	4
2R	14752521	14753269	FBgn0050476	ave	2R	14753043	14753047	2R_14753043_14753047	77.5873234988413	3.10074254496334	0.83633032347151	3.70755723897768	0.000209268125915054	0.00321073346710097	4
2R	14757064	14757846	FBgn0266723	Trs31	2R	14757539	14757543	2R_14757539_14757543	84.9703374559733	1.11417486751082	0.271664513303365	4.10128968985592	4.10853818321169e-05	0.000931407384937141	4
2R	14759646	14769423	FBgn0020767	Spred	2R	14762146	14762150	2R_14762146_14762150	86.8814108880277	1.69308730182997	0.352702702137256	4.80032415847808	1.58409012358266e-06	8.01565019468336e-05	4
2R	14759646	14769423	FBgn0020767	Spred	2R	14762533	14762537	2R_14762533_14762537	149.59793864468	3.45994869815196	0.527307453079659	6.56153953058061	5.32550527847733e-11	4.69630529794317e-08	4
2R	14759646	14769423	FBgn0020767	Spred	2R	14762952	14762956	2R_14762952_14762956	206.070261874566	1.89528251932965	0.299595194942231	6.32614458217565	2.51362310814748e-10	1.40968502777914e-07	4
2R	14759646	14769423	FBgn0020767	Spred	2R	14766770	14766774	2R_14766770_14766774	29.0722833418387	2.746644738164	0.812323603061486	3.38121990769744	0.000721647633514941	0.00824017523840239	4
2R	14759646	14769423	FBgn0020767	Spred	2R	14767950	14767954	2R_14767950_14767954	44.4410448516555	2.48415138184836	0.676529753141772	3.67190263297671	0.000240751411409778	0.00357041153060791	4
2R	14769599	14771295	FBgn0259112	CR42254	2R	14770750	14770754	2R_14770750_14770754	18.3785693990396	2.47780153934762	0.755916962898087	3.27787529710678	0.0010459159079963	0.0108964610686717	4
2R	14769599	14771295	FBtr0347232	CR42254-RG	2R	14770750	14770754	2R_14770750_14770754	18.3785693990396	2.47780153934762	0.755916962898087	3.27787529710678	0.0010459159079963	0.0108964610686717	4
2R	14769599	14770890	FBtr0347231	CR42254-RF	2R	14770750	14770754	2R_14770750_14770754	18.3785693990396	2.47780153934762	0.755916962898087	3.27787529710678	0.0010459159079963	0.0108964610686717	4
2R	14770469	14772630	FBgn0015602	BEAF-32	2R	14770750	14770754	2R_14770750_14770754	18.3785693990396	2.47780153934762	0.755916962898087	3.27787529710678	0.0010459159079963	0.0108964610686717	4
2R	14860936	14871071	FBgn0264962	Pcf11	2R	14867790	14867794	2R_14867790_14867794	122.36278154563	-1.86590571530209	0.325623810315458	-5.73024961993545	1.00282949928577e-08	2.04408811016193e-06	4
2R	14860936	14871071	FBgn0264962	Pcf11	2R	14868038	14868042	2R_14868038_14868042	124.992110748501	-1.88837878004623	0.322585262767367	-5.85389042216735	4.80205077528197e-09	1.21297469603489e-06	4
2R	14901475	14928425	FBgn0027596	Kank	2R	14905895	14905899	2R_14905895_14905899	30.6132042795318	4.69605301823926	0.883859536290489	5.31312140156155	1.07763192779364e-07	1.1390857027865e-05	4
2R	14901475	14928425	FBgn0027596	Kank	2R	14907405	14907409	2R_14907405_14907409	52.5885215366605	1.99021944872426	0.471352254716219	4.22236115094534	2.41756328970454e-05	0.000619124438000845	4
2R	14901475	14928425	FBgn0027596	Kank	2R	14912613	14912617	2R_14912613_14912617	26.4977518543197	2.57697226726063	0.516331632212117	4.99092464317967	6.00909394004659e-07	3.93506565220096e-05	4
2R	14929703	14934861	FBgn0033983	CG10253	2R	14933742	14933746	2R_14933742_14933746	15.456560260917	2.98188223420552	0.919077410700009	3.24442990273734	0.00117685979450291	0.0118816016231331	4
2R	14933515	14933913	FBgn0040747	CG12853	2R	14933742	14933746	2R_14933742_14933746	15.456560260917	2.98188223420552	0.919077410700009	3.24442990273734	0.00117685979450291	0.0118816016231331	4
2R	14944458	14962969	FBgn0261854	aPKC	2R	14946767	14946771	2R_14946767_14946771	180.026510404287	-1.07213595781144	0.319831461325479	-3.35219041106269	0.000801748557515053	0.00892172724874868	4
2R	14944458	14962969	FBgn0261854	aPKC	2R	14947037	14947041	2R_14947037_14947041	175.740952380359	-1.08243743635655	0.325202961699578	-3.32849808839225	0.000873156042199522	0.00949988292420793	4
2R	14944458	14962969	FBgn0261854	aPKC	2R	14955158	14955162	2R_14955158_14955162	115.139902369829	1.95848545069561	0.66633880787792	2.93917362690127	0.00329088662160696	0.0256263518505666	4
2R	14944458	14962969	FBgn0261854	aPKC	2R	14956719	14956723	2R_14956719_14956723	34.0566516138275	1.91097780006676	0.526549592700663	3.62924561438816	0.000284250689809671	0.00405986325156712	4
2R	14944458	14962969	FBgn0261854	aPKC	2R	14957215	14957219	2R_14957215_14957219	25.6325440446126	1.93921438091843	0.518194688955588	3.74225059084816	0.000182379510268092	0.00288693137768274	4
2R	14981263	14991336	FBgn0033988	pcs	2R	14981662	14981666	2R_14981662_14981666	68.0748429771307	3.39984434590461	0.574482933540902	5.91809459847522	3.25692635056343e-09	9.16360279314558e-07	4
2R	14992332	14993835	FBgn0033990	CG10265	2R	14993740	14993744	2R_14993740_14993744	19.9050227507009	2.76064019827801	0.875603961765334	3.15284114602701	0.00161689769302906	0.0150741326109718	4
2R	15115236	15144783	FBgn0015371	chn	2R	15136580	15136584	2R_15136580_15136584	6.95336048526626	2.84096191366369	1.04978600582878	2.70622955334677	0.00680519870391812	0.0437233764452485	4
2R	15115236	15144783	FBgn0015371	chn	2R	15140918	15140922	2R_15140918_15140922	45.1440437996097	2.63037854605235	0.440105616151647	5.9766984321918	2.27705151958162e-09	7.11226640091197e-07	4
2R	15115236	15144783	FBgn0015371	chn	2R	15143371	15143375	2R_15143371_15143375	12.4219316664837	2.63504776597754	0.970890175675125	2.71405338316995	0.0066465454700014	0.0429713860696725	4
2R	15199065	15201200	FBgn0033995	GPHR	2R	15201052	15201056	2R_15201052_15201056	212.957369619205	-1.49635712646159	0.39997328437152	-3.74114268359903	0.000183185479753388	0.00289615239151849	4
2R	15201253	15204466	FBgn0033996	CG11807	2R	15201570	15201574	2R_15201570_15201574	191.290140011661	-1.54701598082131	0.460144382796542	-3.3620229620522	0.000773736891811106	0.00868553767847908	4
2R	15217024	15217617	FBgn0034001	mRpL41	2R	15217218	15217222	2R_15217218_15217222	112.46713557808	1.15799121267343	0.322497846608852	3.59069440261387	0.000329798139470539	0.00456012759038315	4
2R	15218379	15224795	FBgn0034002	CG8079	2R	15218420	15218424	2R_15218420_15218424	101.151060779001	1.42617201265334	0.307350979946655	4.64020649259316	3.48061206901569e-06	0.000144374113946362	4
2R	15262808	15309368	FBgn0265194	Trpm	2R	15275483	15275487	2R_15275483_15275487	38.4097201945327	1.49587370892354	0.455795165749275	3.28189902247975	0.00103110522415462	0.0107821479997035	4
2R	15262808	15309368	FBgn0265194	Trpm	2R	15278445	15278449	2R_15278445_15278449	37.4144155999831	2.53333560859337	0.504438760165757	5.02208753300585	5.11128779247485e-07	3.5072681513368e-05	4
2R	15262808	15309368	FBgn0265194	Trpm	2R	15292742	15292746	2R_15292742_15292746	98.7266084542724	0.827523962492054	0.310226234755942	2.66748543411576	0.00764212017000943	0.0475101033332893	4
2R	15262808	15309368	FBgn0265194	Trpm	2R	15293396	15293400	2R_15293396_15293400	100.485366512429	0.899233382681544	0.306062050662634	2.93807540247043	0.00330256690234339	0.0256968824099403	4
2R	15262808	15309368	FBgn0265194	Trpm	2R	15301030	15301034	2R_15301030_15301034	118.194548533862	-0.978113099724577	0.313010590871256	-3.12485624528559	0.00177891972110028	0.0161876960925147	4
2R	15262808	15309368	FBgn0265194	Trpm	2R	15301441	15301445	2R_15301441_15301445	242.68726200967	-1.05533959929046	0.377183312625553	-2.79794880622979	0.0051428263163434	0.0356250674997064	4
2R	15311510	15318239	FBgn0004698	Xpc	2R	15315970	15315974	2R_15315970_15315974	41.5880992804573	6.78479502401093	1.21272193539866	5.59468318826158	2.21024991041086e-08	3.67242881918626e-06	4
2R	15340472	15368300	FBgn0034013	unc-5	2R	15357555	15357559	2R_15357555_15357559	43.3180533483045	1.35674065565411	0.439379731555704	3.08785444164736	0.00201607193013443	0.0177717355208039	4
2R	15340472	15368300	FBgn0034013	unc-5	2R	15361011	15361015	2R_15361011_15361015	84.8564572376839	1.77123416121674	0.551310306807942	3.21277171738743	0.00131460732990329	0.0129066170768059	4
2R	15340472	15368300	FBgn0034013	unc-5	2R	15366995	15366999	2R_15366995_15366999	48.1472125538965	2.13950554494995	0.618360355775284	3.45996557665392	0.000540244446738187	0.00663054810198529	4
2R	15380724	15387851	FBgn0026370	SRPK	2R	15387439	15387443	2R_15387439_15387443	281.290086993654	-0.741366437293594	0.260386008808096	-2.84718230709539	0.00441080947921215	0.0318070751522799	4
2R	15401096	15471884	FBgn0263980	CG43729	2R	15423820	15423824	2R_15423820_15423824	77.7781354736827	-0.952028252895823	0.355512959713652	-2.67790027587921	0.00740852723098362	0.0464430092641677	4
2R	15401096	15471884	FBgn0263980	CG43729	2R	15424144	15424148	2R_15424144_15424148	72.5811490795902	-0.987015688199154	0.367966664134978	-2.68235083338174	0.00731067466620866	0.0460076964998411	4
2R	15401096	15471884	FBgn0263980	CG43729	2R	15431906	15431910	2R_15431906_15431910	115.147671817808	1.44581114546812	0.419633555552813	3.44541356699526	0.000570186284222144	0.00689728902310189	4
2R	15401096	15471884	FBgn0263980	CG43729	2R	15448959	15448963	2R_15448959_15448963	168.339025715257	-1.90328952076621	0.421162828771352	-4.51912987268755	6.20942980615406e-06	0.000223131769639025	4
2R	15401096	15471884	FBgn0263980	CG43729	2R	15449239	15449243	2R_15449239_15449243	115.964773398865	-2.08383152550533	0.387939421081738	-5.37153847292635	7.80677074375459e-08	9.10468033486531e-06	4
2R	15401096	15471884	FBgn0263980	CG43729	2R	15452859	15452863	2R_15452859_15452863	25.7475411144839	1.60800969244222	0.419890709235103	3.82959102708288	0.000128356398315644	0.00221131687071968	4
2R	15401096	15471884	FBgn0263980	CG43729	2R	15455383	15455387	2R_15455383_15455387	223.496503330805	1.00171845289234	0.253566381825668	3.95051759495877	7.79823644587801e-05	0.00151497078149678	4
2R	15401096	15471884	FBgn0263980	CG43729	2R	15461209	15461213	2R_15461209_15461213	34.3231206463016	6.53679969615803	1.24091683803677	5.26771778397315	1.3813024248292e-07	1.36849288745564e-05	4
2R	15401096	15471884	FBgn0263980	CG43729	2R	15462845	15462849	2R_15462845_15462849	166.258316064372	-0.978326369867344	0.362543041166318	-2.69851095947125	0.00696504445231394	0.0444399538195346	4
2R	15401096	15471884	FBgn0263980	CG43729	2R	15467554	15467558	2R_15467554_15467558	85.5084128408688	-1.12121577151224	0.38447405949273	-2.91623256193554	0.00354286310904256	0.027039466039312	4
2R	15401096	15471884	FBgn0263980	CG43729	2R	15467880	15467884	2R_15467880_15467884	81.026684544878	-1.27811099481624	0.324694144712796	-3.93635369047624	8.27290187390842e-05	0.00158658148256365	4
2R	15401096	15471884	FBgn0263980	CG43729	2R	15471216	15471220	2R_15471216_15471220	57.7446375248373	2.27114751667755	0.451994406356558	5.02472483008107	5.04154869870303e-07	3.47278238874724e-05	4
2R	15423185	15424139	FBgn0050472	CG30472	2R	15423820	15423824	2R_15423820_15423824	77.7781354736827	-0.952028252895823	0.355512959713652	-2.67790027587921	0.00740852723098362	0.0464430092641677	4
2R	15472175	15482834	FBgn0034021	CG8180	2R	15472541	15472545	2R_15472541_15472545	66.4076010925152	2.79973050374389	0.453421186529574	6.17467949650226	6.62978222380465e-10	2.88249994930589e-07	4
2R	15515778	15532259	FBgn0019968	Khc-73	2R	15516595	15516599	2R_15516595_15516599	128.07117040461	1.17079131507272	0.28292123760173	4.13822350346441	3.5000533418591e-05	0.000824978572164454	4
2R	15515778	15532259	FBgn0019968	Khc-73	2R	15517183	15517187	2R_15517183_15517187	146.595711629554	1.09859312360264	0.290306649328924	3.78425064028729	0.000154172394969536	0.00253932679370231	4
2R	15515778	15532259	FBgn0019968	Khc-73	2R	15529283	15529287	2R_15529283_15529287	197.97201791804	1.04634291196902	0.318381605774198	3.28644272468148	0.00101461405024108	0.0106561375656243	4
2R	15538175	15540014	FBgn0050467	CG30467	2R	15538300	15538304	2R_15538300_15538304	15.1011565181736	1.94347895152154	0.662413128991496	2.93393785005504	0.00334691218407922	0.0259376080584898	4
2R	15538175	15540014	FBgn0050467	CG30467	2R	15538306	15538310	2R_15538306_15538310	93.9049057648729	1.10379507131822	0.402446424096771	2.74271307987273	0.00609339018865802	0.0403419771598952	4
2R	15538175	15540014	FBgn0050467	CG30467	2R	15538699	15538703	2R_15538699_15538703	61.6679328890988	1.21957482807423	0.358097191330536	3.40570900191316	0.000659924792870485	0.00771325735331255	4
2R	15538175	15540014	FBgn0050467	CG30467	2R	15539189	15539193	2R_15539189_15539193	73.6996413486286	1.41846526690562	0.371146744430227	3.82184483143777	0.000132457029952102	0.00226569610849666	4
2R	15541435	15542498	FBgn0022097	Vha36-1	2R	15541685	15541689	2R_15541685_15541689	191.916370458746	0.891425921081	0.269659299505201	3.30574885686005	0.000947229473694267	0.0101083715202701	4
2R	15566271	15569404	FBgn0024754	Flo1	2R	15566922	15566926	2R_15566922_15566926	92.3723333436484	-1.4752086966351	0.463559014748577	-3.1823535940407	0.00146083351463375	0.013976287339316	4
2R	15566271	15569404	FBgn0024754	Flo1	2R	15567169	15567173	2R_15567169_15567173	122.532435496779	-1.30082212901341	0.447217441881438	-2.90870169003443	0.00362932986824252	0.0275157516510305	4
2R	15613854	15657214	FBgn0260429	CG42524	2R	15636665	15636669	2R_15636665_15636669	22.5738305728399	1.51312053037449	0.491475956765156	3.07872747292399	0.00207886756200973	0.0182057937412849	4
2R	15613854	15657214	FBgn0260429	CG42524	2R	15637172	15637176	2R_15637172_15637176	71.5321274665783	2.3944540215163	0.467058261199891	5.12667095399373	2.94910274304895e-07	2.36197008012281e-05	4
2R	15613854	15657214	FBgn0260429	CG42524	2R	15637872	15637876	2R_15637872_15637876	53.5845382063183	2.35883866303263	0.540063933077987	4.36770263399908	1.25560286128527e-05	0.00037730676998651	4
2R	15680545	15682477	FBgn0050091	CG30091	2R	15682378	15682382	2R_15682378_15682382	180.709319742619	3.0885557768349	0.684538897005132	4.51187768926993	6.42562400718741e-06	0.000229053625157794	4
2R	15682569	15684933	FBgn0263377	CR43429	2R	15683145	15683149	2R_15683145_15683149	116.969920364436	2.98918059562553	0.641281061459	4.6612644209775	3.14272648951952e-06	0.000133659065035864	4
2R	15682569	15684933	FBtr0309058	CR43429-RA	2R	15683145	15683149	2R_15683145_15683149	116.969920364436	2.98918059562553	0.641281061459	4.6612644209775	3.14272648951952e-06	0.000133659065035864	4
2R	15682719	15687415	FBgn0053139	Ranbp11	2R	15683145	15683149	2R_15683145_15683149	116.969920364436	2.98918059562553	0.641281061459	4.6612644209775	3.14272648951952e-06	0.000133659065035864	4
2R	15855961	15857522	FBgn0034047	CG12970	2R	15857192	15857196	2R_15857192_15857196	459.582285718434	-0.985063724947188	0.280688028100301	-3.50946113239708	0.000449015679939627	0.00576312995000092	4
2R	15857752	15862755	FBgn0022160	Gpo-1	2R	15858840	15858844	2R_15858840_15858844	290.883036332493	-1.30707685213602	0.397379833586947	-3.28923800772097	0.00100459033959417	0.0105748938548372	4
2R	15857752	15862755	FBgn0022160	Gpo-1	2R	15859217	15859221	2R_15859217_15859221	283.142042847538	-1.31297789289554	0.43221787732757	-3.03776859257596	0.00238336900111381	0.0201464266831719	4
2R	15864309	15869147	FBgn0050085	Rif1	2R	15868813	15868817	2R_15868813_15868817	82.3246125104744	0.838122427133035	0.241010072585976	3.4775410759401	0.000506035509241114	0.00630526965041936	4
2R	15869495	15922118	FBgn0264089	sli	2R	15874184	15874188	2R_15874184_15874188	65.6613526104338	1.94642867844324	0.506984850057187	3.83922454137178	0.000123423515954851	0.00214379637637502	4
2R	15869495	15922118	FBgn0264089	sli	2R	15875906	15875910	2R_15875906_15875910	30.0491095014097	2.45132831784994	0.567816192646019	4.31711590757349	1.58081157826451e-05	0.000448209112381281	4
2R	15869495	15922118	FBgn0264089	sli	2R	15889919	15889923	2R_15889919_15889923	86.100910529678	3.51601942990541	0.799221292311051	4.39930650463326	1.08597356241072e-05	0.000339198881263415	4
2R	15869495	15922118	FBgn0264089	sli	2R	15913791	15913795	2R_15913791_15913795	105.272110484178	-1.03245270213313	0.294102974668493	-3.51051431321594	0.000447240729540101	0.00574713894376942	4
2R	15946933	15989498	FBgn0265045	Strn-Mlck	2R	15955626	15955630	2R_15955626_15955630	55.1048602129163	-1.67911305123811	0.561331496443533	-2.99130382292208	0.00277788960624951	0.0225928382497654	4
2R	15955040	15956636	FBgn0034054	CG8366	2R	15955626	15955630	2R_15955626_15955630	55.1048602129163	-1.67911305123811	0.561331496443533	-2.99130382292208	0.00277788960624951	0.0225928382497654	4
2R	15992408	15993707	FBgn0034059	CG8320	2R	15993385	15993389	2R_15993385_15993389	393.701513066801	-0.674835652897167	0.22454374327167	-3.00536386836973	0.00265263306912287	0.0218295099671101	4
2R	15993531	16001290	FBgn0020236	ATPCL	2R	15994046	15994050	2R_15994046_15994050	274.786008658965	-0.645966178564332	0.23867875728672	-2.70642509583853	0.00680119234604118	0.0437062641083409	4
2R	15993531	16001290	FBgn0020236	ATPCL	2R	15994304	15994308	2R_15994304_15994308	131.585173986403	-1.30479638885099	0.373382237807933	-3.49453256403208	0.000474892672973523	0.00601238408268894	4
2R	16001181	16006901	FBgn0034060	CG8370	2R	16001912	16001916	2R_16001912_16001916	56.6869115028549	1.47057090234486	0.377116110639422	3.89951757789245	9.63845400331547e-05	0.00178020362261947	4
2R	16014908	16016050	FBgn0034065	Rrp42	2R	16015775	16015779	2R_16015775_16015779	197.877963187681	-1.12039429319125	0.380077179656391	-2.9478073221974	0.00320036468196115	0.0251081060337525	4
2R	16016042	16017154	FBgn0034066	CG8397	2R	16016068	16016072	2R_16016068_16016072	202.009852055725	-1.17648213620238	0.382181565429459	-3.07833302969587	0.00208162143882434	0.0182222376357907	4
2R	16024628	16028161	FBgn0034068	casp	2R	16025253	16025257	2R_16025253_16025257	169.42457501285	-1.16513881507474	0.316542849830282	-3.68082493633781	0.00023248058660185	0.00347605207085879	4
2R	16031930	16047243	FBgn0034070	SP2353	2R	16032164	16032168	2R_16032164_16032168	277.304925037823	1.93640342190415	0.508009095825728	3.81174950963561	0.000137986673466357	0.00233832458592774	4
2R	16031930	16047243	FBgn0034070	SP2353	2R	16041086	16041090	2R_16041086_16041090	291.167799726852	-0.847528204590325	0.306137751719781	-2.76845374289578	0.00563229803230856	0.038102977124832	4
2R	16031930	16047243	FBgn0034070	SP2353	2R	16041392	16041396	2R_16041392_16041396	675.261369154466	-0.926949824678185	0.23760674548077	-3.9011932207674	9.57197098494961e-05	0.00177139208814079	4
2R	16031930	16047243	FBgn0034070	SP2353	2R	16042137	16042141	2R_16042137_16042141	497.131407021522	-0.805934278627641	0.267963854092905	-3.00762310407812	0.0026329945938015	0.0217144398006503	4
2R	16031930	16047243	FBgn0034070	SP2353	2R	16043597	16043601	2R_16043597_16043601	59.4406683974736	2.22532528776638	0.48951647689434	4.54596605590195	5.46838495276814e-06	0.000202750263311934	4
2R	16031930	16047243	FBgn0034070	SP2353	2R	16046028	16046032	2R_16046028_16046032	56.9624066351096	3.3577207627004	0.741850507431948	4.52614203139628	6.00702155859502e-06	0.000217549895261821	4
2R	16047648	16060835	FBgn0034071	CG8405	2R	16051932	16051936	2R_16051932_16051936	31.6662302027958	5.55259286110656	0.90070464230438	6.16472104207291	7.06075025118932e-10	3.05391520916432e-07	4
2R	16081176	16098564	FBgn0034072	Dg	2R	16083432	16083436	2R_16083432_16083436	29.4329081599042	1.62365528326754	0.582502157419956	2.78738072054377	0.00531360116254526	0.0365060856305422	4
2R	16124981	16138238	FBgn0086676	spin	2R	16126557	16126561	2R_16126557_16126561	120.786991752848	1.12457276725037	0.258240282955719	4.35475346595403	1.33216758932106e-05	0.00039433171896729	4
2R	16124981	16138238	FBgn0086676	spin	2R	16135518	16135522	2R_16135518_16135522	229.022031445715	-0.922485523712111	0.220125262546336	-4.19072991914287	2.78058487248583e-05	0.000691238054703709	4
2R	16124981	16138238	FBgn0086676	spin	2R	16136185	16136189	2R_16136185_16136189	145.028976729712	-1.29760240334522	0.264608105589899	-4.90386490788874	9.39691277433507e-07	5.43861581543172e-05	4
2R	16150123	16169519	FBgn0034083	lbk	2R	16150195	16150199	2R_16150195_16150199	366.422733294224	-0.923471552613948	0.302062071563539	-3.0572244566617	0.0022339692489626	0.0191824353718725	4
2R	16169600	16170861	FBgn0034084	CG8435	2R	16170006	16170010	2R_16170006_16170010	44.7082105586672	-2.1846453312937	0.438978536513618	-4.97665637287012	6.46920173429127e-07	4.14713552945458e-05	4
2R	16178826	16185103	FBgn0015754	Lis-1	2R	16182230	16182234	2R_16182230_16182234	218.343428117917	0.765750802174336	0.281749498701797	2.71784264285348	0.00657090801460172	0.0426148511669672	4
2R	16178826	16185103	FBgn0015754	Lis-1	2R	16182816	16182820	2R_16182816_16182820	66.7473919148131	-1.98182856562072	0.586698021001898	-3.37793633978238	0.000730319855749735	0.00831598961903212	4
2R	16178826	16185103	FBgn0015754	Lis-1	2R	16183073	16183077	2R_16183073_16183077	84.1671799637836	-1.74915365433197	0.537221540582651	-3.25592613511905	0.00113023150741735	0.0115567294594626	4
2R	16185122	16186506	FBgn0034086	CG8441	2R	16185849	16185853	2R_16185849_16185853	42.9368253439413	-1.6703268702242	0.44622087663344	-3.74327369626036	0.000181638193467611	0.00287629150473039	4
2R	16185122	16186506	FBgn0034086	CG8441	2R	16186083	16186087	2R_16186083_16186087	169.927060738562	0.795048624606767	0.228837634334088	3.47429139844213	0.000512204453525458	0.00636424701840966	4
[truncated: 4,741 more rows]
