# Supplementary material for: Targeted molecular profiling of rare olfactory sensory neurons identifies fate, wiring, and functional determinants
Source: eLife. 2021 Mar 5;10:e63036. doi: 10.7554/eLife.63036 (PMC7993999; doi:10.7554/eLife.63036)
Supplement: Figure 4—source data 2. — One file contains the list of genes, the other contains the list of GATC fragments and the associated annotations and statistics. [file elife-63036-fig4-data2.zip]

Archive with 6 entries (5 files):
- 210129_Figure4_SourceData2/
- __MACOSX/._210129_Figure4_SourceData2
- 210129_Figure4_SourceData2/Results.LRT.Candidate.Gene.List.txt
- __MACOSX/210129_Figure4_SourceData2/._Results.LRT.Candidate.Gene.List.txt
- 210129_Figure4_SourceData2/Results.LRT.Candidate.GATC.List.txt
- __MACOSX/210129_Figure4_SourceData2/._Results.LRT.Candidate.GATC.List.txt
