# Supplementary material for: Targeted molecular profiling of rare olfactory sensory neurons identifies fate, wiring, and functional determinants
Source: eLife. 2021 Mar 5;10:e63036. doi: 10.7554/eLife.63036 (PMC7993999; doi:10.7554/eLife.63036)
Supplement: Figure 4—source data 2. — One file contains the list of genes, the other contains the list of GATC fragments and the associated annotations and statistics. [file elife-63036-fig4-data2.zip › 210129_Figure4_SourceData2/Results.LRT.Candidate.GATC.List.txt]

chr.GATC	start.GATC	end.GATC	baseMean	log2FoldChange	lfcSE	stat	pvalue	padj	candidate	gene.chr	gene.start	gene.end	FB.ID	gene.ID	overlap
2L	120663	120667	95.7994023826997	0.790721035454685	0.560749498275448	17.0533079100286	0.00908931365003784	0.0416691538391374	TRUE	2L	114726	156030	FBgn0031228	ND-15	4
2L	151780	151784	67.8391544290493	-0.0961255978367727	0.560377103083921	17.4694858174047	0.00770419322667676	0.0366025725585968	TRUE	2L	114726	156030	FBgn0031228	ND-15	4
2L	153450	153454	208.036971684811	-0.407359075311373	0.379550627427025	22.5046021276053	0.000980565194424948	0.00686307311100057	TRUE	2L	114726	156030	FBgn0031228	ND-15	4
2L	153856	153860	147.828002128037	-0.0300338337678013	0.324995203953954	34.1026234304507	6.42728730051425e-06	8.91928572592795e-05	TRUE	2L	114726	156030	FBgn0031228	ND-15	4
2L	155607	155611	15.3844798094002	-2.35964132441274	0.82061658270676	29.5695656241514	4.74501057534745e-05	0.000515869336321516	TRUE	2L	114726	156030	FBgn0031228	ND-15	4
2L	180086	180090	90.7222158040657	0.936803326962351	0.624791384000471	20.9704044203781	0.00185721325852238	0.0116452912852885	TRUE	2L	159032	203397	FBgn0016977	spen	4
2L	189992	189996	13.0186256903582	1.80240379249744	0.836987477718576	16.8080297094158	0.0100152695884578	0.0449313790529526	TRUE	2L	159032	203397	FBgn0016977	spen	4
2L	194423	194427	12.5440865461014	0.389627398879558	0.825598722311764	19.4223370542719	0.00350675797266172	0.0195649505548798	TRUE	2L	159032	203397	FBgn0016977	spen	4
2L	287284	287288	23.2271545540205	1.03374975654411	0.812588022016781	22.0556779120337	0.00118306135652007	0.00801404539990043	TRUE	2L	283385	291795	FBgn0031245	CG3625	4
2L	287284	287288	23.2271545540205	1.03374975654411	0.812588022016781	22.0556779120337	0.00118306135652007	0.00801404539990043	TRUE	2L	286383	288292	FBgn0267996	CR46263	4
2L	287284	287288	23.2271545540205	1.03374975654411	0.812588022016781	22.0556779120337	0.00118306135652007	0.00801404539990043	TRUE	2L	286383	288292	FBtr0347595	CR46263-RA	4
2L	287284	287288	23.2271545540205	1.03374975654411	0.812588022016781	22.0556779120337	0.00118306135652007	0.00801404539990043	TRUE	2L	287252	289144	FBgn0025686	Amnionless	4
2L	287490	287494	30.5899357079748	1.15616345217377	0.740586361853921	19.4374132404258	0.00348528123190531	0.0194685917939342	TRUE	2L	283385	291795	FBgn0031245	CG3625	4
2L	287490	287494	30.5899357079748	1.15616345217377	0.740586361853921	19.4374132404258	0.00348528123190531	0.0194685917939342	TRUE	2L	286383	288292	FBgn0267996	CR46263	4
2L	287490	287494	30.5899357079748	1.15616345217377	0.740586361853921	19.4374132404258	0.00348528123190531	0.0194685917939342	TRUE	2L	286383	288292	FBtr0347595	CR46263-RA	4
2L	287490	287494	30.5899357079748	1.15616345217377	0.740586361853921	19.4374132404258	0.00348528123190531	0.0194685917939342	TRUE	2L	287252	289144	FBgn0025686	Amnionless	4
2L	287776	287780	31.3508954226788	0.622155762033821	0.621217673034741	22.9642274403894	0.000808548719748518	0.00584352641873259	TRUE	2L	283385	291795	FBgn0031245	CG3625	4
2L	287776	287780	31.3508954226788	0.622155762033821	0.621217673034741	22.9642274403894	0.000808548719748518	0.00584352641873259	TRUE	2L	286383	288292	FBgn0267996	CR46263	4
2L	287776	287780	31.3508954226788	0.622155762033821	0.621217673034741	22.9642274403894	0.000808548719748518	0.00584352641873259	TRUE	2L	286383	288292	FBtr0347595	CR46263-RA	4
2L	287776	287780	31.3508954226788	0.622155762033821	0.621217673034741	22.9642274403894	0.000808548719748518	0.00584352641873259	TRUE	2L	287252	289144	FBgn0025686	Amnionless	4
2L	288006	288010	30.272704914513	0.613666706082764	0.609256561607644	22.7689020729329	0.000877691034866341	0.00626251493449971	TRUE	2L	283385	291795	FBgn0031245	CG3625	4
2L	288006	288010	30.272704914513	0.613666706082764	0.609256561607644	22.7689020729329	0.000877691034866341	0.00626251493449971	TRUE	2L	286383	288292	FBgn0267996	CR46263	4
2L	288006	288010	30.272704914513	0.613666706082764	0.609256561607644	22.7689020729329	0.000877691034866341	0.00626251493449971	TRUE	2L	286383	288292	FBtr0347595	CR46263-RA	4
2L	288006	288010	30.272704914513	0.613666706082764	0.609256561607644	22.7689020729329	0.000877691034866341	0.00626251493449971	TRUE	2L	287252	289144	FBgn0025686	Amnionless	4
2L	290569	290573	222.95720053989	0.52680394771408	0.331941778097568	30.6102910519538	3.00822011700722e-05	0.000347301367045322	TRUE	2L	283385	291795	FBgn0031245	CG3625	4
2L	290905	290909	118.169141727147	0.404137092001631	0.742645599507391	17.471884953506	0.00769683380521506	0.036573997302652	TRUE	2L	283385	291795	FBgn0031245	CG3625	4
2L	318918	318922	138.243071058165	-1.14536325975272	0.371960150357509	19.0759387490911	0.00403728808918812	0.0219447037674667	TRUE	2L	305935	355566	FBgn0004611	Plc21C	4
2L	319359	319363	138.49729839266	-1.18126303642628	0.349688960669759	21.8954503609642	0.00126484000693876	0.00847199820791962	TRUE	2L	305935	355566	FBgn0004611	Plc21C	4
2L	320180	320184	4.61629290512454	-3.732565169839	1.78587789712398	16.6871529078074	0.0105044520186805	0.0466346055124423	TRUE	2L	305935	355566	FBgn0004611	Plc21C	4
2L	320345	320349	10.494304964087	-1.24291207002879	0.807068662363265	17.8528776039481	0.00661057389574488	0.0325019260756938	TRUE	2L	320279	321248	FBgn0031249	CG11911	4
2L	320345	320349	10.494304964087	-1.24291207002879	0.807068662363265	17.8528776039481	0.00661057389574488	0.0325019260756938	TRUE	2L	305935	355566	FBgn0004611	Plc21C	4
2L	321107	321111	63.5846022806858	-1.55939731030751	0.379951372320395	26.9927777116571	0.000145259383437354	0.0013600571621257	TRUE	2L	320279	321248	FBgn0031249	CG11911	4
2L	321107	321111	63.5846022806858	-1.55939731030751	0.379951372320395	26.9927777116571	0.000145259383437354	0.0013600571621257	TRUE	2L	305935	355566	FBgn0004611	Plc21C	4
2L	322237	322241	156.586781330745	-1.16593711175698	0.377707922924432	18.7971024005321	0.0045203775184708	0.0240026596271083	TRUE	2L	305935	355566	FBgn0004611	Plc21C	4
2L	329009	329013	105.383634951726	0.0193107750608879	0.414873870739884	65.7413154321343	3.04404030849699e-12	1.76279669363525e-10	TRUE	2L	305935	355566	FBgn0004611	Plc21C	4
2L	330997	331001	27.8060976657237	-1.46633791635237	0.620885110610756	32.1768626881384	1.50918381938274e-05	0.000189362682439574	TRUE	2L	329910	332335	FBgn0051921	CG31921	4
2L	330997	331001	27.8060976657237	-1.46633791635237	0.620885110610756	32.1768626881384	1.50918381938274e-05	0.000189362682439574	TRUE	2L	305935	355566	FBgn0004611	Plc21C	4
2L	331844	331848	37.7354996974789	-1.53655481495334	0.548450231599654	17.1926206814109	0.00860080352344812	0.0399345046776652	TRUE	2L	329910	332335	FBgn0051921	CG31921	4
2L	331844	331848	37.7354996974789	-1.53655481495334	0.548450231599654	17.1926206814109	0.00860080352344812	0.0399345046776652	TRUE	2L	305935	355566	FBgn0004611	Plc21C	4
2L	337061	337065	67.0950627569884	-2.51356048458035	0.409069145323296	70.4779222049734	3.26261403678513e-13	2.27950272363914e-11	TRUE	2L	305935	355566	FBgn0004611	Plc21C	4
2L	337679	337683	57.4210323900183	-2.3994798559536	0.382219665324278	62.1716991355839	1.62781783413612e-11	8.1341167367821e-10	TRUE	2L	305935	355566	FBgn0004611	Plc21C	4
2L	451247	451251	72.4188518645118	1.54361224684097	0.528844165749138	17.3117271359998	0.00820335842380386	0.0384592859308237	TRUE	2L	448254	453024	FBgn0015924	crq	4
2L	451469	451473	141.47713989105	2.27845292698274	0.50805418343833	40.2449109272873	4.07717882833427e-07	7.70150691217401e-06	TRUE	2L	448254	453024	FBgn0015924	crq	4
2L	451631	451635	65.8686744871169	3.02224893953758	0.657565523630297	43.7217769009541	8.39311531887472e-08	1.87365577732569e-06	TRUE	2L	448254	453024	FBgn0015924	crq	4
2L	453248	453252	443.085084493021	0.549901910083297	0.39568490374439	17.4786112719913	0.00767623688204117	0.0364936270417013	TRUE	2L	453108	454654	FBgn0031256	CG4164	4
2L	453561	453565	204.185568338173	0.665786533653821	0.427569382336321	16.7285914206015	0.0103342117116572	0.0460375821997239	TRUE	2L	453108	454654	FBgn0031256	CG4164	4
2L	456935	456939	160.456962439847	0.474789363593755	0.437382113491758	18.5513478658381	0.00499241088648996	0.0260026778545667	TRUE	2L	455531	458745	FBgn0031257	CG4133	4
2L	457671	457675	223.178302354295	1.20721956022364	0.45803171407895	18.1142691899336	0.00595288655762969	0.0299137663284076	TRUE	2L	455531	458745	FBgn0031257	CG4133	4
2L	457934	457938	230.253219034948	1.10948973024036	0.448708190953181	19.4214301904799	0.0035080539467973	0.0195691701205797	TRUE	2L	455531	458745	FBgn0031257	CG4133	4
2L	458166	458170	85.5734619780348	1.06714314558146	0.443694341788835	26.7328826807297	0.000162478465538385	0.00149673775560123	TRUE	2L	455531	458745	FBgn0031257	CG4133	4
2L	458423	458427	94.0942864122701	1.1323355022007	0.448843625171556	28.1669226219341	8.73991504907089e-05	0.000877731304228769	TRUE	2L	455531	458745	FBgn0031257	CG4133	4
2L	464311	464315	431.809658590165	0.663539804506816	0.355465619293767	23.1312210203509	0.000753699503408113	0.00551529241361428	TRUE	2L	458876	472200	FBgn0031258	CG4297	4
2L	464581	464585	185.793459136934	0.831649853217727	0.436890610012241	24.0058166671517	0.000520973009732109	0.00404520109951412	TRUE	2L	458876	472200	FBgn0031258	CG4297	4
2L	465770	465774	738.677429453944	0.530841694799464	0.33787202413445	16.4622842666329	0.0114764644599617	0.0499350027630442	TRUE	2L	458876	472200	FBgn0031258	CG4297	4
2L	466269	466273	607.275217151004	0.702304761353042	0.348077406151914	18.7022684081566	0.00469714965837847	0.024755214372473	TRUE	2L	458876	472200	FBgn0031258	CG4297	4
2L	466503	466507	667.498777212551	0.624311073826558	0.263099097384165	35.5645870468799	3.34922742490517e-06	5.02677540807357e-05	TRUE	2L	458876	472200	FBgn0031258	CG4297	4
2L	466989	466993	372.937951218151	0.600148826677037	0.265738293672046	31.601177420162	1.94556807725196e-05	0.000236488859636559	TRUE	2L	458876	472200	FBgn0031258	CG4297	4
2L	737907	737911	56.9357675059021	0.527076042014823	0.458897646089007	18.0203684757578	0.00618149438576325	0.0308205710566827	TRUE	2L	737212	744395	FBgn0026438	Eaat2	4
2L	739891	739895	163.942457154103	1.81115581225463	0.539559735997931	22.1274698940585	0.00114812318193486	0.00781533434465997	TRUE	2L	737212	744395	FBgn0026438	Eaat2	4
2L	740135	740139	286.537533777978	1.4635101471712	0.4813240839526	19.5631092820395	0.00331114136709062	0.0186877764355445	TRUE	2L	737212	744395	FBgn0026438	Eaat2	4
2L	742413	742417	20.2740345697094	-0.196183656472031	0.696126972446823	19.5013864504768	0.00339556559854387	0.0190692811382874	TRUE	2L	737212	744395	FBgn0026438	Eaat2	4
2L	742803	742807	90.5028565847473	0.899541217586087	0.648688537305062	17.9972353368129	0.00623910784924494	0.0310346367643676	TRUE	2L	737212	744395	FBgn0026438	Eaat2	4
2L	743052	743056	78.9549331661913	1.25189655127277	0.685486586529188	19.3091369767096	0.00367218775499012	0.0203139301624698	TRUE	2L	737212	744395	FBgn0026438	Eaat2	4
2L	744342	744346	121.760967112948	0.517225933465708	0.324061718011583	17.5129897010546	0.00757179566648681	0.0361131286817982	TRUE	2L	737212	744395	FBgn0026438	Eaat2	4
2L	814209	814213	22.8887370714058	-0.136303432518117	1.09546724176446	27.2313920225222	0.00013104355189786	0.00124577263199169	TRUE	2L	813314	815950	FBgn0031281	Saf6	4
2L	815390	815394	75.9734899833211	0.54609635171211	0.473208232494305	17.7444278825793	0.00690365310895635	0.0336042037710877	TRUE	2L	813314	815950	FBgn0031281	Saf6	4
2L	815745	815749	134.453359632477	0.614464081501492	0.471361436501853	16.8670592786301	0.0097844410343282	0.0441260179200233	TRUE	2L	813314	815950	FBgn0031281	Saf6	4
2L	836969	836973	52.5851135209926	0.202805677506708	0.511913085637785	21.984879909863	0.00121853605001795	0.00821063621649032	TRUE	2L	833584	851071	FBgn0020304	drongo	4
2L	837250	837254	43.3557651538011	-0.0292082408909512	0.474395645416525	22.2026405495569	0.00111262532329367	0.00761539477500341	TRUE	2L	833584	851071	FBgn0020304	drongo	4
2L	849261	849265	50.9244837943616	0.47303231882093	0.537845607310975	16.5084343269343	0.0112701621552327	0.0492597029851867	TRUE	2L	833584	851071	FBgn0020304	drongo	4
2L	849928	849932	139.058219507877	1.46043250145876	0.500518768875078	16.9207975423636	0.00957877515467736	0.0433988716009249	TRUE	2L	833584	851071	FBgn0020304	drongo	4
2L	853666	853670	153.887751578609	-0.553207893358745	0.416483484990727	38.1921704589795	1.03024980379215e-06	1.76023526827115e-05	TRUE	2L	852768	854539	FBgn0020545	kraken	4
2L	853860	853864	20.0176445276804	1.28040577586168	0.954675227005599	18.4962711729285	0.00510459270417247	0.0264621725766325	TRUE	2L	852768	854539	FBgn0020545	kraken	4
2L	853998	854002	161.417165005412	4.39999191124535	0.855310312301312	115.019611584642	1.80868463295685e-22	6.35719046104236e-20	TRUE	2L	852768	854539	FBgn0020545	kraken	4
2L	854113	854117	328.953079403822	3.07604530132828	0.521929937340576	103.507646637645	4.64765654731988e-20	1.10390468562308e-17	TRUE	2L	852768	854539	FBgn0020545	kraken	4
2L	854338	854342	169.679003329007	2.35409410258951	0.545847929447645	62.509525065264	1.38932561507091e-11	7.04595352200777e-10	TRUE	2L	852768	854539	FBgn0020545	kraken	4
2L	937602	937606	24.3776937263781	-1.29252443727554	0.746562564334284	27.8842859171679	9.87963402343723e-05	0.000976268976701046	TRUE	2L	922793	958098	FBgn0028481	CG4341	4
2L	946888	946892	43.733708852631	-1.45209048001333	0.704187103652784	23.1612621111402	0.000744228043703355	0.00545900215044698	TRUE	2L	922793	958098	FBgn0028481	CG4341	4
2L	947919	947923	25.5917145806031	-2.83376088139123	0.909370489852371	23.7376388966866	0.000583578372759576	0.00445202832589441	TRUE	2L	922793	958098	FBgn0028481	CG4341	4
2L	955579	955583	212.802235539337	0.425060515701526	0.368102542710828	21.3188958993769	0.00160756873047959	0.0103306328563401	TRUE	2L	922793	958098	FBgn0028481	CG4341	4
2L	955922	955926	169.291825461988	-0.450336324508183	0.362842545279106	44.0910650564314	7.09099755613696e-08	1.60688164284559e-06	TRUE	2L	922793	958098	FBgn0028481	CG4341	4
2L	956189	956193	164.184441715973	-0.483422580298798	0.324961977524777	56.6377297166778	2.16293019387999e-10	8.61083684340142e-09	TRUE	2L	922793	958098	FBgn0028481	CG4341	4
2L	956507	956511	18.8223389231236	-1.07281481741045	0.708044324643583	20.3590995426581	0.00238977689123765	0.0143028331012297	TRUE	2L	922793	958098	FBgn0028481	CG4341	4
2L	1008798	1008802	33.246107473678	-4.82813536981626	1.26005704513199	21.077672930935	0.00177658156942322	0.0112265439598232	TRUE	2L	1008378	1048053	FBgn0031294	IA-2	4
2L	1008939	1008943	110.282728226625	0.835561994122291	0.550635335428986	22.711954204567	0.000898920706278551	0.00638638006433406	TRUE	2L	1008378	1048053	FBgn0031294	IA-2	4
2L	1009003	1009007	207.378437862683	0.728758768301844	0.443011103851794	28.3089902506624	8.21714138681013e-05	0.000831486349520543	TRUE	2L	1008378	1048053	FBgn0031294	IA-2	4
2L	1010868	1010872	68.3282115738473	0.782827675541737	0.42600880322483	24.6591431241305	0.000394797982460161	0.00319787835628852	TRUE	2L	1008378	1048053	FBgn0031294	IA-2	4
2L	1010945	1010949	18.7423824763968	1.23322747991365	0.681249546948939	27.0419282705211	0.000142211781616984	0.00133577648366197	TRUE	2L	1008378	1048053	FBgn0031294	IA-2	4
2L	1011186	1011190	18.0877621989329	1.27059665987233	0.67967678345274	27.2458689597239	0.000130226716657989	0.00123870210924534	TRUE	2L	1008378	1048053	FBgn0031294	IA-2	4
2L	1014967	1014971	28.9294811662352	0.7480340612463	0.730686566978453	26.6181284944408	0.000170708540874148	0.00156085501627929	TRUE	2L	1008378	1048053	FBgn0031294	IA-2	4
2L	1015240	1015244	32.1775385845281	0.821167044538136	0.744623788810037	25.3897582511161	0.000289121195011999	0.00245112539590756	TRUE	2L	1008378	1048053	FBgn0031294	IA-2	4
2L	1015764	1015768	120.11792193182	1.60084214542844	0.614179629765792	22.7970550158971	0.000867378480042184	0.00620235764699066	TRUE	2L	1008378	1048053	FBgn0031294	IA-2	4
2L	1016658	1016662	249.694303926069	1.74019250927031	0.478547984154969	24.1328048465143	0.000493680975277594	0.00386334395900368	TRUE	2L	1008378	1048053	FBgn0031294	IA-2	4
2L	1032763	1032767	252.19035858354	0.527449587964378	0.361572936025145	18.7146097453945	0.00467377034095701	0.0246576830614465	TRUE	2L	1008378	1048053	FBgn0031294	IA-2	4
2L	1035506	1035510	392.733270039857	0.56925456598868	0.321811231205281	17.328658722051	0.0081483218062308	0.0382705336531791	TRUE	2L	1008378	1048053	FBgn0031294	IA-2	4
2L	1038355	1038359	102.022113333841	1.17988957650651	0.52215421800925	28.5086703864793	7.5342465546776e-05	0.000770881969601929	TRUE	2L	1037246	1038685	FBgn0031296	CG4415	4
2L	1038355	1038359	102.022113333841	1.17988957650651	0.52215421800925	28.5086703864793	7.5342465546776e-05	0.000770881969601929	TRUE	2L	1008378	1048053	FBgn0031294	IA-2	4
2L	1038673	1038677	67.7234272513654	0.142957616385407	0.54280153408167	29.8400172810828	4.21589088555876e-05	0.00046527276671318	TRUE	2L	1037246	1038685	FBgn0031296	CG4415	4
2L	1038673	1038677	67.7234272513654	0.142957616385407	0.54280153408167	29.8400172810828	4.21589088555876e-05	0.00046527276671318	TRUE	2L	1008378	1048053	FBgn0031294	IA-2	4
2L	1040397	1040401	137.402097819907	0.101738327423571	0.294873844213028	23.5505820225579	0.000631568653593612	0.00475379682603015	TRUE	2L	1008378	1048053	FBgn0031294	IA-2	4
2L	1041197	1041201	166.039273596183	-0.94560147671868	0.411630624619715	108.002365839724	5.3387777840916e-21	1.500700085467e-18	TRUE	2L	1008378	1048053	FBgn0031294	IA-2	4
2L	1041569	1041573	238.134061621064	0.684021349950154	0.33022080151682	21.9386166262004	0.00124227839240854	0.00834477084816295	TRUE	2L	1008378	1048053	FBgn0031294	IA-2	4
2L	1054842	1054846	17.6795675405694	0.70021394804528	0.980088200370763	21.4868503423731	0.00149929503490483	0.00975308919016186	TRUE	2L	1049674	1077815	FBgn0003310	S	4
2L	1056082	1056086	63.3687326329341	0.0903702963064008	0.754178329808477	22.5430038061846	0.000964914399466473	0.00677204939189426	TRUE	2L	1049674	1077815	FBgn0003310	S	4
2L	1056692	1056696	425.270097536855	0.589600735185804	0.363020059712305	24.8260188329694	0.000367729317494552	0.0030110181934943	TRUE	2L	1049674	1077815	FBgn0003310	S	4
2L	1057093	1057097	400.491904906435	0.394309750459411	0.338932218540413	18.1656983817584	0.00583117745633708	0.0294266644780667	TRUE	2L	1049674	1077815	FBgn0003310	S	4
2L	1060110	1060114	14.8238536441955	1.39744362738369	0.804101983328805	18.0815074597164	0.00603169975852347	0.0302301879034224	TRUE	2L	1049674	1077815	FBgn0003310	S	4
2L	1116652	1116656	66.6268260726039	1.95303907445922	0.719067550609636	17.2636935183676	0.00836145685291812	0.0390431618474232	TRUE	2L	1114654	1128953	FBgn0016926	Pino	4
2L	1116934	1116938	412.543437523693	0.853408120863288	0.38347549191774	27.5041130906903	0.000116472641144352	0.00112420048426659	TRUE	2L	1114654	1128953	FBgn0016926	Pino	4
2L	1117878	1117882	325.625365640422	0.944456945992961	0.354280910672148	22.2310471217712	0.00109949305863179	0.00754140625117729	TRUE	2L	1114654	1128953	FBgn0016926	Pino	4
2L	1118222	1118226	327.460180697688	1.09284898938109	0.343838658764395	23.8491238448391	0.000556701447527469	0.00428080635848222	TRUE	2L	1114654	1128953	FBgn0016926	Pino	4
2L	1138801	1138805	77.2772403411131	0.775842653099323	0.471752955051584	27.8970008018057	9.82534228083344e-05	0.000971712461481925	TRUE	2L	1134693	1141156	FBgn0031306	CG4577	4
2L	1139027	1139031	9.3136616915332	-2.48896474052636	2.28843159020185	19.4589177131456	0.00345486874753726	0.0193359425012975	TRUE	2L	1134693	1141156	FBgn0031306	CG4577	4
2L	1152008	1152012	48.3524371488353	1.29360415390254	0.626483745034308	19.6427640124903	0.00320520920366173	0.018201335077208	TRUE	2L	1151678	1158262	FBgn0261458	capt	4
2L	1152233	1152237	47.4008587306053	1.32582103718969	0.622514143343463	20.1270724812888	0.00262877466972588	0.0154706542932795	TRUE	2L	1151678	1158262	FBgn0261458	capt	4
2L	1152530	1152534	55.3909151702992	0.629710972436166	0.625005967397405	21.6140003248553	0.00142210879976675	0.00933852303630484	TRUE	2L	1151678	1158262	FBgn0261458	capt	4
2L	1152795	1152799	55.1137275240418	0.698455180536353	0.626091173010698	21.8675785835557	0.00127962057853645	0.00854962914410494	TRUE	2L	1151678	1158262	FBgn0261458	capt	4
2L	1154533	1154537	15.6492841374491	-1.24015629655278	1.16252930013026	17.1415163512881	0.00877698289820757	0.0405595003974921	TRUE	2L	1151678	1158262	FBgn0261458	capt	4
2L	1155106	1155110	28.3384424819014	-0.71388636199807	1.18652040858223	17.461026758219	0.00773019601827565	0.0366964621567973	TRUE	2L	1151678	1158262	FBgn0261458	capt	4
2L	1155372	1155376	58.0370718278011	-0.383296182125605	0.906845643377059	21.305427424569	0.00161657566203888	0.0103829933595918	TRUE	2L	1151678	1158262	FBgn0261458	capt	4
2L	1155578	1155582	317.329010928298	0.616718102740709	0.411039689039559	20.0870534488139	0.0026722912878702	0.0156872915284673	TRUE	2L	1151678	1158262	FBgn0261458	capt	4
2L	1155948	1155952	370.669638257751	0.41883700651099	0.3282941518827	26.39747019737	0.000187706955738638	0.00169420614972779	TRUE	2L	1151678	1158262	FBgn0261458	capt	4
2L	1263572	1263576	39.3549576226752	-0.25227138976063	0.764396239202099	21.1963267053286	0.00169137996082087	0.0107756504812859	TRUE	2L	1256417	1296596	FBgn0041097	robo3	4
2L	1273584	1273588	96.7422244576853	-1.07581073982889	0.408734465542239	51.1258349943849	2.79449033327513e-09	8.71293892719504e-08	TRUE	2L	1256417	1296596	FBgn0041097	robo3	4
2L	1273720	1273724	145.591262524084	0.0432070823417298	0.480661748491492	24.865356309964	0.000361619603365831	0.00296836416696826	TRUE	2L	1256417	1296596	FBgn0041097	robo3	4
2L	1280495	1280499	58.4756602644137	-0.397966714455227	0.566678223892447	17.3014307410255	0.00823700276823822	0.0385763012885996	TRUE	2L	1256417	1296596	FBgn0041097	robo3	4
2L	1293065	1293069	50.2880771307943	0.836850357913462	0.465296287792833	51.8717393934107	1.97890563261298e-09	6.36994469256856e-08	TRUE	2L	1256417	1296596	FBgn0041097	robo3	4
2L	1293439	1293443	51.02319772417	1.09896792901563	0.553846812248873	36.236680288472	2.47948673321578e-06	3.85627628912401e-05	TRUE	2L	1256417	1296596	FBgn0041097	robo3	4
2L	1611621	1611625	70.6588406286077	1.69505882425967	0.512575680281903	16.9453372172832	0.00948625150693663	0.0430817024692835	TRUE	2L	1611410	1612576	FBgn0031351	CG14352	4
2L	1612201	1612205	566.899800467433	0.785324207200312	0.345764684963578	17.5999362247154	0.00731375491447203	0.0351529120195497	TRUE	2L	1611410	1612576	FBgn0031351	CG14352	4
2L	1666833	1666837	64.8957367428021	-3.73471554367211	1.02526644514448	24.5004285691104	0.000422359216371288	0.00338533110920469	TRUE	2L	1651258	1704682	FBgn0086758	chinmo	4
2L	1668290	1668294	8.26983358330255	0.125815580489377	1.09822787601721	20.9531513328444	0.00187051203535565	0.0117104538442744	TRUE	2L	1651258	1704682	FBgn0086758	chinmo	4
2L	1669203	1669207	129.540991643673	0.0252985818356581	0.330426274095283	20.3129501565681	0.00243555653577361	0.0145316530596094	TRUE	2L	1651258	1704682	FBgn0086758	chinmo	4
2L	1669931	1669935	298.96737552084	0.372826336374978	0.302035032051937	24.262037260287	0.000467351753527384	0.00368936933101539	TRUE	2L	1651258	1704682	FBgn0086758	chinmo	4
2L	1701327	1701331	42.7666333303994	-2.27731359311857	1.03414438007027	26.876545234944	0.000152725362460218	0.00142018202907989	TRUE	2L	1651258	1704682	FBgn0086758	chinmo	4
2L	1715613	1715617	17.2742570313853	0.692364996313311	0.723280082041234	28.7702371704943	6.72395791692316e-05	0.000697355015783783	TRUE	2L	1711302	1715851	FBgn0086698	frtz	4
2L	1715622	1715626	126.852005077272	0.703231210426748	0.52803473652676	22.0001129812854	0.00121081622747829	0.00816645961199606	TRUE	2L	1711302	1715851	FBgn0086698	frtz	4
2L	1719966	1719970	97.3361604555378	1.37402918929067	0.732730557654489	28.6968876067014	6.94206034585981e-05	0.000717409985877396	TRUE	2L	1716244	1724388	FBgn0031359	Rim2	4
2L	1720287	1720291	120.552988801129	1.32058739512494	0.717582731616972	17.2167392409721	0.00851884817996018	0.0396403419903329	TRUE	2L	1716244	1724388	FBgn0031359	Rim2	4
2L	1720446	1720450	568.618931101383	0.876260545813397	0.403428322377771	18.4802679104762	0.00513764525918293	0.0265898012775263	TRUE	2L	1716244	1724388	FBgn0031359	Rim2	4
2L	1720860	1720864	7.47495838540469	-0.430491542011538	1.17666730445693	17.3988385972576	0.00792398419909754	0.0374370883743179	TRUE	2L	1716244	1724388	FBgn0031359	Rim2	4
2L	1721487	1721491	27.9479298110257	0.0604848882974681	0.589440700396294	17.6515279712655	0.00716468762023921	0.0346161442444668	TRUE	2L	1716244	1724388	FBgn0031359	Rim2	4
2L	1721582	1721586	112.802525191983	0.77136744256697	0.547459561191075	18.274948624727	0.00558059353195601	0.0284078847208019	TRUE	2L	1716244	1724388	FBgn0031359	Rim2	4
2L	1722014	1722018	581.412512015081	0.790943482134902	0.34578384118677	28.514537545571	7.51505389515522e-05	0.000769135257694626	TRUE	2L	1716244	1724388	FBgn0031359	Rim2	4
2L	1722269	1722273	91.0781653964193	0.483022833599681	0.660863709736587	21.1934620371264	0.00169338907235357	0.0107856079014242	TRUE	2L	1716244	1724388	FBgn0031359	Rim2	4
2L	1722948	1722952	342.189699299736	0.591581256081748	0.387504482967868	25.197862732673	0.000313816146866288	0.00263085841650962	TRUE	2L	1716244	1724388	FBgn0031359	Rim2	4
2L	1724342	1724346	47.0723486087436	1.48507037451995	0.558790167148109	24.3348625687714	0.00045312864418448	0.00359435028909453	TRUE	2L	1716244	1724388	FBgn0031359	Rim2	4
2L	1727659	1727663	444.733121826638	0.299461898786032	0.373861345568363	61.6823825638436	2.04747013840429e-11	1.00419733003202e-09	TRUE	2L	1724768	1729636	FBgn0000579	Eno	4
2L	1729373	1729377	55.8999671401424	0.737490935034793	0.447930993811259	17.0401933154848	0.00913665751101483	0.0418390678688547	TRUE	2L	1724768	1729636	FBgn0000579	Eno	4
2L	1985714	1985718	52.5233752568755	1.90222379675532	0.720890396432355	17.8136107946335	0.00671527001656102	0.0328903191609376	TRUE	2L	1984512	1987758	FBgn0001125	Got2	4
2L	1985932	1985936	49.8561677310637	1.77741474663181	0.731636831400499	18.1739777169903	0.00581181111519083	0.02934526930072	TRUE	2L	1984512	1987758	FBgn0001125	Got2	4
2L	1986518	1986522	146.303613729432	0.72192440494298	0.458310812813506	19.2339245738329	0.00378628041063167	0.0208211927535108	TRUE	2L	1984512	1987758	FBgn0001125	Got2	4
2L	2027624	2027628	99.149505018641	0.188518395422488	0.580511275764711	20.47898141344	0.00227474806818506	0.0137387256183776	TRUE	2L	2009859	2030788	FBgn0031384	CG4238	4
2L	2027991	2027995	99.5040842517839	0.706700612698038	0.549590978271809	24.4113514620523	0.000438648750285662	0.00349542147944917	TRUE	2L	2009859	2030788	FBgn0031384	CG4238	4
2L	2028061	2028065	32.2135018646682	0.179500339434937	0.718820600760045	33.2313446100865	9.46391750978773e-06	0.000125535674969637	TRUE	2L	2009859	2030788	FBgn0031384	CG4238	4
2L	2028310	2028314	31.8467511350379	0.021420179927434	0.720162492798902	31.9103652809847	1.69759955618412e-05	0.000209769774885166	TRUE	2L	2009859	2030788	FBgn0031384	CG4238	4
2L	2028649	2028653	152.438603220016	0.645385376850513	0.451671592005184	30.5640178072585	3.06993347316656e-05	0.00035337612610784	TRUE	2L	2009859	2030788	FBgn0031384	CG4238	4
2L	2029106	2029110	168.653392511497	0.674257640941426	0.438951426666137	22.017076086238	0.00120227608226772	0.00811968338943789	TRUE	2L	2009859	2030788	FBgn0031384	CG4238	4
2L	2074088	2074092	282.790152806323	-0.643278321421207	0.386318638670692	26.2080372589361	0.000203624731538666	0.00181513590226873	TRUE	2L	2058790	2109878	FBgn0053516	dpr3	4
2L	2074467	2074471	408.375619209869	-0.834780680905904	0.359239836122072	40.9164249049713	3.00753348464067e-07	5.87607784262162e-06	TRUE	2L	2058790	2109878	FBgn0053516	dpr3	4
2L	2083375	2083379	82.3380246163651	-3.48994928895077	0.596683196869719	98.9980294821464	4.06029062732472e-19	8.12681923565002e-17	TRUE	2L	2083362	2084419	FBgn0264864	CR44055	4
2L	2083375	2083379	82.3380246163651	-3.48994928895077	0.596683196869719	98.9980294821464	4.06029062732472e-19	8.12681923565002e-17	TRUE	2L	2083362	2084419	FBtr0334780	CR44055-RA	4
2L	2083375	2083379	82.3380246163651	-3.48994928895077	0.596683196869719	98.9980294821464	4.06029062732472e-19	8.12681923565002e-17	TRUE	2L	2058790	2109878	FBgn0053516	dpr3	4
2L	2083536	2083540	13.0472578676242	-8.11887888779589	1.84075361944519	26.3563457718327	0.000191054761520217	0.0017192265463735	TRUE	2L	2083362	2084419	FBgn0264864	CR44055	4
2L	2083536	2083540	13.0472578676242	-8.11887888779589	1.84075361944519	26.3563457718327	0.000191054761520217	0.0017192265463735	TRUE	2L	2083362	2084419	FBtr0334780	CR44055-RA	4
2L	2083536	2083540	13.0472578676242	-8.11887888779589	1.84075361944519	26.3563457718327	0.000191054761520217	0.0017192265463735	TRUE	2L	2058790	2109878	FBgn0053516	dpr3	4
2L	2085547	2085551	81.1928354911158	-1.25476697236396	0.386172815422629	21.3110260029275	0.00161282567430812	0.0103613548539005	TRUE	2L	2058790	2109878	FBgn0053516	dpr3	4
2L	2085981	2085985	198.894497040917	-0.590598964486825	0.394481689037657	24.5529988316775	0.000413026689099597	0.00332203244611209	TRUE	2L	2058790	2109878	FBgn0053516	dpr3	4
2L	2086576	2086580	80.246470799052	-0.576684907473082	0.455329090642766	26.549439141595	0.000175830344083528	0.00160070603902713	TRUE	2L	2058790	2109878	FBgn0053516	dpr3	4
2L	2087340	2087344	47.4777923239855	-1.64098090453945	0.470513160240655	28.2740655595003	8.34271609642874e-05	0.000842821189149197	TRUE	2L	2058790	2109878	FBgn0053516	dpr3	4
2L	2096951	2096955	30.3577426065963	-1.76972827515769	0.682940315631402	38.8971002188199	7.49781010865982e-07	1.32721182321275e-05	TRUE	2L	2058790	2109878	FBgn0053516	dpr3	4
2L	2097778	2097782	32.8389301342345	-1.57058090497736	0.648559974829702	18.780880976452	0.00455014889732512	0.0241283542163917	TRUE	2L	2058790	2109878	FBgn0053516	dpr3	4
2L	2135650	2135654	12.4420249435294	0.552837492645038	1.5302667408778	16.7154733920764	0.0103878140749576	0.046238052796397	TRUE	2L	2130813	2137296	FBgn0004507	GlyP	4
2L	2136262	2136266	122.76187760315	1.34300628961291	0.476204369059689	18.625954538986	0.00484426347983797	0.0253802343466378	TRUE	2L	2130813	2137296	FBgn0004507	GlyP	4
2L	2320193	2320197	130.621819475541	0.108974787659463	0.627858207264747	18.0174762093409	0.00618866929959532	0.0308429782042161	TRUE	2L	2308761	2357356	FBgn0031413	CG9967	4
2L	2320193	2320197	130.621819475541	0.108974787659463	0.627858207264747	18.0174762093409	0.00618866929959532	0.0308429782042161	TRUE	2L	2311680	2358944	FBgn0031414	eys	4
2L	2326907	2326911	10.6767042453871	-1.76032955704393	0.991820719131016	17.3599106288451	0.00804767308572876	0.037899263842134	TRUE	2L	2308761	2357356	FBgn0031413	CG9967	4
2L	2326907	2326911	10.6767042453871	-1.76032955704393	0.991820719131016	17.3599106288451	0.00804767308572876	0.037899263842134	TRUE	2L	2311680	2358944	FBgn0031414	eys	4
2L	2328196	2328200	118.716328911023	-1.08852431272873	0.418740561960225	61.6709433075365	2.05847546341541e-11	1.00936743553955e-09	TRUE	2L	2308761	2357356	FBgn0031413	CG9967	4
2L	2328196	2328200	118.716328911023	-1.08852431272873	0.418740561960225	61.6709433075365	2.05847546341541e-11	1.00936743553955e-09	TRUE	2L	2311680	2358944	FBgn0031414	eys	4
2L	2347014	2347018	80.2640778918028	0.0200645947482612	0.51433267229455	36.7869756924916	1.93751356081942e-06	3.09091579211277e-05	TRUE	2L	2308761	2357356	FBgn0031413	CG9967	4
2L	2347014	2347018	80.2640778918028	0.0200645947482612	0.51433267229455	36.7869756924916	1.93751356081942e-06	3.09091579211277e-05	TRUE	2L	2311680	2358944	FBgn0031414	eys	4
2L	2347260	2347264	201.180530821385	0.418727055059714	0.459645618393916	23.8030398468026	0.000567660525248889	0.0043504803531599	TRUE	2L	2308761	2357356	FBgn0031413	CG9967	4
2L	2347260	2347264	201.180530821385	0.418727055059714	0.459645618393916	23.8030398468026	0.000567660525248889	0.0043504803531599	TRUE	2L	2311680	2358944	FBgn0031414	eys	4
2L	2347587	2347591	324.957864834005	0.404944996643747	0.413482672738959	18.7852998755745	0.00454201999334863	0.0240958197530634	TRUE	2L	2308761	2357356	FBgn0031413	CG9967	4
2L	2347587	2347591	324.957864834005	0.404944996643747	0.413482672738959	18.7852998755745	0.00454201999334863	0.0240958197530634	TRUE	2L	2311680	2358944	FBgn0031414	eys	4
2L	2383362	2383366	146.166396613715	0.55914891491453	0.231068051223604	25.4049260662195	0.000287253020116584	0.00243851800022259	TRUE	2L	2383202	2384747	FBgn0031422	CG9870	4
2L	2383906	2383910	121.697166157698	0.132553655938191	0.524801606443981	18.1907406449034	0.00577279159069025	0.0291827907433362	TRUE	2L	2383202	2384747	FBgn0031422	CG9870	4
2L	2580403	2580407	207.453758223675	0.192680535211064	0.347005221327613	18.3261534290936	0.00546677529407531	0.0279481612991067	TRUE	2L	2580292	2581423	FBgn0031437	Arpc5	4
2L	2580774	2580778	51.3861545033595	1.22471259794474	0.70359577375349	16.5835536230659	0.0109419805450356	0.0481267668556363	TRUE	2L	2580292	2581423	FBgn0031437	Arpc5	4
2L	2730422	2730426	144.67065566441	1.36651557740237	0.375941058199062	56.6194506856927	2.18142985898359e-10	8.67496161815909e-09	TRUE	2L	2725674	2739830	FBgn0031449	CG31689	4
2L	2730840	2730844	295.282871921777	1.20089616848392	0.354972432374866	60.1805694013254	4.13641271189848e-11	1.90464953331136e-09	TRUE	2L	2725674	2739830	FBgn0031449	CG31689	4
2L	2731034	2731038	194.878742821174	0.853959397802241	0.365506572742519	23.2545508565353	0.000715554938793222	0.00528251981162583	TRUE	2L	2725674	2739830	FBgn0031449	CG31689	4
2L	2731540	2731544	236.885400269408	0.595072960525693	0.304000245714075	33.2451645271539	9.40609895095899e-06	0.000124842225040944	TRUE	2L	2725674	2739830	FBgn0031449	CG31689	4
2L	2731798	2731802	139.103439421169	0.617855263955606	0.364196152304464	17.8789893822892	0.00654183041643241	0.032238978395668	TRUE	2L	2725674	2739830	FBgn0031449	CG31689	4
2L	2732400	2732404	439.272534287744	0.932975507027878	0.271026054791288	50.8424274689986	3.18569626404493e-09	9.82659238272993e-08	TRUE	2L	2725674	2739830	FBgn0031449	CG31689	4
2L	2732817	2732821	324.490897626564	1.24909602207279	0.349798684570118	38.609362233396	8.53685664022977e-07	1.48884832757104e-05	TRUE	2L	2725674	2739830	FBgn0031449	CG31689	4
2L	2737615	2737619	51.683464211598	1.41808980293598	0.510936915924479	55.8414417895299	3.13395058824534e-10	1.20106434319671e-08	TRUE	2L	2725674	2739830	FBgn0031449	CG31689	4
2L	2738931	2738935	4.86640441648275	3.0918971729315	1.72211797779401	26.8502373347221	0.000154467084359701	0.00143411027323065	TRUE	2L	2725674	2739830	FBgn0031449	CG31689	4
2L	2747528	2747532	21.514412429641	-2.35148047476335	1.11795201463346	17.5598093750903	0.00743176790661231	0.0355894841148005	TRUE	2L	2746880	2753068	FBgn0250906	Pgk	4
2L	2748218	2748222	154.12389942485	0.763155765475866	0.459464963560401	22.8091031458612	0.000863001632929738	0.00617552546611052	TRUE	2L	2746880	2753068	FBgn0250906	Pgk	4
2L	2748600	2748604	187.212871623339	0.739102263029367	0.407786819519713	24.7637051434815	0.000377616285535662	0.00307957277138981	TRUE	2L	2746880	2753068	FBgn0250906	Pgk	4
2L	2748907	2748911	65.8513779912748	0.946893257791011	0.496268406684618	20.7598293063448	0.00202604477008982	0.0124943447418972	TRUE	2L	2746880	2753068	FBgn0250906	Pgk	4
2L	2752698	2752702	79.3410345702885	1.46711480470741	0.507039139071003	19.0784532759021	0.00403316896477059	0.0219277924921469	TRUE	2L	2746880	2753068	FBgn0250906	Pgk	4
2L	2752698	2752702	79.3410345702885	1.46711480470741	0.507039139071003	19.0784532759021	0.00403316896477059	0.0219277924921469	TRUE	2L	2752445	2757975	FBgn0031453	Bacc	4
2L	2753006	2753010	98.6612955361284	1.26907812586753	0.427627805852548	21.4207271993504	0.00154104183716407	0.00998183480860624	TRUE	2L	2746880	2753068	FBgn0250906	Pgk	4
2L	2753006	2753010	98.6612955361284	1.26907812586753	0.427627805852548	21.4207271993504	0.00154104183716407	0.00998183480860624	TRUE	2L	2752445	2757975	FBgn0031453	Bacc	4
2L	2753498	2753502	26.4187330559104	0.452089967605458	0.879366452517256	17.6404930544389	0.00719632204686814	0.0347281119415083	TRUE	2L	2752445	2757975	FBgn0031453	Bacc	4
2L	2756282	2756286	465.514132683015	1.04283103018353	0.447599369405541	18.5853397035307	0.00492437477678366	0.0257097432909934	TRUE	2L	2752445	2757975	FBgn0031453	Bacc	4
2L	2769484	2769488	356.802724027887	1.21311916209521	0.445194144768053	17.7212795404423	0.00696782107998235	0.0338559512452491	TRUE	2L	2768590	2770069	FBgn0019830	colt	4
2L	2769986	2769990	121.256964274385	1.01068808863825	0.606144695342697	22.6942670482446	0.000905616342764088	0.00642489421352445	TRUE	2L	2768590	2770069	FBgn0019830	colt	4
2L	2779727	2779731	34.0610889283048	0.099826664743091	0.872561373397517	17.5944809303671	0.00732969169365352	0.0352030691548149	TRUE	2L	2772327	2799979	FBgn0004242	Syt1	4
2L	2783237	2783241	188.779195554066	0.61190436851892	0.491234720251521	20.6598307556645	0.00211138876075314	0.0129281346292354	TRUE	2L	2772327	2799979	FBgn0004242	Syt1	4
2L	2783621	2783625	185.471909652142	0.644695177243278	0.491061273808818	21.0331231694302	0.00180964412720588	0.0113982642529037	TRUE	2L	2772327	2799979	FBgn0004242	Syt1	4
2L	2784198	2784202	291.298736579042	0.141764338035586	0.306283604518504	18.5328930449577	0.00502973068251378	0.0261551044576227	TRUE	2L	2772327	2799979	FBgn0004242	Syt1	4
2L	2792310	2792314	238.549489720194	1.14186637585083	0.427626652043028	18.1463275788226	0.00587673302526917	0.0296091698881186	TRUE	2L	2772327	2799979	FBgn0004242	Syt1	4
2L	2792585	2792589	239.989277687129	1.10394609677906	0.428329377814683	17.6857158544919	0.00706753195868217	0.0342395004487876	TRUE	2L	2772327	2799979	FBgn0004242	Syt1	4
2L	2874028	2874032	225.760845538029	0.483107555302875	0.378882672649278	20.5538807247269	0.00220564600146055	0.0133982279886052	TRUE	2L	2868627	2874489	FBgn0051694	CG31694	4
2L	2874118	2874122	33.5792822242449	1.84083074296576	0.789848831917313	27.6131353543572	0.000111106404863278	0.00107901116756188	TRUE	2L	2868627	2874489	FBgn0051694	CG31694	4
2L	2881486	2881490	160.786572519335	0.115155892939631	0.312955247252989	17.4873359933366	0.00764960003017706	0.0363980432972233	TRUE	2L	2880704	2885850	FBgn0024947	NTPase	4
2L	2881888	2881892	208.243547029611	0.792428685948357	0.352232645582456	16.6243625891994	0.0107675753976374	0.0475379276894842	TRUE	2L	2880704	2885850	FBgn0024947	NTPase	4
2L	2896435	2896439	16.3627829492083	0.272869215032013	0.991572337806792	18.9658702138293	0.00422166289353465	0.0227432731823608	TRUE	2L	2885929	2954406	FBgn0041111	lilli	4
2L	2896737	2896741	156.634963260111	0.120382660416515	0.358423207408182	21.9791670821184	0.00122144362434639	0.00822691551662968	TRUE	2L	2885929	2954406	FBgn0041111	lilli	4
2L	2959654	2959658	470.091782238199	1.02215546364794	0.434531899002969	20.1647055929794	0.00258848415738994	0.0152790019444602	TRUE	2L	2954762	2968434	FBgn0010263	Rbp9	4
2L	2961414	2961418	48.510190280063	1.39462578222602	0.641378622135742	21.5771190303307	0.00144408754424792	0.00945829955865454	TRUE	2L	2954762	2968434	FBgn0010263	Rbp9	4
2L	2961604	2961608	230.695456368837	0.911001602465601	0.444638298409009	18.8645417223473	0.00439862358144573	0.0234810908024439	TRUE	2L	2954762	2968434	FBgn0010263	Rbp9	4
2L	2961722	2961726	440.058041438445	0.821586151895952	0.472308975018837	17.0965134045952	0.00893501189731555	0.0411133754935865	TRUE	2L	2954762	2968434	FBgn0010263	Rbp9	4
2L	2962993	2962997	27.4736984446269	-1.67760575840499	0.874297454781549	24.8946587326165	0.000357133572497143	0.0029373031401915	TRUE	2L	2954762	2968434	FBgn0010263	Rbp9	4
2L	2979975	2979979	765.768927365957	0.927486516485525	0.3866918001217	17.2795985444943	0.00830878334713512	0.0388430577899428	TRUE	2L	2979562	2987723	FBgn0250786	Chd1	4
2L	2987659	2987663	487.788819270449	0.697865972941741	0.373684388174808	22.0361786949483	0.00119272948898072	0.00806722966795378	TRUE	2L	2979562	2987723	FBgn0250786	Chd1	4
2L	3060677	3060681	107.975220178031	0.298568593827926	0.48154444495742	16.514649482095	0.0112426533593079	0.0491644630049956	TRUE	2L	3056598	3068177	FBgn0283427	FASN1	4
2L	3060923	3060927	25.9653443573982	0.321436155222586	0.699165473182333	16.6463094331991	0.0106748926018495	0.047227451017886	TRUE	2L	3056598	3068177	FBgn0283427	FASN1	4
2L	3062688	3062692	84.1167685641502	0.360810624473026	0.451393710951834	16.9207062532184	0.0095791209697225	0.0433988716009249	TRUE	2L	3056598	3068177	FBgn0283427	FASN1	4
2L	3063866	3063870	52.7186652261002	1.108942971511	0.701131007617659	18.8438880462228	0.00443556849857547	0.0236411889154721	TRUE	2L	3056598	3068177	FBgn0283427	FASN1	4
2L	3069216	3069220	63.5657953691771	-0.744077655504825	1.12381080125104	18.2485302505463	0.00564021269902598	0.0286517116040296	TRUE	2L	3068345	3144786	FBgn0015600	toc	4
2L	3095272	3095276	165.487647666112	-0.143440460957223	0.258807490808204	29.1274575706272	5.75492248599871e-05	0.000608397094514714	TRUE	2L	3068345	3144786	FBgn0015600	toc	4
2L	3095530	3095534	183.69535595062	-0.143890967448887	0.283803562720265	34.6864915078204	4.95604509944992e-06	7.09249400876156e-05	TRUE	2L	3068345	3144786	FBgn0015600	toc	4
2L	3105383	3105387	22.9422901972958	-2.68149386235668	0.974219177243923	27.672328638753	0.000108295909807049	0.00105558067331169	TRUE	2L	3068345	3144786	FBgn0015600	toc	4
2L	3126826	3126830	377.913060719456	0.27405861799748	0.388602327570178	16.8304805694512	0.00992686538228415	0.0446267939628774	TRUE	2L	3068345	3144786	FBgn0015600	toc	4
2L	3338959	3338963	18.3800112791501	1.13636352444053	0.735490737919637	48.6325965063794	8.83107042109833e-09	2.46200602038326e-07	TRUE	2L	3334875	3354829	FBgn0020445	E23	4
2L	3341640	3341644	21.9476789638063	-6.45662655382412	1.27347907747229	120.042420477662	1.59649606232107e-23	6.65411606879325e-21	TRUE	2L	3334875	3354829	FBgn0020445	E23	4
2L	3342907	3342911	47.0501418245779	-0.937710361571242	0.561412557996153	38.6041812597354	8.55682141925733e-07	1.49197144231733e-05	TRUE	2L	3334875	3354829	FBgn0020445	E23	4
2L	3348608	3348612	122.274373979593	1.64184901199925	0.632997397270808	24.3621729000678	0.000447905393074434	0.00355862666721536	TRUE	2L	3334875	3354829	FBgn0020445	E23	4
2L	3361383	3361387	145.046102519783	0.399465265070348	0.362072171024117	16.6166401492349	0.0108003718547663	0.0476548826016616	TRUE	2L	3358640	3373372	FBgn0085423	CG34394	4
2L	3365046	3365050	123.272102410263	0.242901111651996	0.383437390995974	21.4749203185663	0.00150674426027528	0.00979203741189172	TRUE	2L	3358640	3373372	FBgn0085423	CG34394	4
2L	3368576	3368580	736.29076738577	1.07111960960847	0.39898344021561	18.1438073590947	0.00588268531795183	0.0296281817808886	TRUE	2L	3358640	3373372	FBgn0085423	CG34394	4
2L	3369004	3369008	779.34527806135	1.08378714317023	0.414587836171221	17.3515915926364	0.00807434698874039	0.0379969167326213	TRUE	2L	3358640	3373372	FBgn0085423	CG34394	4
2L	3454706	3454710	75.1418946746725	0.527593396655839	0.422338002389269	21.3935034754945	0.00155855844359575	0.0100737020557261	TRUE	2L	3453697	3457064	FBgn0031536	Cog3	4
2L	3455014	3455018	69.0119556103652	0.545065712539999	0.448915064111374	22.7058941023686	0.000901209322492587	0.00639926268494598	TRUE	2L	3453697	3457064	FBgn0031536	Cog3	4
2L	3646628	3646632	107.736715232534	1.7701330619967	0.528611628056584	30.0182723078325	3.89952779983387e-05	0.000434902893595682	TRUE	2L	3622074	3656953	FBgn0000721	for	4
2L	3647046	3647050	163.464774549238	1.59724577496118	0.479119004522912	22.4932119237878	0.00098525504663696	0.0068903563076716	TRUE	2L	3622074	3656953	FBgn0000721	for	4
2L	3720047	3720051	57.316062801002	0.397701055707842	0.410164307174534	19.9927191727993	0.00277767148627632	0.0161897142159955	TRUE	2L	3718185	3729145	FBgn0003386	Shaw	4
2L	3721016	3721020	167.748684381752	1.00386390913843	0.459315046120057	19.993110893499	0.00277722562224136	0.0161879828257565	TRUE	2L	3718185	3729145	FBgn0003386	Shaw	4
2L	3721325	3721329	133.932751488675	0.492600686711198	0.446657941436036	19.6163746215268	0.00323993290725944	0.0183659227960114	TRUE	2L	3718185	3729145	FBgn0003386	Shaw	4
2L	3735513	3735517	21.2542645482514	-2.9676545986903	1.10769832241978	17.8766004515468	0.00654809075257793	0.0322590934831371	TRUE	2L	3730466	3754617	FBgn0031568	CG10019	4
2L	3751051	3751055	84.8723239837233	0.291186047923225	0.393344376075345	66.4732995229709	2.1568964205117e-12	1.28320886935048e-10	TRUE	2L	3730466	3754617	FBgn0031568	CG10019	4
2L	3752125	3752129	225.547558120975	0.974042479157073	0.34105471212229	41.2297119393965	2.60906605618229e-07	5.1750084296236e-06	TRUE	2L	3730466	3754617	FBgn0031568	CG10019	4
2L	3752506	3752510	157.770855077084	0.94694180981202	0.431567289562246	26.9703029935291	0.000146674337493728	0.00137153460203283	TRUE	2L	3730466	3754617	FBgn0031568	CG10019	4
2L	3753514	3753518	266.708638002743	1.23294806796146	0.499117812859991	26.4321624564859	0.000184927836620968	0.00167196619972216	TRUE	2L	3730466	3754617	FBgn0031568	CG10019	4
2L	3779398	3779402	46.6600856786805	-0.148276791042765	0.695099661263194	120.646459895546	1.19203668843566e-23	5.11534213398187e-21	TRUE	2L	3771700	3784121	FBgn0004893	bowl	4
2L	3782816	3782820	5.64710516819747	-2.07450361588125	1.65055169167412	43.1683126241361	1.08031004444864e-07	2.35392904797755e-06	TRUE	2L	3771700	3784121	FBgn0004893	bowl	4
2L	3837205	3837209	9.60452090813505	-0.767094384024635	0.968863391838884	32.2736036982017	1.44604529193153e-05	0.000182246270074534	TRUE	2L	3836840	3839185	FBgn0004567	slp2	4
2L	3837513	3837517	7.0239653290748	-0.598463047289755	1.10419705983409	16.6407153581158	0.0106984433960426	0.0473008385595822	TRUE	2L	3836840	3839185	FBgn0004567	slp2	4
2L	3837608	3837612	11.2029285513218	-0.782400330514251	0.780888437941845	20.9494240417199	0.00187339726574226	0.0117254803635035	TRUE	2L	3836840	3839185	FBgn0004567	slp2	4
2L	3837935	3837939	11.8963595062666	-0.829295029436083	0.78740351298238	24.3963775378631	0.000441447098195556	0.0035145023716742	TRUE	2L	3836840	3839185	FBgn0004567	slp2	4
2L	3893322	3893326	157.782358123887	0.6932170802492	0.467800651655893	16.9088310788172	0.00962420857255642	0.0435451105624378	TRUE	2L	3872646	3902860	FBgn0000256	capu	4
2L	3897686	3897690	57.6796019861949	0.00349971177804949	0.5569570536886	17.2178304781835	0.0085151580419125	0.0396256366373233	TRUE	2L	3872646	3902860	FBgn0000256	capu	4
2L	3897967	3897971	57.0226628953215	0.0516074164709547	0.555217734043619	17.8959507012165	0.0064975488004559	0.0320643304270729	TRUE	2L	3872646	3902860	FBgn0000256	capu	4
2L	3930495	3930499	80.7002803735134	0.0173667809920816	0.378100241209776	22.1705157129321	0.0011276619504018	0.00769942029069724	TRUE	2L	3902928	3991713	FBgn0051774	fred	4
2L	3936057	3936061	176.144367921553	1.06270361884469	0.335139587913038	27.6611576936186	0.000108820873750832	0.00106022260710883	TRUE	2L	3902928	3991713	FBgn0051774	fred	4
2L	3978516	3978520	9.7887862430925	1.75111840349362	0.832302748511797	20.6760639706582	0.00209729936855595	0.0128573327872644	TRUE	2L	3902928	3991713	FBgn0051774	fred	4
2L	4285567	4285571	25.686450616741	0.302202226042908	1.02561081726647	17.7628641576384	0.00685295707991103	0.0334090103299499	TRUE	2L	4283148	4323781	FBgn0010473	tutl	4
2L	4285721	4285725	74.3439816830142	1.2073099446998	0.817504736887403	24.1208851897027	0.000496181708983039	0.00388050366706817	TRUE	2L	4283148	4323781	FBgn0010473	tutl	4
2L	4285953	4285957	256.385297975912	0.580400827980916	0.33850441866933	32.6135290259773	1.24426091974859e-05	0.000159758108897575	TRUE	2L	4283148	4323781	FBgn0010473	tutl	4
2L	4286639	4286643	25.3081229445348	-0.467893069929285	0.775969002152333	17.572646114694	0.00739381593840583	0.0354445378929413	TRUE	2L	4283148	4323781	FBgn0010473	tutl	4
2L	4299496	4299500	227.474170275466	0.981930487098122	0.398225364009285	17.7375309777929	0.0069227114380129	0.0336819008304258	TRUE	2L	4283148	4323781	FBgn0010473	tutl	4
2L	4305659	4305663	408.887434198673	0.316713037835914	0.349882223436388	18.4822886014674	0.00513346035650524	0.0265738316253962	TRUE	2L	4283148	4323781	FBgn0010473	tutl	4
2L	4305887	4305891	177.152875244992	0.730256278905553	0.408891849325087	32.8080193822062	1.1416399980827e-05	0.000148014533974649	TRUE	2L	4283148	4323781	FBgn0010473	tutl	4
2L	4306185	4306189	114.643124769992	0.816223443788104	0.479956631038918	19.5398887191006	0.00334265948743715	0.0188334169805319	TRUE	2L	4283148	4323781	FBgn0010473	tutl	4
2L	4306812	4306816	39.0317585866726	0.45833370552982	0.715570047272511	19.5941559570833	0.00326945285041857	0.018500963595168	TRUE	2L	4283148	4323781	FBgn0010473	tutl	4
2L	4308438	4308442	50.8546147589132	1.32218319386249	0.746860202203548	17.5248247137631	0.00753616033797447	0.0359802456934845	TRUE	2L	4283148	4323781	FBgn0010473	tutl	4
2L	4308666	4308670	103.025669244029	0.909529038983017	0.493209496357418	19.4330689269878	0.00349145673163225	0.0194975812815974	TRUE	2L	4283148	4323781	FBgn0010473	tutl	4
2L	4309559	4309563	153.898293310737	-0.164061373362629	0.458500673080947	18.9505489265704	0.00424796845937776	0.022856310065324	TRUE	2L	4283148	4323781	FBgn0010473	tutl	4
2L	4316569	4316573	18.1686700658081	-0.0607972475209031	0.960403674354905	16.6114376447767	0.010822520658955	0.0477214355648824	TRUE	2L	4283148	4323781	FBgn0010473	tutl	4
2L	4316811	4316815	32.7817900308298	0.378707083949484	0.830592680460867	18.7011382805405	0.00469929623578271	0.0247641278915501	TRUE	2L	4283148	4323781	FBgn0010473	tutl	4
2L	4321544	4321548	41.8703481978581	0.453269128694974	0.430041034158162	18.418327483742	0.00526754552314058	0.0271214520265318	TRUE	2L	4283148	4323781	FBgn0010473	tutl	4
2L	4322305	4322309	28.7585480118516	0.78065571032187	0.665864930782503	22.7795585203061	0.000873773445200982	0.00623885882156943	TRUE	2L	4283148	4323781	FBgn0010473	tutl	4
2L	4322537	4322541	48.4283284877764	0.868285123093722	0.603905322164837	25.058870994188	0.000332989703283615	0.00276728688977488	TRUE	2L	4283148	4323781	FBgn0010473	tutl	4
2L	4395907	4395911	45.5050307402619	2.51306690438563	0.466681706963211	54.3795611696249	6.18483180017992e-10	2.22489302293278e-08	TRUE	2L	4394196	4400487	FBgn0022153	l(2)k05819	4
2L	4396861	4396865	350.310579945058	2.31710680104636	0.409289551314787	56.3152658425245	2.51350911917811e-10	9.83909029385074e-09	TRUE	2L	4394196	4400487	FBgn0022153	l(2)k05819	4
2L	4397157	4397161	369.914574290279	2.35284451823099	0.392042539455889	59.3722291345834	6.03669216627037e-11	2.69301825823036e-09	TRUE	2L	4394196	4400487	FBgn0022153	l(2)k05819	4
2L	4398240	4398244	252.809628463326	1.27320843309375	0.424754693966322	23.1183003607113	0.000757809502457776	0.00554050473893511	TRUE	2L	4394196	4400487	FBgn0022153	l(2)k05819	4
2L	4409197	4409201	32.9673377794297	0.320767073746282	0.55711839542419	29.8774498882368	4.14741527038329e-05	0.000458949543833722	TRUE	2L	4403992	4441282	FBgn0031602	CG15431	4
2L	4424569	4424573	143.97729952105	-0.892890312357636	0.331243473155091	25.9529987594568	0.000227175934395737	0.00199354602180766	TRUE	2L	4403992	4441282	FBgn0031602	CG15431	4
2L	4428072	4428076	106.731908385979	-1.92294629928019	0.501141288790113	20.4712786472501	0.00228197347399969	0.0137731884156155	TRUE	2L	4403992	4441282	FBgn0031602	CG15431	4
2L	4428824	4428828	26.5745315963774	-5.88232658021434	1.86009481449806	25.5698210267825	0.000267695642016301	0.00229650793527703	TRUE	2L	4403992	4441282	FBgn0031602	CG15431	4
2L	4435173	4435177	55.1677657158491	-1.35471993731875	0.43509753474992	79.3014510184347	4.98055853158945e-15	4.92771795380774e-13	TRUE	2L	4403992	4441282	FBgn0031602	CG15431	4
2L	4436134	4436138	104.471966112871	-0.417294568844791	0.32233338619543	20.2465504207779	0.00250293051800561	0.0148582560439543	TRUE	2L	4403992	4441282	FBgn0031602	CG15431	4
2L	4736179	4736183	174.763556831655	0.313665626884567	0.45059011243684	30.7149432669765	2.87314317902845e-05	0.000333780824951231	TRUE	2L	4734592	4794044	FBgn0031627	CG15630	4
2L	4736694	4736698	170.52807261611	0.0664701342711843	0.451586286546007	35.5849835235086	3.31883574243645e-06	4.9904563962587e-05	TRUE	2L	4734592	4794044	FBgn0031627	CG15630	4
2L	4750894	4750898	88.4720792572698	-0.24466494549541	0.513267710352151	42.2337751873426	1.65332109027299e-07	3.44752467522531e-06	TRUE	2L	4734592	4794044	FBgn0031627	CG15630	4
2L	4751564	4751568	91.8519570330375	-0.290158503451485	0.516833052350294	38.7856804790475	7.88433354653318e-07	1.38772817467728e-05	TRUE	2L	4734592	4794044	FBgn0031627	CG15630	4
2L	4757489	4757493	30.981775934417	-0.123463136207259	0.740896380507459	26.4235515502359	0.00018561382503374	0.00167719258539395	TRUE	2L	4734592	4794044	FBgn0031627	CG15630	4
2L	4757694	4757698	22.7076972910177	-0.932060887525009	0.807657253319073	27.040354772462	0.000142308361573487	0.00133648232127547	TRUE	2L	4734592	4794044	FBgn0031627	CG15630	4
2L	4764385	4764389	138.431794517272	-1.28667097502117	0.478537031924267	49.9336637837903	4.84723670763833e-09	1.43639164910208e-07	TRUE	2L	4734592	4794044	FBgn0031627	CG15630	4
2L	4771632	4771636	100.688390555226	-1.70627498920533	0.433523376704542	70.2691171947799	3.60083378437214e-13	2.49577127736379e-11	TRUE	2L	4734592	4794044	FBgn0031627	CG15630	4
2L	4773670	4773674	47.1134805924013	-2.74990149232888	0.675551458203849	42.0715190665133	1.77993948944402e-07	3.68219164115116e-06	TRUE	2L	4734592	4794044	FBgn0031627	CG15630	4
2L	4773951	4773955	35.4096385370078	-2.48413991853862	0.697913298276863	32.015698335355	1.62049243623972e-05	0.000201431570516692	TRUE	2L	4734592	4794044	FBgn0031627	CG15630	4
2L	4813056	4813060	383.261813431707	1.31606139131622	0.431235402470751	18.1653714739088	0.00583194341610501	0.0294297646358765	TRUE	2L	4813009	4815891	FBgn0031630	CG15629	4
2L	4813383	4813387	545.383819254484	0.991834372985349	0.361694537879369	18.9209261239639	0.00429928174625006	0.0230764748528738	TRUE	2L	4813009	4815891	FBgn0031630	CG15629	4
2L	4826333	4826337	6.38503653671653	-3.24543804942682	1.6499049538598	17.0026836353938	0.00927338663884787	0.0423372764841929	TRUE	2L	4821774	4828945	FBgn0031632	CG15628	4
2L	4827622	4827626	29.0561720569315	-2.04178749557098	0.863696824022452	22.0210006206569	0.00120030868767175	0.00810916532886222	TRUE	2L	4821774	4828945	FBgn0031632	CG15628	4
2L	4833991	4833995	384.292658480041	0.880922149224233	0.378892862212402	18.7387694172238	0.00462832957228275	0.024466598149837	TRUE	2L	4830846	4835300	FBgn0031634	Ir25a	4
2L	4834272	4834276	140.840971639216	0.777690103326616	0.456239089307849	24.8107096974699	0.000370134446636363	0.00302740756208021	TRUE	2L	4830846	4835300	FBgn0031634	Ir25a	4
2L	4834597	4834601	217.807045462252	0.576823500136024	0.294756852361175	28.4288472461673	7.80022991715274e-05	0.000794249366960814	TRUE	2L	4830846	4835300	FBgn0031634	Ir25a	4
2L	4835172	4835176	347.821406963194	0.303835306303613	0.344435732871777	16.7707172600847	0.0101638768745119	0.0454394836555894	TRUE	2L	4830846	4835300	FBgn0031634	Ir25a	4
2L	4846845	4846849	1121.91931256669	0.778291536530481	0.301978081658382	25.8259699291991	0.000239889001342667	0.00208867978049944	TRUE	2L	4841482	4847295	FBgn0031637	mxt	4
2L	4847205	4847209	773.73569652629	0.917540326783154	0.351953503346787	21.8654645975798	0.0012807485203755	0.00855563920699245	TRUE	2L	4841482	4847295	FBgn0031637	mxt	4
2L	4860404	4860408	12.9036920337281	1.64928163106386	1.01893378878926	16.574461338709	0.0109812074961484	0.0482656236629196	TRUE	2L	4852864	4876792	FBgn0051660	pog	4
2L	4870453	4870457	334.890997981655	-0.0720926216345029	0.333316816020032	25.5631220733077	0.000268463958149339	0.00230173778305002	TRUE	2L	4852864	4876792	FBgn0051660	pog	4
2L	4870786	4870790	367.469520979143	0.477212287482943	0.438137556966351	17.883237013813	0.00653071356994027	0.0321995095807826	TRUE	2L	4852864	4876792	FBgn0051660	pog	4
2L	4871189	4871193	315.54991056317	0.554012993400726	0.491998336596361	18.6986849715541	0.00470395936205444	0.0247832988624312	TRUE	2L	4852864	4876792	FBgn0051660	pog	4
2L	4871419	4871423	58.1908146799374	0.756446369825827	0.700910716763969	18.6467052239217	0.00480382388705182	0.0252014263029081	TRUE	2L	4852864	4876792	FBgn0051660	pog	4
2L	4873683	4873687	30.3799447093427	-2.00037679181593	1.28773762494802	22.7181641467922	0.00089658142195856	0.00637284884286511	TRUE	2L	4852864	4876792	FBgn0051660	pog	4
2L	4873835	4873839	7.69569007817474	2.03989253874711	1.51009255913691	20.2897779351265	0.00245886504268656	0.0146422129062346	TRUE	2L	4852864	4876792	FBgn0051660	pog	4
2L	4873931	4873935	222.341346409363	0.858981535149121	0.411613770994867	20.2481316114806	0.00250130517123289	0.014850633434019	TRUE	2L	4852864	4876792	FBgn0051660	pog	4
2L	4874274	4874278	245.677119570731	0.714450813640314	0.375095758073302	18.6444908729118	0.00480812359500698	0.0252209423582922	TRUE	2L	4852864	4876792	FBgn0051660	pog	4
2L	4892743	4892747	139.652238719187	-0.519674705992354	0.30661482671457	35.7979231590591	3.01744854751516e-06	4.58690450761056e-05	TRUE	2L	4892112	4903889	FBgn0031645	CG3036	4
2L	4895426	4895430	107.285773517641	0.295806469790075	0.406640616479355	19.21645292393	0.003813273917101	0.0209431657071215	TRUE	2L	4892112	4903889	FBgn0031645	CG3036	4
2L	4933338	4933342	116.303757603991	-0.424347005884997	0.394661996192413	44.1834102553067	6.79813961813027e-08	1.54760996368918e-06	TRUE	2L	4933047	4936450	FBgn0031649	hoe2	4
2L	4933812	4933816	72.8071848376644	0.264538817138682	0.442027879615637	27.6378085257339	0.000109926270712217	0.00106921035197337	TRUE	2L	4933047	4936450	FBgn0031649	hoe2	4
2L	4933824	4933828	46.9923373021124	0.231411622732882	0.471021781519616	23.2304738060477	0.000722849577286375	0.00532733355853341	TRUE	2L	4933047	4936450	FBgn0031649	hoe2	4
2L	4935593	4935597	157.175583495259	-0.209673185360609	0.316948317183891	18.0112781737392	0.00620407212469441	0.030906291156143	TRUE	2L	4933047	4936450	FBgn0031649	hoe2	4
2L	5038655	5038659	99.7896058956964	0.404932806177351	0.420630599730005	17.6715692552536	0.00710757821860811	0.0343952149800465	TRUE	2L	5037709	5040818	FBgn0260451	CG14042	4
2L	5038655	5038659	99.7896058956964	0.404932806177351	0.420630599730005	17.6715692552536	0.00710757821860811	0.0343952149800465	TRUE	2L	5037709	5040818	FBgn0260470	SP555	4
2L	5039128	5039132	118.113735483458	0.27553138156713	0.461047220250094	17.4379809358753	0.00780146952724441	0.0369775243046922	TRUE	2L	5037709	5040818	FBgn0260451	CG14042	4
2L	5039128	5039132	118.113735483458	0.27553138156713	0.461047220250094	17.4379809358753	0.00780146952724441	0.0369775243046922	TRUE	2L	5037709	5040818	FBgn0260470	SP555	4
2L	5039417	5039421	57.9549836656269	-0.163173792781148	0.612581347042078	22.2598335993684	0.00108634029481603	0.0074671995110021	TRUE	2L	5037709	5040818	FBgn0260451	CG14042	4
2L	5039417	5039421	57.9549836656269	-0.163173792781148	0.612581347042078	22.2598335993684	0.00108634029481603	0.0074671995110021	TRUE	2L	5037709	5040818	FBgn0260470	SP555	4
2L	5058805	5058809	34.3357734805828	1.78546542981427	0.778243105549585	17.2576662341394	0.00838150196854965	0.0391147737424965	TRUE	2L	5058404	5059790	FBgn0028694	Rpn11	4
2L	5059543	5059547	86.7498049748665	0.690915422091711	0.405700771421809	17.602319883074	0.0073068019717409	0.0351280297113193	TRUE	2L	5058404	5059790	FBgn0028694	Rpn11	4
2L	5068722	5068726	100.447530494824	-0.251295042447877	0.38723772406054	17.7764120762819	0.00681593316391818	0.0332725017540036	TRUE	2L	5060815	5070750	FBgn0028572	qtc	4
2L	5070663	5070667	1047.62023347597	0.638935011697725	0.374605887853676	18.6828983104865	0.00473407364518237	0.0249027611402658	TRUE	2L	5060815	5070750	FBgn0028572	qtc	4
2L	5078706	5078710	6.21655386030795	1.66498243616404	1.85224604065938	16.7212995885778	0.0103639742834932	0.046145603981188	TRUE	2L	5072170	5093592	FBgn0031681	pgant5	4
2L	5078895	5078899	3.8975624323632	-0.35929254325125	2.36433935240711	17.5157057485167	0.00756360323078883	0.0360803890484999	TRUE	2L	5072170	5093592	FBgn0031681	pgant5	4
2L	5092235	5092239	76.3746867358518	0.160666569163097	0.442667260084201	20.4584924721121	0.0022940167970473	0.0138328303673177	TRUE	2L	5072170	5093592	FBgn0031681	pgant5	4
2L	5097360	5097364	359.605611482899	1.15142502387815	0.615706195625959	17.9031769872423	0.00647877123451112	0.0319912580553977	TRUE	2L	5096227	5099294	FBgn0031683	CG4230	4
2L	5098042	5098046	80.1506353002338	0.402482179871888	0.666438097262628	17.4656402031298	0.0077160039718638	0.0366474815784686	TRUE	2L	5096227	5099294	FBgn0031683	CG4230	4
2L	5098421	5098425	205.170673675261	0.932744348845692	0.500556253757428	21.5987901892416	0.00143113301192203	0.00938729886354249	TRUE	2L	5096227	5099294	FBgn0031683	CG4230	4
2L	5098635	5098639	16.1302533355787	2.57479445948597	1.22784360038661	28.5863692707917	7.28396068842531e-05	0.000748193888437104	TRUE	2L	5096227	5099294	FBgn0031683	CG4230	4
2L	5098710	5098714	82.9460106860505	1.43071117917591	0.573476263523314	22.0834188825646	0.00116943909247016	0.00793387243230085	TRUE	2L	5096227	5099294	FBgn0031683	CG4230	4
2L	5099012	5099016	101.948137554375	1.11498765264553	0.607394371982108	18.8614948134872	0.00440405495288149	0.0235043179103559	TRUE	2L	5096227	5099294	FBgn0031683	CG4230	4
2L	5111797	5111801	79.4138786024161	0.240068708950881	0.424114485707106	18.9702474139821	0.00421417670754629	0.0227109288306129	TRUE	2L	5100877	5207002	FBgn0261836	Msp300	4
2L	5123749	5123753	108.278316455115	0.809956307080188	0.504894476857841	16.9375219540149	0.00951562389119225	0.0431786293852592	TRUE	2L	5100877	5207002	FBgn0261836	Msp300	4
2L	5125016	5125020	228.910511202082	0.951827301485148	0.493561476796663	19.4371265369019	0.00348568845654753	0.0194703666348055	TRUE	2L	5100877	5207002	FBgn0261836	Msp300	4
2L	5125659	5125663	52.5739245402491	0.216079107736406	0.538363574722617	26.3917258501912	0.000188171082671511	0.00169762058150575	TRUE	2L	5100877	5207002	FBgn0261836	Msp300	4
2L	5125947	5125951	51.1792030563308	0.311748816482223	0.520638783831837	24.8763804574839	0.000359925394842086	0.00295613017665565	TRUE	2L	5100877	5207002	FBgn0261836	Msp300	4
2L	5127452	5127456	70.9052378496448	0.719520200836424	0.557403314765046	21.6470480571859	0.00140269322195959	0.00923192534779571	TRUE	2L	5100877	5207002	FBgn0261836	Msp300	4
2L	5127716	5127720	100.556423374626	0.0124738771989633	0.559147889176818	20.4302063276139	0.00232088066656526	0.0139580673369804	TRUE	2L	5100877	5207002	FBgn0261836	Msp300	4
2L	5128061	5128065	180.845422102714	0.431780336727342	0.499572429025971	19.5529959288363	0.003324832819893	0.0187514296634176	TRUE	2L	5100877	5207002	FBgn0261836	Msp300	4
2L	5133776	5133780	31.5962062819436	0.389116047817224	0.668933332449104	29.0226748293669	6.0238760257843e-05	0.000633153996563363	TRUE	2L	5100877	5207002	FBgn0261836	Msp300	4
2L	5134056	5134060	31.8838600828579	0.231754381326836	0.655228666312138	30.187187342585	3.62147244180386e-05	0.00040786463130031	TRUE	2L	5100877	5207002	FBgn0261836	Msp300	4
2L	5134776	5134780	54.8919388486508	0.841919608317038	0.524137162228678	23.9002518100806	0.000544786301512203	0.00420161365689846	TRUE	2L	5100877	5207002	FBgn0261836	Msp300	4
2L	5135979	5135983	34.2444159611505	0.629690586469826	0.595143842141894	20.3482466993701	0.00240046659112347	0.0143541753196724	TRUE	2L	5100877	5207002	FBgn0261836	Msp300	4
2L	5136362	5136366	88.988823351138	0.310801681990231	0.556826410073597	25.1379868348026	0.000321938702822631	0.0026898324791479	TRUE	2L	5100877	5207002	FBgn0261836	Msp300	4
2L	5137046	5137050	76.1315341572612	0.475798956624061	0.499701941514126	22.2126089414959	0.0011079995409233	0.00758782322204841	TRUE	2L	5100877	5207002	FBgn0261836	Msp300	4
2L	5137484	5137488	79.5833569648277	0.401186182889436	0.504640246154683	21.3493539268105	0.00158738098633878	0.0102280909510978	TRUE	2L	5100877	5207002	FBgn0261836	Msp300	4
2L	5137791	5137795	160.238712269226	0.378031201192965	0.470304018280917	19.7188798026457	0.00310707482876428	0.0177446066312994	TRUE	2L	5100877	5207002	FBgn0261836	Msp300	4
2L	5138220	5138224	151.690028557434	0.170515388427456	0.453025776962573	25.4855094088409	0.000277525563225967	0.00236832336592995	TRUE	2L	5100877	5207002	FBgn0261836	Msp300	4
2L	5138664	5138668	11.5700265327957	0.476502745980198	0.853594035211841	27.6166159897292	0.000110939168502081	0.00107782004436422	TRUE	2L	5100877	5207002	FBgn0261836	Msp300	4
2L	5138924	5138928	9.10061086599668	0.679076938463096	0.878122348532755	25.529720731524	0.000272327384869533	0.00233017863467612	TRUE	2L	5100877	5207002	FBgn0261836	Msp300	4
2L	5141544	5141548	101.886388322338	0.42985228332003	0.507885216809076	19.5799579050355	0.00328845367025534	0.0185867300464096	TRUE	2L	5100877	5207002	FBgn0261836	Msp300	4
2L	5141884	5141888	88.6750443204081	0.523822615823366	0.53043948963676	23.5906844529633	0.000620963910611234	0.00468906202762579	TRUE	2L	5100877	5207002	FBgn0261836	Msp300	4
2L	5143066	5143070	15.2373875391898	-0.417086464811826	0.945337455404814	27.1226963272249	0.00013734027994255	0.00129668081436646	TRUE	2L	5100877	5207002	FBgn0261836	Msp300	4
2L	5143336	5143340	14.1183448958911	-0.308426518171737	0.957095092283366	24.3721566107236	0.000446010783554166	0.00354642307380781	TRUE	2L	5100877	5207002	FBgn0261836	Msp300	4
2L	5143794	5143798	22.2133014684195	0.0134420150957207	0.756531629295895	19.3038715345529	0.0036800648865401	0.0203476753454946	TRUE	2L	5100877	5207002	FBgn0261836	Msp300	4
2L	5144037	5144041	21.1799932970293	-0.0480733193905294	0.768664549262846	16.9720881333363	0.0093863737977167	0.0427284844969626	TRUE	2L	5100877	5207002	FBgn0261836	Msp300	4
2L	5153485	5153489	114.46851577222	0.117196973773237	0.448557494309428	25.7077835786578	0.000252345874330271	0.00218307427096164	TRUE	2L	5100877	5207002	FBgn0261836	Msp300	4
2L	5154301	5154305	21.8454454287174	1.28414485941614	0.740926075529274	16.8548077915385	0.00983192284105738	0.0443006659644686	TRUE	2L	5100877	5207002	FBgn0261836	Msp300	4
2L	5154745	5154749	20.9508100423043	0.0848477048726815	0.73084492838156	21.3118385074933	0.00161228215823696	0.0103584748500219	TRUE	2L	5100877	5207002	FBgn0261836	Msp300	4
2L	5155148	5155152	211.389118826543	1.05752839255663	0.451204749707483	18.5454237915236	0.00500436127555594	0.0260490032607589	TRUE	2L	5100877	5207002	FBgn0261836	Msp300	4
2L	5155450	5155454	238.894449833061	0.947525039569401	0.414679226006072	20.9114208784717	0.00190306445618872	0.0118780200969537	TRUE	2L	5100877	5207002	FBgn0261836	Msp300	4
2L	5155873	5155877	135.008432159482	0.252170174183686	0.337071487872264	18.1253104297012	0.00592655102374286	0.0298028874744635	TRUE	2L	5100877	5207002	FBgn0261836	Msp300	4
2L	5156527	5156531	139.75804952152	0.0237330760734151	0.279805594303084	28.4307113939277	7.79391366878257e-05	0.000793717662973234	TRUE	2L	5100877	5207002	FBgn0261836	Msp300	4
2L	5158523	5158527	239.799500200442	0.65378034669004	0.277766757949645	31.6518004100859	1.9026407632775e-05	0.000231918787015516	TRUE	2L	5100877	5207002	FBgn0261836	Msp300	4
2L	5158811	5158815	171.610109596019	0.793944735233836	0.354459256097953	34.9501938160108	4.40631761809351e-06	6.39880727016254e-05	TRUE	2L	5100877	5207002	FBgn0261836	Msp300	4
2L	5159052	5159056	61.5486267203169	0.932995963502588	0.461632234594646	26.7873830072215	0.000158708162942411	0.00146703738313683	TRUE	2L	5100877	5207002	FBgn0261836	Msp300	4
2L	5159375	5159379	8.2550755667197	-0.702579466991612	0.96511811398531	18.4360756783579	0.00523000175740764	0.0269670764866432	TRUE	2L	5100877	5207002	FBgn0261836	Msp300	4
2L	5159555	5159559	8.96813506312395	-0.349016662070928	0.913895408691524	17.849851892864	0.00661858469304431	0.0325339602790622	TRUE	2L	5100877	5207002	FBgn0261836	Msp300	4
2L	5159633	5159637	69.0345192792253	0.277612329854496	0.4867243772102	22.0525398735764	0.00118461205885051	0.00802230185849684	TRUE	2L	5100877	5207002	FBgn0261836	Msp300	4
2L	5159942	5159946	69.7113567794397	0.342510428896978	0.511401968970389	24.1542170369638	0.000489219827671798	0.00383463955928487	TRUE	2L	5100877	5207002	FBgn0261836	Msp300	4
2L	5165134	5165138	81.5395086078657	0.757973230542245	0.499473245477294	25.3336961799234	0.00029613070452772	0.00250313800038784	TRUE	2L	5100877	5207002	FBgn0261836	Msp300	4
2L	5180444	5180448	17.1750287538905	0.745412891107959	0.78705027492252	23.8105218873247	0.000565866928480771	0.00433927710520147	TRUE	2L	5100877	5207002	FBgn0261836	Msp300	4
2L	5180705	5180709	17.2831620827389	0.762264397022954	0.779362494817696	29.2480845101581	5.45998454861601e-05	0.000581842406861419	TRUE	2L	5100877	5207002	FBgn0261836	Msp300	4
2L	5186862	5186866	55.6753046776056	0.904151738643084	0.554547662118644	20.9639167190973	0.00186220312767574	0.0116697835604747	TRUE	2L	5100877	5207002	FBgn0261836	Msp300	4
2L	5186897	5186901	3.76345232306954	-0.738606716471128	1.44692559966019	18.5948035561014	0.00490559339303168	0.0256376468350162	TRUE	2L	5100877	5207002	FBgn0261836	Msp300	4
2L	5188871	5188875	36.6366655517546	1.00791383334025	0.730262631826776	25.1980771291503	0.000313787428540271	0.0026307190268283	TRUE	2L	5100877	5207002	FBgn0261836	Msp300	4
2L	5189084	5189088	11.117389600859	1.84063420593016	1.02890696657156	23.6888385092753	0.000595741015970488	0.00453152266486904	TRUE	2L	5100877	5207002	FBgn0261836	Msp300	4
2L	5189451	5189455	50.1687104514136	0.753468942843056	0.614262750665199	17.278314976049	0.00831302227769529	0.0388595345785904	TRUE	2L	5100877	5207002	FBgn0261836	Msp300	4
2L	5193435	5193439	37.1087696284297	0.572450993561473	0.675816425166292	16.5610801321787	0.0110391848222676	0.0484665180708958	TRUE	2L	5100877	5207002	FBgn0261836	Msp300	4
2L	5195510	5195514	105.098809424043	0.854649540016108	0.522528159622268	20.8763234230224	0.00193087121471062	0.0120184773579832	TRUE	2L	5100877	5207002	FBgn0261836	Msp300	4
2L	5195990	5195994	97.6614578020889	0.732639524792294	0.541122728088062	18.4923708310121	0.00511262923735284	0.0264931025885568	TRUE	2L	5100877	5207002	FBgn0261836	Msp300	4
2L	5200970	5200974	244.477116673658	0.768145491325486	0.446804403087868	18.7106066351419	0.00468134137189874	0.0246892443764064	TRUE	2L	5100877	5207002	FBgn0261836	Msp300	4
2L	5201289	5201293	249.62485337792	0.819578018191864	0.466124928352634	17.8797120744246	0.00653993770173673	0.0322325712657157	TRUE	2L	5100877	5207002	FBgn0261836	Msp300	4
2L	5201396	5201400	62.950248523195	-0.091477653868306	0.547482756920534	21.2148526222227	0.00167844318233379	0.010708596459072	TRUE	2L	5100877	5207002	FBgn0261836	Msp300	4
2L	5202857	5202861	145.801107743076	0.272125411032959	0.379150281066261	19.4708061678203	0.00343816678891729	0.0192647668949592	TRUE	2L	5100877	5207002	FBgn0261836	Msp300	4
2L	5203166	5203170	87.7778354337639	0.39791604088218	0.48549605650647	17.863236936265	0.00658321789415021	0.0323937796579572	TRUE	2L	5100877	5207002	FBgn0261836	Msp300	4
2L	5405601	5405605	8.47784532003434	-5.03742417828564	1.69351867673803	22.1714869442502	0.00112720443939522	0.00769677959595457	TRUE	2L	5404280	5416593	FBgn0016660	H15	4
2L	5407796	5407800	15.3867522296796	-4.2905552423854	0.888127213758886	56.4679135619003	2.34100017545923e-10	9.24531467006966e-09	TRUE	2L	5404280	5416593	FBgn0016660	H15	4
2L	5408086	5408090	17.2930906279144	-4.32921986109332	0.872968617177306	60.5999906983861	3.39923226548867e-11	1.59079536740282e-09	TRUE	2L	5404280	5416593	FBgn0016660	H15	4
2L	5408192	5408196	106.399550586557	-3.29615106476618	0.527524859051913	88.6189476867439	5.86407547345638e-17	8.11080297859812e-15	TRUE	2L	5404280	5416593	FBgn0016660	H15	4
2L	5409372	5409376	209.409560162826	-1.07279690126876	0.504929705617757	16.7456232544469	0.0102650148696973	0.045793595168283	TRUE	2L	5404280	5416593	FBgn0016660	H15	4
2L	5409915	5409919	183.670614049594	-1.21153032914898	0.565814600136578	24.7372477282918	0.000381892889860997	0.00310873986487026	TRUE	2L	5404280	5416593	FBgn0016660	H15	4
2L	5410125	5410129	68.7798748848778	-3.39747624770273	0.819310373018121	34.6013967339732	5.1475703745041e-06	7.3261035106282e-05	TRUE	2L	5404280	5416593	FBgn0016660	H15	4
2L	5412445	5412449	17.516201338322	-2.58530759258285	0.912904510927907	17.5254058059583	0.0075344148518514	0.035974280423832	TRUE	2L	5404280	5416593	FBgn0016660	H15	4
2L	5413377	5413381	53.0135496242776	-2.74141671182021	0.690981168563164	41.2856442096634	2.54366683997921e-07	5.05589222888505e-06	TRUE	2L	5404280	5416593	FBgn0016660	H15	4
2L	5413999	5414003	85.7593548800501	-3.06888194772864	0.550997089689304	63.131210796263	1.03783758088982e-11	5.40667493819318e-10	TRUE	2L	5404280	5416593	FBgn0016660	H15	4
2L	5414462	5414466	12.068596988398	-3.75669093100047	1.0176484733238	48.9911893888534	7.48628396592034e-09	2.12411103757615e-07	TRUE	2L	5404280	5416593	FBgn0016660	H15	4
2L	5415354	5415358	69.8921862418264	-1.78329840960831	0.484553019510589	66.3131355806514	2.32582007247437e-12	1.37356594926175e-10	TRUE	2L	5404280	5416593	FBgn0016660	H15	4
2L	5463058	5463062	75.9004077906157	-1.82200350836025	0.58386912582644	43.0097955219348	1.16124085885721e-07	2.51090926196568e-06	TRUE	2L	5461639	5467610	FBgn0261963	mid	4
2L	5463651	5463655	110.583875312466	-1.61325418005805	0.50424068720241	57.8299606585234	1.24055513700313e-10	5.18646924466489e-09	TRUE	2L	5461639	5467610	FBgn0261963	mid	4
2L	5464174	5464178	36.6930834244306	-2.47109195466739	0.520611719042157	58.6095487322631	8.62110527307802e-11	3.73044552694464e-09	TRUE	2L	5461639	5467610	FBgn0261963	mid	4
2L	5465280	5465284	151.916942384663	-2.15704621424148	0.534339238454634	51.2282027871507	2.66528363971849e-09	8.36040607904604e-08	TRUE	2L	5461639	5467610	FBgn0261963	mid	4
2L	5465892	5465896	103.172475146262	-2.35884745619277	0.580796477122733	43.9062613642365	7.71531913155016e-08	1.7355240255314e-06	TRUE	2L	5461639	5467610	FBgn0261963	mid	4
2L	5543708	5543712	66.8985067978137	-0.0961899942455784	0.552417591167523	16.9683555160994	0.00940024875646197	0.0427782200254588	TRUE	2L	5542480	5546642	FBgn0002525	Lam	4
2L	5544102	5544106	69.5395380758999	-0.135703829191827	0.616995598957053	18.0914222523712	0.00600774204606484	0.0301352518498683	TRUE	2L	5542480	5546642	FBgn0002525	Lam	4
2L	5711970	5711974	464.258694055849	0.768017398368891	0.338135800099241	31.9072584190611	1.69992825227485e-05	0.000210009817763149	TRUE	2L	5706374	5713791	FBgn0031730	CG7236	4
2L	5712259	5712263	369.121199875709	1.09419536766745	0.419379807553726	22.9227986012639	0.000822751953636116	0.00593070007702273	TRUE	2L	5706374	5713791	FBgn0031730	CG7236	4
2L	5712376	5712380	75.0355507430614	-0.00295943620922584	0.571985005105132	18.487728352492	0.00512221094412351	0.0265307479700064	TRUE	2L	5706374	5713791	FBgn0031730	CG7236	4
2L	5712934	5712938	74.3397476582209	0.567102304028899	0.652249426054448	17.7741323214572	0.00682214971317501	0.0332930220617355	TRUE	2L	5706374	5713791	FBgn0031730	CG7236	4
2L	5769207	5769211	22.889153577984	-2.10225883098293	0.702428223979783	17.1590465372581	0.0087161591015024	0.0403487007646242	TRUE	2L	5767002	5800253	FBgn0031738	CG9171	4
2L	5770873	5770877	26.2080148038114	0.603869112872836	0.652310203919944	31.817084284569	1.76891377775721e-05	0.000217459260899417	TRUE	2L	5769752	5771537	FBgn0051912	CR31912	4
2L	5770873	5770877	26.2080148038114	0.603869112872836	0.652310203919944	31.817084284569	1.76891377775721e-05	0.000217459260899417	TRUE	2L	5769752	5771537	FBtr0340166	CR31912-RB	4
2L	5770873	5770877	26.2080148038114	0.603869112872836	0.652310203919944	31.817084284569	1.76891377775721e-05	0.000217459260899417	TRUE	2L	5769752	5771213	FBtr0332036	CR31912-RA	4
2L	5770873	5770877	26.2080148038114	0.603869112872836	0.652310203919944	31.817084284569	1.76891377775721e-05	0.000217459260899417	TRUE	2L	5767002	5800253	FBgn0031738	CG9171	4
2L	5771088	5771092	30.063419622073	0.525245760992558	0.623780526553738	27.8868770721094	9.86854595880409e-05	0.000975275920335739	TRUE	2L	5769752	5771537	FBgn0051912	CR31912	4
2L	5771088	5771092	30.063419622073	0.525245760992558	0.623780526553738	27.8868770721094	9.86854595880409e-05	0.000975275920335739	TRUE	2L	5769752	5771537	FBtr0340166	CR31912-RB	4
2L	5771088	5771092	30.063419622073	0.525245760992558	0.623780526553738	27.8868770721094	9.86854595880409e-05	0.000975275920335739	TRUE	2L	5769752	5771213	FBtr0332036	CR31912-RA	4
2L	5771088	5771092	30.063419622073	0.525245760992558	0.623780526553738	27.8868770721094	9.86854595880409e-05	0.000975275920335739	TRUE	2L	5767002	5800253	FBgn0031738	CG9171	4
2L	5774303	5774307	81.9021909041931	1.30113367151917	0.414548433448167	17.2362720665865	0.0084530290299989	0.0393938131513285	TRUE	2L	5767002	5800253	FBgn0031738	CG9171	4
2L	5775490	5775494	127.522735935401	0.759146481403856	0.321409619848561	16.7820886192172	0.010118363315062	0.0452809089694573	TRUE	2L	5767002	5800253	FBgn0031738	CG9171	4
2L	5775747	5775751	110.098497659622	0.598459926382614	0.478211070829055	19.6491907493434	0.00319680787170413	0.0181621595044536	TRUE	2L	5767002	5800253	FBgn0031738	CG9171	4
2L	5783056	5783060	67.5910229767619	-0.341554258735701	0.472832110309594	17.172334532666	0.00867032590428172	0.0401886913804777	TRUE	2L	5767002	5800253	FBgn0031738	CG9171	4
2L	5981885	5981889	76.3827718335675	0.565368991520443	0.477020220163788	18.3285586293708	0.00546148480142463	0.0279243951821666	TRUE	2L	5981764	5985909	FBgn0001942	eIF-4a	4
2L	5983825	5983829	104.255652571704	0.208787998274983	0.454696580471262	18.458230226996	0.00518350158493071	0.026788258374988	TRUE	2L	5981764	5985909	FBgn0001942	eIF-4a	4
2L	5984086	5984090	79.6752666746035	0.228337882228006	0.484733481506843	18.5534663173615	0.00498814415731351	0.0259823208569568	TRUE	2L	5981764	5985909	FBgn0001942	eIF-4a	4
2L	5991975	5991979	88.09435835558	0.323774936856074	0.712408773814032	19.1013629932376	0.00399582779015559	0.0217622976074091	TRUE	2L	5989400	5999501	FBgn0031759	lid	4
2L	5995240	5995244	284.082332187075	0.576096662162396	0.369057305144447	17.6707536911285	0.00710989360973842	0.0344041239933713	TRUE	2L	5989400	5999501	FBgn0031759	lid	4
2L	5998328	5998332	1799.37764280215	0.724434728616106	0.368698753554962	17.8531375716684	0.00660988605027385	0.0325000130692203	TRUE	2L	5989400	5999501	FBgn0031759	lid	4
2L	5999116	5999120	122.086076363229	0.25871967180045	0.540445526209689	17.0323853225151	0.00916495750719687	0.0419399358482311	TRUE	2L	5989400	5999501	FBgn0031759	lid	4
2L	6046754	6046758	537.25627000885	0.662312748462297	0.396143452343584	20.8479049397829	0.0019536772259004	0.0121298966709184	TRUE	2L	6046516	6048706	FBgn0029161	slmo	4
2L	6046754	6046758	537.25627000885	0.662312748462297	0.396143452343584	20.8479049397829	0.0019536772259004	0.0121298966709184	TRUE	2L	6046651	6048706	FBgn0085208	CG34179	4
2L	6047496	6047500	255.271829339824	0.718941372572865	0.353944471493946	16.7500232352394	0.0102472114276938	0.04573241125516	TRUE	2L	6046516	6048706	FBgn0029161	slmo	4
2L	6047496	6047500	255.271829339824	0.718941372572865	0.353944471493946	16.7500232352394	0.0102472114276938	0.04573241125516	TRUE	2L	6046651	6048706	FBgn0085208	CG34179	4
2L	6087756	6087760	176.607000249173	1.18977613796296	0.464792889594735	19.4469283429019	0.00347179255042904	0.0194109450090378	TRUE	2L	6082603	6096498	FBgn0266450	Kr-h1	4
2L	6091332	6091336	192.764281705159	0.168607946924699	0.291809030948582	16.9028225577975	0.00964709968373846	0.0436287215617345	TRUE	2L	6082603	6096498	FBgn0266450	Kr-h1	4
2L	6091599	6091603	64.2606151846627	-0.0846757393040493	0.576095386381061	16.6220297300025	0.0107774726908254	0.0475729351564204	TRUE	2L	6082603	6096498	FBgn0266450	Kr-h1	4
2L	6091599	6091603	64.2606151846627	-0.0846757393040493	0.576095386381061	16.6220297300025	0.0107774726908254	0.0475729351564204	TRUE	2L	6091412	6096498	FBgn0266445	CG45075	4
2L	6091983	6091987	10.0659191254906	-2.89984485365006	2.14755846965625	17.9581261973263	0.00633769625426799	0.0314158611321757	TRUE	2L	6082603	6096498	FBgn0266450	Kr-h1	4
2L	6091983	6091987	10.0659191254906	-2.89984485365006	2.14755846965625	17.9581261973263	0.00633769625426799	0.0314158611321757	TRUE	2L	6091412	6096498	FBgn0266445	CG45075	4
2L	6093791	6093795	36.8403976952982	0.865669227346898	0.638798128507027	27.6914067727726	0.000107405137552325	0.00104788401622631	TRUE	2L	6082603	6096498	FBgn0266450	Kr-h1	4
2L	6093791	6093795	36.8403976952982	0.865669227346898	0.638798128507027	27.6914067727726	0.000107405137552325	0.00104788401622631	TRUE	2L	6091412	6096498	FBgn0266445	CG45075	4
2L	6094046	6094050	55.2820252330477	0.803056429013012	0.611376171661159	30.3463325673355	3.37749629549758e-05	0.000384067582776579	TRUE	2L	6082603	6096498	FBgn0266450	Kr-h1	4
2L	6094046	6094050	55.2820252330477	0.803056429013012	0.611376171661159	30.3463325673355	3.37749629549758e-05	0.000384067582776579	TRUE	2L	6091412	6096498	FBgn0266445	CG45075	4
2L	6094402	6094406	20.1606875316965	0.860920854319458	0.793617427203436	21.518938321401	0.00147943751288021	0.00964627131877276	TRUE	2L	6082603	6096498	FBgn0266450	Kr-h1	4
2L	6094402	6094406	20.1606875316965	0.860920854319458	0.793617427203436	21.518938321401	0.00147943751288021	0.00964627131877276	TRUE	2L	6091412	6096498	FBgn0266445	CG45075	4
2L	6095977	6095981	75.5388815803485	-1.60757428719909	0.902493313492229	17.556773547552	0.00744077090346697	0.0356233210798917	TRUE	2L	6082603	6096498	FBgn0266450	Kr-h1	4
2L	6095977	6095981	75.5388815803485	-1.60757428719909	0.902493313492229	17.556773547552	0.00744077090346697	0.0356233210798917	TRUE	2L	6091412	6096498	FBgn0266445	CG45075	4
2L	6119471	6119475	173.74824224225	1.67093491027505	0.501512531500451	29.2314530435666	5.4997425219192e-05	0.000585455535200487	TRUE	2L	6118512	6120522	FBgn0051642	CG31642	4
2L	6119471	6119475	173.74824224225	1.67093491027505	0.501512531500451	29.2314530435666	5.4997425219192e-05	0.000585455535200487	TRUE	2L	6100377	6124653	FBgn0266521	stai	4
2L	6119774	6119778	444.270702417825	0.79593431065036	0.40403250961918	19.047579297847	0.0040840290463991	0.0221578002428346	TRUE	2L	6118512	6120522	FBgn0051642	CG31642	4
2L	6119774	6119778	444.270702417825	0.79593431065036	0.40403250961918	19.047579297847	0.0040840290463991	0.0221578002428346	TRUE	2L	6100377	6124653	FBgn0266521	stai	4
2L	6120216	6120220	418.548000456468	0.843185801062763	0.407771753794463	19.6875446875845	0.00314711444768457	0.0179238305028504	TRUE	2L	6118512	6120522	FBgn0051642	CG31642	4
2L	6120216	6120220	418.548000456468	0.843185801062763	0.407771753794463	19.6875446875845	0.00314711444768457	0.0179238305028504	TRUE	2L	6100377	6124653	FBgn0266521	stai	4
2L	6122753	6122757	64.7028185465474	1.04571016336361	0.466478163547312	32.3012043041951	1.42851670878285e-05	0.000180329096840375	TRUE	2L	6100377	6124653	FBgn0266521	stai	4
2L	6123073	6123077	68.7096497182305	1.16941928869026	0.45943151073287	21.6030375038328	0.00142860743904152	0.00937412415749151	TRUE	2L	6100377	6124653	FBgn0266521	stai	4
2L	6179342	6179346	384.236995247827	0.224193160651108	0.333018495592511	19.9621845138481	0.00281264242902832	0.0163567845658083	TRUE	2L	6179133	6211114	FBgn0085409	CG34380	4
2L	6179948	6179952	263.904624182119	0.563479020029124	0.394754770479767	23.5044257159217	0.000643994807332384	0.00483328221901014	TRUE	2L	6179133	6211114	FBgn0085409	CG34380	4
2L	6180160	6180164	27.3080593256442	-2.72994447818888	0.809221909176224	25.128181460732	0.000323288461652166	0.00269882974201047	TRUE	2L	6179133	6211114	FBgn0085409	CG34380	4
2L	6181357	6181361	332.984410182738	0.438978996022243	0.423051164688599	17.450559277107	0.00776249020556304	0.0368232536750771	TRUE	2L	6179133	6211114	FBgn0085409	CG34380	4
2L	6181753	6181757	420.959375923736	0.216063821717674	0.348702095323238	27.4793910108235	0.000117724668281115	0.00113471838285282	TRUE	2L	6179133	6211114	FBgn0085409	CG34380	4
2L	6183567	6183571	363.866797779255	-0.287516787169475	0.310974475066026	20.2910925668928	0.00245753686910234	0.0146363068079163	TRUE	2L	6179133	6211114	FBgn0085409	CG34380	4
2L	6192388	6192392	119.291439844943	-0.715994391994081	0.320078820379145	76.3500538013597	2.02333584711196e-14	1.79239051404156e-12	TRUE	2L	6179133	6211114	FBgn0085409	CG34380	4
2L	6193021	6193025	82.5152195796852	-0.615141388372365	0.378386939402993	35.6964543291231	3.15751350502929e-06	4.77063014408825e-05	TRUE	2L	6179133	6211114	FBgn0085409	CG34380	4
2L	6193040	6193044	68.8746296085566	-0.658015718218742	0.459460625624635	22.7217049601463	0.000895250274587927	0.00636449204425393	TRUE	2L	6179133	6211114	FBgn0085409	CG34380	4
2L	6193469	6193473	63.1135883984782	-0.313592196421167	0.386062923658832	43.5130810493431	9.23155400898983e-08	2.04383994207173e-06	TRUE	2L	6179133	6211114	FBgn0085409	CG34380	4
2L	6194645	6194649	59.4826183478705	0.133399377788584	0.481417245403808	18.133203869907	0.00590779294507519	0.0297299757293829	TRUE	2L	6179133	6211114	FBgn0085409	CG34380	4
2L	6200688	6200692	78.9742783055698	0.627223269011782	0.55278763590972	22.1931819176138	0.0011170320655567	0.00763978860793354	TRUE	2L	6179133	6211114	FBgn0085409	CG34380	4
2L	6200942	6200946	94.4764392243552	0.899408256035445	0.553543185032768	17.8793183760403	0.00654096872325236	0.032236192230595	TRUE	2L	6179133	6211114	FBgn0085409	CG34380	4
2L	6209685	6209689	65.2115584950078	-1.50176822432691	0.914936886511141	19.0582418196578	0.00406639402637549	0.0220747829017525	TRUE	2L	6179133	6211114	FBgn0085409	CG34380	4
2L	6254224	6254228	52.903602239416	-0.440641844829207	0.845680005363374	17.9198790755489	0.00643557181574461	0.0318097453638358	TRUE	2L	6253123	6323466	FBgn0053531	Ddr	4
2L	6256803	6256807	229.769338723242	0.744116708737699	0.284397241447561	72.1157532879237	1.50421647494196e-13	1.11619326672475e-11	TRUE	2L	6253123	6323466	FBgn0053531	Ddr	4
2L	6257324	6257328	219.052957173948	-0.321685321740714	0.37369066944722	47.3384413012278	1.60170299884566e-08	4.22192532529505e-07	TRUE	2L	6253123	6323466	FBgn0053531	Ddr	4
2L	6263762	6263766	234.018560710776	0.943611626577272	0.552014845006168	22.5049552029351	0.000980420168285029	0.0068624995899131	TRUE	2L	6253123	6323466	FBgn0053531	Ddr	4
2L	6264715	6264719	123.146246026361	0.465731349090692	0.459712026073972	58.2268229877081	1.03080049478283e-10	4.38880961347192e-09	TRUE	2L	6253123	6323466	FBgn0053531	Ddr	4
2L	6274820	6274824	101.659609062223	0.178290113745373	0.434407213086116	17.1662098923697	0.00869142211148757	0.0402569109413701	TRUE	2L	6253123	6323466	FBgn0053531	Ddr	4
2L	6275560	6275564	40.4725553955743	-0.372267599995146	0.464895706509966	21.6306601917129	0.00141228842660948	0.00928692970175135	TRUE	2L	6253123	6323466	FBgn0053531	Ddr	4
2L	6276576	6276580	176.650512374994	0.360292921743815	0.370900767360518	24.0211358325969	0.000517603507087783	0.00402291437954373	TRUE	2L	6253123	6323466	FBgn0053531	Ddr	4
2L	6277091	6277095	178.185073032729	0.186464332517858	0.346820357881354	22.5559117608684	0.000959708957466693	0.00674095234057001	TRUE	2L	6253123	6323466	FBgn0053531	Ddr	4
2L	6277435	6277439	190.428957957013	-0.0814447197342338	0.307131614710481	33.5580576743028	8.18687595476899e-06	0.000110413714409325	TRUE	2L	6253123	6323466	FBgn0053531	Ddr	4
2L	6289340	6289344	10.719590005147	-0.921392430124221	0.981297196007801	21.2232374308185	0.00167261989848281	0.0106788323457703	TRUE	2L	6253123	6323466	FBgn0053531	Ddr	4
2L	6292319	6292323	227.528874029774	0.599453848613903	0.508557864694641	39.7637698678938	5.06887184239909e-07	9.36020404120899e-06	TRUE	2L	6253123	6323466	FBgn0053531	Ddr	4
2L	6292453	6292457	148.281443500101	0.287216830244108	0.321500207456282	50.9259343804639	3.06507185367092e-09	9.48724552550322e-08	TRUE	2L	6253123	6323466	FBgn0053531	Ddr	4
2L	6298355	6298359	143.330553125724	-0.120734692904679	0.336080640547459	36.0921327931579	2.64526452897761e-06	4.08200771527109e-05	TRUE	2L	6253123	6323466	FBgn0053531	Ddr	4
2L	6299079	6299083	243.63306693194	-0.0252216581109135	0.277704418723726	43.1301009009042	1.09929005653967e-07	2.3904971487373e-06	TRUE	2L	6253123	6323466	FBgn0053531	Ddr	4
2L	6301062	6301066	302.426046292651	1.02406698926785	0.353999419910929	22.7926830286019	0.000868972120153508	0.00621211990751917	TRUE	2L	6253123	6323466	FBgn0053531	Ddr	4
2L	6301438	6301442	276.678755163966	1.07683418959829	0.403977613040647	20.0186878881388	0.00274826408097114	0.0160540091637709	TRUE	2L	6253123	6323466	FBgn0053531	Ddr	4
2L	6303511	6303515	210.331774515545	0.614518061463144	0.400848394328147	32.7701282706978	1.16095184035271e-05	0.000150205048198156	TRUE	2L	6253123	6323466	FBgn0053531	Ddr	4
2L	6344754	6344758	259.662556904432	0.849064588029439	0.402213423201281	17.0868216186359	0.00896940287303043	0.0412437086521528	TRUE	2L	6338836	6346280	FBgn0015623	Cpr	4
2L	6345052	6345056	265.44151721344	0.864170467463764	0.39673053489582	16.9158843246988	0.00959740419884506	0.0434645082186075	TRUE	2L	6338836	6346280	FBgn0015623	Cpr	4
2L	6347578	6347582	53.3119898418014	-1.24776944831599	1.19781992107916	19.5220133436264	0.00336712141786833	0.0189403409049423	TRUE	2L	6346430	6348427	FBgn0031800	CG9497	4
2L	6347851	6347855	84.8346635707515	-0.329370337494846	1.07677450082222	23.6225885564258	0.00061265236269014	0.00463821200478132	TRUE	2L	6346430	6348427	FBgn0031800	CG9497	4
2L	6504395	6504399	19.2839390894639	-7.08339642731385	1.29685249695852	105.320854043895	1.94220998536704e-20	4.96342060903107e-18	TRUE	2L	6498647	6526996	FBgn0051637	CG31637	4
2L	6505235	6505239	28.985516307465	-4.07818608893963	0.936627952771723	67.0898146505039	1.61336895977241e-12	9.82687134576721e-11	TRUE	2L	6498647	6526996	FBgn0051637	CG31637	4
2L	6517376	6517380	38.290629758648	-2.16533248361853	0.507063062412261	20.157182423992	0.00259649004252145	0.0153137523009021	TRUE	2L	6498647	6526996	FBgn0051637	CG31637	4
2L	6557820	6557824	124.0832478186	-0.0618306994046983	0.352371891254661	39.77484504929	5.04354786140762e-07	9.32056041419241e-06	TRUE	2L	6557800	6559308	FBgn0031830	COX5B	4
2L	6557910	6557914	220.118009611574	0.460987557822811	0.409126152206749	30.5013574295309	3.15550464518003e-05	0.00036200035810065	TRUE	2L	6557800	6559308	FBgn0031830	COX5B	4
2L	6558425	6558429	227.813830335349	0.754424953954451	0.485444691000738	18.1619118384005	0.00584005548394836	0.0294595840860649	TRUE	2L	6557800	6559308	FBgn0031830	COX5B	4
2L	6558946	6558950	125.643281973014	0.46058333000142	0.539335135713805	17.6043843020856	0.00730078539734737	0.0351068621183484	TRUE	2L	6557800	6559308	FBgn0031830	COX5B	4
2L	6573802	6573806	207.078236233804	0.324474653626499	0.381691887767402	20.9550937243706	0.00186901018774648	0.0117034119968467	TRUE	2L	6568400	6601068	FBgn0031835	CG11319	4
2L	6574215	6574219	574.252051510035	0.957087693061949	0.361341256733065	22.3465788127129	0.00104763210854873	0.00724692149817568	TRUE	2L	6568400	6601068	FBgn0031835	CG11319	4
2L	6574571	6574575	408.249467656342	1.13663194007505	0.425814947624911	17.3812749087763	0.00797956127434264	0.0376445033994298	TRUE	2L	6568400	6601068	FBgn0031835	CG11319	4
2L	6581470	6581474	84.2071746567343	0.452600726187721	0.542758229551184	17.0685411209677	0.00903461904431262	0.0414717168093754	TRUE	2L	6568400	6601068	FBgn0031835	CG11319	4
2L	6581817	6581821	254.753457997498	0.139088893923866	0.257353337467838	20.0582260727571	0.00270407305966667	0.0158437631948542	TRUE	2L	6568400	6601068	FBgn0031835	CG11319	4
2L	6582372	6582376	363.242528773577	0.66381343866205	0.203412779396125	30.6868325629521	2.9088246853542e-05	0.000337275772926059	TRUE	2L	6568400	6601068	FBgn0031835	CG11319	4
2L	6611517	6611521	153.433477768232	-0.0947039045197748	0.364401233651034	16.6451185433074	0.0106799020007947	0.0472409677267291	TRUE	2L	6611011	6617117	FBgn0031836	CG11050	4
2L	6612267	6612271	167.426478725663	-0.00387254098931986	0.293877674241969	25.2693747215233	0.000304379377253239	0.00256274831778269	TRUE	2L	6611011	6617117	FBgn0031836	CG11050	4
2L	6640898	6640902	54.3949525664877	0.818303485483164	0.447314393945061	37.903231263036	1.17336651931778e-06	1.97421571037361e-05	TRUE	2L	6632798	6649114	FBgn0051635	CG31635	4
2L	6645616	6645620	93.978982480251	0.991612220898103	0.539802868448684	17.1042756090445	0.00890755989540857	0.0410226299429397	TRUE	2L	6632798	6649114	FBgn0051635	CG31635	4
2L	6680651	6680655	40.4669711050674	-0.430006532453916	0.526121528384064	19.8531385480895	0.00294107335196831	0.0169680068406483	TRUE	2L	6677835	6684364	FBgn0028703	Nhe3	4
2L	6682915	6682919	194.288983171648	0.676358683707504	0.308130750246548	16.4989459612968	0.0113122835742171	0.0493935056673295	TRUE	2L	6677835	6684364	FBgn0028703	Nhe3	4
2L	6735177	6735181	30.0073608184136	0.51870082814483	0.889960782341951	16.4737702400128	0.0114247818283344	0.0497628730339384	TRUE	2L	6732866	6736149	FBgn0031853	TTLL3B	4
2L	6735443	6735447	123.451536734291	0.434267868286723	0.50079442691075	41.013303601634	2.87824541075835e-07	5.65223593539544e-06	TRUE	2L	6732866	6736149	FBgn0031853	TTLL3B	4
2L	6735782	6735786	103.13152355296	0.083862285351004	0.513366377739724	46.4330526268599	2.42730505926313e-08	6.15072769425462e-07	TRUE	2L	6732866	6736149	FBgn0031853	TTLL3B	4
2L	6736691	6736695	71.9625148813313	0.420117110193808	0.755603604707128	22.3931695653388	0.0010274039275434	0.00713034515626763	TRUE	2L	6736364	6740188	FBgn0031854	TTLL3A	4
2L	6736916	6736920	13.2383960137299	-1.29526924925578	1.23048955518726	17.9981611907156	0.0062367920234201	0.0310245717632612	TRUE	2L	6736364	6740188	FBgn0031854	TTLL3A	4
2L	6739113	6739117	161.307855454246	0.721766300539681	0.350870559013613	26.0975093097542	0.000213519920025391	0.00188963913277597	TRUE	2L	6736364	6740188	FBgn0031854	TTLL3A	4
2L	6739744	6739748	131.049838922332	0.710926122035814	0.301385563864975	30.9928868051824	2.54286764397054e-05	0.000299520375017995	TRUE	2L	6736364	6740188	FBgn0031854	TTLL3A	4
2L	6739807	6739811	198.644712089644	1.18444593368334	0.443839123253456	17.8965772399821	0.00649591864742823	0.0320598716033851	TRUE	2L	6736364	6740188	FBgn0031854	TTLL3A	4
2L	6740103	6740107	216.66464609381	1.10354294814726	0.418413044778982	21.427261574302	0.00153686618981529	0.00996042199343294	TRUE	2L	6736364	6740188	FBgn0031854	TTLL3A	4
2L	6744513	6744517	4.17447796133522	-0.877272079444424	2.02013454905955	16.7582184664724	0.0102141308133027	0.0456081641592168	TRUE	2L	6742502	6756133	FBgn0031855	CG11221	4
2L	6744530	6744534	112.03390046542	0.152389681799694	0.63901181536349	28.9835872750633	6.12735770535672e-05	0.000642710844605797	TRUE	2L	6742502	6756133	FBgn0031855	CG11221	4
2L	6744856	6744860	112.100526348093	-0.00231439083265901	0.569825270855232	37.5750752814436	1.35999511775802e-06	2.25422868951134e-05	TRUE	2L	6744663	6745622	FBgn0051910	CG31910	4
2L	6744856	6744860	112.100526348093	-0.00231439083265901	0.569825270855232	37.5750752814436	1.35999511775802e-06	2.25422868951134e-05	TRUE	2L	6742502	6756133	FBgn0031855	CG11221	4
2L	6744892	6744896	6.35065384542939	-0.0709700928843531	1.18340010974747	23.1774685082053	0.000739167096453078	0.00542700258745341	TRUE	2L	6744663	6745622	FBgn0051910	CG31910	4
2L	6744892	6744896	6.35065384542939	-0.0709700928843531	1.18340010974747	23.1774685082053	0.000739167096453078	0.00542700258745341	TRUE	2L	6742502	6756133	FBgn0031855	CG11221	4
2L	6744965	6744969	102.682695481371	0.112611903170353	0.410051372593298	100.115953798298	2.37334365673683e-19	4.95073115402935e-17	TRUE	2L	6744663	6745622	FBgn0051910	CG31910	4
2L	6744965	6744969	102.682695481371	0.112611903170353	0.410051372593298	100.115953798298	2.37334365673683e-19	4.95073115402935e-17	TRUE	2L	6742502	6756133	FBgn0031855	CG11221	4
2L	6745468	6745472	75.9242240853544	0.373540298471027	0.492630787522246	109.265058848473	2.90510514300483e-21	8.43865167754515e-19	TRUE	2L	6744663	6745622	FBgn0051910	CG31910	4
2L	6745468	6745472	75.9242240853544	0.373540298471027	0.492630787522246	109.265058848473	2.90510514300483e-21	8.43865167754515e-19	TRUE	2L	6742502	6756133	FBgn0031855	CG11221	4
2L	6745795	6745799	37.2623030868556	-0.836530010802872	0.596148090104933	74.3040214361355	5.33813907572662e-14	4.35634997857694e-12	TRUE	2L	6742502	6756133	FBgn0031855	CG11221	4
2L	6746467	6746471	56.2556836455352	-0.764466608865155	0.521647243682996	60.0596873517961	4.37708111800261e-11	2.00654953139586e-09	TRUE	2L	6742502	6756133	FBgn0031855	CG11221	4
2L	6748374	6748378	44.274636298745	0.00557462468267378	0.529069818592871	56.8723316025934	1.93893618069895e-10	7.80189620910171e-09	TRUE	2L	6742502	6756133	FBgn0031855	CG11221	4
2L	6748430	6748434	74.3489680744508	0.185733701366832	0.644199682118333	42.7763142966398	1.29155726036252e-07	2.76466192901705e-06	TRUE	2L	6742502	6756133	FBgn0031855	CG11221	4
2L	6748915	6748919	101.797880854291	-0.0323075959149765	0.594224953037663	55.1785169032404	4.2662284065767e-10	1.59209350897714e-08	TRUE	2L	6742502	6756133	FBgn0031855	CG11221	4
2L	6749216	6749220	32.2560794979943	0.422188021287574	0.841699575057693	48.4997637602598	9.38813812872597e-09	2.60230481367374e-07	TRUE	2L	6742502	6756133	FBgn0031855	CG11221	4
2L	6749473	6749477	6.23276231916504	2.69168894660519	1.8585271020617	37.0221914359508	1.74343569478128e-06	2.81110994927448e-05	TRUE	2L	6742502	6756133	FBgn0031855	CG11221	4
2L	6749808	6749812	68.0646319647132	-0.101650171028764	0.61419645022512	74.6521376319199	4.52635276582437e-14	3.75013325286409e-12	TRUE	2L	6742502	6756133	FBgn0031855	CG11221	4
2L	6750098	6750102	37.1210440703832	0.596647813075936	0.88555250717292	49.2081523729794	6.77385148888671e-09	1.93942169612135e-07	TRUE	2L	6742502	6756133	FBgn0031855	CG11221	4
2L	6750117	6750121	33.3662268018772	-0.640884377858644	0.66332924733235	86.2570025378993	1.81201258616324e-16	2.30546282066537e-14	TRUE	2L	6742502	6756133	FBgn0031855	CG11221	4
2L	6751652	6751656	83.4375413519481	-0.868807461958408	0.404197414771725	61.1301248344119	2.65204584862114e-11	1.27148007745032e-09	TRUE	2L	6742502	6756133	FBgn0031855	CG11221	4
2L	6752256	6752260	172.583713244205	-1.07018088039162	0.610372616178337	44.6300537969872	5.54302711920226e-08	1.29023192601207e-06	TRUE	2L	6742502	6756133	FBgn0031855	CG11221	4
2L	6752694	6752698	220.909995565355	-0.356462229244059	0.54232436133747	51.9404188269328	1.91697586990121e-09	6.18982916424454e-08	TRUE	2L	6742502	6756133	FBgn0031855	CG11221	4
2L	6753328	6753332	109.486513381157	-0.560114962886251	0.37577703316198	153.458978174018	1.43555486608397e-30	1.95205853468307e-27	TRUE	2L	6742502	6756133	FBgn0031855	CG11221	4
2L	6753817	6753821	78.1058030052497	-0.111714913712457	0.476211904367357	97.077906973125	1.02056561923385e-18	1.88680378650102e-16	TRUE	2L	6742502	6756133	FBgn0031855	CG11221	4
2L	6753969	6753973	11.1341100695226	1.66954972812236	1.49735056153913	32.7027755703725	1.19608228862336e-05	0.000154214344431205	TRUE	2L	6742502	6756133	FBgn0031855	CG11221	4
2L	6754174	6754178	18.1652537158859	2.21822804075994	1.3641987284195	33.920852768707	6.96831775413518e-06	9.57239543385484e-05	TRUE	2L	6742502	6756133	FBgn0031855	CG11221	4
2L	6754339	6754343	9.82552586194551	3.34192760944177	2.19238645632339	23.8618860450781	0.000553703484871371	0.00426147391464182	TRUE	2L	6742502	6756133	FBgn0031855	CG11221	4
2L	6754735	6754739	13.3035777007039	1.44230297906609	1.58426285182855	57.5539334976699	1.41105057658233e-10	5.83092195242712e-09	TRUE	2L	6742502	6756133	FBgn0031855	CG11221	4
2L	6754967	6754971	8.80703858317277	-0.244381218274658	1.68752574208141	32.4063891264518	1.36362578362502e-05	0.000173162884997341	TRUE	2L	6742502	6756133	FBgn0031855	CG11221	4
2L	6754987	6754991	28.5251709466614	0.43084421376258	0.85667728140978	39.9283121291886	4.70531822473648e-07	8.75874375599968e-06	TRUE	2L	6742502	6756133	FBgn0031855	CG11221	4
2L	6755252	6755256	28.8575921681871	0.22372508424356	0.858971861414326	40.6059144280829	3.46213055627142e-07	6.66352935895526e-06	TRUE	2L	6742502	6756133	FBgn0031855	CG11221	4
2L	6755282	6755286	9.68085908317848	-1.16077751234069	1.89925862088382	23.1816735795872	0.000737859468083531	0.00541868193115944	TRUE	2L	6742502	6756133	FBgn0031855	CG11221	4
2L	6755937	6755941	4.69123529171269	1.56159159004579	2.27305860603941	16.8955701406593	0.00967479977291797	0.0437367208052537	TRUE	2L	6742502	6756133	FBgn0031855	CG11221	4
2L	6756003	6756007	86.5717573750803	0.855428900906023	0.428435429824511	18.0066011008597	0.00621571979159315	0.0309473089820483	TRUE	2L	6742502	6756133	FBgn0031855	CG11221	4
2L	6758185	6758189	137.788038197253	0.0109410328197035	0.349313676388987	128.148569766922	3.15342859159742e-25	1.70243672056595e-22	TRUE	2L	6757864	6759628	FBgn0031856	CG11322	4
2L	6758624	6758628	32.0705973340056	-0.12327274756907	0.918637316146303	29.2437611724258	5.47029216977882e-05	0.000582787429723016	TRUE	2L	6757864	6759628	FBgn0031856	CG11322	4
2L	6758854	6758858	11.1051968370926	-0.274136288886615	1.15967879827489	29.4233887221335	5.05782860034358e-05	0.000544302614181606	TRUE	2L	6757864	6759628	FBgn0031856	CG11322	4
2L	6779410	6779414	72.9516474970287	1.13066386904827	0.490353584320182	22.0491092294242	0.00118630963662386	0.00803329791500959	TRUE	2L	6778555	6786861	FBgn0015776	nrv1	4
2L	6779680	6779684	73.4631709056243	1.12661082018637	0.49780661475598	20.7489597065573	0.00203515552870377	0.0125418062558242	TRUE	2L	6778555	6786861	FBgn0015776	nrv1	4
2L	6925604	6925608	119.778410645266	0.214276451361783	0.363974124872298	17.670560524153	0.00711044211886747	0.0344052477643368	TRUE	2L	6920704	6932057	FBgn0004838	Hrb27C	4
2L	6925875	6925879	122.70900234772	0.210134160850131	0.359628822736872	17.3920141749115	0.00794553420259153	0.0375132598380112	TRUE	2L	6920704	6932057	FBgn0004838	Hrb27C	4
2L	7040042	7040046	97.8804596692541	-0.260573416619476	0.361780127435059	17.8489895894239	0.00662086942851859	0.0325415149088353	TRUE	2L	7037823	7056010	FBgn0262872	milt	4
2L	7040593	7040597	117.148801401717	0.212899908046979	0.370986432082812	19.9268906886599	0.00285359949782309	0.0165542097361049	TRUE	2L	7037823	7056010	FBgn0262872	milt	4
2L	7046612	7046616	143.783918977837	-0.708101130258999	0.436120885790667	29.2861827508016	5.36997826428746e-05	0.000573441671260543	TRUE	2L	7037823	7056010	FBgn0262872	milt	4
2L	7051557	7051561	57.7413348021289	0.89331674498517	0.538701088985221	17.8113958074508	0.00672122341867061	0.0329128145405536	TRUE	2L	7037823	7056010	FBgn0262872	milt	4
2L	7051791	7051795	74.1438767950494	0.885644428326644	0.555647467367499	22.8527019830016	0.000847343524277945	0.00607907368418452	TRUE	2L	7037823	7056010	FBgn0262872	milt	4
2L	7052009	7052013	25.1209313672733	1.62678673104267	1.09965125352485	16.47472594716	0.0114204916184699	0.0497521544983311	TRUE	2L	7037823	7056010	FBgn0262872	milt	4
2L	7053294	7053298	77.1595726701688	1.16642072204182	0.500802713757597	34.7940638737503	4.72402131857243e-06	6.80115898767765e-05	TRUE	2L	7037823	7056010	FBgn0262872	milt	4
2L	7053657	7053661	122.809583011277	0.875108011468611	0.467946860491929	25.1826036997887	0.000315866754138307	0.0026461122828389	TRUE	2L	7037823	7056010	FBgn0262872	milt	4
2L	7054021	7054025	383.857689241203	1.61342715125198	0.539710036136319	43.2132323065517	1.05841483830025e-07	2.31084938408902e-06	TRUE	2L	7037823	7056010	FBgn0262872	milt	4
2L	7054157	7054161	794.508668932199	1.53079295988676	0.493089392769706	22.039832817011	0.001190911816862	0.00805718985195645	TRUE	2L	7037823	7056010	FBgn0262872	milt	4
2L	7055287	7055291	355.10297421907	1.01247245882517	0.403235627115861	17.1586693585716	0.00871746348488695	0.0403503999869324	TRUE	2L	7037823	7056010	FBgn0262872	milt	4
2L	7261063	7261067	18.0467495142075	-0.97493509254942	0.664787358456919	45.4198149165563	3.86201617692527e-08	9.32108797688806e-07	TRUE	2L	7255419	7277171	FBgn0010453	Wnt4	4
2L	7261654	7261658	69.90725651826	-1.52881805802819	0.648389866085798	24.40326196335	0.00044015835149723	0.00350570761908367	TRUE	2L	7255419	7277171	FBgn0010453	Wnt4	4
2L	7268196	7268200	76.6754151973361	-0.718962626461614	0.369223439354884	125.997727795396	8.94049564830913e-25	4.50267781647146e-22	TRUE	2L	7255419	7277171	FBgn0010453	Wnt4	4
2L	7268920	7268924	76.2625769887085	-0.45717341287893	0.356744044176968	119.989895764715	1.63756913518435e-23	6.81225629129357e-21	TRUE	2L	7255419	7277171	FBgn0010453	Wnt4	4
2L	7268932	7268936	56.5441452570059	0.301641946992426	0.46257339211519	86.8825119292902	1.34420262046514e-16	1.74808207726682e-14	TRUE	2L	7255419	7277171	FBgn0010453	Wnt4	4
2L	7269479	7269483	166.610136815056	0.235552314238358	0.323749215949416	210.824937542158	9.39593237648816e-43	6.38826506048562e-39	TRUE	2L	7255419	7277171	FBgn0010453	Wnt4	4
2L	7269995	7269999	141.807412082785	0.329460768136016	0.367516893876812	123.684465458943	2.74058169508867e-24	1.29340593851488e-21	TRUE	2L	7255419	7277171	FBgn0010453	Wnt4	4
2L	7270258	7270262	17.7090992746002	0.945483357225797	0.971703895869613	27.3458943525912	0.000124718745883868	0.00119310044346461	TRUE	2L	7255419	7277171	FBgn0010453	Wnt4	4
2L	7270479	7270483	8.28259237963422	0.581866752329617	1.10875076558499	19.564522903672	0.00330923199020142	0.0186784537023855	TRUE	2L	7255419	7277171	FBgn0010453	Wnt4	4
2L	7270564	7270568	88.2023857424547	0.326265109665687	0.453906109684021	68.9513353754351	6.70785813970372e-13	4.44264405443202e-11	TRUE	2L	7255419	7277171	FBgn0010453	Wnt4	4
2L	7270944	7270948	216.189506385642	0.283454199655448	0.359652628937866	132.342261615449	4.1273813345088e-26	2.64891437995598e-23	TRUE	2L	7255419	7277171	FBgn0010453	Wnt4	4
2L	7271449	7271453	132.906665081025	0.0900906396354196	0.332193030302294	130.305739363005	1.10824256674581e-25	6.60594549367632e-23	TRUE	2L	7255419	7277171	FBgn0010453	Wnt4	4
2L	7272678	7272682	170.609894926278	0.360773977438813	0.271339701505048	26.6277643501933	0.000170001924851911	0.00155570173645661	TRUE	2L	7255419	7277171	FBgn0010453	Wnt4	4
2L	7273321	7273325	189.883327491706	0.640477151734736	0.266052128408065	25.5574586342359	0.000269115204629491	0.00230686685810742	TRUE	2L	7255419	7277171	FBgn0010453	Wnt4	4
2L	7275295	7275299	159.444453972428	0.157380644976613	0.424135323716515	40.1573209736624	4.24210025832704e-07	7.9770183829165e-06	TRUE	2L	7255419	7277171	FBgn0010453	Wnt4	4
2L	7275706	7275710	64.6331415841614	0.0660200378480385	0.424371479231042	47.7909517555153	1.30088140617737e-08	3.49116645982227e-07	TRUE	2L	7255419	7277171	FBgn0010453	Wnt4	4
2L	7276954	7276958	149.393882895182	0.75487079961444	0.479643692399269	25.0424794162066	0.000335325609980935	0.00278404071691364	TRUE	2L	7255419	7277171	FBgn0010453	Wnt4	4
2L	7371224	7371228	5.92897707265711	-1.8470726468219	2.19119941244856	37.1239340861491	1.66559195360879e-06	2.69706642282528e-05	TRUE	2L	7363379	7377528	FBgn0031903	Wnt10	4
2L	7372151	7372155	188.495681714938	0.114034388227547	0.580751539655201	225.869304068259	5.82664992135787e-46	5.51168149321769e-42	TRUE	2L	7363379	7377528	FBgn0031903	Wnt10	4
2L	7372618	7372622	60.1860615996635	2.41070170339049	1.37725731827635	110.841853769639	1.35826376802714e-21	4.15046872497698e-19	TRUE	2L	7363379	7377528	FBgn0031903	Wnt10	4
2L	7373042	7373046	12.9380621048916	-0.21962292010801	2.05620111834496	45.6115853646656	3.53729305608735e-08	8.63145498332628e-07	TRUE	2L	7363379	7377528	FBgn0031903	Wnt10	4
2L	7373292	7373296	45.5052663458468	2.62994832135192	1.59158529637382	115.923731147642	1.16874283727796e-22	4.23094630412736e-20	TRUE	2L	7363379	7377528	FBgn0031903	Wnt10	4
2L	7373564	7373568	42.9611166766762	2.55249414601638	1.59058400596761	118.65761515692	3.11863858227412e-23	1.23142076303019e-20	TRUE	2L	7363379	7377528	FBgn0031903	Wnt10	4
2L	7374195	7374199	16.8597087228589	0.673176780179326	1.91846611771068	38.7085911904733	8.16329301125195e-07	1.43138553399343e-05	TRUE	2L	7363379	7377528	FBgn0031903	Wnt10	4
2L	7374456	7374460	47.2993372279216	1.83471454403418	1.6199331272019	86.8099792937151	1.39157384203174e-16	1.80532776567344e-14	TRUE	2L	7363379	7377528	FBgn0031903	Wnt10	4
2L	7375093	7375097	70.4425560897686	-0.247167741042832	0.890823489516702	142.994547001723	2.33789295434916e-28	2.12823580083215e-25	TRUE	2L	7363379	7377528	FBgn0031903	Wnt10	4
2L	7375204	7375208	316.57138657278	0.972618400606673	0.485933354446552	238.695527167462	1.06610722141894e-48	1.93291458202045e-44	TRUE	2L	7363379	7377528	FBgn0031903	Wnt10	4
2L	7375503	7375507	312.508239789054	0.907254887245542	0.486512851610478	235.390641099202	5.41302164869181e-48	9.05919139262254e-44	TRUE	2L	7363379	7377528	FBgn0031903	Wnt10	4
2L	7375602	7375606	13.6218581517501	-0.298773071574731	1.89351972599446	53.2901381223895	1.02557350006047e-09	3.52608959683402e-08	TRUE	2L	7363379	7377528	FBgn0031903	Wnt10	4
2L	7375797	7375801	281.365110666205	0.159037064797748	0.39554722666774	211.76523477134	5.92359993680016e-43	4.15735441112839e-39	TRUE	2L	7363379	7377528	FBgn0031903	Wnt10	4
2L	7376235	7376239	55.9225915717766	-0.41656747020989	0.98847320003359	83.6391112296931	6.31668000691652e-16	7.32569892891688e-14	TRUE	2L	7363379	7377528	FBgn0031903	Wnt10	4
2L	7376459	7376463	45.2404457246247	-0.738702583033551	1.07500239134482	64.227749802958	6.20164970961122e-12	3.3841844052445e-10	TRUE	2L	7363379	7377528	FBgn0031903	Wnt10	4
2L	7378834	7378838	10.8501259065006	-2.25199513109376	1.70834141130972	35.6825475154377	3.17720653906374e-06	4.7977185944231e-05	TRUE	2L	7377702	7384344	FBgn0002938	ninaC	4
2L	7379039	7379043	17.7176819412938	-3.42134835677281	1.66517274666925	42.5485953522594	1.43265761951789e-07	3.03445307929953e-06	TRUE	2L	7377702	7384344	FBgn0002938	ninaC	4
2L	7379372	7379376	87.922441560425	-1.69107564822791	0.653156738781135	231.099597910888	4.46051455226509e-47	5.39144871995921e-43	TRUE	2L	7377702	7384344	FBgn0002938	ninaC	4
2L	7380179	7380183	69.3544798020041	-0.701755774506779	0.59450900746513	186.060145614465	1.7502713914983e-37	6.56553958334672e-34	TRUE	2L	7377702	7384344	FBgn0002938	ninaC	4
2L	7380248	7380252	20.373925400704	0.186188541318157	1.94373147023846	35.8549721648664	2.94142767344476e-06	4.484636262287e-05	TRUE	2L	7377702	7384344	FBgn0002938	ninaC	4
2L	7380430	7380434	41.7149360170008	1.61104701611158	1.90537041081556	38.0473395982523	1.09967501330738e-06	1.86392173278471e-05	TRUE	2L	7377702	7384344	FBgn0002938	ninaC	4
2L	7380505	7380509	90.9030862325044	1.25775052796658	0.943427997204473	275.936449036715	1.16408561738194e-56	8.44222051723119e-52	TRUE	2L	7377702	7384344	FBgn0002938	ninaC	4
2L	7380789	7380793	64.9040707681054	0.706988061803454	0.959276609149839	233.496295835494	1.37351397808341e-47	1.99220877113115e-43	TRUE	2L	7377702	7384344	FBgn0002938	ninaC	4
2L	7380985	7380989	7.96157028951332	0.259890580086544	2.12847912879696	37.3039223370681	1.53624706868852e-06	2.511546934125e-05	TRUE	2L	7377702	7384344	FBgn0002938	ninaC	4
2L	7381202	7381206	51.3923383702517	-0.464791762969257	0.738218392528165	184.214292774534	4.31877632484603e-37	1.54036591584881e-33	TRUE	2L	7377702	7384344	FBgn0002938	ninaC	4
2L	7381552	7381556	53.823067795988	-0.199770791583233	0.730584742750355	140.524019368053	7.76906141432533e-28	6.42696344003999e-25	TRUE	2L	7377702	7384344	FBgn0002938	ninaC	4
2L	7381571	7381575	43.0556913112764	-0.464718647083335	0.827402284975184	162.92573505614	1.42127096262129e-32	2.62052253834429e-29	TRUE	2L	7377702	7384344	FBgn0002938	ninaC	4
2L	7382381	7382385	99.8355018291991	-0.764807273492957	0.429531800861116	253.323814831362	7.99009331444255e-52	2.17297579017915e-47	TRUE	2L	7377702	7384344	FBgn0002938	ninaC	4
2L	7383078	7383082	53.199279289274	-0.586328819763798	0.547977502869807	138.169249066827	2.43911735187902e-27	1.86200506981145e-24	TRUE	2L	7377702	7384344	FBgn0002938	ninaC	4
2L	7383906	7383910	6.83737747380617	0.657312223801631	1.27297076981467	17.6788098556664	0.00708705411261795	0.0343142116862123	TRUE	2L	7377702	7384344	FBgn0002938	ninaC	4
2L	7427288	7427292	10.0342186847374	-0.712878380049787	0.9956783080395	21.0416090256193	0.00180330028142047	0.0113665333698701	TRUE	2L	7426866	7430329	FBgn0031912	CG5261	4
2L	7427331	7427335	206.200585320839	0.445804287459523	0.419851286618449	28.3190880304281	8.18118347822999e-05	0.000828425740392844	TRUE	2L	7426866	7430329	FBgn0031912	CG5261	4
2L	7427801	7427805	239.561018138061	0.442148176028483	0.428121705602485	27.7581700888931	0.000104344530034098	0.00102219489242778	TRUE	2L	7426866	7430329	FBgn0031912	CG5261	4
2L	7473678	7473682	146.729405983326	0.190118841459635	0.322064526481653	19.6495441222237	0.00319634654939548	0.0181609233965919	TRUE	2L	7472513	7496307	FBgn0260486	Ziz	4
2L	7488438	7488442	215.468602643076	0.119509354189601	0.447971805388497	18.6166349018318	0.00486253338237953	0.0254603099827726	TRUE	2L	7472513	7496307	FBgn0260486	Ziz	4
2L	7494522	7494526	47.6491411299797	1.84880884278319	0.486992597320932	52.5052880722927	1.4756834402725e-09	4.88527113587593e-08	TRUE	2L	7472513	7496307	FBgn0260486	Ziz	4
2L	7501237	7501241	8.00255589256599	-1.27916909184792	1.87482458032097	16.7722778574424	0.0101576189523666	0.0454154802122754	TRUE	2L	7497805	7578980	FBgn0264895	RapGAP1	4
2L	7536136	7536140	91.1537372614002	-2.14696371485738	0.480299080798751	35.3959106959718	3.61138951003118e-06	5.37096986485033e-05	TRUE	2L	7497805	7578980	FBgn0264895	RapGAP1	4
2L	7536351	7536355	131.585533051496	-1.29102523465227	0.440183264658486	29.726102678828	4.43123460523622e-05	0.000486153204254666	TRUE	2L	7497805	7578980	FBgn0264895	RapGAP1	4
2L	7536721	7536725	113.759654859757	-0.926010853136779	0.507534843574662	21.000316380972	0.00183437582856397	0.0115286742704136	TRUE	2L	7497805	7578980	FBgn0264895	RapGAP1	4
2L	7544247	7544251	18.8772497957273	-2.15191610090787	1.21201660045127	39.2846265755876	6.2944311396182e-07	1.1360103689368e-05	TRUE	2L	7497805	7578980	FBgn0264895	RapGAP1	4
2L	7544497	7544501	17.0081454664747	-1.94656942823544	1.22713057798196	34.6018791757614	5.14646408692122e-06	7.3250081904958e-05	TRUE	2L	7497805	7578980	FBgn0264895	RapGAP1	4
2L	7545024	7545028	144.893752317296	-1.53550054180796	0.408089765981282	115.859210233225	1.20574166065992e-22	4.35763448313616e-20	TRUE	2L	7497805	7578980	FBgn0264895	RapGAP1	4
2L	7545338	7545342	63.100375785052	-2.27512358608836	0.594731761551798	72.9885220322443	9.95295950433744e-14	7.6517156907427e-12	TRUE	2L	7497805	7578980	FBgn0264895	RapGAP1	4
2L	7545369	7545373	43.0345215197964	-2.00381416503795	0.682719352474048	62.8199797609921	1.20103529463695e-11	6.17014512274561e-10	TRUE	2L	7497805	7578980	FBgn0264895	RapGAP1	4
2L	7560994	7560998	33.8509346698773	-4.31760584551548	0.877866532066702	30.126396475953	3.71920446776578e-05	0.000417553103069507	TRUE	2L	7497805	7578980	FBgn0264895	RapGAP1	4
2L	7562360	7562364	41.3597931580916	-4.1258109476644	0.670153467820536	47.7788772284588	1.30812526509191e-08	3.50844291851889e-07	TRUE	2L	7497805	7578980	FBgn0264895	RapGAP1	4
2L	7570908	7570912	69.2063967184015	0.982698465653312	0.681371751991118	23.44180619596	0.000661238124802973	0.00494274703150582	TRUE	2L	7497805	7578980	FBgn0264895	RapGAP1	4
2L	7571129	7571133	48.1653947377546	-0.777755786143463	0.826531710680337	17.7888906736911	0.00678200303248357	0.0331395857106873	TRUE	2L	7497805	7578980	FBgn0264895	RapGAP1	4
2L	7573368	7573372	7.36849056721168	-4.32483712300487	1.69334657852795	27.6900500415433	0.000107468244522766	0.00104835867623569	TRUE	2L	7497805	7578980	FBgn0264895	RapGAP1	4
2L	7575181	7575185	28.2637857019616	-4.90996315695408	1.04612570761753	58.3037183337818	9.94452539780087e-11	4.25319551252868e-09	TRUE	2L	7497805	7578980	FBgn0264895	RapGAP1	4
2L	7644310	7644314	184.621139054931	0.764363533881968	0.409337689521015	16.9521227558332	0.00946082019160383	0.0429882266118097	TRUE	2L	7642005	7675078	FBgn0264087	Slob	4
2L	7644669	7644673	292.510456337108	0.971992835105252	0.501500466462081	21.0059797720133	0.0018300829382545	0.0115067865438843	TRUE	2L	7642005	7675078	FBgn0264087	Slob	4
2L	7644957	7644961	296.592353445905	0.99336591025314	0.499584673821725	20.9689662966065	0.00185831822931183	0.011650221481491	TRUE	2L	7642005	7675078	FBgn0264087	Slob	4
2L	7651248	7651252	59.4416578266103	-1.20447838990476	0.64748055159175	22.5948758648242	0.000944162356810043	0.00664935653656461	TRUE	2L	7642005	7675078	FBgn0264087	Slob	4
2L	7655552	7655556	15.5436720531306	-0.548829400296101	0.753671708510113	20.5558942198184	0.00220381695933268	0.0133876265361199	TRUE	2L	7642005	7675078	FBgn0264087	Slob	4
2L	7656145	7656149	22.0924499234021	1.31089847528557	0.817566311235208	24.0602447765048	0.000509098295623946	0.00396573536999696	TRUE	2L	7642005	7675078	FBgn0264087	Slob	4
2L	7656329	7656333	29.90774309835	1.38415820608608	0.650321463340275	30.0137775403443	3.90720842682352e-05	0.000435692489261808	TRUE	2L	7642005	7675078	FBgn0264087	Slob	4
2L	7662366	7662370	14.1480542729783	-5.87660701267305	1.67767254107351	20.2846386002361	0.00246406404826761	0.0146671506330727	TRUE	2L	7642005	7675078	FBgn0264087	Slob	4
2L	7786172	7786176	16.4808447428241	-0.191903021298882	0.839785902446451	20.1350794018089	0.00262015139759605	0.0154265818504798	TRUE	2L	7786160	7790557	FBgn0031948	CG7149	4
2L	7788788	7788792	203.505104803651	0.412003174964623	0.313279686858505	18.2051759681548	0.00573939393554068	0.029049731775591	TRUE	2L	7786160	7790557	FBgn0031948	CG7149	4
2L	7802569	7802573	23.4274623399427	-5.91765256980694	1.62125835625534	19.4184800463412	0.00351227314616194	0.0195901948776121	TRUE	2L	7801668	7810703	FBgn0031952	cdc14	4
2L	7808771	7808775	486.56265232265	0.728985416552539	0.402773096327135	18.8254329661836	0.00446883582512842	0.0237794703442589	TRUE	2L	7801668	7810703	FBgn0031952	cdc14	4
2L	7984738	7984742	75.6574026239282	-2.93652195810684	0.885850864102472	62.7977700621648	1.21361564603751e-11	6.2318318447355e-10	TRUE	2L	7983946	7986785	FBgn0031968	CG7231	4
2L	7984911	7984915	160.502325301777	-0.224202846441399	0.415740005677443	20.4642214620717	0.00228861299011137	0.0138058336807525	TRUE	2L	7983946	7986785	FBgn0031968	CG7231	4
2L	8041996	8042000	117.052731158091	0.857848214056312	0.43892741743749	23.9955912801424	0.000523234118246222	0.00405899156401896	TRUE	2L	8041873	8042909	FBgn0031980	RpL36A	4
2L	8042275	8042279	104.183423761459	0.951137963715069	0.46049674174784	30.6261476494475	2.9873565349316e-05	0.000345222392965137	TRUE	2L	8041873	8042909	FBgn0031980	RpL36A	4
2L	8095864	8095868	27.7688555556662	-0.0178339043705588	0.693176641908024	16.467419766645	0.011453328831989	0.0498572707881024	TRUE	2L	8083420	8116531	FBgn0261822	Bsg	4
2L	8103686	8103690	169.181047755167	-1.1201600280727	0.505469941566307	32.8887470301343	1.10155175245538e-05	0.000143483990975549	TRUE	2L	8083420	8116531	FBgn0261822	Bsg	4
2L	8105748	8105752	523.046165019956	0.668613739266488	0.408966136277046	20.9964951365953	0.00183727792369199	0.0115415789693335	TRUE	2L	8083420	8116531	FBgn0261822	Bsg	4
2L	8106231	8106235	262.720220360324	0.336682532651296	0.3533846885156	22.6900595856276	0.000907216311446932	0.00643435686636376	TRUE	2L	8083420	8116531	FBgn0261822	Bsg	4
2L	8192745	8192749	172.27209413031	1.44549279434094	0.52754498765964	23.3653904364936	0.000682896166820686	0.00507829477823004	TRUE	2L	8190808	8196918	FBgn0031995	CG8475	4
2L	8193105	8193109	150.742296611505	1.36323483485925	0.508207023288131	21.8468059648939	0.00129074640506545	0.00861026592398817	TRUE	2L	8190808	8196918	FBgn0031995	CG8475	4
2L	8196310	8196314	48.7557355712592	-0.299046331578699	0.997269866281737	23.2268657679427	0.000723948983779373	0.00533417124606905	TRUE	2L	8194509	8197049	FBgn0264947	CR44116	4
2L	8196310	8196314	48.7557355712592	-0.299046331578699	0.997269866281737	23.2268657679427	0.000723948983779373	0.00533417124606905	TRUE	2L	8194509	8197049	FBtr0335185	CR44116-RA	4
2L	8196310	8196314	48.7557355712592	-0.299046331578699	0.997269866281737	23.2268657679427	0.000723948983779373	0.00533417124606905	TRUE	2L	8190808	8196918	FBgn0031995	CG8475	4
2L	8196919	8196923	217.943859450954	0.106687535510082	0.374223409752794	19.7255625331034	0.00309860021676605	0.0177022071097639	TRUE	2L	8194509	8197049	FBgn0264947	CR44116	4
2L	8196919	8196923	217.943859450954	0.106687535510082	0.374223409752794	19.7255625331034	0.00309860021676605	0.0177022071097639	TRUE	2L	8194509	8197049	FBtr0335185	CR44116-RA	4
2L	8221822	8221826	156.305821468239	0.830456860331293	0.337288614522054	25.7229397942056	0.000250713435364444	0.00217097821475201	TRUE	2L	8220980	8239878	FBgn0032006	Pvr	4
2L	8224121	8224125	28.5425932128356	-0.225240308211522	1.08280256037357	16.6159488292161	0.0108033125160897	0.0476595103701034	TRUE	2L	8220980	8239878	FBgn0032006	Pvr	4
2L	8225216	8225220	196.868072967001	0.914855645102951	0.430931672922916	20.543439491641	0.00221515455132275	0.0134459875085131	TRUE	2L	8220980	8239878	FBgn0032006	Pvr	4
2L	8226064	8226068	226.403344126064	1.25031869721818	0.452046435226321	23.8682647915083	0.000552211014147816	0.00425164179046988	TRUE	2L	8220980	8239878	FBgn0032006	Pvr	4
2L	8226359	8226363	239.557652005819	1.24330614836728	0.456268491892522	23.2281477346257	0.000723558167230367	0.00533165277280394	TRUE	2L	8220980	8239878	FBgn0032006	Pvr	4
2L	8226899	8226903	283.073478635165	0.39962625434836	0.22431005935402	39.2834130854203	6.29788203352648e-07	1.13644463829166e-05	TRUE	2L	8220980	8239878	FBgn0032006	Pvr	4
2L	8227547	8227551	27.7702694303778	0.974504346198069	0.742449480967661	24.7234657305276	0.000384139485003242	0.00312457287773667	TRUE	2L	8220980	8239878	FBgn0032006	Pvr	4
2L	8227792	8227796	61.423435720601	0.864575182037452	0.650349039912573	28.5030988804176	7.55251693443349e-05	0.000772533357721623	TRUE	2L	8220980	8239878	FBgn0032006	Pvr	4
2L	8228030	8228034	52.4310624651821	0.45513416228496	0.840288224022011	20.6218667226173	0.00214470133723749	0.0130998381762703	TRUE	2L	8220980	8239878	FBgn0032006	Pvr	4
2L	8228050	8228054	19.1753925978842	0.061818909462805	1.09124410955344	19.1885175692241	0.00385682355347797	0.021142319787839	TRUE	2L	8220980	8239878	FBgn0032006	Pvr	4
2L	8228104	8228108	21.6945364498682	0.678271977853467	1.0112188526229	19.8307089739909	0.00296819093648085	0.0170936339627129	TRUE	2L	8220980	8239878	FBgn0032006	Pvr	4
2L	8229366	8229370	103.539728715621	0.573102184843195	0.410968569723818	20.252316419447	0.00249700847163932	0.0148315990649254	TRUE	2L	8220980	8239878	FBgn0032006	Pvr	4
2L	8249162	8249166	10.9245887944607	-3.81619778289557	1.58450677996483	19.9613655031201	0.0028135863237439	0.0163605546161184	TRUE	2L	8244160	8257502	FBgn0032010	CG8086	4
2L	8249396	8249400	10.7213063721427	-3.93388441537398	1.59375683342018	19.3066767977525	0.00367586615043276	0.0203322105748514	TRUE	2L	8244160	8257502	FBgn0032010	CG8086	4
2L	8251135	8251139	160.335233259442	-3.05768947565891	0.515433018903821	88.2229470566033	7.08578293604403e-17	9.65935172961335e-15	TRUE	2L	8244160	8257502	FBgn0032010	CG8086	4
2L	8251547	8251551	147.299645511738	-2.86392125152326	0.418970907948401	128.534493978272	2.61548237612319e-25	1.45535205658822e-22	TRUE	2L	8244160	8257502	FBgn0032010	CG8086	4
2L	8252031	8252035	81.1102797195818	-1.97794488170663	0.488746194813019	78.0944338061843	8.83882549359689e-15	8.39387492870098e-13	TRUE	2L	8244160	8257502	FBgn0032010	CG8086	4
2L	8252291	8252295	25.4354034569638	-4.88325367533171	1.26108673753303	31.8850659299754	1.71665459408472e-05	0.000211787575883885	TRUE	2L	8244160	8257502	FBgn0032010	CG8086	4
2L	8252649	8252653	26.2559736807569	-6.59734964849104	1.49903143895049	30.9290972546663	2.61517443755262e-05	0.000306940528054707	TRUE	2L	8244160	8257502	FBgn0032010	CG8086	4
2L	8327634	8327638	73.4429655210269	0.164635763475807	0.597978071560966	26.9001479720058	0.000151179246366774	0.00140815202903844	TRUE	2L	8327456	8332911	FBgn0032022	CG14275	4
2L	8328293	8328297	132.649148564869	0.856832819801777	0.428669460748811	48.1524005017914	1.10159677226172e-08	3.00452682650952e-07	TRUE	2L	8327456	8332911	FBgn0032022	CG14275	4
2L	8332699	8332703	94.0500426854633	1.13453550636904	0.41713000343426	26.8681168742772	0.000153281243030227	0.00142480305060059	TRUE	2L	8327456	8332911	FBgn0032022	CG14275	4
2L	8343297	8343301	67.0322006978591	0.768066755464807	0.919622563584364	18.6975647139095	0.00470609018726585	0.0247915910957042	TRUE	2L	8342695	8344378	FBgn0032024	CG14273	4
2L	8343795	8343799	88.1176932440766	0.543213908440073	0.724492793353168	28.5297560352058	7.46549618011428e-05	0.000764854778404089	TRUE	2L	8342695	8344378	FBgn0032024	CG14273	4
2L	8343795	8343799	88.1176932440766	0.543213908440073	0.724492793353168	28.5297560352058	7.46549618011428e-05	0.000764854778404089	TRUE	2L	8343320	8345015	FBgn0266911	CR45371	4
2L	8343795	8343799	88.1176932440766	0.543213908440073	0.724492793353168	28.5297560352058	7.46549618011428e-05	0.000764854778404089	TRUE	2L	8343320	8345015	FBtr0345780	CR45371-RA	4
2L	8344084	8344088	92.5187189118334	0.456105608397147	0.720511386939675	28.1398098605511	8.84335565136032e-05	0.000886564537369603	TRUE	2L	8342695	8344378	FBgn0032024	CG14273	4
2L	8344084	8344088	92.5187189118334	0.456105608397147	0.720511386939675	28.1398098605511	8.84335565136032e-05	0.000886564537369603	TRUE	2L	8343320	8345015	FBgn0266911	CR45371	4
2L	8344084	8344088	92.5187189118334	0.456105608397147	0.720511386939675	28.1398098605511	8.84335565136032e-05	0.000886564537369603	TRUE	2L	8343320	8345015	FBtr0345780	CR45371-RA	4
2L	8344338	8344342	57.5740520392008	1.29684946256788	0.965373624947416	16.6245550155605	0.0107667594087294	0.0475352897639773	TRUE	2L	8342695	8344378	FBgn0032024	CG14273	4
2L	8344338	8344342	57.5740520392008	1.29684946256788	0.965373624947416	16.6245550155605	0.0107667594087294	0.0475352897639773	TRUE	2L	8343320	8345015	FBgn0266911	CR45371	4
2L	8344338	8344342	57.5740520392008	1.29684946256788	0.965373624947416	16.6245550155605	0.0107667594087294	0.0475352897639773	TRUE	2L	8343320	8345015	FBtr0345780	CR45371-RA	4
2L	8344783	8344787	284.794736832581	2.06350663815339	0.444591451017931	68.9574198127046	6.68862848778874e-13	4.43395744729657e-11	TRUE	2L	8343320	8345015	FBgn0266911	CR45371	4
2L	8344783	8344787	284.794736832581	2.06350663815339	0.444591451017931	68.9574198127046	6.68862848778874e-13	4.43395744729657e-11	TRUE	2L	8343320	8345015	FBtr0345780	CR45371-RA	4
2L	8386026	8386030	34.0821905836267	1.1341004180285	0.542797126023439	20.4068559292264	0.00234328835997514	0.0140741557700616	TRUE	2L	8384455	8388804	FBgn0032036	CG13384	4
2L	8386307	8386311	47.8011704860497	1.2027412149944	0.44082251683291	27.021067840442	0.000143497452150463	0.00134605114133051	TRUE	2L	8384455	8388804	FBgn0032036	CG13384	4
2L	8423465	8423469	23.5629629052563	-2.50540141367598	0.7403644865832	20.3029014406896	0.0024456377292385	0.014579054436883	TRUE	2L	8415690	8431297	FBgn0027932	Akap200	4
2L	8426952	8426956	9.01004104891948	-0.225116802790533	1.17814057673634	27.0496639738099	0.00014173791125474	0.00133213063795239	TRUE	2L	8415690	8431297	FBgn0027932	Akap200	4
2L	8427193	8427197	9.78327222561074	-0.440325300585873	1.13416578471132	22.2147068141687	0.00110702843904472	0.00758325225441448	TRUE	2L	8415690	8431297	FBgn0027932	Akap200	4
2L	8427269	8427273	164.648891055676	-1.14250085242789	0.385980326691429	28.1434104389713	8.82954935412736e-05	0.000885466035643894	TRUE	2L	8415690	8431297	FBgn0027932	Akap200	4
2L	8427669	8427673	192.767185618366	-0.621253414289807	0.365451504568879	22.9537623034769	0.000812113630098879	0.00586500451967479	TRUE	2L	8415690	8431297	FBgn0027932	Akap200	4
2L	8428294	8428298	128.688868347419	-0.784104856953306	0.446877689525276	20.9506330595237	0.00187246090961117	0.0117200000552455	TRUE	2L	8415690	8431297	FBgn0027932	Akap200	4
2L	8428816	8428820	20.5811769895805	-1.18347461268395	0.594720941232843	21.7149938242578	0.00136358738934849	0.0090129911756709	TRUE	2L	8415690	8431297	FBgn0027932	Akap200	4
2L	8450010	8450014	69.696710297068	-0.510262395247534	0.457695065170866	19.9223531338591	0.00285890718674068	0.0165796955938162	TRUE	2L	8449691	8463994	FBgn0026718	fu12	4
2L	8451714	8451718	11.1318775033796	-0.304966797485664	1.28014883712797	21.5520444010613	0.00145921998671817	0.00953989347186852	TRUE	2L	8449691	8463994	FBgn0026718	fu12	4
2L	8614921	8614925	39.7753034946005	0.916546829724677	0.562826770437129	19.4218303155183	0.00350748208157495	0.0195674851673637	TRUE	2L	8542147	8672041	FBgn0011259	Sema-1a	4
2L	8660646	8660650	166.836530976986	1.19693846390444	0.433389318655007	18.7313964313204	0.00464215132888207	0.0245271489186188	TRUE	2L	8542147	8672041	FBgn0011259	Sema-1a	4
2L	8661447	8661451	175.717577654845	0.797900141118229	0.383072910685687	18.988759120079	0.0041826593129014	0.0225786184678945	TRUE	2L	8542147	8672041	FBgn0011259	Sema-1a	4
2L	8661856	8661860	198.873288880869	0.431617608599028	0.322313434671546	18.5018982167898	0.00509301997786643	0.0264179162102915	TRUE	2L	8542147	8672041	FBgn0011259	Sema-1a	4
2L	8908905	8908909	89.5467517146001	1.56585526905501	0.494853520579519	32.3696385545093	1.38595891157494e-05	0.000175629869249593	TRUE	2L	8898786	8933594	FBgn0085427	CG34398	4
2L	8909314	8909318	96.1714737427788	0.903647914932432	0.487951027109665	42.0956771280315	1.76049337832479e-07	3.64751226399381e-06	TRUE	2L	8898786	8933594	FBgn0085427	CG34398	4
2L	8934250	8934254	109.748430925522	-0.405123021424758	0.465522179210164	21.5712681335179	0.00144760472823148	0.00947839363125543	TRUE	2L	8933962	8936096	FBgn0032074	Tsp29Fa	4
2L	8934505	8934509	241.524085138286	0.000598869282326319	0.272586937217438	56.6102105059368	2.19084153423299e-10	8.70761454290224e-09	TRUE	2L	8933962	8936096	FBgn0032074	Tsp29Fa	4
2L	8934957	8934961	161.420956957213	0.205180566850342	0.321998855097324	30.2272631434561	3.55843861383904e-05	0.000401742937002293	TRUE	2L	8933962	8936096	FBgn0032074	Tsp29Fa	4
2L	8937662	8937666	262.353166587289	0.692148892977571	0.406130660225662	23.2081283722729	0.000729684938018193	0.00536897977306653	TRUE	2L	8937390	8939743	FBgn0032075	Tsp29Fb	4
2L	8937958	8937962	293.557771130628	0.679784785031954	0.432968718210147	21.2026414632858	0.00168695939412803	0.0107544155679282	TRUE	2L	8937390	8939743	FBgn0032075	Tsp29Fb	4
2L	8938693	8938697	54.5492113690698	1.13130810150284	0.645935012296474	23.9261170959158	0.000538854424240703	0.00416294796245924	TRUE	2L	8937390	8939743	FBgn0032075	Tsp29Fb	4
2L	8940079	8940083	159.477563214674	0.686847211467118	0.461609179983772	19.717052785556	0.00310939566714613	0.0177559550423617	TRUE	2L	8939725	8942105	FBgn0032076	CG9510	4
2L	8940464	8940468	164.483168472704	0.766568239810324	0.414924353321867	19.7623028427626	0.00305240963820543	0.0174868772744511	TRUE	2L	8939725	8942105	FBgn0032076	CG9510	4
2L	9172187	9172191	18.0301899179926	-2.10275893376335	0.883463278871678	17.1599227096388	0.00871312979431085	0.0403389690164453	TRUE	2L	9166778	9250211	FBgn0041092	tai	4
2L	9175820	9175824	10.1901321689515	-3.23707538903841	1.29135668198138	17.9467460947073	0.00636666644395795	0.0315379093875959	TRUE	2L	9166778	9250211	FBgn0041092	tai	4
2L	9239130	9239134	82.5367902239024	0.61210256382438	0.649248774242753	19.6450616598544	0.00320220314168552	0.0181884555731777	TRUE	2L	9166778	9250211	FBgn0041092	tai	4
2L	9271290	9271294	71.8298714903553	0.821001705014982	0.340752945516619	21.8681165758695	0.00127933368193869	0.00854828755807116	TRUE	2L	9256563	9302494	FBgn0267252	Ggamma30A	4
2L	9278578	9278582	257.832624948902	1.47981878864388	0.341427248776044	34.9661530794946	4.37506255995535e-06	6.36063639145878e-05	TRUE	2L	9256563	9302494	FBgn0267252	Ggamma30A	4
2L	9291097	9291101	152.662652757194	0.986314607104348	0.523478516473062	26.3017725637924	0.000195588507277819	0.00175420911711242	TRUE	2L	9256563	9302494	FBgn0267252	Ggamma30A	4
2L	9291386	9291390	151.919418868141	1.00437225188947	0.533056738518376	24.6248594929766	0.000400597339530066	0.0032364611435347	TRUE	2L	9256563	9302494	FBgn0267252	Ggamma30A	4
2L	9291696	9291700	120.836987488052	-0.282508394941328	0.446915617192628	25.6169046739511	0.000262356349572798	0.00225711115139013	TRUE	2L	9256563	9302494	FBgn0267252	Ggamma30A	4
2L	9291956	9291960	248.128401144476	-0.486962348919411	0.404660561051968	23.0554066381333	0.000778132241240076	0.00566055561488163	TRUE	2L	9256563	9302494	FBgn0267252	Ggamma30A	4
2L	9292338	9292342	111.691467345978	-0.310255394539031	0.452382516316958	25.1733663760705	0.000317114535251392	0.00265574726090456	TRUE	2L	9256563	9302494	FBgn0267252	Ggamma30A	4
2L	9383081	9383085	36.12533543227	1.22571764872291	0.758678340164138	26.8279565086345	0.000155957518735208	0.00144566526686818	TRUE	2L	9370309	9415156	FBgn0085395	Shawl	4
2L	9383356	9383360	55.3669711793522	0.574629180063714	0.647165146570346	28.6331898461484	7.13712949379634e-05	0.000734603014749166	TRUE	2L	9370309	9415156	FBgn0085395	Shawl	4
2L	9384679	9384683	31.1350099558742	-0.978053451848142	0.620775618183736	29.4730028645838	4.94943175670995e-05	0.000534522569589911	TRUE	2L	9370309	9415156	FBgn0085395	Shawl	4
2L	9449651	9449655	149.024106802738	0.508292741017383	0.442409633725221	32.2398088216518	1.46779833796984e-05	0.000184725345068942	TRUE	2L	9437469	9464184	FBgn0002973	numb	4
2L	9454366	9454370	90.143257906712	0.223448635615251	0.400817103787734	16.8007279444759	0.010044184936704	0.0450199063517626	TRUE	2L	9437469	9464184	FBgn0002973	numb	4
2L	9455678	9455682	11.0548476451198	-1.95522258723556	1.24267343402017	34.0951956219424	6.44855584486325e-06	8.94594751960315e-05	TRUE	2L	9437469	9464184	FBgn0002973	numb	4
2L	9458716	9458720	306.67989623841	0.405724133525055	0.314953990951491	25.716474797314	0.000251408486946955	0.00217660924311931	TRUE	2L	9437469	9464184	FBgn0002973	numb	4
2L	9459115	9459119	268.034924045066	-0.0379372792837836	0.257935871116087	70.2779466558439	3.58584748100119e-13	2.4861761596526e-11	TRUE	2L	9437469	9464184	FBgn0002973	numb	4
2L	9459793	9459797	100.325435692392	-0.102856293852425	0.320597913623829	70.9330664667651	2.63127201494809e-13	1.87267896132225e-11	TRUE	2L	9437469	9464184	FBgn0002973	numb	4
2L	9460134	9460138	25.9078289407953	-0.161639968262862	0.756012329727948	21.5373170960331	0.00146818015316639	0.00958925133991633	TRUE	2L	9437469	9464184	FBgn0002973	numb	4
2L	9460383	9460387	25.1537010272151	-0.0616545005093908	0.748525357256212	23.0335588943055	0.000785316403494527	0.00570499629233343	TRUE	2L	9437469	9464184	FBgn0002973	numb	4
2L	9461771	9461775	5.98212409309955	-1.75326029410791	1.78081192088426	16.7087457935794	0.0104154080493014	0.0463291029412487	TRUE	2L	9437469	9464184	FBgn0002973	numb	4
2L	9461934	9461938	9.89865263352719	0.40179619272953	1.24365120158635	17.0619751326773	0.00905815502154766	0.0415578342029661	TRUE	2L	9437469	9464184	FBgn0002973	numb	4
2L	9509554	9509558	82.3393669930612	0.893757040114869	0.585407049487239	27.8405427161098	0.000100686889221133	0.000991452565158368	TRUE	2L	9495474	9520696	FBgn0032120	CG33298	4
2L	9516383	9516387	216.564970864863	1.74499688956858	0.527020389052414	17.637108610964	0.00720605150134806	0.0347673527962432	TRUE	2L	9495474	9520696	FBgn0032120	CG33298	4
2L	9538575	9538579	30.8510893820352	-0.94839189343161	0.517312391173594	16.9222472670114	0.00957328502618325	0.0433796580849671	TRUE	2L	9521210	9540060	FBgn0032123	Oatp30B	4
2L	9539893	9539897	89.2085344533732	0.545260566184657	0.428191733134534	18.34156274129	0.00543296686947839	0.0278053751474161	TRUE	2L	9521210	9540060	FBgn0032123	Oatp30B	4
2L	9616100	9616104	136.751316019872	0.210354068763087	0.572376592188221	20.785578575909	0.00200462091875243	0.012388562972027	TRUE	2L	9613166	9616404	FBgn0040070	Trx-2	4
2L	9616270	9616274	36.3799500268949	-0.332699887647343	0.840437363997021	25.6758103996697	0.000255824079601772	0.00220903625681532	TRUE	2L	9613166	9616404	FBgn0040070	Trx-2	4
2L	9618807	9618811	349.62567629163	0.735225437393298	0.342001684581587	20.7942942280426	0.00199741964840331	0.012352242662997	TRUE	2L	9616469	9623109	FBgn0032135	GlcAT-S	4
2L	9621203	9621207	56.5295810153561	1.44994146120041	0.751809786635417	17.4880667884152	0.00764737295445799	0.0363930178831655	TRUE	2L	9616469	9623109	FBgn0032135	GlcAT-S	4
2L	9621368	9621372	55.1160669337731	1.96834066523429	0.731209488861386	22.8778093339742	0.000838453401642466	0.00602363595413903	TRUE	2L	9616469	9623109	FBgn0032135	GlcAT-S	4
2L	9687902	9687906	140.021263294558	-1.06700783981498	0.570831743566986	24.2185118434355	0.000476061292064077	0.0037477015280423	TRUE	2L	9682315	9699297	FBgn0000273	Pka-C1	4
2L	9698824	9698828	399.805067803044	0.731403646829254	0.371851613510293	17.733779142134	0.00693310034277952	0.0337233973993944	TRUE	2L	9682315	9699297	FBgn0000273	Pka-C1	4
2L	9699183	9699187	427.227715925744	0.656782881472756	0.363110683668457	22.443827213402	0.00100584482594542	0.00700934118850988	TRUE	2L	9682315	9699297	FBgn0000273	Pka-C1	4
2L	9720475	9720479	73.6500566652427	-0.402278952611577	0.449972375745832	40.8085235287467	3.15834183727077e-07	6.1358242567148e-06	TRUE	2L	9711512	9746495	FBgn0028704	Nckx30C	4
2L	9721327	9721331	102.974826026404	0.12721638226819	0.387085757130811	21.3948342866472	0.00155769764302016	0.0100690356853933	TRUE	2L	9711512	9746495	FBgn0028704	Nckx30C	4
2L	9722289	9722293	329.923736926598	0.249149608910281	0.46413879929867	17.3513305323947	0.00807518542674746	0.0380000403975681	TRUE	2L	9711512	9746495	FBgn0028704	Nckx30C	4
2L	9723400	9723404	171.346890890084	-0.171521206439338	0.325672624491003	16.8205489886636	0.00996587945172501	0.0447568685039417	TRUE	2L	9711512	9746495	FBgn0028704	Nckx30C	4
2L	9727039	9727043	93.776646344549	0.478218360803332	0.470562700649542	16.6730167420282	0.0105631433896876	0.0468387767061543	TRUE	2L	9711512	9746495	FBgn0028704	Nckx30C	4
2L	9731460	9731464	90.5547016437438	-1.18752218243791	0.358826665035988	17.9782630978636	0.00628674689813357	0.0312273386997152	TRUE	2L	9711512	9746495	FBgn0028704	Nckx30C	4
2L	9748085	9748089	18.545071350928	-0.828009319549725	0.608092988488693	24.867289432464	0.000361321951138085	0.00296636854998905	TRUE	2L	9747839	9750071	FBgn0015035	Cyp4e3	4
2L	9748349	9748353	11.7787775901069	-1.48229639228663	0.760295171746727	29.586835090967	4.70934256893166e-05	0.000512555044869813	TRUE	2L	9747839	9750071	FBgn0015035	Cyp4e3	4
2L	9798796	9798800	76.9371603796765	-5.07814982146112	0.6596164345063	308.553075083815	1.20157463372373e-63	2.6142298833537e-58	TRUE	2L	9793317	9886250	FBgn0032151	nAChRalpha6	4
2L	9799486	9799490	122.697492801259	-3.2073424677841	0.499761485788652	203.686906343194	3.11397150501391e-41	1.8310741579226e-37	TRUE	2L	9793317	9886250	FBgn0032151	nAChRalpha6	4
2L	9803597	9803601	14.8424819307674	-3.43418004531014	0.942224573351917	90.8404768976453	2.02687660708241e-17	3.00396091807288e-15	TRUE	2L	9793317	9886250	FBgn0032151	nAChRalpha6	4
2L	9803606	9803610	29.963930581661	-3.20880286278429	0.740877596657325	94.7610258723329	3.1002814820154e-18	5.27792598746201e-16	TRUE	2L	9793317	9886250	FBgn0032151	nAChRalpha6	4
2L	9804276	9804280	45.6522934063582	-4.77433224304377	0.731411107507121	230.186970402015	6.98477464817506e-47	7.99819192568159e-43	TRUE	2L	9793317	9886250	FBgn0032151	nAChRalpha6	4
2L	9805361	9805365	29.2663035720498	-4.27943124568727	0.975784056811536	178.829281370164	6.01472253331131e-36	1.86943591057849e-32	TRUE	2L	9793317	9886250	FBgn0032151	nAChRalpha6	4
2L	9806024	9806028	25.2712378186035	-5.33725035739462	1.30564061566401	150.287335118466	6.72716865097773e-30	7.9544016406917e-27	TRUE	2L	9793317	9886250	FBgn0032151	nAChRalpha6	4
2L	9815854	9815858	142.696675969158	-0.932813033069946	0.539101355129874	21.9610178345312	0.00123072598467669	0.00828046387445199	TRUE	2L	9793317	9886250	FBgn0032151	nAChRalpha6	4
2L	9816495	9816499	136.7045901673	-1.00417307870687	0.479850899163847	29.0796332025495	5.87617034292748e-05	0.000620010064500341	TRUE	2L	9793317	9886250	FBgn0032151	nAChRalpha6	4
2L	9819991	9819995	37.3411079904383	-3.30995670907058	0.765362605153073	37.0881616020317	1.69255985676609e-06	2.73573394106464e-05	TRUE	2L	9793317	9886250	FBgn0032151	nAChRalpha6	4
2L	9820323	9820327	93.6452475090689	-3.94456984440487	0.64362377005454	68.6845555419831	7.60755143778738e-13	4.97341389322442e-11	TRUE	2L	9793317	9886250	FBgn0032151	nAChRalpha6	4
2L	9821207	9821211	78.5574675475263	-4.65695086275883	0.741452393206575	73.2545609650199	8.7751894775437e-14	6.83563068048962e-12	TRUE	2L	9793317	9886250	FBgn0032151	nAChRalpha6	4
2L	9822047	9822051	20.0106785358997	-10.3230978108058	1.67709133120238	54.2438092424167	6.58741096714936e-10	2.35221277185259e-08	TRUE	2L	9793317	9886250	FBgn0032151	nAChRalpha6	4
2L	9827441	9827445	39.0102251843003	-0.0551833325389894	0.7396119330161	20.6124950945031	0.00215300347484446	0.0131398498418324	TRUE	2L	9793317	9886250	FBgn0032151	nAChRalpha6	4
2L	9836528	9836532	102.645508447999	-1.77003963282019	0.580450127241573	41.8442289704564	1.97368921318687e-07	4.03125836505284e-06	TRUE	2L	9793317	9886250	FBgn0032151	nAChRalpha6	4
2L	9838660	9838664	34.3040945383635	-4.40074095004877	0.942940162045088	147.158210544335	3.08519780487887e-29	3.18121910338427e-26	TRUE	2L	9793317	9886250	FBgn0032151	nAChRalpha6	4
2L	9838841	9838845	67.8793753414744	-1.91983566866753	0.561331341039472	76.612125628688	1.78672782269022e-14	1.59590231465907e-12	TRUE	2L	9793317	9886250	FBgn0032151	nAChRalpha6	4
2L	9845794	9845798	16.7839636377332	-6.77967079704936	1.67042441622058	21.4870760580076	0.00149915444408467	0.00975308919016186	TRUE	2L	9793317	9886250	FBgn0032151	nAChRalpha6	4
2L	9925602	9925606	176.187108603405	-0.301475722158851	0.39756387755664	19.8199585707488	0.00298127460643904	0.0171549053768612	TRUE	2L	9925161	9930378	FBgn0259712	CG42366	4
2L	9926334	9926338	1334.19328971749	0.407663407051117	0.444368643578223	25.0470028006293	0.000334679390210107	0.00277952402526405	TRUE	2L	9925161	9930378	FBgn0259712	CG42366	4
2L	9932434	9932438	3.85388652959079	-5.01269164036817	1.64604123270051	26.682268838194	0.000166059018681434	0.001524621788305	TRUE	2L	9932272	9933163	FBgn0051876	Cpr30F	4
2L	9932567	9932571	4.7649395130288	-3.40226135982318	1.63162243529992	21.2614425630613	0.00164633567520019	0.0105386699378098	TRUE	2L	9932272	9933163	FBgn0051876	Cpr30F	4
2L	10004115	10004119	210.401595581788	0.578097936874472	0.37911886222742	18.1339817881258	0.00590594741116235	0.0297226356180602	TRUE	2L	10003832	10008889	FBgn0043456	CG4747	4
2L	10004589	10004593	270.728502539755	1.08332139142216	0.371666548837549	54.9544654972788	4.73467550285372e-10	1.74802162757403e-08	TRUE	2L	10003832	10008889	FBgn0043456	CG4747	4
2L	10004589	10004593	270.728502539755	1.08332139142216	0.371666548837549	54.9544654972788	4.73467550285372e-10	1.74802162757403e-08	TRUE	2L	10004310	10005043	FBgn0266167	CR44873	4
2L	10004589	10004593	270.728502539755	1.08332139142216	0.371666548837549	54.9544654972788	4.73467550285372e-10	1.74802162757403e-08	TRUE	2L	10004310	10005043	FBtr0343745	CR44873-RA	4
2L	10004849	10004853	248.349808654675	0.85055003757852	0.380815395167078	28.8830395606507	6.40170009018544e-05	0.000667976923658997	TRUE	2L	10003832	10008889	FBgn0043456	CG4747	4
2L	10004849	10004853	248.349808654675	0.85055003757852	0.380815395167078	28.8830395606507	6.40170009018544e-05	0.000667976923658997	TRUE	2L	10004310	10005043	FBgn0266167	CR44873	4
2L	10004849	10004853	248.349808654675	0.85055003757852	0.380815395167078	28.8830395606507	6.40170009018544e-05	0.000667976923658997	TRUE	2L	10004310	10005043	FBtr0343745	CR44873-RA	4
2L	10118872	10118876	310.796679107747	1.24727045063293	0.446831949294949	55.8725409100458	3.088910897083e-10	1.18526468632391e-08	TRUE	2L	10094088	10125736	FBgn0083945	CG34109	4
2L	10118872	10118876	310.796679107747	1.24727045063293	0.446831949294949	55.8725409100458	3.088910897083e-10	1.18526468632391e-08	TRUE	2L	10064121	10180256	FBgn0265002	CG44153	4
2L	10119316	10119320	273.864903074504	1.45749777261052	0.40414368966121	85.3781235902924	2.75625209318182e-16	3.39756090174101e-14	TRUE	2L	10094088	10125736	FBgn0083945	CG34109	4
2L	10119316	10119320	273.864903074504	1.45749777261052	0.40414368966121	85.3781235902924	2.75625209318182e-16	3.39756090174101e-14	TRUE	2L	10064121	10180256	FBgn0265002	CG44153	4
2L	10262700	10262704	60.6843347570067	-1.63723782318517	0.633993283837566	17.5116336993689	0.00757588899914363	0.036124599728077	TRUE	2L	10261795	10263554	FBgn0011305	Rsf1	4
2L	10262999	10263003	61.1746450918549	-1.60294422298651	0.626201090748501	17.1478621009959	0.00875491808120005	0.040486774123163	TRUE	2L	10261795	10263554	FBgn0011305	Rsf1	4
2L	10263399	10263403	50.016797566136	-0.408520944998752	0.458103707797195	16.6739747770554	0.0105591557938582	0.0468249123273071	TRUE	2L	10261795	10263554	FBgn0011305	Rsf1	4
2L	10270328	10270332	150.594963010784	0.262128031897712	0.366171299721074	17.6835850831907	0.00707354974513735	0.0342633136833266	TRUE	2L	10270051	10271465	FBgn0260750	Mulk	4
2L	10270789	10270793	4.78092634041241	2.14755225540022	2.03936713768769	16.4745091313283	0.0114214647777903	0.0497548863827479	TRUE	2L	10270051	10271465	FBgn0260750	Mulk	4
2L	10335669	10335673	428.897517250596	0.736172157527146	0.38261998656278	16.7049612338106	0.0104309618885188	0.0463771274203469	TRUE	2L	10333734	10339185	FBgn0032223	GATAd	4
2L	10336825	10336829	92.2959677149776	1.15873400498181	0.439525505343596	20.4772690320948	0.00227635239377339	0.0137457441369996	TRUE	2L	10333734	10339185	FBgn0032223	GATAd	4
2L	10368354	10368358	123.817209802847	-0.749494455528143	0.474733420368751	19.1017278763725	0.00399523578848694	0.0217613584514275	TRUE	2L	10368025	10373900	FBgn0041723	rho-5	4
2L	10368731	10368735	37.368272088381	0.574206837864531	0.852248708449737	17.0296503170981	0.0091748905179037	0.0419703834088592	TRUE	2L	10368025	10373900	FBgn0041723	rho-5	4
2L	10406497	10406501	63.0533095782519	-1.40520934048548	0.416597373272687	30.788094224255	2.78231014224288e-05	0.000324335014314914	TRUE	2L	10405565	10408197	FBgn0051718	Ir31a	4
2L	10407110	10407114	52.8516120940969	-1.82206115762994	0.443052948121119	31.4867924343992	2.04613091292279e-05	0.000247481968163149	TRUE	2L	10405565	10408197	FBgn0051718	Ir31a	4
2L	10407558	10407562	9.49598229419577	-4.6279550196734	1.29734568839485	24.4551315737246	0.000430566840037691	0.00344122237380836	TRUE	2L	10405565	10408197	FBgn0051718	Ir31a	4
2L	10434956	10434960	5.34111887424248	-1.5024594706563	1.82257334986821	22.1028480505385	0.00115999006756294	0.00788057951692321	TRUE	2L	10432687	10435656	FBgn0032249	CG5337	4
2L	10435126	10435130	164.731318722546	0.793201040536026	0.468004258569782	44.5572816102022	5.73053506657113e-08	1.32904309010626e-06	TRUE	2L	10432687	10435656	FBgn0032249	CG5337	4
2L	10488273	10488277	78.2298248599525	1.26848022628376	0.470685644773814	19.5532931909616	0.00332442960048725	0.0187500455477091	TRUE	2L	10485538	10488622	FBgn0032258	CG7456	4
2L	10488523	10488527	76.0028133912553	1.29081681070361	0.460972065491968	20.3505669970859	0.00239817725425428	0.0143430072101731	TRUE	2L	10485538	10488622	FBgn0032258	CG7456	4
2L	10549343	10549347	20.9805990579768	-3.53303081209664	0.954554066207976	20.0793297725023	0.00268077058913471	0.0157299384132386	TRUE	2L	10544883	10628054	FBgn0051721	Trim9	4
2L	10579769	10579773	9.85746238497731	-6.03308464170969	2.00330836021644	33.2564269313155	9.35923951039851e-06	0.000124336113580944	TRUE	2L	10579753	10580324	FBgn0250826	CG34160	4
2L	10579769	10579773	9.85746238497731	-6.03308464170969	2.00330836021644	33.2564269313155	9.35923951039851e-06	0.000124336113580944	TRUE	2L	10544883	10628054	FBgn0051721	Trim9	4
2L	10580168	10580172	93.2182103936938	-1.75013528738512	0.364011737106802	146.698589006276	3.85841033363639e-29	3.90447795841055e-26	TRUE	2L	10579753	10580324	FBgn0250826	CG34160	4
2L	10580168	10580172	93.2182103936938	-1.75013528738512	0.364011737106802	146.698589006276	3.85841033363639e-29	3.90447795841055e-26	TRUE	2L	10544883	10628054	FBgn0051721	Trim9	4
2L	10615161	10615165	112.572722784711	-1.97649098682353	0.403493105513057	68.5592178729255	8.07088789612596e-13	5.24323340369195e-11	TRUE	2L	10544883	10628054	FBgn0051721	Trim9	4
2L	10616144	10616148	44.6514088920393	-2.96914906323476	0.689054639722651	48.7920070346703	8.20585618990036e-09	2.30781219450369e-07	TRUE	2L	10544883	10628054	FBgn0051721	Trim9	4
2L	10631002	10631006	136.782531539848	-2.80361132453173	0.477064605617517	92.1138555823396	1.10190368071214e-17	1.71119113562812e-15	TRUE	2L	10629352	10638471	FBgn0032271	CG7329	4
2L	10631398	10631402	155.289112768359	-2.36351240511055	0.461716787014837	79.3170152008728	4.94384098403525e-15	4.89584274635228e-13	TRUE	2L	10629352	10638471	FBgn0032271	CG7329	4
2L	10631925	10631929	36.5071503596095	-0.869716312059321	0.64340491511867	21.5858211112502	0.00143887189084621	0.00943095260214912	TRUE	2L	10629352	10638471	FBgn0032271	CG7329	4
2L	10633049	10633053	91.075164465757	-2.80770721341795	0.454384237434758	64.7932555677802	4.75431298188006e-12	2.65158065247039e-10	TRUE	2L	10629352	10638471	FBgn0032271	CG7329	4
2L	10633771	10633775	94.2518667382858	-2.91326770856341	0.556111026346969	49.9510165807797	4.80856912240226e-09	1.42609863447886e-07	TRUE	2L	10629352	10638471	FBgn0032271	CG7329	4
2L	10636961	10636965	173.568841566324	-0.441191598417122	0.615292268862582	32.4322480820843	1.34812564877352e-05	0.000171464780209697	TRUE	2L	10629352	10638471	FBgn0032271	CG7329	4
2L	10732738	10732742	714.296752639529	0.348046970206044	0.336259394398477	19.4398385141816	0.00348183830386154	0.0194543546125027	TRUE	2L	10732653	10733307	FBgn0032293	Dpy-30L1	4
2L	10733126	10733130	586.130626130523	0.724394056112201	0.366149172967426	17.5563622042395	0.00744199158794941	0.0356273267384772	TRUE	2L	10732653	10733307	FBgn0032293	Dpy-30L1	4
2L	10838397	10838401	9.39341757707304	-0.71034647045172	1.08127698819678	20.0142430160252	0.00275327588267002	0.0160785369863879	TRUE	2L	10837732	10842597	FBgn0032305	CG6700	4
2L	10839161	10839165	339.032610733261	0.41544677966645	0.258947767937763	19.0000182740922	0.00416360217551614	0.0224963974102993	TRUE	2L	10837732	10842597	FBgn0032305	CG6700	4
2L	10919816	10919820	55.7590746019477	-3.00012324293958	0.619643104139193	50.5368977209029	3.66876490789985e-09	1.11636667792594e-07	TRUE	2L	10917015	10964153	FBgn0261871	dpr2	4
2L	10943399	10943403	88.791167540372	-2.1567068653054	0.488244152163488	52.5769934847202	1.42745680297877e-09	4.74004112108795e-08	TRUE	2L	10917015	10964153	FBgn0261871	dpr2	4
2L	11103020	11103024	437.061738455548	0.595633558575895	0.317575697180597	16.790936446669	0.0100830862103931	0.0451608504621113	TRUE	2L	11100963	11106645	FBgn0032341	Reps	4
2L	11103406	11103410	224.004580429078	-0.622916214973388	0.472190253967972	30.1915369718932	3.61457793025479e-05	0.000407248610783186	TRUE	2L	11100963	11106645	FBgn0032341	Reps	4
2L	11224572	11224576	136.036817000275	-1.15918284959903	0.353382235469871	42.772535594676	1.29378181311274e-07	2.76887888779755e-06	TRUE	2L	11210678	11261080	FBgn0264442	ab	4
2L	11225290	11225294	51.746870164564	-2.031813133186	0.452188679664565	38.824340010751	7.74802700313725e-07	1.36616823972085e-05	TRUE	2L	11210678	11261080	FBgn0264442	ab	4
2L	11227915	11227919	62.7519720325449	-0.998655556729519	0.437402244860656	26.64024054219	0.000169091308821418	0.00154854101049583	TRUE	2L	11210678	11261080	FBgn0264442	ab	4
2L	11228189	11228193	80.5787113669024	-0.942987449790461	0.414261559294337	23.6429144868874	0.000607414266077537	0.00460560743108983	TRUE	2L	11210678	11261080	FBgn0264442	ab	4
2L	11230647	11230651	12.6170069821229	-1.87679571466829	0.803922252119418	19.1490600705717	0.00391916165413422	0.0214169502433775	TRUE	2L	11210678	11261080	FBgn0264442	ab	4
2L	11252057	11252061	60.1119830283243	-2.71264424699097	0.678279121565562	17.7262458679295	0.006954005754576	0.0338001467764138	TRUE	2L	11210678	11261080	FBgn0264442	ab	4
2L	11253814	11253818	108.437614091551	1.10774841774599	0.387676595102764	18.1235338766991	0.00593078080850668	0.0298200223744395	TRUE	2L	11210678	11261080	FBgn0264442	ab	4
2L	11254059	11254063	327.721337758514	0.623424593589629	0.245734768287591	26.4001177270057	0.000187493423344449	0.00169255971274145	TRUE	2L	11210678	11261080	FBgn0264442	ab	4
2L	11591548	11591552	28.0778083485162	1.4646138245159	0.747541095970731	19.6444656846615	0.0032029826048347	0.0181905901063999	TRUE	2L	11581937	11626883	FBgn0015400	kek2	4
2L	11592785	11592789	51.7479866859026	0.596862244816135	0.566012646307602	22.2564713713257	0.00108786852594885	0.00747534241630706	TRUE	2L	11581937	11626883	FBgn0015400	kek2	4
2L	11601245	11601249	205.266843532351	0.804462874691113	0.407690583229394	16.7201458262335	0.0103686910857332	0.0461637713272701	TRUE	2L	11581937	11626883	FBgn0015400	kek2	4
2L	11601648	11601652	175.90992392009	0.383021083236485	0.385213685387669	20.8994206476883	0.00191252755589803	0.0119269427848575	TRUE	2L	11581937	11626883	FBgn0015400	kek2	4
2L	11602293	11602297	94.5680904504528	-0.180698510061153	0.385393542682345	23.5688795536024	0.00062670812344755	0.00472358505834245	TRUE	2L	11581937	11626883	FBgn0015400	kek2	4
2L	11610408	11610412	171.478629311797	1.23166174032928	0.402982044061265	27.5008195597384	0.000116638676433631	0.00112560332293793	TRUE	2L	11581937	11626883	FBgn0015400	kek2	4
2L	11610946	11610950	217.281114639053	1.47665042680277	0.339736595509829	73.9786554636253	6.22777796195979e-14	4.99984858985131e-12	TRUE	2L	11610510	11611772	FBgn0032368	spag4	4
2L	11610946	11610950	217.281114639053	1.47665042680277	0.339736595509829	73.9786554636253	6.22777796195979e-14	4.99984858985131e-12	TRUE	2L	11581937	11626883	FBgn0015400	kek2	4
2L	11611234	11611238	64.4469870451239	0.906217494012948	0.742484283721433	25.9344391569123	0.000228991062392943	0.00200736929254383	TRUE	2L	11610510	11611772	FBgn0032368	spag4	4
2L	11611234	11611238	64.4469870451239	0.906217494012948	0.742484283721433	25.9344391569123	0.000228991062392943	0.00200736929254383	TRUE	2L	11581937	11626883	FBgn0015400	kek2	4
2L	11611700	11611704	69.9307053628193	0.717459261072535	0.665016636813398	16.9982737820704	0.00928959053554399	0.0423952414164559	TRUE	2L	11610510	11611772	FBgn0032368	spag4	4
2L	11611700	11611704	69.9307053628193	0.717459261072535	0.665016636813398	16.9982737820704	0.00928959053554399	0.0423952414164559	TRUE	2L	11581937	11626883	FBgn0015400	kek2	4
2L	11622309	11622313	40.8086266151178	0.752131821468654	0.775245405811999	23.9346524848839	0.00053691091822016	0.00415043871893429	TRUE	2L	11581937	11626883	FBgn0015400	kek2	4
2L	11622552	11622556	48.003984874995	0.461116229830295	0.745116888424322	29.0927630291046	5.84263321832676e-05	0.000616830445172602	TRUE	2L	11581937	11626883	FBgn0015400	kek2	4
2L	11622765	11622769	16.6372455844906	0.736040488068478	1.29479627909682	21.8085125795234	0.00131150540549333	0.00872511162535848	TRUE	2L	11581937	11626883	FBgn0015400	kek2	4
2L	11622801	11622805	57.3040777956707	0.109952016269315	0.733838679773719	29.5456025190624	4.79494672637964e-05	0.000520310311430544	TRUE	2L	11581937	11626883	FBgn0015400	kek2	4
2L	11623069	11623073	204.089747137258	0.878203406860257	0.551108470243449	32.0395642215359	1.60351010102001e-05	0.00019951473774639	TRUE	2L	11581937	11626883	FBgn0015400	kek2	4
2L	11623364	11623368	309.689556808152	1.41879602393768	0.435706500120454	41.7203462226868	2.08798316635954e-07	4.23688526069348e-06	TRUE	2L	11581937	11626883	FBgn0015400	kek2	4
2L	11623748	11623752	291.189992565493	1.08925315697552	0.294075436294949	50.3782526496325	3.94771870465259e-09	1.19042732559272e-07	TRUE	2L	11581937	11626883	FBgn0015400	kek2	4
2L	11624853	11624857	48.8477699317541	0.803747982765543	0.520488236351731	32.8758390174692	1.10786663039027e-05	0.00014420294296986	TRUE	2L	11581937	11626883	FBgn0015400	kek2	4
2L	11796338	11796342	65.9018548673217	0.724652409168885	0.726374920019689	23.1536195811588	0.000746626457340285	0.0054729044993145	TRUE	2L	11794327	11809438	FBgn0020309	crol	4
2L	11797694	11797698	4.10168138768755	-1.25774570763118	1.87758953648637	16.6488687283829	0.0106641347621035	0.0471875329534173	TRUE	2L	11794327	11809438	FBgn0020309	crol	4
2L	11800883	11800887	213.672199151312	0.68669728323153	0.326761393955043	22.2426825923639	0.00109415801919011	0.00751049589099995	TRUE	2L	11794327	11809438	FBgn0020309	crol	4
2L	11801061	11801065	11.8958175278213	-0.835904684826322	0.918348504866893	16.9108173374428	0.00961665291376534	0.0435195881057509	TRUE	2L	11794327	11809438	FBgn0020309	crol	4
2L	11802629	11802633	209.020629695013	0.445239360540971	0.328269556929961	16.5999823827506	0.0108714440053447	0.0478876631420237	TRUE	2L	11794327	11809438	FBgn0020309	crol	4
2L	11803450	11803454	19.1440626385916	0.164870371363545	0.693193533037901	23.9924226081718	0.000523936754385647	0.00406299357860786	TRUE	2L	11794327	11809438	FBgn0020309	crol	4
2L	11803459	11803463	448.796077304988	0.819319147295102	0.370209026078353	23.2284401305146	0.000723469057328312	0.00533117671111766	TRUE	2L	11794327	11809438	FBgn0020309	crol	4
2L	11803850	11803854	474.44073084934	0.842951875488491	0.346306690352513	26.7503002948787	0.000161264010754438	0.00148743967389396	TRUE	2L	11794327	11809438	FBgn0020309	crol	4
2L	11817160	11817164	120.353389298367	0.112629340166376	0.420013320895219	20.6744859050216	0.00209866498508785	0.0128630657467	TRUE	2L	11814156	11928572	FBgn0264815	Pde1c	4
2L	11817499	11817503	100.997218870148	0.748439333882368	0.44422932787223	22.5989879914212	0.000942536118914855	0.00663962298151039	TRUE	2L	11814156	11928572	FBgn0264815	Pde1c	4
2L	11987830	11987834	44.806031678055	0.740366085038845	0.535105077005053	16.5044716465385	0.0112877351547456	0.0493120492030951	TRUE	2L	11984327	11988039	FBgn0032388	CG6686	4
2L	11987880	11987884	128.311134784606	0.713059941370498	0.414414971821218	20.3790845201152	0.00237021386589139	0.0142103756003305	TRUE	2L	11984327	11988039	FBgn0032388	CG6686	4
2L	12001941	12001945	165.330693190582	1.15706367248314	0.426977299323343	17.2868237404728	0.00828496141194059	0.0387516757930061	TRUE	2L	12001234	12002266	FBgn0032394	CG6746	4
2L	12002185	12002189	1130.2482540633	1.22222059392613	0.440667767629452	18.4079987664439	0.00528951480819472	0.0272126712762946	TRUE	2L	12001234	12002266	FBgn0032394	CG6746	4
2L	12063930	12063934	142.530585924465	1.42637199737232	0.346970434910146	22.2342619295774	0.0010980164747888	0.0075338910205423	TRUE	2L	12063457	12066775	FBgn0032405	CG14946	4
2L	12064240	12064244	144.431909280655	1.29494291147721	0.389442673860259	20.5181263403325	0.00223837316116394	0.0135634628479308	TRUE	2L	12063457	12066775	FBgn0032405	CG14946	4
2L	12064245	12064249	120.343445578631	1.47658874484412	0.399228846891402	26.9974130835886	0.000144969232537522	0.00135780795623966	TRUE	2L	12063457	12066775	FBgn0032405	CG14946	4
2L	12064751	12064755	286.234092544211	1.3095362431857	0.286560276100567	33.102066772551	1.0022140933789e-05	0.0001321667557608	TRUE	2L	12063457	12066775	FBgn0032405	CG14946	4
2L	12156276	12156280	153.900330341199	1.14693072369018	0.531537312990256	26.5954198538612	0.000172385296052615	0.00157367312995759	TRUE	2L	12142780	12170508	FBgn0051760	CG31760	4
2L	12156766	12156770	205.440140040797	0.925214730039352	0.47036272655018	19.1832734148159	0.00386505271223437	0.0211767590078495	TRUE	2L	12142780	12170508	FBgn0051760	CG31760	4
2L	12285966	12285970	10.8070544017341	-0.952462129990478	0.725702411339626	17.5459722455109	0.00747288874981898	0.0357432670132536	TRUE	2L	12175004	12313438	FBgn0000114	aret	4
2L	12288385	12288389	262.139778122436	0.436038249884252	0.335582916236634	17.9325244548599	0.00640305083731708	0.0316834389623436	TRUE	2L	12175004	12313438	FBgn0000114	aret	4
2L	12288951	12288955	173.714495460866	0.166085445385736	0.408636584044603	16.9107604700849	0.00961686915556778	0.0435195881057509	TRUE	2L	12175004	12313438	FBgn0000114	aret	4
2L	12299907	12299911	240.693217171546	0.78781494826102	0.426998384825372	45.3356125523674	4.01381581323975e-08	9.64517191339887e-07	TRUE	2L	12175004	12313438	FBgn0000114	aret	4
2L	12300304	12300308	163.550055925422	0.764681641302085	0.441285763621195	31.0248974109357	2.50733279108489e-05	0.000295879412788397	TRUE	2L	12175004	12313438	FBgn0000114	aret	4
2L	12301670	12301674	132.928926900182	0.289029598024301	0.440097718286578	19.5546655336121	0.00332256871255203	0.0187440052658769	TRUE	2L	12175004	12313438	FBgn0000114	aret	4
2L	12305554	12305558	47.7522988149224	0.88852880617843	0.56711833102295	28.1729269254858	8.71716969467488e-05	0.000875810879224811	TRUE	2L	12175004	12313438	FBgn0000114	aret	4
2L	12305804	12305808	44.4160686786883	0.816733627534793	0.51558862124941	32.8031658973248	1.14409575641296e-05	0.000148285317706459	TRUE	2L	12175004	12313438	FBgn0000114	aret	4
2L	12309732	12309736	51.7321149040505	-0.591826922637262	0.482429263875226	20.6733257589682	0.00209966949943633	0.0128688600479988	TRUE	2L	12175004	12313438	FBgn0000114	aret	4
2L	12310409	12310413	138.407190749555	0.0267575567511542	0.284288696015643	37.9299851193778	1.1593241274706e-06	1.95315682547155e-05	TRUE	2L	12175004	12313438	FBgn0000114	aret	4
2L	12343770	12343774	72.824033613893	-1.32013244479164	0.598664767830919	37.1958318693854	1.61267478284061e-06	2.6232883325479e-05	TRUE	2L	12343643	12344266	FBgn0264361	CG43813	4
2L	12343780	12343784	92.3493821884097	-0.790757401692048	0.546855265552388	39.1921234504417	6.5629560589755e-07	1.1798732944002e-05	TRUE	2L	12343643	12344266	FBgn0264361	CG43813	4
2L	12344057	12344061	165.241168009989	-0.45657901592614	0.482186361242585	44.8973256827505	4.90529250316799e-08	1.15613668512268e-06	TRUE	2L	12343643	12344266	FBgn0264361	CG43813	4
2L	12344393	12344397	83.4020095210626	-0.216138178179106	0.560933731727703	37.0202670969065	1.7449423209298e-06	2.81257864822739e-05	TRUE	2L	12344219	12397528	FBgn0262475	bru-2	4
2L	12358113	12358117	105.400543449006	0.0810930519818641	0.390176686020364	19.8361125038903	0.00296163579530984	0.0170631097920763	TRUE	2L	12344219	12397528	FBgn0262475	bru-2	4
2L	12377522	12377526	235.050948078542	0.726746444763637	0.336374138908081	17.7260367027063	0.00695458707453754	0.0338010144812826	TRUE	2L	12344219	12397528	FBgn0262475	bru-2	4
2L	12384601	12384605	13.5649122966471	0.87229719635891	0.868272762114363	16.8470340263839	0.00986216605088713	0.0444001548067988	TRUE	2L	12344219	12397528	FBgn0262475	bru-2	4
2L	12396032	12396036	210.621583521112	0.369409088732423	0.335669535732556	22.2431692417248	0.00109393543720438	0.00750967883337791	TRUE	2L	12344219	12397528	FBgn0262475	bru-2	4
2L	12417532	12417536	88.7695733824406	2.18533307079362	0.499313635052586	31.7772154386835	1.80029227528532e-05	0.000220779093318867	TRUE	2L	12403270	12423439	FBgn0043841	vir-1	4
2L	12420572	12420576	183.22965184608	2.04037564105617	0.372310214746486	44.522367304878	5.82272531342469e-08	1.34841179166138e-06	TRUE	2L	12403270	12423439	FBgn0043841	vir-1	4
2L	12421018	12421022	362.019549983768	2.25392391952346	0.29979574476717	79.9478070349596	3.66266817183035e-15	3.7306916017819e-13	TRUE	2L	12403270	12423439	FBgn0043841	vir-1	4
2L	12427533	12427537	28.292054526553	0.419464290877334	0.573990053300235	17.3811879068344	0.00797983751245799	0.037644990309264	TRUE	2L	12426631	12427709	FBgn0032429	CG5446	4
2L	12427557	12427561	145.249153605801	0.587002904987273	0.284917782711698	21.6249961031231	0.00141561971904593	0.0093037370524892	TRUE	2L	12426631	12427709	FBgn0032429	CG5446	4
2L	12430469	12430473	181.951262884143	0.945414370958487	0.367277881223796	18.7402703027411	0.0046255208456354	0.024453532920794	TRUE	2L	12429827	12430892	FBgn0032431	CG5435	4
2L	12430760	12430764	200.56174954455	1.02266279288836	0.370892766707514	23.5712925868201	0.00062606987978191	0.00471975556252636	TRUE	2L	12429827	12430892	FBgn0032431	CG5435	4
2L	12434604	12434608	192.740247466404	0.666411007156485	0.374348177269026	30.1949656936261	3.60915229194254e-05	0.000406729740340341	TRUE	2L	12434452	12441279	FBgn0020443	Elf	4
2L	12435019	12435023	182.471151418504	0.737375084164961	0.335279867838868	36.9503468314586	1.80057137046578e-06	2.89452424529429e-05	TRUE	2L	12434452	12441279	FBgn0020443	Elf	4
2L	12459577	12459581	409.888182374933	0.562925722605586	0.326137820512196	17.6315225219047	0.00722213802488144	0.0348248870491884	TRUE	2L	12455540	12546611	FBgn0259176	bun	4
2L	12532742	12532746	150.681256070106	0.735461359435154	0.43207377809823	16.5872765853337	0.0109259575297264	0.0480754060068161	TRUE	2L	12455540	12546611	FBgn0259176	bun	4
2L	12533043	12533047	155.174606802139	1.27429649390151	0.51359145790462	16.7905181884361	0.0100847511689313	0.0451657929881405	TRUE	2L	12455540	12546611	FBgn0259176	bun	4
2L	12533455	12533459	84.9018760211459	1.69463804509196	0.56610130797244	21.8766164335927	0.00127480929858484	0.00852669806521176	TRUE	2L	12455540	12546611	FBgn0259176	bun	4
2L	12624492	12624496	10.3994365665705	-2.60583052984444	1.09197678666117	20.1782903665188	0.00257408874500725	0.0152072328993671	TRUE	2L	12610517	12646356	FBgn0032439	Ref2	4
2L	12637123	12637127	29.1706549821236	0.0992725485702831	0.666183246962655	18.6795438560888	0.00474049662924301	0.0249287126902694	TRUE	2L	12610517	12646356	FBgn0032439	Ref2	4
2L	12639895	12639899	118.381753501411	-0.526783521699125	0.341405125097867	42.0082314305345	1.83190241107423e-07	3.77497169795593e-06	TRUE	2L	12610517	12646356	FBgn0032439	Ref2	4
2L	12657887	12657891	5.26040142552504	-0.52550688709019	1.09046536309163	27.0967579622109	0.000138886504740313	0.00130832699068392	TRUE	2L	12657165	12686306	FBgn0004394	pdm2	4
2L	12658151	12658155	5.18784735622152	-0.833287658993316	1.10715954720118	26.3296105139754	0.000193262722551798	0.00173671433470022	TRUE	2L	12657165	12686306	FBgn0004394	pdm2	4
2L	12659349	12659353	23.8213204929516	-1.83456394356623	0.61188929500139	27.8506655713557	0.000100246232339883	0.000987784059397256	TRUE	2L	12657165	12686306	FBgn0004394	pdm2	4
2L	12665835	12665839	30.1717247646646	-1.37941679978773	0.525871485286716	19.2263208362936	0.00379800515319471	0.020873533916819	TRUE	2L	12657165	12686306	FBgn0004394	pdm2	4
2L	12669389	12669393	7.91748732161374	-2.19468848232574	1.08992510891584	23.5298596495379	0.000637118077164449	0.00478943641401554	TRUE	2L	12667248	12669714	FBgn0032442	CG15485	4
2L	12669389	12669393	7.91748732161374	-2.19468848232574	1.08992510891584	23.5298596495379	0.000637118077164449	0.00478943641401554	TRUE	2L	12657165	12686306	FBgn0004394	pdm2	4
2L	12669659	12669663	12.5651266121415	-3.87893025846156	1.01450613001613	34.6866316468833	4.9557355923729e-06	7.09249400876156e-05	TRUE	2L	12667248	12669714	FBgn0032442	CG15485	4
2L	12669659	12669663	12.5651266121415	-3.87893025846156	1.01450613001613	34.6866316468833	4.9557355923729e-06	7.09249400876156e-05	TRUE	2L	12657165	12686306	FBgn0004394	pdm2	4
2L	12684222	12684226	50.4484906836776	-2.38895419696506	0.530120529392565	63.3504104348286	9.36367629134408e-12	4.92559709786958e-10	TRUE	2L	12657165	12686306	FBgn0004394	pdm2	4
2L	12684922	12684926	17.9292893519999	-1.73131346669363	0.765719776194707	23.6781378359867	0.000598441108785806	0.00454819005537435	TRUE	2L	12657165	12686306	FBgn0004394	pdm2	4
2L	12686238	12686242	41.2944048761979	-1.9092731981685	0.55665165799287	42.7190787868933	1.32566388629239e-07	2.8284859738058e-06	TRUE	2L	12657165	12686306	FBgn0004394	pdm2	4
2L	12719713	12719717	897.277023668665	0.955365025619547	0.358455226761518	18.8127127758742	0.00449190652451237	0.023879523475243	TRUE	2L	12719045	12766546	FBgn0032456	MRP	4
2L	12719713	12719717	897.277023668665	0.955365025619547	0.358455226761518	18.8127127758742	0.00449190652451237	0.023879523475243	TRUE	2L	12713276	12721843	FBgn0032455	Pih1D1	4
2L	12720132	12720136	272.569938864528	0.807942873791223	0.335027202983268	21.2634138494649	0.00164499050308939	0.010531918332813	TRUE	2L	12719045	12766546	FBgn0032456	MRP	4
2L	12720132	12720136	272.569938864528	0.807942873791223	0.335027202983268	21.2634138494649	0.00164499050308939	0.010531918332813	TRUE	2L	12713276	12721843	FBgn0032455	Pih1D1	4
2L	13167581	13167585	22.3249662608442	1.12487733551025	0.70265836097494	20.444160042381	0.00230759037387933	0.0138965764745849	TRUE	2L	13165564	13169551	FBgn0024291	Sir2	4
2L	13167820	13167824	24.8176231956119	1.03882974626786	0.739657367708245	21.655937123839	0.00139751536302418	0.00920508688768374	TRUE	2L	13165564	13169551	FBgn0024291	Sir2	4
2L	13194872	13194876	153.46881247225	0.221870022012316	0.408520093138458	19.277045475484	0.00372045305219028	0.0205240449607212	TRUE	2L	13192201	13197281	FBgn0032480	Edem2	4
2L	13195308	13195312	162.639440834727	-0.230860538796748	0.358435248797722	23.2252661766229	0.000724436921317256	0.00533722419356715	TRUE	2L	13192201	13197281	FBgn0032480	Edem2	4
2L	13195537	13195541	27.6143217567485	1.53647065528347	0.692481192185994	17.4248251006698	0.00784244108751509	0.0371248124475064	TRUE	2L	13192201	13197281	FBgn0032480	Edem2	4
2L	13195787	13195791	28.3731104955157	1.37927951488846	0.661382719776094	17.9768038501848	0.00629042562423064	0.0312434716415621	TRUE	2L	13192201	13197281	FBgn0032480	Edem2	4
2L	13196485	13196489	118.296729700584	-0.467990358327613	0.403811887779061	20.3822892382206	0.00236709140081737	0.0141955669892123	TRUE	2L	13192201	13197281	FBgn0032480	Edem2	4
2L	13207891	13207895	226.932619802037	0.57144875194188	0.348143335308126	29.1896673528199	5.60090061430253e-05	0.000594657492039206	TRUE	2L	13203762	13210828	FBgn0032482	Pect	4
2L	13208996	13209000	258.0876526616	0.0202476105797339	0.288268995754427	28.1617640836888	8.75950334099056e-05	0.00087953611934156	TRUE	2L	13203762	13210828	FBgn0032482	Pect	4
2L	13209761	13209765	60.746386208472	0.79188976418046	0.542050460231532	22.1226160879792	0.00115045308961773	0.00782923451200691	TRUE	2L	13203762	13210828	FBgn0032482	Pect	4
2L	13210026	13210030	76.4411279595632	0.593505455714552	0.482409278435834	22.36438691949	0.00103985469132165	0.00720296939179144	TRUE	2L	13203762	13210828	FBgn0032482	Pect	4
2L	13221605	13221609	188.078625283854	0.569295548594285	0.359949625964043	17.1429671273743	0.0087719336683228	0.0405430563681088	TRUE	2L	13221397	13222429	FBgn0032487	Ski6	4
2L	13222202	13222206	263.140368327174	0.332415608675886	0.300593305023166	17.6568817952265	0.00714938807148541	0.0345568051752614	TRUE	2L	13221397	13222429	FBgn0032487	Ski6	4
2L	13295147	13295151	38.3927851642201	-1.42732452012817	0.717851960250739	16.8229429048268	0.00995646195695426	0.0447247297061706	TRUE	2L	13289997	13301668	FBgn0051729	CG31729	4
2L	13295374	13295378	213.733867539686	-0.446350181405125	0.32861586654841	17.0293750158346	0.0091758909346934	0.0419723123157943	TRUE	2L	13289997	13301668	FBgn0051729	CG31729	4
2L	13312127	13312131	74.8781206273155	0.104418734590639	0.550778950029014	17.1089715364868	0.00889099174844693	0.0409671396868642	TRUE	2L	13301814	13331121	FBgn0264308	CG43778	4
2L	13312374	13312378	216.99274638651	-0.288658930433251	0.341379329286054	40.4781343596184	3.66849026336223e-07	7.01170536000115e-06	TRUE	2L	13301814	13331121	FBgn0264308	CG43778	4
2L	13312782	13312786	205.480708732668	-0.74461295486191	0.306551722772374	40.1169703353507	4.32029164068797e-07	8.11073337983916e-06	TRUE	2L	13301814	13331121	FBgn0264308	CG43778	4
2L	13321302	13321306	64.0136105491138	-4.94112306708943	1.17108140705865	18.2956507381354	0.00553430241853346	0.028225072065004	TRUE	2L	13301814	13331121	FBgn0264308	CG43778	4
2L	13330506	13330510	159.898301796973	0.937609334097476	0.347361446344665	26.836653867732	0.000155374043278239	0.00144111627547924	TRUE	2L	13301814	13331121	FBgn0264308	CG43778	4
2L	13405139	13405143	31.8838820402122	-1.93230394923794	1.0017889971549	17.7348891814524	0.00693002505031403	0.0337114535521894	TRUE	2L	13398991	13411047	FBgn0032521	CG7110	4
2L	13405409	13405413	38.5319772137723	-1.22144421224893	0.66511613486057	21.8476729330244	0.00129028016614841	0.00860847546483935	TRUE	2L	13398991	13411047	FBgn0032521	CG7110	4
2L	13458122	13458126	17.8559510339021	-5.58049027157519	1.54117072511575	18.8059733106749	0.00450417684435875	0.0239343041059676	TRUE	2L	13415431	13500427	FBgn0263354	CG42784	4
2L	13479196	13479200	39.8108709309124	-1.03982237086997	0.68971799864753	17.4854753922147	0.00765527298930233	0.0364202571223796	TRUE	2L	13415431	13500427	FBgn0263354	CG42784	4
2L	13493738	13493742	191.563622453135	-0.469834531699948	0.408968600378951	22.7102112966809	0.000899578335620919	0.00638976688690945	TRUE	2L	13415431	13500427	FBgn0263354	CG42784	4
2L	13494032	13494036	389.414847909155	-0.0599605134675394	0.401570145416683	18.9518831854031	0.00424567130599054	0.0228467752227361	TRUE	2L	13415431	13500427	FBgn0263354	CG42784	4
2L	13502712	13502716	539.945807798359	0.894880254637364	0.343527636131524	30.4173628014494	3.27392623257802e-05	0.000373870621794721	TRUE	2L	13500624	13549328	FBgn0023407	B4	4
2L	13503094	13503098	388.25107552419	0.925376900025312	0.458725732987307	22.115362073644	0.00115394378281472	0.0078480802436902	TRUE	2L	13500624	13549328	FBgn0023407	B4	4
2L	13504396	13504400	336.567016197499	1.11003134595127	0.354516538321884	19.9621118960777	0.00281272610717888	0.0163567845658083	TRUE	2L	13500624	13549328	FBgn0023407	B4	4
2L	13504843	13504847	528.232286503856	1.1094173588977	0.27611193400864	34.5212549070033	5.3346584137696e-06	7.56416597437833e-05	TRUE	2L	13500624	13549328	FBgn0023407	B4	4
2L	13505522	13505526	200.871578418818	0.677059065757346	0.291518280800995	17.6637876291385	0.00712970009083562	0.0344800271108481	TRUE	2L	13500624	13549328	FBgn0023407	B4	4
2L	13541763	13541767	667.518250333663	1.33080007120948	0.511000018608871	18.5358968912853	0.005023637813387	0.0261273724179708	TRUE	2L	13541638	13542576	FBgn0032530	CG9263	4
2L	13541763	13541767	667.518250333663	1.33080007120948	0.511000018608871	18.5358968912853	0.005023637813387	0.0261273724179708	TRUE	2L	13500624	13549328	FBgn0023407	B4	4
2L	13542487	13542491	251.655535969587	0.760861123977969	0.44642278349426	23.6275723356952	0.000611363921950653	0.00463039108845776	TRUE	2L	13541638	13542576	FBgn0032530	CG9263	4
2L	13542487	13542491	251.655535969587	0.760861123977969	0.44642278349426	23.6275723356952	0.000611363921950653	0.00463039108845776	TRUE	2L	13542268	13543633	FBgn0028941	CG16853	4
2L	13542487	13542491	251.655535969587	0.760861123977969	0.44642278349426	23.6275723356952	0.000611363921950653	0.00463039108845776	TRUE	2L	13500624	13549328	FBgn0023407	B4	4
2L	13542843	13542847	271.822505334998	0.603142554742528	0.431255419749227	22.5077855773478	0.000979258348894919	0.00685607179832563	TRUE	2L	13542268	13543633	FBgn0028941	CG16853	4
2L	13542843	13542847	271.822505334998	0.603142554742528	0.431255419749227	22.5077855773478	0.000979258348894919	0.00685607179832563	TRUE	2L	13500624	13549328	FBgn0023407	B4	4
2L	13686923	13686927	32.1292845918073	0.685211048501627	0.73355233630449	143.096372955767	2.22496434043603e-28	2.04252665255546e-25	TRUE	2L	13676860	13717320	FBgn0051814	CG31814	4
2L	13687279	13687283	25.3659064325571	-0.148834846369703	0.818541944284152	67.928913191879	1.08643210753319e-12	6.85135577796153e-11	TRUE	2L	13676860	13717320	FBgn0051814	CG31814	4
2L	13687527	13687531	5.10360400493195	-1.40303361465854	2.17858154687651	32.6325943312789	1.23380970829728e-05	0.000158547207374115	TRUE	2L	13676860	13717320	FBgn0051814	CG31814	4
2L	13689108	13689112	64.3159435941143	-0.403375241600807	0.55335944390673	79.8366596711493	3.86148842442952e-15	3.90941113093465e-13	TRUE	2L	13676860	13717320	FBgn0051814	CG31814	4
2L	13689491	13689495	125.882410140616	0.173892509681551	0.490675470154028	107.000715297444	8.64977459766623e-21	2.34359341206781e-18	TRUE	2L	13676860	13717320	FBgn0051814	CG31814	4
2L	13689880	13689884	88.0885608582459	-0.0816203767277696	0.50551816396996	105.874809797928	1.48756694815787e-20	3.87135739485483e-18	TRUE	2L	13676860	13717320	FBgn0051814	CG31814	4
2L	13694502	13694506	23.3401613575389	0.131867817952613	0.840973394584557	47.0088149328367	1.86357387251912e-08	4.83890889989697e-07	TRUE	2L	13676860	13717320	FBgn0051814	CG31814	4
2L	13694514	13694518	26.7209144483522	1.95902143253797	0.933588003732911	30.9478494338013	2.59370965038817e-05	0.000304815873983689	TRUE	2L	13676860	13717320	FBgn0051814	CG31814	4
2L	13694797	13694801	27.8000098056318	1.41740979417371	0.855598285670626	29.3799263927553	5.15471306136493e-05	0.000553496918676332	TRUE	2L	13676860	13717320	FBgn0051814	CG31814	4
2L	13700209	13700213	241.097803900949	-0.693925456903176	0.529907537215318	19.3420116343602	0.00362337718224636	0.0200929628233113	TRUE	2L	13676860	13717320	FBgn0051814	CG31814	4
2L	13707396	13707400	55.3837837788631	-4.25411117566929	1.06239202592376	25.1642306163466	0.000318353373953492	0.0026645836928114	TRUE	2L	13676860	13717320	FBgn0051814	CG31814	4
2L	13708985	13708989	12.6192222180717	0.669964530309555	1.96316266827282	45.9875732859526	2.97746491216416e-08	7.38605851606984e-07	TRUE	2L	13708215	13710583	FBgn0028848	CG7311	4
2L	13708985	13708989	12.6192222180717	0.669964530309555	1.96316266827282	45.9875732859526	2.97746491216416e-08	7.38605851606984e-07	TRUE	2L	13676860	13717320	FBgn0051814	CG31814	4
2L	13709214	13709218	10.4854538700744	1.6379684744066	1.89590090948079	40.7486397136494	3.24525996028275e-07	6.29178272274646e-06	TRUE	2L	13708215	13710583	FBgn0028848	CG7311	4
2L	13709214	13709218	10.4854538700744	1.6379684744066	1.89590090948079	40.7486397136494	3.24525996028275e-07	6.29178272274646e-06	TRUE	2L	13676860	13717320	FBgn0051814	CG31814	4
2L	13709971	13709975	6.5355619711741	2.46473052872959	2.50232941501013	20.0540644648854	0.00270869154476062	0.0158654433522395	TRUE	2L	13708215	13710583	FBgn0028848	CG7311	4
2L	13709971	13709975	6.5355619711741	2.46473052872959	2.50232941501013	20.0540644648854	0.00270869154476062	0.0158654433522395	TRUE	2L	13676860	13717320	FBgn0051814	CG31814	4
2L	13710386	13710390	11.542251087243	0.707584080774135	1.32153062893115	21.4354029193065	0.00153167914451765	0.00993301846359865	TRUE	2L	13708215	13710583	FBgn0028848	CG7311	4
2L	13710386	13710390	11.542251087243	0.707584080774135	1.32153062893115	21.4354029193065	0.00153167914451765	0.00993301846359865	TRUE	2L	13676860	13717320	FBgn0051814	CG31814	4
2L	13710613	13710617	9.7023848588154	1.0607657833588	1.39052856742496	20.1261792429782	0.00262973838342489	0.0154754886496606	TRUE	2L	13676860	13717320	FBgn0051814	CG31814	4
2L	13867876	13867880	250.469010719037	1.43756202130874	0.397018678383106	22.4339107424262	0.00101002987827291	0.00703354897180818	TRUE	2L	13835564	13898712	FBgn0028509	CenG1A	4
2L	13893883	13893887	38.8944888506619	-6.04993207016737	1.54534328561155	17.5146919153401	0.0075666602598087	0.0360925978414847	TRUE	2L	13835564	13898712	FBgn0028509	CenG1A	4
2L	13895466	13895470	102.085227559962	1.54116774394637	0.462528292808316	22.6511206910864	0.000922155868884187	0.00652127815689716	TRUE	2L	13835564	13898712	FBgn0028509	CenG1A	4
2L	13895755	13895759	99.9156316142695	1.44644146831312	0.459677320226816	21.3484229063749	0.00158799437755299	0.0102302254157607	TRUE	2L	13835564	13898712	FBgn0028509	CenG1A	4
2L	13896281	13896285	73.6691795173392	1.12131004971361	0.443446019087673	39.9441849361577	4.67164978279157e-07	8.70277273989737e-06	TRUE	2L	13835564	13898712	FBgn0028509	CenG1A	4
2L	13896609	13896613	58.0908943328641	1.21415434557116	0.481460827125219	29.776176788914	4.33526560736699e-05	0.00047685072416482	TRUE	2L	13835564	13898712	FBgn0028509	CenG1A	4
2L	14105055	14105059	53.8910941261571	-2.84612587295493	1.41398731994506	127.639760013384	4.03522800106249e-25	2.12060978383373e-22	TRUE	2L	14104483	14107461	FBgn0028904	CG16879	4
2L	14105468	14105472	81.7188479038515	-2.52056265958979	1.01524771342951	119.976849392377	1.64793377752835e-23	6.84229023235706e-21	TRUE	2L	14104483	14107461	FBgn0028904	CG16879	4
2L	14105916	14105920	34.5450153214471	-3.51428360871744	1.36005304051009	107.960963857061	5.44634694595945e-21	1.52699145102005e-18	TRUE	2L	14104483	14107461	FBgn0028904	CG16879	4
2L	14105963	14105967	19.3231864095434	-0.95058019232297	1.71944606900114	65.6440038282736	3.1866457999374e-12	1.83999194998668e-10	TRUE	2L	14104483	14107461	FBgn0028904	CG16879	4
2L	14139745	14139749	94.3535977139998	-2.43086603568367	0.541792572095821	59.6143462418814	5.39063899244101e-11	2.42871226686356e-09	TRUE	2L	14134491	14160587	FBgn0028906	CG17341	4
2L	14140417	14140421	94.1219596392667	-3.1283204107297	0.562796524838192	74.6829871340707	4.46065648044158e-14	3.69711104182946e-12	TRUE	2L	14134491	14160587	FBgn0028906	CG17341	4
2L	14186871	14186875	118.22773252416	-0.0352780612520358	0.347598784520844	61.5135841138734	2.21599413644402e-11	1.07858433173091e-09	TRUE	2L	14184478	14234126	FBgn0016930	Dyrk2	4
2L	14205258	14205262	154.437448317284	-1.7069529956721	0.554915577953386	65.4849362438354	3.43424871208182e-12	1.97196935745977e-10	TRUE	2L	14184478	14234126	FBgn0016930	Dyrk2	4
2L	14491801	14491805	614.203085756379	0.872490411059937	0.245847097609395	24.9164405691182	0.000353834461964455	0.00291413492774428	TRUE	2L	14490859	14494019	FBgn0005771	noc	4
2L	14492148	14492152	365.273937544564	1.21668736917824	0.329508973948353	22.0916147508789	0.00116544401101875	0.00791145576116431	TRUE	2L	14490859	14494019	FBgn0005771	noc	4
2L	14983178	14983182	46.0852197235881	-2.26690799835222	0.614049367114835	46.1462933174857	2.76849801354864e-08	6.90908244223143e-07	TRUE	2L	14975747	14997559	FBgn0086711	mol	4
2L	14983448	14983452	51.241071043713	-1.60662371398592	0.666409607377722	45.57691791942	3.59391184766246e-08	8.75004595066903e-07	TRUE	2L	14975747	14997559	FBgn0086711	mol	4
2L	14983899	14983903	63.4730249193021	-1.71458083870754	0.475073277701496	100.567708258828	1.91027563764266e-19	4.06268758216032e-17	TRUE	2L	14975747	14997559	FBgn0086711	mol	4
2L	15039616	15039620	370.170409560476	0.00285013184390941	0.472549614551751	17.8550390555048	0.00660485704599535	0.0324789560827699	TRUE	2L	15039488	15043334	FBgn0004837	Su(H)	4
2L	15039887	15039891	111.828039555328	1.23244455448719	0.658459919327647	18.6954165735625	0.0047101787580062	0.0248082565566751	TRUE	2L	15039488	15043334	FBgn0004837	Su(H)	4
2L	15041463	15041467	15.6984763471845	-2.52544295299792	0.807912673519234	18.9594253408359	0.00423270891299663	0.0227902804605195	TRUE	2L	15039488	15043334	FBgn0004837	Su(H)	4
2L	15041717	15041721	15.5528042511334	-2.43087646424296	0.795134749671918	19.6620185241479	0.00318010295551376	0.0180840530482053	TRUE	2L	15039488	15043334	FBgn0004837	Su(H)	4
2L	15182322	15182326	162.01958847414	-0.523369516495659	0.368638723069072	101.191756642946	1.41531258712975e-19	3.08851869251814e-17	TRUE	2L	15161882	15200459	FBgn0028888	CG4168	4
2L	15185196	15185200	91.0081295677982	0.42454589207341	0.425475078163727	32.8010948423139	1.1451452593551e-05	0.000148389409554562	TRUE	2L	15161882	15200459	FBgn0028888	CG4168	4
2L	15185554	15185558	95.9107833321238	0.523876639445671	0.42060610325479	29.801580294411	4.28736827233664e-05	0.000472179120682088	TRUE	2L	15161882	15200459	FBgn0028888	CG4168	4
2L	15256812	15256816	159.638534661947	1.00970650950725	0.304512846778994	20.1870399744171	0.00256485844539696	0.0151605237282569	TRUE	2L	15256581	15257642	FBgn0259982	l(2)35Cc	4
2L	15257513	15257517	147.307413015789	0.810382326851624	0.266217632891682	40.1849562799632	4.18936228349271e-07	7.88875700132127e-06	TRUE	2L	15256581	15257642	FBgn0259982	l(2)35Cc	4
2L	15257513	15257517	147.307413015789	0.810382326851624	0.266217632891682	40.1849562799632	4.18936228349271e-07	7.88875700132127e-06	TRUE	2L	15257267	15264692	FBgn0045842	yuri	4
2L	15258180	15258184	152.315355974561	0.957448030375319	0.249106261041978	49.4602194299807	6.0305732259823e-09	1.74661039011887e-07	TRUE	2L	15257267	15264692	FBgn0045842	yuri	4
2L	15333986	15333990	122.577027671186	0.0412963814695629	0.363434880285637	73.6498266258297	7.27734026212402e-14	5.76167790687604e-12	TRUE	2L	15333866	15336138	FBgn0001981	esg	4
2L	15334269	15334273	45.7146128939929	0.710619511287504	0.609843992231786	43.6462141402559	8.68755385414974e-08	1.93244558775769e-06	TRUE	2L	15333866	15336138	FBgn0001981	esg	4
2L	15334567	15334571	5.95639380088614	-1.23429579719674	1.36304940048	18.3902519194986	0.0053274705175192	0.0273729873910141	TRUE	2L	15333866	15336138	FBgn0001981	esg	4
2L	15570239	15570243	99.2548465777092	-0.0996862993364607	0.495457637528127	20.5530950762841	0.00220636008027256	0.0134012044551832	TRUE	2L	15552723	15583978	FBgn0028370	kek3	4
2L	15571481	15571485	173.049731050009	-0.0306483445177214	0.353264271804706	21.1994511041313	0.00168919134949582	0.0107651745609349	TRUE	2L	15552723	15583978	FBgn0028370	kek3	4
2L	15574828	15574832	316.993645836836	0.333818712194726	0.322676645091542	16.5196316216075	0.0112206487231074	0.0490976989939919	TRUE	2L	15552723	15583978	FBgn0028370	kek3	4
2L	15575828	15575832	129.03653460506	0.780149078570656	0.387715975171022	23.295872735004	0.000703203870697052	0.00520670965613754	TRUE	2L	15552723	15583978	FBgn0028370	kek3	4
2L	15579707	15579711	202.610729124119	0.519329267524872	0.469317904302898	17.3972550175749	0.00792897974636484	0.0374526888304392	TRUE	2L	15552723	15583978	FBgn0028370	kek3	4
2L	15580172	15580176	123.966606356978	0.666422468236696	0.521162743924821	18.2361666816578	0.0056683258893091	0.0287622888438863	TRUE	2L	15552723	15583978	FBgn0028370	kek3	4
2L	15581397	15581401	120.975247675697	0.80518964352068	0.429652827008589	29.788108952295	4.31270236975554e-05	0.000474608860131818	TRUE	2L	15552723	15583978	FBgn0028370	kek3	4
2L	15581508	15581512	206.971283357618	0.611459743032625	0.39562386647185	19.0891053607393	0.00401576477984712	0.0218490020970541	TRUE	2L	15552723	15583978	FBgn0028370	kek3	4
2L	15581963	15581967	182.598243737331	0.597860688346753	0.380435272342115	20.9220488499552	0.00189472174440837	0.0118330776406033	TRUE	2L	15552723	15583978	FBgn0028370	kek3	4
2L	15582979	15582983	257.727737331832	0.451025761426049	0.291775064341885	17.2297946775753	0.00847480100928276	0.0394741389678147	TRUE	2L	15552723	15583978	FBgn0028370	kek3	4
2L	15623200	15623204	47.2888431172521	2.19417413259177	0.638881250454922	22.1017524241635	0.00116052090791961	0.00788320123554737	TRUE	2L	15622068	15623558	FBgn0028946	Or35a	4
2L	15623458	15623462	48.6121942098024	2.19087288441635	0.618274104516011	25.5535555911614	0.000269564927066903	0.00231000580743634	TRUE	2L	15622068	15623558	FBgn0028946	Or35a	4
2L	15730592	15730596	19.9950419991265	-0.976528718690361	0.929068037842078	16.8007983085669	0.0100439059074373	0.0450199063517626	TRUE	2L	15727581	15748150	FBgn0010382	CycE	4
2L	15745022	15745026	70.2752080271338	0.912133359061749	0.752524663534878	24.8845200021826	0.000358679516357609	0.00294723265863645	TRUE	2L	15727581	15748150	FBgn0010382	CycE	4
2L	16052916	16052920	233.381533488198	-1.99852758008696	0.37927907951938	35.0281175207355	4.25578199448975e-06	6.20796326647772e-05	TRUE	2L	16049965	16081684	FBgn0013433	beat-Ia	4
2L	16053210	16053214	160.070639623882	-2.22195914116986	0.412769395847024	36.8153350029909	1.91302111743442e-06	3.05497846048777e-05	TRUE	2L	16049965	16081684	FBgn0013433	beat-Ia	4
2L	16053612	16053616	100.622476209463	-1.94407254943165	0.403262318350605	29.0444560955017	5.96696363576641e-05	0.00062834053402197	TRUE	2L	16049965	16081684	FBgn0013433	beat-Ia	4
2L	16080863	16080867	50.709243347031	-4.12907935218775	0.728341906373253	40.5334340181244	3.57772316629981e-07	6.86172863295444e-06	TRUE	2L	16049965	16081684	FBgn0013433	beat-Ia	4
2L	16258043	16258047	68.5173037986116	0.27413234448076	0.457173551033871	23.0401723323003	0.000783134867389067	0.00569180904270042	TRUE	2L	16257688	16259511	FBgn0028515	EndoGI	4
2L	16258272	16258276	67.9330833447062	0.47536865852605	0.463955521135846	24.7782615394237	0.000375283524002755	0.00306353408624896	TRUE	2L	16257688	16259511	FBgn0028515	EndoGI	4
2L	16258614	16258618	95.1588113928379	2.01983476803019	0.614740627102953	16.6376222472581	0.0107114867471382	0.0473489107278617	TRUE	2L	16257688	16259511	FBgn0028515	EndoGI	4
2L	16273462	16273466	367.352363299971	0.553008398735771	0.319538041060917	16.9640352871881	0.00941633272560885	0.0428322845908278	TRUE	2L	16263556	16287730	FBgn0001994	crp	4
2L	16274374	16274378	96.6963029050511	0.664051167941041	0.682440674137416	17.578612126901	0.00737624129044286	0.0353805129647523	TRUE	2L	16263556	16287730	FBgn0001994	crp	4
2L	16274652	16274656	74.0037440355501	0.9987233659857	0.696413104069733	16.8037893781934	0.0100320517152589	0.0449816251166196	TRUE	2L	16263556	16287730	FBgn0001994	crp	4
2L	16286391	16286395	19.4518514678323	-5.51384984513132	1.51205103416084	17.9023179396931	0.00648100071859529	0.0320008143644922	TRUE	2L	16263556	16287730	FBgn0001994	crp	4
2L	16327269	16327273	541.557826672162	1.23163563492314	0.363987402905665	25.8975834041027	0.000232638061018899	0.00203360380174771	TRUE	2L	16327069	16328131	FBgn0014092	CG4278	4
2L	16327595	16327599	520.403257906828	1.25183481783105	0.350396777445915	25.5957573917851	0.00026474133961313	0.00227430225995459	TRUE	2L	16327069	16328131	FBgn0014092	CG4278	4
2L	16328514	16328518	32.915538583493	-0.0609328948042455	0.726069347375523	20.2145290501943	0.00253606894439668	0.0150197330146329	TRUE	2L	16328059	16329132	FBgn0001995	mRpL4	4
2L	16328948	16328952	24.772395423758	0.481121207743667	0.645893076146209	26.3269152347112	0.000193486707368408	0.00173843991170854	TRUE	2L	16328059	16329132	FBgn0001995	mRpL4	4
2L	16509919	16509923	32.5577587148942	-0.377360441944134	0.555722902193856	45.4878530023604	3.74354414194428e-08	9.07068451442023e-07	TRUE	2L	16508078	16532877	FBgn0032587	CG5953	4
2L	16523724	16523728	27.8669112801453	-0.00981018784913487	0.771439676803524	17.1918868960018	0.0086033088494252	0.0399435798733038	TRUE	2L	16508078	16532877	FBgn0032587	CG5953	4
2L	16558442	16558446	11.0267473310246	-0.310086185634571	0.700274309490419	17.4546578539548	0.0077498297876403	0.0367736192756436	TRUE	2L	16545016	16663218	FBgn0259735	CG42389	4
2L	16619062	16619066	24.0751797418246	-3.93092269611093	1.64912109571092	33.9118911049316	6.99613032486295e-06	9.60696217110236e-05	TRUE	2L	16545016	16663218	FBgn0259735	CG42389	4
2L	16665309	16665313	33.6079978775926	-0.290607623965365	0.776644751501456	20.5601945184127	0.00219991556664037	0.0133680905394862	TRUE	2L	16663454	16676701	FBgn0032593	Trpgamma	4
2L	16671599	16671603	121.937686793003	-0.145212746263161	0.373251298405439	16.9333890755017	0.00953119211352032	0.0432321409865796	TRUE	2L	16663454	16676701	FBgn0032593	Trpgamma	4
2L	16697597	16697601	145.309765491495	0.402139531970227	0.330116520101169	18.5542459707839	0.0049865747657708	0.0259754032242311	TRUE	2L	16680054	16699926	FBgn0261278	grp	4
2L	16698149	16698153	165.720806073456	0.24896276972605	0.343766872489848	21.809276019445	0.00131108836237897	0.00872296143046713	TRUE	2L	16680054	16699926	FBgn0261278	grp	4
2L	16976977	16976981	175.38051796904	0.469587188130031	0.408249179232745	16.4778483558108	0.0114064858097315	0.0497070644186565	TRUE	2L	16973091	16993984	FBgn0053179	beat-IIIb	4
2L	16979687	16979691	304.159685163048	0.229288304268335	0.369450431002438	26.2011863036583	0.00020422469888114	0.00181944044312161	TRUE	2L	16973091	16993984	FBgn0053179	beat-IIIb	4
2L	16980653	16980657	94.8090476590687	-0.2228061354476	0.374356302810831	26.106489983587	0.000212698510848368	0.0018838256425706	TRUE	2L	16973091	16993984	FBgn0053179	beat-IIIb	4
2L	16980982	16980986	69.8893274304323	-1.06486077891473	0.41041116179677	27.3367874069069	0.00012521055425451	0.00119712096403107	TRUE	2L	16973091	16993984	FBgn0053179	beat-IIIb	4
2L	16991437	16991441	90.5065107292634	-0.824194017186926	0.385158661909542	38.0774926872948	1.08484781295947e-06	1.84194696521112e-05	TRUE	2L	16973091	16993984	FBgn0053179	beat-IIIb	4
2L	17411976	17411980	74.9353003978563	0.669109666837112	0.504703057854745	20.0015860982148	0.00276759606777065	0.0161430984899908	TRUE	2L	17410641	17413499	FBgn0032635	CG15141	4
2L	17411976	17411980	74.9353003978563	0.669109666837112	0.504703057854745	20.0015860982148	0.00276759606777065	0.0161430984899908	TRUE	2L	17411649	17412633	FBgn0051803	CG31803	4
2L	17412265	17412269	73.7018393645637	0.660104870985439	0.499014621138782	21.0659532486865	0.00178522157429624	0.0112712749461929	TRUE	2L	17410641	17413499	FBgn0032635	CG15141	4
2L	17412265	17412269	73.7018393645637	0.660104870985439	0.499014621138782	21.0659532486865	0.00178522157429624	0.0112712749461929	TRUE	2L	17411649	17412633	FBgn0051803	CG31803	4
2L	17440021	17440025	114.210933352455	1.23346233488876	0.444239608538998	21.3468379435889	0.00158903914443599	0.0102342286947546	TRUE	2L	17436830	17450364	FBgn0260632	dl	4
2L	17440798	17440802	279.482794680113	1.19940727089582	0.416307375484807	16.8902431221759	0.00969519483299333	0.0438025262528005	TRUE	2L	17436830	17450364	FBgn0260632	dl	4
2L	17441743	17441747	146.892229819925	0.755209446978553	0.435851484876194	23.7089952603421	0.000590687375124749	0.00449821771591761	TRUE	2L	17436830	17450364	FBgn0260632	dl	4
2L	17442119	17442123	159.589230764261	0.528401603884859	0.429312560732442	28.1625537477707	8.7565019734197e-05	0.000879275333387642	TRUE	2L	17436830	17450364	FBgn0260632	dl	4
2L	17442412	17442416	5.03186008067058	0.458922399300966	2.11350428261039	20.1395775487977	0.00261531911741436	0.0154031329530465	TRUE	2L	17436830	17450364	FBgn0260632	dl	4
2L	17442833	17442837	164.021665217042	0.937671628021859	0.446519125715893	22.4274707763964	0.00101275688621336	0.00704870369362709	TRUE	2L	17436830	17450364	FBgn0260632	dl	4
2L	17443125	17443129	175.218462368001	0.945069692155498	0.447815120424851	23.4329586566472	0.000663710748577239	0.00495731252139463	TRUE	2L	17436830	17450364	FBgn0260632	dl	4
2L	17444305	17444309	59.7494038249468	0.602247205867473	0.499335269048811	25.1312066445934	0.000322871436265329	0.00269607253018379	TRUE	2L	17436830	17450364	FBgn0260632	dl	4
2L	17471752	17471756	40.653384506297	1.73279135324119	0.526388168776272	20.8344513847649	0.00196456546858972	0.0121863664054473	TRUE	2L	17471603	17474773	FBgn0032640	Sgt	4
2L	17474036	17474040	91.0525629971865	0.860766961634201	0.464583337512263	18.618192094764	0.00485947606051463	0.025447976413084	TRUE	2L	17471603	17474773	FBgn0032640	Sgt	4
2L	17595589	17595593	4.25427234433492	0.647295430865385	1.3189264364975	18.4866813594286	0.00512437426431884	0.0265390064838051	TRUE	2L	17592260	17604387	FBgn0261089	Sytalpha	4
2L	17597223	17597227	153.184526760258	1.53593524555266	0.440216191597427	22.2442820165944	0.00109342664700113	0.0075073704654158	TRUE	2L	17592260	17604387	FBgn0261089	Sytalpha	4
2L	17600592	17600596	75.4814939350048	1.67525236108217	0.416545691765189	17.1024188633908	0.00891411908228693	0.0410476241613596	TRUE	2L	17592260	17604387	FBgn0261089	Sytalpha	4
2L	17603601	17603605	71.7998215614491	1.27193787114624	0.509617622924916	17.1290993757847	0.00882031355085035	0.0407225438909655	TRUE	2L	17592260	17604387	FBgn0261089	Sytalpha	4
2L	17606536	17606540	23.3945196237541	1.76255610982476	0.884174778343218	34.4031352251906	5.62277381428121e-06	7.92106986824476e-05	TRUE	2L	17606465	17607260	FBgn0265585	CR44412	4
2L	17606536	17606540	23.3945196237541	1.76255610982476	0.884174778343218	34.4031352251906	5.62277381428121e-06	7.92106986824476e-05	TRUE	2L	17606465	17607260	FBtr0340253	CR44412-RA	4
2L	17606595	17606599	175.699619410087	1.3585999015861	0.500942366719741	30.9473634926101	2.59426367684678e-05	0.000304864516247448	TRUE	2L	17606465	17607260	FBgn0265585	CR44412	4
2L	17606595	17606599	175.699619410087	1.3585999015861	0.500942366719741	30.9473634926101	2.59426367684678e-05	0.000304864516247448	TRUE	2L	17606465	17607260	FBtr0340253	CR44412-RA	4
2L	17607036	17607040	230.012566737904	1.66509016892	0.400825445247604	43.1254377462701	1.10162888187664e-07	2.39486501741862e-06	TRUE	2L	17606465	17607260	FBgn0265585	CR44412	4
2L	17607036	17607040	230.012566737904	1.66509016892	0.400825445247604	43.1254377462701	1.10162888187664e-07	2.39486501741862e-06	TRUE	2L	17606465	17607260	FBtr0340253	CR44412-RA	4
2L	17670564	17670568	91.3088231152171	-0.0470836850680152	0.687533304599274	17.6091842388444	0.00728681492622446	0.0350598259796985	TRUE	2L	17647053	17778340	FBgn0015609	CadN	4
2L	17695014	17695018	182.420628332032	0.175037280652825	0.448558959304639	16.8812337532376	0.00972978265337635	0.0439244533326701	TRUE	2L	17647053	17778340	FBgn0015609	CadN	4
2L	17804681	17804685	34.8376531994982	-3.07405845875939	0.983168209535863	17.8215712390614	0.00669391623776207	0.0328101125101645	TRUE	2L	17786971	17875247	FBgn0262018	CadN2	4
2L	17853665	17853669	80.9184051053311	-0.970359119388182	0.623245365155041	27.5786421860077	0.000112777244031429	0.00109289593569043	TRUE	2L	17786971	17875247	FBgn0262018	CadN2	4
2L	17869175	17869179	161.68063064452	-0.458247482223882	0.541517706424705	17.7699080009355	0.00683368332623305	0.0333314796269234	TRUE	2L	17786971	17875247	FBgn0262018	CadN2	4
2L	17869810	17869814	165.645846124938	-0.263562480962182	0.479531070007563	24.0384356667641	0.000513824123259304	0.00399768177031745	TRUE	2L	17786971	17875247	FBgn0262018	CadN2	4
2L	18026234	18026238	139.935223453551	-1.09409892074946	0.660500042411651	30.7058659645197	2.88461754106624e-05	0.000334915195345087	TRUE	2L	18012380	18070246	FBgn0243486	rdo	4
2L	18042778	18042782	291.598969063042	-1.34929498063359	0.506619872051017	33.8647052227386	7.14439883838802e-06	9.78651189602794e-05	TRUE	2L	18012380	18070246	FBgn0243486	rdo	4
2L	18043639	18043643	176.237382891713	-1.0831117133252	0.501920685160165	28.0456170271632	9.21221360749221e-05	0.000918843661092586	TRUE	2L	18012380	18070246	FBgn0243486	rdo	4
2L	18044010	18044014	76.1102408430525	-2.01586395463343	0.555089455194126	29.0264782883611	6.01389939570901e-05	0.000632303701650907	TRUE	2L	18012380	18070246	FBgn0243486	rdo	4
2L	18051565	18051569	84.2041411542626	-1.28604932285301	0.423643111371534	43.9282806881096	7.63815024081106e-08	1.72012155412746e-06	TRUE	2L	18012380	18070246	FBgn0243486	rdo	4
2L	18169348	18169352	196.657929460482	-1.19616450020699	0.430245815190856	49.2747954892814	6.56889385827614e-09	1.88645001328348e-07	TRUE	2L	18159811	18275770	FBgn0261804	CG42750	4
2L	18169834	18169838	105.038500931986	-1.37322192780657	0.50478060303642	43.2327489618233	1.04904001083436e-07	2.29199124359509e-06	TRUE	2L	18159811	18275770	FBgn0261804	CG42750	4
2L	18171278	18171282	50.5762095340912	-1.33153414479166	0.500632935364572	33.8297566812574	7.2562207225722e-06	9.92277922028829e-05	TRUE	2L	18159811	18275770	FBgn0261804	CG42750	4
2L	18179999	18180003	31.324459716625	-0.410413394929371	0.581411907577831	21.9971725679844	0.00121230262719287	0.0081747108535711	TRUE	2L	18159811	18275770	FBgn0261804	CG42750	4
2L	18180681	18180685	28.9145882518924	0.134512225278118	0.570202377253551	26.2466857826615	0.000200272548568824	0.00178972716563186	TRUE	2L	18159811	18275770	FBgn0261804	CG42750	4
2L	18182317	18182321	6.85479863081955	-0.0367897098714359	1.58003046529698	17.4313705403997	0.00782203049668361	0.0370523777285426	TRUE	2L	18159811	18275770	FBgn0261804	CG42750	4
2L	18187574	18187578	65.4647217413163	-1.20578974987326	0.421656887542761	17.1585007332635	0.00871804669670457	0.0403508598034134	TRUE	2L	18159811	18275770	FBgn0261804	CG42750	4
2L	18227032	18227036	28.3908743458806	-6.18140022551754	1.41195635205298	36.6492157636124	2.06099386817893e-06	3.26682393208572e-05	TRUE	2L	18159811	18275770	FBgn0261804	CG42750	4
2L	18320350	18320354	230.181114704623	0.819392901593223	0.348671473833081	25.6690133679428	0.000256569565436221	0.00221481638712181	TRUE	2L	18320102	18393441	FBgn0000636	Fas3	4
2L	18320695	18320699	339.071099062693	0.538092556998976	0.312986891578604	25.866631616041	0.000235745050939088	0.00205729186545524	TRUE	2L	18320102	18393441	FBgn0000636	Fas3	4
2L	18321256	18321260	28.3375643424503	0.60058580856957	0.603468080563374	29.2273048880624	5.50970334627852e-05	0.00058629053503853	TRUE	2L	18320102	18393441	FBgn0000636	Fas3	4
2L	18338300	18338304	120.056710480229	0.693469685075036	0.649800841669091	20.5161766484192	0.00224017135833359	0.0135705794770587	TRUE	2L	18320102	18393441	FBgn0000636	Fas3	4
2L	18340973	18340977	246.481787483215	0.672471576990391	0.405214918566297	18.7261199831376	0.00465206744410275	0.0245676090492525	TRUE	2L	18320102	18393441	FBgn0000636	Fas3	4
2L	18341390	18341394	244.538597689049	0.69882321043933	0.420194251892701	16.5737030736707	0.0109844850044904	0.0482761281708946	TRUE	2L	18320102	18393441	FBgn0000636	Fas3	4
2L	18567902	18567906	153.01055438156	0.0907803034368758	0.274947189042695	21.0675041937232	0.00178407582758435	0.0112669015581563	TRUE	2L	18532025	18590342	FBgn0085370	Pde11	4
2L	18574641	18574645	22.5369398400249	0.456361466111287	0.806349907614636	26.7800340994606	0.000159211473446419	0.00147081854190336	TRUE	2L	18532025	18590342	FBgn0085370	Pde11	4
2L	18575352	18575356	506.989435167447	0.606279291102569	0.350528876456695	18.9238797975152	0.00429413837925717	0.023055124367886	TRUE	2L	18532025	18590342	FBgn0085370	Pde11	4
2L	18592619	18592623	40.0595443249365	0.831822830255565	0.481851461637305	17.7250485794003	0.006957333941098	0.0338124837502299	TRUE	2L	18590891	18595429	FBgn0032688	CG15160	4
2L	18592808	18592812	39.929072662005	0.957039146323391	0.47831660496236	19.1919735473737	0.00385140974078662	0.0211163666920448	TRUE	2L	18590891	18595429	FBgn0032688	CG15160	4
2L	18601471	18601475	85.4271711763684	-0.0219111374802051	0.428221352211695	20.089154173301	0.0026699895773794	0.0156767405851222	TRUE	2L	18599755	18605249	FBgn0032689	CG10413	4
2L	18601765	18601769	86.5663445927681	-0.0301991824677024	0.43142998639595	20.8680183600816	0.00193750901322681	0.0120525524940877	TRUE	2L	18599755	18605249	FBgn0032689	CG10413	4
2L	18619064	18619068	316.113486166554	0.227220440037994	0.331026908129462	18.3689110398277	0.0053734632671628	0.0275585376136629	TRUE	2L	18617256	18661776	FBgn0032694	MESR3	4
2L	18620314	18620318	152.467194934093	-0.323823555048295	0.460046268258227	21.0182779822863	0.00182079462899009	0.0114582137808546	TRUE	2L	18617256	18661776	FBgn0032694	MESR3	4
2L	18624796	18624800	176.810606847392	0.730136351521229	0.417719525976873	19.4094468809375	0.00352522285544086	0.0196518438298069	TRUE	2L	18617256	18661776	FBgn0032694	MESR3	4
2L	18651436	18651440	138.818833661963	-0.0459028712079542	0.431761301036753	21.7153762848968	0.00136337031859581	0.00901183017183457	TRUE	2L	18617256	18661776	FBgn0032694	MESR3	4
2L	18660723	18660727	146.904384194206	1.54225345267965	0.409184718153302	20.368788841071	0.0023802725479289	0.0142558952500089	TRUE	2L	18617256	18661776	FBgn0032694	MESR3	4
2L	18661068	18661072	142.522473277978	1.62087532001031	0.390867242556203	23.0772194922922	0.000771023968638815	0.00562030930360978	TRUE	2L	18617256	18661776	FBgn0032694	MESR3	4
2L	18973940	18973944	783.944123608471	1.71385852692221	0.599727940669021	16.7910115161631	0.010082787409693	0.0451607165901117	TRUE	2L	18971993	18974448	FBgn0032729	CG10639	4
2L	18974269	18974273	739.313688628753	1.7122838497564	0.595799357687975	17.0362614917835	0.00915089780128512	0.0418905755030235	TRUE	2L	18971993	18974448	FBgn0032729	CG10639	4
2L	18977690	18977694	209.242638791428	0.87091433931345	0.681067949361783	24.7578677837798	0.000378555768662645	0.0030859621162511	TRUE	2L	18977519	18987280	FBgn0032731	Swip-1	4
2L	18979683	18979687	143.285875365567	1.09354603758546	0.440957201476155	16.709551945946	0.0104120978035771	0.0463174981884539	TRUE	2L	18977519	18987280	FBgn0032731	Swip-1	4
2L	18991060	18991064	206.758022098634	0.536218365674403	0.41039415031457	27.1142590938677	0.00013784136137347	0.00130028318894995	TRUE	2L	18991020	18992409	FBgn0032734	CG15169	4
2L	18991639	18991643	197.55539923502	0.824352496552073	0.525987356044757	18.9594246960341	0.00423271001954332	0.0227902804605195	TRUE	2L	18991020	18992409	FBgn0032734	CG15169	4
2L	19034621	19034625	120.726146840437	0.905482284965419	0.403286256015349	44.7843866344841	5.16533921909728e-08	1.21112981774042e-06	TRUE	2L	19034444	19041541	FBgn0086442	mib2	4
2L	19034809	19034813	93.575551126287	0.330630180956526	0.67528376125537	17.4896440000265	0.00764256858865773	0.0363789073911764	TRUE	2L	19034444	19041541	FBgn0086442	mib2	4
2L	19054223	19054227	87.9875229319416	1.07759141746835	0.451903490870396	23.5623521935858	0.000628437807712303	0.00473399794025839	TRUE	2L	19054078	19058821	FBgn0032748	CG10492	4
2L	19054814	19054818	31.2949954129721	1.61401840529413	0.797308276884975	20.085153392113	0.00267437480002535	0.0156974047567139	TRUE	2L	19054078	19058821	FBgn0032748	CG10492	4
2L	19147081	19147085	131.133176578983	-1.06661320650001	0.349230506689375	41.4868976909863	2.32155581305865e-07	4.66036621121362e-06	TRUE	2L	19133816	19179758	FBgn0010300	brat	4
2L	19159846	19159850	283.772853270988	0.302749680888814	0.392922168785563	18.0538850468577	0.00609893528459171	0.0304921390570721	TRUE	2L	19133816	19179758	FBgn0010300	brat	4
2L	19168498	19168502	7.28534641368843	0.95511893889408	0.983873820736821	16.6529564643676	0.0106469738941491	0.0471298101572397	TRUE	2L	19133816	19179758	FBgn0010300	brat	4
2L	19168665	19168669	19.8853514357546	0.547189905531204	0.844139988301027	17.1686579216477	0.00868298397586822	0.0402285088304455	TRUE	2L	19133816	19179758	FBgn0010300	brat	4
2L	19197743	19197747	90.0015152134206	-0.903811501452671	0.506465003473293	51.0245578437086	2.92846197357283e-09	9.10195266006173e-08	TRUE	2L	19190342	19208621	FBgn0015380	drl	4
2L	19198208	19198212	81.3904150857233	-0.518395087919814	0.592020294282863	30.9435715294577	2.59859096066924e-05	0.000305290587796276	TRUE	2L	19190342	19208621	FBgn0015380	drl	4
2L	19204949	19204953	40.1107604089107	-0.33525959468383	0.542469162847057	37.8243687917554	1.21575046993557e-06	2.03753805560261e-05	TRUE	2L	19190342	19208621	FBgn0015380	drl	4
2L	19341418	19341422	32.5326707963156	-0.568484807052405	0.600041444789586	26.5967568233005	0.00017228612844549	0.00157296584588753	TRUE	2L	19338669	19363227	FBgn0024245	dnt	4
2L	19341699	19341703	42.6374246305893	-0.891144242299597	0.593666335368011	25.1034301482757	0.000326720455273299	0.00272350916829294	TRUE	2L	19338669	19363227	FBgn0024245	dnt	4
2L	19391729	19391733	121.818656764807	-0.76752017899288	0.379247317869361	54.9747397706019	4.69025522391321e-10	1.73309232048425e-08	TRUE	2L	19390370	19398493	FBgn0032775	CG17544	4
2L	19391880	19391884	98.6557429806618	-1.34703207664005	0.4795139032297	65.2323392300968	3.86748036904192e-12	2.19317044878121e-10	TRUE	2L	19390370	19398493	FBgn0032775	CG17544	4
2L	19392427	19392431	92.6562753601428	-1.55190563049902	0.476095557106045	59.4189174823008	5.90636937714851e-11	2.63964649672746e-09	TRUE	2L	19390370	19398493	FBgn0032775	CG17544	4
2L	19392592	19392596	47.756306882092	-0.264164852793123	0.53496624699245	63.0328743838361	1.08685524998439e-11	5.63728126454964e-10	TRUE	2L	19390370	19398493	FBgn0032775	CG17544	4
2L	19392851	19392855	98.8756420650135	-0.661698001711397	0.365227642472398	127.872384782793	3.60504820019923e-25	1.92712413211977e-22	TRUE	2L	19390370	19398493	FBgn0032775	CG17544	4
2L	19393597	19393601	51.0345383221414	-1.99636511883856	0.57105413564114	76.7760274803768	1.65300996387453e-14	1.48489025107469e-12	TRUE	2L	19390370	19398493	FBgn0032775	CG17544	4
2L	19393732	19393736	250.194143557069	0.0116758517633978	0.372239832076235	45.0653926695016	4.54225198558274e-08	1.07922260319677e-06	TRUE	2L	19390370	19398493	FBgn0032775	CG17544	4
2L	19394217	19394221	201.280194560374	0.31986033736717	0.394649819846839	39.7223688627599	5.16466226401091e-07	9.51850973989041e-06	TRUE	2L	19390370	19398493	FBgn0032775	CG17544	4
2L	19394217	19394221	201.280194560374	0.31986033736717	0.394649819846839	39.7223688627599	5.16466226401091e-07	9.51850973989041e-06	TRUE	2L	19394160	19396190	FBgn0051798	CG31798	4
2L	19394318	19394322	39.6776689273115	0.954127074506119	0.730449270872644	17.3703547529083	0.00801430603063381	0.0377764698781746	TRUE	2L	19390370	19398493	FBgn0032775	CG17544	4
2L	19394318	19394322	39.6776689273115	0.954127074506119	0.730449270872644	17.3703547529083	0.00801430603063381	0.0377764698781746	TRUE	2L	19394160	19396190	FBgn0051798	CG31798	4
2L	19394543	19394547	215.084797796383	0.571040760253197	0.423915609129334	28.4619434106331	7.68883993651406e-05	0.000784669936895518	TRUE	2L	19390370	19398493	FBgn0032775	CG17544	4
2L	19394543	19394547	215.084797796383	0.571040760253197	0.423915609129334	28.4619434106331	7.68883993651406e-05	0.000784669936895518	TRUE	2L	19394160	19396190	FBgn0051798	CG31798	4
2L	19394831	19394835	216.286267810651	0.410957063390857	0.410087846847537	32.6406401199215	1.22942533270155e-05	0.000158039811734049	TRUE	2L	19390370	19398493	FBgn0032775	CG17544	4
2L	19394831	19394835	216.286267810651	0.410957063390857	0.410087846847537	32.6406401199215	1.22942533270155e-05	0.000158039811734049	TRUE	2L	19394160	19396190	FBgn0051798	CG31798	4
2L	19395181	19395185	13.3611788287804	0.288997684472529	0.895222439045812	19.9918013692874	0.00277871642150403	0.0161936355416754	TRUE	2L	19390370	19398493	FBgn0032775	CG17544	4
2L	19395181	19395185	13.3611788287804	0.288997684472529	0.895222439045812	19.9918013692874	0.00277871642150403	0.0161936355416754	TRUE	2L	19394160	19396190	FBgn0051798	CG31798	4
2L	19395247	19395251	5.03261283545077	-3.51401857427231	1.84605939670075	36.0857634831439	2.65281728542671e-06	4.09279179079871e-05	TRUE	2L	19390370	19398493	FBgn0032775	CG17544	4
2L	19395247	19395251	5.03261283545077	-3.51401857427231	1.84605939670075	36.0857634831439	2.65281728542671e-06	4.09279179079871e-05	TRUE	2L	19394160	19396190	FBgn0051798	CG31798	4
2L	19395437	19395441	5.34648397715758	-3.51291003547857	1.84324086229874	35.4610461836157	3.50782252697839e-06	5.23483382760894e-05	TRUE	2L	19390370	19398493	FBgn0032775	CG17544	4
2L	19395437	19395441	5.34648397715758	-3.51291003547857	1.84324086229874	35.4610461836157	3.50782252697839e-06	5.23483382760894e-05	TRUE	2L	19394160	19396190	FBgn0051798	CG31798	4
2L	19401742	19401746	47.2957879458815	-1.55153266522148	0.676857925770635	28.8288928094069	6.55443557022751e-05	0.000681984162461831	TRUE	2L	19400753	19426596	FBgn0041789	Pax	4
2L	19402173	19402177	41.4585836895965	-1.34360420388883	0.680373319154519	33.0164044979895	1.0409897209113e-05	0.00013670852333525	TRUE	2L	19400753	19426596	FBgn0041789	Pax	4
2L	19402306	19402310	14.5981385759142	-5.63647325460959	1.5844907417976	20.0994220108106	0.00265876718803209	0.0156205444156021	TRUE	2L	19400753	19426596	FBgn0041789	Pax	4
2L	19403797	19403801	113.195145643945	-0.533686599744336	0.294408656951733	43.8497010205326	7.91711611587843e-08	1.77687559519633e-06	TRUE	2L	19400753	19426596	FBgn0041789	Pax	4
2L	19404397	19404401	92.536600552754	-0.239709125777114	0.354664994944245	31.1458336401553	2.37746641460509e-05	0.000282377025563045	TRUE	2L	19400753	19426596	FBgn0041789	Pax	4
2L	19437079	19437083	214.302004833421	0.805418979643966	0.357357589971681	18.2405630718234	0.00565831350562822	0.0287242123869293	TRUE	2L	19435850	19442727	FBgn0032783	CG10237	4
2L	19437473	19437477	266.962619467514	0.842607202364341	0.399033545231801	17.4816222404144	0.00766703417123171	0.0364618597899925	TRUE	2L	19435850	19442727	FBgn0032783	CG10237	4
2L	19438379	19438383	212.755071119128	0.636364290841694	0.345116569714931	19.9544507523598	0.00282156777811418	0.0163990929297824	TRUE	2L	19435850	19442727	FBgn0032783	CG10237	4
2L	19438782	19438786	218.264751595356	0.58244181206845	0.31073037517625	23.3144616100386	0.000697716227469236	0.00517241469475942	TRUE	2L	19435850	19442727	FBgn0032783	CG10237	4
2L	19439278	19439282	107.035755331967	0.613504959800487	0.378208346402144	27.1018412866441	0.000138582131885322	0.00130585554540663	TRUE	2L	19435850	19442727	FBgn0032783	CG10237	4
2L	19716092	19716096	508.074345445927	0.718327212024398	0.350499026301284	17.1487919166631	0.00875168952392217	0.040473564345864	TRUE	2L	19586623	19732069	FBgn0000464	Lar	4
2L	19716092	19716096	508.074345445927	0.718327212024398	0.350499026301284	17.1487919166631	0.00875168952392217	0.040473564345864	TRUE	2L	19606569	19731561	FBgn0267964	CG46244	4
2L	19716574	19716578	205.121716567852	0.495105380446886	0.229951068232223	20.9983926252576	0.00183583628951388	0.0115348541311886	TRUE	2L	19586623	19732069	FBgn0000464	Lar	4
2L	19716574	19716578	205.121716567852	0.495105380446886	0.229951068232223	20.9983926252576	0.00183583628951388	0.0115348541311886	TRUE	2L	19606569	19731561	FBgn0267964	CG46244	4
2L	19747707	19747711	73.0816084912016	-0.596209320099909	0.571970821051701	25.149359407078	0.000320380165066487	0.00267886823109225	TRUE	2L	19742817	19756904	FBgn0032817	CG10631	4
2L	19748013	19748017	72.134120954541	-0.342131582204503	0.496542432552428	20.8004642386928	0.0019923370038058	0.012326653914603	TRUE	2L	19742817	19756904	FBgn0032817	CG10631	4
2L	19748931	19748935	127.112416501774	-0.0499640410172952	0.378509902285288	36.3203381812082	2.38829982540567e-06	3.72911746888212e-05	TRUE	2L	19742817	19756904	FBgn0032817	CG10631	4
2L	19749225	19749229	116.743951932952	-0.0435739282612178	0.372171992420505	38.8088497578595	7.80235926444227e-07	1.37485696775485e-05	TRUE	2L	19742817	19756904	FBgn0032817	CG10631	4
2L	19777880	19777884	152.897467898888	-0.22229068692124	0.361773802937043	31.7573045343516	1.81616893055661e-05	0.000222489231468891	TRUE	2L	19774874	19791882	FBgn0032821	CdGAPr	4
2L	19783204	19783208	82.9371862951753	-0.296100143695687	0.395734382105901	31.5766211167611	1.96673568270189e-05	0.000238834997922752	TRUE	2L	19774874	19791882	FBgn0032821	CdGAPr	4
2L	19876667	19876671	295.819244335115	1.75226113843359	0.448257132503581	40.5102151802494	3.61555854109174e-07	6.92269845207874e-06	TRUE	2L	19796365	19958424	FBgn0263873	sick	4
2L	19877008	19877012	395.731594136347	1.76119718308209	0.457284529563964	41.0655984276071	2.81076957299286e-07	5.53671981609179e-06	TRUE	2L	19796365	19958424	FBgn0263873	sick	4
2L	19910039	19910043	8.29548669761111	-0.155598317303785	1.15586690651508	18.3086429119683	0.00550544179753036	0.0281088507160559	TRUE	2L	19796365	19958424	FBgn0263873	sick	4
2L	19910278	19910282	27.7097740664704	-0.669570124013962	0.638503188058446	43.834439758017	7.97245989780054e-08	1.78809835125625e-06	TRUE	2L	19796365	19958424	FBgn0263873	sick	4
2L	19917783	19917787	93.0453558432229	0.937418254154423	0.651635651060404	22.0528666674767	0.001184450476487	0.00802153552151653	TRUE	2L	19796365	19958424	FBgn0263873	sick	4
2L	19925371	19925375	169.897098374492	-0.402354030787446	0.331571335045384	17.3629873143568	0.00803782970368749	0.0378619229051307	TRUE	2L	19796365	19958424	FBgn0263873	sick	4
2L	19937980	19937984	94.8777236793436	0.00620503103022635	0.326476555099159	31.7572904769652	1.81618018857984e-05	0.000222489231468891	TRUE	2L	19796365	19958424	FBgn0263873	sick	4
2L	19939221	19939225	54.8056313890232	-0.174793255876331	0.40675419985539	29.0281058050413	6.00963534717716e-05	0.000632069193454169	TRUE	2L	19796365	19958424	FBgn0263873	sick	4
2L	19945898	19945902	183.885334318243	0.608680767668954	0.419401863159077	20.4450168251717	0.00230677675404379	0.0138935995915911	TRUE	2L	19796365	19958424	FBgn0263873	sick	4
2L	19946266	19946270	177.46054106966	0.438415051960393	0.379996904497429	22.1419811954622	0.00114118507953433	0.00777637854544746	TRUE	2L	19796365	19958424	FBgn0263873	sick	4
2L	19954801	19954805	160.412942712646	0.621277323820253	0.371965399467459	17.4551930561461	0.00774817803505886	0.0367673853421809	TRUE	2L	19796365	19958424	FBgn0263873	sick	4
2L	19966000	19966004	261.166670034594	0.113154400720574	0.377877415856066	52.850611191647	1.25743508866762e-09	4.23558414516409e-08	TRUE	2L	19965664	19966510	FBgn0042129	OS9	4
2L	19966411	19966415	106.964240752615	0.293278613248127	0.426224402046101	55.9522899143337	2.97634164475872e-10	1.14712794087727e-08	TRUE	2L	19965664	19966510	FBgn0042129	OS9	4
2L	19967350	19967354	40.8131776664968	0.628865886420173	0.559721808747427	29.842056473842	4.21213192901228e-05	0.000464975852351421	TRUE	2L	19966727	19967685	FBgn0014000	Hf	4
2L	19967643	19967647	39.73905994271	0.693969756500022	0.547564120112635	29.7200432058737	4.4429895102506e-05	0.000487172613031294	TRUE	2L	19966727	19967685	FBgn0014000	Hf	4
2L	19976985	19976989	16.2366978369793	2.66166631997962	0.934981643597198	17.6891159947133	0.00705793945257454	0.034202929278294	TRUE	2L	19968684	20017282	FBgn0264443	CG43861	4
2L	19977362	19977366	11.5918723851772	0.155105858029816	1.05116627237178	19.0653958576664	0.00405460335032857	0.0220195668494068	TRUE	2L	19968684	20017282	FBgn0264443	CG43861	4
2L	20013581	20013585	53.9124084697782	-0.00323310754296553	0.628741253505579	20.1002715265288	0.00265784076218775	0.0156162321864492	TRUE	2L	19968684	20017282	FBgn0264443	CG43861	4
2L	20014098	20014102	40.0586097080105	-0.326986741528769	0.781597344657921	17.9550359542039	0.00634555038190833	0.0314504945654749	TRUE	2L	19968684	20017282	FBgn0264443	CG43861	4
2L	20054622	20054626	7.48305469767753	-3.44315902781848	1.89569294754634	17.4805819377076	0.00767021253996217	0.0364737860180087	TRUE	2L	20027915	20056373	FBgn0032840	sNPF	4
2L	20054835	20054839	6.87399468471826	-3.84722456846064	1.91845169243295	20.8766799888661	0.00193058672899752	0.0120170504067692	TRUE	2L	20027915	20056373	FBgn0032840	sNPF	4
2L	20067682	20067686	461.829001771604	0.889253120808343	0.451635382084419	17.6290181933215	0.00722936114310103	0.0348543093008856	TRUE	2L	20066391	20073719	FBgn0045064	bwa	4
2L	20071644	20071648	114.152397388538	0.759714268507971	0.367591538302425	17.7791051522545	0.00680859662174887	0.0332419088282401	TRUE	2L	20066391	20073719	FBgn0045064	bwa	4
2L	20074343	20074347	102.436815031872	0.362370578868323	0.318389572684188	23.7544842595665	0.000579436920285405	0.00442431222137063	TRUE	2L	20073719	20075458	FBgn0003141	pr	4
2L	20075053	20075057	106.243811741368	0.317108730392931	0.301460763076865	18.6744813148446	0.00475020623801765	0.024967702765849	TRUE	2L	20073719	20075458	FBgn0003141	pr	4
2L	20312359	20312363	44.8591088506263	1.82543356262146	0.609706990576434	22.6645636387387	0.000916971161522292	0.0064912691058411	TRUE	2L	20311219	20348386	FBgn0003475	spir	4
2L	20312606	20312610	52.9202521539847	1.9146356568878	0.624803266507927	22.8712406717426	0.000840770376144341	0.00603808841150671	TRUE	2L	20311219	20348386	FBgn0003475	spir	4
2L	20318354	20318358	7.31267490158288	2.11253250070192	1.73344161091383	25.072765751985	0.000331022170039957	0.00275335476044972	TRUE	2L	20311219	20348386	FBgn0003475	spir	4
2L	20323210	20323214	59.1238355318254	-0.499711289325706	0.577449403614923	47.588271616041	1.42794656704229e-08	3.80075912346086e-07	TRUE	2L	20311219	20348386	FBgn0003475	spir	4
2L	20323550	20323554	85.0935957844306	0.231379776292448	0.623555621876457	29.6622927644217	4.55658101186239e-05	0.00049806850130122	TRUE	2L	20311219	20348386	FBgn0003475	spir	4
2L	20323905	20323909	112.302652244727	0.202338951981222	0.305027852426654	39.1795672250798	6.60027247543118e-07	1.18579808560044e-05	TRUE	2L	20311219	20348386	FBgn0003475	spir	4
2L	20324400	20324404	88.6838725695551	0.436913284887708	0.450019651776001	20.4456379389135	0.00230618710599852	0.0138914677003344	TRUE	2L	20311219	20348386	FBgn0003475	spir	4
2L	20331010	20331014	197.134718151289	-0.594993538932174	0.504645545410676	29.2617790822102	5.42746087732126e-05	0.000578931782582682	TRUE	2L	20311219	20348386	FBgn0003475	spir	4
2L	20331406	20331410	209.267395255411	-0.779071230236623	0.493914649366654	34.2508365413418	6.0171570280497e-06	8.4129220687725e-05	TRUE	2L	20311219	20348386	FBgn0003475	spir	4
2L	20334841	20334845	92.4384228546284	0.18311341308617	0.482176489767076	26.1881654904872	0.00020536979812146	0.00182784581173621	TRUE	2L	20311219	20348386	FBgn0003475	spir	4
2L	20335163	20335167	118.168033347678	-0.0234254455197811	0.484364568588195	35.7889895385816	3.02952848768515e-06	4.60250977222397e-05	TRUE	2L	20311219	20348386	FBgn0003475	spir	4
2L	20335790	20335794	67.069449480902	-1.45456990702162	0.453666155573267	56.5708021154991	2.23143812972529e-10	8.8576409335877e-09	TRUE	2L	20311219	20348386	FBgn0003475	spir	4
2L	20336746	20336750	41.9496993492662	-0.38538317307568	0.561691076157911	33.5293328366548	8.29193692345408e-06	0.000111679068981209	TRUE	2L	20311219	20348386	FBgn0003475	spir	4
2L	20339264	20339268	136.524517378333	0.200868144724872	0.505834676972035	25.6922262233171	0.000254032418857633	0.00219539508534652	TRUE	2L	20311219	20348386	FBgn0003475	spir	4
2L	20339653	20339657	240.39599927094	-0.0334566749791422	0.40797494738142	38.7027191712746	8.1849396377446e-07	1.43448748361945e-05	TRUE	2L	20311219	20348386	FBgn0003475	spir	4
2L	20339985	20339989	87.1760805223682	-0.630324272892541	0.573703502050087	28.7493498332336	6.78536610142919e-05	0.000702785750066478	TRUE	2L	20311219	20348386	FBgn0003475	spir	4
2L	20344852	20344856	9.22774532949131	-1.96468936002129	1.70266426579997	17.7330046082146	0.00693524692221666	0.0337308221475401	TRUE	2L	20311219	20348386	FBgn0003475	spir	4
2L	20346051	20346055	35.9551021816906	0.145160828212364	0.708548408551138	17.5387713847336	0.00749437514452239	0.0358239858742898	TRUE	2L	20311219	20348386	FBgn0003475	spir	4
2L	20346948	20346952	102.929163676408	-0.350107588067466	0.469536034575849	16.6832887492117	0.0105204641538427	0.04668910894136	TRUE	2L	20311219	20348386	FBgn0003475	spir	4
2L	20347179	20347183	103.239072589895	-0.433530446004758	0.4627351040254	23.2867441659603	0.00070591423320159	0.00522446650933668	TRUE	2L	20311219	20348386	FBgn0003475	spir	4
2L	20347447	20347451	108.256741845595	-0.373161508121369	0.465726750009123	23.7780870238043	0.000573682734716222	0.00438705860343203	TRUE	2L	20311219	20348386	FBgn0003475	spir	4
2L	20660769	20660773	78.1133737748733	1.17662148478463	0.402234085707519	34.6469306610985	5.04418969841959e-06	7.19874857406399e-05	TRUE	2L	20659132	20675941	FBgn0051678	CG31678	4
2L	20662825	20662829	134.494778355787	-0.128061200994719	0.336443406659407	26.7493626898242	0.000161329157084713	0.00148778826379492	TRUE	2L	20659132	20675941	FBgn0051678	CG31678	4
2L	20664334	20664338	106.073850277481	-0.6028226097296	0.313261524775025	33.165574631306	9.74394758076284e-06	0.000128904380597338	TRUE	2L	20659132	20675941	FBgn0051678	CG31678	4
2L	20674178	20674182	565.582259855739	0.320194052522729	0.320038806480613	18.0777522439405	0.00604079789152146	0.0302626879473313	TRUE	2L	20659132	20675941	FBgn0051678	CG31678	4
2L	20687679	20687683	95.349716781936	-0.193423354037431	0.462668309141824	33.4189862952023	8.70811483508246e-06	0.000116597847272102	TRUE	2L	20683462	20714588	FBgn0014859	Hr38	4
2L	20688023	20688027	112.114846474535	-0.204862575098086	0.481480383563078	17.9314343784218	0.00640584797330698	0.0316908710266151	TRUE	2L	20683462	20714588	FBgn0014859	Hr38	4
2L	20689321	20689325	44.3883299986045	-2.04700853899179	0.633227675293769	35.2484616078396	3.85718770991834e-06	5.69564787894532e-05	TRUE	2L	20683462	20714588	FBgn0014859	Hr38	4
2L	20689865	20689869	54.3173875045246	-2.95912083065661	0.6296078103046	50.2696469701962	4.15077674260673e-09	1.24338709012628e-07	TRUE	2L	20683462	20714588	FBgn0014859	Hr38	4
2L	20693917	20693921	22.4018803733723	-0.743806005809933	0.899458209656921	25.9746222659697	0.000225079049111713	0.00197681953326692	TRUE	2L	20683462	20714588	FBgn0014859	Hr38	4
2L	20694183	20694187	35.475612878283	-1.38187236650691	0.821043918768345	46.4422001963065	2.41713967915992e-08	6.12782368417369e-07	TRUE	2L	20683462	20714588	FBgn0014859	Hr38	4
2L	20694821	20694825	20.6625701913899	1.11757308406549	1.28703678905221	33.5809401924957	8.10412913735666e-06	0.000109406246216634	TRUE	2L	20683462	20714588	FBgn0014859	Hr38	4
2L	20700109	20700113	14.7174177227548	-0.811608706997077	0.979159392233536	25.8388387941829	0.000238569787760472	0.00207886214900828	TRUE	2L	20683462	20714588	FBgn0014859	Hr38	4
2L	20701267	20701271	33.8860023899413	0.120003922536828	0.729333002488741	21.509381032046	0.00148532491064874	0.00967885721921392	TRUE	2L	20683462	20714588	FBgn0014859	Hr38	4
2L	20701631	20701635	15.0481389411336	0.507015861093898	1.02855853506416	23.6764787747975	0.000598860814533133	0.00455042611097441	TRUE	2L	20683462	20714588	FBgn0014859	Hr38	4
2L	20701883	20701887	15.9098145745347	0.401439745782455	1.03694691573719	21.8360529414046	0.00129654291953435	0.00863913246889411	TRUE	2L	20683462	20714588	FBgn0014859	Hr38	4
2L	20702967	20702971	67.9756460580854	0.614329204867037	0.497730920253948	35.1711403151462	3.99264931147401e-06	5.87772334223875e-05	TRUE	2L	20683462	20714588	FBgn0014859	Hr38	4
2L	20702974	20702978	48.9960843329704	0.577553333232313	0.701627501223339	21.1956697711666	0.00169184048992136	0.0107779532639588	TRUE	2L	20683462	20714588	FBgn0014859	Hr38	4
2L	20703309	20703313	122.282717624613	-0.0571604568369933	0.480593225941248	47.7187621092355	1.34479250567127e-08	3.59968591389494e-07	TRUE	2L	20683462	20714588	FBgn0014859	Hr38	4
2L	20703639	20703643	249.412932324794	0.447426382204651	0.286762916396713	22.733426559101	0.000890857439134503	0.0063394119336749	TRUE	2L	20683462	20714588	FBgn0014859	Hr38	4
2L	20708662	20708666	146.035650867906	-0.164857910203971	0.400906469685708	40.8578528460242	3.0884853967233e-07	6.01730547424463e-06	TRUE	2L	20683462	20714588	FBgn0014859	Hr38	4
2L	20709154	20709158	176.172943030476	-0.350993702972077	0.399956756449862	52.2899934603298	1.63046235294681e-09	5.34831131893495e-08	TRUE	2L	20683462	20714588	FBgn0014859	Hr38	4
2L	20709394	20709398	45.2357598603641	0.210298333908254	0.885025134070989	25.3420261769975	0.000295078698221514	0.00249492410756879	TRUE	2L	20683462	20714588	FBgn0014859	Hr38	4
2L	20709642	20709646	141.595724955791	0.0208458288059981	0.334498003938847	67.8354776341823	1.13535447023965e-12	7.13093724095354e-11	TRUE	2L	20683462	20714588	FBgn0014859	Hr38	4
2L	20710274	20710278	125.917281316412	-0.300762554945434	0.314464032880018	68.5086634907321	8.26564994507118e-13	5.35855977830543e-11	TRUE	2L	20710096	20711006	FBgn0265076	CR44187	4
2L	20710274	20710278	125.917281316412	-0.300762554945434	0.314464032880018	68.5086634907321	8.26564994507118e-13	5.35855977830543e-11	TRUE	2L	20710096	20711006	FBtr0336826	CR44187-RA	4
2L	20710274	20710278	125.917281316412	-0.300762554945434	0.314464032880018	68.5086634907321	8.26564994507118e-13	5.35855977830543e-11	TRUE	2L	20683462	20714588	FBgn0014859	Hr38	4
2L	20710315	20710319	30.6044356331289	0.234831269251092	0.934535282193603	20.9913932618633	0.0018411596141582	0.011560956269259	TRUE	2L	20710096	20711006	FBgn0265076	CR44187	4
2L	20710315	20710319	30.6044356331289	0.234831269251092	0.934535282193603	20.9913932618633	0.0018411596141582	0.011560956269259	TRUE	2L	20710096	20711006	FBtr0336826	CR44187-RA	4
2L	20710315	20710319	30.6044356331289	0.234831269251092	0.934535282193603	20.9913932618633	0.0018411596141582	0.011560956269259	TRUE	2L	20683462	20714588	FBgn0014859	Hr38	4
2L	20710572	20710576	32.555527365696	0.0051714859598645	0.905890270105767	20.9072775675589	0.00190632658517302	0.0118942860956794	TRUE	2L	20710096	20711006	FBgn0265076	CR44187	4
2L	20710572	20710576	32.555527365696	0.0051714859598645	0.905890270105767	20.9072775675589	0.00190632658517302	0.0118942860956794	TRUE	2L	20710096	20711006	FBtr0336826	CR44187-RA	4
2L	20710572	20710576	32.555527365696	0.0051714859598645	0.905890270105767	20.9072775675589	0.00190632658517302	0.0118942860956794	TRUE	2L	20683462	20714588	FBgn0014859	Hr38	4
2L	20710731	20710735	11.0495750464084	-4.44520974284487	1.49815364122603	25.0288127129536	0.000337285539733505	0.00279764403443384	TRUE	2L	20710096	20711006	FBgn0265076	CR44187	4
2L	20710731	20710735	11.0495750464084	-4.44520974284487	1.49815364122603	25.0288127129536	0.000337285539733505	0.00279764403443384	TRUE	2L	20710096	20711006	FBtr0336826	CR44187-RA	4
2L	20710731	20710735	11.0495750464084	-4.44520974284487	1.49815364122603	25.0288127129536	0.000337285539733505	0.00279764403443384	TRUE	2L	20683462	20714588	FBgn0014859	Hr38	4
2L	20712001	20712005	42.7673530955599	-0.0905953750280793	0.510737989531462	18.1796534060055	0.00579857108588554	0.0292872531210619	TRUE	2L	20683462	20714588	FBgn0014859	Hr38	4
2L	20713331	20713335	80.3182946042828	-0.192202608407679	0.331434211945745	22.4304611722354	0.00101148970376412	0.00704213697212313	TRUE	2L	20683462	20714588	FBgn0014859	Hr38	4
2L	20801868	20801872	40.2068559572517	-0.917315728881044	1.43126121711252	42.1560680069153	1.71280136836571e-07	3.55649031600709e-06	TRUE	2L	20797715	20814331	FBgn0032886	CG9328	4
2L	20803038	20803042	13.1155937402809	-3.51017964835409	2.11532854431969	24.0781895080501	0.000505241933477133	0.00394077478098585	TRUE	2L	20797715	20814331	FBgn0032886	CG9328	4
2L	20872781	20872785	121.029192397858	-0.496318021851957	0.555161901948877	19.3690738233792	0.00358367147272009	0.0199174539239077	TRUE	2L	20871335	20918931	FBgn0032901	sky	4
2L	20872781	20872785	121.029192397858	-0.496318021851957	0.555161901948877	19.3690738233792	0.00358367147272009	0.0199174539239077	TRUE	2L	20871335	20918931	FBgn0263996	CG43739	4
2L	20878325	20878329	27.6685493136978	-0.0937960974966036	0.96616665037954	37.363572690448	1.4956225074833e-06	2.45428255144445e-05	TRUE	2L	20871335	20918931	FBgn0032901	sky	4
2L	20878325	20878329	27.6685493136978	-0.0937960974966036	0.96616665037954	37.363572690448	1.4956225074833e-06	2.45428255144445e-05	TRUE	2L	20871335	20918931	FBgn0263996	CG43739	4
2L	20882857	20882861	95.4786791999416	-4.24089173574583	1.05217952524698	26.8919612578105	0.000151713765144483	0.00141250747978476	TRUE	2L	20871335	20918931	FBgn0032901	sky	4
2L	20882857	20882861	95.4786791999416	-4.24089173574583	1.05217952524698	26.8919612578105	0.000151713765144483	0.00141250747978476	TRUE	2L	20871335	20918931	FBgn0263996	CG43739	4
2L	20897397	20897401	59.4936278933035	-0.532547801301835	0.455554171136424	18.3008826033733	0.00552266280871469	0.0281774601636324	TRUE	2L	20871335	20918931	FBgn0032901	sky	4
2L	20897397	20897401	59.4936278933035	-0.532547801301835	0.455554171136424	18.3008826033733	0.00552266280871469	0.0281774601636324	TRUE	2L	20871335	20918931	FBgn0263996	CG43739	4
2L	20911860	20911864	62.9316442205586	1.12507086340067	0.54063590315117	18.4715783444704	0.00515567937554511	0.0266717161570103	TRUE	2L	20871335	20918931	FBgn0032901	sky	4
2L	20911860	20911864	62.9316442205586	1.12507086340067	0.54063590315117	18.4715783444704	0.00515567937554511	0.0266717161570103	TRUE	2L	20871335	20918931	FBgn0263996	CG43739	4
2L	20912120	20912124	61.3728050002783	1.1152374620846	0.550169718931057	19.3159277514077	0.00366205296400744	0.0202671417689308	TRUE	2L	20871335	20918931	FBgn0032901	sky	4
2L	20912120	20912124	61.3728050002783	1.1152374620846	0.550169718931057	19.3159277514077	0.00366205296400744	0.0202671417689308	TRUE	2L	20871335	20918931	FBgn0263996	CG43739	4
2L	20966324	20966328	143.952966769211	-0.848410603741942	0.357852372756995	21.096060552091	0.00176310821558998	0.0111557789798426	TRUE	2L	20965520	21052164	FBgn0250867	CG42238	4
2L	20984422	20984426	23.0603917858789	-2.74138017736058	1.22431921963491	36.3857683292604	2.31930925851685e-06	3.63234348868222e-05	TRUE	2L	20965520	21052164	FBgn0250867	CG42238	4
2L	20996063	20996067	114.993962410536	0.572738640939568	0.394831654216998	18.3881642725952	0.00533195278044217	0.0273908427130351	TRUE	2L	20965520	21052164	FBgn0250867	CG42238	4
2L	21002356	21002360	36.7509056753851	-4.463962122684	1.06045772509734	21.2042306619911	0.00168584867800134	0.0107485945178384	TRUE	2L	20965520	21052164	FBgn0250867	CG42238	4
2L	21005515	21005519	54.8616853325367	0.642378531984158	1.39379568198075	141.600976819824	4.60307024812349e-28	4.05455945211936e-25	TRUE	2L	20965520	21052164	FBgn0250867	CG42238	4
2L	21013688	21013692	29.8183145540955	-2.67432013950993	0.880874136018645	16.9845892883156	0.00934004814685647	0.0425639113394311	TRUE	2L	20965520	21052164	FBgn0250867	CG42238	4
2L	21020146	21020150	39.7451575519466	-0.689376696645489	0.501306075933182	18.0682536627763	0.00606387051107391	0.030351019496706	TRUE	2L	20965520	21052164	FBgn0250867	CG42238	4
2L	21115894	21115898	127.075111967191	0.608805838774992	0.785762626607858	16.9997076197079	0.00928431893685047	0.0423782947263977	TRUE	2L	21104568	21134255	FBgn0040297	Nhe2	4
2L	21116076	21116080	289.578382938527	1.00350060913858	0.562615044598919	27.3238290229946	0.000125913658047583	0.00120299740209198	TRUE	2L	21104568	21134255	FBgn0040297	Nhe2	4
2L	21116301	21116305	182.996264313953	1.18054876498484	0.532126155398425	34.1924944272398	6.17540426155171e-06	8.60376651493993e-05	TRUE	2L	21104568	21134255	FBgn0040297	Nhe2	4
2L	21121226	21121230	18.3420450759677	0.682854893507075	0.830382298267979	20.5171987688093	0.00223922848264287	0.0135667564267102	TRUE	2L	21104568	21134255	FBgn0040297	Nhe2	4
2L	21121537	21121541	21.4804324273101	0.961034121846552	0.783100727450496	38.9758088632016	7.23617622048035e-07	1.28592105836907e-05	TRUE	2L	21104568	21134255	FBgn0040297	Nhe2	4
2L	21124328	21124332	86.4092031095938	-0.84402099444941	0.421089104005577	46.2331534967674	2.66039225926003e-08	6.67143341021699e-07	TRUE	2L	21104568	21134255	FBgn0040297	Nhe2	4
2L	21129715	21129719	112.701775512678	0.453474447172249	0.359192021664251	24.6907658955554	0.000389522071082914	0.00316149923298128	TRUE	2L	21104568	21134255	FBgn0040297	Nhe2	4
2L	21130291	21130295	119.542213524997	0.343110604186311	0.364719976710238	24.33436217671	0.000453224904073859	0.00359485172091277	TRUE	2L	21104568	21134255	FBgn0040297	Nhe2	4
2L	21135024	21135028	34.6197577303098	-0.143400659486438	0.579811028801832	18.070582734117	0.00605820515965281	0.0303275470414897	TRUE	2L	21134439	21142347	FBgn0023388	Dap160	4
2L	21142300	21142304	419.860513317687	0.59617742806542	0.356972376994633	24.637371947323	0.000398471099159229	0.00322235212722183	TRUE	2L	21134439	21142347	FBgn0023388	Dap160	4
2L	21187440	21187444	73.6604347254595	0.268908585492609	0.651625008311952	20.8479957804168	0.00195360390766539	0.0121298966709184	TRUE	2L	21182446	21198762	FBgn0011829	Ret	4
2L	21187728	21187732	101.504135091676	0.263706884662263	0.535135669756326	22.3457956857591	0.00104797543411993	0.00724814417379822	TRUE	2L	21182446	21198762	FBgn0011829	Ret	4
2L	21190804	21190808	55.8984431131507	0.615296869167444	0.440866820041341	24.9078441811442	0.000355132882657035	0.00292338993117833	TRUE	2L	21182446	21198762	FBgn0011829	Ret	4
2L	21191007	21191011	54.0153248578561	0.161670782308652	0.679539907694796	44.1396652292936	6.93533772500648e-08	1.57603992356015e-06	TRUE	2L	21182446	21198762	FBgn0011829	Ret	4
2L	21191600	21191604	235.153344686525	1.24277816990336	0.564846484092832	18.9768126397599	0.00420297262288246	0.0226669016073241	TRUE	2L	21182446	21198762	FBgn0011829	Ret	4
2L	21192850	21192854	229.564498859757	0.42521311677388	0.439430764675512	25.4167639991397	0.000285803248274416	0.00242801075038343	TRUE	2L	21182446	21198762	FBgn0011829	Ret	4
2L	21220114	21220118	439.89576833364	0.627568564233307	0.317106943149278	20.2341046113507	0.00251575994904939	0.0149209809676097	TRUE	2L	21212322	21220572	FBgn0032935	Atg18b	4
2L	21220424	21220428	658.271602606836	0.711915405107036	0.303277204075352	31.7768697729053	1.80056672717675e-05	0.000220800305000375	TRUE	2L	21212322	21220572	FBgn0032935	Atg18b	4
2L	21674063	21674067	7.19067623264787	0.454525754962211	1.98872174529497	18.6817046038765	0.00473635833978123	0.0249111655686115	TRUE	2L	21663806	21677530	FBgn0032957	CG2225	4
2L	21674343	21674347	7.23780011850134	0.454490255101356	1.98959405871977	18.8528431836287	0.00441951279677212	0.0235671603101794	TRUE	2L	21663806	21677530	FBgn0032957	CG2225	4
2L	21690953	21690957	25.3638826761201	-1.78934822888184	0.993579720324124	16.5849326620818	0.0109360427493953	0.0481089029431159	TRUE	2L	21684106	21729051	FBgn0051619	nolo	4
2L	21727192	21727196	34.393106074786	-1.2691616533075	0.886460509817714	21.0670335977557	0.00178442340006322	0.0112681153387576	TRUE	2L	21684106	21729051	FBgn0051619	nolo	4
2L	21727372	21727376	56.7203483743729	-1.21726612891766	0.410703478731023	50.9059992370346	3.0934475925787e-09	9.56827000816846e-08	TRUE	2L	21684106	21729051	FBgn0051619	nolo	4
2L	21727722	21727726	54.4776721936911	-1.27652349348411	0.499825412975156	25.2532528908145	0.000306482102183819	0.00257851475351226	TRUE	2L	21684106	21729051	FBgn0051619	nolo	4
2L	21727728	21727732	41.2029506957139	-3.95264848175539	0.753155860963419	66.7215230609952	1.91897185264878e-12	1.15186477713976e-10	TRUE	2L	21684106	21729051	FBgn0051619	nolo	4
2L	21728007	21728011	78.3103187954477	-2.28191671053416	0.451666245277757	92.6169122963212	8.6603329421076e-18	1.37232531479645e-15	TRUE	2L	21684106	21729051	FBgn0051619	nolo	4
2L	22022495	22022499	113.371950166955	1.22798764190676	0.450498814761328	25.45482976644	0.000281190106920722	0.00239508624642449	TRUE	2L	22019208	22025734	FBgn0028979	tio	4
2L	22023100	22023104	245.499821984255	1.35350041561422	0.434580617098112	18.5934725893474	0.00490823053525467	0.0256495806899276	TRUE	2L	22019208	22025734	FBgn0028979	tio	4
2L	22189735	22189739	66.7330044115643	-2.92015535767771	0.575089334751456	68.8930866588717	6.89476722448997e-13	4.55672485033599e-11	TRUE	2L	22189526	22214376	FBgn0259683	Ir40a	4
2L	22190157	22190161	58.5949897957728	-2.71443337430268	0.61194215050461	48.3033051211084	1.02768399667826e-08	2.82310762759215e-07	TRUE	2L	22189526	22214376	FBgn0259683	Ir40a	4
2L	22190816	22190820	78.2654152788283	-1.70933742298531	0.551665731310337	62.2228952985687	1.58920787629839e-11	7.96680161342424e-10	TRUE	2L	22189526	22214376	FBgn0259683	Ir40a	4
2L	22191233	22191237	120.31971048224	-2.31094971713088	0.488538438007155	85.4849915903776	2.61923201486202e-16	3.24151565288672e-14	TRUE	2L	22189526	22214376	FBgn0259683	Ir40a	4
2L	22191891	22191895	122.853990485081	-2.40698721108931	0.470091043500979	89.3417197008549	4.15096056971935e-17	5.87198984572256e-15	TRUE	2L	22189526	22214376	FBgn0259683	Ir40a	4
2L	22192372	22192376	91.70530513059	-1.87369334488062	0.590743114618469	48.8101305900709	8.13762768041343e-09	2.28980760675699e-07	TRUE	2L	22189526	22214376	FBgn0259683	Ir40a	4
2L	22193206	22193210	13.5365766773856	-4.67808205595102	0.972615094479248	49.4100747773363	6.17165797772141e-09	1.78154320185606e-07	TRUE	2L	22189526	22214376	FBgn0259683	Ir40a	4
2L	22193564	22193568	21.8005118753855	-4.37165094843553	0.999815203427572	48.8277935601424	8.07167702770936e-09	2.27240678538126e-07	TRUE	2L	22189526	22214376	FBgn0259683	Ir40a	4
2L	22193900	22193904	10.9999161222118	-5.25444483879205	1.25892282992649	36.885632763707	1.8536268363922e-06	2.97123907688015e-05	TRUE	2L	22189526	22214376	FBgn0259683	Ir40a	4
2L	22194451	22194455	24.1831211207779	-3.34274929754659	0.777700407466702	56.4354835357097	2.37663337770719e-10	9.36903413820655e-09	TRUE	2L	22189526	22214376	FBgn0259683	Ir40a	4
2L	22194779	22194783	38.7034221707348	-2.95205907927739	0.710331010406159	43.6505175453648	8.67051242238749e-08	1.92936110181451e-06	TRUE	2L	22189526	22214376	FBgn0259683	Ir40a	4
2L	22195083	22195087	66.8496147678313	-2.19257009093237	0.405430283750504	91.4010588375685	1.54997592239634e-17	2.34671963471124e-15	TRUE	2L	22189526	22214376	FBgn0259683	Ir40a	4
2L	22195571	22195575	84.7015535257471	-2.41981744083915	0.415979879997888	98.8023511570524	4.46030249407022e-19	8.88658088578182e-17	TRUE	2L	22189526	22214376	FBgn0259683	Ir40a	4
2L	22195911	22195915	44.3029962428382	-3.28676390205392	0.604763901111137	63.4856047416424	8.78785111326664e-12	4.63726995673074e-10	TRUE	2L	22189526	22214376	FBgn0259683	Ir40a	4
2L	22196471	22196475	40.4931885856729	-2.83254692883098	0.554505628902089	56.6642436065151	2.13637400741122e-10	8.51446205661176e-09	TRUE	2L	22189526	22214376	FBgn0259683	Ir40a	4
2L	22197175	22197179	46.0548404617247	-3.50393780723905	0.717708864489075	50.9345904927998	3.05283163864905e-09	9.45339341198347e-08	TRUE	2L	22189526	22214376	FBgn0259683	Ir40a	4
2L	22200394	22200398	38.4324490853983	-3.43764738831462	0.659812772984707	88.2039246391134	7.15048415802441e-17	9.7353528586289e-15	TRUE	2L	22189526	22214376	FBgn0259683	Ir40a	4
2L	22201113	22201117	41.4366591236998	-3.46159369155257	0.611713099602879	96.4036836065525	1.41032165624151e-18	2.54638549197922e-16	TRUE	2L	22189526	22214376	FBgn0259683	Ir40a	4
2L	22207169	22207173	49.8206895791816	-1.3985338241781	0.568941697307854	27.6726160959868	0.000108282434205545	0.00105554390262994	TRUE	2L	22189526	22214376	FBgn0259683	Ir40a	4
2L	22207460	22207464	50.3833568550046	-1.32055163883289	0.557852894823643	28.703564920809	6.92191950191501e-05	0.000715430527445673	TRUE	2L	22189526	22214376	FBgn0259683	Ir40a	4
2L	22207692	22207696	67.1338441313094	-2.50470964326639	0.538763290924761	64.4225705211484	5.65915372411235e-12	3.10999014471824e-10	TRUE	2L	22189526	22214376	FBgn0259683	Ir40a	4
2L	22208243	22208247	65.2887624974122	-2.0445125142842	0.459859361052352	72.3597249100393	1.34024748526075e-13	1.00169572183348e-11	TRUE	2L	22189526	22214376	FBgn0259683	Ir40a	4
2L	22208446	22208450	56.1135965214582	-2.77786574145029	0.515374402184655	70.7166034303564	2.91467587226151e-13	2.054218611922e-11	TRUE	2L	22189526	22214376	FBgn0259683	Ir40a	4
2L	22209181	22209185	61.5345127689649	-2.78269821977302	0.557229589270756	59.2348181062864	6.43713466171386e-11	2.85643091361432e-09	TRUE	2L	22189526	22214376	FBgn0259683	Ir40a	4
2L	22209343	22209347	80.6853692970889	-1.15120755375158	0.53485683430667	21.020795397663	0.00181889902857048	0.0114472781298523	TRUE	2L	22189526	22214376	FBgn0259683	Ir40a	4
2L	22209789	22209793	71.3743621978712	-1.04576391351632	0.576851167269469	21.9170727817681	0.00125348890592029	0.00840787460828583	TRUE	2L	22189526	22214376	FBgn0259683	Ir40a	4
2L	22209841	22209845	28.025275661126	-2.10185583359819	0.549125685384109	33.2520734841505	9.37732536349327e-06	0.000124516115188229	TRUE	2L	22189526	22214376	FBgn0259683	Ir40a	4
2L	22210448	22210452	42.0419074790681	-1.64971147061776	0.544200853853937	23.5348030041998	0.000635789915471229	0.00478126938368286	TRUE	2L	22189526	22214376	FBgn0259683	Ir40a	4
2L	22212650	22212654	67.3257093331943	-2.20113851053746	0.523640326672591	56.3942641669835	2.4227057957864e-10	9.5230502596542e-09	TRUE	2L	22189526	22214376	FBgn0259683	Ir40a	4
2R	3067424	3067428	30.034883720956	-2.14192557817916	0.746372384866994	19.8514069446838	0.00294315823968203	0.0169795849791287	TRUE	2R	3066499	3191011	FBgn0260995	dpr21	4
2R	3078367	3078371	14.6010454669569	-2.91769428677677	1.08984178523242	25.9767556250378	0.000224873209500082	0.00197509142026177	TRUE	2R	3066499	3191011	FBgn0260995	dpr21	4
2R	5811179	5811183	247.658482016991	-1.12435385309206	0.275750057941701	23.5141468868547	0.000641357862050566	0.00481711066972028	TRUE	2R	5804712	5860831	FBgn0085414	dpr12	4
2R	5811896	5811900	104.716665152392	-1.17676852153177	0.262734560664497	40.042783595931	4.46780943560905e-07	8.35738883567323e-06	TRUE	2R	5804712	5860831	FBgn0085414	dpr12	4
2R	5827494	5827498	260.30573970724	-0.646884127864294	0.471731048211185	16.9254645068461	0.00956111214156412	0.0433380379862847	TRUE	2R	5804712	5860831	FBgn0085414	dpr12	4
2R	5835563	5835567	144.076172739092	-0.995388205468089	0.465304956671634	16.6064447985163	0.0108438180501135	0.0477940352431788	TRUE	2R	5804712	5860831	FBgn0085414	dpr12	4
2R	5835928	5835932	259.325144277565	-0.60589175794102	0.424375400157454	17.4213822348573	0.00785319762004731	0.0371603698775709	TRUE	2R	5804712	5860831	FBgn0085414	dpr12	4
2R	5836461	5836465	11.0152403330469	-2.34036980269767	1.3510990790686	16.8058728612268	0.0100238024439207	0.0449585352172115	TRUE	2R	5804712	5860831	FBgn0085414	dpr12	4
2R	5852944	5852948	449.893411259362	0.0782706376404468	0.286115733172225	19.8232641309274	0.00297724562921014	0.017135800635178	TRUE	2R	5804712	5860831	FBgn0085414	dpr12	4
2R	5855403	5855407	99.4838166244099	-1.14877984085628	0.456506779706975	24.9241356453024	0.000352676144943192	0.00290602525476653	TRUE	2R	5804712	5860831	FBgn0085414	dpr12	4
2R	5857486	5857490	136.343008041101	-0.99417525073189	0.410791481540518	21.9886781226006	0.00121660668603052	0.00819941350782487	TRUE	2R	5804712	5860831	FBgn0085414	dpr12	4
2R	6038315	6038319	645.417087518617	0.788518533275612	0.423534414322347	18.6708537816802	0.00475717548627373	0.0249992506039309	TRUE	2R	6036557	6040647	FBgn0033054	CG14591	4
2R	6039549	6039553	44.8492453057485	1.38709605404159	0.79797856739487	21.1387989140011	0.00173217723533299	0.0109927545593937	TRUE	2R	6036557	6040647	FBgn0033054	CG14591	4
2R	6109979	6109983	134.197744100528	0.0129967533280422	0.314697886487548	18.3537884077027	0.00540628796869147	0.0276961985091313	TRUE	2R	6087873	6169087	FBgn0000546	EcR	4
2R	6111484	6111488	74.458828833729	0.26850197614463	0.433468807985038	19.7175373403877	0.0031087799781445	0.0177529051551213	TRUE	2R	6087873	6169087	FBgn0000546	EcR	4
2R	6111770	6111774	71.8087205549332	0.362553680185209	0.423820398461322	21.5183100152583	0.00147982385357624	0.00964821205726769	TRUE	2R	6087873	6169087	FBgn0000546	EcR	4
2R	6123266	6123270	136.828736333466	0.498062335216961	0.400400698293016	17.2798542329138	0.00830793919662087	0.038840780608789	TRUE	2R	6087873	6169087	FBgn0000546	EcR	4
2R	6124105	6124109	495.678650426719	0.248743458464979	0.321416862849169	17.0620812602214	0.00905777413371955	0.0415569630533089	TRUE	2R	6087873	6169087	FBgn0000546	EcR	4
2R	6503185	6503189	93.7916091941259	1.09510680693174	0.476855322324589	25.9196875641899	0.000230443963338681	0.00201791039892566	TRUE	2R	6502006	6621792	FBgn0086655	jing	4
2R	6539442	6539446	23.7148390892613	-0.384712745583128	0.967928771276879	19.5453833072864	0.00333517517267157	0.0188009860549977	TRUE	2R	6502006	6621792	FBgn0086655	jing	4
2R	6539678	6539682	34.6294466035865	-1.4436161446104	1.03448500810353	33.9456078339215	6.8920590707537e-06	9.48080814268253e-05	TRUE	2R	6502006	6621792	FBgn0086655	jing	4
2R	6614974	6614978	44.4561245997781	0.130783754546086	0.583062007086771	17.5983635365239	0.00731834582881503	0.0351633256098099	TRUE	2R	6502006	6621792	FBgn0086655	jing	4
2R	6626828	6626832	1135.16673868763	0.545896556722507	0.33624666225132	17.032983017062	0.00916278817967866	0.0419353009358439	TRUE	2R	6625242	6633090	FBgn0262736	Vha16-1	4
2R	6627222	6627226	981.591221026099	1.12023781304502	0.364357479343366	17.7008226553812	0.00702500888141024	0.0340683883668453	TRUE	2R	6625242	6633090	FBgn0262736	Vha16-1	4
2R	6627541	6627545	222.837554674926	1.3208344563995	0.607252066212251	18.0226943415158	0.00617573040875815	0.030798247366133	TRUE	2R	6625242	6633090	FBgn0262736	Vha16-1	4
2R	6636679	6636683	356.683689676205	0.810135371037674	0.387668109458548	17.0306827788795	0.00917113959518841	0.0419575363546765	TRUE	2R	6636512	6642358	FBgn0042085	Bap170	4
2R	6640536	6640540	216.488653266374	0.499074320856562	0.374842327095979	16.9922555290084	0.00931174858813261	0.0424669686218557	TRUE	2R	6636512	6642358	FBgn0042085	Bap170	4
2R	6640919	6640923	32.6154686886128	0.471073202699064	0.610951479171878	20.5481387702666	0.00221087009711123	0.0134237260184244	TRUE	2R	6636512	6642358	FBgn0042085	Bap170	4
2R	6668307	6668311	96.6323865172418	1.13095327526204	0.483217528662174	18.9427411845664	0.00426143507847478	0.0229127040735331	TRUE	2R	6668150	6668738	FBgn0033085	CG15908	4
2R	6668514	6668518	207.34852699228	1.01207009296372	0.418439287227835	21.7732052071664	0.00133093540946651	0.00883258980696072	TRUE	2R	6668150	6668738	FBgn0033085	CG15908	4
2R	6668697	6668701	182.625582937673	0.546220851974161	0.28574774547201	31.1247187584507	2.39965023332947e-05	0.000284623399833611	TRUE	2R	6668150	6668738	FBgn0033085	CG15908	4
2R	6763597	6763601	139.701943492772	-0.85772917823654	0.420086250764185	18.5055834059499	0.0050854547389633	0.0263868529534719	TRUE	2R	6759715	6798941	FBgn0085421	Epac	4
2R	6764178	6764182	342.30308172282	-0.377790696769956	0.362748206710408	19.6363251196408	0.00321364801425149	0.018245383737575	TRUE	2R	6759715	6798941	FBgn0085421	Epac	4
2R	6789232	6789236	95.0710839432446	-0.835776961493878	0.333418488299076	32.9457007272	1.07411231446952e-05	0.000140386219623769	TRUE	2R	6759715	6798941	FBgn0085421	Epac	4
2R	6789779	6789783	78.7542752939981	-0.523350176135445	0.356700321987437	28.170071958213	8.72797750532358e-05	0.000876734790110686	TRUE	2R	6759715	6798941	FBgn0085421	Epac	4
2R	6792173	6792177	28.133313046456	0.815300087804493	0.845227613884146	20.5050296463457	0.00225047935887011	0.0136197508392571	TRUE	2R	6759715	6798941	FBgn0085421	Epac	4
2R	6792358	6792362	29.3635218230347	1.40152991202192	0.764887343344081	20.8115509158426	0.00198323594051217	0.0122780267441428	TRUE	2R	6759715	6798941	FBgn0085421	Epac	4
2R	6809480	6809484	404.288849075291	0.564370572073422	0.276128204786591	24.3158408596155	0.00045680202473124	0.00361873893514061	TRUE	2R	6809044	6809766	FBgn0033104	CG15237	4
2R	6809764	6809768	311.061338376556	0.454832084887433	0.283690260221597	42.7906597304391	1.28314658912536e-07	2.74936334406379e-06	TRUE	2R	6809044	6809766	FBgn0033104	CG15237	2
2R	6811992	6811996	664.85987207235	1.10055648917722	0.40027917473738	17.0012682205619	0.0092785845684696	0.0423565633404999	TRUE	2R	6811019	6818199	FBgn0265003	koi	4
2R	6813287	6813291	599.226919346182	1.10604705474198	0.422739551677931	17.6145312342511	0.00727128269224597	0.0350044510665991	TRUE	2R	6811019	6818199	FBgn0265003	koi	4
2R	6865281	6865285	202.705131049127	-0.216650453759457	0.318239159553322	58.7458482988243	8.08937293363383e-11	3.5192573506337e-09	TRUE	2R	6862001	6872718	FBgn0265935	coro	4
2R	6865899	6865903	273.615977226041	-0.310548350332447	0.33992899031048	48.3051209922531	1.02682536187432e-08	2.82110510805543e-07	TRUE	2R	6862001	6872718	FBgn0265935	coro	4
2R	6877020	6877024	252.005416178308	0.162143489588805	0.316330866408189	23.5376806540921	0.000635018013309821	0.00477678539922476	TRUE	2R	6873149	6880088	FBgn0265058	CR44169	4
2R	6877020	6877024	252.005416178308	0.162143489588805	0.316330866408189	23.5376806540921	0.000635018013309821	0.00477678539922476	TRUE	2R	6873149	6880088	FBtr0336743	CR44169-RB	4
2R	6877020	6877024	252.005416178308	0.162143489588805	0.316330866408189	23.5376806540921	0.000635018013309821	0.00477678539922476	TRUE	2R	6875438	6880088	FBtr0336742	CR44169-RA	4
2R	6877020	6877024	252.005416178308	0.162143489588805	0.316330866408189	23.5376806540921	0.000635018013309821	0.00477678539922476	TRUE	2R	6875906	6878927	FBgn0265137	Spn42Da	4
2R	6877334	6877338	66.9837015743654	0.101500093032745	0.51924197910764	36.4124640941292	2.29173277151917e-06	3.59381161814265e-05	TRUE	2R	6873149	6880088	FBgn0265058	CR44169	4
2R	6877334	6877338	66.9837015743654	0.101500093032745	0.51924197910764	36.4124640941292	2.29173277151917e-06	3.59381161814265e-05	TRUE	2R	6873149	6880088	FBtr0336743	CR44169-RB	4
2R	6877334	6877338	66.9837015743654	0.101500093032745	0.51924197910764	36.4124640941292	2.29173277151917e-06	3.59381161814265e-05	TRUE	2R	6875438	6880088	FBtr0336742	CR44169-RA	4
2R	6877334	6877338	66.9837015743654	0.101500093032745	0.51924197910764	36.4124640941292	2.29173277151917e-06	3.59381161814265e-05	TRUE	2R	6875906	6878927	FBgn0265137	Spn42Da	4
2R	6895557	6895561	45.4039868737329	1.74599190004002	0.620710977723591	23.3170118209866	0.000696966667250035	0.00516756225782403	TRUE	2R	6891760	6922613	FBgn0050158	CG30158	4
2R	6895769	6895773	34.7836652290166	2.26695058592279	0.717662626309997	26.8280548504027	0.000155950909253641	0.00144566526686818	TRUE	2R	6891760	6922613	FBgn0050158	CG30158	4
2R	6899888	6899892	28.8982639448981	1.69012038790359	0.707278142476065	19.0991672496724	0.00399939205992936	0.0217795287420567	TRUE	2R	6891760	6922613	FBgn0050158	CG30158	4
2R	6900025	6900029	124.494887857154	1.46013434887268	0.43619038312729	24.4165201513713	0.000437686878194245	0.00348929455234058	TRUE	2R	6891760	6922613	FBgn0050158	CG30158	4
2R	6910470	6910474	44.7388228535777	0.985386746310883	0.507615111745208	33.7473664823848	7.52675712203235e-06	0.000102476468508712	TRUE	2R	6891760	6922613	FBgn0050158	CG30158	4
2R	6910765	6910769	45.3563207254448	0.919833393473987	0.519650345889995	30.6344095574033	2.97654264347304e-05	0.000344137237385747	TRUE	2R	6891760	6922613	FBgn0050158	CG30158	4
2R	6933315	6933319	9.15883501058704	-0.79411902271908	1.82225688526993	22.8645402608586	0.000843140300441265	0.0060535097431312	TRUE	2R	6924687	6971637	FBgn0053558	mim	4
2R	6936227	6936231	16.4944910386912	0.00550347546259689	1.04795383040887	21.9820997618169	0.00121995017265016	0.00821940106568117	TRUE	2R	6924687	6971637	FBgn0053558	mim	4
2R	6942750	6942754	165.321243493153	0.757113625103302	0.350767202200235	26.8017540877129	0.000157728454142379	0.00145909718025405	TRUE	2R	6924687	6971637	FBgn0053558	mim	4
2R	6943044	6943048	68.917535692359	1.56092803620915	0.588866198717181	24.6878130549807	0.000390011766609988	0.00316493859190937	TRUE	2R	6924687	6971637	FBgn0053558	mim	4
2R	6967456	6967460	20.3266318039418	-5.70453546170531	1.41565897972859	19.8570496203167	0.00293636963809453	0.016944913613371	TRUE	2R	6924687	6971637	FBgn0053558	mim	4
2R	7161413	7161417	87.6167258101279	-1.0241562295718	0.350360624185742	213.51278255823	2.51293839416622e-43	1.82244155867854e-39	TRUE	2R	7150703	7223378	FBgn0003090	pk	4
2R	7202474	7202478	91.5972034414346	1.85160503942473	0.572652689931677	24.7465218441469	0.000380388410113702	0.00309834769283096	TRUE	2R	7150703	7223378	FBgn0003090	pk	4
2R	7386026	7386030	57.0986169648691	0.668095306108001	0.449889156308023	19.8661007486571	0.00292551228169219	0.0168916676996609	TRUE	2R	7382176	7387115	FBgn0000352	cos	4
2R	7386307	7386311	66.178292741542	0.509488557688435	0.475911554286834	19.7530287121661	0.00306400547574297	0.0175418788311397	TRUE	2R	7382176	7387115	FBgn0000352	cos	4
2R	7451264	7451268	139.805672095461	0.397852058161232	0.50951242480806	19.5731076057247	0.00329765967449235	0.0186281168999163	TRUE	2R	7446189	7451553	FBgn0050502	fa2h	4
2R	7451462	7451466	200.590195053659	0.582592478495208	0.500363122271737	17.1208076116673	0.00884936377778362	0.0408185534481226	TRUE	2R	7446189	7451553	FBgn0050502	fa2h	4
2R	7451760	7451764	149.374321615422	0.503977604923766	0.521683776466059	17.0017358434554	0.00927686697212209	0.042349611123265	TRUE	2R	7451670	7452365	FBgn0266859	CR45320	4
2R	7451760	7451764	149.374321615422	0.503977604923766	0.521683776466059	17.0017358434554	0.00927686697212209	0.042349611123265	TRUE	2R	7451670	7452365	FBtr0345668	CR45320-RA	4
2R	7451884	7451888	100.080801660673	0.342087491647387	0.449638830674102	17.8800556991803	0.00653903794233078	0.0322303270881738	TRUE	2R	7451670	7452365	FBgn0266859	CR45320	4
2R	7451884	7451888	100.080801660673	0.342087491647387	0.449638830674102	17.8800556991803	0.00653903794233078	0.0322303270881738	TRUE	2R	7451670	7452365	FBtr0345668	CR45320-RA	4
2R	7455959	7455963	159.753031125449	-0.918831973885598	0.384416941952713	21.6643696959215	0.00139262072259743	0.00917618076723566	TRUE	2R	7454922	7458874	FBgn0025885	Inos	4
2R	7457312	7457316	22.2214599822239	0.318094480585463	1.48697034981401	18.2994961117398	0.00552574509387154	0.0281880371122708	TRUE	2R	7454922	7458874	FBgn0025885	Inos	4
2R	7471849	7471853	17.5691385291173	-0.672468703045842	1.38242953142584	16.5002345108093	0.0113065544669555	0.0493754267419786	TRUE	2R	7466879	7477162	FBgn0010548	Aldh-III	4
2R	7472038	7472042	18.3054665592641	-1.40975739488091	1.4082530961179	19.5197462447839	0.00337023631761079	0.0189529622858154	TRUE	2R	7466879	7477162	FBgn0010548	Aldh-III	4
2R	7475368	7475372	360.0787355818	0.58952338415401	0.375155286604903	22.4639487775216	0.000997405140906676	0.0069611846067004	TRUE	2R	7466879	7477162	FBgn0010548	Aldh-III	4
2R	7475838	7475842	316.030366987777	0.664948895747194	0.36990777172974	20.7756062514218	0.00201289165638948	0.0124296147962701	TRUE	2R	7466879	7477162	FBgn0010548	Aldh-III	4
2R	7531764	7531768	179.46806479666	0.823153080489697	0.446486254271839	18.9101099525523	0.00431816765218316	0.0231486210927146	TRUE	2R	7526118	7532981	FBgn0033188	Drat	4
2R	7532118	7532122	149.057671916403	0.963276030201701	0.532429528034004	17.4526047172313	0.00775616938411435	0.0367980833092068	TRUE	2R	7526118	7532981	FBgn0033188	Drat	4
2R	7541836	7541840	139.460595128961	0.386942920920368	0.438060183214954	33.1332606747364	9.88452675786814e-06	0.000130549796431648	TRUE	2R	7540111	7564435	FBgn0033192	Corin	4
2R	7543830	7543834	108.123788369886	-0.744631419354122	0.627707535694892	24.1924510952869	0.000481352355028221	0.00378278446185389	TRUE	2R	7540111	7564435	FBgn0033192	Corin	4
2R	7546611	7546615	31.2833505623991	-3.2346406447847	0.960683675262829	34.106745458603	6.41551446786097e-06	8.90578852950365e-05	TRUE	2R	7540111	7564435	FBgn0033192	Corin	4
2R	7549327	7549331	50.664136976609	-4.10542660697435	1.00558136090381	38.4077353244962	9.34905924945293e-07	1.61345618654502e-05	TRUE	2R	7540111	7564435	FBgn0033192	Corin	4
2R	7554609	7554613	101.212610449448	0.275296121414267	0.557288285845325	22.4701579154358	0.000994814870969019	0.00694649486591298	TRUE	2R	7540111	7564435	FBgn0033192	Corin	4
2R	7554944	7554948	104.414760356348	0.543274869260824	0.506338758354083	21.2266419235582	0.00167026111378188	0.0106679691093877	TRUE	2R	7540111	7564435	FBgn0033192	Corin	4
2R	7664314	7664318	269.465555069903	-0.904767687476215	0.30536848141379	43.086187177674	1.12151248568588e-07	2.43227339052223e-06	TRUE	2R	7663786	7665269	FBgn0033204	CG2065	4
2R	7664974	7664978	337.299107193589	-0.756618699648416	0.265758070482369	54.3408273456519	6.29712979408165e-10	2.26080468301809e-08	TRUE	2R	7663786	7665269	FBgn0033204	CG2065	4
2R	7674536	7674540	629.789279777834	1.0798652318139	0.359244063166982	21.8663391344611	0.00128028178289532	0.00855278391854539	TRUE	2R	7674450	7675362	FBgn0033209	CG12107	4
2R	7674915	7674919	462.559443764566	0.998115183586614	0.370808080246814	18.3092800323279	0.00550403027291845	0.0281036224920922	TRUE	2R	7674450	7675362	FBgn0033209	CG12107	4
2R	7681568	7681572	10.4945099174922	-1.66765134118255	1.24750086967992	26.7471097490798	0.00016148580131658	0.00148904349798874	TRUE	2R	7676540	7698902	FBgn0033212	LRR	4
2R	7684144	7684148	83.5004216018339	-0.493391153998505	0.478692977227707	19.7759708744653	0.003035397911139	0.0174097070448628	TRUE	2R	7676540	7698902	FBgn0033212	LRR	4
2R	7689843	7689847	67.6257593612061	-0.754564941215889	0.415752978256563	19.8992246471857	0.0028861111884615	0.0167036218594383	TRUE	2R	7676540	7698902	FBgn0033212	LRR	4
2R	7716324	7716328	39.337779009319	-0.20913460841271	0.600642734526735	16.5837637319262	0.0109410756684328	0.048124231965751	TRUE	2R	7714923	7716781	FBgn0033216	CG1946	4
2R	7716582	7716586	32.9711430812958	-0.257219271470262	0.640691851299484	24.4164309966563	0.000437703451913567	0.00348929455234058	TRUE	2R	7714923	7716781	FBgn0033216	CG1946	4
2R	7737870	7737874	15.3018840520495	-5.24724081943872	1.62061973568032	19.9866408068191	0.00278459895848992	0.0162240062557382	TRUE	2R	7737019	7782637	FBgn0050497	CG30497	4
2R	7737870	7737874	15.3018840520495	-5.24724081943872	1.62061973568032	19.9866408068191	0.00278459895848992	0.0162240062557382	TRUE	2R	7737019	7782637	FBgn0266526	CG45093	4
2R	7740046	7740050	140.651604068941	1.02926474488511	0.487847791887629	22.1032777046818	0.00115978196145839	0.00787965780871928	TRUE	2R	7737019	7782637	FBgn0050497	CG30497	4
2R	7740046	7740050	140.651604068941	1.02926474488511	0.487847791887629	22.1032777046818	0.00115978196145839	0.00787965780871928	TRUE	2R	7737019	7782637	FBgn0266526	CG45093	4
2R	7740321	7740325	141.228891216465	1.00226251465408	0.478827709433439	23.661768007667	0.000602594996758806	0.00457496547649172	TRUE	2R	7737019	7782637	FBgn0050497	CG30497	4
2R	7740321	7740325	141.228891216465	1.00226251465408	0.478827709433439	23.661768007667	0.000602594996758806	0.00457496547649172	TRUE	2R	7737019	7782637	FBgn0266526	CG45093	4
2R	7740413	7740417	3.92669202699257	1.03418274218446	1.51536476948547	18.5586929906497	0.00497763237397793	0.0259362601534967	TRUE	2R	7737019	7782637	FBgn0050497	CG30497	4
2R	7740413	7740417	3.92669202699257	1.03418274218446	1.51536476948547	18.5586929906497	0.00497763237397793	0.0259362601534967	TRUE	2R	7737019	7782637	FBgn0266526	CG45093	4
2R	7741044	7741048	11.5508503764643	1.15709722023953	1.02818578634844	28.810701767412	6.60655276927684e-05	0.000686815685375217	TRUE	2R	7737019	7782637	FBgn0050497	CG30497	4
2R	7741044	7741048	11.5508503764643	1.15709722023953	1.02818578634844	28.810701767412	6.60655276927684e-05	0.000686815685375217	TRUE	2R	7737019	7782637	FBgn0266526	CG45093	4
2R	7741289	7741293	12.2521361200823	0.998236155310397	1.10452058547328	25.5419485980294	0.000270906708189727	0.00231966467711104	TRUE	2R	7737019	7782637	FBgn0050497	CG30497	4
2R	7741289	7741293	12.2521361200823	0.998236155310397	1.10452058547328	25.5419485980294	0.000270906708189727	0.00231966467711104	TRUE	2R	7737019	7782637	FBgn0266526	CG45093	4
2R	7742791	7742795	56.6610081798297	-0.154069041511743	0.587145041229786	22.1031564712041	0.00115984067806553	0.00787981066714599	TRUE	2R	7737019	7782637	FBgn0050497	CG30497	4
2R	7742791	7742795	56.6610081798297	-0.154069041511743	0.587145041229786	22.1031564712041	0.00115984067806553	0.00787981066714599	TRUE	2R	7737019	7782637	FBgn0266526	CG45093	4
2R	7755846	7755850	11.7139289277299	-0.279593340914226	1.03555572508548	20.3063573623665	0.00244216604814959	0.0145662949419569	TRUE	2R	7737019	7782637	FBgn0050497	CG30497	4
2R	7755846	7755850	11.7139289277299	-0.279593340914226	1.03555572508548	20.3063573623665	0.00244216604814959	0.0145662949419569	TRUE	2R	7737019	7782637	FBgn0266526	CG45093	4
2R	7813008	7813012	296.877573371041	0.933777971424883	0.371418541489997	17.1051859517781	0.00890434569953427	0.0410095635226624	TRUE	2R	7812504	7815486	FBgn0033226	CG1882	4
2R	7813280	7813284	151.568217870227	0.80631041021783	0.378248270433606	17.9198763862564	0.00643557874898289	0.0318097453638358	TRUE	2R	7812504	7815486	FBgn0033226	CG1882	4
2R	7874444	7874448	304.494206022924	1.75849902138245	0.471007151136806	17.1837203138733	0.00863123924940904	0.0400483032482163	TRUE	2R	7834812	7885982	FBgn0085390	Dgk	4
2R	7878108	7878112	61.0590918422446	0.189763382697335	0.51665313133273	34.0604345536714	6.54902142879625e-06	9.06797521287414e-05	TRUE	2R	7834812	7885982	FBgn0085390	Dgk	4
2R	7916902	7916906	79.5531238181527	0.659509316826796	0.554424222470616	21.88172412131	0.00127209807916017	0.00851379853539562	TRUE	2R	7916856	7921579	FBgn0015509	Cul1	4
2R	7917466	7917470	75.8837906402483	0.514609180509535	0.465701295414387	29.79030548127	4.30856150826666e-05	0.00047424911548571	TRUE	2R	7916856	7921579	FBgn0015509	Cul1	4
2R	7920203	7920207	46.4392098189176	-0.695055599277835	0.780673109781227	16.7137113790387	0.0103950343393774	0.0462611773055827	TRUE	2R	7916856	7921579	FBgn0015509	Cul1	4
2R	7920823	7920827	31.4250372323372	-1.3661826997721	0.650845116872362	23.8252294392772	0.000562357461714428	0.00431662524247893	TRUE	2R	7916856	7921579	FBgn0015509	Cul1	4
2R	7941084	7941088	74.2600408521412	0.405927177354213	0.532174196639558	24.8558344816037	0.000363089253646391	0.00297919141831665	TRUE	2R	7939956	7941870	FBgn0050379	CG30379	4
2R	7941162	7941166	5.56163536270931	2.58349007235996	1.13590316279097	21.6253269698479	0.00141542491065112	0.00930277471937991	TRUE	2R	7939956	7941870	FBgn0050379	CG30379	4
2R	7941365	7941369	270.877828431314	1.13739700592672	0.477305556263367	22.2323874669145	0.00109887719207981	0.0075383920889108	TRUE	2R	7939956	7941870	FBgn0050379	CG30379	4
2R	7945164	7945168	108.237447699452	-0.139680641831424	0.424637324361391	35.5760688477712	3.3320851814065e-06	5.00622730932303e-05	TRUE	2R	7942043	7955882	FBgn0033236	CG14764	4
2R	7945164	7945168	108.237447699452	-0.139680641831424	0.424637324361391	35.5760688477712	3.3320851814065e-06	5.00622730932303e-05	TRUE	2R	7944526	7947076	FBgn0085460	CG34431	4
2R	7945824	7945828	175.169885104535	0.449104499255101	0.331223729477287	66.721288944635	1.91918343183095e-12	1.15186477713976e-10	TRUE	2R	7942043	7955882	FBgn0033236	CG14764	4
2R	7945824	7945828	175.169885104535	0.449104499255101	0.331223729477287	66.721288944635	1.91918343183095e-12	1.15186477713976e-10	TRUE	2R	7944526	7947076	FBgn0085460	CG34431	4
2R	7946339	7946343	73.7218729715918	0.621437637492388	0.334181511975733	53.0977387740014	1.12130033055857e-09	3.82379230436733e-08	TRUE	2R	7942043	7955882	FBgn0033236	CG14764	4
2R	7946339	7946343	73.7218729715918	0.621437637492388	0.334181511975733	53.0977387740014	1.12130033055857e-09	3.82379230436733e-08	TRUE	2R	7944526	7947076	FBgn0085460	CG34431	4
2R	7946497	7946501	203.28353516273	0.214626273308251	0.392208145534356	24.9348937406098	0.000351063019721969	0.00289470658727544	TRUE	2R	7942043	7955882	FBgn0033236	CG14764	4
2R	7946497	7946501	203.28353516273	0.214626273308251	0.392208145534356	24.9348937406098	0.000351063019721969	0.00289470658727544	TRUE	2R	7944526	7947076	FBgn0085460	CG34431	4
2R	7946973	7946977	240.392677569016	0.345451120327301	0.337977448159374	36.3059503758518	2.40374183888081e-06	3.74973041270367e-05	TRUE	2R	7942043	7955882	FBgn0033236	CG14764	4
2R	7946973	7946977	240.392677569016	0.345451120327301	0.337977448159374	36.3059503758518	2.40374183888081e-06	3.74973041270367e-05	TRUE	2R	7944526	7947076	FBgn0085460	CG34431	4
2R	7947656	7947660	208.354016501981	1.41354925021241	0.497383407350866	18.7147037629366	0.00467359266995034	0.0246576830614465	TRUE	2R	7942043	7955882	FBgn0033236	CG14764	4
2R	7947927	7947931	212.892782235541	1.40314494234248	0.504210901740815	18.2948159649859	0.00553616178482015	0.0282325694638906	TRUE	2R	7942043	7955882	FBgn0033236	CG14764	4
2R	7950069	7950073	52.2360697270639	1.07039345125369	0.64127194549514	16.616425607308	0.0108012843671104	0.0476548826016616	TRUE	2R	7942043	7955882	FBgn0033236	CG14764	4
2R	7959376	7959380	182.632246624712	1.19580625621391	0.37162024565873	29.7431105560004	4.3984048455832e-05	0.000482989828415183	TRUE	2R	7958207	7960015	FBgn0033241	CG2915	4
2R	7959671	7959675	196.630954468361	1.18880670395415	0.362173981455421	31.4199309943914	2.10728062414767e-05	0.000254058918072667	TRUE	2R	7958207	7960015	FBgn0033241	CG2915	4
2R	7964391	7964395	79.8235825391313	0.898843661927875	0.55809328485588	22.2224448471466	0.00110345372943431	0.00756404163810563	TRUE	2R	7962463	7969805	FBgn0027548	nito	4
2R	7964683	7964687	68.3067605231477	0.90147530403959	0.565848901479115	21.1965848056997	0.00169119905886638	0.010775129016059	TRUE	2R	7962463	7969805	FBgn0027548	nito	4
2R	7965848	7965852	182.776101477483	1.04259827734967	0.587727460264122	16.9789478686085	0.00936092620736208	0.0426358363791062	TRUE	2R	7962463	7969805	FBgn0027548	nito	4
2R	7966124	7966128	141.191890632988	1.02517408020068	0.550416700850001	17.8187991447894	0.00670134486234583	0.0328369860417754	TRUE	2R	7966029	7968024	FBgn0033243	CG14763	4
2R	7966124	7966128	141.191890632988	1.02517408020068	0.550416700850001	17.8187991447894	0.00670134486234583	0.0328369860417754	TRUE	2R	7962463	7969805	FBgn0027548	nito	4
2R	7967373	7967377	296.530874526248	0.871727462978347	0.335827976959404	19.4402944227193	0.00348119146450466	0.0194522391452097	TRUE	2R	7966029	7968024	FBgn0033243	CG14763	4
2R	7967373	7967377	296.530874526248	0.871727462978347	0.335827976959404	19.4402944227193	0.00348119146450466	0.0194522391452097	TRUE	2R	7962463	7969805	FBgn0027548	nito	4
2R	7977090	7977094	9.39482826001668	-1.38097209532027	0.96872959625969	17.571458062536	0.0073973205336199	0.035457431957217	TRUE	2R	7974115	7991862	FBgn0033246	ACC	4
2R	7989696	7989700	228.033396785039	0.893567005366262	0.460858664881811	20.2125031926104	0.00253817982376514	0.0150293726269142	TRUE	2R	7974115	7991862	FBgn0033246	ACC	4
2R	7991789	7991793	316.139908608955	0.619753207816773	0.405843655699799	22.5823807004329	0.000949120783172072	0.00668060049926878	TRUE	2R	7974115	7991862	FBgn0033246	ACC	4
2R	7992278	7992282	452.083152339762	1.32394573393915	0.451749207117513	24.0506851739248	0.000511164483455216	0.00397961207995864	TRUE	2R	7992196	7992567	FBgn0265299	CR44272	4
2R	7992278	7992282	452.083152339762	1.32394573393915	0.451749207117513	24.0506851739248	0.000511164483455216	0.00397961207995864	TRUE	2R	7992196	7992567	FBtr0339301	CR44272-RA	4
2R	7992535	7992539	438.285280345199	1.33280723620289	0.449299478866927	23.5468343299895	0.000632568748429831	0.00476017172418487	TRUE	2R	7992196	7992567	FBgn0265299	CR44272	4
2R	7992535	7992539	438.285280345199	1.33280723620289	0.449299478866927	23.5468343299895	0.000632568748429831	0.00476017172418487	TRUE	2R	7992196	7992567	FBtr0339301	CR44272-RA	4
2R	7994190	7994194	56.4052122868682	-0.65060576432563	0.680227714969545	16.7327538677753	0.0103172591163367	0.0459752399263481	TRUE	2R	7993798	7994968	FBgn0033248	Dic3	4
2R	7994480	7994484	120.664858026307	-1.04278931635803	0.584298833206801	24.297370217835	0.000460397028548463	0.00364337105118406	TRUE	2R	7993798	7994968	FBgn0033248	Dic3	4
2R	7994777	7994781	66.3759417387067	-1.44462097967033	0.619690808764115	23.8173186106735	0.000564242448126964	0.00432910874604645	TRUE	2R	7993798	7994968	FBgn0033248	Dic3	4
2R	7994836	7994840	238.316040481041	-0.835826682726544	0.402644763660194	19.2020450056514	0.00383567490541129	0.0210454765628229	TRUE	2R	7993798	7994968	FBgn0033248	Dic3	4
2R	7997336	7997340	13.5011859231022	-1.33222416900511	0.734876004297335	18.2437209950535	0.00565113221561639	0.0286931127830808	TRUE	2R	7995438	7998278	FBgn0027788	Hey	4
2R	7997860	7997864	157.379565050216	-1.13876473919581	0.359276128512724	26.7833306528942	0.000158985505183986	0.0014692889052062	TRUE	2R	7995438	7998278	FBgn0027788	Hey	4
2R	8001162	8001166	28.0926261268905	0.358068238421462	0.955978150868223	17.203254638795	0.00856457561612333	0.0398062212529769	TRUE	2R	8000490	8002120	FBgn0033249	CG11191	4
2R	8001644	8001648	439.053641326075	0.197952676955078	0.331345413904223	24.1645935254145	0.000487072219560426	0.00382042114042481	TRUE	2R	8000490	8002120	FBgn0033249	CG11191	4
2R	8011967	8011971	25.1916951576057	-0.0695665809340574	0.983214809525366	17.2024952284697	0.00856715788673244	0.0398173724673741	TRUE	2R	8009119	8013755	FBgn0033250	CG14762	4
2R	8012532	8012536	225.085925465041	0.893701223138028	0.46577846130455	17.7914103711611	0.0067751716975789	0.0331166179310092	TRUE	2R	8009119	8013755	FBgn0033250	CG14762	4
2R	8084760	8084764	439.374904780346	1.16747271700415	0.344254864654518	22.10056601003	0.00116109600437906	0.0078859754703563	TRUE	2R	8082976	8087151	FBgn0028563	sut1	4
2R	8085139	8085143	351.969689036324	1.24477041095043	0.360748226473787	22.9411359758663	0.000816435295269829	0.00589152165459273	TRUE	2R	8082976	8087151	FBgn0028563	sut1	4
2R	8092591	8092595	37.5620738788554	2.23678673550882	0.569349505658077	52.9483408738616	1.20173309070115e-09	4.06874359390875e-08	TRUE	2R	8091696	8096948	FBgn0033257	CG8713	4
2R	8092819	8092823	237.372415236426	1.8409454798257	0.419761281886897	42.1757420282472	1.69754372366301e-07	3.52918772409164e-06	TRUE	2R	8091696	8096948	FBgn0033257	CG8713	4
2R	8093112	8093116	288.999273298141	1.71942708040859	0.450848063476202	25.0347227062431	0.000336436611729085	0.00279187978884971	TRUE	2R	8091696	8096948	FBgn0033257	CG8713	4
2R	8093864	8093868	226.97880666212	0.98374700450241	0.34864299450753	18.3066223238088	0.00550992068651681	0.0281284178986204	TRUE	2R	8091696	8096948	FBgn0033257	CG8713	4
2R	8094144	8094148	225.814561359865	0.986523960693457	0.346303749366422	18.6579098626601	0.00478212456187449	0.0251069617411522	TRUE	2R	8091696	8096948	FBgn0033257	CG8713	4
2R	8095706	8095710	93.3531671945274	1.39605253578269	0.298131478295253	98.561784405893	5.00643009387682e-19	9.8841558641969e-17	TRUE	2R	8091696	8096948	FBgn0033257	CG8713	4
2R	8125225	8125229	35.2556019295828	-4.42187161606206	1.24510731712607	41.968057630854	1.86566785778374e-07	3.83510732062014e-06	TRUE	2R	8124981	8127242	FBgn0033265	coil	4
2R	8126895	8126899	110.289949310279	0.194305334928747	0.507540944927398	18.9729582612082	0.00420954691089725	0.022691107793548	TRUE	2R	8124981	8127242	FBgn0033265	coil	4
2R	8178499	8178503	57.9172930301009	-1.43513669505848	0.451755709221682	38.0621440110168	1.0923702295775e-06	1.85283943040842e-05	TRUE	2R	8174165	8226438	FBgn0053087	LRP1	4
2R	8201619	8201623	4.84846702371325	-5.8836731539937	2.22488584393231	16.9010457333479	0.00965387904833267	0.0436557512244054	TRUE	2R	8174165	8226438	FBgn0053087	LRP1	4
2R	8202753	8202757	51.2259368372997	-4.8453287222902	0.682415524739304	101.498555762848	1.22126353355131e-19	2.6920632543481e-17	TRUE	2R	8174165	8226438	FBgn0053087	LRP1	4
2R	8203058	8203062	54.5272738256391	-3.21663958388333	0.596896281814451	75.2483062615237	3.41206167361822e-14	2.88575046912429e-12	TRUE	2R	8174165	8226438	FBgn0053087	LRP1	4
2R	8238529	8238533	48.6068332753314	0.38306560605778	0.592545605130562	17.5892909757875	0.00734488453308387	0.035262804095802	TRUE	2R	8237271	8240297	FBgn0013726	pnut	4
2R	8238910	8238914	53.0685624369791	0.29436044254352	0.626289390772777	16.9672675782266	0.00940429658695266	0.0427915740501368	TRUE	2R	8237271	8240297	FBgn0013726	pnut	4
2R	8240121	8240125	334.397491388099	0.450444178024958	0.2641133266471	25.4545626976777	0.000281222215559369	0.00239526596353763	TRUE	2R	8237271	8240297	FBgn0013726	pnut	4
2R	8328874	8328878	139.918893742041	-1.35990278001796	0.387348943751856	45.1492257795099	4.3712945588936e-08	1.0419034216639e-06	TRUE	2R	8327490	8396280	FBgn0261588	pdm3	4
2R	8329259	8329263	82.9699779672778	-2.53367292588712	0.473138361851314	79.5575852882985	4.40950333743712e-15	4.40276462880303e-13	TRUE	2R	8327490	8396280	FBgn0261588	pdm3	4
2R	8329680	8329684	153.010341964692	-2.41779447622809	0.432656765284435	98.443443922578	5.29911224384205e-19	1.04430430575723e-16	TRUE	2R	8327490	8396280	FBgn0261588	pdm3	4
2R	8331610	8331614	224.339490307107	-1.87047557018297	0.458961662006765	60.9001680193998	2.95358191663149e-11	1.40336745327749e-09	TRUE	2R	8327490	8396280	FBgn0261588	pdm3	4
2R	8331951	8331955	297.582269938434	-2.12036610211453	0.332035305240406	135.409489029586	9.31619383514958e-27	6.55953509427828e-24	TRUE	2R	8327490	8396280	FBgn0261588	pdm3	4
2R	8332761	8332765	144.191552557797	-3.35674149416376	0.480157521311544	94.1665721702892	4.12225402973293e-18	6.85677708323321e-16	TRUE	2R	8327490	8396280	FBgn0261588	pdm3	4
2R	8335565	8335569	64.3213119292988	-3.65565763482835	0.983234161044368	17.0376426145327	0.00914589320590396	0.0418711896792902	TRUE	2R	8327490	8396280	FBgn0261588	pdm3	4
2R	8338622	8338626	11.1619233876397	-6.52890880199482	1.90977173395738	22.3414593181435	0.00104987851158116	0.00725946029331571	TRUE	2R	8327490	8396280	FBgn0261588	pdm3	4
2R	8339248	8339252	83.439063611259	-0.585659469553845	0.411620419874046	19.7076127534813	0.00312141419032732	0.0178133648396533	TRUE	2R	8327490	8396280	FBgn0261588	pdm3	4
2R	8339574	8339578	74.8643235640466	-0.436743741620473	0.468583271670696	16.4810912278272	0.0113919571710258	0.0496597700828909	TRUE	2R	8327490	8396280	FBgn0261588	pdm3	4
2R	8345433	8345437	94.3201658478761	-0.54171821517537	0.382097600672828	19.2782121972717	0.00371868754031209	0.020514825601782	TRUE	2R	8327490	8396280	FBgn0261588	pdm3	4
2R	8346101	8346105	93.1870614374176	-1.02367062948519	0.343981919184105	34.2047277592987	6.14188393826785e-06	8.56803836109977e-05	TRUE	2R	8327490	8396280	FBgn0261588	pdm3	4
2R	8352549	8352553	15.9519342821941	0.727357526436446	0.748949615227224	35.6122950407891	3.27856877007291e-06	4.93604851981492e-05	TRUE	2R	8327490	8396280	FBgn0261588	pdm3	4
2R	8353215	8353219	29.8612099809027	0.639939936099631	0.708573694674966	26.0010313594422	0.000222543974362927	0.0019576365531969	TRUE	2R	8327490	8396280	FBgn0261588	pdm3	4
2R	8357437	8357441	215.926481629874	-0.893315303068922	0.31909524571079	69.1954887654739	5.97789218158632e-13	3.98710014798035e-11	TRUE	2R	8327490	8396280	FBgn0261588	pdm3	4
2R	8357863	8357867	239.370600409636	-0.784310661583265	0.317675818438663	67.6273471581758	1.2523797748443e-12	7.80273029573258e-11	TRUE	2R	8327490	8396280	FBgn0261588	pdm3	4
2R	8357868	8357872	126.870918863202	-1.32318659014017	0.362184586498177	78.4145480973871	7.59180517114132e-15	7.2763272055934e-13	TRUE	2R	8327490	8396280	FBgn0261588	pdm3	4
2R	8358497	8358501	152.31861801644	-1.89051764242659	0.345389309820909	108.626775019597	3.95155427306212e-21	1.12973430818306e-18	TRUE	2R	8327490	8396280	FBgn0261588	pdm3	4
2R	8358746	8358750	19.7962504113857	-2.11756128507769	1.00338464888057	28.5057130433848	7.5439389831063e-05	0.000771764787105604	TRUE	2R	8327490	8396280	FBgn0261588	pdm3	4
2R	8360030	8360034	95.6599516937552	-1.98121353013141	0.596703309645532	63.8199722429541	7.51095764894956e-12	4.00957025978314e-10	TRUE	2R	8359466	8362156	FBgn0050364	hubl	4
2R	8360030	8360034	95.6599516937552	-1.98121353013141	0.596703309645532	63.8199722429541	7.51095764894956e-12	4.00957025978314e-10	TRUE	2R	8359466	8362156	FBgn0050365	spaw	4
2R	8360030	8360034	95.6599516937552	-1.98121353013141	0.596703309645532	63.8199722429541	7.51095764894956e-12	4.00957025978314e-10	TRUE	2R	8327490	8396280	FBgn0261588	pdm3	4
2R	8360045	8360049	3.68726402117258	-0.52412743580541	2.03792899124161	17.3432837696314	0.008101070275461	0.0380982556590654	TRUE	2R	8359466	8362156	FBgn0050364	hubl	4
2R	8360045	8360049	3.68726402117258	-0.52412743580541	2.03792899124161	17.3432837696314	0.008101070275461	0.0380982556590654	TRUE	2R	8359466	8362156	FBgn0050365	spaw	4
2R	8360045	8360049	3.68726402117258	-0.52412743580541	2.03792899124161	17.3432837696314	0.008101070275461	0.0380982556590654	TRUE	2R	8327490	8396280	FBgn0261588	pdm3	4
2R	8360102	8360106	140.71298211746	-2.14665887539081	0.449348440160634	115.424350274582	1.4875552783835e-22	5.28828332111215e-20	TRUE	2R	8359466	8362156	FBgn0050364	hubl	4
2R	8360102	8360106	140.71298211746	-2.14665887539081	0.449348440160634	115.424350274582	1.4875552783835e-22	5.28828332111215e-20	TRUE	2R	8359466	8362156	FBgn0050365	spaw	4
2R	8360102	8360106	140.71298211746	-2.14665887539081	0.449348440160634	115.424350274582	1.4875552783835e-22	5.28828332111215e-20	TRUE	2R	8327490	8396280	FBgn0261588	pdm3	4
2R	8360543	8360547	127.984861632158	-2.43778004289609	0.498090466118501	99.6592503413211	2.9555657996865e-19	6.07208294938993e-17	TRUE	2R	8359466	8362156	FBgn0050364	hubl	4
2R	8360543	8360547	127.984861632158	-2.43778004289609	0.498090466118501	99.6592503413211	2.9555657996865e-19	6.07208294938993e-17	TRUE	2R	8359466	8362156	FBgn0050365	spaw	4
2R	8360543	8360547	127.984861632158	-2.43778004289609	0.498090466118501	99.6592503413211	2.9555657996865e-19	6.07208294938993e-17	TRUE	2R	8327490	8396280	FBgn0261588	pdm3	4
2R	8360750	8360754	24.1541507487299	-1.88174218614914	0.959422276026045	34.9987515830263	4.31190302594682e-06	6.27804193030966e-05	TRUE	2R	8359466	8362156	FBgn0050364	hubl	4
2R	8360750	8360754	24.1541507487299	-1.88174218614914	0.959422276026045	34.9987515830263	4.31190302594682e-06	6.27804193030966e-05	TRUE	2R	8359466	8362156	FBgn0050365	spaw	4
2R	8360750	8360754	24.1541507487299	-1.88174218614914	0.959422276026045	34.9987515830263	4.31190302594682e-06	6.27804193030966e-05	TRUE	2R	8327490	8396280	FBgn0261588	pdm3	4
2R	8361289	8361293	20.7556540769522	-1.52348058624965	1.00583284728018	25.0443656929676	0.000335055983406699	0.00278222682881742	TRUE	2R	8359466	8362156	FBgn0050364	hubl	4
2R	8361289	8361293	20.7556540769522	-1.52348058624965	1.00583284728018	25.0443656929676	0.000335055983406699	0.00278222682881742	TRUE	2R	8359466	8362156	FBgn0050365	spaw	4
2R	8361289	8361293	20.7556540769522	-1.52348058624965	1.00583284728018	25.0443656929676	0.000335055983406699	0.00278222682881742	TRUE	2R	8327490	8396280	FBgn0261588	pdm3	4
2R	8361551	8361555	105.092556301745	-0.773693538058899	0.457039045462383	37.5954007065993	1.34762354208227e-06	2.23550582091772e-05	TRUE	2R	8359466	8362156	FBgn0050364	hubl	4
2R	8361551	8361555	105.092556301745	-0.773693538058899	0.457039045462383	37.5954007065993	1.34762354208227e-06	2.23550582091772e-05	TRUE	2R	8359466	8362156	FBgn0050365	spaw	4
2R	8361551	8361555	105.092556301745	-0.773693538058899	0.457039045462383	37.5954007065993	1.34762354208227e-06	2.23550582091772e-05	TRUE	2R	8327490	8396280	FBgn0261588	pdm3	4
2R	8361828	8361832	106.646958712635	-0.850654614608032	0.45117417432752	39.6817424067415	5.26041012981778e-07	9.67857632739166e-06	TRUE	2R	8359466	8362156	FBgn0050364	hubl	4
2R	8361828	8361832	106.646958712635	-0.850654614608032	0.45117417432752	39.6817424067415	5.26041012981778e-07	9.67857632739166e-06	TRUE	2R	8359466	8362156	FBgn0050365	spaw	4
2R	8361828	8361832	106.646958712635	-0.850654614608032	0.45117417432752	39.6817424067415	5.26041012981778e-07	9.67857632739166e-06	TRUE	2R	8327490	8396280	FBgn0261588	pdm3	4
2R	8361921	8361925	43.8853547250285	-2.54175088110835	0.727082424177614	27.8038855097152	0.000102298685397729	0.00100514013846036	TRUE	2R	8359466	8362156	FBgn0050364	hubl	4
2R	8361921	8361925	43.8853547250285	-2.54175088110835	0.727082424177614	27.8038855097152	0.000102298685397729	0.00100514013846036	TRUE	2R	8359466	8362156	FBgn0050365	spaw	4
2R	8361921	8361925	43.8853547250285	-2.54175088110835	0.727082424177614	27.8038855097152	0.000102298685397729	0.00100514013846036	TRUE	2R	8327490	8396280	FBgn0261588	pdm3	4
2R	8362486	8362490	59.0871390433843	-1.70830544868802	0.738802899982849	21.7262596813609	0.0013572074703844	0.00897709414492817	TRUE	2R	8362359	8363218	FBgn0250827	whip	4
2R	8362486	8362490	59.0871390433843	-1.70830544868802	0.738802899982849	21.7262596813609	0.0013572074703844	0.00897709414492817	TRUE	2R	8327490	8396280	FBgn0261588	pdm3	4
2R	8362541	8362545	118.199906320725	-2.17154368682065	0.452052596140404	83.3085648800479	7.39450167667177e-16	8.45401758427981e-14	TRUE	2R	8362359	8363218	FBgn0250827	whip	4
2R	8362541	8362545	118.199906320725	-2.17154368682065	0.452052596140404	83.3085648800479	7.39450167667177e-16	8.45401758427981e-14	TRUE	2R	8327490	8396280	FBgn0261588	pdm3	4
2R	8363041	8363045	166.981824121763	-1.86891177891683	0.416697703543532	112.213568914858	7.00828381367234e-22	2.22919778434101e-19	TRUE	2R	8362359	8363218	FBgn0250827	whip	4
2R	8363041	8363045	166.981824121763	-1.86891177891683	0.416697703543532	112.213568914858	7.00828381367234e-22	2.22919778434101e-19	TRUE	2R	8327490	8396280	FBgn0261588	pdm3	4
2R	8363378	8363382	185.106105518945	-1.96247435208091	0.414824630554143	96.9359325321207	1.09250958570501e-18	2.01094782599899e-16	TRUE	2R	8363272	8365345	FBgn0050363	cola	4
2R	8363378	8363382	185.106105518945	-1.96247435208091	0.414824630554143	96.9359325321207	1.09250958570501e-18	2.01094782599899e-16	TRUE	2R	8363272	8365345	FBgn0050366	swif	4
2R	8363378	8363382	185.106105518945	-1.96247435208091	0.414824630554143	96.9359325321207	1.09250958570501e-18	2.01094782599899e-16	TRUE	2R	8327490	8396280	FBgn0261588	pdm3	4
2R	8363811	8363815	176.355355215466	-2.07414345940411	0.358887832356823	139.25372249088	1.44024123779773e-27	1.1353223383476e-24	TRUE	2R	8363272	8365345	FBgn0050363	cola	4
2R	8363811	8363815	176.355355215466	-2.07414345940411	0.358887832356823	139.25372249088	1.44024123779773e-27	1.1353223383476e-24	TRUE	2R	8363272	8365345	FBgn0050366	swif	4
2R	8363811	8363815	176.355355215466	-2.07414345940411	0.358887832356823	139.25372249088	1.44024123779773e-27	1.1353223383476e-24	TRUE	2R	8327490	8396280	FBgn0261588	pdm3	4
2R	8364085	8364089	28.4803471789512	-0.469465718032887	0.838398960064263	19.8910626709004	0.00289577156683978	0.0167501750055202	TRUE	2R	8363272	8365345	FBgn0050363	cola	4
2R	8364085	8364089	28.4803471789512	-0.469465718032887	0.838398960064263	19.8910626709004	0.00289577156683978	0.0167501750055202	TRUE	2R	8363272	8365345	FBgn0050366	swif	4
2R	8364085	8364089	28.4803471789512	-0.469465718032887	0.838398960064263	19.8910626709004	0.00289577156683978	0.0167501750055202	TRUE	2R	8327490	8396280	FBgn0261588	pdm3	4
2R	8364531	8364535	94.6135633708373	-2.24809298708147	0.527869540731141	55.6250791304639	3.46595923787689e-10	1.31670744457336e-08	TRUE	2R	8363272	8365345	FBgn0050363	cola	4
2R	8364531	8364535	94.6135633708373	-2.24809298708147	0.527869540731141	55.6250791304639	3.46595923787689e-10	1.31670744457336e-08	TRUE	2R	8363272	8365345	FBgn0050366	swif	4
2R	8364531	8364535	94.6135633708373	-2.24809298708147	0.527869540731141	55.6250791304639	3.46595923787689e-10	1.31670744457336e-08	TRUE	2R	8327490	8396280	FBgn0261588	pdm3	4
2R	8364892	8364896	79.0446136850122	-2.19236481401112	0.497911750072196	91.9809909405278	1.17427086983889e-17	1.81579666196331e-15	TRUE	2R	8363272	8365345	FBgn0050363	cola	4
2R	8364892	8364896	79.0446136850122	-2.19236481401112	0.497911750072196	91.9809909405278	1.17427086983889e-17	1.81579666196331e-15	TRUE	2R	8363272	8365345	FBgn0050366	swif	4
2R	8364892	8364896	79.0446136850122	-2.19236481401112	0.497911750072196	91.9809909405278	1.17427086983889e-17	1.81579666196331e-15	TRUE	2R	8327490	8396280	FBgn0261588	pdm3	4
2R	8365283	8365287	100.474740520708	-2.89003498626856	0.579277442941964	78.8321308469506	6.22535538971153e-15	6.07641048036505e-13	TRUE	2R	8363272	8365345	FBgn0050363	cola	4
2R	8365283	8365287	100.474740520708	-2.89003498626856	0.579277442941964	78.8321308469506	6.22535538971153e-15	6.07641048036505e-13	TRUE	2R	8363272	8365345	FBgn0050366	swif	4
2R	8365283	8365287	100.474740520708	-2.89003498626856	0.579277442941964	78.8321308469506	6.22535538971153e-15	6.07641048036505e-13	TRUE	2R	8327490	8396280	FBgn0261588	pdm3	4
2R	8366090	8366094	81.5128036776892	-2.94593133444658	0.592111601652988	70.954488089001	2.60476765406167e-13	1.85502940815462e-11	TRUE	2R	8365550	8366688	FBgn0050362	boly	4
2R	8366090	8366094	81.5128036776892	-2.94593133444658	0.592111601652988	70.954488089001	2.60476765406167e-13	1.85502940815462e-11	TRUE	2R	8327490	8396280	FBgn0261588	pdm3	4
2R	8366532	8366536	18.0755797314204	-2.63174879388471	1.15906580430254	26.5401152423228	0.000176537167468456	0.00160624076740472	TRUE	2R	8365550	8366688	FBgn0050362	boly	4
2R	8366532	8366536	18.0755797314204	-2.63174879388471	1.15906580430254	26.5401152423228	0.000176537167468456	0.00160624076740472	TRUE	2R	8327490	8396280	FBgn0261588	pdm3	4
2R	8366659	8366663	53.5384978692678	-3.36232254531788	0.769768204246399	71.1161476823508	2.41316039367968e-13	1.72875886523446e-11	TRUE	2R	8365550	8366688	FBgn0050362	boly	4
2R	8366659	8366663	53.5384978692678	-3.36232254531788	0.769768204246399	71.1161476823508	2.41316039367968e-13	1.72875886523446e-11	TRUE	2R	8327490	8396280	FBgn0261588	pdm3	4
2R	8367292	8367296	57.4893160000403	-3.60565324517571	0.858649375123972	60.3347127783602	3.84857871963692e-11	1.78153984318137e-09	TRUE	2R	8327490	8396280	FBgn0261588	pdm3	4
2R	8368082	8368086	153.125229060749	-2.30629446372401	0.471432270684784	82.4933762755938	1.09040930930638e-15	1.21348891149802e-13	TRUE	2R	8327490	8396280	FBgn0261588	pdm3	4
2R	8368573	8368577	282.945580780555	-2.2623605769031	0.461997724469641	75.6873614943278	2.77074636812667e-14	2.38269950622219e-12	TRUE	2R	8368344	8370038	FBgn0033286	CG2127	4
2R	8368573	8368577	282.945580780555	-2.2623605769031	0.461997724469641	75.6873614943278	2.77074636812667e-14	2.38269950622219e-12	TRUE	2R	8327490	8396280	FBgn0261588	pdm3	4
2R	8369044	8369048	187.356352736208	-1.99088201260079	0.366720297378331	93.1115022571066	6.83380010556825e-18	1.10052508332211e-15	TRUE	2R	8368344	8370038	FBgn0033286	CG2127	4
2R	8369044	8369048	187.356352736208	-1.99088201260079	0.366720297378331	93.1115022571066	6.83380010556825e-18	1.10052508332211e-15	TRUE	2R	8327490	8396280	FBgn0261588	pdm3	4
2R	8369404	8369408	101.008842829846	-2.21216741712797	0.606070472581633	43.1891943304137	1.07007615711461e-07	2.33373355327741e-06	TRUE	2R	8368344	8370038	FBgn0033286	CG2127	4
2R	8369404	8369408	101.008842829846	-2.21216741712797	0.606070472581633	43.1891943304137	1.07007615711461e-07	2.33373355327741e-06	TRUE	2R	8327490	8396280	FBgn0261588	pdm3	4
2R	8369685	8369689	53.0896982479948	-1.64056843638104	0.795792592164126	23.5641482824064	0.000627961394880139	0.00473139204875631	TRUE	2R	8368344	8370038	FBgn0033286	CG2127	4
2R	8369685	8369689	53.0896982479948	-1.64056843638104	0.795792592164126	23.5641482824064	0.000627961394880139	0.00473139204875631	TRUE	2R	8327490	8396280	FBgn0261588	pdm3	4
2R	8369877	8369881	141.517872593819	-3.10172830134482	0.387872925128818	151.869004071686	3.11422829402882e-30	3.93926341422656e-27	TRUE	2R	8368344	8370038	FBgn0033286	CG2127	4
2R	8369877	8369881	141.517872593819	-3.10172830134482	0.387872925128818	151.869004071686	3.11422829402882e-30	3.93926341422656e-27	TRUE	2R	8327490	8396280	FBgn0261588	pdm3	4
2R	8370723	8370727	220.433364073336	-3.0768561502065	0.387538112691835	147.590906655207	2.49942354087859e-29	2.601875988126e-26	TRUE	2R	8327490	8396280	FBgn0261588	pdm3	4
2R	8371500	8371504	80.5585423601919	-3.28905500870782	0.475971166373099	111.856807965403	8.32462685269538e-22	2.61728914806413e-19	TRUE	2R	8371073	8372142	FBgn0033287	CG8701	4
2R	8371500	8371504	80.5585423601919	-3.28905500870782	0.475971166373099	111.856807965403	8.32462685269538e-22	2.61728914806413e-19	TRUE	2R	8327490	8396280	FBgn0261588	pdm3	4
2R	8371655	8371659	199.602839564519	-1.94178764360769	0.421199090466217	71.5934497300873	1.92570113941176e-13	1.40452235936439e-11	TRUE	2R	8371073	8372142	FBgn0033287	CG8701	4
2R	8371655	8371659	199.602839564519	-1.94178764360769	0.421199090466217	71.5934497300873	1.92570113941176e-13	1.40452235936439e-11	TRUE	2R	8327490	8396280	FBgn0261588	pdm3	4
2R	8372063	8372067	202.601674906666	-1.63886581796694	0.425583927287772	64.0218167939306	6.83160004344852e-12	3.68725062429413e-10	TRUE	2R	8371073	8372142	FBgn0033287	CG8701	4
2R	8372063	8372067	202.601674906666	-1.63886581796694	0.425583927287772	64.0218167939306	6.83160004344852e-12	3.68725062429413e-10	TRUE	2R	8327490	8396280	FBgn0261588	pdm3	4
2R	8372156	8372160	35.5955887514843	-1.46139834914255	0.672946756694787	26.8492188078631	0.000154534909065554	0.00143467875232197	TRUE	2R	8327490	8396280	FBgn0261588	pdm3	4
2R	8372746	8372750	29.7428913362789	-0.933583598815392	0.7147368066779	20.8313976272185	0.00196704519061793	0.0121961846961291	TRUE	2R	8327490	8396280	FBgn0261588	pdm3	4
2R	8382456	8382460	26.4004548952972	-2.3753005735901	0.843730230155192	27.7467254586554	0.000104862992516936	0.00102653438438391	TRUE	2R	8327490	8396280	FBgn0261588	pdm3	4
2R	8387173	8387177	14.4837146673302	-2.51317368567507	1.46866718656642	25.8216064003761	0.000240337946691912	0.0020919189489486	TRUE	2R	8327490	8396280	FBgn0261588	pdm3	4
2R	8387298	8387302	116.898992810263	-2.97813340731515	0.472820320841739	118.142727395246	3.99998192074141e-23	1.55682301708398e-20	TRUE	2R	8327490	8396280	FBgn0261588	pdm3	4
2R	8387895	8387899	94.0263811433609	-3.00119263567303	0.480172614690657	106.550514596448	1.0744121794668e-20	2.86817956625833e-18	TRUE	2R	8327490	8396280	FBgn0261588	pdm3	4
2R	8388370	8388374	61.1196959372539	-1.42040099918941	0.747325225978461	74.0730138228444	5.9555346276185e-14	4.80433000492055e-12	TRUE	2R	8327490	8396280	FBgn0261588	pdm3	4
2R	8388617	8388621	137.826118571896	-2.09798100487364	0.418836890396181	106.133694077874	1.31323301627126e-20	3.44236346567578e-18	TRUE	2R	8327490	8396280	FBgn0261588	pdm3	4
2R	8389254	8389258	83.0909765694664	-2.28591224341139	0.478820783463876	68.3310763774277	8.98774803604814e-13	5.78018733951784e-11	TRUE	2R	8327490	8396280	FBgn0261588	pdm3	4
2R	8390222	8390226	143.141710510659	-1.51297819242807	0.594485842419056	37.0199204787009	1.74521383678229e-06	2.81280790300921e-05	TRUE	2R	8327490	8396280	FBgn0261588	pdm3	4
2R	8390622	8390626	124.834702460371	-1.13176642802339	0.566505007628222	40.550334588065	3.55043138063307e-07	6.81298910028396e-06	TRUE	2R	8327490	8396280	FBgn0261588	pdm3	4
2R	8391406	8391410	68.4874308330339	-2.47159682601182	0.582483751235307	99.1870176534837	3.7080195557045e-19	7.48369842927607e-17	TRUE	2R	8327490	8396280	FBgn0261588	pdm3	4
2R	8391745	8391749	83.1556950436765	-2.28738773058102	0.550062962354727	75.0768939967418	3.70092553767784e-14	3.11007827908828e-12	TRUE	2R	8327490	8396280	FBgn0261588	pdm3	4
2R	8392010	8392014	54.0977560909958	-4.13174732138325	0.903235029645601	68.2282746257234	9.43418749185087e-13	6.03696432364564e-11	TRUE	2R	8327490	8396280	FBgn0261588	pdm3	4
2R	8393024	8393028	107.074980878184	-2.17455308247661	0.426560476036376	100.031155436204	2.47202608136857e-19	5.14671098990542e-17	TRUE	2R	8327490	8396280	FBgn0261588	pdm3	4
2R	8393603	8393607	93.073617133571	-2.45703275217366	0.395406827332957	130.405019579652	1.0561553048313e-25	6.31276212105033e-23	TRUE	2R	8327490	8396280	FBgn0261588	pdm3	4
2R	8599653	8599657	29.8664405165688	0.215819240829989	0.612712185501396	18.7753084121253	0.00456042022981848	0.0241721676602916	TRUE	2R	8596972	8599962	FBgn0033309	CG8735	4
2R	8599844	8599848	183.368492083756	0.116186220225274	0.418758530732916	18.3128975815169	0.00549602234008644	0.0280732754018309	TRUE	2R	8596972	8599962	FBgn0033309	CG8735	4
2R	8603848	8603852	62.4473684957474	1.05455730340689	0.370368264188066	28.5408144078285	7.4296883816267e-05	0.000761666281349308	TRUE	2R	8600415	8612295	FBgn0267792	rgr	4
2R	8608538	8608542	89.3371005869271	-0.605070441907292	0.396518941188923	49.6788659346203	5.45201775118251e-09	1.59496994227716e-07	TRUE	2R	8600415	8612295	FBgn0267792	rgr	4
2R	8609181	8609185	70.0284345555312	-0.430028912475572	0.403795315373246	25.2866951419652	0.000302136164480096	0.0025457883696462	TRUE	2R	8600415	8612295	FBgn0267792	rgr	4
2R	8609234	8609238	14.3639212851796	-0.454676518923452	0.745754124015466	17.7378597474875	0.00692180178749598	0.0336797345238658	TRUE	2R	8600415	8612295	FBgn0267792	rgr	4
2R	8722708	8722712	326.189768453341	0.657306416005754	0.547000924228798	18.5141448145303	0.00506792134562102	0.0263140767362591	TRUE	2R	8718017	8723839	FBgn0040777	CG14767	4
2R	8723013	8723017	133.872356561705	0.591802156920245	0.571203645516264	18.3023807010554	0.00551933429034788	0.0281659005382586	TRUE	2R	8718017	8723839	FBgn0040777	CG14767	4
2R	8723271	8723275	145.541351892555	0.833954279030497	0.602134726612805	17.7465411320873	0.0068978237133639	0.0335825906696528	TRUE	2R	8718017	8723839	FBgn0040777	CG14767	4
2R	8731287	8731291	26.4415043762165	0.413383915521971	0.715163187534171	18.5488971893973	0.00499735116744617	0.0260223638416892	TRUE	2R	8729502	8734304	FBgn0086784	stmA	4
2R	8731542	8731546	65.7639783457877	0.883924925527845	0.644275448484985	20.6231074893266	0.00214360451547441	0.0130935063763222	TRUE	2R	8729502	8734304	FBgn0086784	stmA	4
2R	8840957	8840961	50.7692382467274	-2.06657406755649	0.860690655126847	60.8376598717152	3.04130349165075e-11	1.44032929205045e-09	TRUE	2R	8798489	8856091	FBgn0024189	sns	4
2R	8841249	8841253	33.8970880933778	-1.68335388178074	0.908943819561191	44.229422630132	6.65674534870962e-08	1.52019325630598e-06	TRUE	2R	8798489	8856091	FBgn0024189	sns	4
2R	8842789	8842793	42.28385312104	-0.740599351108311	0.691552988927666	40.0441339457096	4.46508006269797e-07	8.35300149613936e-06	TRUE	2R	8798489	8856091	FBgn0024189	sns	4
2R	8893682	8893686	176.11993801472	-0.0769450543448108	0.521011946432973	17.0606320136578	0.00906297676327436	0.0415735101973962	TRUE	2R	8893613	8898798	FBgn0033339	Sec31	4
2R	8898701	8898705	131.334656738981	0.627690439627323	0.379111753530227	34.5198981576841	5.33788310225382e-06	7.56824511507368e-05	TRUE	2R	8893613	8898798	FBgn0033339	Sec31	4
2R	8901855	8901859	248.50337932889	0.437205355548929	0.291696266393602	17.6451806555605	0.00718286734080398	0.0346824141400542	TRUE	2R	8901404	8904791	FBgn0004921	Ggamma1	4
2R	8902147	8902151	126.440082985469	0.855299799531973	0.472383066204269	21.3444994693863	0.00159058183591259	0.0102420420946488	TRUE	2R	8901404	8904791	FBgn0004921	Ggamma1	4
2R	8902202	8902206	43.9847332948089	1.76164336286055	0.705655810669726	19.1274956048044	0.00395364437069352	0.0215763048335384	TRUE	2R	8901404	8904791	FBgn0004921	Ggamma1	4
2R	8904024	8904028	118.411046257421	-1.68575510396785	0.56974148070423	21.7049019211073	0.00136932743927376	0.00904461164517665	TRUE	2R	8901404	8904791	FBgn0004921	Ggamma1	4
2R	8960504	8960508	306.787913837027	1.24438783579706	0.431627318887808	17.3864355146483	0.00796319247692951	0.0375852112467052	TRUE	2R	8952339	8962796	FBgn0011300	babo	4
2R	8960788	8960792	419.090293382538	1.0460512859586	0.302231822247618	28.4081223607232	7.87079337294691e-05	0.000800422969884987	TRUE	2R	8952339	8962796	FBgn0011300	babo	4
2R	8961078	8961082	261.324026902235	0.643267271815447	0.299052926818357	23.488656272305	0.000648295079700066	0.00486102893593549	TRUE	2R	8952339	8962796	FBgn0011300	babo	4
2R	8963535	8963539	57.991908963647	0.522136450968119	0.784704338968558	18.2590732780483	0.00561634615033108	0.0285538062085592	TRUE	2R	8963164	8968184	FBgn0033358	CG8216	4
2R	8964152	8964156	58.8396759245085	0.167757797870998	0.492074448934194	18.7120939998056	0.00467852694711569	0.0246784898220337	TRUE	2R	8963164	8968184	FBgn0033358	CG8216	4
2R	8964174	8964178	334.242516146258	0.693432279810114	0.377169995773032	21.2268829017489	0.00167009427677788	0.0106672166725107	TRUE	2R	8963164	8968184	FBgn0033358	CG8216	4
2R	8964675	8964679	380.199677547003	0.741699673458498	0.369022949157696	18.9727142509396	0.00420996344790388	0.0226926484570125	TRUE	2R	8963164	8968184	FBgn0033358	CG8216	4
2R	8966899	8966903	137.771043847465	1.28783652694993	0.343339063538758	60.1306672935904	4.23412170497648e-11	1.94757961307953e-09	TRUE	2R	8963164	8968184	FBgn0033358	CG8216	4
2R	8967181	8967185	124.450817529947	1.35371412474833	0.376844127580607	44.936637788254	4.81786771852222e-08	1.1378734540987e-06	TRUE	2R	8963164	8968184	FBgn0033358	CG8216	4
2R	8967801	8967805	211.052290359272	0.304347761767676	0.38991897319615	21.9087117892882	0.00125786627698695	0.00843359606425944	TRUE	2R	8963164	8968184	FBgn0033358	CG8216	4
2R	9137016	9137020	50.668910584064	1.63502781890119	0.887152258654744	19.8411944094039	0.00295548371217462	0.0170348828994806	TRUE	2R	9135375	9137933	FBgn0260972	alc	4
2R	9137177	9137181	78.9236468863043	1.36490184415466	0.787793770187278	29.089826773952	5.85011673137081e-05	0.000617470696596397	TRUE	2R	9135375	9137933	FBgn0260972	alc	4
2R	9137297	9137301	31.5883783370968	0.376987051824389	0.749423688991759	48.7241195206303	8.46653240096395e-09	2.37192641627675e-07	TRUE	2R	9135375	9137933	FBgn0260972	alc	4
2R	9178510	9178514	262.235016925304	0.856269208799608	0.344826263055652	24.5314999786527	0.000416818474329427	0.00334770368062425	TRUE	2R	9177864	9186342	FBgn0002567	ltd	4
2R	9180651	9180655	310.418665045862	0.527582496715057	0.29089180365536	27.5526807938461	0.000114051156800794	0.0011038644081889	TRUE	2R	9177864	9186342	FBgn0002567	ltd	4
2R	9181023	9181027	214.689055911193	0.393302750811205	0.301008898574407	26.926681997883	0.000149459560007124	0.00139452217566129	TRUE	2R	9177864	9186342	FBgn0002567	ltd	4
2R	9182077	9182081	203.137571607783	0.813682266107638	0.375465265163918	19.1461143421612	0.00392385470351598	0.0214359525122133	TRUE	2R	9177864	9186342	FBgn0002567	ltd	4
2R	9234315	9234319	15.4768052180447	-2.48674165436136	1.55516585367064	41.5461754148948	2.25989271939623e-07	4.54794264435186e-06	TRUE	2R	9227785	9247249	FBgn0010114	hig	4
2R	9234594	9234598	15.5268221840709	-2.5318385226508	1.5538593929598	41.989110343881	1.84789686878669e-07	3.80288855515809e-06	TRUE	2R	9227785	9247249	FBgn0010114	hig	4
2R	9235104	9235108	13.4842039109866	-0.695166187417668	1.14538401181357	21.3812752079363	0.00156648981613977	0.0101153500676129	TRUE	2R	9227785	9247249	FBgn0010114	hig	4
2R	9235308	9235312	21.6811769776714	-0.837932387813068	1.03791406130783	30.7951044010356	2.77375626896714e-05	0.000323407197304595	TRUE	2R	9227785	9247249	FBgn0010114	hig	4
2R	9235474	9235478	295.299631477471	0.229398584836867	0.409904295789689	28.0944816468215	9.01900122395552e-05	0.000902053527923657	TRUE	2R	9227785	9247249	FBgn0010114	hig	4
2R	9235948	9235952	401.506157581185	0.143546289210503	0.336312303832336	33.098243411882	1.00391381594484e-05	0.000132366836672729	TRUE	2R	9227785	9247249	FBgn0010114	hig	4
2R	9256303	9256307	84.683362389178	-2.14662319360894	0.523562139482476	76.5096101172761	1.87580054214606e-14	1.66644465721965e-12	TRUE	2R	9252310	9285097	FBgn0020621	Pkn	4
2R	9257423	9257427	66.53401883343	-3.09854203832341	1.16556565088639	19.1262253048357	0.00395568483363709	0.0215858159568578	TRUE	2R	9252310	9285097	FBgn0020621	Pkn	4
2R	9257739	9257743	18.6363938380546	-0.698741163332173	0.962370001496737	19.3818869391874	0.00356502021721683	0.0198294964489126	TRUE	2R	9252310	9285097	FBgn0020621	Pkn	4
2R	9284824	9284828	192.322485094773	0.503199348258629	0.394958870794196	21.344555232677	0.00159054503180662	0.0102420420946488	TRUE	2R	9252310	9285097	FBgn0020621	Pkn	4
2R	9368754	9368758	312.438413279434	0.519753994824524	0.341407583046576	20.4177030497516	0.00233285299467389	0.0140203814119006	TRUE	2R	9309296	9389467	FBgn0033405	CG13954	4
2R	9369460	9369464	434.867818626993	0.584967883003808	0.265439423378746	26.8166075233403	0.000156722136491413	0.00145145432785745	TRUE	2R	9309296	9389467	FBgn0033405	CG13954	4
2R	9374362	9374366	193.050325536758	-0.842034240930326	0.257275224403981	40.2603702593984	4.04874007715603e-07	7.65310366956216e-06	TRUE	2R	9309296	9389467	FBgn0033405	CG13954	4
2R	9375020	9375024	218.759506303155	-1.23338791201122	0.314429392867178	36.9130904824513	1.83092869500833e-06	2.93768188338406e-05	TRUE	2R	9309296	9389467	FBgn0033405	CG13954	4
2R	9400042	9400046	161.243568969897	0.0298673070197655	0.382614870995535	27.1054439437899	0.000138366815488487	0.0013041655307102	TRUE	2R	9399753	9400329	FBgn0053774	CG33774	4
2R	9400316	9400320	219.925002030204	0.0767804929093289	0.329657523472733	24.5648903340361	0.000410943975634119	0.00330797128706483	TRUE	2R	9399753	9400329	FBgn0053774	CG33774	4
2R	9404827	9404831	91.2499306315626	0.816346939900178	0.449001693252145	39.1958620525681	6.55188571935058e-07	1.17807778537351e-05	TRUE	2R	9400531	9413463	FBgn0016078	wun	4
2R	9405203	9405207	88.9533285712913	0.820012079439789	0.462326964497326	27.9694166584148	9.52170624795218e-05	0.000946026606652759	TRUE	2R	9400531	9413463	FBgn0016078	wun	4
2R	9429473	9429477	252.106154081318	0.253445140634184	0.360882562456723	33.3417649048168	9.01161876147436e-06	0.000120151419235059	TRUE	2R	9426439	9434638	FBgn0017558	Pdk	4
2R	9432303	9432307	13.7418062363351	1.13415534462847	1.18095471604638	20.4188577746681	0.00233174478068122	0.0140144953368455	TRUE	2R	9426439	9434638	FBgn0017558	Pdk	4
2R	9432542	9432546	13.6134233330784	0.656790215510186	1.18574983586	18.7648551307096	0.0045797485367997	0.0242510319542897	TRUE	2R	9426439	9434638	FBgn0017558	Pdk	4
2R	9432637	9432641	28.7479726997501	0.351875422286609	0.723430832420369	42.2047676550044	1.6752803183508e-07	3.48790156002514e-06	TRUE	2R	9426439	9434638	FBgn0017558	Pdk	4
2R	9432878	9432882	28.7759003657493	0.431896137020042	0.730865583032262	39.7969100471413	4.99346951010288e-07	9.23900145339359e-06	TRUE	2R	9426439	9434638	FBgn0017558	Pdk	4
2R	9435009	9435013	225.308023297268	-0.82790926666435	0.881067197994331	25.7354745607134	0.00024937121686025	0.00216120727926362	TRUE	2R	9434669	9444937	FBgn0029092	ced-6	4
2R	9435288	9435292	137.826702810625	-0.746524676163642	1.03693598241551	20.5653306963491	0.00219526467832873	0.0133468534377518	TRUE	2R	9434669	9444937	FBgn0029092	ced-6	4
2R	9435443	9435447	37.2257676628818	-0.190788768718061	0.699472336870359	55.5696186364888	3.55656857459567e-10	1.3485394825184e-08	TRUE	2R	9434669	9444937	FBgn0029092	ced-6	4
2R	9435687	9435691	37.6768327678441	-0.218543232963061	0.695161953009689	58.1097777135802	1.08868659789384e-10	4.61011348445331e-09	TRUE	2R	9434669	9444937	FBgn0029092	ced-6	4
2R	9507917	9507921	112.196714687492	0.808878345499053	0.385177497641745	23.6305942283898	0.000610583979445428	0.00462545002284134	TRUE	2R	9503765	9541565	FBgn0259246	brp	4
2R	9508204	9508208	107.529957646035	0.866206921866395	0.400786756686669	20.3085351808116	0.00243998077162862	0.0145540623495956	TRUE	2R	9503765	9541565	FBgn0259246	brp	4
2R	9508208	9508212	38.854301780707	0.213002227924524	0.448401630345008	18.9126221722722	0.00431377393099814	0.0231325754916068	TRUE	2R	9503765	9541565	FBgn0259246	brp	4
2R	9510621	9510625	31.4587940250559	-0.954904002325362	0.678450452633274	42.9398353921391	1.19885179763114e-07	2.58324838125398e-06	TRUE	2R	9503765	9541565	FBgn0259246	brp	4
2R	9510920	9510924	31.1041579705313	-0.991472790889963	0.661665305440889	44.5483971822202	5.75385538123507e-08	1.33388284893891e-06	TRUE	2R	9503765	9541565	FBgn0259246	brp	4
2R	9522668	9522672	184.214483973546	1.22344835417799	0.413745817829298	20.2668094236309	0.00248218359867557	0.014761258097631	TRUE	2R	9503765	9541565	FBgn0259246	brp	4
2R	9523075	9523079	191.015924370368	1.35758164833608	0.45314385190275	18.2586756789127	0.00561724442517929	0.0285577057565833	TRUE	2R	9503765	9541565	FBgn0259246	brp	4
2R	9527328	9527332	75.0318385880973	0.428939301467302	0.585907608005562	16.5666581030929	0.0110149811400866	0.0483857215309255	TRUE	2R	9503765	9541565	FBgn0259246	brp	4
2R	9527660	9527664	68.9734397686089	1.09172605496519	0.582830122531016	24.0537680780319	0.000510497252806866	0.00397492505194444	TRUE	2R	9503765	9541565	FBgn0259246	brp	4
2R	9529492	9529496	176.060409232096	-0.10622853407758	0.392900966636083	30.7444711935924	2.83612955356139e-05	0.000329901731490425	TRUE	2R	9503765	9541565	FBgn0259246	brp	4
2R	9530131	9530135	309.634099866368	0.968709442215253	0.386575412353288	27.3595273167258	0.000123986079996177	0.00118697876733821	TRUE	2R	9503765	9541565	FBgn0259246	brp	4
2R	9533474	9533478	154.990352054173	0.676361446523559	0.59847712948308	17.2576778052232	0.00838146344177843	0.0391147737424965	TRUE	2R	9503765	9541565	FBgn0259246	brp	4
2R	9535372	9535376	57.4607393531911	1.16754117197774	0.607479346699346	27.8698769024109	9.94151800893245e-05	0.000981284025337722	TRUE	2R	9503765	9541565	FBgn0259246	brp	4
2R	9536408	9536412	135.738507789292	0.225986451426371	0.392053243192804	20.3267807792034	0.00242174756773719	0.0144619535330573	TRUE	2R	9503765	9541565	FBgn0259246	brp	4
2R	9585892	9585896	17.2526019497695	0.743993779790022	0.810430651515848	17.9257286493276	0.00642050821399642	0.0317482377007332	TRUE	2R	9584643	9586126	FBgn0033428	Updo	4
2R	9585993	9585997	330.153691321264	0.679189313724524	0.27370357076179	16.9881325093423	0.0093269582090057	0.0425202899308261	TRUE	2R	9584643	9586126	FBgn0033428	Updo	4
2R	9590539	9590543	577.085929607675	1.32594251124643	0.424886510350512	18.1438244206935	0.00588264500195131	0.0296281817808886	TRUE	2R	9587953	9599732	FBgn0261016	clos	4
2R	9590927	9590931	123.307629667334	1.36234850393942	0.631932749074151	29.5339124993088	4.81949566551238e-05	0.000522374938204819	TRUE	2R	9587953	9599732	FBgn0261016	clos	4
2R	9590927	9590931	123.307629667334	1.36234850393942	0.631932749074151	29.5339124993088	4.81949566551238e-05	0.000522374938204819	TRUE	2R	9590867	9592744	FBgn0010342	Map60	4
2R	9591261	9591265	10.938692547463	1.91210240116265	1.43794346700397	17.0882341736763	0.00896438251907923	0.0412258515616164	TRUE	2R	9587953	9599732	FBgn0261016	clos	4
2R	9591261	9591265	10.938692547463	1.91210240116265	1.43794346700397	17.0882341736763	0.00896438251907923	0.0412258515616164	TRUE	2R	9590867	9592744	FBgn0010342	Map60	4
2R	9608856	9608860	112.99588612312	-0.217771178229618	0.387815125157819	22.4725147754981	0.000993833387603083	0.0069407552608301	TRUE	2R	9608128	9610290	FBgn0033437	CG12926	4
2R	9609283	9609287	163.196009508826	-0.403529463345549	0.394013756745367	18.2743648086321	0.00558190441290444	0.0284138929225423	TRUE	2R	9608128	9610290	FBgn0033437	CG12926	4
2R	9609670	9609674	290.745538750876	-0.0699102456937642	0.34278129860776	27.7057449310228	0.000106740446835666	0.00104224031939212	TRUE	2R	9608128	9610290	FBgn0033437	CG12926	4
2R	9610025	9610029	124.964494648911	0.684244828931049	0.479434613088421	22.1252079353333	0.00114920838342482	0.00782174248753636	TRUE	2R	9608128	9610290	FBgn0033437	CG12926	4
2R	9610471	9610475	228.254948846808	0.540156790935447	0.38012928206566	21.1567088136529	0.00171937380955305	0.0109255235732068	TRUE	2R	9610464	9615617	FBgn0264878	CR44069	4
2R	9610471	9610475	228.254948846808	0.540156790935447	0.38012928206566	21.1567088136529	0.00171937380955305	0.0109255235732068	TRUE	2R	9610464	9615617	FBtr0334806	CR44069-RA	4
2R	9611574	9611578	343.322868704565	-0.354757055063079	0.370434177877173	30.6989508991403	2.89338912609659e-05	0.000335629127744432	TRUE	2R	9610464	9615617	FBgn0264878	CR44069	4
2R	9611574	9611578	343.322868704565	-0.354757055063079	0.370434177877173	30.6989508991403	2.89338912609659e-05	0.000335629127744432	TRUE	2R	9610464	9615617	FBtr0334806	CR44069-RA	4
2R	9611574	9611578	343.322868704565	-0.354757055063079	0.370434177877173	30.6989508991403	2.89338912609659e-05	0.000335629127744432	TRUE	2R	9611139	9683858	FBgn0033438	Mmp2	4
2R	9611955	9611959	134.721027489543	0.390388015605083	0.450657994793248	23.3796331189017	0.000678807264342787	0.00505306942489025	TRUE	2R	9610464	9615617	FBgn0264878	CR44069	4
2R	9611955	9611959	134.721027489543	0.390388015605083	0.450657994793248	23.3796331189017	0.000678807264342787	0.00505306942489025	TRUE	2R	9610464	9615617	FBtr0334806	CR44069-RA	4
2R	9611955	9611959	134.721027489543	0.390388015605083	0.450657994793248	23.3796331189017	0.000678807264342787	0.00505306942489025	TRUE	2R	9611139	9683858	FBgn0033438	Mmp2	4
2R	9612145	9612149	124.148028074683	0.0361743148263333	0.390949929102492	27.1319831224515	0.000136790823078636	0.00129210997285415	TRUE	2R	9610464	9615617	FBgn0264878	CR44069	4
2R	9612145	9612149	124.148028074683	0.0361743148263333	0.390949929102492	27.1319831224515	0.000136790823078636	0.00129210997285415	TRUE	2R	9610464	9615617	FBtr0334806	CR44069-RA	4
2R	9612145	9612149	124.148028074683	0.0361743148263333	0.390949929102492	27.1319831224515	0.000136790823078636	0.00129210997285415	TRUE	2R	9611139	9683858	FBgn0033438	Mmp2	4
2R	9612775	9612779	286.552625063463	-0.0373397573513328	0.305343811674285	78.5885396463215	6.98939253652006e-15	6.74051935280611e-13	TRUE	2R	9610464	9615617	FBgn0264878	CR44069	4
2R	9612775	9612779	286.552625063463	-0.0373397573513328	0.305343811674285	78.5885396463215	6.98939253652006e-15	6.74051935280611e-13	TRUE	2R	9610464	9615617	FBtr0334806	CR44069-RA	4
2R	9612775	9612779	286.552625063463	-0.0373397573513328	0.305343811674285	78.5885396463215	6.98939253652006e-15	6.74051935280611e-13	TRUE	2R	9611139	9683858	FBgn0033438	Mmp2	4
2R	9613111	9613115	150.366760886288	0.00321919607467057	0.441280031390509	46.5161677380903	2.33648450849915e-08	5.94621505510159e-07	TRUE	2R	9610464	9615617	FBgn0264878	CR44069	4
2R	9613111	9613115	150.366760886288	0.00321919607467057	0.441280031390509	46.5161677380903	2.33648450849915e-08	5.94621505510159e-07	TRUE	2R	9610464	9615617	FBtr0334806	CR44069-RA	4
2R	9613111	9613115	150.366760886288	0.00321919607467057	0.441280031390509	46.5161677380903	2.33648450849915e-08	5.94621505510159e-07	TRUE	2R	9611139	9683858	FBgn0033438	Mmp2	4
2R	9618805	9618809	18.6002745923712	0.389693881720284	0.694329243381957	19.5354728285604	0.00334868634482703	0.018854678760513	TRUE	2R	9611139	9683858	FBgn0033438	Mmp2	4
2R	9619060	9619064	16.4621675909699	0.292677973435882	0.677925004012708	34.2599034830199	5.99292781174399e-06	8.38173904099836e-05	TRUE	2R	9611139	9683858	FBgn0033438	Mmp2	4
2R	9628110	9628114	166.604979778597	0.517535359478309	0.362573049162194	27.9364451730173	9.65878652347485e-05	0.000958114807619957	TRUE	2R	9611139	9683858	FBgn0033438	Mmp2	4
2R	9630335	9630339	81.5871883548025	0.312681808102975	0.583780693932487	17.1259871472367	0.00883120643555252	0.0407581317868492	TRUE	2R	9611139	9683858	FBgn0033438	Mmp2	4
2R	9644884	9644888	232.709076729058	1.67376951439732	0.441372164574472	19.0316127663069	0.00411057577480946	0.0222640752719254	TRUE	2R	9611139	9683858	FBgn0033438	Mmp2	4
2R	9647922	9647926	26.8066967776296	-1.05515323275219	0.658972974899772	23.2183525902747	0.000726549553191078	0.00534952812748733	TRUE	2R	9611139	9683858	FBgn0033438	Mmp2	4
2R	9650822	9650826	30.579571058932	0.0548517547844244	0.590895554186096	20.5454903645688	0.00221328372024753	0.0134368257532221	TRUE	2R	9611139	9683858	FBgn0033438	Mmp2	4
2R	9652008	9652012	180.887281929643	0.790410299087221	0.358655396517063	35.9891811155118	2.7700049551701e-06	4.25578467679891e-05	TRUE	2R	9611139	9683858	FBgn0033438	Mmp2	4
2R	9652301	9652305	143.900352768274	0.94014981859821	0.467364958794189	30.4839883589962	3.17963972927072e-05	0.000364461660069672	TRUE	2R	9611139	9683858	FBgn0033438	Mmp2	4
2R	9652367	9652371	222.918449858555	0.608149846949731	0.329191462501548	41.9380593639079	1.8912841252455e-07	3.88336177120883e-06	TRUE	2R	9611139	9683858	FBgn0033438	Mmp2	4
2R	9653061	9653065	266.209584807313	0.674858289725985	0.323674090466609	46.246937253521	2.64362791540103e-08	6.6345555721048e-07	TRUE	2R	9611139	9683858	FBgn0033438	Mmp2	4
2R	9657374	9657378	160.471879667359	0.309807696517314	0.491293514586012	18.3842211455745	0.00534042882874788	0.0274259666938319	TRUE	2R	9611139	9683858	FBgn0033438	Mmp2	4
2R	9658288	9658292	30.1468524728211	1.17367311906892	0.784398127576822	19.5542696656694	0.00332310540274156	0.0187460608058046	TRUE	2R	9611139	9683858	FBgn0033438	Mmp2	4
2R	9768902	9768906	64.9397264007845	-0.0398182824442318	0.51584942361586	43.1641332619905	1.08236997211872e-07	2.35794520600735e-06	TRUE	2R	9766364	9806875	FBgn0027589	CG1688	4
2R	9769913	9769917	80.5731953967454	0.154029172594171	0.415666388861424	31.5967771034533	1.94934448902167e-05	0.000236921419162604	TRUE	2R	9766364	9806875	FBgn0027589	CG1688	4
2R	9774878	9774882	65.9265204578608	-1.70597963699437	0.628165843653538	23.8230236259142	0.000562882437684841	0.00432004527020523	TRUE	2R	9766364	9806875	FBgn0027589	CG1688	4
2R	9774942	9774946	96.8715646337071	-0.779880554444325	0.379354901216713	25.9111958639762	0.000231284439626415	0.00202323435632665	TRUE	2R	9766364	9806875	FBgn0027589	CG1688	4
2R	9775366	9775370	114.861579008992	-0.660283675164326	0.408143499386146	32.1346438144037	1.53758765929761e-05	0.000192489978865529	TRUE	2R	9766364	9806875	FBgn0027589	CG1688	4
2R	9795286	9795290	120.154220888785	-0.668064663926612	0.344527408026601	87.1952630466059	1.1577135024993e-16	1.521935067059e-14	TRUE	2R	9766364	9806875	FBgn0027589	CG1688	4
2R	9795286	9795290	120.154220888785	-0.668064663926612	0.344527408026601	87.1952630466059	1.1577135024993e-16	1.521935067059e-14	TRUE	2R	9793326	9798006	FBgn0033443	CG1698	4
2R	9795579	9795583	82.4540207666292	-0.470999949181942	0.54170586542866	37.2750287839246	1.55631717966434e-06	2.5397784265529e-05	TRUE	2R	9766364	9806875	FBgn0027589	CG1688	4
2R	9795579	9795583	82.4540207666292	-0.470999949181942	0.54170586542866	37.2750287839246	1.55631717966434e-06	2.5397784265529e-05	TRUE	2R	9793326	9798006	FBgn0033443	CG1698	4
2R	9817324	9817328	304.295120588703	0.168914067477573	0.394210387933754	17.832603975024	0.00666442985703545	0.032699472525047	TRUE	2R	9817300	9818535	FBgn0040093	lectin-46Ca	4
2R	9817324	9817328	304.295120588703	0.168914067477573	0.394210387933754	17.832603975024	0.00666442985703545	0.032699472525047	TRUE	2R	9810974	9820053	FBgn0033446	CG1648	4
2R	9817602	9817606	119.417788556424	1.21160309516141	0.635486136681005	20.8660974449934	0.00193904747456822	0.0120593643169364	TRUE	2R	9817300	9818535	FBgn0040093	lectin-46Ca	4
2R	9817602	9817606	119.417788556424	1.21160309516141	0.635486136681005	20.8660974449934	0.00193904747456822	0.0120593643169364	TRUE	2R	9810974	9820053	FBgn0033446	CG1648	4
2R	9820791	9820795	306.389006181608	0.32025697453109	0.29864739472273	23.6221558578541	0.000612764352767959	0.00463861525328878	TRUE	2R	9820563	9821186	FBgn0054033	CG34033	4
2R	9821115	9821119	100.367927310984	-0.405134924819843	0.364109438354045	18.9213665814221	0.00429851437742816	0.0230734944624966	TRUE	2R	9820563	9821186	FBgn0054033	CG34033	4
2R	9841460	9841464	60.4868305463162	0.94334879663363	0.63749366607192	18.5209260521241	0.00505407536429732	0.0262572237161296	TRUE	2R	9841080	9842502	FBgn0266186	Vamp7	4
2R	9841645	9841649	140.257141147092	1.13866323252545	0.500790713519328	26.8312380422872	0.000155737118426863	0.00144423757063967	TRUE	2R	9841080	9842502	FBgn0266186	Vamp7	4
2R	9841894	9841898	69.6594530933204	1.23476433161694	0.534837702923648	24.7731059689664	0.000376108111517195	0.00306899874351954	TRUE	2R	9841080	9842502	FBgn0266186	Vamp7	4
2R	9842137	9842141	229.030490918998	0.870511146118899	0.468155149753213	25.4226351537137	0.000285086895678787	0.00242277647873703	TRUE	2R	9841080	9842502	FBgn0266186	Vamp7	4
2R	9842795	9842799	24.2980443953586	0.701497890801898	0.713170151147	25.9075293067838	0.000231648275385637	0.00202576461518417	TRUE	2R	9842686	9845512	FBgn0033453	CG1667	4
2R	9843219	9843223	87.7088484973469	-0.322488085807116	0.341100128259988	27.1342134153035	0.000136659190534917	0.00129103474195008	TRUE	2R	9842686	9845512	FBgn0033453	CG1667	4
2R	9911374	9911378	295.841815796321	0.955688667092225	0.376321823937536	19.0852481794049	0.00402205847542345	0.0218761330047362	TRUE	2R	9910893	9913488	FBgn0033465	Etf-QO	4
2R	9911614	9911618	123.54376837413	0.894818916211528	0.469924217449967	22.2203095930133	0.00110443901198664	0.00756960315401009	TRUE	2R	9910893	9913488	FBgn0033465	Etf-QO	4
2R	9919532	9919536	205.775226754897	0.808095167368757	0.383165511342281	18.7634942664481	0.00458227065247944	0.0242629104456103	TRUE	2R	9913496	9958858	FBgn0011656	Mef2	4
2R	9927912	9927916	188.246471549209	0.641240830152931	0.271448376754925	20.6536386028697	0.00211678749800033	0.0129544346313026	TRUE	2R	9913496	9958858	FBgn0011656	Mef2	4
2R	9959780	9959784	186.07391512957	0.558338131380526	0.406213690765131	18.5173821815671	0.00506130667416876	0.0262878872539061	TRUE	2R	9959549	9963853	FBgn0033466	Pal1	4
2R	9960144	9960148	376.29204535791	0.701364285036034	0.368292857600181	16.8897136695444	0.0096972241650177	0.0438089655082208	TRUE	2R	9959549	9963853	FBgn0033466	Pal1	4
2R	10086681	10086685	35.3335662097989	-0.312783866101479	0.543524895625269	17.5584002923258	0.00743594534545387	0.0356052493395268	TRUE	2R	10085169	10096416	FBgn0033484	CG2269	4
2R	10088605	10088609	618.740263723082	0.425359471250886	0.395468195432166	17.4112117923683	0.0078850565314252	0.0372835523520002	TRUE	2R	10085169	10096416	FBgn0033484	CG2269	4
2R	10089126	10089130	267.92521153889	0.312845169084959	0.287726721889536	24.3637699215799	0.000447601794813612	0.00355686400862753	TRUE	2R	10085169	10096416	FBgn0033484	CG2269	4
2R	10089780	10089784	339.897911178237	-0.0678791461433589	0.286472721469388	17.3546672369577	0.00806447538783439	0.0379636003354818	TRUE	2R	10085169	10096416	FBgn0033484	CG2269	4
2R	10110301	10110305	219.49661806586	0.049810913097964	0.322478311098458	31.4298484872233	2.09809726289969e-05	0.000253085385119992	TRUE	2R	10109740	10117457	FBgn0003071	Pfk	4
2R	10110893	10110897	164.087827823533	0.11563336478997	0.357943383526607	19.7447722849208	0.00307436497953564	0.0175914674145288	TRUE	2R	10109740	10117457	FBgn0003071	Pfk	4
2R	10156573	10156577	827.74162391789	1.2200432431841	0.35941843884805	26.1442993899082	0.00020927436083075	0.00185826442179675	TRUE	2R	10145897	10192394	FBgn0033494	KCNQ	4
2R	10156573	10156577	827.74162391789	1.2200432431841	0.35941843884805	26.1442993899082	0.00020927436083075	0.00185826442179675	TRUE	2R	10155916	10158931	FBgn0265512	mlt	4
2R	10157515	10157519	162.71505930033	0.288890441889327	0.522551052405934	16.4705923146094	0.0114390588378884	0.0498061140743833	TRUE	2R	10145897	10192394	FBgn0033494	KCNQ	4
2R	10157515	10157519	162.71505930033	0.288890441889327	0.522551052405934	16.4705923146094	0.0114390588378884	0.0498061140743833	TRUE	2R	10155916	10158931	FBgn0265512	mlt	4
2R	10167904	10167908	43.142447229777	0.0108354475543406	0.574061363413317	22.4902037535558	0.000986497313838847	0.00689727042483375	TRUE	2R	10145897	10192394	FBgn0033494	KCNQ	4
2R	10191754	10191758	802.596510356368	0.697716315289498	0.312698224033972	17.78417255716	0.00679481261599453	0.0331835464966124	TRUE	2R	10145897	10192394	FBgn0033494	KCNQ	4
2R	10208580	10208584	41.9256323805264	0.737176519587263	0.543215355269721	16.9093935950053	0.00962206819902747	0.0435381426254146	TRUE	2R	10203995	10237348	FBgn0000448	Hr46	4
2R	10208580	10208584	41.9256323805264	0.737176519587263	0.543215355269721	16.9093935950053	0.00962206819902747	0.0435381426254146	TRUE	2R	10205454	10234607	FBgn0033497	CG12912	4
2R	10210640	10210644	155.504541076956	-0.186903533070516	0.296867676442913	16.5445091893908	0.011111391419303	0.0487275765679115	TRUE	2R	10203995	10237348	FBgn0000448	Hr46	4
2R	10210640	10210644	155.504541076956	-0.186903533070516	0.296867676442913	16.5445091893908	0.011111391419303	0.0487275765679115	TRUE	2R	10205454	10234607	FBgn0033497	CG12912	4
2R	10280501	10280505	21.2340888675237	-0.441713935464002	1.15655994770544	17.1836771646239	0.00863138705599704	0.0400483032482163	TRUE	2R	10269016	10307024	FBgn0033504	CAP	4
2R	10280826	10280830	19.0863324887537	-0.976918598050149	1.2396663055329	19.8509215121065	0.00294374296965896	0.0169820577684624	TRUE	2R	10269016	10307024	FBgn0033504	CAP	4
2R	10282325	10282329	3.86028508239593	-5.64496880164607	2.17995668470313	19.3168133069241	0.00366073333971522	0.0202627222552245	TRUE	2R	10269016	10307024	FBgn0033504	CAP	4
2R	10282712	10282716	130.51850622939	0.434471870854713	0.389130744478157	25.6144074304846	0.000262636881859774	0.00225943528966333	TRUE	2R	10269016	10307024	FBgn0033504	CAP	4
2R	10283057	10283061	149.773583643844	0.444749197994861	0.426641143122425	20.2786354943118	0.00247015044996313	0.0146997599274378	TRUE	2R	10269016	10307024	FBgn0033504	CAP	4
2R	10283387	10283391	116.329509134787	-0.220980457639415	0.499978256508461	23.1136948740103	0.000759279801897325	0.00554976243564454	TRUE	2R	10269016	10307024	FBgn0033504	CAP	4
2R	10283828	10283832	134.484923945982	-0.353655972191824	0.440358109484724	30.3680232749719	3.34552938336191e-05	0.000380867977264351	TRUE	2R	10269016	10307024	FBgn0033504	CAP	4
2R	10284087	10284091	14.029845277261	1.92096994594093	0.926193735043494	20.5522177330037	0.0022071577679164	0.0134053010466269	TRUE	2R	10269016	10307024	FBgn0033504	CAP	4
2R	10284364	10284368	13.0466991543088	2.08216964084206	0.933658063205915	18.4806089121028	0.00513693880370804	0.0265880424576269	TRUE	2R	10269016	10307024	FBgn0033504	CAP	4
2R	10285187	10285191	39.1703289028529	1.27070239289538	0.533852630036307	24.5342054160752	0.000416339433688591	0.00334435006717097	TRUE	2R	10269016	10307024	FBgn0033504	CAP	4
2R	10285468	10285472	63.6467896204486	0.732112244478871	0.41952168192855	21.7410768214428	0.00134886095844141	0.00893139059423039	TRUE	2R	10269016	10307024	FBgn0033504	CAP	4
2R	10286110	10286114	27.9849255851203	-2.24853167610548	0.716489127249015	28.9098665647759	6.32733679962172e-05	0.000661041865778295	TRUE	2R	10269016	10307024	FBgn0033504	CAP	4
2R	10287331	10287335	62.2682629066267	0.0301013105796736	0.524956687746745	27.6161160647565	0.000110963173419833	0.0010779569901515	TRUE	2R	10269016	10307024	FBgn0033504	CAP	4
2R	10287617	10287621	61.8244738480249	0.0556568703205198	0.51748661370165	26.3706275308562	0.000189885505333779	0.00171045972132554	TRUE	2R	10269016	10307024	FBgn0033504	CAP	4
2R	10287816	10287820	61.9107585301023	-0.739063384803835	0.554669288986403	27.3874298817307	0.000122499763477076	0.00117523176825192	TRUE	2R	10269016	10307024	FBgn0033504	CAP	4
2R	10288155	10288159	88.5482432498673	-0.45523852147813	0.642236657931019	21.1112574917954	0.00175204832025471	0.0110971731264296	TRUE	2R	10269016	10307024	FBgn0033504	CAP	4
2R	10288497	10288501	82.3347453087204	-0.170967918324564	0.622151727909455	27.7529830885601	0.000104579195947986	0.00102398658527523	TRUE	2R	10269016	10307024	FBgn0033504	CAP	4
2R	10288846	10288850	53.6108145415417	-0.256791479651778	0.656448097494385	28.2368628377984	8.4785687364935e-05	0.000854957714262459	TRUE	2R	10269016	10307024	FBgn0033504	CAP	4
2R	10289915	10289919	125.651693062854	-0.206382437461199	0.5893701919344	18.3093683679011	0.00550383459534934	0.0281032829075165	TRUE	2R	10269016	10307024	FBgn0033504	CAP	4
2R	10290187	10290191	126.450687095606	-0.145588476417503	0.589685452882954	18.6669149088935	0.00476475413917418	0.0250314680169081	TRUE	2R	10269016	10307024	FBgn0033504	CAP	4
2R	10290256	10290260	82.9414688710599	-0.639222381173243	0.407741370886795	35.1380981436363	4.05196760788886e-06	5.95175828075584e-05	TRUE	2R	10269016	10307024	FBgn0033504	CAP	4
2R	10290791	10290795	98.9176306189652	-0.657816146008203	0.42661462527284	27.6765176901156	0.000108099696580409	0.00105409316448144	TRUE	2R	10269016	10307024	FBgn0033504	CAP	4
2R	10290822	10290826	131.525411444043	-0.468798919689749	0.496592126130447	29.6249463522099	4.63156453310566e-05	0.000505049920195569	TRUE	2R	10269016	10307024	FBgn0033504	CAP	4
2R	10291180	10291184	221.056886799452	-0.633938399736958	0.456525198943666	30.0947376074727	3.77113109170297e-05	0.000422497909289711	TRUE	2R	10269016	10307024	FBgn0033504	CAP	4
2R	10291509	10291513	184.333908755123	-1.36905382325158	0.345834516493839	74.4075222818467	5.08266555249537e-14	4.16818807485774e-12	TRUE	2R	10269016	10307024	FBgn0033504	CAP	4
2R	10292319	10292323	97.1779737260532	-1.69070178519902	0.53725600437532	41.4074555967495	2.40682727814967e-07	4.81292454434916e-06	TRUE	2R	10269016	10307024	FBgn0033504	CAP	4
2R	10293565	10293569	130.303804575682	-0.197069443809329	0.433664290203365	55.6634584416007	3.40460785540858e-10	1.2958892884494e-08	TRUE	2R	10269016	10307024	FBgn0033504	CAP	4
2R	10293668	10293672	67.1361831389967	-0.0440952132001082	0.546377429685293	34.6824926317218	4.96488499111667e-06	7.10234159288763e-05	TRUE	2R	10269016	10307024	FBgn0033504	CAP	4
2R	10293756	10293760	32.006030759643	0.00987853012299748	0.759165251648652	35.8064240205608	3.00599819686156e-06	4.57250933158484e-05	TRUE	2R	10269016	10307024	FBgn0033504	CAP	4
2R	10294068	10294072	34.1801414427973	-0.344004060004743	0.666824470933783	34.9285642891502	4.44903152388545e-06	6.45308294371457e-05	TRUE	2R	10269016	10307024	FBgn0033504	CAP	4
2R	10294199	10294203	11.4793502178571	0.0623429434408979	1.19714646424933	25.3302831645641	0.000296562805492709	0.00250620624985947	TRUE	2R	10269016	10307024	FBgn0033504	CAP	4
2R	10294392	10294396	10.4848341841989	0.642319436107921	1.23545524685965	20.3923742596773	0.00235729142345326	0.0141465444675472	TRUE	2R	10269016	10307024	FBgn0033504	CAP	4
2R	10294605	10294609	5.72916725949302	0.70318407114395	1.4872282333346	20.7136000036867	0.00206507157590656	0.0126968695968819	TRUE	2R	10269016	10307024	FBgn0033504	CAP	4
2R	10295677	10295681	36.0939021059896	-0.638705395238004	0.687335274947825	40.9988128242369	2.89722628081605e-07	5.6833543435065e-06	TRUE	2R	10269016	10307024	FBgn0033504	CAP	4
2R	10296700	10296704	16.3878042811842	-0.542983737245129	0.781215053684109	22.3534523146272	0.00104462347245808	0.00722978734674534	TRUE	2R	10269016	10307024	FBgn0033504	CAP	4
2R	10296890	10296894	97.9488551293004	-0.35736042765775	0.445813663102433	37.7365746273704	1.2647264241559e-06	2.11273597914871e-05	TRUE	2R	10269016	10307024	FBgn0033504	CAP	4
2R	10297180	10297184	97.2863387271513	-0.434366688279188	0.481243718844284	35.1232444459286	4.07891767981431e-06	5.98366855130578e-05	TRUE	2R	10269016	10307024	FBgn0033504	CAP	4
2R	10297511	10297515	116.556629473097	-0.76680256409881	0.392003696301135	62.7805101217598	1.22348300723459e-11	6.28101763650328e-10	TRUE	2R	10269016	10307024	FBgn0033504	CAP	4
2R	10297928	10297932	142.247035244325	-0.861783704638201	0.409637965903236	69.3762722085393	5.48899066256947e-13	3.68132932023197e-11	TRUE	2R	10269016	10307024	FBgn0033504	CAP	4
2R	10298353	10298357	46.583435821323	-1.93660279770144	0.704769608433737	40.6877684532558	3.33604983521544e-07	6.43966244786016e-06	TRUE	2R	10269016	10307024	FBgn0033504	CAP	4
2R	10298782	10298786	6.03965829334579	2.88366501911106	1.78591319927924	17.3024591592689	0.008233636334777	0.0385663320297192	TRUE	2R	10269016	10307024	FBgn0033504	CAP	4
2R	10299346	10299350	9.67147584204696	-3.2755167796341	1.51226450737413	26.9498740433357	0.000147972297185087	0.00138194920937791	TRUE	2R	10269016	10307024	FBgn0033504	CAP	4
2R	10299392	10299396	22.4010315954585	-3.04130049928323	1.26380642091212	43.4270504828175	9.60098728535038e-08	2.11508505539877e-06	TRUE	2R	10269016	10307024	FBgn0033504	CAP	4
2R	10299586	10299590	22.0957777360629	-3.00192650407483	1.2624949319955	42.8419236772667	1.25353373508115e-07	2.69227615143535e-06	TRUE	2R	10269016	10307024	FBgn0033504	CAP	4
2R	10301469	10301473	332.247472376981	0.0765260946641513	0.334045292485645	22.0464393335214	0.00118763242546038	0.00804001137560664	TRUE	2R	10269016	10307024	FBgn0033504	CAP	4
2R	10301753	10301757	368.678719795458	0.102360517818723	0.321625449447476	18.7907664417216	0.00453198336648992	0.0240525448869862	TRUE	2R	10269016	10307024	FBgn0033504	CAP	4
2R	10305346	10305350	110.162454645627	-1.40282322966725	0.40986296791446	98.2045876007033	5.94296197403359e-19	1.16380954797891e-16	TRUE	2R	10269016	10307024	FBgn0033504	CAP	4
2R	10318637	10318641	20.3095900574764	-0.208353447375618	0.911164419508377	16.975709346311	0.00937293185462017	0.0426797962497728	TRUE	2R	10313891	10322104	FBgn0026403	Ndg	4
2R	10319871	10319875	44.0190747693857	-1.46653317151176	0.84000109271723	19.4761694505078	0.00343065775403711	0.0192319038173313	TRUE	2R	10319844	10320500	FBgn0250822	CG34222	4
2R	10319871	10319875	44.0190747693857	-1.46653317151176	0.84000109271723	19.4761694505078	0.00343065775403711	0.0192319038173313	TRUE	2R	10313891	10322104	FBgn0026403	Ndg	4
2R	10320296	10320300	56.6158163812577	-0.753805643724624	0.67052174472527	28.4467505450323	7.73977710283705e-05	0.00078920189573649	TRUE	2R	10319844	10320500	FBgn0250822	CG34222	4
2R	10320296	10320300	56.6158163812577	-0.753805643724624	0.67052174472527	28.4467505450323	7.73977710283705e-05	0.00078920189573649	TRUE	2R	10313891	10322104	FBgn0026403	Ndg	4
2R	10320454	10320458	13.6122543543923	-2.69966934072009	1.38270468996713	25.3526937859778	0.000293736849229139	0.0024851238558188	TRUE	2R	10319844	10320500	FBgn0250822	CG34222	4
2R	10320454	10320458	13.6122543543923	-2.69966934072009	1.38270468996713	25.3526937859778	0.000293736849229139	0.0024851238558188	TRUE	2R	10313891	10322104	FBgn0026403	Ndg	4
2R	10321480	10321484	4.72256696317483	-2.76712274309281	2.16166198412724	16.4657117649347	0.0114610184553378	0.0498815299595964	TRUE	2R	10313891	10322104	FBgn0026403	Ndg	4
2R	10321600	10321604	182.24017486439	-0.63233484379261	0.443424784930079	38.363586574232	9.53690576266012e-07	1.64193714969112e-05	TRUE	2R	10313891	10322104	FBgn0026403	Ndg	4
2R	10321942	10321946	523.674556314951	-0.0998642795498072	0.372040349020247	28.8351341706425	6.53664797532484e-05	0.000680491358460931	TRUE	2R	10313891	10322104	FBgn0026403	Ndg	4
2R	10322382	10322386	683.744930965156	-0.443070484243677	0.372704744867736	33.3963066679891	8.79618548839368e-06	0.000117632287673081	TRUE	2R	10322195	10416996	FBgn0261698	CG42732	4
2R	10322772	10322776	496.419397524463	-0.565226992483405	0.385938804983318	34.2189131337703	6.1032408812083e-06	8.52068665812273e-05	TRUE	2R	10322195	10416996	FBgn0261698	CG42732	4
2R	10323289	10323293	61.0259684626417	-0.746550782987967	0.869896126619514	20.1897776782837	0.00256197697996607	0.0151459606977957	TRUE	2R	10322195	10416996	FBgn0261698	CG42732	4
2R	10323551	10323555	66.976141732785	-0.808451891325141	0.856381477211109	21.0408049713037	0.00180390044088351	0.0113689987897715	TRUE	2R	10322195	10416996	FBgn0261698	CG42732	4
2R	10324360	10324364	184.569245385735	-0.66981466337328	0.434809996370443	50.6112635514383	3.54485429405983e-09	1.08320690196027e-07	TRUE	2R	10322195	10416996	FBgn0261698	CG42732	4
2R	10324737	10324741	163.036355004642	-0.785178456564673	0.398068863583911	68.7662635339123	7.31989579299694e-13	4.80412599696822e-11	TRUE	2R	10322195	10416996	FBgn0261698	CG42732	4
2R	10325376	10325380	168.384000075904	-0.226952553673521	0.448096288814683	41.06357941226	2.81334525608421e-07	5.53978719640214e-06	TRUE	2R	10322195	10416996	FBgn0261698	CG42732	4
2R	10325692	10325696	84.681930899934	-0.411650218357666	0.525329356577459	28.6613906260422	7.05010714018828e-05	0.000727040683389432	TRUE	2R	10322195	10416996	FBgn0261698	CG42732	4
2R	10325828	10325832	6.15666801702155	-3.40393447608341	1.55145024463684	29.5493216738302	4.78716251157138e-05	0.000519647051915906	TRUE	2R	10322195	10416996	FBgn0261698	CG42732	4
2R	10325843	10325847	18.0299101540386	-0.431223725197184	0.937863287330505	24.7288882426501	0.000383254015769697	0.00311818654683691	TRUE	2R	10322195	10416996	FBgn0261698	CG42732	4
2R	10326092	10326096	57.6666349828903	-0.126289862878292	0.592867242061799	30.7475838831703	2.83225538212192e-05	0.000329495951733662	TRUE	2R	10322195	10416996	FBgn0261698	CG42732	4
2R	10326365	10326369	50.0206577313479	-0.146446750256844	0.565817339202907	29.8489991686043	4.19935893356882e-05	0.000463871814124577	TRUE	2R	10322195	10416996	FBgn0261698	CG42732	4
2R	10329771	10329775	123.667151475863	-0.775800590132924	0.40546794729894	36.7844226665979	1.93973370002905e-06	3.09400323984033e-05	TRUE	2R	10322195	10416996	FBgn0261698	CG42732	4
2R	10330261	10330265	166.830162964069	-0.758023544060054	0.403294585877658	28.9195923269307	6.30058897176507e-05	0.000658626935482637	TRUE	2R	10322195	10416996	FBgn0261698	CG42732	4
2R	10331714	10331718	28.5950151481752	-0.338566940703412	0.931999018457097	17.4769116112809	0.00768143643731756	0.0365119960097411	TRUE	2R	10322195	10416996	FBgn0261698	CG42732	4
2R	10331804	10331808	31.4154059042825	-0.0526122241822303	0.932226814089638	19.842030639296	0.00295447257932468	0.017030859647244	TRUE	2R	10322195	10416996	FBgn0261698	CG42732	4
2R	10332007	10332011	43.9335372372812	-0.0720829238499265	0.858659042836745	23.6973624022207	0.000593598763637921	0.00451770043055975	TRUE	2R	10322195	10416996	FBgn0261698	CG42732	4
2R	10332219	10332223	14.311865215371	0.0243152681876387	1.1198755372071	20.434554791089	0.00231673094678624	0.0139408176208497	TRUE	2R	10322195	10416996	FBgn0261698	CG42732	4
2R	10338093	10338097	92.2880422003462	-0.336248139401127	0.457426362671907	26.3882465269897	0.00018845275258832	0.0016998092957333	TRUE	2R	10322195	10416996	FBgn0261698	CG42732	4
2R	10338373	10338377	137.887273436394	-0.132178908823263	0.326445114482403	38.0629601296942	1.09196894637631e-06	1.85240529422567e-05	TRUE	2R	10322195	10416996	FBgn0261698	CG42732	4
2R	10345851	10345855	72.0268005146624	0.338880789071022	0.423146380534387	17.8004016293617	0.00675084915259335	0.0330236981199361	TRUE	2R	10322195	10416996	FBgn0261698	CG42732	4
2R	10353643	10353647	75.8883838855669	-1.43060758568001	0.544816086693084	34.4462590034786	5.51583986828611e-06	7.78757126945752e-05	TRUE	2R	10353371	10354384	FBgn0250840	CG12907	4
2R	10353643	10353647	75.8883838855669	-1.43060758568001	0.544816086693084	34.4462590034786	5.51583986828611e-06	7.78757126945752e-05	TRUE	2R	10322195	10416996	FBgn0261698	CG42732	4
2R	10354104	10354108	92.00492547773	-0.946698084033775	0.488282274853285	34.0076182731568	6.70464998927439e-06	9.25342923253275e-05	TRUE	2R	10353371	10354384	FBgn0250840	CG12907	4
2R	10354104	10354108	92.00492547773	-0.946698084033775	0.488282274853285	34.0076182731568	6.70464998927439e-06	9.25342923253275e-05	TRUE	2R	10322195	10416996	FBgn0261698	CG42732	4
2R	10354776	10354780	60.2276368696293	-0.126646398030174	0.643405789275837	17.8920005244868	0.00650783566053535	0.0321034437047817	TRUE	2R	10354724	10355831	FBgn0033512	CG12902	4
2R	10354776	10354780	60.2276368696293	-0.126646398030174	0.643405789275837	17.8920005244868	0.00650783566053535	0.0321034437047817	TRUE	2R	10354724	10355831	FBgn0263271	CG43397	4
2R	10354776	10354780	60.2276368696293	-0.126646398030174	0.643405789275837	17.8920005244868	0.00650783566053535	0.0321034437047817	TRUE	2R	10322195	10416996	FBgn0261698	CG42732	4
2R	10355025	10355029	192.71621820289	-0.0112725647641364	0.414622518834973	32.5182445678028	1.29782414618961e-05	0.000165852397071386	TRUE	2R	10354724	10355831	FBgn0033512	CG12902	4
2R	10355025	10355029	192.71621820289	-0.0112725647641364	0.414622518834973	32.5182445678028	1.29782414618961e-05	0.000165852397071386	TRUE	2R	10354724	10355831	FBgn0263271	CG43397	4
2R	10355025	10355029	192.71621820289	-0.0112725647641364	0.414622518834973	32.5182445678028	1.29782414618961e-05	0.000165852397071386	TRUE	2R	10322195	10416996	FBgn0261698	CG42732	4
2R	10355445	10355449	162.805524134932	-0.012351197871206	0.448281993108232	19.5176100872974	0.00337317387928388	0.018965070196505	TRUE	2R	10354724	10355831	FBgn0033512	CG12902	4
2R	10355445	10355449	162.805524134932	-0.012351197871206	0.448281993108232	19.5176100872974	0.00337317387928388	0.018965070196505	TRUE	2R	10354724	10355831	FBgn0263271	CG43397	4
2R	10355445	10355449	162.805524134932	-0.012351197871206	0.448281993108232	19.5176100872974	0.00337317387928388	0.018965070196505	TRUE	2R	10322195	10416996	FBgn0261698	CG42732	4
2R	10358827	10358831	145.574315345685	-0.72951263029405	0.428099323614048	18.0533037280177	0.00610035805088489	0.0304978653015205	TRUE	2R	10322195	10416996	FBgn0261698	CG42732	4
2R	10363222	10363226	59.2381541404012	-1.04579211200892	0.435795201576552	41.9939867125074	1.8438047191309e-07	3.79580748034509e-06	TRUE	2R	10322195	10416996	FBgn0261698	CG42732	4
2R	10363984	10363988	58.0012235173083	-1.21450050664297	0.461306053792488	27.7674572864987	0.000103925665538856	0.00101877963748275	TRUE	2R	10322195	10416996	FBgn0261698	CG42732	4
2R	10364031	10364035	24.1907165640977	-1.77669111094851	0.690511966403891	37.6638943364519	1.30675085464339e-06	2.17525526543381e-05	TRUE	2R	10322195	10416996	FBgn0261698	CG42732	4
2R	10364765	10364769	14.0708170166727	-1.07608233427187	1.23145204434071	22.1703776720038	0.00112772699113758	0.00769962274150602	TRUE	2R	10322195	10416996	FBgn0261698	CG42732	4
2R	10377174	10377178	123.265601687098	-1.25390230254157	0.465005243978079	33.4335975430226	8.65183958889524e-06	0.000115908545802781	TRUE	2R	10377128	10380109	FBgn0033515	Ir47a	4
2R	10377174	10377178	123.265601687098	-1.25390230254157	0.465005243978079	33.4335975430226	8.65183958889524e-06	0.000115908545802781	TRUE	2R	10322195	10416996	FBgn0261698	CG42732	4
2R	10378082	10378086	137.143094974598	-1.22490259434299	0.52681295258579	22.2131749389455	0.0011077374593411	0.00758647430799755	TRUE	2R	10377128	10380109	FBgn0033515	Ir47a	4
2R	10378082	10378086	137.143094974598	-1.22490259434299	0.52681295258579	22.2131749389455	0.0011077374593411	0.00758647430799755	TRUE	2R	10322195	10416996	FBgn0261698	CG42732	4
2R	10378379	10378383	33.1080781015745	-0.582390495667148	0.626505131343427	17.598710786756	0.00731733191296537	0.0351600068974168	TRUE	2R	10377128	10380109	FBgn0033515	Ir47a	4
2R	10378379	10378383	33.1080781015745	-0.582390495667148	0.626505131343427	17.598710786756	0.00731733191296537	0.0351600068974168	TRUE	2R	10322195	10416996	FBgn0261698	CG42732	4
2R	10378644	10378648	30.3000656798403	-0.443184712235836	0.630050070112104	18.6240354781499	0.00484802007868569	0.0253959305723018	TRUE	2R	10377128	10380109	FBgn0033515	Ir47a	4
2R	10378644	10378648	30.3000656798403	-0.443184712235836	0.630050070112104	18.6240354781499	0.00484802007868569	0.0253959305723018	TRUE	2R	10322195	10416996	FBgn0261698	CG42732	4
2R	10378852	10378856	40.9505069904277	0.523115978232721	0.594543850129943	19.8780804001069	0.00291120220120462	0.0168242231601319	TRUE	2R	10377128	10380109	FBgn0033515	Ir47a	4
2R	10378852	10378856	40.9505069904277	0.523115978232721	0.594543850129943	19.8780804001069	0.00291120220120462	0.0168242231601319	TRUE	2R	10322195	10416996	FBgn0261698	CG42732	4
2R	10379100	10379104	39.674017117348	0.424646301085943	0.608150958269166	17.6772547169979	0.00709145744078031	0.0343294199545702	TRUE	2R	10377128	10380109	FBgn0033515	Ir47a	4
2R	10379100	10379104	39.674017117348	0.424646301085943	0.608150958269166	17.6772547169979	0.00709145744078031	0.0343294199545702	TRUE	2R	10322195	10416996	FBgn0261698	CG42732	4
2R	10379131	10379135	18.7427731225408	-0.760591449319839	0.762631331122746	22.1172219481915	0.00115304780652008	0.00784272210964312	TRUE	2R	10377128	10380109	FBgn0033515	Ir47a	4
2R	10379131	10379135	18.7427731225408	-0.760591449319839	0.762631331122746	22.1172219481915	0.00115304780652008	0.00784272210964312	TRUE	2R	10322195	10416996	FBgn0261698	CG42732	4
2R	10379356	10379360	19.4946943506396	-0.940025704676778	0.722051766422226	24.3978516776122	0.000441170830891744	0.00351281708990719	TRUE	2R	10377128	10380109	FBgn0033515	Ir47a	4
2R	10379356	10379360	19.4946943506396	-0.940025704676778	0.722051766422226	24.3978516776122	0.000441170830891744	0.00351281708990719	TRUE	2R	10322195	10416996	FBgn0261698	CG42732	4
2R	10386139	10386143	62.7342700392399	-0.284522571552092	0.433784923387514	17.142505414682	0.00877354029226781	0.040548759230331	TRUE	2R	10322195	10416996	FBgn0261698	CG42732	4
2R	10412275	10412279	268.402522596969	0.898061549299331	0.412130688232892	21.8624634268073	0.0012823515040465	0.00856398089756537	TRUE	2R	10322195	10416996	FBgn0261698	CG42732	4
2R	10412578	10412582	646.52075800884	0.877174817684077	0.435486686235221	18.0722775152199	0.00605408591589914	0.0303104130721748	TRUE	2R	10322195	10416996	FBgn0261698	CG42732	4
2R	10412875	10412879	442.637847922473	1.00189567987629	0.457737222511527	17.1618788666905	0.00870637018416268	0.0403136791422675	TRUE	2R	10322195	10416996	FBgn0261698	CG42732	4
2R	10438118	10438122	268.551334497908	0.392892135636425	0.395513998160143	27.2205439312561	0.00013165895057684	0.00125063931628324	TRUE	2R	10437985	10465701	FBgn0001122	Galphao	4
2R	10449797	10449801	181.363473774222	0.557361015449307	0.310231240444923	23.7682114635519	0.00057608345590718	0.00440226016828905	TRUE	2R	10437985	10465701	FBgn0001122	Galphao	4
2R	10496616	10496620	133.802099342445	0.458524925026772	0.481665281705877	24.6762578221744	0.000391933907332623	0.00317822901291975	TRUE	2R	10481894	10543291	FBgn0005630	lola	4
2R	10497111	10497115	39.2372545250606	1.28779266397054	0.48072219040577	22.8995445577174	0.000830831314906534	0.00597736439569689	TRUE	2R	10481894	10543291	FBgn0005630	lola	4
2R	10501102	10501106	26.844308412704	1.93162436965346	1.35476992038916	17.3758328172906	0.00799685817045571	0.0377064808974803	TRUE	2R	10481894	10543291	FBgn0005630	lola	4
2R	10505021	10505025	177.304752185302	0.208337699723897	0.62932995009585	17.5723208156667	0.00739477536724314	0.0354475751277897	TRUE	2R	10481894	10543291	FBgn0005630	lola	4
2R	10505181	10505185	295.544449984859	0.352061758284164	0.543250467465246	21.6883675628923	0.00137878302736203	0.0090990562640765	TRUE	2R	10481894	10543291	FBgn0005630	lola	4
2R	10505469	10505473	162.94630059952	0.482630497261411	0.577976595630341	17.5426430162454	0.00748281529722229	0.0357797339788304	TRUE	2R	10481894	10543291	FBgn0005630	lola	4
2R	10505650	10505654	135.95113692163	1.37719275086775	0.458968918041605	20.2595046696952	0.00248964484425049	0.0147975566132781	TRUE	2R	10481894	10543291	FBgn0005630	lola	4
2R	10515965	10515969	94.9205392531482	-0.0287640941420153	0.426505716482228	20.3050702970894	0.00244345841968759	0.0145720058658015	TRUE	2R	10481894	10543291	FBgn0005630	lola	4
2R	10516559	10516563	26.0860250463634	0.0217790769417337	0.672710043807754	19.8811570071325	0.00290753813072321	0.0168076325056001	TRUE	2R	10481894	10543291	FBgn0005630	lola	4
2R	10517785	10517789	334.956556069686	0.225554819106392	0.289971742127699	18.3203096285561	0.00547965009311354	0.0280038919131999	TRUE	2R	10481894	10543291	FBgn0005630	lola	4
2R	10519213	10519217	351.143112044063	0.771507104733468	0.441002352753225	16.7529397390302	0.0102354269309582	0.0456854408970905	TRUE	2R	10481894	10543291	FBgn0005630	lola	4
2R	10520708	10520712	10.2673560085125	-0.41133910164594	1.38503913168114	17.8059333469558	0.00673592718981397	0.0329692351332086	TRUE	2R	10481894	10543291	FBgn0005630	lola	4
2R	10520865	10520869	240.993019955074	0.472471684657526	0.41033813125161	21.3240166954023	0.00160415714787207	0.0103120596304058	TRUE	2R	10481894	10543291	FBgn0005630	lola	4
2R	10521220	10521224	234.570469951396	0.636634522903215	0.434413013765106	17.7310354520712	0.00694070723325682	0.0337519471761466	TRUE	2R	10481894	10543291	FBgn0005630	lola	4
2R	10526023	10526027	149.894494857833	0.629932678728745	0.489205889983794	16.6670937310641	0.0105878287924588	0.046926239012587	TRUE	2R	10481894	10543291	FBgn0005630	lola	4
2R	10526720	10526724	127.110439752345	-0.0805392067162715	0.522105356550402	17.0482670011546	0.00910748329150681	0.0417339838093318	TRUE	2R	10481894	10543291	FBgn0005630	lola	4
2R	10529898	10529902	64.7189000608622	1.11337569913409	0.563496298055971	27.2979211840959	0.000127331093987689	0.00121477939599296	TRUE	2R	10481894	10543291	FBgn0005630	lola	4
2R	10530741	10530745	422.58717289795	0.0404521881028694	0.286163643774037	18.9100596402503	0.00431825568982848	0.0231486210927146	TRUE	2R	10481894	10543291	FBgn0005630	lola	4
2R	10531134	10531138	286.009022835002	-0.567445461812427	0.499653820250756	18.5462446867388	0.00500270366022486	0.0260425713557961	TRUE	2R	10481894	10543291	FBgn0005630	lola	4
2R	10533390	10533394	274.449027566357	1.16268783985684	0.50872995156553	17.3301213727777	0.00814358421079502	0.0382540199693576	TRUE	2R	10481894	10543291	FBgn0005630	lola	4
2R	10534971	10534975	736.804100719568	0.0973207523753204	0.387830895721093	22.1881767369516	0.00111937088262192	0.00765265726556694	TRUE	2R	10481894	10543291	FBgn0005630	lola	4
2R	10535897	10535901	234.633847224951	0.777962375947637	0.550551810802757	16.6180628000608	0.0107943227663899	0.0476337833664309	TRUE	2R	10481894	10543291	FBgn0005630	lola	4
2R	10671790	10671794	15.0011776694797	-1.59401554263058	0.776648283828119	21.2602426790828	0.00164715498265398	0.0105423636663748	TRUE	2R	10671648	10672622	FBgn0267949	CR46229	4
2R	10671790	10671794	15.0011776694797	-1.59401554263058	0.776648283828119	21.2602426790828	0.00164715498265398	0.0105423636663748	TRUE	2R	10671648	10672622	FBtr0347524	CR46229-RA	4
2R	10671992	10671996	161.168901493346	-1.35856049312601	0.371704002673578	26.2494280946162	0.000200036773395558	0.00178813429793136	TRUE	2R	10671648	10672622	FBgn0267949	CR46229	4
2R	10671992	10671996	161.168901493346	-1.35856049312601	0.371704002673578	26.2494280946162	0.000200036773395558	0.00178813429793136	TRUE	2R	10671648	10672622	FBtr0347524	CR46229-RA	4
2R	10672476	10672480	170.256241532965	-1.57011633471199	0.35703693138651	38.7633602954035	7.96411323379687e-07	1.39950587508076e-05	TRUE	2R	10671648	10672622	FBgn0267949	CR46229	4
2R	10672476	10672480	170.256241532965	-1.57011633471199	0.35703693138651	38.7633602954035	7.96411323379687e-07	1.39950587508076e-05	TRUE	2R	10671648	10672622	FBtr0347524	CR46229-RA	4
2R	10689515	10689519	167.324569913936	-1.25735744693703	0.351874251596696	29.6138863421588	4.65400409649373e-05	0.000507090198949244	TRUE	2R	10673345	10721138	FBgn0024836	stan	4
2R	10690130	10690134	282.56419099234	-0.987839252909743	0.375082090690376	24.0872837826944	0.000503298542446886	0.00392801068926146	TRUE	2R	10673345	10721138	FBgn0024836	stan	4
2R	10690510	10690514	162.536343616364	-1.15118870831055	0.456913090091997	23.7333219172379	0.00058464438459167	0.00445937893782274	TRUE	2R	10673345	10721138	FBgn0024836	stan	4
2R	10691363	10691367	35.531941287406	-2.49999306252564	0.703811999515279	31.50612401416	2.0287807692686e-05	0.000245560915509019	TRUE	2R	10673345	10721138	FBgn0024836	stan	4
2R	10691868	10691872	17.9734565321641	-1.43118631395444	0.938254835719292	17.7258547394736	0.00695509283198275	0.0338024099132375	TRUE	2R	10673345	10721138	FBgn0024836	stan	4
2R	10706675	10706679	135.149068432582	-0.886280532236793	0.517624418491418	21.9096576370498	0.00125737033065547	0.00843079051805101	TRUE	2R	10673345	10721138	FBgn0024836	stan	4
2R	10706974	10706978	117.108495644273	-0.758388157434041	0.554142161425514	19.5392737467726	0.00334349817449673	0.01883569555147	TRUE	2R	10673345	10721138	FBgn0024836	stan	4
2R	10708175	10708179	51.8838606707901	-1.26540295366802	0.757736155115686	21.2519953385309	0.00165279726081003	0.0105716723282578	TRUE	2R	10673345	10721138	FBgn0024836	stan	4
2R	10708375	10708379	42.5137929981062	-1.19288746310471	0.712829522808108	17.9629808228084	0.0063253768245865	0.0313748092833325	TRUE	2R	10673345	10721138	FBgn0024836	stan	4
2R	10708816	10708820	287.52780319457	-1.09429933697896	0.516656016728438	26.6283345259787	0.000169960203340805	0.00155550891036632	TRUE	2R	10673345	10721138	FBgn0024836	stan	4
2R	10709121	10709125	57.114351270117	-1.06183490372015	0.626579494843325	28.4381311924091	7.76882342016926e-05	0.000791607158606204	TRUE	2R	10673345	10721138	FBgn0024836	stan	4
2R	10709391	10709395	29.6445997134162	-1.01740061451091	0.676371361757162	37.6561742669437	1.31129539873668e-06	2.18215240949168e-05	TRUE	2R	10673345	10721138	FBgn0024836	stan	4
2R	10710292	10710296	16.6679899406559	-2.82770721040731	1.12540667935682	18.9187071465943	0.00430314969550875	0.0230875531997424	TRUE	2R	10673345	10721138	FBgn0024836	stan	4
2R	10710534	10710538	81.4219578493643	-1.92326772934821	0.548040878513718	42.7287339241684	1.31984818173318e-07	2.81856507023108e-06	TRUE	2R	10673345	10721138	FBgn0024836	stan	4
2R	10711048	10711052	79.4421500352838	-2.04909220813309	0.486816105521654	61.3598131772065	2.38153060173079e-11	1.15168363731221e-09	TRUE	2R	10673345	10721138	FBgn0024836	stan	4
2R	10711063	10711067	44.8852136125263	-1.40616170413888	0.733350236159895	29.7529529519431	4.37951646923816e-05	0.000481182839946844	TRUE	2R	10673345	10721138	FBgn0024836	stan	4
2R	10711425	10711429	45.4354537825071	-1.26890364761674	0.768806866242256	26.4304883756569	0.000185061006174552	0.00167296164583781	TRUE	2R	10673345	10721138	FBgn0024836	stan	4
2R	10711801	10711805	140.039478214025	-0.99964886261006	0.493168948318601	23.2059125170171	0.000730366208747071	0.00537290228025271	TRUE	2R	10673345	10721138	FBgn0024836	stan	4
2R	10712297	10712301	144.155030747391	-0.899617677633055	0.447112651863159	25.218536954288	0.000311058725414606	0.0026109169967483	TRUE	2R	10673345	10721138	FBgn0024836	stan	4
2R	10712779	10712783	48.6151188367748	-1.36451243369946	0.718674943173846	22.3251656079354	0.00105705959376315	0.00729965730632739	TRUE	2R	10673345	10721138	FBgn0024836	stan	4
2R	10713044	10713048	90.794829254255	-1.52289315732084	0.605720487469117	28.1512298996308	8.79963923047359e-05	0.000883036349087426	TRUE	2R	10673345	10721138	FBgn0024836	stan	4
2R	10713334	10713338	95.7737985920555	-1.75079657170251	0.563352590962027	50.4639549362345	3.79449653432212e-09	1.1493285942213e-07	TRUE	2R	10673345	10721138	FBgn0024836	stan	4
2R	10713472	10713476	33.7243871051929	-1.30738958235459	0.701388903183433	57.2222731209202	1.64708667567677e-10	6.70317446253214e-09	TRUE	2R	10673345	10721138	FBgn0024836	stan	4
2R	10714290	10714294	11.5557622885285	-1.90717906434201	1.64355621002621	26.5620688329614	0.00017487736837368	0.00159374793301874	TRUE	2R	10673345	10721138	FBgn0024836	stan	4
2R	10714999	10715003	15.3972371536276	-2.44557955216333	1.26241409642925	18.9979262748142	0.00416713667048003	0.0225093456474087	TRUE	2R	10673345	10721138	FBgn0024836	stan	4
2R	10715662	10715666	73.0544783032354	-2.69052322401016	0.498858089114953	62.6607980540742	1.29416012232171e-11	6.6033427610968e-10	TRUE	2R	10673345	10721138	FBgn0024836	stan	4
2R	10716263	10716267	66.6681371559678	-2.13070979001544	0.496827802225371	58.1958218092527	1.04582668425312e-10	4.45017356176215e-09	TRUE	2R	10673345	10721138	FBgn0024836	stan	4
2R	10716320	10716324	6.38689564975153	-3.39308401177131	1.80484630530991	18.7726783727167	0.0045652757386299	0.0241891127228701	TRUE	2R	10673345	10721138	FBgn0024836	stan	4
2R	10753549	10753553	72.2278310208132	-0.171221879392474	0.450720133441231	28.9856634123165	6.12181731899425e-05	0.000642160661801081	TRUE	2R	10740054	10798709	FBgn0053144	CG33144	4
[truncated: 6,039 more rows]
