# Supplementary material for: Targeted molecular profiling of rare olfactory sensory neurons identifies fate, wiring, and functional determinants
Source: eLife. 2021 Mar 5;10:e63036. doi: 10.7554/eLife.63036 (PMC7993999; doi:10.7554/eLife.63036)
Supplement: Figure 4—source data 3. — Values correspond to those plotted in Figure 4D. [file elife-63036-fig4-data3.txt]

gene.id	number.GATC
FBgn0052773	98
FBtr0344480	98
FBgn0261588	67
FBgn0000179	65
FBgn0261836	55
FBgn0267033	51
FBgn0265598	47
FBgn0033504	47
FBgn0261090	45
FBgn0000633	45
FBgn0261698	43
FBgn0263929	40
FBgn0085383	34
FBgn0264255	33
FBgn0266696	32
FBgn0038118	31
FBgn0263258	31
FBgn0031855	31
FBgn0259683	29
FBgn0000157	29
FBgn0024836	28
FBgn0085397	28
FBgn0017590	27
FBgn0263706	26
FBgn0264490	26
FBgn0014859	25
FBgn0085387	24
FBgn0260793	24
FBgn0029881	23
FBgn0022710	23
FBgn0085382	23
FBgn0005630	22
FBgn0023095	22
FBgn0003499	22
FBgn0003475	21
FBgn0040696	21
FBgn0016081	21
FBgn0050460	20
FBgn0029922	20
FBgn0001269	20
FBgn0004369	20
FBgn0020269	20
FBgn0085446	20
FBgn0004449	20
FBgn0051146	19
FBgn0036663	19
FBgn0263257	19
FBgn0033652	19
FBgn0259222	19
FBgn0033438	18
FBgn0001235	18
FBgn0085391	18
FBgn0032151	18
FBgn0259244	18
FBgn0053531	18
FBgn0263994	17
FBgn0003371	17
FBgn0267791	17
FBgn0015400	17
FBgn0035505	17
FBtr0306918	17
FBgn0262869	17
FBgn0010473	17
FBgn0031294	17
FBgn0010453	17
FBgn0263039	17
FBgn0262508	17
FBgn0013995	17
FBgn0264598	16
FBgn0051814	16
FBgn0260789	16
FBgn0002938	15
FBgn0027570	15
FBgn0264895	15
FBgn0261548	15
FBgn0033791	15
FBgn0031903	15
FBgn0261238	14
FBtr0333725	14
FBgn0267336	14
FBgn0266756	14
FBgn0032775	14
FBgn0038874	14
FBgn0085409	14
FBgn0262870	14
FBgn0264001	14
FBgn0036821	14
FBgn0259246	14
FBgn0024184	14
FBgn0260943	13
FBgn0261549	13
FBgn0085376	13
FBgn0260753	13
FBgn0265487	13
FBgn0053202	13
FBgn0051140	13
FBgn0004573	13
FBgn0026058	12
FBgn0032006	12
FBgn0052183	12
FBgn0016975	12
FBgn0015577	12
FBgn0259221	12
FBgn0052732	12
FBgn0026179	12
FBgn0016660	12
FBgn0016976	12
FBgn0004101	12
FBgn0262872	11
FBgn0028369	11
FBgn0267001	11
FBgn0263873	11
FBgn0002921	11
FBgn0263995	11
FBgn0035802	11
FBgn0004611	11
FBgn0026189	11
FBgn0261053	11
FBgn0004841	11
FBgn0003380	11
FBgn0024236	11
FBgn0266579	11
FBgn0016797	11
FBgn0052704	10
FBgn0000567	10
FBgn0263392	10
FBgn0030798	10
FBgn0085434	10
FBgn0031359	10
FBgn0035733	10
FBgn0031170	10
FBgn0034911	10
FBgn0085371	10
FBgn0000028	10
FBgn0000114	10
FBgn0000578	10
FBgn0031627	10
FBgn0053516	10
FBgn0015721	10
FBgn0002973	10
FBgn0036273	10
FBgn0028494	10
FBgn0038053	10
FBgn0000535	10
FBgn0040752	10
FBgn0028370	10
FBgn0264753	10
FBgn0033679	10
FBgn0028670	10
FBtr0332279	9
FBgn0261458	9
FBgn0020647	9
FBgn0004394	9
FBgn0027655	9
FBgn0085420	9
FBtr0332281	9
FBgn0034566	9
FBgn0050365	9
FBgn0083971	9
FBgn0264357	9
FBgn0050480	9
FBgn0003651	9
FBgn0051163	9
FBgn0037908	9
FBgn0053547	9
FBgn0085414	9
FBgn0263131	9
FBgn0037625	9
FBgn0259481	9
FBtr0332280	9
FBgn0260945	9
FBgn0083950	9
FBgn0038098	9
FBgn0266084	9
FBgn0051660	9
FBgn0261556	9
FBgn0050479	9
FBgn0264384	9
FBgn0029864	9
FBgn0050364	9
FBgn0031449	9
FBgn0023458	9
FBgn0052432	8
FBgn0034070	8
FBgn0260632	8
FBgn0041203	8
FBgn0023407	8
FBgn0033631	8
FBgn0266046	8
FBgn0004607	8
FBgn0052698	8
FBgn0263397	8
FBgn0040297	8
FBgn0086677	8
FBgn0036816	8
FBgn0264574	8
FBgn0033515	8
FBgn0262127	8
FBgn0004509	8
FBgn0264087	8
FBgn0063485	8
FBgn0029746	8
FBgn0013733	8
FBgn0267487	8
FBtr0343311	8
FBgn0266526	8
FBgn0263220	8
FBgn0026411	8
FBgn0266099	8
FBgn0050497	8
FBgn0000116	8
FBgn0263980	8
FBgn0261859	8
FBgn0264449	8
FBgn0259146	8
FBgn0264442	8
FBgn0003159	8
FBgn0003513	8
FBgn0033236	8
FBgn0000395	8
FBgn0264975	8
FBgn0261804	8
FBgn0000568	8
FBgn0261244	8
FBgn0013576	8
FBgn0042650	8
FBgn0034013	8
FBgn0030056	8
FBgn0264605	8
FBgn0266098	8
FBgn0266450	8
FBgn0020309	8
FBgn0038975	8
FBgn0260964	7
FBgn0038755	7
FBgn0000108	7
FBgn0004910	7
FBgn0033358	7
FBgn0003254	7
FBgn0026403	7
FBgn0035160	7
FBgn0250867	7
FBgn0004648	7
FBgn0264273	7
FBgn0016694	7
FBgn0013973	7
FBgn0038258	7
FBgn0265194	7
FBgn0052533	7
FBgn0028481	7
FBgn0030897	7
FBgn0001134	7
FBgn0023097	7
FBgn0030234	7
FBgn0022787	7
FBgn0262473	7
FBgn0262511	7
FBgn0261402	7
FBgn0038890	7
FBgn0029843	7
FBgn0027932	7
FBgn0026438	7
FBgn0041210	7
FBgn0004381	7
FBgn0261015	7
FBgn0267252	7
FBgn0028480	7
FBgn0262733	7
FBgn0039776	7
FBgn0051798	7
FBgn0032010	7
FBgn0002781	7
FBgn0003301	7
FBgn0031738	7
FBgn0024944	7
FBgn0003391	7
FBgn0266801	7
FBgn0025878	7
FBgn0046874	7
FBgn0261854	7
FBgn0003053	7
FBgn0264386	7
FBgn0027589	7
FBgn0043070	7
FBgn0035170	7
FBgn0003435	6
FBgn0004242	6
FBgn0004364	6
FBtr0334806	6
FBgn0267624	6
FBgn0031683	6
FBgn0032694	6
FBgn0265523	6
FBgn0028704	6
FBgn0082585	6
FBgn0011582	6
FBgn0040271	6
FBgn0003165	6
FBgn0052137	6
FBgn0030276	6
FBgn0050366	6
FBgn0031414	6
FBtr0344731	6
FBgn0033988	6
FBgn0020248	6
FBgn0040493	6
FBtr0347077	6
FBgn0000577	6
FBgn0004575	6
FBgn0010591	6
FBgn0031602	6
FBgn0032271	6
FBgn0010434	6
FBgn0004652	6
FBgn0037817	6
FBgn0033257	6
FBgn0041097	6
FBgn0035604	6
FBgn0028496	6
FBgn0024941	6
FBgn0031245	6
FBgn0031258	6
FBgn0266578	6
FBgn0259685	6
FBgn0053988	6
FBgn0015371	6
FBgn0040397	6
FBgn0051619	6
FBgn0002643	6
FBgn0030478	6
FBgn0261988	6
FBgn0011829	6
FBgn0266445	6
FBgn0051216	6
FBgn0085421	6
FBgn0031835	6
FBgn0015569	6
FBgn0031384	6
FBgn0050363	6
FBgn0010226	6
FBgn0250906	6
FBgn0031854	6
FBgn0265597	6
FBgn0033192	6
FBgn0262739	6
FBgn0263996	6
FBgn0050158	6
FBgn0031413	6
FBgn0263391	6
FBgn0000636	6
FBgn0028509	6
FBgn0264878	6
FBgn0003295	6
FBgn0032901	6
FBgn0038803	6
FBgn0000037	6
FBgn0010114	6
FBgn0264308	5
FBgn0031257	5
FBgn0031568	5
FBgn0038095	5
FBgn0039089	5
FBgn0033286	5
FBgn0085478	5
FBgn0260429	5
FBgn0034049	5
FBgn0003218	5
FBgn0262483	5
FBgn0266418	5
FBgn0260657	5
FBgn0010263	5
FBgn0031039	5
FBgn0039510	5
FBgn0037326	5
FBgn0033998	5
FBgn0036289	5
FBgn0038641	5
FBgn0029154	5
FBgn0003310	5
FBgn0001078	5
FBgn0035385	5
FBgn0023549	5
FBgn0261963	5
FBgn0040765	5
FBgn0004390	5
FBgn0020545	5
FBgn0020378	5
FBgn0027548	5
FBgn0003091	5
FBgn0029153	5
FBgn0053179	5
FBgn0051721	5
FBgn0264502	5
FBgn0035797	5
FBgn0003887	5
FBgn0052451	5
FBgn0001248	5
FBgn0035713	5
FBgn0023172	5
FBgn0053182	5
FBgn0259108	5
FBgn0085460	5
FBgn0035060	5
FBgn0267002	5
FBgn0266521	5
FBgn0266429	5
FBgn0039738	5
FBgn0052506	5
FBgn0035770	5
FBgn0001624	5
FBgn0260440	5
FBgn0032480	5
FBgn0004370	5
FBgn0037014	5
FBgn0026597	5
FBgn0267601	5
FBgn0036757	5
FBgn0037989	5
FBgn0261618	5
FBgn0036279	5
FBgn0053558	5
FBtr0347047	5
FBgn0260003	5
FBgn0001316	5
FBgn0025628	5
FBgn0041789	5
FBgn0052668	5
FBgn0039026	5
FBgn0259238	5
FBgn0035917	5
FBgn0024963	5
FBgn0037525	5
FBgn0260658	5
FBgn0031228	5
FBgn0262737	5
FBgn0004898	5
FBgn0015600	5
FBgn0262475	5
FBgn0086758	5
FBgn0265991	5
FBgn0017558	5
FBgn0261401	5
FBgn0031038	5
FBgn0261113	5
FBgn0243486	5
FBgn0259212	5
FBgn0013342	5
FBgn0038079	5
FBgn0261617	5
FBgn0053208	5
FBgn0034420	5
FBgn0260934	5
FBgn0085399	5
FBgn0000546	5
FBgn0000479	5
FBgn0037153	5
FBgn0040697	5
FBgn0032783	5
FBgn0029761	4
FBgn0032817	4
FBgn0031187	4
FBtr0343761	4
FBgn0266411	4
FBgn0038494	4
FBgn0033926	4
FBgn0020621	4
FBgn0001085	4
FBgn0034262	4
FBgn0030716	4
FBgn0011589	4
FBgn0261929	4
FBgn0267996	4
FBgn0034858	4
FBgn0038172	4
FBgn0002567	4
FBgn0039594	4
FBgn0036862	4
FBgn0032482	4
FBgn0261822	4
FBgn0037836	4
FBgn0267376	4
FBgn0051910	4
FBgn0052423	4
FBgn0030364	4
FBtr0339823	4
FBgn0036756	4
FBgn0033629	4
FBgn0052528	4
FBgn0033405	4
FBgn0260635	4
FBgn0037475	4
FBgn0031649	4
FBgn0250910	4
FBtr0339822	4
FBgn0028341	4
FBgn0266489	4
FBgn0050418	4
FBgn0024814	4
FBgn0034346	4
FBtr0339821	4
FBgn0010300	4
FBgn0051678	4
FBtr0343175	4
FBgn0261930	4
FBgn0053087	4
FBgn0267792	4
FBgn0030574	4
FBgn0259176	4
FBgn0004837	4
FBgn0031830	4
FBgn0086359	4
FBtr0343176	4
FBgn0053100	4
FBgn0016926	4
FBgn0031634	4
FBgn0030479	4
FBgn0035437	4
FBgn0261674	4
FBgn0029880	4
FBgn0036043	4
FBgn0260795	4
FBgn0038662	4
FBgn0030600	4
FBtr0336826	4
FBgn0013433	4
FBgn0261954	4
FBgn0010548	4
FBgn0051145	4
FBgn0262018	4
FBgn0035041	4
FBgn0259241	4
FBgn0031730	4
FBgn0040071	4
FBgn0036180	4
FBgn0001994	4
FBgn0031453	4
FBgn0028848	4
FBgn0052238	4
FBgn0004359	4
FBgn0003175	4
FBgn0028904	4
FBgn0266186	4
FBtr0345780	4
FBgn0266005	4
FBgn0010575	4
FBgn0015509	4
FBgn0033437	4
FBgn0035880	4
FBgn0028982	4
FBgn0265180	4
FBgn0051522	4
FBgn0028421	4
FBgn0032405	4
FBgn0029708	4
FBgn0052226	4
FBgn0025633	4
FBgn0001090	4
FBtr0343177	4
FBgn0266911	4
FBgn0036923	4
FBgn0264443	4
FBgn0025776	4
FBtr0343796	4
FBgn0083975	4
FBgn0265076	4
FBgn0283427	4
FBgn0026259	4
FBgn0011739	4
FBgn0016693	4
FBgn0004876	4
FBgn0038504	4
FBgn0039831	4
FBgn0037626	4
FBgn0265595	4
FBgn0036747	4
FBgn0039756	4
FBgn0004567	4
FBgn0264270	4
FBgn0052547	4
FBgn0266437	4
FBgn0259227	4
FBgn0033494	4
FBtr0347595	4
FBgn0031759	4
FBgn0025686	4
FBgn0011361	4
FBgn0010452	4
FBgn0029863	4
FBgn0032024	4
FBgn0022153	4
FBgn0020445	4
FBgn0036959	4
FBgn0033484	4
FBgn0011766	4
FBgn0037358	4
FBgn0029092	4
FBgn0003285	4
FBgn0010877	4
FBgn0265191	4
FBgn0260970	4
FBgn0029941	4
FBgn0035157	4
FBgn0264908	4
FBgn0261873	4
FBgn0266180	4
FBgn0011695	4
FBgn0030174	4
FBgn0261089	4
FBgn0034999	4
FBgn0027581	4
FBgn0052057	4
FBgn0037786	4
FBgn0262740	4
FBgn0004865	4
FBgn0034083	4
FBgn0041585	4
FBgn0011259	4
FBgn0052119	4
FBgn0024277	4
FBgn0266019	4
FBgn0037657	4
FBgn0263354	4
FBgn0034909	4
FBgn0020304	4
FBgn0264090	4
FBgn0029656	4
FBgn0033248	4
FBgn0039844	4
FBgn0266083	4
FBgn0086655	4
FBgn0261625	4
FBgn0035438	4
FBgn0052677	4
FBgn0004462	4
FBgn0026713	4
FBgn0015789	4
FBgn0266199	4
FBgn0051363	4
FBgn0010909	4
FBgn0036752	4
FBgn0265457	4
FBgn0021760	4
FBgn0052479	4
FBgn0034072	4
FBgn0085423	4
FBgn0052676	4
FBgn0004921	4
FBtr0343795	4
FBgn0260960	4
FBgn0038331	3
FBgn0037541	3
FBgn0002937	3
FBgn0035734	3
FBgn0036754	3
FBtr0347524	3
FBgn0034720	3
FBgn0040238	3
FBgn0024189	3
FBgn0046887	3
FBgn0263400	3
FBgn0030057	3
FBgn0052227	3
FBgn0036958	3
FBgn0000557	3
FBgn0032022	3
FBgn0265963	3
FBgn0260938	3
FBgn0040319	3
FBgn0260972	3
FBgn0031051	3
FBgn0051249	3
FBgn0263353	3
FBgn0011300	3
FBgn0260659	3
FBgn0037317	3
FBgn0265767	3
FBgn0033989	3
FBgn0031995	3
FBgn0013726	3
FBgn0029687	3
FBgn0051195	3
FBgn0037623	3
FBgn0000024	3
FBgn0036829	3
FBgn0030936	3
FBgn0034972	3
FBgn0043841	3
FBgn0020299	3
FBgn0038400	3
FBgn0035853	3
FBgn0015924	3
FBgn0041092	3
FBgn0001125	3
FBgn0250822	3
FBgn0004237	3
FBgn0052683	3
FBgn0038570	3
FBgn0051637	3
FBgn0052206	3
FBgn0003721	3
FBgn0265726	3
FBgn0027503	3
FBgn0010039	3
FBgn0051345	3
FBgn0034027	3
FBgn0034406	3
FBgn0033864	3
FBgn0262975	3
FBgn0262736	3
FBgn0014863	3
FBtr0332783	3
FBgn0050485	3
FBgn0266196	3
FBgn0033686	3
FBgn0031281	3
FBgn0039911	3
FBgn0046886	3
FBgn0086675	3
FBgn0000581	3
FBgn0030991	3
FBgn0263968	3
FBgn0033865	3
FBgn0040395	3
FBgn0010051	3
FBgn0038167	3
FBgn0085370	3
FBtr0342966	3
FBgn0038826	3
FBgn0000256	3
FBgn0032074	3
FBgn0052686	3
FBgn0037544	3
FBgn0033628	3
FBgn0033512	3
FBgn0039137	3
FBgn0264305	3
FBgn0050379	3
FBgn0030801	3
FBgn0266708	3
FBgn0034187	3
FBgn0033997	3
FBgn0264962	3
FBgn0042085	3
FBgn0025702	3
FBgn0010488	3
FBgn0000273	3
FBgn0025743	3
FBgn0027596	3
FBgn0052549	3
FBgn0053144	3
FBgn0023169	3
FBgn0030766	3
FBgn0035995	3
FBgn0003396	3
FBgn0032439	3
FBgn0260660	3
FBgn0033739	3
FBgn0261794	3
FBgn0036368	3
FBgn0036213	3
FBgn0011305	3
FBgn0051718	3
FBgn0001942	3
FBgn0040777	3
FBgn0031853	3
FBgn0025866	3
FBgn0035879	3
FBgn0036486	3
FBgn0015602	3
FBgn0034959	3
FBgn0086711	3
FBgn0032368	3
FBgn0033212	3
FBgn0265585	3
FBgn0031912	3
FBgn0010762	3
FBgn0010280	3
FBgn0033287	3
FBgn0035947	3
FBgn0011661	3
FBgn0264339	3
FBgn0260451	3
FBgn0267949	3
FBgn0038201	3
FBgn0031856	3
FBgn0051774	3
FBgn0003447	3
FBgn0027287	3
FBgn0020236	3
FBgn0015380	3
FBgn0250908	3
FBgn0031681	3
FBgn0000303	3
FBgn0035504	3
FBtr0343909	3
FBgn0034191	3
FBgn0032075	3
FBgn0031016	3
FBgn0033246	3
FBgn0039858	3
FBgn0037828	3
FBgn0038571	3
FBgn0267390	3
FBgn0262738	3
FBgn0003386	3
FBgn0264361	3
FBgn0035083	3
FBgn0262617	3
FBgn0031037	3
FBgn0027791	3
FBgn0037506	3
FBgn0014002	3
FBgn0022097	3
FBgn0263271	3
FBgn0264707	3
FBgn0029157	3
FBgn0266452	3
FBgn0264307	3
FBtr0340253	3
FBgn0266244	3
FBgn0038917	3
FBtr0343793	3
FBgn0020372	3
FBgn0034634	3
FBgn0053639	3
FBgn0036830	3
FBgn0039590	3
FBgn0033558	3
FBgn0050362	3
FBgn0041605	3
FBgn0038613	3
FBgn0038814	3
FBgn0028691	3
FBgn0050389	3
FBgn0262593	3
FBgn0038272	3
FBgn0036391	3
FBgn0003862	3
FBgn0011224	3
FBgn0028515	3
FBgn0250827	3
FBgn0004897	3
FBgn0051642	3
FBgn0000064	3
FBgn0036624	3
FBgn0036935	3
FBgn0003137	3
FBgn0261016	3
FBtr0333724	3
FBgn0004244	3
FBgn0038205	3
FBgn0031047	3
FBgn0263108	3
FBgn0039562	3
FBgn0024555	3
FBgn0260941	3
FBgn0260486	3
FBgn0053970	3
FBgn0260470	3
FBgn0041342	3
FBgn0038054	3
FBgn0051213	3
FBgn0052758	3
FBgn0013725	3
FBgn0016977	3
FBgn0005632	3
FBgn0035424	3
FBgn0038221	3
FBgn0031116	3
FBgn0036851	3
FBgn0034145	3
FBgn0052521	3
FBgn0028699	3
FBgn0261261	3
FBgn0034087	3
FBgn0038981	3
FBgn0038919	3
FBgn0041188	3
FBgn0050466	3
FBgn0052392	3
FBgn0033085	3
FBgn0043456	3
FBgn0085400	3
FBgn0265606	3
FBgn0030672	3
FBgn0035331	3
FBgn0263197	3
FBgn0033844	3
FBgn0001981	3
FBgn0028888	3
FBgn0003415	3
FBgn0259242	3
FBgn0030802	3
FBgn0030512	3
FBgn0020653	3
FBgn0010389	3
FBgn0034588	3
FBgn0037501	3
FBgn0036843	3
FBgn0035888	3
FBgn0264462	3
FBgn0019624	3
FBgn0030631	3
FBgn0260487	3
FBgn0036143	3
FBgn0261260	3
FBgn0265159	3
FBgn0264816	3
FBgn0265974	3
FBgn0032135	3
FBgn0035574	3
FBtr0337076	3
FBgn0025814	3
FBgn0040823	3
FBgn0020386	3
FBgn0003861	3
FBgn0041105	3
FBgn0034463	3
FBgn0031196	3
FBgn0034067	3
FBgn0039419	3
FBgn0036369	3
FBgn0000723	3
FBgn0037230	3
FBgn0261955	3
FBgn0036096	3
FBgn0050481	3
FBgn0085447	3
FBgn0035142	3
FBgn0011455	3
FBgn0034476	3
FBgn0040475	3
FBgn0085468	3
FBgn0263993	3
FBgn0085395	3
FBgn0035245	3
FBgn0036235	3
FBgn0261649	3
FBgn0053155	3
FBgn0040398	2
FBgn0033875	2
FBgn0040070	2
FBgn0083228	2
FBgn0265058	2
FBgn0025111	2
FBgn0031068	2
FBgn0052369	2
FBtr0346043	2
FBtr0332036	2
FBgn0028946	2
FBgn0027356	2
FBgn0266848	2
FBgn0031249	2
FBgn0037891	2
FBgn0037636	2
FBgn0016794	2
FBgn0025879	2
FBgn0265299	2
FBgn0027492	2
FBgn0002413	2
FBgn0035046	2
FBgn0032840	2
FBgn0020251	2
FBgn0031632	2
FBgn0011204	2
FBgn0263603	2
FBtr0084058	2
FBgn0038652	2
FBgn0265890	2
FBgn0033339	2
FBgn0032635	2
FBgn0030052	2
FBgn0054033	2
FBgn0010329	2
FBgn0030520	2
FBgn0003261	2
FBgn0032305	2
FBgn0045842	2
FBgn0050081	2
FBgn0261555	2
FBgn0004456	2
FBgn0039507	2
FBgn0261439	2
FBgn0005636	2
FBgn0037455	2
FBgn0000566	2
FBgn0261565	2
FBtr0342761	2
FBgn0035538	2
FBgn0033915	2
FBgn0000032	2
FBgn0259231	2
FBgn0005649	2
FBtr0333769	2
FBgn0250839	2
FBgn0267242	2
FBgn0261871	2
FBgn0265003	2
FBgn0028694	2
FBgn0016974	2
FBgn0034567	2
FBgn0020370	2
FBgn0036447	2
FBgn0036813	2
FBgn0028572	2
FBgn0259170	2
FBgn0030343	2
FBgn0050463	2
FBgn0035850	2
FBgn0028906	2
FBgn0003090	2
FBgn0033955	2
FBtr0301249	2
FBgn0016061	2
FBgn0015806	2
FBgn0266945	2
FBgn0000352	2
FBgn0034537	2
FBgn0023509	2
FBgn0027493	2
FBgn0030937	2
FBgn0029799	2
FBgn0025802	2
FBgn0035407	2
FBgn0037627	2
FBgn0030569	2
FBgn0028734	2
FBgn0033309	2
FBtr0336743	2
FBgn0031044	2
FBgn0034503	2
FBgn0004864	2
FBgn0025642	2
FBgn0250786	2
FBgn0040298	2
FBgn0264947	2
FBgn0032429	2
FBgn0026252	2
FBgn0261845	2
FBgn0030796	2
FBgn0026718	2
FBgn0054030	2
FBgn0002441	2
FBgn0038260	2
FBgn0027547	2
FBgn0030092	2
FBtr0346432	2
FBgn0037217	2
FBgn0011656	2
FBgn0030624	2
FBgn0037754	2
FBgn0019948	2
FBtr0346801	2
FBgn0038771	2
FBgn0052174	2
FBgn0025627	2
FBgn0085208	2
FBgn0261986	2
FBgn0029943	2
FBgn0265630	2
FBgn0033428	2
FBgn0261843	2
FBgn0004875	2
FBgn0261550	2
FBgn0016013	2
FBgn0259171	2
FBgn0037012	2
FBgn0051921	2
FBtr0343745	2
FBgn0003464	2
FBgn0032935	2
FBgn0040575	2
FBgn0051324	2
FBgn0019960	2
FBgn0041111	2
FBgn0025885	2
FBtr0309273	2
FBgn0036856	2
FBgn0086442	2
FBgn0261456	2
FBgn0031630	2
FBgn0051151	2
FBgn0030286	2
FBgn0031437	2
FBgn0264089	2
FBgn0036937	2
FBgn0266137	2
FBgn0033579	2
FBgn0259917	2
FBgn0038369	2
FBtr0347021	2
FBtr0343499	2
FBgn0265873	2
FBgn0038170	2
FBgn0037955	2
FBgn0033443	2
FBgn0052264	2
FBgn0050089	2
FBgn0020238	2
FBtr0301176	2
FBgn0045473	2
FBgn0037702	2
FBgn0033216	2
FBgn0000575	2
FBgn0038915	2
FBgn0001218	2
FBgn0032821	2
FBgn0013984	2
FBgn0030280	2
FBgn0035914	2
FBgn0043457	2
FBgn0027090	2
FBgn0029801	2
FBgn0039260	2
FBgn0024957	2
FBgn0000667	2
FBgn0051803	2
FBgn0034156	2
FBgn0030733	2
FBgn0027835	2
FBgn0259228	2
FBgn0004911	2
FBgn0013563	2
FBgn0043025	2
FBgn0038418	2
FBgn0019957	2
FBgn0034275	2
FBgn0259982	2
FBgn0038925	2
FBgn0037963	2
FBgn0033465	2
FBgn0026573	2
FBgn0262519	2
FBgn0036760	2
FBgn0050288	2
FBgn0030915	2
FBgn0261285	2
FBgn0267145	2
FBgn0025456	2
FBgn0031351	2
FBtr0346908	2
FBgn0262476	2
FBgn0028342	2
FBtr0344076	2
FBgn0015513	2
FBgn0052529	2
FBgn0033466	2
FBgn0031132	2
FBgn0025573	2
FBgn0036749	2
FBgn0036465	2
FBgn0261844	2
FBgn0024754	2
FBtr0334780	2
FBgn0031118	2
FBtr0347392	2
FBgn0264693	2
FBgn0263076	2
FBgn0086686	2
FBgn0039450	2
FBgn0032886	2
FBgn0031968	2
FBgn0260233	2
FBtr0333763	2
FBgn0017567	2
FBgn0037109	2
FBgn0003360	2
FBgn0037841	2
FBgn0025625	2
FBgn0036627	2
FBgn0265921	2
FBgn0085390	2
FBgn0262098	2
FBgn0031836	2
FBgn0015582	2
FBgn0028703	2
FBgn0037130	2
FBgn0029152	2
FBgn0016123	2
FBgn0035928	2
FBgn0003141	2
FBgn0013981	2
FBgn0037705	2
FBgn0030089	2
FBgn0023214	2
FBgn0032123	2
FBgn0032640	2
FBgn0267820	2
FBgn0266859	2
FBgn0010040	2
FBgn0038845	2
FBgn0261570	2
FBgn0250840	2
FBgn0013765	2
FBgn0037942	2
FBgn0032748	2
FBgn0031980	2
FBgn0259099	2
FBgn0028991	2
FBgn0036144	2
FBgn0024291	2
FBgn0030418	2
FBtr0345844	2
FBgn0026060	2
FBgn0263237	2
FBgn0035975	2
FBgn0261380	2
FBgn0266350	2
FBgn0028979	2
FBgn0032036	2
FBgn0032249	2
FBgn0023215	2
FBgn0243512	2
FBgn0033842	2
FBgn0032487	2
FBgn0259712	2
FBgn0036468	2
FBgn0033792	2
FBgn0261278	2
FBgn0262125	2
FBgn0035542	2
FBgn0083949	2
FBgn0050502	2
FBgn0033249	2
FBgn0051200	2
FBgn0037363	2
FBgn0004861	2
FBtr0308936	2
FBtr0334316	2
FBgn0035195	2
FBgn0033873	2
FBgn0033734	2
FBtr0346249	2
FBtr0336742	2
FBgn0011763	2
FBgn0030352	2
FBgn0027569	2
FBgn0058178	2
FBgn0052246	2
FBgn0261928	2
FBgn0037993	2
FBgn0051072	2
FBgn0035050	2
FBgn0030345	2
FBgn0038055	2
FBgn0032587	2
FBgn0031066	2
FBgn0034791	2
FBgn0263342	2
FBgn0261841	2
FBgn0266258	2
FBgn0004168	2
FBgn0015776	2
FBgn0031306	2
FBgn0085443	2
FBgn0033104	2
FBgn0037234	2
FBgn0032731	2
FBgn0262855	2
FBgn0031256	2
FBgn0027552	2
FBgn0053548	2
FBgn0266456	2
FBgn0029976	2
FBgn0260722	2
FBgn0034636	2
FBgn0037756	2
FBgn0042132	2
FBgn0086604	2
FBgn0035049	2
FBgn0003204	2
FBgn0041191	2
FBgn0013718	2
FBgn0030006	2
FBgn0043455	2
FBgn0027291	2
FBgn0261552	2
FBgn0033265	2
FBgn0015324	2
FBgn0265935	2
FBgn0029504	2
FBgn0083945	2
FBgn0264606	2
FBgn0015283	2
FBgn0027532	2
FBgn0027504	2
FBgn0031800	2
FBgn0031422	2
FBgn0053774	2
FBgn0030673	2
FBtr0310485	2
FBtr0343925	2
FBgn0027788	2
FBtr0342853	2
FBgn0036020	2
FBgn0037018	2
FBgn0032530	2
FBgn0000247	2
FBgn0026566	2
FBgn0266630	2
FBtr0084057	2
FBgn0033863	2
FBgn0038704	2
FBgn0034643	2
FBgn0264836	2
FBgn0024182	2
FBgn0000448	2
FBgn0037235	2
FBgn0010342	2
FBgn0016070	2
FBgn0034396	2
FBgn0014000	2
FBgn0024251	2
FBgn0052190	2
FBgn0037279	2
FBgn0033204	2
FBgn0039747	2
FBgn0028941	2
FBgn0019830	2
FBgn0265512	2
FBgn0266167	2
FBgn0036360	2
FBgn0031645	2
FBgn0021979	2
FBgn0270928	2
FBgn0013305	2
FBgn0014073	2
FBgn0039205	2
FBgn0002626	2
FBgn0027280	2
FBgn0005585	2
FBgn0036207	2
FBgn0266540	2
FBgn0032521	2
FBgn0033188	2
FBgn0052572	2
FBtr0332373	2
FBgn0030887	2
FBgn0034021	2
FBgn0015024	2
FBgn0028962	2
FBgn0031948	2
FBgn0261553	2
FBgn0004860	2
FBgn0036828	2
FBgn0266669	2
FBtr0346710	2
FBgn0038204	2
FBgn0259726	2
FBgn0015623	2
FBgn0029840	2
FBgn0259927	2
FBgn0263413	2
FBgn0037492	2
FBgn0040093	2
FBgn0039417	2
FBgn0003867	2
FBgn0264675	2
FBgn0030753	2
FBgn0259243	2
FBgn0033557	2
FBgn0259735	2
FBgn0032689	2
FBgn0020379	2
FBgn0001122	2
FBgn0028563	2
FBgn0034327	2
FBgn0033582	2
FBgn0267698	2
FBgn0264864	2
FBgn0037021	2
FBgn0011327	2
FBgn0039936	2
FBgn0034789	2
FBgn0030195	2
FBgn0037712	2
FBgn0001234	2
FBtr0301248	2
FBgn0015778	2
FBgn0031049	2
FBgn0052600	2
FBgn0264712	2
FBgn0028686	2
FBgn0034205	2
FBgn0014037	2
FBgn0010038	2
FBgn0263772	2
FBgn0016059	2
FBgn0023170	2
FBgn0039023	2
FBgn0267964	2
FBgn0020306	2
FBgn0039430	2
FBgn0036179	2
FBgn0040153	2
FBgn0032456	2
FBgn0052333	2
FBtr0345052	2
FBgn0036058	2
FBgn0266100	2
FBgn0033685	2
FBgn0259145	2
FBgn0037060	2
FBgn0050271	2
FBgn0034486	2
FBgn0034803	2
FBgn0261984	2
FBgn0259184	2
FBgn0035771	2
FBtr0308775	2
FBgn0032442	2
FBgn0016078	2
FBgn0028664	2
FBgn0045064	2
FBgn0266401	2
FBgn0028397	2
FBtr0339301	2
FBgn0263768	2
FBgn0030114	2
FBgn0036750	2
FBgn0036556	2
FBgn0035471	2
FBgn0040929	2
FBgn0023511	2
FBgn0011282	2
FBgn0032293	2
FBgn0041723	2
FBgn0033497	2
FBgn0037016	2
FBgn0038332	2
FBgn0010397	2
FBgn0038535	2
FBgn0036956	2
FBgn0016930	2
FBgn0032431	2
FBgn0037949	2
FBgn0266087	2
FBgn0265959	2
FBgn0036053	2
FBgn0033054	2
FBgn0259215	2
FBgn0000721	2
FBgn0033983	2
FBgn0086784	2
FBgn0035253	2
FBgn0011566	2
FBgn0004362	2
FBgn0037624	2
FBgn0250826	2
FBgn0035722	2
FBgn0051876	2
FBgn0265137	2
FBgn0013343	2
FBgn0266732	2
FBtr0309958	2
FBgn0010258	2
FBgn0011280	2
FBgn0085427	2
FBgn0264493	2
FBgn0023388	2
FBgn0035878	2
FBgn0032394	2
FBgn0261243	2
FBgn0003326	2
FBgn0035021	2
FBgn0033243	2
FBgn0024945	2
FBgn0025335	2
FBgn0025525	2
FBgn0033226	2
FBgn0038799	2
FBgn0051635	2
FBgn0260462	2
FBgn0264815	2
FBtr0345668	2
FBgn0038099	2
FBgn0039835	2
FBgn0038163	2
FBgn0032455	2
FBgn0036470	2
FBgn0010241	2
FBgn0002069	2
FBgn0004055	2
FBgn0264562	2
FBgn0052576	2
FBgn0052655	2
FBtr0301250	2
FBtr0342724	2
FBgn0028497	2
FBgn0051323	2
FBgn0026409	2
FBgn0085384	2
FBgn0038732	2
FBgn0000579	2
FBgn0270926	2
FBgn0028622	2
FBgn0032341	2
FBgn0259239	2
FBgn0031296	2
FBgn0005771	2
FBgn0034606	2
FBgn0039358	2
FBgn0260386	2
FBgn0034878	2
FBgn0033636	2
FBgn0015229	2
FBgn0025592	2
FBgn0003205	2
FBgn0051694	2
FBgn0267057	2
FBgn0032223	2
FBgn0027575	2
FBgn0032120	2
FBgn0037081	2
FBgn0032729	2
FBgn0015903	2
FBgn0037238	2
FBgn0013759	2
FBgn0025355	2
FBgn0031536	2
FBgn0032957	2
FBgn0026741	2
FBgn0260995	2
FBgn0015035	2
FBgn0052280	2
FBgn0039030	2
FBgn0029895	2
FBgn0004880	2
FBgn0031952	2
FBgn0036466	2
FBgn0040726	2
FBgn0002932	2
FBgn0039223	2
FBtr0344313	2
FBgn0036837	2
FBgn0250788	2
FBgn0053143	2
FBgn0264006	2
FBgn0037327	2
FBgn0042129	2
FBgn0004507	2
FBgn0052391	2
FBgn0033453	2
FBgn0032734	2
FBtr0335185	2
FBgn0266689	2
FBgn0035907	2
FBgn0038108	2
FBgn0017414	2
FBgn0260750	2
FBtr0345305	2
FBgn0259720	2
FBgn0036801	2
FBtr0344918	2
FBgn0030536	2
FBgn0035699	2
FBgn0033241	2
FBgn0032258	2
FBgn0021795	2
FBgn0050015	2
FBgn0034243	2
FBgn0038880	2
FBgn0052636	2
FBgn0035710	2
FBgn0035529	2
FBgn0036036	2
FBgn0014092	2
FBgn0036844	2
FBgn0014133	2
FBgn0051036	2
FBgn0034258	2
FBgn0263396	2
FBgn0051523	2
FBgn0038421	2
FBgn0260653	2
FBgn0003748	2
FBgn0030864	2
FBgn0040554	2
FBgn0036106	2
FBgn0264674	2
FBgn0002525	2
FBgn0037026	2
FBgn0053177	2
FBgn0033209	2
FBgn0053993	2
FBgn0032388	2
FBgn0037762	2
FBgn0046247	2
FBgn0020443	2
FBgn0037546	2
FBgn0003884	2
FBgn0029603	2
FBgn0051912	2
FBgn0024245	2
FBtr0084059	2
FBgn0001995	2
FBtr0073162	2
FBgn0029795	2
FBgn0032688	2
FBgn0039054	2
FBgn0034051	2
FBgn0010621	2
FBgn0024947	2
FBtr0310486	2
FBgn0030033	2
FBgn0036759	2
FBgn0051729	2
FBgn0052182	2
FBtr0347127	2
FBgn0033446	2
FBgn0000119	2
FBgn0037918	2
FBgn0003423	2
FBgn0034570	2
FBgn0025373	2
FBgn0262562	2
FBgn0261547	2
FBgn0000464	2
FBgn0038809	2
FBgn0259725	2
FBgn0003071	2
FBgn0267589	2
FBgn0035246	2
FBgn0038653	2
FBgn0263219	2
FBgn0015278	2
FBgn0036316	2
FBgn0004179	2
FBgn0085408	2
FBgn0034649	2
FBgn0051760	2
FBgn0028399	2
FBgn0003210	2
FBgn0039705	2
FBgn0030327	2
FBgn0035101	2
FBgn0034485	2
FBgn0265002	2
FBgn0022984	2
FBgn0004687	2
FBtr0309197	2
FBgn0015541	2
FBgn0261842	2
FBgn0038296	2
FBgn0263511	2
FBgn0039025	2
FBgn0013467	2
FBgn0267535	2
FBgn0011205	2
FBgn0010382	2
FBgn0038952	2
FBgn0022160	2
FBgn0039530	2
FBgn0259727	2
FBgn0004838	2
FBgn0029161	2
FBgn0050118	2
FBgn0031030	2
FBgn0015609	2
FBgn0017581	2
FBgn0036734	2
FBtr0345057	2
FBgn0025615	2
FBgn0039075	2
FBgn0086698	2
FBgn0001297	2
FBgn0013263	2
FBgn0000416	2
FBgn0034494	2
FBgn0030581	2
FBgn0039350	2
FBtr0346922	2
FBgn0034418	2
FBgn0031637	2
FBgn0032076	2
FBgn0033802	2
FBgn0050467	2
FBgn0024329	2
FBgn0038266	2
FBgn0038606	2
FBgn0035721	2
FBgn0261840	2
FBgn0053288	2
FBgn0030847	2
FBtr0340166	2
FBgn0266685	2
FBgn0261839	2
FBgn0035298	2
FBtr0333770	2
FBgn0029839	2
FBgn0033250	2
FBgn0054047	2
FBgn0032593	2
FBgn0004893	2
