# Supplementary material for: Targeted molecular profiling of rare olfactory sensory neurons identifies fate, wiring, and functional determinants
Source: eLife. 2021 Mar 5;10:e63036. doi: 10.7554/eLife.63036 (PMC7993999; doi:10.7554/eLife.63036)
Supplement: Supplementary file 1. — OSs correspond to those summarized in Figure 2A. [file elife-63036-supp1.txt]

dataset	gene	Occ.Score	N.GATC	FDR
Ir31a	l(2)gl	0.0415584217267273	35	0.0100835275195078
Ir31a	CR45339	0.264313408922541	1	0.0461116928949955
Ir31a	dbr	0.245891841124158	17	1.80659870631621e-06
Ir31a	CR44987	0.176369960103554	6	0.00898467474345933
Ir31a	CG11374	0.402140379998701	5	0.00023987382928034
Ir31a	Sam-S	0.12513254740095	20	0.000305421986660696
Ir31a	Gs1	0.113728277710023	12	0.00590001195701611
Ir31a	CG11454	0.58811215773013	5	8.33510720619485e-06
Ir31a	CG42399	0.472422896921396	30	1.69854302403978e-18
Ir31a	CG3709	0.539837461690919	4	8.36407684778918e-05
Ir31a	CG3436	0.5144034374483	8	5.24972463724424e-07
Ir31a	CG33635	0.605807279475866	3	0.000152006778188597
Ir31a	spen	0.174062222406656	110	4.82873572796143e-23
Ir31a	mRpL10	0.182539830952856	4	0.0203192237520838
Ir31a	CG11617	0.0942362452437471	8	0.0309304800844992
Ir31a	Tbc1d15-17	0.137800135503389	22	7.21017934186145e-05
Ir31a	kis	0.111628009902472	105	2.81121190536246e-14
Ir31a	Rpp30	0.335313306427313	5	0.000802205228968811
Ir31a	CG3645	0.175769144759124	57	8.07238255582236e-13
Ir31a	CG17075	0.278555194158319	14	3.11988749986062e-06
Ir31a	CG17078	0.162017511325183	22	1.53672571696273e-05
Ir31a	CG3625	0.469809559568542	32	1.75872650001999e-19
Ir31a	CR46262	0.50824286333467	1	0.00777711264440855
Ir31a	CR46263	0.339205427069375	13	5.86514860295368e-07
Ir31a	Amnionless	0.156687084176777	17	0.000161545617187308
Ir31a	CG11562	0.332253735252239	5	0.000847793044671118
Ir31a	U2af38	0.163962030509267	9	0.0032770483781567
Ir31a	Hop	0.357864056136189	12	7.20055022986472e-07
Ir31a	Plc21C	0.105630390949945	151	7.99811428645469e-19
Ir31a	CG11912	0.300237838408777	4	0.00332735529199013
Ir31a	CG11911	0.159412854135355	7	0.0084799875890571
Ir31a	CG33127	0.191098201590644	8	0.00245862141852195
Ir31a	CG43755	0.165169171153923	17	0.000105376064515185
Ir31a	CG31921	0.0952071821630411	20	0.0017559382366759
Ir31a	Ent1	0.215800876817349	5	0.00694927656165037
Ir31a	CR45367	0.279444935146997	3	0.00953312222835253
Ir31a	ebi	0.135596630774902	24	4.1569678554724e-05
Ir31a	CG13690	0.219267175396966	8	0.00117728912666641
Ir31a	RpLP1	0.152263752722009	5	0.0218993076635851
Ir31a	CG13692	0.422228931108236	6	5.45910212634709e-05
Ir31a	BBS8	0.617926689246644	5	4.86403238904546e-06
Ir31a	CG4164	0.280967162312286	9	0.000112278665575198
Ir31a	CR43080	0.498780995320923	2	0.00221842643742502
Ir31a	CG4133	0.53507347574521	22	6.99530177325665e-16
Ir31a	CG4297	0.391712905865327	45	3.01163622590939e-22
Ir31a	cbt	0.109315585017263	9	0.0158411883498814
Ir31a	CR46258	0.153864815251817	11	0.00199045291075853
Ir31a	lwr	0.172600878834233	9	0.00255448700717628
Ir31a	Spp	0.200534839844202	9	0.00114157206804395
Ir31a	rempA	0.267816813469592	34	3.95403506187894e-12
Ir31a	Tspo	0.464859598380833	4	0.000264853629074581
Ir31a	CG11835	0.0889454206615405	11	0.0183528914447481
Ir31a	Nle	0.089912198899432	7	0.0432705286258995
Ir31a	Eaat2	0.322689311863611	29	1.41373563546154e-12
Ir31a	Pex12	0.177043330197916	7	0.00560848886662713
Ir31a	CG15880	0.196131452556752	3	0.0274199529053646
Ir31a	CG3876	0.306605277058331	9	5.36100724675217e-05
Ir31a	Clp	0.188875986205724	5	0.0113027255494608
Ir31a	CG3662	0.243878019660256	16	3.78132638815347e-06
Ir31a	CG3862	0.36710733410503	9	9.36731558407166e-06
Ir31a	dock	0.187703035584354	28	1.61529125264696e-07
Ir31a	drongo	0.0953529234711877	56	3.38932309610579e-07
Ir31a	kraken	0.653870565202153	9	2.40242547246689e-09
Ir31a	CG13949	0.361527887877763	9	1.10022937346916e-05
Ir31a	dbe	0.338842481789262	9	2.11621150337536e-05
Ir31a	PNUTS	0.243538993084112	21	1.59589586355901e-07
Ir31a	IA-2	0.136467943278874	82	6.7006431084763e-14
Ir31a	S	0.158020731849879	89	3.03574092355143e-17
Ir31a	Atg4a	0.0498422835575785	23	0.0176373442583607
Ir31a	CR45717	0.398664594869966	2	0.00603059910084409
Ir31a	Vps29	0.283437878924717	7	0.000462722097120141
Ir31a	capt	0.407809478043292	26	3.15658399289553e-14
Ir31a	CR43767	0.484896550525589	6	1.48655911441879e-05
Ir31a	Tango14	0.0845232356179061	8	0.039871317445756
Ir31a	CG31922	0.277730409252279	3	0.00974266014737676
Ir31a	CG5118	0.106256672036258	11	0.0101495284430075
Ir31a	CG5126	0.0798453910315577	10	0.0304706504985736
Ir31a	CG14352	0.232823996101674	8	0.000825980090064257
Ir31a	RFeSP	0.288161064171387	13	4.42790758819192e-06
Ir31a	chinmo	0.14948128408296	114	1.69398551882814e-20
Ir31a	cpb	0.436875740556949	17	1.19927517870413e-10
Ir31a	mRpL48	0.173709284007344	4	0.023273625863701
Ir31a	Rim2	0.186970932116253	31	4.00960631094129e-08
Ir31a	Eno	0.336212776707255	37	3.86646937297323e-16
Ir31a	Rrp40	0.346651466141483	7	0.000105087476932658
Ir31a	CG17652	0.151218662464073	4	0.032886840053564
Ir31a	CG17712	0.209898957776888	5	0.00773114923659144
Ir31a	CG17648	0.23887279564494	4	0.00854675824009001
Ir31a	Der-1	0.107908727101022	6	0.0372108797510841
Ir31a	CG15356	0.0497397622996208	16	0.0395920260488912
Ir31a	CG15362	0.22362245742811	8	0.00105059822412629
Ir31a	CG15353	0.354182555586245	2	0.0094043373991212
Ir31a	CR45712	0.149409638759767	4	0.0338142726146174
Ir31a	CG4238	0.309322328134413	42	1.09179532050834e-16
Ir31a	tRNA:CR31669	0.852261332670536	2	6.49546613007328e-05
Ir31a	Su(dx)	0.229486638860641	28	5.71237360920988e-09
Ir31a	CR45298	0.505465167117572	2	0.00207514474613428
Ir31a	GlyP	0.349256005483872	38	3.95410709870808e-17
Ir31a	CG11723	0.272147351324095	9	0.000144791305811435
Ir31a	TBCD	0.147370320537863	21	5.70868448221997e-05
Ir31a	CR45290	0.509402293347594	4	0.000133541942429404
Ir31a	CG10874	0.503984102909238	7	2.62585148901702e-06
Ir31a	CR44065	0.546279988202574	5	1.77464808934046e-05
Ir31a	CG15385	0.159460732859928	14	0.000480513603458738
Ir31a	Uch	0.116837003243131	12	0.00526041660730341
Ir31a	CG34174	0.245485768976649	3	0.0146641924409486
Ir31a	CG10880	0.375053020558658	5	0.000391292145405457
Ir31a	CG15386	0.67578203559623	2	0.000378613407372497
Ir31a	CG42371	0.67578203559623	2	0.000378613407372497
Ir31a	mio	0.0755805522326506	22	0.00382636230933261
Ir31a	CG15387	0.212360956873442	2	0.0387761908787263
Ir31a	CR44114	0.191231821553233	2	0.0478878727663446
Ir31a	Sec24CD	0.0450971083657263	25	0.0197193687174404
Ir31a	CR44115	0.159271305668572	3	0.0437588840308966
Ir31a	eys	0.0356799427351815	85	0.000389599382631069
Ir31a	Rab5	0.0897231447751587	13	0.0114593926521493
Ir31a	CG3609	0.284772809804237	13	5.06376607871169e-06
Ir31a	CG15390	0.918053976668364	3	2.89887650915179e-06
Ir31a	CR44982	0.917639013701285	3	2.91417103027609e-06
Ir31a	Eogt	0.187758528096321	8	0.002682919890089
Ir31a	oaf	0.149937811141537	11	0.00227672321830938
Ir31a	insv	0.137535554884689	13	0.00172515811408578
Ir31a	Elba2	0.366257620614881	5	0.000458676894900496
Ir31a	ND-B17.2	0.309176769705338	8	0.000112232806047828
Ir31a	Arpc5	0.294022245798969	4	0.0036609806423535
Ir31a	Drp1	0.0794560694228581	20	0.00440886478497304
Ir31a	CG15395	0.106969072816023	6	0.0379437961108338
Ir31a	Hrs	0.125003519500897	12	0.00389144768499629
Ir31a	CG9961	0.280158021693863	8	0.000239649221039045
Ir31a	Cwc25	0.145725471189725	12	0.00181108611880728
Ir31a	Pgk	0.215336371682384	23	2.91838590910074e-07
Ir31a	Bacc	0.55495626853476	15	5.97964377662517e-12
Ir31a	CR44772	0.944607110807024	2	2.58228795325796e-05
Ir31a	CG9960	0.578311938708898	7	4.59529089088789e-07
Ir31a	Snapin	0.578311938708898	7	4.59529089088789e-07
Ir31a	Trn-SR	0.0453506013381003	27	0.0157670613207797
Ir31a	CG3077	0.183742661857009	9	0.00185260052243476
Ir31a	aph-1	0.446197843770206	7	1.01804586616505e-05
Ir31a	Taf10b	0.234475591876054	5	0.00495934243385394
Ir31a	Taf10	0.61765956033501	1	0.0035001426269472
Ir31a	colt	0.35442114965174	10	5.30277141130533e-06
Ir31a	CG2862	0.50820144019653	6	9.16414931317435e-06
Ir31a	CG15399	0.528400459700478	5	2.4512577521786e-05
Ir31a	Syt1	0.315785739300526	71	1.75619454480404e-27
Ir31a	CR43821	1.56372891029543	1	3.51615996038429e-06
Ir31a	RpS21	0.185848133119495	5	0.0119381956934738
Ir31a	CG31694	0.0569622994731137	16	0.0280577461906105
Ir31a	CG8814	0.0819929472509868	9	0.0348283487694164
Ir31a	Prx6005	0.480333397119723	6	1.63424933261249e-05
Ir31a	CG31950	0.208034979806534	3	0.02357819326245
Ir31a	betaggt-II	0.359365908162726	6	0.000201289808609295
Ir31a	NTPase	0.0721442076834106	22	0.00476483439918099
Ir31a	lilli	0.0520715022773382	89	5.23540008686048e-06
Ir31a	Rbp9	0.429081165399842	38	7.77790819762183e-21
Ir31a	Ts	0.354196913827087	6	0.000224088455249033
Ir31a	gammaTub23C	0.173221691791542	10	0.00160476581049267
Ir31a	CG9641	0.174363312573939	8	0.00380790863971566
Ir31a	Chd1	0.144371730636434	34	5.63800529325782e-07
Ir31a	CG3605	0.14875051806392	15	0.000516330600646005
Ir31a	CG17219	0.205382211445708	7	0.00288563736607739
Ir31a	CG17260	0.232166581780848	8	0.000840298034449435
Ir31a	cnir	0.21549037633167	5	0.00698836657001964
Ir31a	CG17221	0.111750892296808	8	0.0195676664936426
Ir31a	FASN1	0.17468293129549	64	4.08110776605516e-14
Ir31a	CG15403	0.264323256060794	3	0.0115482091144211
Ir31a	ND-B14.5B	0.156831087931353	4	0.0301683057922914
Ir31a	gkt	0.105805203165518	13	0.00606127384605584
Ir31a	Hydr2	0.23428877159199	11	0.000126995841093856
Ir31a	tRNA:S7:23Eb	0.451601919795698	1	0.0117573365596209
Ir31a	CG44002	0.292702207908352	6	0.000803128211032324
Ir31a	CR44003	0.25465577275945	9	0.000239761314053597
Ir31a	CG8838	0.269130784448687	6	0.00131001922841034
Ir31a	CG34394	0.0876017905805823	45	1.22250411279929e-05
Ir31a	CG9662	0.637741229882563	2	0.000553631747981151
Ir31a	Ptpa	0.086263574000197	9	0.0307931677879738
Ir31a	pgant2	0.107147386747986	45	1.04665829427904e-06
Ir31a	Snx1	0.0635458309710966	15	0.023857012283606
Ir31a	CG12795	0.215523541180945	4	0.0122374846241841
Ir31a	msl-2	0.045862714270964	17	0.0429217033034476
Ir31a	ND-PDSW	0.29170592722697	9	8.23800559118327e-05
Ir31a	CG3238	0.205168089894761	14	6.95244755132921e-05
Ir31a	CG17593	0.217136034649988	11	0.000228398097540858
Ir31a	Che-13	0.162444718206324	11	0.00148404780481317
Ir31a	lectin-24A	0.289871760081402	4	0.00390218676232977
Ir31a	Shaw	0.256295801426706	43	2.86314356047547e-14
Ir31a	Reph	0.321552714115196	19	7.35569611244778e-09
Ir31a	CG3407	0.154276866354278	14	0.000598307813742662
Ir31a	slp1	0.136576236429508	7	0.0144865206833494
Ir31a	slp2	0.0972758461231006	11	0.0138009158605367
Ir31a	CG31957	0.333210507956927	6	0.000346424606410476
Ir31a	CG31961	0.247167721362586	8	0.000567704223497592
Ir31a	CG3702	0.100494210025227	15	0.00452622769682086
Ir31a	RpL40	0.219263192264797	7	0.00208390243788422
Ir31a	CR44608	0.558577437417245	2	0.0012207923698506
Ir31a	tutl	0.259677900683961	90	2.54438259173596e-28
Ir31a	bdl	0.163890957629854	23	8.94236550823861e-06
Ir31a	Atet	0.277775667247648	32	6.5156828418443e-12
Ir31a	CG43056	0.449082791379123	2	0.00364452592449449
Ir31a	CG15432	0.637626466849318	3	0.000101537262139684
Ir31a	morgue	0.285078409689141	10	4.71970982855172e-05
Ir31a	Elp3	0.0811384995671978	10	0.0292534447134958
Ir31a	MFS18	0.252766184342996	8	0.000490412520141029
Ir31a	CG15439	0.139650310139342	18	0.000266761405667765
Ir31a	CG15440	0.217055805813893	5	0.00679350418369731
Ir31a	Gs1l	0.230409616604175	4	0.00973432029653892
Ir31a	RpL27A	0.415226120745499	4	0.000568044888378319
Ir31a	mRpL27	0.417678838857805	3	0.00165173704766558
Ir31a	CG15443	0.10526755551881	7	0.0301864984110102
Ir31a	CG15436	0.413252758437165	4	0.000585541609925752
Ir31a	CR45297	0.510014731994787	1	0.00767721107502405
Ir31a	mir-4910	0.611392166917022	1	0.0036639252407163
Ir31a	CG15628	0.189317955066542	16	5.09804083694368e-05
Ir31a	Fnta	0.276259927708986	10	6.23238597911392e-05
Ir31a	Ir25a	0.374055742651107	29	2.02301466790677e-14
Ir31a	tank	0.291109914928921	12	8.46120114111005e-06
Ir31a	CG12194	0.254484141491144	12	3.26995494807872e-05
Ir31a	mxt	0.06762781172576	28	0.00239494682422805
Ir31a	pog	0.176410387657513	38	4.18852761559607e-09
Ir31a	Cf2	0.1029720786018	26	0.000237416378495096
Ir31a	hoe1	0.0813638285293336	60	1.34010484233428e-06
Ir31a	hoe2	0.24875116591316	12	4.04055617300231e-05
Ir31a	Sgs1	0.0577461362178745	59	7.76750535039758e-05
Ir31a	CG14044	0.695678883838612	4	7.61985103878589e-06
Ir31a	mRpL24	0.26968504443153	5	0.00262532236684677
Ir31a	CG34125	0.40209615482843	3	0.00201260837761013
Ir31a	Trip1	0.654505163006186	6	4.39730308481988e-07
Ir31a	Scox	0.728751193863552	3	3.19723909086521e-05
Ir31a	CG3756	0.185216091004687	9	0.00177554182110464
Ir31a	l(2)05714	0.291280164921257	18	8.54675893589106e-08
Ir31a	CG14043	0.193085864942963	12	0.000315321655611131
Ir31a	mRpL28	0.198533001967058	7	0.00338839732436464
Ir31a	Gmd	0.324997272870928	9	3.15452795050918e-05
Ir31a	CG3792	0.33961130763039	8	5.06512127263809e-05
Ir31a	CG8892	0.140917093007621	9	0.00636884802952764
Ir31a	Rtnl1	0.167974759535211	46	3.23482497715841e-10
Ir31a	CG31917	0.524838716177503	4	0.000105331139033592
Ir31a	Tfb5	0.524838716177503	4	0.000105331139033592
Ir31a	CG3887	0.305057033545661	5	0.00138568965198101
Ir31a	CG14042	0.331734164762166	12	1.88897776293268e-06
Ir31a	SP555	0.331734164762166	12	1.88897776293268e-06
Ir31a	CG31650	0.312261786360441	16	1.45091410898514e-07
Ir31a	CG33995	0.298124874621612	12	6.53104209922593e-06
Ir31a	CG44000	0.298124874621612	12	6.53104209922593e-06
Ir31a	CG44001	0.298124874621612	12	6.53104209922593e-06
Ir31a	CG9121	0.217100235918158	9	0.00070805132619772
Ir31a	eIF-3p40	0.364674916016363	8	2.63049338397923e-05
Ir31a	CG14040	0.233765288241871	6	0.00272955737057962
Ir31a	CG14036	0.56146912140623	1	0.00527410400780508
Ir31a	His3.3A	0.523657398574007	2	0.00173032861745912
Ir31a	CG31918	0.0891659136183852	9	0.028321098677102
Ir31a	qtc	0.352679088037092	27	7.6107193988674e-13
Ir31a	CR43820	0.584387258683565	2	0.000943357050184226
Ir31a	mir-2495	0.164684483089387	4	0.0267373226140885
Ir31a	CR45305	0.341185034416662	1	0.0263154689590313
Ir31a	RpL37A	0.260265577434839	3	0.0121579808228544
Ir31a	pgant5	0.0625104791838886	38	0.000813385368494973
Ir31a	CG5828	0.192505592688652	8	0.00236980843738194
Ir31a	CG4230	0.115666828922512	14	0.00306285691649453
Ir31a	ND-13A	0.328326351995906	6	0.000383388121995748
Ir31a	snmRNA:128	0.453921720227635	3	0.00104313576794834
Ir31a	snoRNA:Psi18S-525k	0.268269017960905	1	0.0447997986591257
Ir31a	snmRNA:158	0.163215130673281	3	0.041624252575178
Ir31a	Ncoa6	0.032475239974982	38	0.0201741934317659
Ir31a	cype	0.940871903438619	3	2.17052486739957e-06
Ir31a	CG14022	0.149296810705091	6	0.0157602344601464
Ir31a	H15	0.180486021193918	25	1.16622334382651e-06
Ir31a	CR43713	0.29004482891834	2	0.0178469651187296
Ir31a	CR31647	0.0413172681614591	22	0.0340899722503002
Ir31a	mid	0.246840705364141	20	2.48615188137686e-07
Ir31a	CG14020	0.089452054731478	7	0.0437399542464268
Ir31a	CG7382	0.327570284305765	9	2.9289643748043e-05
Ir31a	cl	0.706902504833739	6	1.48194590909137e-07
Ir31a	CG7371	0.317933215219621	10	1.67525436748771e-05
Ir31a	CG6907	0.197719110110307	12	0.000265755985693704
Ir31a	CR44793	0.390159196798581	6	0.000106224570681973
Ir31a	CG31648	0.216939337864415	10	0.00040443390806954
Ir31a	CG7277	0.215219393293289	5	0.00702266123095238
Ir31a	DIP-eta	0.323432536250085	25	4.00544940774984e-11
Ir31a	CR44795	0.502206194592941	2	0.00214380934221937
Ir31a	CR44796	0.210490408824789	2	0.0395075208370458
Ir31a	CG7236	0.316003829746681	18	2.30166819906823e-08
Ir31a	CG9171	0.110084910567155	63	4.94298761739868e-09
Ir31a	CR31912	0.0961077466849855	11	0.0143637147667239
Ir31a	CG14005	0.383293696861077	7	4.450258812465e-05
Ir31a	CG7239	0.0994136018834909	9	0.0210758159666066
Ir31a	TrissinR	0.0453090736255817	44	0.00276408032355723
Ir31a	Gpdh	0.302273914725084	23	8.9831728879986e-10
Ir31a	CR44986	0.452442118674347	4	0.000320561184951629
Ir31a	CG9044	0.160175940655862	22	1.72841508447749e-05
Ir31a	chic	0.0804525823887512	19	0.0050662368752067
Ir31a	eIF-4a	0.233056404220586	19	1.02210754957201e-06
Ir31a	ifc	0.0752044820704086	12	0.0244561373679689
Ir31a	lid	0.203651000197609	36	6.55697680282582e-10
Ir31a	CG9109	0.11255279989307	16	0.00198132950740768
Ir31a	mtm	0.149006139458702	11	0.00235047480795079
Ir31a	CG9117	0.341592393905618	4	0.00176196174440719
Ir31a	slmo	0.293878735798644	8	0.000167417846019497
Ir31a	CG34179	0.292161212883524	8	0.000175106054980071
Ir31a	CG12393	0.307465053215147	8	0.000117368975426951
Ir31a	CG9135	0.169972995939728	9	0.00275556786316236
Ir31a	CG13995	0.481936827654308	17	1.239274299255e-11
Ir31a	ND-51	0.0617076524474729	12	0.0402477427709385
Ir31a	Fbw5	0.151885581535902	16	0.000303741696242976
Ir31a	CG9147	0.229141488199628	6	0.00300451986170119
Ir31a	CG9150	0.138476129928142	5	0.0280933423058794
Ir31a	CG13993	0.319120488023785	5	0.00107480298959301
Ir31a	CG9154	0.577216399278381	2	0.00101340732321975
Ir31a	Kr-h2	0.502312774742199	10	5.00761985290617e-08
Ir31a	CR9162	0.216715501848777	3	0.0211205083677394
Ir31a	CR44773	0.272171415877578	2	0.0213354158327376
Ir31a	Kr-h1	0.0806203438699438	40	7.90273944093755e-05
Ir31a	stai	0.250043442494479	43	6.07691875731471e-14
Ir31a	CG31642	0.455236103239626	6	2.75148148256876e-05
Ir31a	Arpc4	0.169980545717444	5	0.0159012189826594
Ir31a	B9d2	0.372782560223318	12	4.15166815981892e-07
Ir31a	tectonic	0.372782560223318	12	4.15166815981892e-07
Ir31a	CG34380	0.213292257625974	70	1.58018549839941e-18
Ir31a	Ddr	0.0804412697614615	126	3.47884021426267e-12
Ir31a	AANATL2	0.150419441449712	10	0.00329314410087478
Ir31a	CG13982	0.0800067405076176	9	0.0368811937351609
Ir31a	retm	0.170660248148064	17	7.99134308977072e-05
Ir31a	frj	0.158373384864905	15	0.000334904452885955
Ir31a	CG9531	0.197419436253241	6	0.00580422903491041
Ir31a	mmy	0.0891485422919962	17	0.00485021420324118
Ir31a	KFase	0.160941921265127	6	0.0123760990852188
Ir31a	epsilonCOP	0.134115563126903	7	0.0153470062353994
Ir31a	CG9548	0.426471818650895	4	0.000477860378392704
Ir31a	Osm6	0.500550163915692	8	7.5407713416212e-07
Ir31a	COX5B	0.605004910047061	6	1.22863712570389e-06
Ir31a	CG9596	0.219332014920586	15	2.157448966217e-05
Ir31a	Ent2	0.16223860427506	7	0.00793629281882442
Ir31a	CG13766	0.488105730989403	6	1.39075910351858e-05
Ir31a	CG11319	0.129252334038273	41	2.41781969884916e-07
Ir31a	CG11050	0.282327756358818	21	1.4895694066817e-08
Ir31a	CG31633	0.0677517158211497	13	0.0273559277952961
Ir31a	CG31636	0.275416898801423	10	6.40024720123065e-05
Ir31a	Aatf	0.271705362992235	4	0.00515935685534203
Ir31a	homer	0.319136982627268	10	1.61286964578301e-05
Ir31a	TTLL3B	0.0778287148148215	20	0.00484880423139467
Ir31a	TTLL3A	0.245232746943728	18	9.839379382302e-07
Ir31a	CG17378	0.440178281833277	18	3.16543222517481e-11
Ir31a	Rca1	0.303905523080711	4	0.00314493712892812
Ir31a	CG13773	0.146369899425269	8	0.0079159286183758
Ir31a	x16	0.092233003921479	20	0.00208931601537763
Ir31a	CG32829	0.161754108003361	3	0.0424026231665176
Ir31a	Hrb27C	0.18640649001353	29	1.10600073754007e-07
Ir31a	CG43232	0.216929269728329	4	0.0119758637415706
Ir31a	Gas41	0.210249574235117	6	0.00444716049884902
Ir31a	Coprox	0.0977955464601513	9	0.0220824035626665
Ir31a	smt3	0.752480467745086	2	0.000175982774639128
Ir31a	snRNP-U1-70K	0.11012971945654	20	0.000734046874172748
Ir31a	CG31908	0.207496197157338	7	0.00274607789496955
Ir31a	CG3476	0.181266439969511	5	0.0129683615157545
Ir31a	Rab30	0.314675051774349	13	1.54946069466869e-06
Ir31a	Caper	0.0333743174020181	34	0.0242937607437831
Ir31a	milt	0.186138143117974	64	5.3789983939083e-15
Ir31a	Sem1	0.29043182396805	1	0.038110436728426
Ir31a	Nuf2	0.2279668112814	9	0.000517593824862885
Ir31a	CG4495	0.0519802814315291	15	0.0401400766619483
Ir31a	CG4502	0.154317965766975	14	0.000597268687482722
Ir31a	CG13784	0.0558200946263861	32	0.00364791726980662
Ir31a	ico	0.197129127663752	11	0.000452908683574866
Ir31a	CR44989	0.129739254688741	4	0.0457539822259625
Ir31a	Wnt4	0.208044943143952	58	2.86187724669157e-15
Ir31a	chm	0.0510428340251655	37	0.00311884245802215
Ir31a	CR43857	0.174635717474322	4	0.0229445073694436
Ir31a	CG5261	0.209901432987665	15	3.29754480159613e-05
Ir31a	CR44799	0.241270036546561	3	0.0154694692698194
Ir31a	Slob	0.407779433959162	68	6.74668897542401e-34
Ir31a	CG7154	0.126216168134192	19	0.000394960846395901
Ir31a	CG7149	0.373027398104666	18	1.11668387523202e-09
Ir31a	LKRSDH	0.0340643450293063	26	0.0405529209444736
Ir31a	Herp	0.136092486171129	11	0.00365647418060296
Ir31a	r2d2	0.150820687008515	3	0.0487086674888323
Ir31a	cdc14	0.28956756758677	30	1.02210048705734e-11
Ir31a	Rack1	0.205737799353804	15	3.97683686292945e-05
Ir31a	mts	0.0916511459806508	15	0.00673764196822065
Ir31a	CG14535	0.346754726803145	31	3.10636107603213e-14
Ir31a	CG34132	0.491270387853958	1	0.00880243423448178
Ir31a	CG7231	0.266417162765017	10	8.49997107526267e-05
Ir31a	baf	0.128976194461301	7	0.0173126349212488
Ir31a	Cka	0.0541500737330652	36	0.00256013063375085
Ir31a	CG7429	0.279433399399155	6	0.00105779416536008
Ir31a	RpL36A	0.289464660535849	5	0.00183653182904469
Ir31a	snoRNA:Psi28S-2648	0.287216423224062	2	0.0183583774539461
Ir31a	MED20	0.357576962310836	6	0.000208905012696484
Ir31a	Trf	0.175328597477835	4	0.0227014052144897
Ir31a	CR45257	0.823574433316305	2	8.65081640585235e-05
Ir31a	Bsg	0.0689891786914789	58	1.46043489245093e-05
Ir31a	mon2	0.180731286090271	33	2.72858612741827e-08
Ir31a	CG8673	0.158338227540825	6	0.013063383594923
Ir31a	CG8668	0.118452569477067	21	0.000334486410781756
Ir31a	Rbsn-5	0.226215300575825	15	1.58291723366032e-05
Ir31a	CG34134	0.554856045443377	2	0.00126702619627126
Ir31a	CG8475	0.388168603144174	24	1.06271079596318e-12
Ir31a	CR44116	0.116469404939073	13	0.00397327592768152
Ir31a	CG8460	0.407772193941883	8	8.52598139380608e-06
Ir31a	CR44119	0.130217141424702	13	0.00230515099289764
Ir31a	CR44120	0.435795658041487	2	0.00416180779498969
Ir31a	CR44121	0.438376222783105	2	0.00405590019186886
Ir31a	CG8419	0.541515668239356	19	3.47042943690777e-14
Ir31a	Su(var)205	0.398614179142388	9	3.77636260120402e-06
Ir31a	Ssb-c31a	0.245215738343301	3	0.0147144925160638
Ir31a	CG8372	0.217816341883594	4	0.0118136562572145
Ir31a	CG8360	0.182465416402378	5	0.0126904886521437
Ir31a	Scgalpha	0.284435853772779	10	4.81629312944213e-05
Ir31a	CG7840	0.174359259638363	9	0.0024282004880627
Ir31a	Ostgamma	0.371588855730204	5	0.00041656214017828
Ir31a	CG7818	0.227530626812974	8	0.000948563391332356
Ir31a	CG7810	0.378459355461141	6	0.000135424509245348
Ir31a	CG7781	0.398908425291477	6	8.85833343647269e-05
Ir31a	CG14274	0.131281234407537	4	0.0446821341756792
Ir31a	RpS13	0.585398416241234	5	8.75391424998866e-06
Ir31a	CSN8	0.173426686861082	4	0.0233749559767142
Ir31a	Pp2A-29B	0.128964818301206	17	0.000652746316080177
Ir31a	CG17292	0.320643945863286	13	1.22326534917608e-06
Ir31a	CG13390	0.130063299822279	8	0.0121236744293818
Ir31a	Rcd4	0.276149524692221	5	0.00233595521698666
Ir31a	fy	0.138857819075348	7	0.0137318287054209
Ir31a	CR44991	0.332806361738561	3	0.00484571969887491
Ir31a	CG13398	0.104323007040205	18	0.00173877499296893
Ir31a	Akap200	0.0729682168937111	46	6.44958807017178e-05
Ir31a	Chrac-14	0.152668084111299	5	0.02173992981558
Ir31a	PIG-U	0.19285934931275	9	0.00142435725661831
Ir31a	mRpL51	0.330259852577389	3	0.00500475306473187
Ir31a	Sema-1a	0.0284923240882806	177	1.06727643113318e-05
Ir31a	Trs23	0.254484775857692	3	0.0130827188093604
Ir31a	CR44992	0.379831385593371	5	0.000358931599280815
Ir31a	CG9314	0.0803054932718764	12	0.0202590394581118
Ir31a	Tsp29Fa	0.509900729662585	11	1.01854893028608e-08
Ir31a	CR46071	0.376347335383769	9	7.17642443969101e-06
Ir31a	Tsp29Fb	0.395258789369126	13	6.37102005422857e-08
Ir31a	CG9510	0.194158324855175	11	0.000501370853041198
Ir31a	CG9515	0.0889196877181561	7	0.0442894174343072
Ir31a	C1GalTA	0.0586564018585139	20	0.0148694207264692
Ir31a	CG9541	0.656306797140893	13	2.06255611388866e-12
Ir31a	CG13108	0.448286259651066	6	3.17847188870862e-05
Ir31a	CG9586	0.177972493273066	5	0.0137634814095577
Ir31a	tai	0.0853893883023693	143	1.77157231926572e-14
Ir31a	tRNA:CR31885	0.31076167671086	2	0.0145108388887196
Ir31a	aust	0.285291688082051	7	0.000443038007731828
Ir31a	Ggamma30A	0.031110362097233	61	0.00530892972460053
Ir31a	CG3769	0.138594076641791	9	0.00681005527720546
Ir31a	RpS28-like	0.255513650735056	2	0.0251978937819092
Ir31a	Gdi	0.52121376762131	16	6.83808880939416e-12
Ir31a	CG33298	0.110419001335005	60	1.07345193894966e-08
Ir31a	Oatp30B	0.298026533377356	66	2.8477824229789e-24
Ir31a	CG13114	0.346184500294645	8	4.26543130835483e-05
Ir31a	jp	0.35516222992024	54	6.5070733953855e-24
Ir31a	CR44149	0.148184544171109	5	0.023574064956661
Ir31a	Trx-2	0.167994940915308	11	0.00122734674120363
Ir31a	GlcAT-S	0.231813790428912	22	1.78532195743162e-07
Ir31a	CG31882	0.397857877835278	5	0.000259168330974475
Ir31a	Pka-C1	0.105344901345604	42	2.90079065850162e-06
Ir31a	hoip	0.418520464672885	4	0.000539992897478053
Ir31a	CG4364	0.138593728413158	15	0.000815391791120281
Ir31a	Nckx30C	0.20514912013703	106	3.54288394173503e-26
Ir31a	CG13116	0.226929891474799	9	0.000533302740972243
Ir31a	CG13117	0.352138627717176	2	0.00959831447751997
Ir31a	zf30C	0.128426197899355	10	0.006587690954075
Ir31a	Taf11	0.302755837884166	5	0.0014445094146775
Ir31a	und	0.14291415795416	11	0.00289525735825963
Ir31a	CG4036	0.333812032631413	6	0.000342125999340282
Ir31a	CG13123	0.0964562193269451	7	0.0371148473980461
Ir31a	FKBP59	0.235582078841662	10	0.000224697782638927
Ir31a	CG34183	0.294050898713594	1	0.0371172140117895
Ir31a	CG4537	0.218134400647394	2	0.0366032241224677
Ir31a	Uhg2	0.386185521427214	5	0.000320006863418647
Ir31a	snoRNA:U14:30Ea	0.633292191588871	1	0.00312282178145473
Ir31a	snoRNA:Me18S-G1620	0.600853609361367	2	0.000800282548315234
Ir31a	snoRNA:Me18S-A1576	0.328776251481699	2	0.0121211383680908
Ir31a	Bka	0.21879082063505	5	0.00658387395052843
Ir31a	RpS2	0.122016094270888	8	0.0149622170985572
Ir31a	CG42366	0.576949817583953	28	4.86419934135679e-21
Ir31a	CG42367	0.611341978574309	5	5.47845213232712e-06
Ir31a	Cpr30F	0.21712826636355	7	0.00219088478384565
Ir31a	CR45007	0.132864771952714	7	0.015803808861451
Ir31a	Apf	0.231975045927622	5	0.00518850852329599
Ir31a	CG4709	0.265050956340754	8	0.000355704895736572
Ir31a	Dref	0.113186047497192	11	0.00800700256580906
Ir31a	CG4747	0.059261751545125	25	0.00712098446896596
Ir31a	RpL7	0.377343506652327	8	1.88889549277207e-05
Ir31a	CG34159	0.456462905128275	9	7.12309162630584e-07
Ir31a	CG5734	0.196118201333524	11	0.00046884986717133
Ir31a	CG5727	0.340721819240319	4	0.001785701427359
Ir31a	Npc1a	0.0444567629263815	21	0.030843381873103
Ir31a	Prosalpha6	0.384394783862009	9	5.69029405764808e-06
Ir31a	CG4908	0.294764114416636	9	7.5426894086797e-05
Ir31a	CG5708	0.605664942692721	4	3.04034179446059e-05
Ir31a	CG5694	0.402964316189454	9	3.33119082345507e-06
Ir31a	eEF1delta	0.238792481876762	11	0.000108858129739251
Ir31a	mthl15	0.096313153499534	8	0.0292959149880883
Ir31a	me31B	0.0980083410868231	14	0.00646373730971724
Ir31a	bsk	0.294054292062096	8	0.000166651267583294
Ir31a	Ror	0.168023318338578	7	0.00692956484039282
Ir31a	CG5676	0.399215488676685	2	0.00599750506779193
Ir31a	Pten	0.333558328748457	14	3.0466532481262e-07
Ir31a	Rsf1	0.502461037799219	11	1.31383701175783e-08
Ir31a	CG18619	0.46631678776141	3	0.000891410202928833
Ir31a	Mob3	0.264699764957739	4	0.00574603511303354
Ir31a	CG4953	0.21327529196467	4	0.0126678391809856
Ir31a	CG4957	0.196183571308339	4	0.0164746048287055
Ir31a	CG34043	0.124344795172765	6	0.0264546055254717
Ir31a	CG5604	0.0720493311945069	39	0.000246371410724575
Ir31a	nmd	0.126544128415141	10	0.00699039539955073
Ir31a	Cdk5alpha	0.50853211818188	10	4.11603111971335e-08
Ir31a	l(2)SH0834	0.801494161523883	5	1.76517654338165e-07
Ir31a	Usp14	0.16732017204047	7	0.00704477015316673
Ir31a	CG5375	0.176316416889554	11	0.000923216765207683
Ir31a	CG5037	0.140877080014871	4	0.0385538252328004
Ir31a	GATAd	0.224294601717448	16	9.61949376099273e-06
Ir31a	SamDC	0.105640233378877	14	0.00468056797926403
Ir31a	Sps2	0.118367220680888	8	0.0164597188544324
Ir31a	Cand1	0.0616516772103837	36	0.00119540009572376
Ir31a	pim	0.135938091529767	6	0.0207964636256031
Ir31a	CG5056	0.383395992894447	6	0.000122234622780656
Ir31a	rho-5	0.160930371901971	29	9.08874552294891e-07
Ir31a	CG33303	0.143075610613208	7	0.012438678647397
Ir31a	dpr19	0.122131630059945	10	0.008033704655648
Ir31a	mRpS7	0.482374531847642	5	5.62979842880281e-05
Ir31a	da	0.292777584960483	15	7.92494604577539e-07
Ir31a	Mdh1	0.341796792052353	14	2.15028580925907e-07
Ir31a	Ir31a	0.410638438533745	9	2.66993719698745e-06
Ir31a	RpS27A	0.256763006969282	13	1.53538879389756e-05
Ir31a	Ip259	0.272420335313992	5	0.00249874806806018
Ir31a	CG5355	0.46810546707399	14	1.02900231998622e-09
Ir31a	SmB	0.253092285798544	5	0.0035429401150415
Ir31a	KdelR	0.195410647164654	12	0.000289392737438101
Ir31a	CG5188	0.224718746804669	9	0.000568411249040427
Ir31a	Bug22	0.250604014311729	6	0.00192439260134329
Ir31a	CG5337	0.149958908425916	16	0.000332965675049322
Ir31a	holn1	0.630642636397227	2	0.000594313271414092
Ir31a	CHIP	0.455883378930715	7	8.11202971024146e-06
Ir31a	CG6144	0.231533096805973	12	7.62862275935868e-05
Ir31a	CG13144	0.10632606520708	9	0.0172672721734369
Ir31a	Myo31DF	0.120584936739183	50	4.19816668799765e-08
Ir31a	CR44224	0.291970531878831	6	0.00081541900480895
Ir31a	CG6094	0.120037940763247	6	0.0289285673217224
Ir31a	CR44618	0.188308590859125	2	0.0493068009730743
Ir31a	CG6750	0.18378003193983	10	0.00115040614950902
Ir31a	Dpy-30L1	0.250524836640223	3	0.013756455332181
Ir31a	Vha16-5	0.214578054475884	8	0.00133082131937292
Ir31a	CG12299	0.112831393922698	14	0.00345309815863482
Ir31a	CG17124	0.280112055126161	30	2.29118206157232e-11
Ir31a	CG6495	0.237149776269228	10	0.000213862439126607
Ir31a	Ubc2	0.208742522425029	9	0.000900997137366034
Ir31a	CG6724	0.208243114005855	13	0.000104886396273847
Ir31a	CG6700	0.120123990002352	20	0.00040929340953232
Ir31a	mir-4987	0.335816537485893	1	0.0273667639129333
Ir31a	porin	0.438643521142084	11	1.1665928731621e-07
Ir31a	Dnz1	0.193648212335114	8	0.00230006881828005
Ir31a	aurB	0.201913894963453	9	0.00109706976875078
Ir31a	CG33129	0.0853273293667244	15	0.00895487682080054
Ir31a	SCAR	0.0595806846993069	18	0.0186781392475583
Ir31a	CG12253	0.27891939170797	9	0.000119107814158112
Ir31a	CR45778	0.0999545236136498	6	0.0438910398020608
Ir31a	dUTPase	0.108153758186446	6	0.0370220974801661
Ir31a	Ca-beta	0.0736742945018313	174	6.62046519719813e-15
Ir31a	Vm32E	0.238292191436201	3	0.0160647981039202
Ir31a	CG4788	0.155433399621294	8	0.00624599981399347
Ir31a	ab	0.022237827661664	100	0.00489260388367432
Ir31a	CG14937	0.118750719443016	12	0.00490166179578551
Ir31a	crol	0.253271064111787	50	3.99012584542401e-16
Ir31a	CycY	0.150497710052116	18	0.000150018162169055
Ir31a	Pde1c	0.0669712025762735	201	2.04592899341035e-15
Ir31a	esc	0.0542077049837737	13	0.0467731791147701
Ir31a	CR45013	0.268335312234425	6	0.00133182980886712
Ir31a	Sfp33A4	0.328978203076851	1	0.0287669337604676
Ir31a	Mal-B1	0.11652509581541	12	0.00532132769635267
Ir31a	Mal-B2	0.138319638501627	12	0.00238042398289679
Ir31a	CG34163	0.720617499398203	3	3.54462039250747e-05
Ir31a	CG12264	0.155451285675787	6	0.0138701456144108
Ir31a	CG6766	0.22739362209911	7	0.00172217315373564
Ir31a	CR46070	0.253410344639411	2	0.0257328923345722
Ir31a	CG6770	0.753379216831706	2	0.000174409964266502
Ir31a	CR44589	0.869945624562348	1	0.000555407378423042
Ir31a	Plzf	0.176868256919321	10	0.00143048855365064
Ir31a	Pex19	0.0674474922212007	11	0.038298379402145
Ir31a	CG6712	0.178493030770352	7	0.00542103315279831
Ir31a	Mt2	0.122852316796066	6	0.0272869977460834
Ir31a	Ced-12	0.125450968243557	17	0.000779135563622223
Ir31a	Patsas	0.102516193780056	17	0.00247361234904402
Ir31a	Rab6	0.094734866043187	13	0.00939645995237526
Ir31a	bru-2	0.122710299020469	87	3.14278051362959e-13
Ir31a	CG17010	0.495656596253587	8	8.56985585422177e-07
Ir31a	CG5446	0.206033060401209	7	0.00284193071367073
Ir31a	CG6388	0.181392994589662	13	0.000303751428600837
Ir31a	SC35	0.36857644121515	16	9.89807583784518e-09
Ir31a	snoRNA:SC35-a	0.290186724006174	1	0.0381786552655647
Ir31a	snoRNA:SC35-b	0.290186724006174	1	0.0381786552655647
Ir31a	Elf	0.161968431488229	26	2.91147919339687e-06
Ir31a	CR17024	0.158343665524972	13	0.00075674078357384
Ir31a	bun	0.109343838111322	161	1.11079697328884e-20
Ir31a	mir-967	0.746873331325003	1	0.00136338267395785
Ir31a	pdm2	0.0443417701551389	94	2.09689698248477e-05
Ir31a	CG6153	0.407013850717322	6	7.48656930041736e-05
Ir31a	spict	0.113203704523585	12	0.00601536216564175
Ir31a	CG15484	0.0845548652896742	7	0.0490627022700504
Ir31a	CG6180	0.0931874375644875	7	0.0400716348681217
Ir31a	CG12404	0.0766163079563233	11	0.0279849592817993
Ir31a	Vha68-1	0.488545002558111	18	2.43118641034682e-12
Ir31a	A16	0.301052462517775	5	0.00148965083308384
Ir31a	CG5142	0.354191965681274	8	3.45981155213464e-05
Ir31a	DnaJ-H	0.293610800507231	14	1.65041263350009e-06
Ir31a	Sir2	0.129512050761684	21	0.000170106194114718
Ir31a	CG43925	0.323881351806314	2	0.0127285225460216
Ir31a	CG5439	0.236187739779101	5	0.00480829564616663
Ir31a	CG5458	0.115007531774174	9	0.013443454975498
Ir31a	CG16974	0.140250822123539	33	1.198811061032e-06
Ir31a	Pect	0.465559554171822	20	6.97732953397746e-13
Ir31a	CG15482	0.415411710974411	5	0.000188738497438074
Ir31a	snRNA:U2:34ABa	1.17006502529586	2	2.71609297788722e-06
Ir31a	kek4	0.526068898531064	11	5.8574738627181e-09
Ir31a	snRNA:U2:34ABb	0.527469932515517	2	0.00166567174629793
Ir31a	CG9426	0.353087707381108	15	5.25637273379245e-08
Ir31a	CG5705	0.170850339759386	9	0.00268673391053202
Ir31a	Ski6	0.2658491456726	4	0.00564539666906319
Ir31a	Uvrag	0.12712680181169	10	0.00686315829975229
Ir31a	CG31729	0.388336113265808	35	1.31669841583016e-17
Ir31a	CG16824	0.419022083588943	2	0.00492093401169496
Ir31a	CG43778	0.101695548620077	64	1.65281742855696e-08
Ir31a	CG9395	0.0795227987365691	16	0.00956971902571275
Ir31a	CG6523	0.190036786377888	4	0.0181073071666341
Ir31a	Tap42	0.404247864538222	7	2.72262186763487e-05
Ir31a	CG31855	0.443845721185013	6	3.48537211321694e-05
Ir31a	ND-B22	0.460099289010759	4	0.000284962701883982
Ir31a	CG6565	0.19923954117928	10	0.000706620001480657
Ir31a	CG9302	0.150297850640647	7	0.0105008079416341
Ir31a	loqs	0.317420260217325	12	3.2038943664724e-06
Ir31a	CR44599	0.373499049149839	4	0.00107887828777502
Ir31a	CG9293	0.246574763738955	4	0.00759240581835919
Ir31a	CG42784	0.20308549062732	173	2.91031073916215e-41
Ir31a	CG43850	0.101963834991368	6	0.0420980746508628
Ir31a	CG9267	0.394563196135331	10	1.4958720519047e-06
Ir31a	Hsp60D	0.206679595248066	17	1.30216041090543e-05
Ir31a	CG42809	0.233157704254178	2	0.0315026201913656
Ir31a	B4	0.209539625564079	121	2.80375440973364e-30
Ir31a	CG33640	0.283843306391437	7	0.000458343791262482
Ir31a	CG33641	0.470055546938261	3	0.000850133574311474
Ir31a	CG33642	0.635388032854596	2	0.000566799426074684
Ir31a	CG33643	0.382479019875675	4	0.000939762028120669
Ir31a	CG33644	0.324867483448893	3	0.00535895360227128
Ir31a	CG33645	0.238757713523888	2	0.029788816605283
Ir31a	CG16852	0.262398137499213	8	0.000381248264885305
Ir31a	CG9263	0.329634075838296	8	6.57451234585701e-05
Ir31a	CG16853	0.11156450998792	11	0.00846383666088414
Ir31a	kuz	0.0543138717157477	119	6.73520982090283e-08
Ir31a	CG16863	0.0763583486838621	14	0.0161494588203687
Ir31a	CG16865	0.194329784749739	7	0.00373938372965524
Ir31a	CG16888	0.154509878379124	3	0.0464824275027879
Ir31a	Arpc1	0.358563376165788	6	0.000204671084378166
Ir31a	Orc5	0.162465473493389	9	0.00342155358109458
Ir31a	DNApol-gamma35	0.138985527967199	8	0.00960148163201537
Ir31a	CG33649	0.138985527967199	8	0.00960148163201537
Ir31a	RpII33	0.201990810060979	6	0.00527878900472361
Ir31a	mRpS23	0.565515371391777	3	0.000253374084742305
Ir31a	mTTF	0.142866406032841	7	0.0124998497970993
Ir31a	Rab14	0.193551326572355	12	0.00030995058903733
Ir31a	CR44733	0.707850752615309	1	0.00181249643433087
Ir31a	CG42313	0.0510321640770548	91	5.32927108155507e-06
Ir31a	dyn-p25	0.143667222386614	5	0.0255785460811835
Ir31a	l(2)35Be	0.29749969470073	2	0.0165662566995806
Ir31a	NC2beta	0.271184145342352	3	0.010585947352321
Ir31a	l(2)35Bc	0.142281696540774	4	0.0377302415572956
Ir31a	GABA-B-R1	0.343876495705743	49	3.28636814907656e-21
Ir31a	CG33310	0.181014903538354	16	7.57411937776157e-05
Ir31a	CG31832	0.329639298269811	4	0.00211739085165019
Ir31a	CIAPIN1	0.195444899283902	15	6.31881304525477e-05
Ir31a	Su(H)	0.323963413245523	14	4.57157273256866e-07
Ir31a	TfIIS	0.172693728687179	8	0.00397778835101769
Ir31a	vas	0.0810459788864604	47	1.87321915791136e-05
Ir31a	solo	0.120421204263635	32	1.03723645132777e-05
Ir31a	vig	0.160643401231387	22	1.67760298594003e-05
Ir31a	CG15270	0.159211563650122	30	6.95796364185422e-07
Ir31a	CR44771	0.436188712999626	2	0.00414549986877802
Ir31a	CR44770	0.698924842840718	1	0.00193447288073251
Ir31a	dao	0.179334319464649	32	4.94191567974413e-08
Ir31a	l(2)35Cc	0.199659614845718	9	0.00117074754443041
Ir31a	lace	0.449516923796819	30	1.20039031853802e-17
Ir31a	CR45728	0.498998114384423	2	0.00221362039224619
Ir31a	CG15256	0.537519012624251	6	4.98653315350088e-06
Ir31a	kek3	0.355494785395612	61	8.73214674811285e-27
Ir31a	ND-B17	0.274753187771169	6	0.00116571547410094
Ir31a	CG3793	0.245198260592817	7	0.00113436752358621
Ir31a	CR43412	0.312765667670419	1	0.0323794736300916
Ir31a	beat-Ia	0.0764709502867402	41	0.0001045041247322
Ir31a	CG42817	0.0400897237236776	30	0.0181535122089317
Ir31a	PRL-1	0.256783049268092	25	4.83140167872549e-09
Ir31a	crp	0.0683427912593394	47	9.90954457165348e-05
Ir31a	CG17328	0.28815764128762	8	0.0001944261107614
Ir31a	GMF	0.373499359761735	7	5.59926630846685e-05
Ir31a	CG5861	0.284305826847319	6	0.000956042010638779
Ir31a	Syx5	0.258148599305819	13	1.45340737483292e-05
Ir31a	fzy	0.065453860192732	11	0.0410022147924922
Ir31a	cact	0.0627056634135745	42	0.000438144514261466
Ir31a	CaBP1	0.136821867224083	9	0.00716709169142364
Ir31a	Trpgamma	0.0338011162395513	41	0.0141224190157534
Ir31a	her	0.0551467525362048	14	0.0396077014859425
Ir31a	mir-2497	0.352911772273052	1	0.0241573911695525
Ir31a	Cyt-c-d	0.228478898634775	8	0.000925338052467814
Ir31a	VhaSFD	0.170040124389945	22	9.20862806636961e-06
Ir31a	CR43671	0.294672609909264	8	0.000163979184944611
Ir31a	CG31812	0.28390005580597	8	0.00021731609326065
Ir31a	Prosbeta4	0.296099592582554	7	0.000343853086162647
Ir31a	CG17904	0.230310620155131	9	0.000483770033591568
Ir31a	CG6115	0.226311582840987	5	0.00574746255714869
Ir31a	CR44392	0.165634749994909	3	0.0403664820257436
Ir31a	CG42556	0.306299834467492	6	0.000605625776203114
Ir31a	beat-IIIb	0.0708345702793724	25	0.0030983332654463
Ir31a	CG34106	0.245167086472039	62	5.65092096675994e-19
Ir31a	beat-IIIa	0.245167086472039	62	5.65092096675994e-19
Ir31a	Lrch	0.0807604146852264	48	1.59528517685055e-05
Ir31a	Rpb11	0.185224900914446	5	0.0120733659016786
Ir31a	CG15141	0.321054309331284	9	3.53435171087815e-05
Ir31a	CG31803	0.192531772849215	6	0.00642400812849022
Ir31a	Dif	0.162261283908177	45	1.02297418437985e-09
Ir31a	CR44409	0.662324384034496	1	0.00252665842480458
Ir31a	CG33928	0.403614970571901	3	0.00197421622477995
Ir31a	dl	0.0929397578820174	53	9.85597625698572e-07
Ir31a	CG5050	0.0497402809129751	18	0.0314852004737371
Ir31a	CG18563	0.0852473120301476	9	0.0317088441967487
Ir31a	BicD	0.0358284093749474	28	0.0304726056414033
Ir31a	Aac11	0.134845122454624	14	0.00136098526167985
Ir31a	CG5110	0.277890801113684	4	0.00469135867249156
Ir31a	Oli	0.349379520884362	4	0.00156316890557589
Ir31a	CR44410	0.453246154543694	1	0.0116171207520223
Ir31a	CG6870	0.0941857252325794	9	0.0245047335562772
Ir31a	CadN	0.0151382672096505	231	0.00207461712217843
Ir31a	btv	0.0211692971938628	88	0.0102965943843842
Ir31a	Socs36E	0.177924130923784	39	2.24990471522068e-09
Ir31a	CR44478	0.221557704598707	4	0.0111533469262702
Ir31a	Ptp36E	0.317223219050546	14	6.07955465072783e-07
Ir31a	CR44900	0.406854916649143	1	0.0162970342306281
Ir31a	CR44487	0.19309210662723	2	0.0470062314039098
Ir31a	Ntf-2r	0.0893883158939648	7	0.0438053790699787
Ir31a	let-7-C	0.144572139678663	31	1.67734323696699e-06
Ir31a	let-7	0.276418229772542	1	0.0422135494168606
Ir31a	mir-125	0.228699057969946	2	0.0329373573427525
Ir31a	Pde11	0.0760411942591514	122	3.31455171494871e-11
Ir31a	CG15161	0.179927818653254	16	7.97704591011613e-05
Ir31a	MESR3	0.0697498515500389	76	6.23526226368202e-07
Ir31a	Cyp310a1	0.16668186212901	9	0.00302987017847395
Ir31a	msl-1	0.11497158186056	19	0.000739321610540792
Ir31a	CG10336	0.170267450758417	5	0.0158190157536758
Ir31a	CG10383	0.126844938974354	29	1.52187699665043e-05
Ir31a	CG10338	0.303243806728337	12	5.40662436216328e-06
Ir31a	CG10341	0.0675449741902705	11	0.0381708419482727
Ir31a	CG10376	0.0910322525272386	16	0.00552810554446446
Ir31a	CG10343	0.293807290768158	7	0.000362842210853334
Ir31a	Jwa	0.467958902442438	5	7.30454214022929e-05
Ir31a	Faf2	0.354068228028754	16	1.9768242628121e-08
Ir31a	ScpX	0.0427998115376554	19	0.0413446712521112
Ir31a	CG10600	0.0918691042606374	30	0.0002183857785029
Ir31a	CG17321	0.463001247139197	21	2.37521981288521e-13
Ir31a	CG10602	0.284835190027894	23	2.8658406243933e-09
Ir31a	mRpL13	0.133686347663932	8	0.0110281079797805
Ir31a	CG10428	0.128712692046491	17	0.00066108897697281
Ir31a	Nedd8	0.257464241937646	6	0.00166897477339442
Ir31a	Nak	0.0674395092031224	42	0.000251010370825058
Ir31a	Swip-1	0.045492622773682	22	0.0261142900257378
Ir31a	CG15170	0.177426727261075	10	0.00140552326889977
Ir31a	CG15169	0.500341189865841	6	1.07882528079779e-05
Ir31a	robl37BC	0.278433033817435	11	2.80395798204571e-05
Ir31a	CG15172	0.174962571086203	6	0.00925102292422074
Ir31a	CR43700	0.863645145167026	2	5.79730503537212e-05
Ir31a	Sidpn	0.368937967289322	9	8.8856913210158e-06
Ir31a	hook	0.241252028871032	14	1.51124857811942e-05
Ir31a	CG31800	0.836683685507175	3	8.13503711502509e-06
Ir31a	mib2	0.325966147710037	26	1.41521865920404e-11
Ir31a	Ttc19	0.268223244380267	6	0.00133493157534207
Ir31a	CG10470	0.279815044087001	4	0.00455461293766705
Ir31a	l(2)37Bb	0.127970534918607	8	0.0128054216560406
Ir31a	Rpn3	0.169541288731587	6	0.0103528945633881
Ir31a	CG10492	0.0384708006893836	25	0.0317561951506262
Ir31a	CG10495	0.264602960402549	8	0.000359895186907671
Ir31a	Aats-asn	0.0545819044053575	17	0.0276653966034329
Ir31a	l(2)37Ce	0.367593194908177	5	0.000447742582175813
Ir31a	l(2)37Cg	0.114017695893984	6	0.0327792124882225
Ir31a	brat	0.0768765464919891	102	1.06918056439222e-09
Ir31a	CR44977	0.290352030344766	1	0.0381326322508524
Ir31a	CG10237	0.0738965292143988	39	0.000201218275725478
Ir31a	RanGAP	0.220725440896626	23	2.03914024431823e-07
Ir31a	Hs2st	0.414548408588915	11	2.66067232250629e-07
Ir31a	swm	0.0453380752419813	18	0.0397700033528223
Ir31a	CG10132	0.160234189242306	38	2.36103653913375e-08
Ir31a	CG10166	0.343090763346136	2	0.0105061974335539
Ir31a	CG10137	0.0751221408695472	20	0.00567984949252846
Ir31a	ref(2)P	0.100493584294522	12	0.00961622290934401
Ir31a	CG10262	0.173282707374162	8	0.00391701168931028
Ir31a	CG10366	0.273582095689815	12	1.61585465056018e-05
Ir31a	Lar	0.0773949340873866	262	6.81715309414271e-23
Ir31a	CR44978	0.364586829901107	7	6.90075524368402e-05
Ir31a	CG46244	0.0637113769824137	242	2.36704317706596e-17
Ir31a	Nf-YB	0.310809903069127	3	0.00640470564136611
Ir31a	CG10628	0.194745124456011	9	0.00134897683843478
Ir31a	CG10466	0.239320955588038	4	0.00848807660065569
Ir31a	fs(2)ltoPP43	0.240044638077828	15	8.49703219417968e-06
Ir31a	snRNA:U4:38AB	0.31814577016425	1	0.0311329787745791
Ir31a	CR43828	0.561804221344692	5	1.34064675841293e-05
Ir31a	COX4	0.540436963972378	9	6.32574066329483e-08
Ir31a	CR44908	0.418065189917396	2	0.00496819514663276
Ir31a	sNPF	0.283763728028527	47	5.33969496866881e-17
Ir31a	barr	0.348967330500751	12	9.99953619126858e-07
Ir31a	CG10747	0.0779792586580659	10	0.0323170749810107
Ir31a	CG10721	0.192941401202863	8	0.00234296290080536
Ir31a	Taf13	0.119037743599971	6	0.0295354471911452
Ir31a	nesd	0.129986531416206	14	0.00167146636426125
Ir31a	Kua	0.456465865234896	11	6.33965250618055e-08
Ir31a	CG13970	0.272021040499879	5	0.00251683765800331
Ir31a	CR40172	0.408721613460001	2	0.00545421255950782
Ir31a	La	0.332582001155298	8	6.08688509732837e-05
Ir31a	CG10949	0.0754611851506362	15	0.0139578843617382
Ir31a	Arpc2	0.154282701415772	16	0.000270936777171983
Ir31a	snoRNA:Psi18S-525a	0.454123257044487	1	0.011543009067486
Ir31a	snoRNA:Psi18S-640a	0.454123257044487	1	0.011543009067486
Ir31a	snoRNA:Psi18S-525b	0.297284089414358	2	0.0166019730645345
Ir31a	snoRNA:Psi18S-525c	0.445301318315668	2	0.00378482209061207
Ir31a	snoRNA:Psi18S-640b	0.496353508829321	1	0.00848193208023936
Ir31a	snoRNA:Psi18S-525d	0.239025143970973	2	0.0297093472157504
Ir31a	CG15130	0.137109035276775	6	0.020297082241926
Ir31a	CG31688	0.112010433353995	54	4.47984719321998e-08
Ir31a	CR43607	0.360336977381947	3	0.00341774135436931
Ir31a	CG2608	0.364014035074946	7	6.99407017776825e-05
Ir31a	Uhg3	0.0999519485548176	7	0.0341937755419003
Ir31a	CG2614	0.0637103319034339	15	0.0236811132149086
Ir31a	CG31678	0.073580739652202	66	1.67101496860557e-06
Ir31a	ik2	0.12878873556444	18	0.000474710469382269
Ir31a	Cen	0.350141037817542	9	1.52782629365232e-05
Ir31a	CG2617	0.355346272461872	4	0.00142616256676542
Ir31a	CG9318	0.112541536799904	11	0.00818555058783285
Ir31a	Fs(2)Ket	0.0464863557901398	48	0.00156627791750569
Ir31a	CG9319	0.290912548934129	6	0.000833524527864368
Ir31a	vari	0.131602130442072	30	7.34700444589706e-06
Ir31a	CG9328	0.229231456299082	25	3.50341999774473e-08
Ir31a	CG31673	0.0793235405116176	8	0.0456766098892664
Ir31a	CG31674	0.496488731096154	7	3.13042480185894e-06
Ir31a	Oseg5	0.215298902122459	21	8.97125759729086e-07
Ir31a	sky	0.0140004628946873	124	0.0300678822164299
Ir31a	CG43739	0.0140004628946873	124	0.0300678822164299
Ir31a	CR33318	0.390120651119262	2	0.00656787654859865
Ir31a	CG42238	0.0826146159258999	150	1.26055412254432e-14
Ir31a	tadr	0.378378094167646	14	4.57676528813065e-08
Ir31a	CG33511	0.093181611234286	9	0.0252245778380127
Ir31a	CR43809	0.211081372740769	11	0.000280976149834008
Ir31a	CG9257	0.163156030426959	11	0.00144836239116118
Ir31a	Nhe2	0.108811037325971	66	2.71605734656839e-09
Ir31a	Dap160	0.174194566699705	31	1.23517165555265e-07
Ir31a	CG9253	0.095774427464312	9	0.0234075312823391
Ir31a	E2f2	0.172171553740735	14	0.000280691391416841
Ir31a	Mpp6	0.2010222515539	8	0.00189680090597876
Ir31a	CG9249	0.145614960997214	5	0.0246941769878903
Ir31a	CG9248	0.133269889003059	8	0.0111488264793634
Ir31a	CG9246	0.234142639653733	7	0.00147009227570639
Ir31a	CG43345	0.367486941664729	11	1.33156176213227e-06
Ir31a	CG43346	0.367486941664729	11	1.33156176213227e-06
Ir31a	Acon	0.143522850515684	21	7.22264884692916e-05
Ir31a	bur	0.0530825449902438	26	0.00981431095945654
Ir31a	CR44911	0.132905655783674	4	0.0435801276347852
Ir31a	Atg18b	0.190381603525101	23	1.53500941297359e-06
Ir31a	snRNA:U4:39B	0.51317855742008	1	0.00750200889421487
Ir31a	CG8679	0.122563398421142	9	0.0108116823394886
Ir31a	Hr39	0.0785778955976187	51	1.20033476263857e-05
Ir31a	Tsp39D	0.152677410552841	42	1.10551150546477e-08
Ir31a	nrv3	0.472069074521047	31	5.00804901952777e-19
Ir31a	His1:CG33804	0.191577023187846	5	0.0107644478854452
Ir31a	Lamp1	0.512591883856971	8	5.50431764851712e-07
Ir31a	CR42545	0.410074782975027	3	0.00181894117418281
Ir31a	nompB	0.196374578701023	39	2.97824316670527e-10
Ir31a	CR42546	0.296288010788932	2	0.0167679819680477
Ir31a	Df31	0.178735197036214	3	0.0341879401996576
Ir31a	CR44993	0.404994664735799	2	0.00566108861158592
Ir31a	CG2225	0.090622935294992	39	3.21754290419403e-05
Ir31a	EF2	0.240543898440289	24	2.91099742000241e-08
Ir31a	snmRNA:254	0.528584702083872	1	0.00670435111123292
Ir31a	Clamp	0.211249972439096	7	0.00251468898761453
Ir31a	Ir40a	0.12474164705379	87	1.93475014493828e-13
Ir31a	RpL5	0.102527579911338	20	0.00114470163692403
Ir31a	Slmap	0.155084078358932	19	7.89839608461536e-05
Ir31a	Spf45	0.176795446686224	9	0.0022634850061419
Ir31a	Gpb5	0.294954446846351	2	0.0169928388276115
Ir31a	Tim23	0.175336775043318	3	0.0356934915164537
Ir31a	CG40191	0.211935489672124	8	0.00142600604447372
Ir31a	Yeti	0.112967800772035	6	0.0335014157160539
Ir31a	p120ctn	0.0598987004630289	47	0.000299886564971554
Ir31a	CG17486	0.260369762212838	7	0.000794779592662738
Ir31a	CR46064	0.119715574254357	10	0.00866952908864538
Ir31a	CG12547	0.197268478525185	9	0.00125431331417747
Ir31a	CG17528	0.0719288524038288	22	0.00483078658379086
Ir31a	CG3107	0.205944585468102	12	0.000196168377057102
Ir31a	gus	0.0474687011463959	32	0.00778402277548285
Ir31a	Atf6	0.105594777777497	38	8.1272662703068e-06
Ir31a	CG10465	0.169931169538085	4	0.0246654213949248
Ir31a	CG10395	0.223208987907504	3	0.0194510412083345
Ir31a	CG10417	0.0855583385456247	9	0.0314257471716239
Ir31a	Fis1	0.403079753838668	6	8.12359254974953e-05
Ir31a	CG17508	0.0985692205988396	9	0.021595242329881
Ir31a	CG1344	0.198774510807405	11	0.000428113553210885
Ir31a	Not3	0.110025021665093	28	8.06393139397808e-05
Ir31a	CG8245	0.662233630668275	5	2.184636468189e-06
Ir31a	kune	0.289060659486608	3	0.00843875882082612
Ir31a	vlc	0.190951643530124	12	0.000341165640459459
Ir31a	CG34200	0.343597003188813	3	0.0042260155681407
Ir31a	CG7791	0.316458149969615	10	1.75499849369995e-05
Ir31a	Or42a	0.135084558174979	9	0.00753526009673657
Ir31a	dpr12	0.324795968435479	92	4.79215063586404e-36
Ir31a	Act42A	0.139322537497547	8	0.00951726391315466
Ir31a	CG14591	0.269577665991999	15	2.25042824965893e-06
Ir31a	CG7849	0.0726024192552583	10	0.0382868404606904
Ir31a	EcR	0.113489027707948	211	1.10430786308211e-27
Ir31a	tRNA:R2:42Ad	0.27346696247398	3	0.0102838940312733
Ir31a	CG17994	0.468137680952477	12	1.22937305044295e-08
Ir31a	l(2)k14710	0.293841632243005	12	7.64966990426844e-06
Ir31a	bin3	0.0416470139596116	45	0.00395350867987545
Ir31a	CR46075	0.445616660714326	1	0.0122821883009678
Ir31a	CR43905	0.196734257196794	2	0.0453268359131947
Ir31a	CG33919	0.163473182433167	5	0.017884837157077
Ir31a	Trap1	0.304244341567385	10	2.57930802798529e-05
Ir31a	Opbp	0.31686997068015	4	0.00257664829717917
Ir31a	geminin	0.160571923165064	4	0.0284823175720348
Ir31a	Dpit47	0.0818526316758492	8	0.0427543725638065
Ir31a	Adf1	0.192906828462943	21	3.52713308249809e-06
Ir31a	CG15908	0.672660654614528	5	1.80955703168037e-06
Ir31a	CG9410	0.308985676443032	4	0.00290866995694845
Ir31a	CG17266	0.263003715118414	4	0.0058978254042608
Ir31a	Mob4	0.10418706861435	7	0.0309611050546152
Ir31a	Rab2	0.427093570553948	11	1.7320504938898e-07
Ir31a	CG3420	0.167462664261132	5	0.0166412086129439
Ir31a	Epac	0.0433258846209275	85	6.53835812300556e-05
Ir31a	SdhB	0.23185938398352	12	7.53729942449223e-05
Ir31a	CG15237	0.552531465042473	3	0.000298722775504043
Ir31a	ubl	0.87228499566009	2	5.31796624254401e-05
Ir31a	CG30158	0.0289127255306606	49	0.0155190671469473
Ir31a	Tsp42Ee	0.35773981759957	12	7.2336455310921e-07
Ir31a	CG43646	0.554755802198832	4	6.6499146347727e-05
Ir31a	CG43647	0.520501739709428	3	0.000448399722063158
Ir31a	CR44172	0.207445518542964	3	0.0237550997006705
Ir31a	Tsp42Ef	0.664166002408604	13	1.51089450563434e-12
Ir31a	Tsp42Ej	0.261834699790561	4	0.00600477604769535
Ir31a	Tsp42Ek	0.185575388877636	7	0.0045915053295425
Ir31a	lbm	0.336197158407427	11	3.88464895303158e-06
Ir31a	Tsp42En	0.600574716792415	9	1.1169715349605e-08
Ir31a	Tsp42Ep	0.1321336317178	16	0.000778936770347868
Ir31a	Tsp42Eo	0.134900768027683	12	0.00270059015637148
Ir31a	Ady43A	0.204748435057197	7	0.00292884340999203
Ir31a	Glo1	0.0533080941496847	15	0.0378125556738503
Ir31a	CR44201	0.222577551397376	3	0.0196074157761043
Ir31a	CG11123	0.151911836316279	12	0.00144135814003109
Ir31a	sPLA2	0.490179967028435	1	0.00887274998614066
Ir31a	kappaB-Ras	0.213833135154532	12	0.000146614137138011
Ir31a	CG30503	0.213833135154532	12	0.000146614137138011
Ir31a	fa2h	0.691281930534563	19	8.20169721914746e-18
Ir31a	CG11125	0.659169555918686	11	6.16213615502216e-11
Ir31a	CR45320	0.523616090472477	5	2.67254805620382e-05
Ir31a	Inos	0.176217275939578	21	9.78528351944018e-06
Ir31a	CG11127	0.324037687522532	7	0.000178587245403553
Ir31a	wech	0.281620151331396	31	9.62255894353886e-12
Ir31a	az2	0.212781514416627	12	0.000152416957829225
Ir31a	CG1603	0.117846974526558	8	0.0166851025914763
Ir31a	Drat	0.170288545474213	21	1.40603722578136e-05
Ir31a	CR44209	0.350725138981009	2	0.00973479559906923
Ir31a	CG1598	0.234585395216099	10	0.00023187021819247
Ir31a	CG30499	0.172015693702766	8	0.0040489233127341
Ir31a	boca	0.292905695768666	3	0.00803716424516103
Ir31a	CG1358	0.0372901642774369	42	0.00871946851395676
Ir31a	CG17985	0.138683603745135	21	9.70937433874236e-05
Ir31a	Rpt1	0.223073689774787	10	0.000333317815092604
Ir31a	CG2064	0.533182463226579	4	9.26509662063426e-05
Ir31a	CG12107	0.230171074797619	7	0.00161358238533302
Ir31a	U2A	0.158710434517061	5	0.019491797899201
Ir31a	CG1946	0.13225172482192	16	0.000774563248138769
Ir31a	CG18812	0.191901191766787	42	1.0939841080803e-10
Ir31a	CanB2	0.166631303048441	9	0.003034290391607
Ir31a	mir-4980	0.275843661373466	1	0.042390899390849
Ir31a	CG12824	0.21256944786343	4	0.0128060470356906
Ir31a	Gapdh1	0.138777453073778	7	0.0137577314346444
Ir31a	Nop17l	0.139901860125576	27	1.05652061186828e-05
Ir31a	sax	0.25765745646336	13	1.4819535715674e-05
Ir31a	CG1550	0.0785927096770908	14	0.014693203245887
Ir31a	cathD	0.195201630593945	13	0.000175801089123627
Ir31a	CG30383	0.291170876470668	6	0.000829066946383796
Ir31a	phr	0.142968666584095	4	0.0373338730674092
Ir31a	Dgk	0.0368063370963357	88	0.000235805849886498
Ir31a	CG12159	0.296922004917406	3	0.00763807401872082
Ir31a	Cul1	0.200727149040004	24	4.58079532818669e-07
Ir31a	Or43b	0.110051560989498	9	0.0155085633621588
Ir31a	CG8728	0.339487809736859	7	0.000124309946675243
Ir31a	CG30380	0.193917134754726	3	0.0282008108549429
Ir31a	CG30379	0.316989442405112	6	0.000485108813675326
Ir31a	CG14764	0.37749271248651	39	7.13023026745514e-19
Ir31a	CG34430	0.351518271624636	3	0.00382213803137845
Ir31a	CG34431	0.420156212063535	6	5.69910246317885e-05
Ir31a	azot	0.321150526864429	5	0.00103610046238747
Ir31a	CG30378	0.295206812724151	6	0.000762441014972278
Ir31a	Sep5	0.277966848703772	9	0.000122424512583945
Ir31a	nito	0.0591776592166056	37	0.00133602463370143
Ir31a	CG8726	0.227309617536551	13	4.92937157956446e-05
Ir31a	CSN4	0.278540174323927	14	3.12187006501572e-06
Ir31a	ACC	0.0410573812829342	94	4.88776916983033e-05
Ir31a	Nup44A	0.139668608650668	13	0.00158541221061719
Ir31a	CR44272	0.667372325415272	3	6.96315988594773e-05
Ir31a	Dic3	0.146070848622319	7	0.0115949971037511
Ir31a	Hey	0.236612548158569	10	0.000217515406354796
Ir31a	CG11191	0.831728934195985	7	1.20644047374572e-09
Ir31a	Odc1	0.298667240101947	11	1.40305757234309e-05
Ir31a	Odc2	0.49553394653655	8	8.59737729659584e-07
Ir31a	CG14762	0.575017597807261	18	2.47201283538343e-14
Ir31a	CG12769	0.10068680781727	44	3.03353013849572e-06
Ir31a	CG17977	0.152480733553825	5	0.0218136342389541
Ir31a	lig	0.190778141875984	39	5.49970278663952e-10
Ir31a	Vps28	0.570737692695015	6	2.50228846784938e-06
Ir31a	slv	0.185349736807415	8	0.0028572960454819
Ir31a	CG8712	0.111870421843598	11	0.00837570139867206
Ir31a	Asap	0.188818395629192	35	4.81984202125314e-09
Ir31a	Socs44A	0.10780879355685	13	0.00559891480244127
Ir31a	CG42516	0.103463400323755	14	0.00513196105736967
Ir31a	Pbp49	0.103463400323755	14	0.00513196105736967
Ir31a	Pabp2	0.405656848582199	5	0.000225109511122392
Ir31a	Rs1	0.0690197066983738	19	0.00958349977287765
Ir31a	CG30373	0.304322718417774	3	0.00695386066197339
Ir31a	Gasz	0.0630542953746372	12	0.0382961304626572
Ir31a	Mlh1	0.0855753785046932	8	0.0387896068156883
Ir31a	CG14757	0.233663730815269	9	0.0004391874834421
Ir31a	pnut	0.140230880468922	12	0.0022182841769466
Ir31a	CR44276	0.178258398805363	3	0.0343952762552312
Ir31a	rgr	0.52428498240129	43	2.80403876663866e-28
Ir31a	CG8642	0.314391523277937	13	1.56695676013108e-06
Ir31a	Cirl	0.046156612107022	45	0.00224233040364772
Ir31a	Vps25	0.218712866725079	4	0.0116519524406681
Ir31a	beta3GalTII	0.495907388824082	6	1.18282679835795e-05
Ir31a	CG14749	0.222720067393651	5	0.0061327317156022
Ir31a	Acsl	0.258387685246031	47	1.48839834757865e-15
Ir31a	UQCR-11L	0.223426147041833	4	0.0108375371660332
Ir31a	CG30355	0.353765892438167	3	0.00371473695633071
Ir31a	CG14767	0.270242984426751	17	5.298570939358e-07
Ir31a	CG30357	0.253032415233517	6	0.00182979322158359
Ir31a	Dmn	0.0891662754585726	9	0.0283208031971264
Ir31a	CG13751	0.654456476338416	1	0.00267595802166828
Ir31a	MrgBP	0.608913069334994	4	2.89225359575874e-05
Ir31a	Ggamma1	0.253171762405735	9	0.000250243317195028
Ir31a	CG8258	0.0956981226937013	15	0.00561616740981084
Ir31a	Pgi	0.154404940214992	13	0.000884483749423106
Ir31a	CG34219	0.132215417645798	9	0.00818515270885663
Ir31a	CG8248	0.338771516218579	7	0.000126415590363377
Ir31a	Spt	0.118870565279247	10	0.00890358737283924
Ir31a	CG8243	0.122481298857967	5	0.0375053693338346
Ir31a	CG8237	0.672379546588229	3	6.53476758801357e-05
Ir31a	CG8235	0.0798489544296687	8	0.0450535195996145
Ir31a	CG33199	0.120930063841316	8	0.0153930929999958
Ir31a	CG8229	0.130407708614301	8	0.0120150094529086
Ir31a	Tom7	0.780404435263128	3	1.66075555398848e-05
Ir31a	babo	0.190296182142287	28	1.31272235881898e-07
Ir31a	CG8216	0.253712633838774	18	6.27405132896117e-07
Ir31a	Dbp45A	0.125042817811847	10	0.00732920841205914
Ir31a	Vang	0.162462899352066	12	0.000976424723635115
Ir31a	Mys45A	0.0701297600201598	10	0.0413908329310741
Ir31a	Phax	0.193846029138534	10	0.000837590386399853
Ir31a	Su(var)2-10	0.0715882424005388	14	0.019759542056509
Ir31a	GstE13	0.134730523827532	7	0.0151272815239068
Ir31a	CG18659	0.0967059883233342	32	8.92445306718487e-05
Ir31a	Hydr1	0.170135238639924	14	0.000305937566398543
Ir31a	shrb	0.340740257139757	9	2.0035231267422e-05
Ir31a	Prp38	0.16610664057478	6	0.0111179475418496
Ir31a	Rad51C	0.221287221685492	8	0.00111673237040398
Ir31a	CG42382	0.192011982160174	4	0.017565742879158
Ir31a	ltd	0.281606604523255	27	1.84998791842586e-10
Ir31a	CR44284	0.584561236628535	2	0.000941719069783833
Ir31a	CG8026	0.220837605013826	15	2.01616019587243e-05
Ir31a	CG45085	0.220837605013826	15	2.01616019587243e-05
Ir31a	CG30343	0.172245710535397	7	0.00627631858633546
Ir31a	CG2063	0.42929886143019	8	4.85676858664125e-06
Ir31a	CG13954	0.093043858566839	130	1.81197125817009e-14
Ir31a	CG13739	0.0241640538704187	63	0.0156540572714577
Ir31a	Non1	0.0626595623907867	17	0.0184175110819993
Ir31a	l(2)k10201	0.322685561661571	8	7.88408954481634e-05
Ir31a	CG33774	0.579493890835022	3	0.000212216147833721
Ir31a	wun	0.383753760730208	36	7.51445492888136e-18
Ir31a	prel	0.282480373797764	8	0.000225532871666447
Ir31a	brp	0.301331616287024	121	1.8977215656464e-43
Ir31a	CG1888	0.220029513835768	19	2.11316364529194e-06
Ir31a	Not1	0.0527223781633876	65	8.46223481138704e-05
Ir31a	CG1814	0.178945723489117	10	0.00133980182715328
Ir31a	CG1868	0.260429508545364	14	6.71548785080734e-06
Ir31a	Updo	0.248599468453181	8	0.000546848703737448
Ir31a	CG12929	0.522093712217391	2	0.00175756755017971
Ir31a	RpL31	0.353332185897912	5	0.00057931590696978
Ir31a	CG1827	0.131996880870641	8	0.0115260870760293
Ir31a	Map60	0.119025792151088	8	0.0161787702113061
Ir31a	Mmp2	0.0450308124105421	121	1.1220637996423e-06
Ir31a	Uba1	0.199575266448817	33	4.69023946028717e-09
Ir31a	CG1688	0.0306960016169093	71	0.00302411485076706
Ir31a	CR44208	0.156577217961503	7	0.00906303025384962
Ir31a	CG1648	0.129818333239469	30	8.55549471558041e-06
Ir31a	lectin-46Cb	0.287320302824817	9	9.34847230841935e-05
Ir31a	lectin-46Ca	0.196169598260756	8	0.00215335178076165
Ir31a	CG34033	0.186236586823325	3	0.0310856965796852
Ir31a	Vamp7	0.328939352160067	8	6.69500483961635e-05
Ir31a	CG1667	0.1037230675636	13	0.00658225742557908
Ir31a	Orc6	0.17669658138457	5	0.0140844104804632
Ir31a	Prosalpha7	0.514569873270045	5	3.14701696552288e-05
Ir31a	CG30010	0.248749335275106	5	0.00383210264017304
Ir31a	CG1513	0.478375105896502	29	3.63325238074832e-18
Ir31a	CG12923	0.616254834170735	5	5.01317964628337e-06
Ir31a	CG30008	0.327685777039039	6	0.000388519963406049
Ir31a	Etf-QO	0.432108380469894	12	4.64763485189075e-08
Ir31a	Mef2	0.136630903629358	104	3.02526385401202e-17
Ir31a	Pal1	0.145191078807065	18	0.000198808780625371
Ir31a	CG1418	0.151605557708154	4	0.0326918162521314
Ir31a	Adam	0.292586478913107	10	3.72492806542664e-05
Ir31a	TER94	0.111038290357529	27	9.83474257326077e-05
Ir31a	Pka-R2	0.103788307638909	54	1.53750884323296e-07
Ir31a	CR44294	0.26949073193404	5	0.00263455426753742
Ir31a	CG12128	0.131842287848281	15	0.00110477218894948
Ir31a	CG1407	0.0951166878141054	20	0.0017652503022757
Ir31a	CG12129	0.082354386480331	10	0.0281533181279213
Ir31a	COX7C	0.495724395256812	4	0.000164792654283169
Ir31a	CG2269	0.365295336638788	32	2.31466442099228e-15
Ir31a	Jra	0.480681760115487	10	9.9036285845499e-08
Ir31a	RpLP0-like	0.218600076203598	2	0.0364333572005609
Ir31a	14-3-3zeta	0.375639496165093	10	2.71637670173949e-06
Ir31a	Pfk	0.142023355055925	28	6.23767658956148e-06
Ir31a	dmpd	0.352536983622315	14	1.36526441571786e-07
Ir31a	Ccs	0.305267331805413	6	0.000618745716090189
Ir31a	KCNQ	0.17356903180082	121	4.05961066812183e-25
Ir31a	mlt	0.0783775537609967	17	0.00834422264263044
Ir31a	Hr46	0.153681502983126	70	1.57266661678252e-13
Ir31a	CG12912	0.136782489406156	57	3.82979168458595e-10
Ir31a	Syb	0.116464134552956	8	0.0172993014417897
Ir31a	JhI-1	0.175481173813875	13	0.0003838809906692
Ir31a	CG42732	0.126578969380184	195	1.0495237277515e-28
Ir31a	CG33476	0.246497716864052	4	0.00760140399793353
Ir31a	CG33475	0.478608774187187	3	0.000762749728537323
Ir31a	RanBPM	0.147641330278261	34	4.11730462095603e-07
Ir31a	CG12895	0.190661526636889	8	0.0024868484909596
Ir31a	Galphao	0.215919446595328	53	1.34001616370202e-14
Ir31a	Cyp49a1	0.28269269953567	16	5.94182767527595e-07
Ir31a	CG11777	0.243704761202128	5	0.00419773632106166
Ir31a	CG17765	0.0752570549927414	10	0.0352130256802632
Ir31a	lola	0.309717334431762	189	1.05454837978753e-68
Ir31a	snoRNA:lola-a	1.03770822181771	1	0.000163299767607905
Ir31a	CR45135	0.740246997090598	2	0.000198856704163123
Ir31a	acal	0.268258032034452	6	0.00133396796504606
Ir31a	psq	0.0891780165723258	106	1.42558949231645e-11
Ir31a	CG11883	0.0286403751172019	82	0.00239618276374872
Ir31a	stan	0.0670127396516072	127	2.99642992191323e-10
Ir31a	Rab3	0.454705503842708	26	9.54670624970035e-16
Ir31a	CG12309	0.45639200877383	13	5.65939116277124e-09
Ir31a	CG12338	0.367107022604181	7	6.50475431387788e-05
Ir31a	CG7220	0.263353036421336	25	3.0122883775674e-09
Ir31a	Mat1	0.3506380619835	6	0.000241269258572528
Ir31a	CG33144	0.116268522507333	103	1.3334657056828e-14
Ir31a	CR44299	0.0980907885147517	6	0.0456222980484086
Ir31a	wde	0.127083001388335	18	0.000519681891279685
Ir31a	CG12935	0.554665303336227	3	0.000290747954888047
Ir31a	CG7637	0.229781906144336	2	0.0325830130842254
Ir31a	mms4	0.171796461466327	11	0.00107764006159685
Ir31a	CG12341	0.278797791161834	4	0.00462639958472279
Ir31a	CG7222	0.116984578279749	9	0.0126985320834567
Ir31a	Prosbeta5	0.220623201085144	9	0.000639659339165372
Ir31a	CG12343	0.16179237553078	5	0.0184362264033282
Ir31a	CG12325	0.519081676224943	11	7.43953695934871e-09
Ir31a	CG12344	0.603542271765466	32	9.42541556401429e-25
Ir31a	CG7686	0.394086526671728	12	1.8911277374059e-07
Ir31a	CG30015	0.0797782176305294	88	7.33359129649695e-09
Ir31a	CR45136	0.696477593072803	2	0.000307904824666253
Ir31a	nclb	0.0767590327211563	11	0.0278486199608779
Ir31a	ND-B14	0.216147775526865	4	0.0121206098912493
Ir31a	Rpb5	0.176963557429983	9	0.00225253978943541
Ir31a	BBS4	0.532295833651879	6	5.55756912257906e-06
Ir31a	CG12391	0.144543370469795	4	0.0364409402134714
Ir31a	CG9084	0.0780015646397524	10	0.0322943569713055
Ir31a	Syx6	0.408873278576877	11	3.23093505543121e-07
Ir31a	CG7737	0.270533745971118	10	7.46543084446202e-05
Ir31a	metro	0.238384624114605	17	2.63687019485847e-06
Ir31a	CG43112	0.304658498663836	3	0.00692431385858959
Ir31a	Or47a	0.112156723357429	11	0.00829404759587284
Ir31a	Fbl6	0.317021846702609	9	3.97014065939354e-05
Ir31a	CG18335	0.226341023135159	7	0.00176521056366734
Ir31a	Fpps	0.23432720580718	6	0.00269790483020261
Ir31a	CG13204	0.197370991083909	9	0.00125061124239444
Ir31a	Tapdelta	0.763534716906568	4	2.68477955824638e-06
Ir31a	CG13203	0.505470063641699	11	1.18529112545043e-08
Ir31a	Tsp47F	1.00095733186678	10	7.45408470198493e-15
Ir31a	qvr	0.267422236626011	35	2.0382573267401e-12
Ir31a	E(Pc)	0.196456437079814	52	3.920810130046e-13
Ir31a	inv	0.154390546734683	139	1.82906564745777e-25
Ir31a	en	0.35917953632608	20	3.4992972518219e-10
Ir31a	tou	0.151820251834739	78	9.99823645081673e-15
Ir31a	snoRNA:Psi28S-1936	0.271167503402391	1	0.043862259166343
Ir31a	CG9005	0.127292816048181	52	8.64312351071323e-09
Ir31a	CG9003	0.161458241174651	34	1.0907586845968e-07
Ir31a	CG43190	0.267655388176271	4	0.00549079371291516
Ir31a	CR44304	0.267655388176271	4	0.00549079371291516
Ir31a	Sln	0.154092582022614	20	5.62075659313483e-05
Ir31a	Ef1alpha48D	0.121072074175062	17	0.000971415960736751
Ir31a	PI31	0.262007868974415	15	3.16344453008974e-06
Ir31a	CG34231	0.214562818323068	6	0.00406630139639767
Ir31a	rho-7	0.187415345670564	8	0.00270709770322878
Ir31a	CG8298	0.0547339652926151	13	0.0458084567164908
Ir31a	CR44306	0.371929529923392	3	0.00295050014283541
Ir31a	otk2	0.075788147721439	9	0.0416516198039322
Ir31a	Mppe	0.165692441341569	10	0.00203469386819146
Ir31a	pds5	0.0995947167395023	23	0.000644221793683663
Ir31a	CG8321	0.248088624779404	6	0.00202754047051375
Ir31a	CG43191	0.402802623958189	3	0.00199465846993723
Ir31a	128up	0.141981746822813	10	0.00429671149405209
Ir31a	Drep1	0.0878568368850534	11	0.0190494172978067
Ir31a	CG44314	0.289786899495951	7	0.000398714108019284
Ir31a	jeb	0.125272416575731	53	8.42345339068164e-09
Ir31a	CG8378	0.329331308978451	12	2.06416558000829e-06
Ir31a	OSCP1	0.439430006781191	10	3.63577044030741e-07
Ir31a	Hen1	0.188497529325413	36	3.05370110550809e-09
Ir31a	CG8878	0.191820742915592	27	1.91019641345932e-07
Ir31a	CG8407	0.316790457810508	2	0.0136627787840727
Ir31a	CG13177	0.316610656077089	4	0.00258694056425649
Ir31a	CG34232	0.132260624110741	4	0.0440144253806551
Ir31a	Oda	0.321571269555235	24	1.06744035865682e-10
Ir31a	CR46194	0.290552853255983	5	0.00180078086589132
Ir31a	mir-281-1	0.412261448833455	1	0.0156666346363773
Ir31a	Cct5	0.119045498434711	17	0.00107581695263762
Ir31a	CR45264	0.432832166498178	2	0.00428684672644439
Ir31a	CG8860	0.634090480763163	2	0.000574193561821554
Ir31a	wash	0.260726077132384	9	0.000201263166985039
Ir31a	CG13175	0.108775823644175	10	0.012239906281025
Ir31a	CG33964	0.108775823644175	10	0.012239906281025
Ir31a	SmF	0.234603048147573	2	0.0310510738460322
Ir31a	RpS11	0.31635911303457	4	0.0025969636565645
Ir31a	Cam	0.402617360828162	43	6.42576344820203e-22
Ir31a	CG42700	0.0587035019573079	39	0.00106371374478829
Ir31a	CG13163	0.0986871076681224	10	0.0168232019857307
Ir31a	tRNA:HPsi	0.35344174884792	2	0.00947418583456253
Ir31a	CG34021	0.397862665302739	2	0.006079100357419
Ir31a	CG43204	0.279086328473497	4	0.00460592357817665
Ir31a	CG30051	0.257261312713158	4	0.00644215135790482
Ir31a	Dyb	0.0386679670106772	41	0.0080700521578599
Ir31a	CG30334	0.223524872885449	2	0.0346844576646569
Ir31a	Lac	0.058681003494979	34	0.00213249877314978
Ir31a	fdl	0.219335385671932	44	1.3832638698753e-12
Ir31a	s-cup	0.442364917399511	10	3.31446059675868e-07
Ir31a	CG13151	0.143933769349379	10	0.00404026545994148
Ir31a	CG8818	0.220534358201576	9	0.000641300046790204
Ir31a	CG8569	0.189713300253568	12	0.000357121404877227
Ir31a	stil	0.105982015189252	7	0.0296849729409704
Ir31a	ClC-b	0.142161179881323	16	0.000482908363614512
Ir31a	Sin3A	0.211293301889452	40	3.35141630456988e-11
Ir31a	CR30055	0.28578354844074	6	0.0009271618250691
Ir31a	CR45279	0.239332971700293	3	0.0158541656928067
Ir31a	CG45086	0.082426700224316	25	0.00134621102860498
Ir31a	CG33792	0.313912366623081	3	0.00615762173785953
Ir31a	spt4	0.167970913006197	4	0.0254200350745953
Ir31a	GLS	0.0421275757471258	41	0.00542145824854982
Ir31a	mRpL18	0.658371242731195	3	7.80509051166115e-05
Ir31a	ox	1.09178653525997	1	0.000110056519158355
Ir31a	Dgkepsilon	0.622256036751889	8	3.13085062569782e-08
Ir31a	Nacalpha	0.456488638818324	9	7.1178082334323e-07
Ir31a	sca	0.0286429519908735	56	0.0107475746990637
Ir31a	Aats-asp	0.233904481216522	23	8.48577242628271e-08
Ir31a	Nmda1	0.38358033541765	10	2.1147901475839e-06
Ir31a	NAT1	0.0790244219806444	49	1.65863753045092e-05
Ir31a	CG17019	0.160941677114615	12	0.00103281824644838
Ir31a	CG13322	0.0821566573716498	9	0.0346643323911552
Ir31a	Su(z)2	0.0537151637875342	35	0.00303270471642486
Ir31a	CG3955	0.225767234663019	6	0.00322250396595089
Ir31a	ND-MWFE	0.454405713863558	5	9.33096871234521e-05
Ir31a	Spt-I	0.096040035653101	8	0.0295058298341021
Ir31a	CR45142	0.0961623867735969	8	0.0294116070065622
Ir31a	CG33137	0.178971595813767	4	0.0214649731427608
Ir31a	CG17724	0.141538844201867	56	2.59273424478666e-10
Ir31a	Kdm4B	0.208705194957132	82	5.70220356887559e-21
Ir31a	seq	0.144130165592373	56	1.73344808382055e-10
Ir31a	lat	0.0412811015915256	22	0.034168762554847
Ir31a	CG34315	0.0412811015915256	22	0.034168762554847
Ir31a	CG4627	0.22032714129915	7	0.00203255398977009
Ir31a	Fsn	0.190050268323711	4	0.0181035546344145
Ir31a	Dp	0.208906699413858	13	0.000102165922474952
Ir31a	CR43918	0.532083411298565	1	0.00653536163735326
Ir31a	Pex13	0.346745891139328	6	0.00026157083356866
Ir31a	fsd	0.301338538781003	4	0.00327152600773138
Ir31a	CG4676	0.0996004005991446	9	0.0209626039184861
Ir31a	CG42321	0.285843159357794	87	3.77880782269605e-30
Ir31a	CG30060	0.629548561044536	5	3.94289473076206e-06
Ir31a	tRNA:I:49Fc	0.257158132747751	2	0.0247873617952624
Ir31a	Ser8	0.109468082343433	5	0.0474450318623566
Ir31a	tRNA:CR30509	0.41413473880654	2	0.00516712960170909
Ir31a	cbc	0.468166789367572	5	7.27716108393928e-05
Ir31a	cid	0.246687649873284	4	0.00757924126234166
Ir31a	bbc	0.19494220311296	25	4.12405252821862e-07
Ir31a	mars	0.0773172994050662	14	0.0155075663139378
Ir31a	mip120	0.0608245533061178	33	0.00200491530794962
Ir31a	EfTuM	0.200963732728646	13	0.000139932410865653
Ir31a	Roe1	0.149998426392416	8	0.00719956750500496
Ir31a	link	0.281236145272607	8	0.000232989231358701
Ir31a	CG6191	0.188641280039621	44	6.04390859913254e-11
Ir31a	CG45088	0.193232254954339	44	3.43524932078768e-11
Ir31a	stj	0.128135181495194	57	1.50229446274921e-09
Ir31a	fl(2)d	0.246193918374001	18	9.35012544256463e-07
Ir31a	CG13339	0.693024392978569	5	1.25257941584868e-06
Ir31a	CG6329	0.422237266440481	16	7.66323098929151e-10
Ir31a	CG6337	0.594909916565154	8	6.39924647915094e-08
Ir31a	CG6357	0.497619421499287	7	3.04851465468603e-06
Ir31a	Syngr	0.264100897747815	13	1.14818772725469e-05
Ir31a	CG16935	0.273470483819534	6	0.00119717032188968
Ir31a	DJ-1alpha	0.401869435447389	7	2.87878565105204e-05
Ir31a	AGO1	0.217439190119511	54	6.08248177177953e-15
Ir31a	mRpL53	0.219642991054038	9	0.000657996118523043
Ir31a	CG33155	0.219642991054038	9	0.000657996118523043
Ir31a	Rpn13	0.36828986309388	14	7.01233460788565e-08
Ir31a	Cp1	0.148278513563237	19	0.000115433173760153
Ir31a	Aats-phe-m	0.11315593469764	12	0.00602597781453458
Ir31a	mir-4978	0.344418478678219	2	0.010367780397843
Ir31a	Rcd1	0.0856575961639964	14	0.0108979872816421
Ir31a	pea	0.0452093864054449	32	0.00955546876808109
Ir31a	CG13018	0.303563547911299	2	0.0155926078470137
Ir31a	O-fut1	0.236856523109999	9	0.000400560866002918
Ir31a	Tango7	0.20077958262652	11	0.000399725683273337
Ir31a	CG8323	0.122486470792401	12	0.00427030987801251
Ir31a	CR44368	0.158574319121879	8	0.00575363649067366
Ir31a	CG8331	0.395624741750157	11	5.08407288515383e-07
Ir31a	mRpS16	0.236779479260225	2	0.0303833067332065
Ir31a	cg	0.110977112325862	32	2.4440165991303e-05
Ir31a	Hsc70-5	0.274993351823536	16	8.57725203272789e-07
Ir31a	Ih	0.253731997829063	82	2.23427261745862e-25
Ir31a	tej	0.719347292138537	10	5.34667318442728e-11
Ir31a	Arc1	0.113335275104929	15	0.00254011772695295
Ir31a	CR10102	0.0591154063923454	12	0.0442889244856363
Ir31a	Arc2	0.299331617587104	6	0.000699877068122238
Ir31a	CG17385	0.387916949639628	9	5.14077652231269e-06
Ir31a	phyl	0.686570174057041	17	4.13647865577657e-16
Ir31a	Asx	0.0441231136542864	28	0.015695566763463
Ir31a	Blos1	0.188020932655811	3	0.0303902094293463
Ir31a	CG12863	0.205687738776945	9	0.000983958197406603
Ir31a	Uhg5	0.220758734890511	7	0.00201208686924507
Ir31a	snoRNA:Me18S-C1366	0.823073670883254	1	0.000781888937293911
Ir31a	snoRNA:Me28S-C3227a	0.823073670883254	1	0.000781888937293911
Ir31a	CG10139	0.144539008838546	7	0.0120190724145825
Ir31a	CG12866	0.113647367248728	13	0.00444309264133648
Ir31a	mspo	0.237767607417839	61	3.74011525898457e-18
Ir31a	CG30479	0.398366307749079	17	8.34347513847114e-10
Ir31a	CG30480	0.384353262727691	17	1.69003155327965e-09
Ir31a	CR43428	0.168681842876041	3	0.0388364635828876
Ir31a	CG12858	0.297855163798853	23	1.20529099459162e-09
Ir31a	Dro	0.462741892632873	3	0.000932750705667366
Ir31a	Rpn6	0.235357296095769	10	0.000226295761651319
Ir31a	ave	0.400003238899397	6	8.65929321692741e-05
Ir31a	CG10151	0.340736728935492	13	5.52003629675846e-07
Ir31a	ND-B15	0.741469614996085	2	0.000196442925283397
Ir31a	Trs31	0.408012722718838	2	0.00549297093884032
Ir31a	CG12857	0.0667935901942066	11	0.0391649781677941
Ir31a	Spred	0.126182037109127	27	3.0508547336137e-05
Ir31a	CR42254	0.460329325670416	6	2.47543752811071e-05
Ir31a	BEAF-32	0.485541098005061	10	8.49693470026452e-08
Ir31a	Ciao1	0.442406340460796	6	3.59107892203826e-05
Ir31a	HPS1	0.132242209275015	11	0.00417138825502118
Ir31a	CG33506	0.190427813637545	4	0.0179987848131432
Ir31a	U3-55K	0.0696651254309966	10	0.042001592058518
Ir31a	Pcf11	0.19039031538366	45	2.97612615484535e-11
Ir31a	CG10253	0.0879881053924436	24	0.00112175497133968
Ir31a	Lap1	0.256349020344438	16	2.08646371908868e-06
Ir31a	CG10257	0.835575086804613	6	1.02534175319628e-08
Ir31a	aPKC	0.267723403412817	55	1.60019262042018e-18
Ir31a	pcs	0.144852701845487	26	1.04385149002086e-05
Ir31a	chn	0.14294261105056	97	6.48156897701282e-17
Ir31a	Rpb12	0.359898239590491	2	0.00888245398457352
Ir31a	CG8089	0.211323037082385	4	0.0130537930850065
Ir31a	igl	0.177712418640101	49	2.33645072732991e-11
Ir31a	CG43068	0.0992163216817681	8	0.0271548096382503
Ir31a	GPHR	0.334022132656841	10	1.00878331702015e-05
Ir31a	CG11807	0.195872374942671	10	0.000785756147087307
Ir31a	CG42391	0.346300674398246	3	0.00408358114695847
Ir31a	CG11808	0.229810449728173	10	0.000269538972499515
Ir31a	mRpL41	0.229548911898134	2	0.0326589333344978
Ir31a	Trpm	0.0166495540305716	95	0.0256666015142977
Ir31a	CG8152	0.286820064819694	4	0.00408961685290206
Ir31a	Xpc	0.107007759457212	21	0.000673392571659163
Ir31a	CG8155	0.0995436585994376	22	0.000828867657464814
Ir31a	unc-5	0.129580304420646	71	1.18646232236079e-11
Ir31a	SRPK	0.212108320501535	25	1.20015420831435e-07
Ir31a	CG43729	0.218730132367702	117	1.31362080385883e-30
Ir31a	CR45020	0.238551522635103	2	0.0298502332030005
Ir31a	CG30472	0.541725186734787	3	0.000342595495571279
Ir31a	GalNAc-T1	0.156030042806871	15	0.000372137993654226
Ir31a	Khc-73	0.0965634333872629	58	1.73561908518963e-07
Ir31a	CG30467	0.24904044675417	12	3.99764281699312e-05
Ir31a	CG8187	0.253022940923362	7	0.0009442064865962
Ir31a	CR45927	0.243723421942888	3	0.0149956021030557
Ir31a	Vha36-1	0.218055629207682	9	0.000688812340490037
Ir31a	CG8195	0.108659102514461	7	0.0278787380371024
Ir31a	Flo1	0.495859022410705	13	1.18568881218198e-09
Ir31a	CG30466	0.0732584187110495	19	0.00756635745139826
Ir31a	CG42524	0.0230153277070928	43	0.0448243828963526
Ir31a	CG8207	0.0906375057217093	15	0.00705199417745359
Ir31a	Vha14-1	0.669146696422174	5	1.92815349064027e-06
Ir31a	CR43429	0.209502866846092	13	9.97820653661868e-05
Ir31a	sli	0.119697541140272	100	1.25833467641067e-14
Ir31a	CG33463	0.284874268243801	1	0.0396876486625387
Ir31a	CR44373	0.366255037947746	2	0.00833597703556322
Ir31a	bdg	0.121668974137236	34	5.00048406001351e-06
Ir31a	Diap2	0.145892060804189	9	0.00551775389553727
Ir31a	Mlf	0.159264973523216	12	0.00109875634601534
Ir31a	CG8314	0.0963519899686766	9	0.0230209446705874
Ir31a	Pex11	0.234448731914776	7	0.00145957811167722
Ir31a	CG8320	0.255783755583083	4	0.00659015757846902
Ir31a	ATPCL	0.118942516620617	43	4.33458457701151e-07
Ir31a	CG8370	0.0435817007988605	28	0.0163901913863732
Ir31a	CG8386	0.0954467495415789	6	0.048196196420837
Ir31a	CG8389	0.108432966379099	21	0.000617199157543656
Ir31a	CG8388	0.144695062716675	8	0.00827021228057542
Ir31a	Prosbeta1	0.403793280846806	6	8.00416062669572e-05
Ir31a	Rrp42	0.484398897967794	5	5.42763149020832e-05
Ir31a	CG8397	0.183634096825742	10	0.00115571108379188
Ir31a	CG8399	0.105134091692162	32	4.15335519721157e-05
Ir31a	casp	0.228305596651754	20	7.34535205617656e-07
Ir31a	CG8401	0.473108957574192	5	6.65560298603189e-05
Ir31a	SP2353	0.398813186899803	31	3.17177710458595e-16
Ir31a	CG8405	0.115427140855248	23	0.000224709158663507
Ir31a	Dg	0.0422059618632002	39	0.00648745397388627
Ir31a	Ric	0.37151899916461	15	2.29395260694243e-08
Ir31a	spin	0.0208538700105786	55	0.0373975981627588
Ir31a	Got1	0.0484668012667724	16	0.0420694229209402
Ir31a	CG30094	0.255413574769858	4	0.00662776807184848
Ir31a	Lis-1	0.605697773511542	12	7.66656207848881e-11
Ir31a	CG8441	0.681440375716664	5	1.54415023745755e-06
Ir31a	clu	0.114106632711615	27	7.75828367574917e-05
Ir31a	calypso	0.308364957897388	8	0.000114640084766874
Ir31a	CG44242	0.420718668789149	2	0.00483824188759622
Ir31a	tRNA:CR30237	0.330039716873661	2	0.0119691239307443
Ir31a	CG15701	0.227779869907787	19	1.3717152895372e-06
Ir31a	CG7786	0.288294936335195	3	0.00852109946410669
Ir31a	fidipidine	0.338547285156336	11	3.58448750844029e-06
Ir31a	Khc	0.0915714946415748	25	0.000697472228740951
Ir31a	CG7747	0.0888020143216705	7	0.0444117981777055
Ir31a	CG30096	0.372072694559865	3	0.00294514845348046
Ir31a	CG4282	0.40401645051017	12	1.31082454384581e-07
Ir31a	Vha44	0.385022032427123	52	5.64870006315094e-25
Ir31a	Hmgs	0.174090283815087	14	0.000258812483376494
Ir31a	Nup62	0.139520080207265	9	0.00663063078574013
Ir31a	Syn2	0.279821982594054	14	2.9571281255806e-06
Ir31a	CG5065	0.140663063486317	30	3.38979511547401e-06
Ir31a	Acp53Ea	0.426815446131752	3	0.00147103484562945
Ir31a	Acp53C14c	0.55796163568478	4	6.3301266547768e-05
Ir31a	unc-104	0.483107781105676	64	8.22680573285929e-38
Ir31a	CG34189	0.428717499253844	3	0.0014359780499903
Ir31a	CG5267	0.610834523733385	3	0.000142618695617928
Ir31a	CG42392	0.747993509303184	2	0.000184049675555074
Ir31a	CG5348	0.508350357887506	9	1.59555893175897e-07
Ir31a	Sod2	0.228413601716556	8	0.000926918931092154
Ir31a	Psi	0.0888506154664286	34	0.000117285876460547
Ir31a	CG8910	0.163917712737913	47	3.57208848016253e-10
Ir31a	CG6472	0.343164838325823	9	1.86824045926412e-05
Ir31a	Pkc53E	0.0890674690409205	37	5.92943742367119e-05
Ir31a	CG43788	0.156984321863855	4	0.0300973222895316
Ir31a	CG34191	0.154604073868037	3	0.0464269376954924
Ir31a	PIG-V	0.340419055470344	5	0.000731522195991045
Ir31a	CG6665	0.167167609825794	5	0.0167301472047327
Ir31a	tRNA:G3:53E	0.266044512174165	1	0.0455329030707133
Ir31a	Cbp53E	0.156788872614859	26	4.28473482255932e-06
Ir31a	CG30461	0.0896386671893591	15	0.0073760995901177
Ir31a	ste24c	0.0896386671893591	15	0.0073760995901177
Ir31a	CG6796	0.08365690939634	10	0.0270206615415695
Ir31a	NiPp1	0.15718151575384	4	0.0300062206510831
Ir31a	CG8963	0.30311585515601	11	1.20494054920089e-05
Ir31a	RhoGEF2	0.101714970381939	66	9.90161651756507e-09
Ir31a	CR45145	0.112578893012302	14	0.003490172921775
Ir31a	CG9646	0.103218912270372	21	0.000848930605615426
Ir31a	fat-spondin	0.0704068655579591	18	0.0105158273458999
Ir31a	tef	0.220557490317147	8	0.00113824016144532
Ir31a	CG6984	0.593081395223193	4	3.68923367154919e-05
Ir31a	GstS1	0.106824875001201	22	0.000520758815970814
Ir31a	CR44387	0.178926319346896	3	0.0341051818516561
Ir31a	CR44388	0.412429730605988	2	0.00525588505469503
Ir31a	CG10950	0.295505917866568	10	3.3973956617005e-05
Ir31a	mbl	0.195215101018697	276	2.6846241064156e-62
Ir31a	CG6550	0.0842474518675304	11	0.0215536069199842
Ir31a	Mtap	0.410614039756564	4	0.000609782708110336
Ir31a	Lhr	0.392734660747097	4	0.000802687226020754
Ir31a	EDTP	0.11173857687915	34	1.29905178896381e-05
Ir31a	robls54B	0.222510581950845	4	0.0109911554016989
Ir31a	robl	0.459758724590925	4	0.000286458550565604
Ir31a	CG14478	0.0989202518470446	23	0.000673785066214423
Ir31a	Tes	0.156731370436655	20	4.81740580178442e-05
Ir31a	qkr54B	0.119667840068215	18	0.000770230196055955
Ir31a	eIF3-S9	0.194208729019127	17	2.44048301908146e-05
Ir31a	RpL18A	0.493220397450025	7	3.37977737449523e-06
Ir31a	MESR4	0.315677629752166	36	7.54054295472727e-15
Ir31a	Klp54D	0.483611353040353	16	4.10730383457996e-11
Ir31a	CG43324	0.490648468323146	2	0.00240616156729553
Ir31a	CG14480	0.181539923374122	3	0.0329933560052668
Ir31a	Ns2	0.0601689150822571	21	0.0118022002012886
Ir31a	POSH	0.0874187508340351	14	0.0101157204925947
Ir31a	UQCR-6.4	0.394925168440235	5	0.00027326938415888
Ir31a	CG42239	0.926994635184359	2	3.07899818090831e-05
Ir31a	Rab4	0.332755222391895	8	6.05938412792675e-05
Ir31a	CG14483	0.174460012224493	4	0.023006567565306
Ir31a	CG30105	0.188676285670519	2	0.0491260366413232
Ir31a	Smurf	0.041880254672223	43	0.00462759735960624
Ir31a	eIF3-S8	0.197002346824252	25	3.55620825304644e-07
Ir31a	CG30108	0.209315917444614	5	0.00781301024776493
Ir31a	CR44404	0.211736216149222	3	0.0224971104109673
Ir31a	P32	0.298048447926045	6	0.000718769007739913
Ir31a	Sema-1b	0.0934274541066038	31	0.000151573883118637
Ir31a	rdgBbeta	0.452934910646345	11	7.15382281258343e-08
Ir31a	CR45146	0.446652117082961	5	0.000107339317979422
Ir31a	Uhg1	0.103947628169743	10	0.0142522610114683
Ir31a	CG6424	0.339628272916667	50	2.39836055205396e-21
Ir31a	Snx16	0.134463065150505	4	0.0425491110805857
Ir31a	CG6406	0.187094046813776	13	0.000242362314291235
Ir31a	CG6401	0.193376496037821	9	0.00140327572316806
Ir31a	CG4996	0.0772575972770872	18	0.0073108489872761
Ir31a	CR44416	0.190686534019409	2	0.0481494199970789
Ir31a	CG6362	0.536084767072936	11	4.15783048769352e-09
Ir31a	fab1	0.0684720339291686	40	0.000309183464655017
Ir31a	CG33981	0.0684720339291686	40	0.000309183464655017
Ir31a	aft	0.337550764495352	10	9.02579176389698e-06
Ir31a	Ubc10	0.395594542227363	4	0.000768161295852712
Ir31a	CG30323	0.251768239452419	3	0.0135412501808353
Ir31a	Mapmodulin	0.123704330962769	16	0.00116424731999013
Ir31a	Spn55B	0.355348129439171	7	8.5700598889235e-05
Ir31a	Dlip3	0.264363842992609	8	0.000362151919091862
Ir31a	Hsf	0.159397424885599	19	6.21004012976065e-05
Ir31a	Pcl	0.0988856219009786	15	0.00486591164540901
Ir31a	pAbp	0.119372656684361	18	0.000782389591546695
Ir31a	snoRNA:Psi18S-1347a	0.329246932834268	2	0.0120642837709579
Ir31a	CG17680	0.192457255169673	3	0.0287277476065297
Ir31a	CG5742	0.16383746511236	8	0.00501405127907952
Ir31a	adp	0.0815652761025397	17	0.00710643223369125
Ir31a	lolal	0.0768315430675159	8	0.0487512836955857
Ir31a	CG10914	0.286354382893492	11	2.13822846245293e-05
Ir31a	CG42518	0.341862238592331	6	0.000289477424185244
Ir31a	MED9	0.347220475529961	6	0.000259006707083539
Ir31a	Dgp-1	0.163738373721511	7	0.00766203235057961
Ir31a	CR45315	0.658378907760097	2	0.000450497701552886
Ir31a	CG10916	0.258897419057557	7	0.000822699245434519
Ir31a	pen-2	0.420590217826706	2	0.00484445371390395
Ir31a	sbb	0.0230444527059507	120	0.00167093648955082
Ir31a	CG14505	0.22576048853586	4	0.0104555148842711
Ir31a	CR43688	0.952898362246375	1	0.00030320833821769
Ir31a	GstE4	0.10930071177908	7	0.0274624286092334
Ir31a	imd	0.180535248685508	11	0.000799113684262145
Ir31a	CG5174	0.143106333696846	15	0.000665581471642848
Ir31a	CG12263	0.14374736956612	18	0.000214637672834445
Ir31a	slim	0.161830522086617	15	0.000286666561985049
Ir31a	CG5189	0.155934932906977	9	0.0041304885004953
Ir31a	CG30120	0.155934932906977	9	0.0041304885004953
Ir31a	Prp19	0.0411737417874228	18	0.0496047207331434
Ir31a	CG30116	0.122042530540204	119	1.86043125270968e-17
Ir31a	CG43066	0.23192078191799	24	5.28754826720179e-08
Ir31a	mRpS28	0.251476127036453	4	0.00704134426481013
Ir31a	CG5323	0.180382221545355	5	0.0131771772400137
Ir31a	tRNA:CR30227	0.385276604851088	2	0.00689348700009518
Ir31a	tRNA:G3:55E	0.567648310708212	1	0.00504158785678293
Ir31a	CheA56a	0.204177081143919	3	0.0247603677916647
Ir31a	Gint3	0.0558777627331598	13	0.0437797542843998
Ir31a	CG42306	0.0558777627331598	13	0.0437797542843998
Ir31a	Sik3	0.0718757211198717	50	3.69803542266899e-05
Ir31a	CG15071	0.130452862900332	4	0.0452547855207878
Ir31a	CG15073	0.105893399936382	14	0.00463071773588636
Ir31a	Hs3st-A	0.2120543244259	61	2.87200031443252e-16
Ir31a	List	0.119356095139679	6	0.0293409154716786
Ir31a	CG33998	0.506096723566667	7	2.49893615713917e-06
Ir31a	CR30121	0.502270215447738	5	3.93004967767266e-05
Ir31a	CG18609	0.293301414278587	6	0.00079320077035161
Ir31a	CG17821	0.0624028866176997	11	0.0455142249450914
Ir31a	Phb2	0.281408153359844	10	5.29867088340362e-05
Ir31a	CG15097	0.196680824851668	22	1.6813814717847e-06
Ir31a	CG15082	0.0939604940803451	11	0.0154588296894613
Ir31a	CG15098	0.192720308678419	11	0.000526658525981029
Ir31a	CG15100	0.0722298950675648	16	0.0135491231211554
Ir31a	CG15084	0.189593033392721	9	0.00156502421742344
Ir31a	Jheh3	0.24841694611388	9	0.000287014753963548
Ir31a	CG43069	0.651971747265939	3	8.46489983908481e-05
Ir31a	CG43070	0.502507203947869	4	0.000148474745203804
Ir31a	prod	0.156955386139416	9	0.00401072503662248
Ir31a	CG15107	0.290034995784169	6	0.00084884694908362
Ir31a	CG15118	0.051891732231031	24	0.0136446327853281
Ir31a	ena	0.0903568405548907	79	4.2741264892862e-09
Ir31a	hppy	0.0716056610969794	72	8.46212964508422e-07
Ir31a	cora	0.162972980350347	93	1.69239417699686e-18
Ir31a	FK506-bp2	0.165328054379594	3	0.0405237813801423
Ir31a	EndoB	0.219835091728073	16	1.18985481837184e-05
Ir31a	Rgk1	0.0862917564393418	95	3.42577685868147e-10
Ir31a	CG11257	0.068738103039966	15	0.0188873896585385
Ir31a	tRNA:CR30326	0.21905647920981	2	0.0362676376222775
Ir31a	Spt5	0.0971093597609912	29	0.000177856113035549
Ir31a	RpL11	0.272278080114431	10	7.06597616532492e-05
Ir31a	Arl6	0.631688449722995	3	0.000109478246716112
Ir31a	EloC	0.306092491811313	8	0.000121656776127517
Ir31a	betaTub56D	0.412111077847781	17	4.17510971119038e-10
Ir31a	CG7744	0.227871912582923	11	0.000158179064898354
Ir31a	mei-W68	0.204483712216981	7	0.00294708117999622
Ir31a	TBCB	0.233041680922274	5	0.0050894877927023
Ir31a	Rep	0.110005722374887	7	0.0270121460738583
Ir31a	hpo	0.0668867022097078	17	0.0148853308687018
Ir31a	CG15120	0.102076575429319	6	0.0419996717374515
Ir31a	tRNA:H:56E	0.223791914143702	2	0.0345920623617932
Ir31a	sm	0.157130188547366	161	9.01207300920917e-30
Ir31a	CG16716	0.075432387062726	18	0.0080543393112487
Ir31a	hrg	0.230475148787747	19	1.18032006757236e-06
Ir31a	tRNA:E4:56Fc	0.31757026716297	1	0.0312639896271271
Ir31a	Toll-7	0.0528537964769735	18	0.026690410898201
Ir31a	18w	0.195039945176598	30	3.26688611154666e-08
Ir31a	CG11099	0.128666015318787	11	0.00471439135508067
Ir31a	CG13869	0.203215477686893	4	0.0147865430183818
Ir31a	Hsl	0.277309349452446	10	6.0295664980605e-05
Ir31a	PCNA	0.217877679045137	10	0.000392645095381778
Ir31a	plu	0.465625175979401	3	0.000899262550155381
Ir31a	RpS18	0.3836846750085	4	0.000922504228046281
Ir31a	CG10444	0.1469159056314	10	0.00367772889801632
Ir31a	CR44642	0.351926918377177	3	0.00380238274620564
Ir31a	CG8920	0.172706821587644	40	2.55259259988068e-09
Ir31a	HnRNP-K	0.9798335268201	41	8.1003892993859e-50
Ir31a	mir-7	2.21608834329479	1	3.01158022313398e-08
Ir31a	maf-S	0.65644204284554	3	7.99839057656231e-05
Ir31a	CG11110	0.282986406004385	5	0.00206454642799445
Ir31a	CG33786	0.277825028650539	6	0.00109370547024844
Ir31a	CG33785	0.277825028650539	6	0.00109370547024844
Ir31a	CG13437	0.669196286569762	6	3.24151593803003e-07
Ir31a	Fem-1	0.425618929129839	31	2.99316535163684e-17
Ir31a	exu	0.245854675492985	19	5.00721114014573e-07
Ir31a	CG13438	0.129101497455712	6	0.0239673679956378
Ir31a	dpr1	0.0993715161983964	85	1.35998304585902e-10
Ir31a	CG15650	0.262966346515545	11	4.76012632748024e-05
Ir31a	CG9313	0.606252704329215	21	3.73250504581136e-17
Ir31a	CG15651	0.266892013849802	12	2.06844534059002e-05
Ir31a	Prosalpha3	0.133426525728788	7	0.0155969919982354
Ir31a	grau	0.188725249683794	8	0.00261596725401766
Ir31a	CG9346	0.0683174413317865	20	0.00845402565373848
Ir31a	RIC-3	0.0679103121983317	27	0.00275722417983857
Ir31a	ND-B14.7	0.240332017891658	5	0.00446145542801505
Ir31a	shg	0.0503454664775567	51	0.000659502282332522
Ir31a	cpa	0.15794842189127	14	0.000512252774114252
Ir31a	CR44704	0.147085919551088	5	0.024046612949958
Ir31a	ktub	0.129282013609469	47	3.35332697770559e-08
Ir31a	CG9394	0.200356827765022	18	1.06447797213679e-05
Ir31a	CG4050	0.363750917578567	14	8.49641065671828e-08
Ir31a	mago	0.285676509601711	11	2.18840566057696e-05
Ir31a	CG9406	0.223284933047944	5	0.00607046866134627
Ir31a	Xbp1	0.188402100743643	10	0.000994415126029852
Ir31a	Hmg-2	0.17801442331618	6	0.0086831594193566
Ir31a	hng1	0.0840547569143983	8	0.0403626179691501
Ir31a	ASPP	0.129539997003239	49	1.67761179416352e-08
Ir31a	CG30392	0.219127338161131	7	0.00209055176343811
Ir31a	Sgf29	0.618284925798489	7	1.79981048866867e-07
Ir31a	RpL29	0.551867950430099	2	0.00130541399151384
Ir31a	CG9752	0.096016683061614	8	0.029523847983715
Ir31a	CG15666	0.395888292905432	12	1.76945132603498e-07
Ir31a	CG9822	0.348159529584615	6	0.000254006939243484
Ir31a	CG10795	0.236345615240817	9	0.000406505393730649
Ir31a	EfSec	0.137716164442162	9	0.00698464292977872
Ir31a	Sdc	0.087682481990311	106	2.19954204735126e-11
Ir31a	MESK2	0.358275051428318	35	2.5688820201624e-16
Ir31a	CG10494	0.201637681271808	13	0.000136247008703547
Ir31a	clt	0.187732065199279	9	0.00165129573460589
Ir31a	PTP-ER	0.0500034267636289	31	0.00693991533695132
Ir31a	CG10321	0.0985688840411033	26	0.000329737125144414
Ir31a	CG10082	0.0830402380633422	47	1.44215724303922e-05
Ir31a	CG30284	0.253373618393259	4	0.00683891211234983
Ir31a	ND-B12	0.509851970806543	4	0.000132621955769494
Ir31a	Rae1	0.17187416524068	5	0.0153664561175601
Ir31a	CG42362	0.269116535127933	8	0.000319839749344232
Ir31a	CG42363	0.269116535127933	8	0.000319839749344232
Ir31a	CG42364	0.154612262860634	4	0.0312151088800096
Ir31a	CG9865	0.432873203506308	9	1.40626873339226e-06
Ir31a	CG42379	0.432873203506308	9	1.40626873339226e-06
Ir31a	CG42380	0.432873203506308	9	1.40626873339226e-06
Ir31a	CG42381	0.432873203506308	9	1.40626873339226e-06
Ir31a	NC2alpha	0.357212742799522	11	1.89253484438327e-06
Ir31a	CG15676	0.545842289222305	3	0.000325167827603721
Ir31a	stum	0.0823233215479223	51	7.05469929686684e-06
Ir31a	CG10306	0.305287644885074	5	0.00137992878867536
Ir31a	Tbp	0.317588582183096	6	0.000479113062290809
Ir31a	CG30285	0.523370933714482	2	0.00173528696732994
Ir31a	CG10307	0.133843791336774	6	0.0217204734621125
Ir31a	Tim10	0.268946044794008	6	0.00131505243595474
Ir31a	CG42497	0.268946044794008	6	0.00131505243595474
Ir31a	Ppcdc	0.273720022012429	7	0.000581148628936959
Ir31a	CG42496	0.273720022012429	7	0.000581148628936959
Ir31a	CngB	0.181395011170128	23	2.79089003269864e-06
Ir31a	HmgZ	0.0418295855519774	21	0.0362176667384687
Ir31a	Tango11	0.121399192309639	25	8.16632258856771e-05
Ir31a	LBR	0.1508156911998	18	0.000147508124434322
Ir31a	CG34370	0.0174921446677758	84	0.0279606889084512
Ir31a	CG9308	0.146274556950528	6	0.01678061335673
Ir31a	CG44249	0.120391156770901	8	0.0156114852557398
Ir31a	CG11475	0.101537558025206	14	0.00556746974052755
Ir31a	CG11474	0.329127956419993	9	2.8003240404437e-05
Ir31a	CG2921	0.246232269624162	10	0.000160613015825898
Ir31a	GlcT-1	0.14585980959109	15	0.000588037653800192
Ir31a	Synj	0.106767506352725	31	4.6821020703381e-05
Ir31a	CG13502	0.302986353694637	13	2.46159276443963e-06
Ir31a	CG43393	0.237168325160044	7	0.00136940186140888
Ir31a	CG6613	0.140008278641321	20	0.000128027408413156
Ir31a	mei-S332	0.09738809622923	9	0.0223433659760398
Ir31a	CG6758	0.147578821552657	15	0.000544276906014778
Ir31a	CR45151	0.184908237786035	10	0.00111020776934557
Ir31a	ari-2	0.289805081071185	19	4.31886150266327e-08
Ir31a	Rtf1	0.159301675832851	19	6.24328124434456e-05
Ir31a	CG6044	0.480738238288737	7	4.52904690330635e-06
Ir31a	VepD	0.930375384898804	4	2.06538442286099e-07
Ir31a	qkr58E-3	0.457290337144584	13	5.4615917034945e-09
Ir31a	qkr58E-2	0.156053068017135	18	0.000111717238933376
Ir31a	CR45152	0.19771645168491	5	0.00963438239388146
Ir31a	mRpS29	0.101960261926653	7	0.0326207788775835
Ir31a	CG4610	0.114340125959	12	0.00576826212597113
Ir31a	px	0.13610895589251	147	1.15889271528193e-23
Ir31a	CG6018	0.171585832342781	11	0.00108543504732982
Ir31a	dnr1	0.157656059988937	68	1.6414839648319e-13
Ir31a	RpS16	0.396155646890515	7	3.29153700515041e-05
Ir31a	snoRNA:Me28S-G2173	0.258233176466374	2	0.0245226078688338
Ir31a	snoRNA:Psi28S-1175a	0.608027636899033	1	0.00375498776876504
Ir31a	snoRNA:Psi28S-1175b	0.608027636899033	1	0.00375498776876504
Ir31a	snoRNA:Psi28S-1175c	0.608027636899033	1	0.00375498776876504
Ir31a	snoRNA:Or-aca1	0.608027636899033	1	0.00375498776876504
Ir31a	Vps20	0.303771848332528	7	0.000287235701514476
Ir31a	CG33143	0.36102341330099	50	1.22007147935117e-22
Ir31a	CG17807	0.256385697950852	7	0.000872610732619049
Ir31a	Cdk9	0.149885453683503	10	0.00334905189126589
Ir31a	bonsai	0.369044931833628	5	0.000436152697241149
Ir31a	CG3732	0.215878409920068	10	0.00041818971824733
Ir31a	RpS24	0.468166815327868	3	0.000870740934437422
Ir31a	RYBP	0.085420431841972	8	0.0389470457624218
Ir31a	robo1	0.12159878967574	32	9.32104920685174e-06
Ir31a	blw	0.149464649940047	20	7.36660951699456e-05
Ir31a	CG30271	0.787900147655665	13	1.12489587105038e-14
Ir31a	CG42284	0.629363004951164	26	2.09508532714786e-21
Ir31a	CG30274	0.614378954917447	22	4.42908809873583e-18
Ir31a	RpL23	0.813471331866036	3	1.09193480995941e-05
Ir31a	CG13532	0.576974030683735	8	1.02272501366504e-07
Ir31a	CR45469	0.707505601619871	2	0.00027578830042286
Ir31a	PIP5K59B	0.302096333924405	35	6.62222595651643e-14
Ir31a	CG3501	0.112578758346645	6	0.033773052736688
Ir31a	Gmer	0.169686476992927	5	0.0159859180489035
Ir31a	CG3800	0.260703292191136	9	0.000201395436057358
Ir31a	CG9849	0.440988924939936	12	3.34870747010802e-08
Ir31a	CG9890	0.157952405167375	10	0.00259700317887151
Ir31a	CG3085	0.0987219196617505	19	0.0018293928433157
Ir31a	Rpi	0.270431643203044	8	0.000309030771756817
Ir31a	CG3500	0.499989719393596	6	1.08672477390696e-05
Ir31a	CG13551	0.0853781358999353	31	0.000307940243913268
Ir31a	CR44784	0.493045035620187	2	0.00234924453835803
Ir31a	CG30414	0.468455938443721	4	0.000250608068652492
Ir31a	CG30415	0.481826911454736	4	0.000204044112243432
Ir31a	eIF2B-delta	0.200362707698398	12	0.000241049528667112
Ir31a	CG3530	0.633273512793146	19	2.08225899588069e-16
Ir31a	CG3520	0.268496792074488	19	1.4168822700972e-07
Ir31a	levy	0.822890964639485	4	1.07799826550982e-06
Ir31a	pita	0.504998677821583	22	4.77017769682821e-15
Ir31a	Dcp-1	0.440821837877761	8	3.59355698496118e-06
Ir31a	Rrp4	0.208442524337017	10	0.000528667302429649
Ir31a	St3	0.171229904347001	15	0.000187817661463222
Ir31a	Pal2	0.340671673158893	17	1.52569765389953e-08
Ir31a	CG4091	0.309854456597541	10	2.16118434413138e-05
Ir31a	l(2)not	0.0680596630498512	25	0.00378256806267721
Ir31a	CR45326	0.332097754612434	2	0.0117255812561997
Ir31a	egl	0.136725308815107	32	2.36196291793258e-06
Ir31a	Ssrp	0.0626511091802938	14	0.0288361394120572
Ir31a	CG5543	0.0758451397424369	12	0.0238846096039245
Ir31a	CG4797	0.169448466116299	33	7.83117250037558e-08
Ir31a	CR44807	0.0432546419807402	18	0.0444189722370087
Ir31a	CG5549	0.420038310393395	42	2.39851213423155e-22
Ir31a	CG4763	0.489187127933639	6	1.35988844256047e-05
Ir31a	shu	0.153171981195451	10	0.00301942389876037
Ir31a	Snap29	0.372907047114127	7	5.67757990768195e-05
Ir31a	CG5554	0.336291514623278	7	0.000133985270041042
Ir31a	TBPH	0.29081573757239	16	4.03384031951738e-07
Ir31a	CG4585	0.16668141669089	14	0.000354057468855869
Ir31a	TM4SF	0.476368887108236	8	1.41889775792699e-06
Ir31a	CG4882	0.631485373461992	7	1.32066594875148e-07
Ir31a	Nap1	0.389896688314988	7	3.81188846067699e-05
Ir31a	CR45926	0.230376063776085	6	0.00292850229497227
Ir31a	kcc	0.123907077183508	50	2.64366442106542e-08
Ir31a	CR44806	0.832255867231306	5	1.0126099893635e-07
Ir31a	CG3803	0.388385069089147	3	0.00239480528034498
Ir31a	CG16787	0.202668810750292	10	0.000634211002479981
Ir31a	alpha-catenin-related	0.475056886739388	23	9.15284499366147e-15
Ir31a	CG13566	0.313471555771745	5	0.00119027819552849
Ir31a	Alas	0.264453084086114	11	4.52401883435565e-05
Ir31a	or	0.236854260546022	5	0.00475074660430925
Ir31a	CG10904	0.144252506308286	11	0.00276565675411785
Ir31a	CG3065	0.475281998591406	6	1.81491338632377e-05
Ir31a	mr	0.0784679466643603	11	0.026266843774421
Ir31a	Gadd34	0.477255793282395	9	3.91103381451456e-07
Ir31a	Phm	0.189840889992494	17	3.04106818645361e-05
Ir31a	CG30178	0.123939441368301	6	0.0266781366490436
Ir31a	Pask	0.212972044822456	23	3.41547018125633e-07
Ir31a	CG3860	0.0816353234170279	8	0.0429979435925393
Ir31a	mir-1009	0.44117294449782	1	0.0126869587557604
Ir31a	CG11388	0.454158412965257	11	6.86050342077846e-08
Ir31a	CR45350	0.310727865413774	6	0.00055244153983033
Ir31a	Adk2	0.281138430043942	6	0.0010210113639813
Ir31a	HSPC300	0.579538435683489	4	4.54313256849813e-05
Ir31a	CG3163	0.214615535148738	5	0.00709968999109228
Ir31a	Not11	0.295548541182402	3	0.00777227084563701
Ir31a	tsr	0.249430048083409	5	0.00378526675376457
Ir31a	gammaSnap1	0.325765564417946	6	0.000404318639477936
Ir31a	sei	0.163042282025721	16	0.000178437410359469
Ir31a	eIF-5A	0.162771694502423	4	0.0275352233529505
Ir31a	RpL12	0.355314446391704	5	0.00055893757724032
Ir31a	RpL39	0.22022489043922	5	0.00641549662601523
Ir31a	Rap2l	0.406195798716413	7	2.60105479851273e-05
Ir31a	CG3253	0.363012337111716	4	0.00126761314918893
Ir31a	CG3257	0.091860091195949	18	0.00336862160418488
Ir31a	CG43775	0.115822045955135	22	0.000293236945222358
Ir31a	CG43776	0.115822045955135	22	0.000293236945222358
Ir31a	CG43777	0.115822045955135	22	0.000293236945222358
Ir31a	tamo	0.0567486428116011	18	0.0217069211961917
Ir31a	CR44826	0.199732574586134	2	0.0439894355136041
Ir31a	CG42568	0.23821751815575	7	0.00133612133099176
Ir31a	DnaJ-60	0.23821751815575	7	0.00133612133099176
Ir31a	mRpS17	0.122619201161677	6	0.0274193564196395
Ir31a	ocm	0.0625092542408313	32	0.00198792781415954
Ir31a	cN-IIIB	0.0644455728491255	11	0.0424415512256464
Ir31a	nvy	0.317037678874159	34	3.48312134941782e-14
Ir31a	CR44811	0.0214344953586311	62	0.0261692683740973
Ir31a	tRNA:N5:60C	0.294759368169837	1	0.0369258319323434
Ir31a	CG13578	1.05455303705762	2	8.61088384184824e-06
Ir31a	mAChR-A	0.0691494246530247	30	0.00151901966576746
Ir31a	Rpn8	0.203472604915029	16	2.59601475062991e-05
Ir31a	CG13585	0.169458350066658	7	0.00670025840180486
Ir31a	Fcp1	0.113584470732248	11	0.00789858123613138
Ir31a	CG13587	0.396689304932824	4	0.000755341357082841
Ir31a	ATPsynF	0.214677948688884	4	0.0123976033453452
Ir31a	CG42360	0.487390983513263	14	4.55169927563143e-10
Ir31a	CG42361	0.609105292300077	4	2.88371939014156e-05
Ir31a	CG4741	0.0647558797600956	15	0.0225930416538621
Ir31a	ND-19	0.635708771748877	4	1.91573530306955e-05
Ir31a	CG34214	0.236190381398574	5	0.00480806619179758
Ir31a	CG4806	0.175752301973275	7	0.00578087709985509
Ir31a	CG33228	0.606296178597352	3	0.000151067292176454
Ir31a	Pof	0.153496525556184	10	0.00298868786161774
Ir31a	ST6Gal	0.326289004373779	10	1.28729095075231e-05
Ir31a	Mid1	0.171019802541102	88	1.97316048276693e-18
Ir31a	CR44828	0.687435620062516	1	0.0021036382643264
Ir31a	CG12848	0.201727949115966	3	0.0255414278878463
Ir31a	Eps-15	0.125750493838737	33	4.64745892573772e-06
Ir31a	egg	0.195350533204701	14	0.000105310063400943
Ir31a	CR44067	0.185956072540357	13	0.000253534624626506
Ir31a	Lcp9	0.248655156245213	2	0.0269846697912881
Ir31a	CG3589	0.155586576551506	5	0.0206234174638748
Ir31a	key	0.117024302982511	10	0.00943720288970915
Ir31a	CG42851	0.274433203754219	4	0.00494747039242762
Ir31a	Dll	0.245944530572206	72	7.99398497399704e-22
Ir31a	Atf-2	0.412619944828815	4	0.000591265756631637
Ir31a	CG16896	0.0453175831982446	17	0.0441166143354548
Ir31a	CG30423	0.651669984272669	4	1.49889374842141e-05
Ir31a	CG44247	0.225385883718109	11	0.000172223861370931
Ir31a	NaCP60E	0.0513823349031293	101	1.4861393667704e-06
Ir31a	Tpc2	0.0918395189206337	15	0.00668078644297434
Ir31a	CG3760	0.153209869827219	4	0.0318953885946645
Ir31a	CG2811	0.349718876086919	4	0.00155503515123195
Ir31a	Tina-1	0.207499718081691	12	0.000185225289680054
Ir31a	CG2790	0.19115584600059	8	0.00245491924834571
Ir31a	CG12851	0.0663601655803092	15	0.0210199141713338
Ir31a	CG2765	0.227871416518353	16	8.11125714157532e-06
Ir31a	CG30424	0.114048930908352	9	0.0138202177234729
Ir31a	RpL19	0.187921548514731	6	0.00706913948936817
Ir31a	CG3776	0.294691236778393	6	0.000770644510863376
Ir31a	uzip	0.247934526459111	47	5.86194652508035e-15
Ir31a	gol	0.19254364076215	28	1.09673843212201e-07
Ir31a	Pdk1	0.153947719758462	32	4.94851109984789e-07
Ir31a	mri	0.221054899177278	8	0.00112353527792795
Ir31a	Gyk	0.0814913321792414	17	0.007132950466647
Ir31a	CG13876	0.235044291164972	4	0.00906488581851049
Ir31a	CG7028	0.0788258748525395	20	0.00457428574520062
Ir31a	thoc7	0.400252781433378	6	8.61455519342727e-05
Ir31a	CR42862	0.244739967208766	21	1.48291249177194e-07
Ir31a	CG42846	0.538268608728987	3	0.000357946423532725
Ir31a	CG34454	0.784124450162755	1	0.00103889580637568
Ir31a	CG34453	0.486054724292366	1	0.00914388602815776
Ir31a	mthl14	0.269432612388577	9	0.00015658045272104
Ir31a	wac	0.625799121979567	3	0.000117967417411171
Ir31a	miple1	0.0855850589378474	7	0.047891665243313
Ir31a	ttm2	0.169436388153643	7	0.0067037099111362
Ir31a	fwd	0.178872212207765	45	1.26674892961109e-10
Ir31a	Atac3	0.09334435245606	14	0.00787323828354614
Ir31a	Cdc5	0.0526646456056392	16	0.0344384052087073
Ir31a	CG17180	0.14495060780019	10	0.00391280103946877
Ir31a	Cypl	0.175109981801833	11	0.000962126649656837
Ir31a	hipk	0.141246239578872	95	2.09375128327731e-16
Ir31a	CR45808	0.191786332041491	2	0.0476233586702315
Ir31a	Gale	0.133483265808763	8	0.0110868109615055
Ir31a	CG3402	0.271873850651938	6	0.00123751179401314
Ir31a	RabX6	0.408422478192914	7	2.46872618835637e-05
Ir31a	Vti1a	0.321400309726917	5	0.00103143569178037
Ir31a	CG13896	0.185415520986268	11	0.00067621365086083
Ir31a	hng3	0.0314630775981134	62	0.00468565206541588
Ir31a	emc	0.356441158855993	14	1.15745357100485e-07
Ir31a	CG13898	0.222646471285829	5	0.00614089082627337
Ir31a	CG42553	0.423098193097976	4	0.000503297708519234
Ir31a	CG13901	0.175715972113402	9	0.00233504491878447
Ir31a	CG13887	0.322455963831113	6	0.000433071204555213
Ir31a	CG13902	0.16979172561853	11	0.00115415904288343
Ir31a	Gr61a	0.187915654609841	9	0.00164257753262254
Ir31a	cep290	0.303780865071854	43	9.43136970232635e-17
Ir31a	CG13890	0.582767542011068	3	0.000203586735812709
Ir31a	dpr20	0.162059799663959	20	3.52824981674396e-05
Ir31a	Usp10	0.0712968313958588	61	6.00527037719869e-06
Ir31a	CG13907	0.254034552194306	22	4.32231696716564e-08
Ir31a	Glut1	0.15863652091474	155	5.37840167595878e-29
Ir31a	CG12038	0.159792955952395	6	0.0126748119567692
Ir31a	trio	0.0528672242720481	105	6.02751002106497e-07
Ir31a	CR45811	0.285767431871182	2	0.0186260245494571
Ir31a	bab1	0.062986810437841	125	1.63274071777319e-09
Ir31a	bab2	0.0994714538833557	96	8.641897819093e-12
Ir31a	Aplip1	0.51798592443468	15	3.15488920099209e-11
Ir31a	Sac1	0.203705958155924	14	7.39596154334314e-05
Ir31a	CG32333	0.237576661613648	59	1.33538623259113e-17
Ir31a	Rac1	0.334287074689349	7	0.000140433376802942
Ir31a	CG2277	0.247468093516978	10	0.000154475760642327
Ir31a	CG9153	0.0542524094062027	35	0.00287588080533458
Ir31a	ND-ACP	0.147812526755977	11	0.00244846337449465
Ir31a	CG2211	0.138304282268481	8	0.0097740056787713
Ir31a	CG2199	0.174417904033801	9	0.0024240979998091
Ir31a	312	0.130035239490969	6	0.0235073028246804
Ir31a	rho	0.0788545517378857	13	0.0176234989010168
Ir31a	stet	0.064776314573574	54	5.34433297672697e-05
Ir31a	CG12084	0.209862987288936	24	2.43397352917228e-07
Ir31a	CR45812	0.299737975891607	4	0.00335302272669533
Ir31a	Psa	0.0503182050685857	78	2.88091450961925e-05
Ir31a	cue	0.0842322711037684	56	1.90752109803492e-06
Ir31a	CG12091	0.0994471428325713	11	0.01281270284096
Ir31a	Cct1	0.112992735534709	27	8.45583839697691e-05
Ir31a	CR45813	0.211248127844454	2	0.0392096272264993
Ir31a	CG12099	0.23679888989964	9	0.000401227067578855
Ir31a	Pex10	0.288300653915972	7	0.000412855027305168
Ir31a	CG7879	0.123743422120377	53	1.05510265835718e-08
Ir31a	CG12003	0.109641089139136	21	0.000573253195144949
Ir31a	CG12004	0.128742451654569	19	0.000343069377360628
Ir31a	CG13917	0.126650219133137	73	1.10665333519274e-11
Ir31a	CG12104	0.144017585519994	6	0.0175854742204738
Ir31a	ABCB7	0.0336205924507526	24	0.0483276627812395
Ir31a	GC	0.349882545699084	24	1.50418505088966e-11
Ir31a	CG13928	0.451407095496734	15	6.3062218402957e-10
Ir31a	nSyb	0.791540445540893	24	7.96124000694659e-25
Ir31a	metl	0.44724160492824	5	0.000106202296809242
Ir31a	Bgb	0.187932914237598	4	0.0187025283177127
Ir31a	alphaCOP	0.0641654905657405	24	0.00583458995391889
Ir31a	CG13919	0.250870392627628	5	0.00368804349375407
Ir31a	CG17249	0.0961593953534062	7	0.0373740828900854
Ir31a	Bro	0.161083172003824	4	0.0282593379910779
Ir31a	CG13920	0.297903914089629	10	3.15002315235658e-05
Ir31a	CG7967	0.367812803682614	3	0.00310862007237636
Ir31a	CG7970	0.267064771558095	5	0.00275258293754977
Ir31a	CG7971	0.526550109700743	38	2.32005153099706e-25
Ir31a	CG7974	0.181733241377583	6	0.00803809614777263
Ir31a	Oseg4	0.0930578493597948	31	0.000156588448821314
Ir31a	CG13933	0.105698980800059	18	0.00161634463312941
Ir31a	CR44351	0.210542994187219	9	0.000855415617745509
Ir31a	CG12018	0.262365420047584	5	0.00299647001562429
Ir31a	CG2021	0.260623732915714	2	0.0239439705360157
Ir31a	mRpL46	0.241305324364286	4	0.00823304898641983
Ir31a	CG12020	0.154437598981804	10	0.00290132090889291
Ir31a	JTBR	0.208068820736236	5	0.00799102874667065
Ir31a	HBS1	0.24743350131461	13	2.22166161103097e-05
Ir31a	CG12025	0.555270238447529	7	7.88806444353912e-07
Ir31a	CG13924	0.131951980535617	8	0.0115396240342076
Ir31a	Oseg2	0.272275120507811	36	6.18069671885095e-13
Ir31a	CG9018	0.157504756673288	10	0.0026339134563245
Ir31a	CG2034	0.343756939643086	5	0.000688715088448451
Ir31a	ecd	0.0809782388625084	14	0.0132830647914584
Ir31a	MsR1	0.0702532643129467	27	0.00230051173739469
Ir31a	CG1317	0.102656382173513	25	0.000314306091677326
Ir31a	CG8993	0.669728676411209	2	0.000402212992142922
Ir31a	mRpL23	0.423628469460784	5	0.000162702634390821
Ir31a	CG15877	0.262498387041286	5	0.00298928086542856
Ir31a	Spn	0.0730834721357474	125	5.21335762166331e-11
Ir31a	RpL8	0.474629688608173	10	1.19855185602511e-07
Ir31a	dos	0.205636766649506	23	5.56383258944561e-07
Ir31a	Snup	0.172513946625353	12	0.000673784263140556
Ir31a	CG42304	0.172513946625353	12	0.000673784263140556
Ir31a	Non2	0.166562098709003	11	0.00128902227141269
Ir31a	CG9977	0.194286365218553	22	1.95904780468258e-06
Ir31a	mRpS35	0.204232082676165	7	0.00296452217081758
Ir31a	Tet	0.0538974673619928	170	1.26539000218907e-10
Ir31a	Shab	0.183739637942291	168	2.80395893007451e-36
Ir31a	CG9970	0.276927000226257	8	0.000260770533740834
Ir31a	CG34025	0.128633500771238	12	0.00340347633461804
Ir31a	FMRFaR	0.356195772950047	26	1.48397698083179e-12
Ir31a	CG2162	0.0605380524187414	15	0.0273137031221126
Ir31a	Jafrac2	0.345529490552413	12	1.13524160676892e-06
Ir31a	Sk2	0.148964195448024	14	0.000749047888804241
Ir31a	CG32485	0.215221064390813	6	0.00401111928692047
Ir31a	CG16753	0.202046105789077	4	0.0150547634036841
Ir31a	CG32486	0.066218365977419	45	0.000179914111650099
Ir31a	prominin-like	0.0377025784420037	48	0.00507443450944601
Ir31a	CG11537	0.253977670488345	47	2.65384751865384e-15
Ir31a	CR45819	0.21010901610259	2	0.0396583187809401
Ir31a	CG1291	0.291889650115615	8	0.000176353577979309
Ir31a	Usp5	0.0934230347410942	17	0.00391068279578636
Ir31a	BtbVII	0.182383403342772	49	1.23485146932274e-11
Ir31a	ND-30	0.531866050761486	7	1.36558732070502e-06
Ir31a	Hsp83	0.332323040228725	18	9.6820042710467e-09
Ir31a	RpL28	0.118710563130702	9	0.0120820336174536
Ir31a	snoRNA:Or-CD12	0.223963454715445	4	0.0107483865794372
Ir31a	CG11505	0.148490458816328	27	5.43973898975053e-06
Ir31a	CG17746	0.0760734015312995	13	0.019675489620554
Ir31a	ZnT63C	0.181686598746562	26	6.68764836945846e-07
Ir31a	CG12016	0.251221698908957	10	0.00013723583049626
Ir31a	CG42456	0.251221698908957	10	0.00013723583049626
Ir31a	Strip	0.310868651424362	33	1.42754877241435e-13
Ir31a	PHGPx	0.436161116279174	11	1.27001772383618e-07
[truncated: 27,190 more rows]
