# Supplementary material for: Targeted molecular profiling of rare olfactory sensory neurons identifies fate, wiring, and functional determinants
Source: eLife. 2021 Mar 5;10:e63036. doi: 10.7554/eLife.63036 (PMC7993999; doi:10.7554/eLife.63036)
Supplement: Supplementary file 2. [file elife-63036-supp2.txt]

#IR31a	#IR40a	#IR64a	#IR75a	#IR75b	#IR75c	#IR84a
l(2)gl	CG11023	l(2)gl	Gs1	l(2)gl	l(2)gl	dbr
CR45339	l(2)gl	CG11374	CG11454	dbr	dbr	CR44987
dbr	Ir21a	Gs1	CG42399	Gs1	Gs1	CG11454
CR44987	dbr	CG11454	CG3709	CG11454	CG11454	CG42399
CG11374	CG11374	CG42399	CG3436	CG42399	CG42399	CG3709
Sam-S	CG11377	CG3709	CG33635	CG3709	CG3436	CG3436
Gs1	Nhe1	CG3436	spen	CG3436	CG33635	CG33635
CG11454	Sam-S	CG33635	Tbc1d15-17	CG33635	spen	spen
CG42399	Gs1	spen	kis	spen	mRpL10	Tbc1d15-17
CG3709	CG11454	mRpL10	CG3645	mRpL10	Tbc1d15-17	Rpp30
CG3436	CG42399	Tbc1d15-17	CG17075	CG11617	kis	CG3645
CG33635	CG3709	kis	CG17078	Tbc1d15-17	CG3645	CG17075
spen	CG3436	CG13693	CG3625	kis	CG17075	CG17078
mRpL10	CG33635	Rpp30	CR46263	CG3645	CG11555	CG3625
CG11617	spen	CG3645	Amnionless	CG17075	CG17078	CR46263
Tbc1d15-17	mRpL10	CG17075	CG11562	CG11555	CG3625	Amnionless
kis	Tbc1d15-17	mbm	U2af38	CG17078	CR46263	CG11562
Rpp30	Rpp30	CG17078	Hop	CG3625	Amnionless	U2af38
CG3645	CG3645	CG3625	Plc21C	CR46263	CG11562	Hop
CG17075	CG17075	CR46263	CG11912	Amnionless	U2af38	CR43719
CG17078	CG17078	Amnionless	CG33127	CG11562	Hop	CG43755
CG3625	CG3625	CG11562	CG43755	U2af38	Pi3K21B	ebi
CR46262	CR46262	U2af38	CG31921	Hop	CG33127	CG13690
CR46263	CR46263	Hop	ebi	AP-2alpha	CG43755	CG13692
Amnionless	Amnionless	Plc21C	RpLP1	ebi	AP-2alpha	BBS8
CG11562	CG11562	CR43719	CG13692	CG13690	ebi	CG4164
U2af38	U2af38	CG11912	BBS8	RpLP1	CG13690	CR43080
Hop	Hop	CG33127	CG4164	CG13692	RpLP1	CG4133
Plc21C	Plc21C	CG43755	CR43080	BBS8	CG11885	CG4297
CG11912	CR43719	CG31921	CG4133	CG4164	CG13692	rempA
CG11911	CG33127	ebi	CG4297	CR43080	CG4164	Tspo
CG33127	CG43755	CG13690	rempA	CG4133	CR43080	Eaat2
CG43755	Ent1	RpLP1	Tspo	CG4297	CG4133	CG3876
CG31921	CR45367	CG13692	Ipk2	rempA	CG4297	Clp
Ent1	RpI135	BBS8	cold	Tspo	lwr	CG3662
CR45367	ebi	CG4164	Eaat2	CG2794	Spp	CG3862
ebi	CG13690	CR43080	Pex12	Ipk2	rempA	dock
CG13690	CG13692	CG4133	CG3876	Eaat2	Tspo	kraken
RpLP1	BBS8	CG4297	CG3662	Saf6	CG11835	CG13949
CG13692	CG4164	lwr	CG3862	Pex12	CG2794	dbe
BBS8	CR43080	Spp	dock	CG3876	Ipk2	PNUTS
CG4164	CG4133	rempA	kraken	CG3662	cold	IA-2
CR43080	CG4297	Tspo	CG13949	CG3862	Eaat2	S
CG4133	CR46258	CG11835	dbe	dock	Saf6	Atg4a
CG4297	rempA	CG2794	PNUTS	kraken	Pex12	CR45717
cbt	Tspo	Nle	IA-2	CG13949	CG3876	Vps29
CR46258	CG11835	Ipk2	CG4415	dbe	Clp	capt
lwr	CG2794	cold	S	PNUTS	CG3662	CR43767
Spp	Nle	Eaat2	Atg4a	IA-2	CG3862	Plap
rempA	cold	Pex12	CG4577	CG4415	dock	CG31922
Tspo	Eaat2	CG15880	CR45717	S	CG4291	CG5118
CG11835	Pex12	CG3876	Vps29	Atg4a	kraken	CG5126
Nle	CG15880	Clp	capt	CG4577	CG13949	CG14352
Eaat2	CG3876	CG3862	CR43767	Vps29	dbe	RFeSP
Pex12	Clp	dock	Plap	capt	PNUTS	CR45695
CG15880	CG3662	kraken	CG31922	CR43767	IA-2	chinmo
CG3876	CG3862	CG13949	CG14352	CG14341	CG4415	cpb
Clp	dock	CR45345	RFeSP	Plap	S	Rim2
CG3662	kraken	dbe	cpb	CG31922	ast	Eno
CG3862	CG13949	PNUTS	Rim2	CG5118	Atg4a	Rrp40
dock	CR45345	ninaA	Eno	CG4896	mtRNApol	CG31937
drongo	dbe	CG4341	Rrp40	CG5126	CG4552	c-cup
kraken	PNUTS	IA-2	CG15362	CG14352	CG4577	mir-2280
CG13949	ninaA	CG4415	CG7289	RFeSP	CG4749	Der-1
dbe	IA-2	S	CG15353	cpb	Tfb4	CG15356
PNUTS	S	Atg4a	CG4238	CG17660	Vps29	CG15362
IA-2	ast	mtRNApol	tRNA:CR31669	mRpL48	capt	CG4238
S	Atg4a	CG4552	Su(dx)	Rim2	CR43767	tRNA:CR31669
Atg4a	mtRNApol	CG4577	CR45298	Eno	CG14341	Su(dx)
CR45717	Vps29	CR45717	GlyP	Rrp40	Plap	GlyP
Vps29	capt	CG4749	CG11723	CG31937	CG31922	CG11723
capt	CR43767	Vps29	TBCD	CG15362	CG5118	TBCD
CR43767	Plap	capt	CG15385	CG7289	CG4887	CG10874
Tango14	CG5118	CR43767	CG10880	CG4238	CG4896	CG15385
CG31922	CG4896	Tango14	CG15386	tRNA:CR31669	CG5126	Uch
CG5118	CG5126	CG5080	CG42371	Su(dx)	CG14352	CG34174
CG5126	CG14352	Plap	Axud1	GlyP	RFeSP	CG10880
CG14352	RFeSP	CG31922	CG3609	CG11723	cpb	CG15386
RFeSP	chinmo	CG5118	CG15390	TBCD	CG17660	CG42371
chinmo	cpb	CG5126	CR44982	AIF	mRpL48	mio
cpb	Eno	robo3	Eogt	CG15382	Rim2	CG3609
mRpL48	Rrp40	CG14352	insv	CR45290	Eno	CG15390
Rim2	CG31937	RFeSP	Elba2	CG15385	Rrp40	CR44982
Eno	CG17712	CR45695	ND-B17.2	CG10880	CG31937	Atxn7
Rrp40	CG17648	chinmo	Hrs	CG15386	CG17652	Eogt
CG17652	Der-1	cpb	CG9961	CG42371	Der-1	insv
CG17712	CG15356	Eno	Cwc25	mio	CG15356	Elba2
CG17648	CG15362	Rrp40	Pgk	Axud1	CG15362	ND-B17.2
Der-1	CG7289	CG17712	Bacc	CG3609	CG7289	Hrs
CG15356	CG33543	Der-1	CR44772	CG15390	CG15353	CG9961
CG15362	CR43464	CG15356	CG9960	CR44982	CG4238	Cwc25
CG15353	CG4238	CG15362	Snapin	Eogt	tRNA:CR31669	Pgk
CR45712	tRNA:CR31669	CG4238	aph-1	insv	Su(dx)	Bacc
CG4238	Su(dx)	tRNA:CR31669	Taf10b	Elba2	GlyP	CR44772
tRNA:CR31669	Kebab	Su(dx)	Taf10	ND-B17.2	CG11723	CG9960
Su(dx)	dpr3	CR45298	colt	CG9961	TBCD	Snapin
CR45298	CG12674	Kebab	CG2862	Cwc25	AIF	aph-1
GlyP	CR44055	GlyP	CG15399	Pgk	CG15382	Taf10b
CG11723	GlyP	TBCD	Syt1	Bacc	CG15385	Taf10
TBCD	CG11723	AIF	CG8813	CR44772	CG10880	colt
CR45290	TBCD	CG15382	Prx6005	CG9960	CG15386	CG2862
CG10874	AIF	CR45290	CG31950	Snapin	CG42371	CG15399
CR44065	CR45290	CG10874	Rbp9	Trn-SR	mio	Syt1
CG15385	CG10874	CR44065	Ts	CG3077	Axud1	CR43821
Uch	CR44065	CG10880	gammaTub23C	aph-1	CG3597	CG31694
CG34174	CG15385	CG15386	CG9641	Taf10b	CG3609	CG8814
CG10880	Uch	CG42371	Chd1	Taf10	CG15390	Prx6005
CG15386	CG34174	Sec24CD	CG3605	colt	CR44982	CG31950
CG42371	CG10880	Axud1	CG17219	CG2862	Eogt	betaggt-II
mio	CG15386	CG3609	CR44147	CG15399	Slh	NTPase
CG15387	CG42371	CG15390	GABPI	Syt1	insv	Rbp9
CR44114	mio	CR44982	CG17260	CG8813	Elba2	Ts
Sec24CD	eys	Eogt	FASN1	CG8814	ND-B17.2	gammaTub23C
CR44115	CG3609	Slh	CR44003	Prx6005	Hrs	CG9641
eys	CG15390	insv	CG8838	CG31950	CG9961	Chd1
Rab5	CR44982	Elba2	CG34394	betaggt-II	Cwc25	CG3605
CG3609	Eogt	ND-B17.2	CG9662	NTPase	Pgk	CG17219
CG15390	oaf	Hrs	Snx1	Rbp9	Bacc	CG17260
CR44982	insv	CG9961	CG12795	Ts	CR44772	cnir
Eogt	Elba2	Cwc25	ND-PDSW	gammaTub23C	CG9960	CG17261
oaf	ND-B17.2	Bacc	CG17593	CG9641	Snapin	FASN1
insv	CG9879	CR44772	Shaw	Chd1	Trn-SR	ND-B14.5B
Elba2	Hrs	CG9960	Reph	CG3542	aph-1	gkt
ND-B17.2	CG9961	Snapin	CG3407	CG3605	Taf10b	tRNA:S7:23Eb
Arpc5	Cwc25	Trn-SR	slp1	CG17219	Taf10	CG44002
Drp1	Bacc	CG3077	slp2	CR44147	colt	CR44003
CG15395	CR44772	aph-1	CG31957	GABPI	CG2862	CG8838
Hrs	CG9960	Taf10b	CG31961	CG17259	CG15399	CG34394
CG9961	Snapin	Taf10	CG3702	CG17260	Syt1	CG9662
Cwc25	Trn-SR	colt	RpL40	FASN1	CG8813	Ptpa
Pgk	CG3077	CG2862	CR44608	CG44002	Prx6005	Snx1
Bacc	aph-1	CG15399	tutl	CR44003	CG31950	CG12795
CR44772	Taf10b	Syt1	Atet	CG8838	Rbp9	ND-PDSW
CG9960	Taf10	CR43821	CG15432	CG34394	Ts	CG17593
Snapin	colt	CG8813	morgue	CG9662	gammaTub23C	Che-13
Trn-SR	CG2862	Prx6005	Elp3	Ptpa	CG9641	Shaw
CG3077	CG15399	CG31950	MFS18	Snx1	Chd1	Reph
aph-1	Syt1	betaggt-II	CG15439	CG12795	CG3605	CG3407
Taf10b	CR43821	Rbp9	CG15440	Cog3	CG17219	CG31957
Taf10	CG8813	Ts	RpL27A	ND-PDSW	CR44147	CR45791
colt	Prx6005	Rrp1	snoRNA:Me18S-C1831	CG3238	GABPI	CR44057
CG2862	CG31950	gammaTub23C	mRpL27	CG17593	CG17259	CG31961
CG15399	betaggt-II	CG9641	CG15436	Shaw	CG17260	CG3702
Syt1	Rbp9	Chd1	CR45297	Reph	cnir	RpL40
CR43821	Ts	alpha4GT1	CG15628	CG3407	FASN1	CR44608
RpS21	Rrp1	CG3542	Fnta	slp1	CR44003	tutl
CG31694	gammaTub23C	CG3605	Ir25a	Cep97	CG8838	Atet
CG8814	CG9641	CG17219	tank	CG31957	CG34394	mir-1005
Prx6005	Chd1	CR44147	CG12194	CG31961	CG9662	l(2)k05819
CG31950	alpha4GT1	GABPI	mxt	CG3702	Ptpa	Dim1
betaggt-II	CG3605	CG17259	pog	RpL40	Snx1	CG15432
NTPase	CG17219	CG17260	Cf2	tutl	CG12795	morgue
lilli	GABPI	cnir	Sgs1	bdl	Cog3	Elp3
Rbp9	CG17259	CG17221	CG14044	Atet	ND-PDSW	MFS18
Ts	CG17260	CG15403	mRpL24	mir-1005	CG3238	CG15439
gammaTub23C	cnir	Hydr2	CG34125	l(2)k05819	CG17593	CG15440
CG9641	CG15403	CG44002	Trip1	Sfp24F	Shaw	mRpL27
Chd1	ND-B14.5B	CR44003	Scox	CG15432	Reph	CG15436
CG3605	gkt	CG8838	CG3756	morgue	CG3407	CR45297
CG17219	CR31953	CG9662	l(2)05714	Elp3	Cep97	mir-4910
CG17260	Hydr2	Ptpa	CG14043	MFS18	CG31957	Ir25a
cnir	CG44002	Snx1	mRpL28	CG15439	CG31961	tank
CG17221	CR44003	CG12795	Gmd	CG15440	CG3702	CG12194
FASN1	CG34393	ND-PDSW	CG3792	RpL27A	RpL40	mxt
CG15403	CG8838	CG3238	CG8892	snoRNA:Me18S-C1831	tutl	mRpS2
ND-B14.5B	CG9662	CG17593	CG31917	mRpL27	Atet	pog
gkt	Ptpa	Che-13	Tfb5	CG15436	mir-1005	Cf2
Hydr2	pgant2	Shaw	CG3887	CG15628	Sfp24F	hoe2
tRNA:S7:23Eb	Snx1	CG10019	CG14042	Fnta	CG15432	CG14044
CG44002	ND-PDSW	Reph	SP555	Ir25a	morgue	mRpL24
CR44003	CG17593	CG3407	CG31650	tank	Elp3	jet
CG8838	Che-13	Cep97	CG33995	CG12194	MFS18	CG34125
CG34394	Shaw	CG31957	CG44000	mxt	CG15439	Trip1
CG9662	Reph	CG31961	CG44001	pog	CG15440	Scox
Ptpa	CG3407	CG3702	eIF-3p40	Cf2	Gs1l	CG3756
pgant2	Cep97	RpL40	qtc	CG3008	RpL27A	l(2)05714
Snx1	CG31957	CR44608	CR43820	CG14044	snoRNA:Me18S-C1831	CG14043
CG12795	CR45791	tutl	mir-2495	mRpL24	mRpL27	mRpL28
msl-2	CG31961	bdl	CG4230	jet	CG15436	Gmd
ND-PDSW	lectin-24Db	Sfp24F	ND-13A	CG34125	CG15628	CG3792
CG3238	CG3714	CG15432	snmRNA:128	Trip1	Fnta	CG8891
CG17593	CG3702	morgue	snoRNA:Psi18S-525k	Scox	Ir25a	CG8892
Che-13	RpL40	Elp3	snmRNA:158	CG3756	tank	Rtnl1
lectin-24A	CR44608	MFS18	cype	l(2)05714	CG12194	CG31917
Shaw	CR44058	CG15439	CG14022	CG14043	mxt	Tfb5
Reph	tutl	CG15440	CG14020	mRpL28	pog	CG3887
CG3407	bdl	Gs1l	CG7382	Gmd	Cf2	CG14042
slp1	Atet	RpL27A	cl	CG3792	CG3008	SP555
slp2	mir-1005	snoRNA:Me18S-C1831	CG7371	CG8892	Sgs1	CG31650
CG31957	CG15431	mRpL27	CG6907	CG31917	CG14044	CG33995
CG31961	CG34177	CG15436	CR44793	Tfb5	mRpL24	CG44000
CG3702	CG34178	CR45297	CG31648	CG3887	jet	CG44001
RpL40	Sfp24F	CG15628	DIP-eta	CG14042	CG34125	eIF-3p40
CR44608	CG15432	Fnta	CR44795	SP555	Trip1	Rpn11
tutl	morgue	Ir25a	CG7236	CG31650	Scox	qtc
bdl	Elp3	tank	CG9171	CG33995	CG3756	CR43820
Atet	MFS18	CG12194	CR31912	CG44000	l(2)05714	CG5828
CG43056	CG15439	mxt	CG14005	CG44001	CG14043	CG4230
CG15432	CG15440	CG11927	CG7239	CG9121	mRpL28	ND-13A
morgue	RpL27A	pog	TrissinR	eIF-3p40	Gmd	snmRNA:128
Elp3	mRpL27	Cf2	CG9021	Rpn11	CG3792	cype
MFS18	CG15443	hoe2	CG9016	qtc	CG8891	CG14022
CG15439	CG15436	Sgs1	Gpdh	CR43820	CG8892	CG14020
CG15440	CG15630	CG14044	CR44986	mir-2495	CG31917	CG7382
Gs1l	CG42523	mRpL24	eIF-4a	CG5828	Tfb5	cl
RpL27A	CR45297	jet	lid	CG4230	CG3887	CG7371
mRpL27	CG15629	CG34125	CG9109	ND-13A	CG14042	CG6907
CG15443	CG3225	Trip1	mtm	Msp300	SP555	CR44793
CG15436	mir-4910	Scox	CG9117	snmRNA:128	CG31650	CG31648
CR45297	CG15628	CG3756	slmo	snoRNA:Psi18S-525k	CG33995	DIP-eta
mir-4910	Fnta	l(2)05714	CG34179	Ncoa6	CG44000	CG7236
CG15628	Ir25a	CG14043	CG12393	cype	CG44001	CR31912
Fnta	tank	mRpL28	CG13995	CG14022	CG9121	CG14005
Ir25a	CG12194	Gmd	ND-51	CG14020	eIF-3p40	CG7239
tank	mRpS2	CG3792	CG13994	CG7382	Rpn11	Gpdh
CG12194	pog	CG8892	Fbw5	cl	qtc	CG9044
mxt	CG3008	CG31917	CG9147	CG7371	mir-2495	eIF-4a
pog	CG3036	Tfb5	CG9150	CG6907	pgant5	ifc
Cf2	hoe1	CG3887	CG13993	CR44793	CG5828	lid
hoe1	hoe2	CG14042	CG9154	CG31648	CG4230	CG9109
hoe2	Sgs1	SP555	Kr-h2	Lam	ND-13A	mtm
Sgs1	CG14044	CG31650	CG45075	DIP-eta	Msp300	CG9117
CG14044	mRpL24	CG33995	stai	CG7236	snmRNA:128	slmo
mRpL24	betaggt-I	CG44000	CG31642	CG9171	snoRNA:Psi18S-525k	CG34179
CG34125	jet	CG44001	Arpc4	CR31912	Ncoa6	CG12393
Trip1	CG34125	CG9121	B9d2	CG31913	cype	CG13995
Scox	Trip1	eIF-3p40	tectonic	CG14005	CG14022	ND-51
CG3756	Scox	CG14040	CG34380	CG7239	CG14020	CG13994
l(2)05714	CG3756	His3.3A	frj	CG9016	CG7382	Fbw5
CG14043	l(2)05714	CG31918	CG9531	Gpdh	cl	CG9147
mRpL28	CG14043	qtc	CG9548	CR44986	CG7371	CG9154
Gmd	mRpL28	CR43820	Osm6	CG9044	CG6907	Kr-h2
CG3792	Gmd	mir-2495	COX5B	eIF-4a	CR44793	stai
CG8892	CG3792	pgant5	CG13766	lid	CG31648	CG31642
Rtnl1	CG8891	CG5828	CG11319	mtm	CG31915	Arpc4
CG31917	CG8892	ND-13A	CG11050	CG9117	Lam	WDR79
Tfb5	Rtnl1	snmRNA:128	Tango1	ade2	DIP-eta	B9d2
CG3887	CG31917	snmRNA:158	CG31633	slmo	CG7236	tectonic
CG14042	Tfb5	CR44743	CG31636	CG34179	sip1	CG34380
SP555	CG3887	CR44742	homer	CG12393	CG14006	AANATL2
CG31650	CG14042	cype	TTLL3B	CG13995	CG9171	frj
CG33995	SP555	CG14022	TTLL3A	ND-51	CR31912	CG9531
CG44000	CG31650	H15	CG11221	CG13994	CG14005	KFase
CG44001	CG33995	CG14020	CG31910	Fbw5	CG7239	epsilonCOP
CG9121	CG44000	CG7382	snoRNA:Me28S-G2743	CG9147	bchs	CG9548
eIF-3p40	CG44001	cl	CG17378	CG13993	CG9016	Osm6
CG14040	CG9121	CG7371	Rca1	CG9154	Gpdh	COX5B
CG14036	eIF-3p40	CG6907	Hrb27C	Kr-h2	CR44986	CG9596
His3.3A	CG14040	CR44793	CG43232	Kr-h1	CG9044	Ent2
CG31918	qtc	CG31648	smt3	CG45075	eIF-4a	CG13766
qtc	CR43820	CG31915	Rab30	stai	lid	CG11319
CR43820	CG5828	CG7277	Caper	CG31642	CG9109	CG11050
mir-2495	ND-13A	DIP-eta	milt	Arpc4	mtm	Tango1
CR45305	snmRNA:128	CR44795	Nuf2	WDR79	CG9117	CG31636
RpL37A	CR44743	CG7236	ico	B9d2	ade2	TTLL3B
pgant5	CR44742	CR44818	CR43857	tectonic	slmo	TTLL3A
CG5828	cype	CR31912	CG5261	frj	CG34179	CG17378
CG4230	CG14022	CG14005	Obp28a	CG9531	CG12393	Rca1
ND-13A	CG14020	CG7239	CR44799	mmy	CG13995	CG43232
snmRNA:128	CG7382	TrissinR	Slob	KFase	ND-51	Gas41
snoRNA:Psi18S-525k	cl	CG9016	CG7154	epsilonCOP	CG13994	CG13775
snmRNA:158	CG7371	Gpdh	CG7149	CG9548	Fbw5	smt3
Ncoa6	CG6907	CR44986	Herp	Osm6	CG9147	Rab30
cype	CR44793	eIF-4a	cdc14	COX5B	CG9150	Caper
CG14022	CG31648	lid	Rack1	CG9596	CG13993	milt
H15	CG31915	CG9109	CG14535	COX5BL	CG9154	Nuf2
CR43713	CG7277	mtm	CG7429	CG13766	Kr-h2	CG4495
CR31647	Hel25E	CG9117	RpL36A	CG11319	Kr-h1	ico
mid	CG7251	CG12393	snoRNA:Psi28S-2648	CG11050	CG45075	Wnt4
CG14020	CG18266	CG13995	MED20	Tango1	stai	CG5261
CG7382	DIP-eta	Fbw5	CR45257	CG31633	CG31642	CR44799
cl	CR44795	CG9147	mon2	CG31636	Arpc4	Slob
CG7371	CR44796	CG9150	Rbsn-5	TTLL3B	WDR79	CG7154
CG6907	CG7236	CG13993	CG8498	TTLL3A	B9d2	CG7149
CR44793	CG9171	CG9154	CG34134	CG11221	tectonic	Rack1
CG31648	CR31912	Kr-h2	CG8475	CG31910	CG34380	CG14535
CG7277	CG14005	CG45075	CG8460	snoRNA:Me28S-G2743	CG13982	CG7231
DIP-eta	CG7239	stai	CR44120	CG11322	frj	CG7429
CR44795	TrissinR	CG31642	CR44121	CG17378	CG9531	RpL36A
CR44796	CG9016	Arpc4	CG8419	Rca1	mmy	snoRNA:Psi28S-2648
CG7236	Gpdh	WDR79	Su(var)205	CG13773	KFase	MED20
CG9171	CR44986	B9d2	Ssb-c31a	Gas41	epsilonCOP	CR45257
CR31912	CG9044	tectonic	Scgalpha	smt3	CG9548	mon2
CG14005	eIF-4a	CG34380	CG7840	Rab30	Osm6	Rbsn-5
CG7239	lid	AANATL2	Ostgamma	Caper	COX5B	CG34134
TrissinR	CG9109	CR42735	CG7818	milt	CG9596	CG8475
Gpdh	mtm	CG13982	CG7810	Nuf2	COX5BL	CR44116
CR44986	CG12393	frj	CG7781	CG4495	CG11319	CG8460
CG9044	CG13995	CG9531	CG14274	ico	CG11050	CG8419
chic	Fbw5	CG9548	CG14273	Wnt10	Tango1	Su(var)205
eIF-4a	CG9147	CR44775	CR45371	ninaC	CG31633	Ssb-c31a
ifc	CG9150	Osm6	RpS13	CG5261	CG31636	CG8372
lid	CG13993	COX5B	Pp2A-29B	Slob	Nhe3	CG8360
CG9109	CG9154	CG9596	CG17292	CG7154	TTLL3B	wol
mtm	Kr-h2	CG13766	CG17294	CG7149	TTLL3A	Scgalpha
CG9117	CG45075	CG11319	Rcd4	cdc14	CG11221	CG7840
slmo	stai	Tango1	Chrac-14	Rack1	CG31910	Ostgamma
CG34179	CG31642	CG31633	PIG-U	mts	snoRNA:Me28S-G2743	CG7818
CG12393	Arpc4	CG31636	mRpL51	CG14535	CG11322	CG7810
CG9135	WDR79	homer	PrBP	CG7429	CG17378	CG7781
CG13995	B9d2	TTLL3B	Tsp29Fa	RpL36A	Rca1	CG14274
ND-51	tectonic	TTLL3A	CR46071	snoRNA:Psi28S-2648	x16	CG14273
Fbw5	CG34380	CG11221	Tsp29Fb	MED20	CG43232	CR45371
CG9147	CG13982	CG31910	CG9515	CR45257	Gas41	RpS13
CG9150	frj	CG17378	CG9541	mon2	CG13775	Pp2A-29B
CG13993	CG9531	Rca1	CG13108	CG8668	smt3	CG17292
CG9154	Daxx	CG13773	CG9586	Rbsn-5	CG43322	CG17294
Kr-h2	CG9548	x16	tRNA:CR31885	CG8475	Rab30	CG13392
CR9162	Osm6	CG32829	aust	CR44116	Caper	Rcd4
CR44773	COX5B	nop5	Ggamma30A	CG8460	milt	fy
Kr-h1	CG9596	Hrb27C	CR45262	PGAP5	Mnn1	CR44991
stai	COX5BL	CG43232	CG3769	CR44119	Nuf2	Chrac-14
CG31642	Ent2	Gas41	RpS28-like	CR44120	ico	PIG-U
Arpc4	CG13766	smt3	Gdi	CR44121	CR44989	mRpL51
B9d2	CG11319	CG43322	CG33298	CG8419	ninaC	Tsp29Fa
tectonic	Tango1	Rab30	Oatp30B	Su(var)205	chm	CR46071
CG34380	CG31636	Caper	CG13114	Ssb-c31a	CR43857	Tsp29Fb
Ddr	homer	milt	jp	CG8372	CG5261	CG9510
AANATL2	TTLL3B	Nuf2	CR44149	CG8360	Slob	CG9515
CG13982	TTLL3A	CG4502	CG3838	CG8292	CG7154	CG9541
retm	CG17378	ico	Trx-2	Snx6	CG7149	CG13108
frj	Rca1	CR44989	GlcAT-S	Pvr	LKRSDH	CG9586
CG9531	CR44914	CR44079	CG31882	Scgalpha	Herp	aust
mmy	Nlg2	CR43857	hoip	CG7840	cdc14	Ggamma30A
KFase	CG13773	mir-275	Nckx30C	Ostgamma	Rack1	CG3769
epsilonCOP	x16	mir-305	CG13116	CG7818	CG14535	RpS28-like
CG9548	nop5	CG5261	CG13117	CG7810	CG7429	Gdi
Osm6	snoRNA:nop5-x16-a	Slob	Taf11	CG7781	RpL36A	CG33298
COX5B	CG43232	CG7154	und	CG14273	snoRNA:Psi28S-2648	Oatp30B
CG9596	Gas41	cdc14	CG4036	CR45371	MED20	CG13114
Ent2	smt3	Rack1	FKBP59	RpS13	Trf	jp
CG13766	CG43322	CG14535	Uhg2	Pp2A-29B	mon2	CR44149
CG11319	Rab30	CG7231	snoRNA:U14:30Ea	CR45341	Rbsn-5	CG3838
CG11050	Caper	CG7429	snoRNA:Me18S-G1620	CG17292	CG8498	Trx-2
CG31633	milt	RpL36A	Bka	Wdr82	CG34134	GlcAT-S
CG31636	Nuf2	snoRNA:Psi28S-2648	RpS2	CG13390	CG8475	CG31882
Aatf	CG4495	MED20	yip2	CG17294	CR44116	Pka-C1
homer	CG4502	Trf	CG42366	Rcd4	CG8460	hoip
TTLL3B	ico	CR45257	CG42367	CG31898	CR44120	Nckx30C
TTLL3A	CR44989	mon2	Cpr30F	fy	CG8419	CG13116
CG17378	Wnt4	Rbsn-5	CG4709	CG13398	Su(var)205	Taf11
Rca1	chm	CG8498	Dref	Chrac-14	Ssb-c31a	und
CG13773	Ziz	CG34134	CG4747	PIG-U	CG8372	CG4036
x16	Obp28a	CG8475	CR44873	mRpL51	CG8360	FKBP59
CG32829	Slob	CG8460	RpL7	PrBP	CG8353	mtDNA-helicase
Hrb27C	CG46025	CG8419	CG34159	CR46071	CG8292	Uhg2
CG43232	CG7154	Su(var)205	CG5734	Tsp29Fb	Snx6	snoRNA:Me18S-G1620
Gas41	CG7149	Ssb-c31a	CG5727	CG9510	Scgalpha	snoRNA:Me18S-A1576
Coprox	cdc14	CG8372	Prosalpha6	CG9515	CG7840	Bka
smt3	Rack1	Scgalpha	CG4908	CG9541	Ostgamma	Srp54
snRNP-U1-70K	CG14535	CG7840	eEF1delta	CG13108	CG7818	yip2
CG31908	SmE	Ostgamma	bsk	CG9586	CG7810	CG5885
CG3476	CG34132	CG7818	Ror	Ggamma30A	CG7781	CG42366
Rab30	CG7231	CG7810	Rsf1	CG3769	CG14273	CG42367
Caper	CG7429	CG7787	CG4957	RpS28-like	CR45371	Cpr30F
milt	RpL36A	CG7781	Cdk5alpha	Gdi	RpS13	CR45007
Sem1	MED20	CG14274	l(2)SH0834	Oatp30B	Pp2A-29B	Apf
Nuf2	Trf	CG14273	Usp14	CG13114	CG17292	CG13126
CG4495	CR45257	CR45371	CG5375	jp	Wdr82	CG4709
CG4502	mon2	RpS13	CG5037	CR44149	CG13390	Dref
CG13784	CG8673	CSN8	SamDC	CG3838	CG17294	CG4747
ico	CG8668	Pp2A-29B	Sps2	Trx-2	Rcd4	CG34159
CR44989	Rbsn-5	CG17292	Cand1	GlcAT-S	CG31898	CG5734
Wnt4	CG34134	CG13390	CG5056	CG31882	fy	CG5727
chm	CG8475	CG17294	rho-5	Pka-C1	CR44991	Prosalpha6
CR43857	CR44116	Rcd4	dpr19	hoip	CG13398	CG4908
CG5261	CG8460	fy	mRpS7	Nckx30C	Chrac-14	eEF1delta
CR44799	SLC5A11	CR44991	da	CG13116	PIG-U	bsk
Slob	CR44119	Chrac-14	CR45789	Taf11	mRpL51	CG31717
CG7154	CG8419	PIG-U	RpS27A	und	PrBP	Ror
CG7149	Su(var)205	mRpL51	Ip259	CG4036	Tsp29Fb	CG5676
LKRSDH	Ssb-c31a	Sema-1a	pie	FKBP59	CG9510	CG18619
Herp	CG8372	CR44992	SmB	Uhg2	CG9515	CG4957
r2d2	CG8360	Tsp29Fb	KdelR	snoRNA:U14:30Ea	CG9541	CG5604
cdc14	CG8353	CG9510	CG5188	snoRNA:Me18S-G1620	CG13108	CG5390
Rack1	CG8292	CG9515	Bug22	snoRNA:Me18S-A1576	CG9586	CG4968
mts	wol	CG9541	CG5337	Bka	tRNA:CR31885	Cdk5alpha
CG14535	Scgalpha	CG13108	holn1	RpS2	aust	l(2)SH0834
CG34132	CG7840	CG9586	CHIP	yip2	Ggamma30A	Usp14
CG7231	Ostgamma	aust	CG6144	CG42366	CR45262	CG5375
baf	CG7818	Ggamma30A	CG13144	CG42367	CG3769	GATAd
Cka	CG7810	CR45262	Myo31DF	Cpr30F	RpS28-like	SamDC
CG7429	CG7806	CG3769	CR44224	CG4709	Gdi	Sps2
RpL36A	CG7781	Gdi	CG6094	Dref	CG13114	CG5045
snoRNA:Psi28S-2648	CG14274	Oatp30B	CG17118	CG4747	jp	CG5056
MED20	CG14273	CG13114	CG6750	CR44873	CG3838	rho-5
Trf	CR45371	jp	Dpy-30L1	RpL7	CG31882	mRpS7
CR45257	RpS13	CR44149	Vha16-5	CG34159	hoip	RpS27A
Bsg	CSN8	CG3838	CG12299	CG5734	Nckx30C	Ip259
mon2	Pp2A-29B	CG31882	CG6729	CG5727	CG13116	CG5168
CG8673	CG17292	hoip	CG17124	Prosalpha6	Taf11	SmB
CG8668	CG13390	Nckx30C	CG6495	CG4908	und	KdelR
Rbsn-5	CG17294	CG13116	Ubc2	eEF1delta	CG4036	CG5188
CG34134	Rcd4	CG13117	CG6724	me31B	FKBP59	Bug22
CG8475	CG42819	zf30C	CG6700	Ror	Uhg2	CG5337
CR44116	fy	Taf11	mir-4987	Rsf1	snoRNA:U14:30Ea	holn1
CG8460	CR44991	und	porin	CG4957	snoRNA:Me18S-G1620	CHIP
CR44119	CG13398	CG4036	aurB	CG5604	snoRNA:Me18S-A1576	CG6144
CR44120	Akap200	FKBP59	dUTPase	Cdk5alpha	Bka	CG13144
CR44121	Chrac-14	Uhg2	CG4788	l(2)SH0834	RpS2	CR44224
CG8419	fu2	snoRNA:Me18S-G1620	kek2	Usp14	yip2	CG6094
Su(var)205	PIG-U	Bka	Mst33A	CG5375	CG42366	CG17118
Ssb-c31a	mRpL51	Muc30E	Acp33A	SamDC	CG42367	CG6750
CG8372	Sema-1a	CG42366	spag4	Sps2	Cpr30F	Dpy-30L1
CG8360	tRNA:CR31602	CG42367	CG14937	Cand1	Apf	Vha16-5
Scgalpha	CR44992	Cpr30F	crol	CG5056	CG4709	CG17124
CG7840	Tsp29Fb	CG4709	CycY	rho-5	Dref	CG6495
Ostgamma	CG9510	CG5846	CR45013	dpr19	CG4747	Ubc2
CG7818	CG9515	Dref	Mal-B2	mRpS7	CR44873	CG6724
CG7810	CG9541	CG4747	CG34163	da	RpL7	CG6700
CG7781	CG18661	RpL7	Tom70	RpS27A	CG34159	mir-4987
CG14274	CG9582	CG34159	CG6766	Ip259	CG5734	porin
RpS13	CR44352	CG5734	CG6770	pie	CG5727	aurB
CSN8	CR44482	CG5727	CR44589	SmB	Prosalpha6	CG12253
Pp2A-29B	CG13108	Prosalpha6	CG6712	KdelR	CG4908	CG4788
CG17292	CG9586	CG4908	Ced-12	CG5188	eEF1delta	Ppt2
CG13390	Ggamma30A	eEF1delta	Patsas	Bug22	Ror	CG14937
Rcd4	CR45262	me31B	Aats-thr	TfIIB	Rsf1	crol
fy	scat	Ror	CR45282	CG5337	CG4957	CycY
CR44991	CG3769	Rsf1	CG43813	holn1	CG5604	CG45011
CG13398	Gdi	CG4957	bru-2	CHIP	nmd	CG45012
Akap200	CG33298	nmd	CG17010	CG6144	Cdk5alpha	CR45013
Chrac-14	Oatp30B	Cdk5alpha	CG5446	CG13144	l(2)SH0834	Mal-B2
PIG-U	CG13114	l(2)SH0834	CG6388	Myo31DF	Usp14	CG34163
mRpL51	jp	CG5375	CG5435	CR44224	CG5375	zuc
Sema-1a	CR44149	CG5037	SC35	CG6094	CG5037	CG12264
Trs23	CG3838	CG5022	Elf	CG17118	Sps2	CG6746
CR44992	CG31882	Cand1	CR17024	CG6750	CG5045	Rh5
CG9314	hoip	CG5056	mir-967	Dpy-30L1	Cand1	CG6766
Tsp29Fa	CG4364	rho-5	CG6153	Vha16-5	CG5056	CG6770
CR46071	Nckx30C	dpr19	CG15484	CG12299	rho-5	Plzf
Tsp29Fb	CG13116	mRpS7	CG6180	CG17124	CG33303	CG14946
CG9510	CG13117	CR45789	CG12404	CG6495	dpr19	CG6712
CG9515	zf30C	RpS27A	Vha68-1	Ubc2	CR45789	Mt2
C1GalTA	Taf11	Ip259	A16	CG6724	RpS27A	Ced-12
CG9541	und	SmB	CG5142	CG6700	Ip259	Patsas
CG13108	CR18854	KdelR	DnaJ-H	mir-4987	pie	bru-2
CG9586	CG4036	CG5188	Sir2	porin	SmB	CG17010
tai	nAChRalpha6	Bug22	CR46256	aurB	KdelR	CG5446
tRNA:CR31885	FKBP59	CG5337	CG43925	CR45454	CG5188	CG6388
aust	Uhg2	holn1	CG5439	CG12253	Bug22	CG5435
Ggamma30A	CG5885	CHIP	CG5458	CR45778	CG5337	SC35
CG3769	CG42366	CG6144	CG16974	dUTPase	CHIP	Elf
RpS28-like	CG42367	CG13144	Pect	CG14921	CG6144	CR17024
Gdi	Cpr30F	CR44224	CG15482	CG4788	CG13144	mir-967
CG33298	CR45007	CG6094	snRNA:U2:34ABa	Ppt2	Myo31DF	CG6153
Oatp30B	Apf	CG17118	kek4	kek2	CR44224	CG15484
CG13114	CG13126	CG6750	snRNA:U2:34ABb	Mst33A	CG6094	CG6180
jp	CG4709	Vha16-5	CG9426	Acp33A	CG34160	Vha68-1
CR44149	RpL7	CG12299	CG5705	spag4	CG17118	A16
Trx-2	CG5734	CG6729	Ski6	CG14937	CG6750	CG5142
GlcAT-S	CG5727	CG17124	Uvrag	crol	Dpy-30L1	DnaJ-H
CG31882	Prosalpha6	CG6495	CG31729	CycY	Nup107	CG5439
Pka-C1	CG4908	Ubc2	CG16824	esc	Vha16-5	CG5458
hoip	CG5694	CG6724	CG43778	CR45013	CG12299	CG16974
CG4364	eEF1delta	mir-4987	CG43779	Mal-B1	CG6729	Pect
Nckx30C	mthl15	porin	CG9395	Mal-B2	mir-4970	CG15482
CG13116	me31B	Dnz1	CG6523	CG34163	CG17124	snRNA:U2:34ABa
CG13117	chico	aurB	Tap42	CG12264	CG6495	kek4
zf30C	CR44995	CR45454	CG31855	CG6746	Ubc2	CG9426
Taf11	bsk	SCAR	ND-B22	Tom70	CG6724	CG5705
und	Ror	CG12253	CG6565	CG6766	CG6700	Ski6
CG4036	Pten	Gr32a	loqs	CG14946	mir-4987	Uvrag
CG13123	Rsf1	Ca-beta	CR44599	CG6712	porin	CG31729
FKBP59	CG4957	Vm32E	CG9293	Mt2	Dnz1	CG16824
CG34183	CG5604	CG4788	CG42784	Ced-12	aurB	CG6523
CG4537	nmd	ab	CG9267	Patsas	SCAR	Tap42
Uhg2	Cdk5alpha	Mst33A	Hsp60D	Aats-thr	CG12253	CG31855
snoRNA:U14:30Ea	l(2)SH0834	Acp33A	B4	CG43813	RpL9	ND-B22
snoRNA:Me18S-G1620	Usp14	spag4	CG33640	bru-2	CR45778	CG6565
snoRNA:Me18S-A1576	CG5375	CG14937	CG33641	CG17010	dUTPase	loqs
Bka	CG5037	crol	CG33642	CG5446	CG14921	CR44599
RpS2	Sps2	CycY	CG33643	CG6388	Vm32E	CG42784
CG42366	Cand1	CR45013	CG33644	CG5435	CG4788	CG9267
CG42367	CG5056	Mal-B2	CG33645	SC35	Ppt2	Hsp60D
Cpr30F	rho-5	CG34163	CG15638	Elf	CG6488	B4
CR45007	dpr19	CG18789	CG16852	CR17024	kek2	CG33641
Apf	mRpS7	Ada1-1	CG9263	mir-967	Mst33A	CG33642
CG4709	RpS27A	CG18787	CG16853	CG5525	Acp33A	CG33643
Dref	Ip259	CG12264	Arpc1	CG6153	spag4	CG33644
CG4747	RfC3	CG18788	Orc5	PICK1	CG14937	CG33645
RpL7	SmB	Tom70	RpII33	spict	crol	CG15638
CG34159	CG5188	CG6766	Pgant35A	CG15484	snoRNA:Me18S-A934	CG16852
CG5734	Bug22	CG6770	CR43463	CG6180	CycY	CG9263
CG5727	CG5337	RpL7-like	noc	CG5787	esc	CG16853
Npc1a	holn1	CG34164	NC2beta	CG12404	CR45013	p38b
Prosalpha6	CHIP	CG14947	GABA-B-R1	Vha68-1	Mal-B2	CG16863
CG4908	CG7456	CG6712	CG33310	Tor	CG34163	Arpc1
CG5708	CG6144	Mt2	CG31832	CG9934	CG12264	Orc5
CG5694	CG13144	Ced-12	Su(H)	CG5142	CG6746	DNApol-gamma35
eEF1delta	CR44224	Patsas	solo	DnaJ-H	Tom70	CG33649
mthl15	CG6094	Aats-thr	vig	Sir2	CG6766	RpII33
me31B	Lrr47	CG43813	CG15270	CR46256	Pex19	mRpS23
bsk	Trim9	bru-2	dao	CG5439	CG6712	Pgant35A
Ror	CG34160	CG17010	l(2)35Cc	CG5287	Mt2	CR43463
CG5676	CG7329	CG5446	lace	CG5458	Ced-12	l(2)35Be
Pten	CG6443	CG6388	CR45728	CG16974	Patsas	GABA-B-R1
Rsf1	CG17118	CG5435	CG15256	Edem2	Aats-thr	CG33310
CG18619	CG6750	SC35	kek3	Pect	CR45282	CIAPIN1
Mob3	Vha16-5	Elf	CG17328	CG15482	CR45283	vig
CG4953	CG6729	CR17024	GMF	snRNA:U2:34ABa	CG43813	CG15270
CG4957	CG17124	mir-967	CG5861	kek4	CG17010	CR44771
CG34043	CG6495	CG6153	Syx5	CG9426	CG5446	CR44770
CG5604	Ubc2	CG5780	mRpL4	CG5705	CG6388	dao
nmd	CG6724	spict	CaBP1	Ski6	CG5435	l(2)35Cc
Cdk5alpha	porin	CG15484	Trpgamma	Uvrag	SC35	lace
l(2)SH0834	Dnz1	CG6180	her	CG31729	Elf	CR45728
Usp14	aurB	CG5787	mir-2497	CG16824	CG5525	CG15256
CG5375	CR43807	Vha68-1	Cyt-c-d	CG9395	CG6153	kek3
CG5037	CR45454	A16	VhaSFD	CG6523	PICK1	CG4587
GATAd	dpr2	CG5142	CR43671	Tap42	CG5781	CG31826
SamDC	CG14072	DnaJ-H	CG31812	CG31855	spict	EndoGI
Sps2	CR44492	CR46256	Prosbeta4	ND-B22	CG15484	crp
Cand1	CR44493	CG5439	CG6115	CG6565	CG6180	CG17328
pim	CG33129	CG5287	CR44392	CG9302	CG5787	GMF
CG5056	CG12253	CG31849	CG42556	beta'COP	Vha68-1	CG5861
rho-5	CG16833	CG5458	CG34106	loqs	Tor	Syx5
CG33303	RpL9	CG16974	beat-IIIa	CR44599	A16	fzy
dpr19	CG6201	Edem2	CR45729	CG9293	CG5142	cact
mRpS7	Ca-beta	Pect	Rpb11	CG42784	DnaJ-H	CG4278
da	Vm32E	CG15482	CG15141	CG9267	Sir2	CaBP1
Mdh1	CG4788	snRNA:U2:34ABa	CG31803	Hsp60D	CR46256	her
Ir31a	ab	kek4	CG5043	B4	CG43925	mir-2497
RpS27A	kek2	CG9426	CG33928	CG33640	CG5439	Cyt-c-d
Ip259	spag4	CG5705	dl	CG33643	CG5287	VhaSFD
CG5355	CG14937	Ski6	Sgt	CG16852	CG31849	CR43671
SmB	CycY	Uvrag	CR44412	CG9263	CG5458	CG31812
KdelR	Pde1c	CR44972	Ptp36E	CG16853	CG16974	CG17996
CG5188	CG45011	CG16824	bsf	CG31814	Edem2	Prosbeta4
Bug22	CR45013	CG43778	Ntf-2r	CG7311	Pect	CG17904
CG5337	Mal-B1	CG16825	let-7-C	CG16863	CG15482	CR44392
holn1	Mal-B2	CG43779	let-7	Sec71	snRNA:U2:34ABa	CG42556
CHIP	CG6686	CG9395	mir-125	Arpc1	kek4	CG34106
CG6144	CG34163	CG6523	CG15161	Orc5	CG9426	beat-IIIa
CG13144	CG18787	Tap42	CG10338	DNApol-gamma35	CG5705	CG34169
Myo31DF	CG12264	CG31855	CG10343	CG33649	Ski6	Dif
CR44224	Tom70	ND-B22	Jwa	RpII33	Uvrag	CR44409
CG6094	CG6766	CG6565	Faf2	Pgant35A	CG31729	CG33928
CR44618	CG6770	CG9302	ScpX	CR43463	CG16824	dl
CG6750	Plzf	loqs	CG10600	GABA-B-R1	CG16825	CG5110
Dpy-30L1	RpL7-like	CR44599	CG17321	CG33310	CG43779	Ptp36E
Vha16-5	CG34164	CG9293	CG10602	CG31832	CG9395	bsf
CG12299	CG14947	CG42784	mRpL13	CIAPIN1	CG6523	Ntf-2r
CG17124	CG6712	CG43850	CG10428	Su(H)	Tap42	let-7-C
CG6495	Ced-12	CG9267	Nedd8	CG15270	CG31855	let-7
Ubc2	Patsas	Hsp60D	CG15168	dao	ND-B22	mir-125
CG6724	CR45282	CG42809	CG15170	lace	CG6565	Pde11
CG6700	CR45283	CG42810	CG15169	CR45728	beta'COP	CG15161
mir-4987	CG17010	CG16852	RpL30	CG15256	loqs	tos
porin	CG5446	CG9263	robl37BC	kek3	CR44599	CG10336
Dnz1	CG6388	CG16863	CR43700	CR43412	CG9293	CG10338
aurB	CG5435	Sec71	Sidpn	CG42817	CG42784	CG10343
CG33129	SC35	Arpc1	CG31800	EndoGI	CG9267	Jwa
SCAR	Elf	Orc5	mib2	CG17328	Hsp60D	Faf2
CG12253	CR17024	DNApol-gamma35	Ttc19	GMF	CG33640	ScpX
CR45778	bun	CG33649	CG10470	CG5861	CG33643	CG17321
dUTPase	mir-967	RpII33	l(2)37Bb	Syx5	CG16852	CG10602
Ca-beta	CR43051	mRpS23	Rpn3	fzy	CG9263	mRpL13
Vm32E	CR44596	CR45284	CG10495	cact	CG16853	CG10428
CG4788	pdm2	Pgant35A	Aats-asn	CG4278	CG31814	Nedd8
ab	CG15485	CR43463	l(2)37Cg	mRpL4	CG7311	CG10639
CG14937	CG5525	NC2beta	CG31798	CG4631	CG16863	CG15170
crol	CG6153	GABA-B-R1	RanGAP	her	Sec71	CG15169
CycY	CG17036	CG33310	Hs2st	mir-2497	Arpc1	robl37BC
Pde1c	spict	CG31832	swm	CR44975	Orc5	CR43700
esc	CG15484	Su(H)	CG10132	mir-9c	DNApol-gamma35	Sidpn
CR45013	CG6180	vig	CG10137	CR43669	CG33649	CG31800
Sfp33A4	CG12404	CG15270	CG10262	CR43670	RpII33	mib2
Mal-B1	Vha68-1	stc	CG10366	VhaSFD	mRpS23	l(2)37Bb
Mal-B2	A16	CR44771	Nf-YB	CR43671	CG16879	Rpn3
CG34163	CG5142	CR44770	CG10466	CG31812	Pgant35A	CG10492
CG12264	DnaJ-H	dao	fs(2)ltoPP43	Prosbeta4	CR43463	CG10495
CG6766	Sir2	l(2)35Cc	CR43828	CG17904	NC2beta	Aats-asn
CR46070	CG5439	CR44861	COX4	CG6115	l(2)35Bc	l(2)37Ce
CG6770	CG5458	CR44862	CG34051	tweek	GABA-B-R1	CG10237
CR44589	CG16974	lace	OS9	CR44392	CG33310	RanGAP
Plzf	Edem2	CR44864	Hf	CG42556	CG31832	Hs2st
Pex19	Pect	CR45728	sNPF	ApepP	CG15270	swm
CG6712	CG15482	CG15256	barr	CG34106	dao	CG10132
Mt2	snRNA:U2:34ABa	kek3	CG10721	beat-IIIa	lace	CG10137
Ced-12	kek4	CR44866	Taf13	Rpb11	CR45728	ref(2)P
Patsas	CG9426	ND-B17	mRpS18B	CG15141	CG15256	CG10262
Rab6	CG5705	CG3793	Kua	CG31803	kek3	CG10366
bru-2	Ski6	wek	CG13970	CG5043	CG3793	Nf-YB
CG17010	Uvrag	CR43412	La	dl	wek	CG10466
CG5446	CG16824	CG42817	Arpc2	Sgt	CG42817	fs(2)ltoPP43
CG6388	CG43778	CG42818	snoRNA:Psi18S-525b	Aac11	CG17328	CR43828
SC35	CG6523	CR44899	snoRNA:Psi18S-525c	CR44412	GMF	COX4
snoRNA:SC35-a	Tap42	CG17328	snoRNA:Psi18S-640b	btv	CG5861	CR43620
snoRNA:SC35-b	CG31855	GMF	snoRNA:Psi18S-525d	Socs36E	Syx5	sNPF
Elf	ND-B22	CG5861	CG15130	Ptp36E	cni	barr
CR17024	CG6565	Syx5	CG31688	bsf	fzy	pr
bun	CG9302	mRpL4	CR43607	Ntf-2r	mRpL4	CG10747
mir-967	beta'COP	CaBP1	CG2608	let-7	Trpgamma	CG10721
pdm2	loqs	CG5968	Uhg3	mir-125	her	Taf13
CG6153	CR44599	Trpgamma	CG2614	CG10413	mir-2497	nesd
spict	CG9293	her	CG31678	CG15161	VhaSFD	Kua
CG15484	CG16956	Cyt-c-d	Cen	CG10338	CR43671	CG13970
CG6180	CG42784	Cyt-c-p	CG2617	CG10343	CG31812	La
CG12404	CG43850	VhaSFD	CR44187	Jwa	Prosbeta4	CG31688
Vha68-1	Tehao	CR43671	CG9328	Faf2	CG17904	CR43607
A16	CR45683	CG31812	CG31674	ScpX	CG6115	CG2608
CG5142	CG9267	Prosbeta4	Oseg5	CG10600	CG42556	CG18810
DnaJ-H	Hsp60D	CG31739	CG42238	CG17321	CG12288	CG2614
Sir2	CG42810	CG6115	tadr	CG10602	ApepP	ik2
CG43925	kuz	CG42556	CR43809	mRpL13	CG34106	Cen
CG5439	CG9254	CG12288	CG9257	CG10428	beat-IIIa	CG2617
CG5458	CR43410	ApepP	Nhe2	Nedd8	Rpb11	CG9319
CG16974	CG16863	CG34106	Dap160	Nak	CG31803	CG31673
Pect	Arpc1	beat-IIIa	Mpp6	CG15168	CG33928	CG31674
CG15482	Orc5	CG34169	CG9246	CG15170	dl	Oseg5
snRNA:U2:34ABa	DNApol-gamma35	CR45729	CG43345	CG15169	Sgt	tadr
kek4	CG33649	Rpb11	CG43346	CG31793	Aac11	CR43809
snRNA:U2:34ABb	RpII33	CR44409	Acon	RpL30	CG5110	CG9257
CG9426	mRpS23	CG5043	CG8679	robl37BC	GCS2beta	Dap160
CG5705	CG17341	CG33928	Tsp39D	CR43700	CR44412	CG9253
Ski6	elB	CG18563	nrv3	Sidpn	btv	snoRNA:Me18S-A469
Uvrag	CR44733	Sgt	His1:CG33804	hook	CG5674	E2f2
CG31729	CR44730	GCS2beta	nompB	CG31800	Socs36E	Mpp6
CG16824	noc	CG6412	CG2225	mib2	Ptp36E	CG9249
CG43778	CG3473	CR44412	EF2	Ttc19	bsf	CG9248
CG9395	dyn-p25	btv	Clamp	CG10470	Ntf-2r	CG9246
CG6523	NC2beta	CG5674	Spf45	l(2)37Bb	let-7	CG43345
Tap42	GABA-B-R1	CR44478	Yeti	Rpn3	mir-125	CG43346
CG31855	CG33310	Ptp36E	CG17486	CG10492	CG10413	Acon
ND-B22	CG31832	let-7-C	CR46064	CG10495	CG15161	Tsp39D
CG6565	CIAPIN1	let-7	CG3107	l(2)37Cb	CG10338	nrv3
CG9302	TfIIS	mir-125	Atf6	l(2)37Cd	CG10341	His1:CG33804
loqs	CG15270	CG10413	CG10465	Aats-asn	CG10343	CR42545
CR44599	stc	CG10333	Fis1	l(2)37Ce	Jwa	nompB
CG9293	CR44771	CG15161	CG8245	CR45700	Faf2	EF2
CG42784	CR44770	Cyp310a1	CG17337	CG17544	ScpX	tio
CG43850	dao	CG10336	CG34200	CG31798	CG10600	Clamp
CG9267	Pol32	CG10338	CG7791	CG10237	CG17321	RpL21
Hsp60D	l(2)35Cc	CG10341	dpr12	RanGAP	CG10602	RpL5
CG42809	CR44861	CG10343	CG14591	Hs2st	mRpL13	snoRNA:Psi28S-2996
B4	lace	Jwa	CG17994	swm	CR42848	Spf45
CG33640	CR44864	Faf2	l(2)k14710	CG10132	CG10428	mir-2490
CG33641	CR45728	CG10600	Trap1	ref(2)P	Nedd8	Gpb5
CG33642	CG15256	CG17321	Adf1	CG10262	Nak	CG17486
CG33643	kek3	CG10602	CG15908	CG10366	CG15168	CR46064
CG33644	CG4587	mRpL13	CG9410	Nf-YB	CG15170	CG12547
CG33645	ND-B17	CG10428	PGAP3	CG10631	RpL30	CG10395
CG16852	CG3793	Nedd8	Mob4	CG10466	robl37BC	Fis1
CG9263	wek	CG15168	Rab2	fs(2)ltoPP43	CR43700	CG8245
CG16853	CR43412	CG15170	CG3420	CR43828	Sidpn	CG17337
kuz	CG4891	CG15169	Cyp6a2	COX4	hook	CG34200
CG16863	PRL-1	CG31793	SdhB	CG34051	CG31800	CG7791
CG16865	CG4935	RpL30	CG15237	sNPF	mib2	dpr12
CG16888	CR44899	robl37BC	ubl	barr	Ttc19	Act42A
Arpc1	CG17328	CR43700	CG30158	CG10721	CG10470	CG14591
Orc5	GMF	Sidpn	CG3358	Taf13	l(2)37Bb	Ars2
DNApol-gamma35	CG5861	hook	CheB42b	nesd	Rpn3	tRNA:N5:42Ah
CG33649	Syx5	CG31800	CG43646	Kua	CG10492	CG17994
RpII33	fzy	mib2	CG43647	CG13970	CG10495	l(2)k14710
mRpS23	chif	Ttc19	Tsp42Ef	spir	l(2)37Cb	Trap1
mTTF	CG42231	l(2)37Bb	Tsp42Ej	La	l(2)37Cd	Adf1
Rab14	CaBP1	Rpn3	Tsp42Ek	Arpc2	Aats-asn	CG15908
CR44733	Trpgamma	CG10492	lbm	snoRNA:Psi18S-525a	l(2)37Ce	CG9410
CG42313	her	CG10495	Tsp42En	snoRNA:Psi18S-640a	l(2)37Cg	PGAP3
dyn-p25	mir-2497	Aats-asn	Glo1	snoRNA:Psi18S-525b	CG17544	Mob4
l(2)35Be	squ	l(2)37Ce	CR44201	snoRNA:Psi18S-525c	CG31798	Rab2
NC2beta	CG31808	l(2)37Cg	CG11123	snoRNA:Psi18S-640b	RanGAP	SdhB
l(2)35Bc	Cyt-c-d	brat	kappaB-Ras	snoRNA:Psi18S-525d	Hs2st	CG15237
GABA-B-R1	VhaSFD	Hs2st	CG30503	CG15130	swm	ubl
CG33310	CR43671	CG10189	fa2h	CG31688	CG10132	CG3358
CG31832	CG31812	swm	CG11125	CG2608	CG10137	Cyp6u1
CIAPIN1	CG17996	CG10132	CR45320	Uhg3	CG10262	Tsp42Ee
Su(H)	Prosbeta4	Hakai	Inos	CG18810	CG10366	CG43646
TfIIS	CG17904	CG10262	CG11127	CG2611	Nf-YB	CG43647
vas	CG31739	CG10366	p47	CG2614	CG10631	Tsp42Ef
solo	CG6115	Lar	wech	CG31678	fs(2)ltoPP43	lbm
vig	CR44392	CR44978	Drat	ik2	COX4	Tsp42En
CG15270	CG42556	CG46244	CG1598	Cen	CG34051	Tsp42Ep
CR44771	CG12288	scw	CG17985	CG2617	barr	Tsp42Eo
CR44770	ApepP	CG10628	Rpt1	Hr38	CG10721	CG11123
dao	beat-IIIb	CG10466	CG2065	CR44187	Taf13	kappaB-Ras
l(2)35Cc	CG31806	fs(2)ltoPP43	CG2064	CR44188	nesd	CG30503
lace	CG34106	TotF	mRpL52	Pomp	CG13970	fa2h
CR45728	beat-IIIa	CR43828	CG12107	vari	spir	CG11125
CG15256	CG34169	COX4	U2A	CG9328	La	CR45320
kek3	CR45729	CG34051	CG1946	CG31673	Arpc2	Inos
ND-B17	Lrch	sNPF	CG18812	CG31674	snoRNA:Psi18S-525c	CG11127
CG3793	Rpb11	barr	Gapdh1	Oseg5	snoRNA:Psi18S-640b	wech
CR43412	CG31803	vls	Nop17l	CG42238	snoRNA:Psi18S-525d	Drat
beat-Ia	CR44409	pr	sax	tadr	snoRNA:Psi18S-640f	CR44209
CG42817	CG5110	CG10721	CG1550	CG33511	CG15130	CG1598
PRL-1	GCS2beta	Taf13	cathD	CR43809	CG31688	CG30499
crp	CadN	nesd	CG12822	CG9257	CR43607	CG17985
CG17328	CG43231	mRpS18B	Cul1	Nhe2	CG2608	Rpt1
GMF	CR43274	Kua	CG8728	Dap160	Uhg3	CG2064
CG5861	btv	CG13970	CG30380	CG9253	CG18810	CG12042
Syx5	CG5674	CR40341	CG30379	E2f2	CG2614	mRpL52
fzy	elfless	CR40172	CG14764	Mpp6	CG31678	CG12107
cact	rdo	La	CG34431	Nbr	ik2	U2A
CaBP1	Socs36E	CG10947	azot	CG9246	Cen	CG1946
Trpgamma	CR44478	CG15130	CG30378	CG43345	CG2617	CG18812
her	CG7200	CR43607	CG2915	CG43346	Hr38	CG12824
mir-2497	Ptp36E	CG31683	Sep5	Acon	CR44187	Gapdh1
Cyt-c-d	bsf	CG31687	nito	CG8679	CR44188	Nop17l
VhaSFD	Ntf-2r	Uhg3	CSN4	Tsp39D	CG9323	sax
CR43671	let-7-C	CG2614	CR44272	nrv3	CG31674	CG1550
CG31812	mir-125	CG31678	CG11191	His1:CG33804	Oseg5	CG1882
Prosbeta4	CG10283	CR45004	Odc1	CR42545	CG9272	cathD
CG17904	Pde11	ik2	Odc2	nompB	CG42238	CG12822
CG6115	CG10413	CG2617	CG14762	Cul2	tadr	CG12159
CR44392	CG10333	CR44187	lig	CG2225	CG33511	Cul1
CG42556	CG15161	CR44188	Vps28	EF2	CR43809	rnh1
beat-IIIb	tos	CG9323	CG8712	tio	CG9257	CG8728
CG34106	msl-1	CG9328	CG11210	Clamp	Nhe2	CG30380
beat-IIIa	CG10336	CG31674	Asap	Spf45	Dap160	CG30379
Lrch	CG10338	Oseg5	Socs44A	Yeti	CG9253	CG14764
Rpb11	CG10341	CG9272	CG42516	CG17486	E2f2	CG34430
CG15141	CG10376	CG42238	Pbp49	Atf6	Mpp6	CG34431
CG31803	CG10343	tadr	Rs1	Not3	Nbr	azot
Dif	Jwa	CG33511	CG30373	CG17337	CG9246	CG30378
CR44409	Faf2	CG33510	CG14757	CG34200	CG43345	CG2915
CG33928	ScpX	CR43809	pnut	CG7791	CG43346	Sep5
dl	CG10600	CG9257	pdm3	Act42A	Acon	nito
CG5050	CG17321	Dap160	hubl	CG14591	Atg18b	CG14763
CG18563	CG10602	CG9246	spaw	Ars2	CG8679	CG8726
BicD	mRpL13	CG43345	whip	tRNA:N5:42Ag	Tsp39D	CSN4
Aac11	CG10428	CG43346	cola	CG17994	nrv3	Nup44A
CG5110	Nedd8	Acon	swif	l(2)k14710	nompB	CR44272
Oli	Nak	CG8679	boly	Trap1	CG2225	CG11191
CR44410	CG10639	CR45713	CG2127	Adf1	CR46066	Odc1
CG6870	CG15170	Tsp39D	CG8701	CG15908	EF2	Odc2
CadN	CG15169	nrv3	rgr	CG9410	tio	CG14762
btv	CG10650	His1:CG33804	CG8642	PGAP3	Clamp	lig
Socs36E	RpL30	nompB	Cirl	Mob4	Yeti	Vps28
CR44478	robl37BC	Df31	Vps25	Rab2	Not3	CG8713
Ptp36E	CG15172	CR44993	beta3GalTII	CG3420	CG8245	CG8712
CR44900	CR43700	CG2225	Acsl	Cyp6a2	kune	CG11210
CR44487	Sidpn	CR46066	CG30355	SdhB	CG17337	Rs1
Ntf-2r	hook	EF2	CG14767	CG15237	CG34200	Gasz
let-7-C	CG31800	tio	CG30357	ubl	CG7791	CG14757
let-7	mib2	Clamp	Dmn	Spn42Da	CG14591	pnut
mir-125	Ttc19	Gpb5	ana2	CG30158	Ars2	rgr
Pde11	CG10470	Yeti	CG13751	CG3358	CG17994	CG8642
CG15161	l(2)37Bb	p120ctn	MrgBP	CheB42b	l(2)k14710	Cirl
MESR3	Rpn3	CR46064	Ggamma1	ppk25	tomboy40	Vps25
Cyp310a1	CG10492	CG17528	CG8258	Cyp6u1	Trap1	beta3GalTII
msl-1	CG10495	CG10395	Pgi	CG30157	Bap170	CG14749
CG10336	Aats-asn	Fis1	CG34219	CG43646	Adf1	Acsl
CG10383	l(2)37Ce	Not3	CG8248	Tsp42Ef	CG15908	CG30355
CG10338	l(2)37Cg	CG8245	CG8237	lbm	CG9410	tRNA:L2:44EF
CG10341	brat	kune	CG8235	Tsp42En	Hsepi	CG14767
CG10376	CG17568	l(2)09851	Tom7	Tsp42Ep	PGAP3	CG30357
CG10343	pigeon	CG34200	babo	Tsp42Eo	CG3270	Dmn
Jwa	RanGAP	CG7791	CG8216	Glo1	Mob4	ana2
Faf2	Hs2st	dpr12	Dbp45A	CR44201	Rab2	CG13751
ScpX	swm	CG14591	Phax	CG11123	CG3420	MrgBP
CG10600	CG10132	CG14589	Su(var)2-10	kappaB-Ras	Epac	Ggamma1
CG17321	CG31697	tRNA:R2:42Ad	GstE13	CG30503	Cyp6a2	CG8258
CG10602	ref(2)P	CG17994	alc	fa2h	SdhB	CG34219
mRpL13	CG10262	l(2)k14710	shrb	CG11125	CG15237	CG8248
CG10428	CG10366	tomboy40	Rad51C	CR45320	ubl	Spt
Nedd8	Lar	Opbp	CG42382	Inos	CG3358	CG8237
Nak	CR44978	geminin	ltd	CG11141	CheB42b	CG8235
Swip-1	CG46244	Adf1	CG8026	CG11127	ppk25	Tom7
CG15170	CG10462	CG15908	CG45085	p47	Cyp6u1	babo
CG15169	CG10628	CG9410	CG30343	wech	CG30157	CG8216
robl37BC	CG10466	PGAP3	CG2063	Drat	CG43646	Dbp45A
CG15172	fs(2)ltoPP43	Mob4	CG1968	CR44209	Tsp42Ef	Pmm45A
CR43700	CR43097	Rab2	Non1	CG2137	Tsp42Ek	Phax
Sidpn	TotF	CG3420	l(2)k10201	CG1598	lbm	GstE13
hook	CR43828	Epac	CG33774	CG30499	Tsp42En	shrb
CG31800	COX4	SdhB	wun	CG17985	Tsp42Eo	Rad51C
mib2	CG34051	CG15237	prel	Rpt1	Glo1	CG42382
Ttc19	CR43620	ubl	brp	CG30491	CR44201	ltd
CG10470	CR44908	CG30158	CG1888	CG2064	Eaf	CG8026
l(2)37Bb	sNPF	CG3358	Not1	mRpL52	CG11112	CG45085
Rpn3	barr	ppk25	CG1868	CG12107	CG43123	CG2063
CG10492	vls	Cyp6u1	Updo	U2A	CG11123	CG1968
CG10495	CG10747	CG30157	CG12929	CG1946	kappaB-Ras	Non1
Aats-asn	CG10721	CG43646	RpL31	CG18812	CG30503	l(2)k10201
l(2)37Ce	Taf13	CG43647	clos	Gapdh1	fa2h	CG33774
l(2)37Cg	nesd	Tsp42Ef	CG1827	Nop17l	CG11125	wun
brat	Kua	Tsp42Ej	GstT2	sax	CR45320	prel
CR44977	CG13970	Tsp42Ek	CG12926	CG1550	CG11141	brp
CG10237	CR40341	lbm	CR44069	CG1882	CG11127	CG1888
RanGAP	CR40172	Tsp42En	Mmp2	cathD	p47	Not1
Hs2st	La	Tsp42Ep	Uba1	Atg10	wech	CG1868
swm	CG10947	Tsp42Eo	lectin-46Cb	CG12822	CR43723	Updo
CG10132	CR43607	Ady43A	lectin-46Ca	Dgk	Drat	CG12929
CG10166	CG31683	Glo1	Vamp7	CG12159	CR44209	RpL31
CG10137	CG31687	CR44201	Prosalpha7	Cul1	CG2137	clos
ref(2)P	CR43608	CG43123	CG30010	Or43b	CG1598	CG1827
CG10262	mir-288	CG43267	CG1513	rnh1	CG17985	Uba1
CG10366	CG2608	CG11123	CG12923	CG8728	Rpt1	CR44208
Lar	CG18810	kappaB-Ras	CG30008	CG30380	CG30491	CG1648
CR44978	CG2614	CG30503	Etf-QO	CG14764	CG2064	lectin-46Cb
CG46244	CG31678	fa2h	Mef2	CG34431	mRpL52	lectin-46Ca
Nf-YB	CR45004	CG11125	Pal1	azot	CG12107	CG1663
CG10628	ik2	Inos	Adam	CG30378	U2A	Lsm11
CG10466	Cen	CG11127	TER94	CG2906	CG1946	Vamp7
fs(2)ltoPP43	CG2617	p47	Pka-R2	CG2915	Gapdh1	Prosalpha7
snRNA:U4:38AB	CG9318	wech	CG12129	Sep5	Nop17l	CG30010
CR43828	Fs(2)Ket	CG2137	cdc2rk	nito	sax	CG1513
COX4	CG9319	CG1598	CG2269	CG8726	CG1550	CG12923
CR44908	CG9323	CG30499	Jra	CSN4	cathD	CG30008
sNPF	vari	CG17985	14-3-3zeta	ACC	CG12822	Etf-QO
barr	CG9328	Rpt1	Pfk	Nup44A	CG12159	Mef2
CG10747	CG31674	CG30491	dmpd	CR44272	Cul1	CG15863
CG10721	Oseg5	CG2064	mlt	Dic3	Or43b	Pal1
Taf13	Mtp	mRpL52	Hr46	Hey	rnh1	Adam
nesd	CG9272	CG12107	CG12912	CG11191	drosha	CG12134
Kua	CG42238	U2A	CAP	Odc1	CG8728	TER94
CG13970	tadr	Gapdh1	JhI-1	Odc2	CG30380	Pka-R2
CR40172	CG33511	sax	CG34222	CG14762	CG14764	CR44294
La	CG12050	CG1550	CG42732	CG12769	CG34431	CG1407
CG10949	CR43809	cathD	CG12907	lig	azot	CG12129
Arpc2	CG9257	CG30383	CG12902	Vps28	CG30378	mRpL42
snoRNA:Psi18S-525a	Dap160	Prosalpha1	CG43397	CG8712	CG2906	cdc2rk
snoRNA:Psi18S-640a	CG9253	CG12822	CG43396	CG11210	CG2915	CG2269
snoRNA:Psi18S-525b	del	CG12159	Ir47b	Cul4	Sep5	Jra
snoRNA:Psi18S-525c	E2f2	Cul1	Ir47a	Asap	nito	14-3-3zeta
snoRNA:Psi18S-640b	Mpp6	CG8728	CG33477	coil	CG8726	Pfk
snoRNA:Psi18S-525d	CG9249	CG30380	CG33476	Socs44A	CSN4	dmpd
CG15130	CG9248	CG14764	CG33475	CG42516	ACC	KCNQ
CG31688	Nbr	CG34430	RanBPM	Pbp49	Nup44A	mlt
CR43607	CG9246	CG34431	Galphao	RagC-D	CR44272	Hr46
CG2608	CG43345	azot	CG17765	Rs1	Dic3	CG12912
Uhg3	CG43346	CG30378	lola	Gasz	CG11191	Syb
CG2614	Acon	CG2915	snoRNA:lola-a	CG14757	Odc1	JhI-1
CG31678	Ret	Sep5	snoRNA:lola-b	pnut	Odc2	CG33475
ik2	CG8679	nito	psq	rgr	CG14762	Galphao
Cen	CG8677	CSN4	CR46229	CG8642	CG12769	Cyp49a1
CG2617	Hr39	CR44272	Rab3	Cirl	lig	CG11777
CG9318	CG8671	Dic3	CG12309	Vps25	Vps28	lola
Fs(2)Ket	Tsp39D	Hey	CG7220	beta3GalTII	CG8712	snoRNA:lola-a
CG9319	nrv3	CG11191	Mat1	Acsl	CG11210	CR45135
vari	His1:CG31617	Odc1	CG33144	CG30355	Cul4	psq
CG9328	His1:CG33804	Odc2	CR44299	PGRP-SC2	Asap	Rab3
CG31673	His1:CG33813	CG14762	mthl13	CG14767	coil	CG12309
CG31674	His1:CG33834	CG17977	CG12935	CG30357	Socs44A	CG12338
Oseg5	Lamp1	lig	mms4	gcl	CG42516	CG7220
sky	CR42545	Vps28	CG12325	stmA	Pbp49	Mat1
CG43739	nompB	CG8712	CG12344	Dmn	Rs1	CG33144
CR33318	CR42546	CG11210	CG7686	Sec31	CG30373	CG12935
CG42238	CR44993	Cul4	CR45136	ana2	Gasz	CG7637
tadr	CG2225	Asap	CG30016	CG13751	Mlh1	mms4
CG33511	CR46066	Socs44A	ND-B14	MrgBP	CG14757	CG12341
CR43809	EF2	CG42516	Rpb5	Ggamma1	pnut	Prosbeta5
CG9257	snmRNA:254	Pbp49	BBS4	CG8258	cola	Lsm10
Nhe2	CG1416	Rs1	Syx6	Pgi	swif	CG12325
Dap160	CR44803	CG30373	CG7737	lin	CG2127	CG12344
CG9253	Clamp	Gasz	metro	CG34219	rgr	CG7686
E2f2	CR44809	Mlh1	CG9062	CG8248	CG8642	CR45136
Mpp6	CG3635	CG14757	Fpps	CG8237	Cirl	CG30016
CG9249	Ir40a	CG11635	CG13204	CG8235	Vps25	CG18004
CG9248	CG3262	hubl	Tapdelta	Tom7	beta3GalTII	cag
CG9246	RpL5	spaw	CG13203	babo	CG30355	CG12942
CG43345	CG17490	whip	Tsp47F	CG8216	PGRP-SC2	ND-B14
CG43346	CG17715	CG2127	Sod3	Dbp45A	CG14767	Rpb5
Acon	Spf45	rgr	qvr	Pmm45A	CG30357	BBS4
bur	mir-2490	CG8642	E(Pc)	Phax	Dmn	Syx6
CR44911	Gpb5	beta3GalTII	tou	GstE13	Sec31	CG7737
Atg18b	Yeti	CG14749	snoRNA:Psi28S-1936	CG18659	CR45202	metro
snRNA:U4:39B	p120ctn	CG30355	CG9003	shrb	ana2	CG9062
CG8679	CG17486	PGRP-SC2	ths	Rad51C	CG13751	CG18335
Hr39	CG17528	CG30357	Ir48c	CG42382	MrgBP	Fpps
Tsp39D	gus	Dmn	CG43190	CG8026	Ggamma1	Gr47b
nrv3	Atf6	Sec31	CR44304	CG45085	CG8258	CG13204
His1:CG33804	CG10395	CR45202	Sln	CG30343	CG30349	Tapdelta
Lamp1	CG10417	CG13751	Ef1alpha48D	CG2063	Pgi	CG13203
CR42545	CG1344	MrgBP	PI31	CG1968	lin	Tsp47F
nompB	Not3	Ggamma1	CR44306	Non1	CG34219	qvr
CR42546	CG8245	Pgi	CG8321	l(2)k10201	CG8248	E(Pc)
Df31	kune	lin	CG43191	CG33774	Spt	tou
CR44993	CG17337	CG34219	Drep1	wun	CG8237	snoRNA:Psi28S-1936
CG2225	l(2)09851	CG8248	CG30039	prel	CG8235	CG9003
EF2	CG34200	CG8243	CG44314	brp	Tom7	Ir48c
snmRNA:254	CG7791	CG8237	CG8888	CG1888	babo	CG13192
Clamp	dpr12	CG8235	jeb	Not1	CG8216	S2P
Ir40a	mle	Tom7	CG8378	CG1868	Dbp45A	CG43190
RpL5	Act42A	babo	OSCP1	Updo	Vang	CR44304
Slmap	CG14591	CG8216	Hen1	CG12929	Pmm45A	Sln
Spf45	Tbce	Dbp45A	CG8878	RpL31	Mys45A	Ef1alpha48D
Gpb5	CG7849	snoRNA:Me28S-G3255b	CG13177	clos	Phax	PI31
Tim23	CG14589	Vang	Cct5	CG1827	Su(var)2-10	rho-7
CG40191	tRNA:R2:42Ad	Pmm45A	CR45264	Map60	GstE13	CG43191
Yeti	tRNA:N5:42Ah	Mys45A	CG8860	CG12926	alc	128up
p120ctn	CR43904	Phax	wash	CR44069	shrb	Drep1
CG17486	CG17994	shrb	RpS11	Mmp2	Rad51C	CG44314
CR46064	l(2)k14710	Rad51C	Cam	Uba1	CG42382	jeb
CG12547	tomboy40	CG42382	CG13163	CR44208	CG8026	CG8378
CG17528	CR43905	CG30343	CG8841	CG1648	CG45085	OSCP1
CG3107	Trap1	CG2063	CG43204	lectin-46Cb	CG30343	Hen1
gus	Opbp	CG1968	CG30334	lectin-46Ca	CG2063	CG8878
Atf6	sced	Non1	fdl	Vamp7	CG1968	CG13177
CG10465	Dpit47	l(2)k10201	s-cup	Prosalpha7	Non1	CG34232
CG10395	Adf1	CG33774	CG13151	CG30010	l(2)k10201	Cct5
CG10417	CG15908	wun	CG8818	CG1513	CG33774	EndoG
Fis1	CG9410	brp	CG8569	CG12923	wun	CR45264
CG17508	PGAP3	CG1888	ClC-b	CG30008	prel	CG8860
CG1344	Mob4	CG1868	Sin3A	Etf-QO	brp	wash
Not3	Rab2	Updo	CG45086	Mef2	CG1888	Cam
CG8245	SdhB	CG12929	CG33792	CG15863	Not1	CG13163
kune	CG15237	RpL31	mRpL18	Pal1	CG1868	tRNA:HPsi
vlc	ubl	CG1827	ox	CG1418	Updo	Den1
CG34200	CG30158	Map60	Dgkepsilon	Adam	CG12929	CG43204
CG7791	CheB42b	GstT2	Nacalpha	CG12134	RpL31	CG30334
Or42a	ppk25	CG12926	bic	TER94	clos	fdl
dpr12	CG30157	CR44069	Aats-asp	Pka-R2	CG1827	s-cup
Act42A	Tsp42Ee	Mmp2	Nmda1	CG1407	Map60	CG13151
CG14591	CG43646	Uba1	Drl-2	CG12129	CG12926	CG8818
CG7849	Tsp42Ef	CG1688	TppII	cdc2rk	CR44069	CG8569
EcR	Tsp42El	CR44207	ND-MWFE	CG2269	Mmp2	ClC-b
tRNA:R2:42Ad	lbm	CR44208	Spt-I	Jra	Uba1	Sin3A
CG17994	Tsp42En	lectin-46Cb	CR45142	Pfk	CR44208	ZnT49B
l(2)k14710	Tsp42Ep	lectin-46Ca	CG33137	dmpd	CG1648	Taz
bin3	Tsp42Eo	CG1663	CG17724	Ccs	lectin-46Cb	mRpL18
CR46075	CG12836	Vamp7	Kdm4B	mlt	lectin-46Ca	ox
CR43905	Ady43A	Orc6	seq	Hr46	Vamp7	Dgkepsilon
CG33919	CG11123	Prosalpha7	lat	CG12912	Prosalpha7	Nacalpha
Trap1	kappaB-Ras	CG1513	CG34315	CAP	CG30010	Aats-asp
Opbp	CG30503	CG12923	Fsn	JhI-1	CG1513	Nmda1
geminin	fa2h	CG30008	Pex13	CG34222	CG12923	NAT1
Dpit47	CG11125	Etf-QO	CG4676	CG42732	CG30008	CG3955
Adf1	CR45320	Pal1	CG42321	CG12907	Etf-QO	TppII
CG15908	Inos	CG1418	CG30060	CG12902	Pal1	ND-MWFE
CG9410	CG11127	Adam	tRNA:I:49Fc	CG43397	CG1418	Kdm4B
CG17266	p47	TER94	tRNA:I:49Fd	Gr47a	Adam	lat
Mob4	wech	Pka-R2	tRNA:I:49Fe	Ir47b	CG12134	CG34315
Rab2	CG2137	CG1407	Ser8	Ir47a	TER94	CG4627
CG3420	CG1598	CG12129	tRNA:CR30509	CG33476	CG1407	Pex13
Epac	CG30499	cdc2rk	bbc	CG33475	CG12129	CG4676
SdhB	CG17985	CG2269	mip120	RanBPM	mRpL42	CG4679
CG15237	Rpt1	sut4	EfTuM	CG17765	cdc2rk	CG42321
ubl	CG2065	Jra	CG13332	lola	CG2269	CG30060
CG30158	CG2064	RpLP0-like	Roe1	snoRNA:lola-a	Jra	tRNA:I:49Fb
Tsp42Ee	mRpL52	14-3-3zeta	link	snoRNA:lola-b	Pfk	tRNA:I:49Fc
CG43646	CG12107	Pfk	CG6191	psq	dmpd	tRNA:CR30509
CG43647	U2A	dmpd	CG45088	stan	mlt	cbc
CR44172	LRR	Ccs	fas	Rab3	Hr46	mip120
Tsp42Ef	CG1946	Hr46	CG18368	CG12309	CG12912	EfTuM
Tsp42Ej	CG18812	CG12912	CG6220	CG7220	CAP	Roe1
Tsp42Ek	Gapdh1	JhI-1	stj	Mat1	JhI-1	link
lbm	sax	CG34222	CG6329	mthl13	CG34222	CG6191
Tsp42En	CG1550	CG42732	CG6337	CG7637	CG42732	CG45088
Tsp42Ep	cathD	CG12907	CG6357	mms4	CG12907	stj
Tsp42Eo	Prosalpha1	CG12902	Syngr	CG12341	CG12902	CG6329
Ady43A	CG12822	CG43397	Uba3	Prosbeta5	CG43397	CG6337
Glo1	Dgk	CG43396	CG16935	CG12325	Gr47a	CG6357
CR44201	CG12159	Gr47a	DJ-1alpha	CG12344	Ir47b	Syngr
CG11123	Cul1	Ir47b	AGO1	CG7686	Ir47a	Uba3
sPLA2	rnh1	Ir47a	mRpL53	CG30016	CG33476	CG16935
kappaB-Ras	drosha	CG33476	CG33155	nclb	CG33475	CG13344
CG30503	CG8728	CG33475	Rpn13	CG12942	RanBPM	DJ-1alpha
fa2h	azot	RanBPM	Prosap	ND-B14	CG17765	AGO1
CG11125	CG30378	Cyp49a1	CG42288	Rpb5	lola	mRpL53
CR45320	CG2915	CG17765	O-fut1	BBS4	snoRNA:lola-a	CG33155
Inos	Sep5	lola	Tango7	CG9084	snoRNA:lola-b	Rpn13
CG11127	nito	snoRNA:lola-a	CG8323	Syx6	CR46229	Cp1
wech	CG14763	CR45135	CG18327	CG7737	stan	mir-4978
az2	CG8726	acal	CG8331	metro	Rab3	O-fut1
CG1603	CSN4	psq	mRpS16	CG9062	CG12309	Tango7
Drat	CR44272	CR46229	Hsc70-5	Fpps	CG7220	CG8323
CR44209	Dic3	stan	Ih	CG13204	Mat1	CG8331
CG1598	Hey	Rab3	tej	Tapdelta	mthl13	mRpS16
CG30499	CG11191	CG12309	Arc1	CG13203	CG7637	Hsc70-5
boca	Odc1	CG12338	CG17385	Tsp47F	mms4	Ih
CG1358	Odc2	Mat1	phyl	Sod3	Prosbeta5	tej
CG17985	CG14762	CG33144	Asx	qvr	CG12325	CG8617
Rpt1	CG17977	CR44299	CG10139	E(Pc)	CG12344	Arc1
CG2064	lig	mthl13	mspo	tou	CG7686	CG17385
CG12107	Vps28	wde	CG30479	snoRNA:Psi28S-1936	CR45136	phyl
U2A	CG8712	CG12935	CG30480	Egm	CG30016	Asx
CG1946	Asap	CG7637	CG12858	CG9003	nclb	Blos1
CG18812	Socs44A	mms4	Rpn6	wal	ND-B14	CG10139
CanB2	Pabp2	CG12325	ave	ths	Rpb5	CR43428
mir-4980	RagC-D	CG12344	CG10151	Ir48c	CG43189	CG12858
CG12824	Rs1	CG7686	ND-B15	CG13192	BBS4	Rpn6
Gapdh1	Gasz	CG30015	Trs31	CG43190	CG9084	ave
Nop17l	Mlh1	CR45136	Spred	CR44304	Syx6	CG10151
sax	CG14757	nclb	CR42254	Sln	CG7737	ND-B15
CG1550	CR44276	CG18003	BEAF-32	Ef1alpha48D	metro	Trs31
cathD	CG2127	ND-B14	Ciao1	PI31	CG9062	CR42254
CG30383	CG8701	Rpb5	HPS1	rho-7	Fbl6	BEAF-32
phr	rgr	CG43189	U3-55K	pds5	CG18335	Ercc1
Dgk	CG8642	BBS4	Pcf11	CG8321	CG30033	Ciao1
CG12159	beta3GalTII	CG9084	CG10253	Drep1	CG18336	HPS1
Cul1	CG14749	Syx6	Lap1	CG8888	CG42336	Pcf11
Or43b	Acsl	CG7737	CG10257	jeb	Fpps	CG10253
CG8728	UQCR-11L	metro	aPKC	CG8378	CG7745	Lap1
CG30380	CG30355	CG9067	CG7639	OSCP1	Gr47b	CG10257
CG30379	CG14767	CG18335	chn	Hen1	CG13204	aPKC
CG14764	CG30357	Fpps	Rpb12	CG8878	Tapdelta	chn
CG34430	Sec31	Gr47b	igl	CG13177	CG13203	igl
CG34431	MrgBP	CG13204	CG43068	Cct5	Tsp47F	CG43068
azot	CG8258	Tapdelta	GPHR	CR45264	Sod3	GPHR
CG30378	CG30349	CG13203	CG42391	CG8860	qvr	CG11807
Sep5	Pgi	Tsp47F	CG11808	wash	E(Pc)	Ir51a
nito	lin	qvr	CG8152	RpS11	tou	row
CG8726	CG34219	E(Pc)	CG43729	Cam	snoRNA:Psi28S-1936	CG11808
CSN4	CG8248	inv	CG30472	CG13163	wal	CG8152
ACC	CG8243	en	CG30467	CG8841	ths	SRPK
Nup44A	CG8237	tou	CG8187	tRNA:HPsi	Ir48c	CG43729
CR44272	Tom7	snoRNA:Psi28S-1936	CR45927	CG43204	CG13192	CG30467
Dic3	CG8216	ths	Vha36-1	DUBAI	CG43190	CG8187
Hey	Dbp45A	CG13193	Flo1	CG30334	CR44304	CR45927
CG11191	CG8078	Ir48c	CG30466	fdl	Sln	Vha36-1
Odc1	Pmm45A	Sln	Cdk5	s-cup	Ef1alpha48D	Flo1
Odc2	tsu	PI31	Vha14-1	CG13151	PI31	CG30466
CG14762	Mys45A	CG30037	CR43429	CG8818	CG8298	CG8207
CG12769	Phax	CG8298	Gpo-1	CG8569	CR44306	Vha14-1
CG17977	shrb	CR44306	bdg	ClC-b	pds5	CR43429
lig	Prp38	Mppe	Mlf	Sin3A	CG8321	Gpo-1
Vps28	Rad51C	pds5	CG8366	Galphaq	Drep1	bdg
slv	CG42382	CG8321	CG8314	CG45086	CG30039	Diap2
CG8712	CG8026	CG43191	Pex11	spt4	CG44314	Mlf
Asap	CG45085	Drep1	ATPCL	ZnT49B	CG8888	CG8366
Socs44A	CG30343	CG30039	CG8388	Taz	jeb	CG8314
CG42516	CG2063	CG44314	Prosbeta1	mRpL18	CG8378	Pex11
Pbp49	CG1968	CG8888	Rrp42	ox	OSCP1	CG8320
Pabp2	CR45918	jeb	CG8397	Dgkepsilon	Hen1	ATPCL
Rs1	CG8800	CG8378	casp	Nacalpha	CG8878	Prosbeta1
CG30373	Non1	OSCP1	CG8401	Aats-asp	Prp8	Rrp42
Gasz	l(2)k10201	Hen1	SP2353	Nmda1	scaRNA:PsiU2-55	CG8397
Mlh1	CG33774	CG8878	Dg	NAT1	CG13177	CG8399
CG14757	wun	scaRNA:PsiU2-55	Ric	Drl-2	CG34232	casp
pnut	prel	CG13177	Got1	TppII	Cct5	CG8401
CR44276	brp	CG34232	Lis-1	ND-MWFE	EndoG	SP2353
rgr	CG1888	Cct5	CG8441	Spt-I	CR45264	Dg
CG8642	CG1868	CR45264	clu	CR45142	CG8860	Ric
Cirl	Updo	CG8860	calypso	CG17724	wash	Got1
Vps25	CG12929	wash	CG44242	Kdm4B	RpS11	CG30094
beta3GalTII	RpL31	RpS11	CG15701	seq	Cam	CG10731
CG14749	CG1827	Cam	CG7786	lat	CG13163	Lis-1
Acsl	Map60	CG8841	fidipidine	CG34315	CG8841	CG8441
UQCR-11L	GstT2	CG43204	Khc	Fsn	tRNA:HPsi	calypso
CG30355	CG12926	CG30051	CG4282	Pex13	CG43204	CG44242
CG14767	CR44069	CG30334	Vha44	fsd	DUBAI	CG15701
CG30357	Mmp2	fdl	Nup62	CG4676	CG30051	CG7786
Dmn	Uba1	s-cup	Syn2	CG4679	CG30334	fidipidine
CG13751	CR44208	CG13151	RpLP2	CG42321	s-cup	CG30096
MrgBP	lectin-46Cb	CG8818	CG5065	CG30060	CG13151	CG4282
Ggamma1	lectin-46Ca	CG8569	Acp53Ea	tRNA:I:49Fc	CG8818	Vha44
CG8258	dila	ClC-b	Acp53C14c	tRNA:I:49Fd	CG8569	Nup62
Pgi	CG1663	CG45086	unc-104	tRNA:I:49Fe	ClC-b	Syn2
CG34219	Vamp7	CG33792	CG34189	tRNA:L3:49Fb	Sin3A	RpLP2
CG8248	CG1667	spt4	CG5267	Ser8	spt4	Acp53C14c
Spt	Prosalpha7	GLS	CG5348	tRNA:CR30509	CG33671	unc-104
CG8243	CG30010	wuc	Sod2	bbc	CG33672	CG34189
CG8237	CG1513	mRpL18	Psi	mip120	GLS	CG5267
CG8235	CG12923	ox	Ef1beta	EfTuM	Taz	CG42392
CG33199	CG30008	Dgkepsilon	CG8910	CG13332	mRpL18	CG5348
CG8229	FMRFa	Nacalpha	CG6472	link	ox	Sod2
Tom7	Etf-QO	bic	Pkc53E	CG6191	Dgkepsilon	CG15919
babo	CG15863	Aats-asp	PIG-V	CG45088	Nacalpha	Ef1beta
CG8216	Pal1	Nmda1	CR44377	fand	Nmda1	CG6472
Dbp45A	CG1418	CG3955	Cbp53E	stj	NAT1	CG34191
Vang	Adam	TppII	CG30461	CG6329	Su(z)2	PIG-V
Mys45A	TER94	ND-MWFE	ste24c	CG6337	Drl-2	CG30461
Phax	Pka-R2	Nrk	CG6796	CG6357	CG3955	ste24c
Su(var)2-10	CR44294	Spt-I	CG8963	Syngr	TppII	CG6796
GstE13	CG1407	CR45142	RhoGEF2	CG6543	ND-MWFE	NiPp1
CG18659	CG12129	CG33137	CR45145	Uba3	Spt-I	CG8963
Hydr1	cdc2rk	CG17724	CG9646	CG16935	CR45142	CR45145
shrb	CG2269	Kdm4B	CG6967	DJ-1alpha	CG33137	CG9646
Prp38	Jra	seq	CG30460	AGO1	CG17724	Sply
Rad51C	14-3-3zeta	lat	Sply	mRpL53	Kdm4B	CG6984
CG42382	Pfk	CG34315	CG6984	CG33155	seq	GstS1
ltd	dmpd	CG4627	GstS1	Rpn13	lat	CR44388
CR44284	Ccs	Fsn	snoRNA:U3:54Aa	Cp1	CG34315	CG10950
CG8026	KCNQ	Pex13	CR44388	Aats-phe-m	Fsn	mbl
CG45085	Hr46	fsd	mbl	CG8257	Pex13	CG6568
CG30343	CG12912	CR45278	Prosalpha5	O-fut1	CG4676	Prosalpha5
CG2063	CG12913	CG42321	Lhr	Tango7	CG4679	Mtap
CG13954	Syb	CG30060	robl	CG8323	CG42321	Bap55
CG13739	JhI-1	tRNA:I:49Fc	Tes	CG18327	CG30060	Lhr
Non1	CG42732	Ser8	qkr54B	CG8331	tRNA:I:49Fc	robls54B
l(2)k10201	CG12902	tRNA:CR30509	insb	Hsc70-5	tRNA:I:49Fd	robl
CG33774	CG43397	cbc	eIF3-S9	CG8531	tRNA:I:49Fe	CG14478
wun	CG43396	mip120	RpL18A	Ih	tRNA:L3:49Fb	Tes
prel	Gr47a	EfTuM	MESR4	tej	Ser8	qkr54B
brp	Ir47b	CG13331	Klp54D	Arc1	tRNA:CR30509	insb
CG1888	Ir47a	CG13332	CG43324	CG17385	cbc	eIF3-S9
Not1	CG33475	Roe1	CG14480	phyl	bbc	RpL18A
CG1814	Cyp49a1	link	Ns2	Asx	mip120	MESR4
CG1868	CG11777	CG6220	UQCR-6.4	CG12863	EfTuM	Klp54D
Updo	lola	stj	CG42239	CG10139	CG13332	CG43324
CG12929	snoRNA:lola-a	CG6329	Rab4	CG12858	Roe1	CG14480
RpL31	CR45135	CG6337	Smurf	Rpn6	link	Ns2
CG1827	acal	CG6357	ND-51L1	ave	CG6191	POSH
Map60	psq	Syngr	CG43920	CG10151	CG45088	UQCR-6.4
Mmp2	CR46229	CG6543	CG42649	CR42254	fand	CG42239
Uba1	stan	Uba3	eIF3-S8	BEAF-32	stj	Rab4
CG1688	Rab3	CG16935	CG30108	Ciao1	CG6329	icln
CR44208	CG12309	DJ-1alpha	CG30109	HPS1	CG6337	eIF3-S8
CG1648	CG12338	mRpL53	CR44404	Pcf11	CG6357	CG30108
lectin-46Cb	CG7220	CG33155	P32	CG10253	Syngr	CG30109
lectin-46Ca	Mat1	Rpn13	rdgBbeta	Lap1	CG6543	CR44404
CG34033	CG33144	Cp1	CR45146	CG10257	Uba3	P32
Vamp7	CR44299	Aats-phe-m	snoRNA:snR38:54Ec	aPKC	CG16935	rdgBbeta
CG1667	mthl13	mir-4978	snoRNA:Me18S-A28a	pcs	DJ-1alpha	CR45146
Orc6	wde	CG42288	CG6424	CG7639	AGO1	CG6424
Prosalpha7	CG12935	CG8257	CG6406	chn	mRpL53	CG6406
CG30010	CG7637	O-fut1	CG6401	igl	CG33155	CG6401
CG1513	mms4	Tango7	CG18635	CG43068	Rpn13	CR44416
CG12923	CG12341	CG8323	CG6362	GPHR	Cp1	CG6362
CG30008	CG7222	CG18327	fab1	CG11807	Aats-phe-m	aft
Etf-QO	Prosbeta5	CG8331	CG33981	CG42391	CG42287	Ubc10
Mef2	Lsm10	mRpS16	aft	CG11808	CG8257	CG5033
Pal1	CG12325	Hsc70-5	Ubc10	CG8152	O-fut1	Mapmodulin
CG1418	CG12344	CG8531	Dhit	Xpc	Tango7	Spn55B
Adam	CG7686	Ih	CG30323	CG8155	CG8323	Dlip3
TER94	CG30015	tej	Spn55B	SRPK	CG18327	Hsf
Pka-R2	CR45136	CG8617	Dlip3	CG43729	CG8331	CG17680
CR44294	CR44302	Arc1	Hsf	CG30467	cg	CG5742
CG12128	nclb	CG17385	CG5742	CG8187	Hsc70-5	adp
CG1407	Taf5	phyl	adp	CR45927	CG8531	lolal
CG12129	CG30020	Blos1	lolal	Vha36-1	Ih	CG10914
COX7C	cag	scaRNA:PsiU5-44	CG10914	eIF2B-gamma	tej	CG42518
CG2269	ND-B14	CG10139	CG42518	Flo1	CG8613	MED9
Jra	Rpb5	CG12866	MED9	CG30466	Arc1	CR45315
RpLP0-like	CG43188	mspo	Dgp-1	Cdk5	CG17385	CG5721
14-3-3zeta	CG43189	CG30479	CR45315	CG8207	phyl	CG12263
Pfk	BBS4	CG30480	CG10916	Vha14-1	Asx	CG30118
dmpd	CG13231	CG12858	CG5721	CR43429	CG10139	slim
Ccs	CG12391	Rpn6	CR43688	Gpo-1	CG12858	CG5190
KCNQ	Syx6	ave	Dp1	bdg	Rpn6	CG43066
mlt	CG7737	CG10151	CG12263	Mlf	ave	mRpS28
Hr46	metro	ND-B15	CG30118	CG8366	CG10151	CG5323
CG12912	CG9062	Trs31	CG5190	CG8314	Trs31	Eip55E
Syb	Fbl6	CG12857	CG30116	Pex11	CG12857	tRNA:G3:55E
JhI-1	CG18335	Spred	CG43066	ATPCL	Spred	Sik3
CG42732	Fpps	CR42254	mRpS28	CG8389	CR42254	Hs3st-A
CG33476	CG7745	BEAF-32	CG5323	CG8388	BEAF-32	CG33998
CG33475	Gr47b	Ciao1	Eip55E	Prosbeta1	Ciao1	CR30121
RanBPM	CG13204	HPS1	CG15071	Rrp42	HPS1	CG18609
CG12895	Tapdelta	CG33506	Hs3st-A	CG8397	U3-55K	CG17821
Galphao	CG13203	Pcf11	List	CG8399	Pcf11	Phb2
Cyp49a1	Tsp47F	CG10253	CG33998	casp	CG10253	CG15098
CG11777	qvr	CG10257	CR30121	CG8401	Lap1	CG15100
CG17765	E(Pc)	aPKC	CG18609	SP2353	CG10257	CG15084
lola	inv	CG7639	CG17821	Ric	aPKC	CG43069
snoRNA:lola-a	en	CG10265	Phb2	Got1	CG7639	CG15118
CR45135	tou	chn	CG15097	CG10731	chn	ena
acal	Egm	CG8089	CG15098	CG8435	Rpb12	CG10737
psq	ths	igl	CG15084	Lis-1	igl	cora
CG11883	CG13193	CG43068	Jheh3	CG8441	CG43068	EndoB
stan	Ir48c	GPHR	CG43069	clu	GPHR	Rgk1
Rab3	CG13192	CG11807	ena	calypso	CG11808	CG11257
CG12309	S2P	CG42391	cora	CG44242	mRpL41	cer
CG12338	CG43190	CG8093	CG7461	CG44243	CG8152	snoRNA:hts-a
CG7220	CR44304	CG11808	EndoB	CG42837	CG8155	tRNA:S4:56D
Mat1	Sln	CG8152	CG11257	CG15701	CG8157	tRNA:CR30225
CG33144	cuff	CG8157	cer	fidipidine	SRPK	tRNA:CR30326
CR44299	ERp60	CG30467	CR45925	Khc	CG43729	Spt5
wde	Ef1alpha48D	CG8187	Spt5	CG4282	CG30472	RpL11
CG12935	PI31	Flo1	RpL11	Vha44	CG30467	snoRNA:Psi28S-2444
CG7637	CG30037	CG30466	snoRNA:Psi28S-2444	RpLP2	CG8187	Arl6
mms4	CG34231	Cdk5	Arl6	CG5065	CR45927	EloC
CG12341	rho-7	Vha14-1	EloC	Acp53C14c	Vha36-1	betaTub56D
CG7222	otk	CR43429	betaTub56D	unc-104	Flo1	CG7744
Prosbeta5	CR44306	Ranbp11	CG7744	CG34189	CG30466	mei-W68
CG12343	otk2	Cep89	mei-W68	CG5267	Cdk5	TBCB
CG12325	Mppe	Mlf	TBCB	CG5348	Vha14-1	hpo
CG12344	pds5	CG8299	Oseg6	Sod2	CR43429	CG11007
CG7686	CG8321	CG8366	hpo	CG15919	Ranbp11	sm
CG30015	CG43191	CG8314	sm	Psi	Cep89	CG16716
CR45136	128up	Pex11	CG16716	Ef1beta	bdg	CR44474
nclb	Drep1	CG8388	CG11099	PIG-V	Mlf	18w
ND-B14	CG30039	Prosbeta1	CG13869	CG9010	CG8366	CG11099
Rpb5	CG44314	Rrp42	PCNA	CG30461	CG8314	CG13869
BBS4	jeb	CG8397	RpS18	ste24c	ATPCL	PCNA
CG12391	CG8378	casp	CR43812	CG6796	CG8389	plu
CG9084	OSCP1	CG8401	CR44642	CG8963	CG8388	RpS18
Syx6	Hen1	SP2353	CG8920	RhoGEF2	Prosbeta1	CR43812
CG7737	CG8878	CG8405	CR44646	CR45145	Rrp42	CG10444
metro	Prp8	Dg	HnRNP-K	CG9646	CG8397	CR44642
CG43112	CG13177	CG30095	mir-7	CG6967	CG8399	CG13871
Or47a	CG34232	CG30094	maf-S	CG30460	casp	CG8920
Fbl6	Cct5	CG8435	CG11110	Sply	CG8401	CG13430
CG18335	EndoG	Lis-1	CG33786	CG6984	SP2353	CG18065
Fpps	CG8860	CG8441	CG33785	GstS1	Ric	HnRNP-K
CG13204	wash	clu	CG13437	snoRNA:U3:54Aa	Got1	mir-7
Tapdelta	RpS11	calypso	Fem-1	mbl	CG10734	maf-S
CG13203	Cam	CG15701	exu	Prosalpha5	CG8435	CG11110
Tsp47F	CR45271	CG7786	CG15650	CG6550	Lis-1	CG33786
qvr	CG13163	fidipidine	CG9313	Lhr	CG8441	CG33785
E(Pc)	CG8841	Khc	CG15651	robl	clu	CG13437
inv	CG43204	Atg9	grau	CG14478	calypso	Fem-1
en	CG30334	CG4282	CG9346	Tes	CG44242	exu
tou	Lac	Vha44	ND-B14.7	qkr54B	CG44243	CG15650
snoRNA:Psi28S-1936	dgt5	Hmgs	shg	insb	CG42837	CG9313
CG9005	CG8545	Nup62	cpa	eIF3-S9	shark	CG15651
CG9003	fdl	wcd	CG10527	CG43370	CG15701	Prosalpha3
CG43190	s-cup	Syn2	CR44704	RpL18A	CG7786	CG10543
CR44304	CG13151	RpLP2	ktub	MESR4	fidipidine	grau
Sln	CG8818	CG5065	CG9394	Klp54D	Khc	CG9346
Ef1alpha48D	CG8569	Acp53Ea	CG4050	Ns2	CG4282	CG3295
PI31	stil	Acp53C14c	CG9406	POSH	Vha44	ND-B14.7
CG34231	ClC-b	unc-104	Xbp1	UQCR-6.4	Nup62	shg
rho-7	Sin3A	CG34189	Hmg-2	CG42239	Menl-2	cpa
CG8298	Galphaq	CG5267	hng1	Rab4	Menl-1	CG10527
CR44306	CG45086	CG42392	ASPP	Smurf	RpLP2	CR44704
otk2	CG33792	CG5348	Sgf29	ND-51L1	Acp53C14c	ktub
Mppe	spt4	Sod2	RpL29	CG43920	unc-104	CG9394
pds5	ZnT49B	CG15919	CG15666	CG42649	CG34189	CG4050
CG8321	GLS	Psi	CG9822	eIF3-S8	CG5267	CG9406
CG43191	wuc	CG8910	CG10795	CG30108	CG5348	Xbp1
128up	mos	CG6472	EfSec	CG30109	Sod2	Hmg-2
Drep1	mRpL18	Pkc53E	MESK2	CR44404	CG15919	hng1
CG44314	ox	CG43788	CG10494	P32	Fen1	ASPP
jeb	Dgkepsilon	PIG-V	clt	rdgBbeta	Psi	CG30392
CG8378	Nacalpha	CG6665	CG10321	CR45146	Ef1beta	Sgf29
OSCP1	sca	CR44377	ND-B12	snoRNA:snR38:54Ec	PIG-V	RpL29
Hen1	CR45137	Cbp53E	Rae1	snoRNA:Me18S-A28a	CG6665	CG15666
CG8878	Aats-asp	CG30461	CG42362	CG6424	CR44377	CG9822
CG8407	Nmda1	ste24c	CG42363	CG6406	Cbp53E	CG10795
CG13177	CG17019	CG6796	CG9865	CG6401	CG30461	EfSec
CG34232	CG13325	CG8963	CG42379	CG4996	ste24c	MESK2
Oda	CG3955	RhoGEF2	CG42380	CG6362	CG6796	CG10494
CR46194	TppII	CR45144	CG42381	fab1	CG8963	clt
mir-281-1	ND-MWFE	CR45145	NC2alpha	CG33981	RhoGEF2	CG10321
Cct5	Nrk	CG9646	CG15676	aft	CR45144	ND-B12
CR45264	Spt-I	tef	stum	Ubc10	CR45145	Rae1
CG8860	CR45142	CG6967	CG10306	Dhit	CG9646	CG42362
wash	Kdm4B	Sply	Tim10	Spn55B	fat-spondin	CG42363
CG13175	lat	CG6984	CG42497	Dlip3	tef	CG42364
CG33964	CG34315	CG10953	Ppcdc	Hsf	CG6967	CG9865
SmF	CG4627	CR44388	CG42496	adp	CG30460	CG42379
RpS11	Pex13	CG10950	Tango11	lolal	Sply	CG42380
Cam	fsd	mbl	CG30398	CG10914	CG6984	CG42381
CG42700	CG4679	Prosalpha5	LBR	CG42518	GstS1	NC2alpha
CG13163	CG42321	Mtap	PpN58A	MED9	snoRNA:U3:54Aa	CG15676
tRNA:HPsi	CG30060	Lhr	CG11475	CR45315	CR44388	stum
CG34021	tRNA:I:49Fc	CG18467	CG11474	CG10916	mbl	CG10306
CG43204	Ser8	robls54B	CG2921	CG5721	Prosalpha5	Tbp
CG30051	tRNA:CR30509	robl	Synj	CR43688	CG6550	Tim10
Dyb	cbc	Tes	CG13502	imd	Lhr	CG42497
CG30334	EfTuM	qkr54B	CG43393	Dp1	Tes	Ppcdc
Lac	CG13332	insb	CG6613	CG12263	qkr54B	CG42496
fdl	Roe1	eIF3-S9	CG6758	CG30118	insb	CngB
s-cup	link	CG34194	CR45151	slim	eIF3-S9	Tango11
CG13151	CG6191	RpL18A	ari-2	Prp19	RpL18A	PpN58A
CG8818	CG45088	MESR4	Rtf1	CG5190	MESR4	CG44249
CG8569	fas	Klp54D	wrapper	CG43066	Klp54D	CG11475
stil	CG6220	CG43324	CG6044	CG10927	Ns2	CG11474
ClC-b	stj	CG14480	VepD	mRpS28	POSH	CG2921
Sin3A	CG6329	Ns2	qkr58E-3	CG5323	UQCR-6.4	GlcT-1
CR30055	CG6337	UQCR-6.4	qkr58E-2	Sec6	CG42239	CG13502
CR45279	CG6357	CG42239	CR45152	Eip55E	Rab4	CG43393
CG45086	Syngr	Rab4	CG4610	CG30122	CG30105	CG6613
CG33792	Uba3	Smurf	px	Sik3	Smurf	CG6758
spt4	CG16935	eIF3-S8	CG6018	Hs3st-A	ND-51L1	CR45151
GLS	DJ-1alpha	CG30108	RpS16	CG18609	CG43920	ari-2
mRpL18	mRpL53	CG30109	snoRNA:Psi28S-1175a	CG17821	CG42649	Rtf1
ox	CG33155	CR44404	snoRNA:Psi28S-1175b	Phb2	eIF3-S8	wrapper
Dgkepsilon	Rpn13	P32	snoRNA:Psi28S-1175c	CG15097	CG30108	CG6044
Nacalpha	Cp1	CG6424	snoRNA:Or-aca1	CG15082	CG30109	VepD
sca	Aats-phe-m	CG6406	Vps20	CG15098	CR44404	qkr58E-3
Aats-asp	pea	CG6401	CG33143	Jheh3	P32	qkr58E-2
Nmda1	CG8257	CG14488	CG17807	CG43069	swi2	CR45152
NAT1	O-fut1	CG18635	Cdk9	prod	snoRNA:snR38:54Ec	mRpS29
CG17019	Tango7	CG6362	bonsai	CG15107	snoRNA:Me18S-A28a	CG4610
CG13322	CG8323	fab1	CG3732	ena	CG6424	px
Su(z)2	CG18327	CG33981	RpS24	cora	CG6406	CG6018
CG3955	CR44368	aft	robo1	CG7461	CG6401	dnr1
ND-MWFE	CG8331	Ubc10	blw	EndoB	CG4996	RpS16
Spt-I	mRpS16	Dhit	CG30271	CG11257	Sardh	snoRNA:Psi28S-1175a
CR45142	Hsc70-5	CG30323	CG42284	cer	OstDelta	snoRNA:Psi28S-1175b
CG33137	CG8531	Spn55B	CG30274	CR45925	mir-3643	snoRNA:Psi28S-1175c
CG17724	Ih	Dlip3	RpL23	tRNA:CR30326	CR44416	snoRNA:Or-aca1
Kdm4B	tej	Hsf	CG13532	Fak	CG14488	Vps20
seq	CG8617	Pcl	CR45469	Spt5	CG18635	CG33143
lat	Arc1	snoRNA:Psi18S-1347b	PIP5K59B	RpL11	CG6362	CG17807
CG34315	Tfb1	snoRNA:Psi18S-1347c	CG3501	Arl6	fab1	Cdk9
CG4627	CG10104	CG17680	CG3499	EloC	CG33981	bonsai
Fsn	CG17385	CG5742	CG9849	betaTub56D	aft	CG3732
Dp	phyl	CG10914	CG9890	CG7744	Ubc10	RpS24
CR43918	ttv	CG10915	CG3085	mei-W68	Dhit	RYBP
Pex13	Blos1	Nup75	CR44783	TBCB	CG30323	blw
fsd	CG10139	CG42518	CG3500	Oseg6	Spn55B	CG30271
CG4676	mspo	MED9	CG13551	hpo	Dlip3	CG42284
CG42321	CG12858	Dgp-1	yellow-d	CG11007	Hsf	CG30274
CG30060	AttA	CG5721	yellow-d2	sm	snoRNA:Psi18S-1347b	RpL23
tRNA:I:49Fc	Rpn6	CG14505	CG30414	CG16716	snoRNA:Psi18S-1347c	CG13532
Ser8	ave	Idgf5	CG30415	Toll-7	CG5742	CR45469
tRNA:CR30509	CG10151	CR43688	eIF2B-delta	CG11099	adp	PIP5K59B
cbc	ND-B15	Dp1	CG3530	CG13869	lolal	CG3501
cid	CR42254	CG5174	CG3520	PCNA	CG10914	CG3499
bbc	BEAF-32	CG12263	levy	RpS18	CG42518	CG9849
mars	Ciao1	CG5189	pita	CR43812	MED9	CG9890
mip120	HPS1	CG30120	Dcp-1	CR44642	CR45315	PPO3
EfTuM	CG33506	Prp19	Rrp4	CG8920	CG5721	l(2)k09913
Roe1	Pcf11	CG43066	Pal2	MED8	Dp1	CG3085
link	CG10253	mRpS28	l(2)not	HnRNP-K	CG12263	CR44783
CG6191	Lap1	CG5323	CG5543	mir-7	slim	CG3500
CG45088	CG10257	Eip55E	CG4797	maf-S	Prp19	Golgin245
stj	aPKC	CG5482	CG5549	CG11110	CG5190	CG13551
fl(2)d	CG7639	CG30122	CG4763	CG13437	CG30116	yellow-d2
CG13339	chn	Sik3	shu	Fem-1	mRpS28	CG30414
CG6329	CG8089	CG15071	Snap29	exu	CG5323	CG30415
CG6337	igl	CG15073	CG5554	CG15650	Sec6	eIF2B-delta
CG6357	CG43068	Hs3st-A	TBPH	CG9313	Eip55E	CG3530
Syngr	GPHR	CG33998	CG4585	CG15651	CG30122	CG3520
CG16935	CG11807	CR30121	TM4SF	Prosalpha3	Sik3	levy
DJ-1alpha	CG42391	CG18609	CG4882	CG10543	CG15071	pita
AGO1	Ir51a	CG17821	Nap1	grau	CG15073	Dcp-1
mRpL53	CG11808	Phb2	CR45926	CG9346	Hs3st-A	Rrp4
CG33155	CG8152	CG15097	kcc	CG3295	CG18609	Pi3K59F
Rpn13	Xpc	CG15082	CR44806	RIC-3	CG17821	St3
Cp1	CG8155	CG15100	CG16787	ND-B14.7	Phb2	Pal2
Aats-phe-m	CG8157	CG15084	alpha-catenin-related	shg	CG15097	l(2)not
mir-4978	dup	Jheh3	CG13566	cpa	CG15082	CR45326
Rcd1	CG43729	CG43069	Alas	CG10527	CG15100	CG5532
pea	CG30472	prod	CG10904	CR44704	Jheh3	Ssrp
CG13018	CG30467	ena	CG3065	ktub	CG43069	CG5543
O-fut1	CG8195	rib	Gadd34	CG9394	CG43070	CG5549
Tango7	Flo1	CG11906	Pask	CG4050	prod	CG4763
CG8323	CG8207	CG7461	CG11388	Xbp1	snoRNA:abba-a	shu
CR44368	Vha14-1	EndoB	CR45350	Hmg-2	CG15118	Snap29
CG8331	CR43429	Fak	Adk2	hng1	ena	CG5554
mRpS16	Cep89	Spt5	EbpIII	Sgf29	cora	eIF6
cg	sli	RpL11	HSPC300	RpL29	CG11906	CR45928
Hsc70-5	CG8314	Arl6	CG3163	CG9752	CG7461	TBPH
Ih	Pex11	EloC	gammaSnap1	CG15666	EndoB	CG4585
tej	CG8320	betaTub56D	sei	CG9822	CG11257	CG5569
Arc1	CG8389	CG7744	RpL12	CG10795	cer	TM4SF
CR10102	CG8388	mei-W68	RpL39	EfSec	CR45925	CG4882
Arc2	Prosbeta1	Oseg6	Rap2l	MESK2	Spt5	CG13562
CG17385	Rrp42	Rep	CG10339	CG10494	RpL11	Nap1
phyl	CG8397	hpo	CG43775	clt	Arl6	CR45926
Asx	casp	CG11007	CG43776	PTP-ER	EloC	kcc
Blos1	CG8401	sm	CG43777	CR42547	betaTub56D	CR44806
CG12863	SP2353	CG43111	CG4065	CG15674	CG7744	CG2812
Uhg5	CG8405	CG42878	CR44826	CG10321	mei-W68	thoc5
snoRNA:Me18S-C1366	Dg	CG16716	CG42568	CG10082	Oseg6	CG16787
snoRNA:Me28S-C3227a	Ric	CG11099	DnaJ-60	ND-B12	hpo	alpha-catenin-related
CG10139	CG30094	CG13869	mRpS17	Rae1	CG11007	CG13566
CG12866	CG8435	Efhc1.2	ocm	CG42362	sm	Alas
mspo	Lis-1	CG11208	cN-IIIB	CG42363	CG16716	CG10904
CG30479	CG8441	PCNA	CG3356	CG9865	Toll-7	CG3065
CG30480	calypso	plu	nvy	CG42379	CG11099	Gadd34
CR43428	CG44242	RpS18	CR44811	CG42380	CG13869	Phm
CG12858	CG15701	CR43812	CG13578	CG42381	Efhc1.2	CG30178
Dro	CG7786	CR44642	mAChR-A	NC2alpha	PCNA	Pask
Rpn6	fidipidine	CG13871	Fcp1	CG15676	RpS18	CG3907
ave	Khc	CG8920	CG13587	stum	CR43812	CG11388
CG10151	CG30096	HnRNP-K	ATPsynF	CG10306	CG8920	CR45350
ND-B15	CG4282	mir-7	CG42360	Tim10	CR44646	Adk2
Trs31	Vha44	maf-S	CG42361	CG42497	HnRNP-K	EbpIII
CG12857	Nup62	CG11110	ND-19	Ppcdc	mir-7	HSPC300
Spred	Syn2	CG33786	CG34214	CG42496	maf-S	gammaSnap1
CR42254	RpLP2	CG33785	CG4806	CngB	CG11110	eIF-5A
BEAF-32	CG5065	CG13437	CG33228	Tango11	CG33786	RpL12
Ciao1	CG30463	Fem-1	Pof	CG30398	CG33785	RpL39
HPS1	CR43104	exu	Mid1	LBR	CG13437	Rap2l
CG33506	Acp53C14a	CG15650	CG12848	Fili	Fem-1	CG4065
U3-55K	Acp53C14b	CG9313	Eps-15	PpN58A	exu	CG42568
Pcf11	Acp53Ea	CG15651	Dll	CG34370	CG15650	DnaJ-60
CG10253	Acp53C14c	CG30291	Atf-2	CG44249	CG9313	mRpS17
Lap1	unc-104	grau	CG16896	CG11475	CG15651	ocm
CG10257	CG34189	CG9346	CG30423	CG11474	Prosalpha3	CG3356
aPKC	CG5267	RIC-3	CG44247	CG2921	CG10543	nvy
pcs	CG42392	ND-B14.7	Tpc2	GlcT-1	CG30291	bs
chn	CG5348	shg	CG9083	Synj	grau	CR44811
Rpb12	Sod2	cpa	Tina-1	CG13502	CG9346	tRNA:N5:60C
CG8089	CG8910	CG15653	CG2765	CG43393	RIC-3	CG13578
igl	CG6472	mRpL54	RpL19	CG6613	ND-B14.7	mAChR-A
CG43068	mute	CR44704	CG3776	CG6758	shg	CG11414
GPHR	PIG-V	ktub	gol	CR45151	cpa	Fcp1
CG11807	CG6665	CG9394	tRNA:CR30198	ari-2	CG10527	CG13587
CG42391	CR44377	CG4050	Pdk1	Rtf1	CR44704	ATPsynF
CG11808	Cbp53E	CG9406	NitFhit	VepD	ktub	CG42360
mRpL41	CG30461	Hmg-2	thoc7	qkr58E-3	CG9394	CG42361
Trpm	ste24c	CG15657	CR42862	qkr58E-2	CG4050	ND-19
CG8152	ste24a	hng1	CG42846	CR45152	CG9406	CG34214
Xpc	CG6796	CG44245	CG34454	mRpS29	Xbp1	CG4806
CG8155	CG8963	Glycogenin	mthl14	CG4610	Hmg-2	CG33228
unc-5	CR44390	ASPP	wac	CG6018	CG4266	ST6Gal
SRPK	CR45145	Sgf29	ttm2	RpS16	hng1	Mid1
CG43729	CG9642	RpL29	fwd	snoRNA:Psi28S-1175a	Sgf29	CG3880
CR45020	CG9646	snoRNA:Me28S-A2589a	Atac3	snoRNA:Psi28S-1175b	RpL29	CG12848
CG30472	fat-spondin	CG15666	CG1231	snoRNA:Psi28S-1175c	CG9752	CG3894
GalNAc-T1	tef	CG9822	Cdc5	snoRNA:Or-aca1	dom	Eps-15
Khc-73	CG6967	CG10795	CG17180	Vps20	CG15666	egg
CG30467	CG30460	EfSec	Cypl	CG33143	CG9822	CR44067
CG8187	CG6984	MESK2	Ppm1	CG17807	CG10795	Aats-tyr-m
CR45927	CR44387	CG10494	CG3402	Cdk9	EfSec	key
Vha36-1	CR44388	clt	RabX6	bonsai	MESK2	CG42851
CG8195	CG10950	PTP-ER	Vti1a	CG3732	CG10494	Dll
Flo1	CG43237	CR42547	CG13896	RpS24	clt	Atf-2
CG30466	mbl	CG10321	hng3	RYBP	PTP-ER	CG16896
CG42524	CR44344	CG10082	emc	robo1	CG10321	CG30423
CG8207	CG6568	CG30284	CG42553	blw	CG10082	CG44247
Vha14-1	CG6550	ND-B12	CG42554	CG30271	ND-B12	CG2811
CR43429	Mtap	Rae1	CG13901	CG42284	Rae1	Tina-1
sli	Bap55	CG42362	CG13887	CG30274	CG42362	CG2790
CG33463	Lhr	CG42363	CG13902	RpL23	CG42363	CG2765
CR44373	robls54B	CG42364	cep290	inaD	CG9865	CG3776
bdg	robl	CG9865	CG13890	CG13532	CG42379	uzip
Diap2	Tes	CG42379	dpr20	CR45469	CG42380	gol
Mlf	insb	CG42380	CG13907	PIP5K59B	CG42381	Pdk1
CG8314	eIF3-S9	CG42381	Glut1	CG3501	NC2alpha	mri
Pex11	CG34194	NC2alpha	CG12038	CG3499	CG15676	Gyk
CG8320	RpL18A	CG15676	trio	CG9849	stum	NitFhit
ATPCL	MESR4	CG10306	Aplip1	CG9890	CG10306	thoc7
CG8370	Klp54D	Tim10	Sac1	l(2)k09913	Tim10	CR42862
CG8386	CG43324	CG42497	CG32333	CR44783	CG42497	CG42846
CG8389	CG14480	Ppcdc	Rac1	CG3500	Ppcdc	CG34454
CG8388	Ns2	CG42496	ND-ACP	Golgin245	CG42496	mthl14
Prosbeta1	POSH	Tango11	CG12091	CG13551	CngB	wac
Rrp42	UQCR-6.4	CG30398	Cct1	yellow-d	Tango11	snoRNA:Tudor-SN-a
CG8397	CG42239	LBR	CG7879	yellow-d2	CG30398	mRpL17
CG8399	Rab4	CR44750	CG12003	CG30414	LBR	CG34263
casp	Dcr-2	Grx-1	CG13917	CG30415	CR44750	fwd
CG8401	CG14483	Fili	CG12104	eIF2B-delta	Fili	Atac3
SP2353	RhoGAP54D	PpN58A	GC	CG3530	PpN58A	CG1231
CG8405	CG42649	CG30401	CG13928	CG3520	CG34029	CG17180
Dg	eIF3-S8	CG34370	nSyb	levy	CG44249	Cypl
Ric	CG30108	CG9308	metl	pita	CG11475	CG3402
spin	CG30109	CG44249	alphaCOP	Dcp-1	CG11474	MED30
Got1	CR44404	CG11474	CG13919	Rrp4	CG2921	RabX6
CG30094	P32	GlcT-1	Bro	Pal2	GlcT-1	CG13896
Lis-1	rdgBbeta	Synj	CR45815	CG30183	Synj	emc
CG8441	CR45146	CG13502	CG13920	angel	CG13502	CG42553
clu	CG6424	CG43393	CG7967	l(2)not	CG43393	CG13901
calypso	CG6406	CG6613	CG7971	CG5543	CG6613	CG13902
CG44242	CG6401	CG6758	CG7974	CG4797	GM130	cep290
tRNA:CR30237	CG4996	CR45151	Oseg4	CG5549	CG6758	CG13890
CG15701	CG14488	CG11298	CG13933	CG4763	CR45151	dpr20
CG7786	CG18635	Rtf1	CR44351	shu	ari-2	CG13907
fidipidine	CG6362	wrapper	CG12020	Snap29	CG11298	Glut1
Khc	fab1	CG6044	Patj	CG5554	Rtf1	CR45810
CG7747	CG33981	VepD	JTBR	TBPH	VepD	CG12038
CG30096	aft	qkr58E-2	Rap1	CG4585	qkr58E-3	bab2
CG4282	Ubc10	CR45152	HBS1	TM4SF	qkr58E-2	Aplip1
Vha44	CG5033	CG4610	CG12025	CG4882	CR45152	CG32333
Hmgs	Dhit	px	CG13924	Nap1	mRpS29	CG9186
Nup62	CR45314	CG6018	CG13937	CR45926	CG4610	CG9153
Syn2	Spn55B	RpS16	Mfap1	kcc	CG6018	ND-ACP
CG5065	Dlip3	Vps20	Oseg2	CR44806	RpS16	msd5
Acp53Ea	Hsf	CG33143	CG9018	CG2812	snoRNA:Psi28S-1175a	CG2211
Acp53C14c	CG5742	CG17807	CG2034	Taldo	snoRNA:Psi28S-1175b	CR43701
unc-104	lolal	Cdk9	ecd	Galphas	snoRNA:Psi28S-1175c	snoRNA:Psi28S-2622
CG34189	CG10914	bonsai	CG8993	CG2970	snoRNA:Or-aca1	Psa
CG5267	CG42518	CG3732	mRpL23	CG16787	Vps20	cue
CG42392	MED9	RpS24	Spn	alpha-catenin-related	CG33143	CG12091
CG5348	Dgp-1	RYBP	CG32295	CG13566	CG17807	Cct1
Sod2	CR45315	robo1	RpL8	Alas	Cdk9	Cct2
Psi	CG5721	blw	dos	or	bonsai	CG12099
CG8910	CG14505	CG30271	Snup	CG10904	CG3732	Pex10
CG6472	Idgf5	CG42284	CG42304	CG3065	RpS24	CG7879
Pkc53E	CR43688	CG30274	Non2	Gadd34	RYBP	CG12003
CG43788	GstE4	RpL23	CG9977	Phm	robo1	CG13917
CG34191	imd	CG13532	mRpS35	CG30178	blw	GC
PIG-V	CG5174	CR45469	Shab	Pask	CG30271	CG13928
CG6665	CG12263	PIP5K59B	CG9970	CG3907	CG42284	nSyb
tRNA:G3:53E	slim	CG3499	FMRFaR	CG11388	CG30274	metl
Cbp53E	CG5189	asrij	Jafrac2	CR45350	RpL23	alphaCOP
CG30461	CG30120	Gmer	CG32485	Adk2	CG13532	CG13919
ste24c	Prp19	CG9849	CG16753	EbpIII	CR45469	Bro
CG6796	CG5190	CG9890	CG32486	HSPC300	PIP5K59B	CG13920
NiPp1	CG30116	CG3085	prominin-like	CG3163	CG3501	CG7970
CG8963	CG43066	Art7	tRNA:CR32273	MAN1	CG3499	CG7971
RhoGEF2	CG10927	CR44783	CG11537	gammaSnap1	CG3800	CG7974
CR45145	mRpS28	CG3500	CG1291	sei	CG9849	Oseg4
CG9646	CG5323	Golgin245	BtbVII	RpL12	CG3831	CG12018
fat-spondin	Eip55E	yellow-d	ND-30	RpL39	CG9890	CG2021
tef	tRNA:CR30227	yellow-d2	Hsp83	Rap2l	l(2)k09913	Cdc37
CG6984	Sik3	CG30414	RpL28	CG10339	CG3085	CR45818
GstS1	CG15071	CG30415	snoRNA:Or-CD12	snama	Art7	CG12020
CR44387	CG15073	eIF2B-delta	CG12016	CG43775	CR44783	Patj
CR44388	Hs3st-A	CG3530	CG42456	CG43776	Rpi	JTBR
CG10950	CG33998	CG3520	Strip	CG43777	CG3500	HBS1
mbl	CR30121	levy	PHGPx	CG4065	CG34424	CG12025
CG6550	CG18609	pita	CR45380	CR44826	Ice1	CG13924
Mtap	CG17821	Dcp-1	CG14961	CG42568	Golgin245	SCOT
Lhr	MFS15	Rrp4	YT521-B	DnaJ-60	CG13551	CR45827
EDTP	Phb2	Pi3K59F	CG12010	mRpS17	yellow-d	CR45828
robls54B	CG15097	Pal2	CG32267	ocm	yellow-d2	CG1927
robl	CG15098	angel	CG42324	CG3356	CG30414	Oseg2
CG14478	CG15100	l(2)not	CG12006	Ir60a	CG30415	CG9018
Tes	CG15084	l(2)tid	Scsalpha	nvy	eIF2B-delta	CG2034
qkr54B	CG18190	CR45326	CR43932	bs	CG3530	ecd
eIF3-S9	Jheh3	CG5543	enc	CR44811	CG3520	CG1317
RpL18A	CG43069	CG5549	Fie	CG13578	levy	CG8993
MESR4	CG43070	CG4763	snRNA:U11	mAChR-A	pita	mRpL23
Klp54D	prod	shu	CG14977	CG11414	Dcp-1	Spn
CG43324	CG15118	Snap29	Ccz1	Fcp1	Rrp4	RpL8
CG14480	ena	CG5554	Ubi-p63E	CG13587	Pi3K59F	dos
Ns2	hppy	gbb	Sc2	CG42360	Pal2	CG16986
POSH	cora	TBPH	CG10866	CG42361	CG30183	Snup
UQCR-6.4	rib	TM4SF	CG10863	ND-19	angel	CG42304
CG42239	CG11906	CG4882	CG14982	CG34214	l(2)not	Non2
Rab4	EndoB	DCP1	CG12605	CG4806	CG5543	CG9977
CG14483	Rgk1	Nap1	scrt	CG33228	CG5549	CG12093
CG30105	CG11257	CR45926	CG11593	Pof	CG4763	mRpS35
Smurf	CR45925	kcc	Fit1	ST6Gal	shu	CG9970
eIF3-S8	snoRNA:hts-a	CR44806	RfC4	Mid1	Snap29	FMRFaR
CG30108	CalpA	CG2812	Rop	CG12848	CG5554	Jafrac2
CR44404	Fak	CG2970	Ero1L	CG3894	bgcn	CG32485
P32	Spt5	fzr2	CG18675	GstE12	TBPH	CG1271
Sema-1b	RpL11	CG3803	Teh4	Eps-15	CG4585	CG16753
rdgBbeta	snoRNA:Psi28S-2444	CG16787	Teh2	Orc4	TM4SF	CG32486
CR45146	Arl6	alpha-catenin-related	Teh3	Dll	CG4882	tRNA:CR32289
Uhg1	EloC	CG13566	VhaM9.7-c	Atf-2	DCP1	tRNA:CR32287
CG6424	betaTub56D	Alas	tipE	CG16896	DNA-ligI	tRNA:CR32285
Snx16	CG7744	or	CG1265	CG30423	CG13562	CG45067
CG6406	mei-W68	CG10904	CG1309	CG44247	Nap1	prominin-like
CG6401	Oseg6	CG3065	CG15012	NKAIN	CR45926	CG11537
CG4996	Rep	Gadd34	Fdx2	Ance-5	kcc	CG1291
CR44416	hpo	Phm	mRpS6	NaCP60E	CR44806	Usp5
CG6362	CG15120	CG30178	CG11342	Tpc2	CG2812	BtbVII
fab1	CG11007	Pask	DopEcR	CG9083	Taldo	ND-30
CG33981	tRNA:H:56E	CG11388	CG42540	CG2811	CG2970	CG15812
aft	Ir56b	CR45350	Src64B	Tina-1	fzr2	Hsp83
Ubc10	sm	Adk2	CG32246	CG2765	CG16787	RpL28
CG30323	CG16716	HSPC300	CR45438	RpL19	alpha-catenin-related	snoRNA:Or-CD12
Mapmodulin	CR44474	CG3163	Rpd3	CG3776	CG13566	CG17746
Spn55B	CG15905	Chi	CR45160	uzip	Alas	ZnT63C
Dlip3	CR44213	MAN1	CG10674	gol	or	CG12016
Hsf	CR44214	Not11	Prpk	tRNA:CR30198	CG10904	CG42456
Pcl	CG15125	gammaSnap1	CHMP2B	Pdk1	CG3065	Strip
pAbp	tRNA:CR30218	sei	CG10672	Gyk	Gadd34	PHGPx
snoRNA:Psi18S-1347a	tRNA:E4:56Fc	CG13563	Klp64D	NitFhit	Phm	CR45380
CG17680	Toll-7	eIF-5A	Cyt-c1	thoc7	CG30178	CG14961
CG5742	Obp56i	RpL12	Membrin	CR42862	Pask	CG12010
adp	CG8654	RpL39	Sras	CG42846	CG11388	mir-2282
lolal	CG11099	Rap2l	CG44521	mthl14	CR45350	CG42324
CG10914	CG13869	yki	snoRNA:Me18S-A1494	wac	Adk2	CG32262
CG42518	Efhc1.2	CG10339	DnaJ-1	fwd	HSPC300	CG12006
MED9	CG11208	CG3257	Txl	Atac3	MAN1	enc
Dgp-1	Ate1	CG43775	Ppat-Dpck	CG1231	Not11	Fie
CR45315	Hsl	CG43776	CR45831	Cdc5	gammaSnap1	snRNA:U11
CG10916	PCNA	CG43777	CR45026	CG17180	CG13563	CG14977
pen-2	plu	tamo	CG5537	Cypl	RpL12	Ccz1
sbb	CR44642	Zfrp8	ssp6	Ppm1	RpL39	Ubi-p63E
CG14505	CG13871	CG4065	D19B	CR43334	CG10339	Sc2
CR43688	CG8920	CR44826	CG43293	CR43423	snama	Eip63F-2
GstE4	CR44652	CG42568	D19A	CG3402	CG3257	CG10866
imd	CG13430	DnaJ-60	velo	RabX6	CG43775	CG10863
CG5174	CG18065	mRpS17	CG8549	Vti1a	CG43776	CG14982
CG12263	HnRNP-K	cN-IIIB	CG10103	CG13896	CG43777	CG12605
slim	mir-7	CG3356	CG32392	hng3	Zfrp8	scrt
CG5189	maf-S	CG30419	CG10077	emc	CG4065	CG11593
CG30120	CG11110	CR44827	CG9948	CG13900	CR44826	wit
Prp19	CG33786	nord	CG10075	CR45184	CG42568	CG14995
CG30116	CG33785	Ir60a	Surf1	CG42553	DnaJ-60	Fit1
CG43066	CG13437	CG13575	CG9953	CG42554	mRpS17	Ack
mRpS28	Fem-1	nvy	BBS1	CG13901	ocm	RfC4
CG5323	exu	CG13578	corn	CG13887	cN-IIIB	Rop
tRNA:CR30227	CG30152	mAChR-A	BHD	CG13902	CG3356	Ero1L
tRNA:G3:55E	CG13438	CG4612	RpL18	cep290	nvy	CG18675
CheA56a	dpr1	Fcp1	Neos	CG13890	bs	Teh4
Gint3	CG15650	CG13587	mRpL50	dpr20	CR44811	Teh2
CG42306	CG9313	ATPsynF	mei-P22	CG13907	CG13578	Teh3
Sik3	CG15651	CG3548	CG8602	Glut1	mAChR-A	VhaM9.7-c
CG15071	Prosalpha3	CG42360	lark	CG12038	CG11414	tipE
CG15073	CG30291	CG42361	pst	trio	Fcp1	CG1265
Hs3st-A	grau	CG4741	CR45835	Aplip1	CG13587	CG1309
List	CG9346	CG3608	akirin	Sac1	ATPsynF	CG1311
CG33998	ND-B14.7	CR43787	SMSr	CG32333	CG3548	CG11583
CR30121	shg	Cyp9c1	CG14837	Rac1	CG42360	srw
CG18609	cpa	ND-19	CG7492	CG9153	CG42361	CG15012
CG17821	CG15653	CG34214	Ank2	ND-ACP	ND-19	Fdx2
Phb2	CR44704	CG4806	CG44195	CG2211	CG34214	mRpS6
CG15097	Rbpn-5	CG33228	CG8281	CG12084	CG4806	DopEcR
CG15082	ktub	Pof	CG8111	Psa	CG33228	Syx17
CG15098	CG9394	ST6Gal	syd	cue	Pof	CG15019
CG15100	CG4050	Mid1	Srp9	CG12091	Mid1	CG32243
CG15084	CG9406	CG12848	RNaseX25	Cct1	CG3880	CG42540
Jheh3	Hmg-2	CG3894	CG8042	Cct2	CG12848	CR45438
CG43069	hng1	Eps-15	HP4	CG12099	CG3894	Rpd3
CG43070	ASPP	egg	CG7565	Pex10	Eps-15	CR34047
prod	CG30392	CR44067	Arp3	CG7879	egg	CR45160
CG15107	Sgf29	Lcp9	CG7550	CG12003	CR44067	CG10674
CG15118	RpL29	CG3594	Uba2	CG13917	Aats-tyr-m	Prpk
ena	CG15666	Aats-tyr-m	CdsA	GC	Dll	CHMP2B
hppy	CG9822	CG3589	CG7979	CG13928	CG3650	CG10672
cora	CG10795	CG42851	Atg18a	nSyb	Atf-2	CG10671
FK506-bp2	EfSec	Dll	cert	metl	CG16896	Klp64D
EndoB	Sdc	Atf-2	Rab19	alphaCOP	CG30423	Cyt-c1
Rgk1	Sara	CG30423	CG7197	CG13919	CG44247	Membrin
CG11257	MESK2	CG44247	BI-1	Bro	CR43466	CG34342
tRNA:CR30326	CG10494	Ance-5	CR45409	CR45815	NKAIN	Sras
Spt5	clt	NaCP60E	DNApol-alpha50	CG13920	Ance-5	bc10
RpL11	PTP-ER	Tpc2	CG7083	CG7971	NaCP60E	CG10591
Arl6	CG10321	CG9083	GAPcenA	CG7974	Tpc2	CG10590
EloC	CG10082	CG2790	CG17352	Oseg4	CG9083	DnaJ-1
betaTub56D	ND-B12	CG2765	Idh	CG13933	CG2811	Txl
CG7744	Rae1	RpL19	Oseg1	CR44351	CG2790	Ppat-Dpck
mei-W68	CG9865	CG3776	CG6765	CG2021	CG2765	CR45831
TBCB	CG42379	gol	CG6683	CR45834	RpL19	CR45026
Rep	CG42380	Pdk1	GstO3	Cdc37	CG3776	Bre1
hpo	CG42381	thoc7	GstO2	CR45818	gol	CG5537
CG15120	NC2alpha	CG42846	GstO1	CG12020	Pdk1	mad2
tRNA:H:56E	CG15676	mthl14	CG6638	Patj	mri	ssp6
sm	stum	wac	CG43078	JTBR	Gyk	CG13293
CG16716	CG10306	Atac3	RpL14	Rap1	NitFhit	D19B
hrg	Tim10	CG1231	snoRNA:U49:66Db	HBS1	thoc7	D19A
tRNA:E4:56Fc	CG42497	Cdc5	CG5989	CG13924	CR42862	velo
Toll-7	Ppcdc	Roc1b	CG6282	CG13937	mthl14	CG8549
18w	CG42496	CG13891	S-Lap1	Mfap1	wac	CG10103
CG11099	CngB	CG17180	SrpRbeta	SCOT	fwd	CG32392
CG13869	CG30403	Cypl	CG43783	CG1927	Atac3	CG10077
Hsl	Tango11	Ppm1	orb2	Oseg2	CG1231	CG9948
PCNA	CG30398	Gale	pix	CG9018	Cdc5	CG10075
plu	LBR	CG3402	Srp68	CG2034	CG13891	Surf1
RpS18	CR44750	RabX6	CG5644	ecd	CG17180	sgl
CG10444	CG34029	Vti1a	CG5280	CG1317	Cypl	CG9953
CR44642	CG34370	CG13894	CG5144	CG8993	CR43423	msl-3
CG8920	CG9308	emc	Argk	mRpL23	CG3402	BBS1
HnRNP-K	CG13501	CG42553	nwk	CG32295	RabX6	corn
mir-7	CG44249	CG13901	mir-4940	RpL8	Vti1a	BHD
maf-S	CG11475	CG13887	Rdl	dos	CG13894	RpL18
CG11110	CG11474	CG13902	CG4447	CG16986	CG13896	Neos
CG33786	CG2921	Gr61a	Fdx1	Snup	emc	mRpL50
CG33785	Synj	cep290	Hsp67Bc	CG42304	CG13900	mei-P22
CG13437	CG13502	CG13890	Hsp23	Non2	CR45184	MED4
Fem-1	CG43393	dpr20	Hsp27	CG9977	snoRNA:Me5.8S-G74	CG8602
exu	CG6613	CG13907	CG4080	mRpS35	CG42554	lark
CG13438	CG6758	snoRNA:CG32479-b	Shc	Shab	CG13901	CTCF
dpr1	CR45151	Glut1	CR45872	CG9970	CG13887	CR45822
CG15650	Liprin-gamma	CG12038	CG3529	CG32846	CG13902	pst
CG9313	CG11298	Aplip1	ghi	Jafrac2	Gr61a	CR45835
CG15651	Rtf1	CG32318	CG3552	Sk2	cep290	akirin
Prosalpha3	CR45327	Sac1	CR45873	CG32485	CG13890	SMSr
grau	wrapper	CG32333	CG3437	CG1271	dpr20	CG14837
CG9346	CG6044	Rac1	CG44838	CG16753	CG13907	CG7506
RIC-3	VepD	CG9153	fry	CG32486	Glut1	Ank2
ND-B14.7	qkr58E-3	312	CG6767	prominin-like	CG12038	CG44195
shg	mRpS29	ru	CG16719	tRNA:CR32273	Aplip1	CG8281
cpa	CG4610	rho	Ubc4	CG11537	Sac1	CG8111
CR44704	px	CG12084	CG6761	CG1291	CG32333	CG32368
ktub	CG6018	CR45812	CG16711	Usp5	Rac1	syd
CG9394	CG4294	CR45813	SH3PX1	BtbVII	CG9149	Srp9
CG4050	RpS16	CG7879	CG18178	ND-30	CG9186	RNaseX25
mago	snoRNA:Me28S-G2173	CG12003	Naa60	Girdin	CG9153	CG8042
CG9406	snoRNA:Psi28S-1175a	CG13926	ATPsynB	CG42494	ND-ACP	CG8038
Xbp1	snoRNA:Psi28S-1175b	CR45814	CG6749	Hsp83	312	tRNA:CR32370
Hmg-2	snoRNA:Psi28S-1175c	GC	CG42268	RpL28	ru	CR45867
hng1	snoRNA:Or-aca1	CG13928	CR44348	snoRNA:Or-CD12	CG12084	CG7565
ASPP	Vps20	nSyb	CG8177	CG17746	Psa	mir-2501
CG30392	CG33143	metl	Cdk8	CG12016	cue	Arp3
Sgf29	CG17807	Bgb	RasGAP1	CG42456	CG12091	CG7550
RpL29	Cdk9	alphaCOP	CG10809	Strip	CG7852	Uba2
CG9752	bonsai	CG13919	CalpB	PHGPx	Cct1	ERR
CG15666	CG3732	CG17249	CR45875	CR45380	Cct2	Atg18a
CG9822	RpS24	Bro	CG6707	CG14961	CG12099	UbcE2M
CG10795	RYBP	CR45815	CG6674	YT521-B	Pex10	cert
EfSec	robo1	CG13920	CG11811	CG12010	CG7879	Rab19
Sdc	blw	CG7971	CG33493	CG32267	CG12003	CG7197
MESK2	CG30271	CG7974	ND-13B	CG42324	CG13917	BI-1
CG10494	CG42284	Oseg4	CG6418	IntS10	GC	DNApol-alpha50
clt	CG30274	CG13933	CG6310	CG32262	CG13928	CG7083
PTP-ER	RpL23	CR44351	fd68A	CG12006	nSyb	CG7182
CG10321	inaD	CG2021	mRpL2	enc	metl	GAPcenA
CG10082	CG13532	CR45834	Ufd1-like	Fie	alphaCOP	CG17352
CG30284	CR45469	Cdc37	NaPi-III	snRNA:U11	CG13919	Idh
ND-B12	PIP5K59B	CR45818	nol	CG14977	Bro	mkg-p
Rae1	CG3499	CG12020	CG32074	Ccz1	CR45815	CG33057
CG42362	asrij	Patj	CG14143	Ubi-p63E	CG13920	Oseg1
CG42363	Gmer	JTBR	CG42671	Sc2	CG7967	Unr
CG42364	CG9890	HBS1	scyl	ida	CG7971	Gug
CG9865	CG3085	CG12025	CG6163	CG10866	CG7974	ZC3H3
CG42379	Art7	CG13924	CG7394	CG10863	Oseg4	CG6745
CG42380	CR44783	Mfap1	CG7368	CG14982	CG13933	CG6765
CG42381	CG3500	Oseg2	PCID2	CG12605	CR44351	CG6683
NC2alpha	Golgin245	CG2034	CG18815	scrt	alpha-Spec	GstO3
CG15676	yellow-d	ecd	mir-3642	CG11593	CR45834	se
stum	CG30414	MsR1	CG7339	dib	CG12020	GstO2
CG10306	CG30415	CG1317	CG32085	wit	Patj	CG6638
Tbp	eIF2B-delta	CG8993	CR45881	CG14995	JTBR	CG43078
CG30285	CG3530	mRpL23	CR45880	Fit1	Rap1	Nelf-E
CG10307	CG3520	CG15877	CR45883	Ack	HBS1	RpL14
Tim10	CG3906	CR45425	CR45882	Chd64	CG12025	snoRNA:U49:66Da
CG42497	RabX1	Spn	TfIIEalpha	ens	CG13924	CG5989
Ppcdc	levy	CG32295	CG14135	RfC4	CG13937	CG6282
CG42496	pita	RpL8	CR43887	Rop	Mfap1	S-Lap1
CngB	Dcp-1	dos	CG11652	Ero1L	Oseg2	SrpRbeta
HmgZ	Rrp4	CG16986	CG11658	CG18675	CG9018	CR45823
Tango11	Pal2	Snup	Ccdc56	Teh4	CG2034	CG43783
LBR	angel	CG42304	mtTFB1	Teh2	oxt	orb2
CG34370	l(2)not	Acp62F	CG32087	Teh3	ecd	pix
CG9308	egl	Non2	CG6024	VhaM9.7-c	CG1317	Srp68
CG44249	CG4797	CG9977	Gr68a	tipE	CG8993	CG5644
CG11475	CG5549	mRpS35	mir-314	ago	mRpL23	CG5280
CG11474	CG4763	Shab	mir-956	CG1265	CG15877	CG5144
CG2921	Snap29	CG9970	CG5964	CG1309	CG42787	Argk
GlcT-1	CG5554	CG32846	Klp68D	CG1311	CG32295	CG4911
Synj	gbb	CR44530	CG10361	CG11583	RpL8	Use1
CG13502	TBPH	FMRFaR	CG5946	CG1316	dos	nwk
CG43393	TM4SF	Jafrac2	CG11597	Hexo1	CG16984	mir-4940
CG6613	CG4882	Sk2	RpL10Ab	CG15012	Snup	Klp67A
mei-S332	DCP1	CG32485	snoRNA:Psi18S-920	Fdx2	CG42304	CG4447
CG6758	CG13562	CG16753	CG6938	mRpS6	Non2	Hsp67Bc
CR45151	Nap1	prominin-like	CG6931	CG11342	CG9977	Hsp23
ari-2	CR45926	CG11537	viaf	DopEcR	Atg2	Hsp27
Rtf1	kcc	CR45819	l(3)j2D3	Src64B	mRpS35	CG4080
CG6044	CR44806	CG1291	ssp	CG32246	Shab	eIF-4E
VepD	CG2812	Usp5	CG11560	CR45438	CG9970	CG3967
qkr58E-3	CG3803	BtbVII	yps	Rpd3	CG32846	Shc
qkr58E-2	thoc5	ND-30	Atg12	CR45160	Jafrac2	RpS17
CR45152	CG16787	CG15812	ND-SGDH	CG10674	Sk2	CR45872
mRpS29	alpha-catenin-related	CG32281	RhoGAP68F	Prpk	CG32485	phol
CG4610	CG13566	CG14957	CG5642	CHMP2B	CG1271	CG3552
px	Alas	Hsp83	Nrx-IV	CG10672	CG16753	CR45873
CG6018	or	RpL28	CG32099	CG10671	CG32486	CG3437
dnr1	CG10904	snoRNA:Or-CD12	Adk1	Klp64D	prominin-like	CG44838
RpS16	CG3065	CG17746	CG4300	Cyt-c1	tRNA:CR32273	CG16719
snoRNA:Me28S-G2173	mr	CG12016	CG10426	Uev1A	CG11537	Ubc4
snoRNA:Psi28S-1175a	Gadd34	CG42456	CG32104	Membrin	CG1291	CG6761
snoRNA:Psi28S-1175b	Phm	Strip	Obp69a	Sucb	Usp5	CG16711
snoRNA:Psi28S-1175c	CG30178	PHGPx	ArfGAP1	Sras	BtbVII	SH3PX1
snoRNA:Or-aca1	Pask	CR45380	CG10657	DnaJ-1	ND-30	snmRNA:838
Vps20	CG11388	CG14961	CR45682	Usp47	Girdin	CG18178
CG33143	CR45350	YT521-B	CG10638	CG10576	Hsp83	Naa60
CG17807	Adk2	CG12010	CG10681	snoRNA:684	CG33159	ATPsynB
Cdk9	HSPC300	CG32267	CG10646	Txl	RpL28	CG6749
bonsai	CG3163	CG42324	vih	Ppat-Dpck	snoRNA:Or-CD12	CG42268
CG3732	Not11	ImpE2	CG10654	CR45831	snoRNA:Me28S-C3351	CR44348
RpS24	tsr	Eip63E	Gcn5	CR45026	CG17746	CG8177
RYBP	gammaSnap1	ppk27	Tsf2	Bre1	CG12016	CG10809
robo1	sei	CG32262	CG34242	CG5537	CG42456	CalpB
blw	ppk29	CG32263	CG10688	CG6602	Strip	CG6707
CG30271	CG13563	CG12006	CG4069	CG13295	PHGPx	CG6674
CG42284	eIF-5A	CR43932	SmD1	ssp6	CR45380	CG42455
CG30274	RpL12	Acp63F	CG32112	CG13293	CG14961	vnc
RpL23	RpL39	enc	Klc	loj	YT521-B	CG8003
CG13532	Rap2l	CR45422	CG10984	D19B	CG12010	ND-13B
CR45469	CG10339	Fie	Atg1	D19A	CG32267	tna
PIP5K59B	snama	snRNA:U11	CG42709	CG8270	CG42324	CG6418
CG3501	CG3253	Gr63a	CG10754	SP1173	IntS10	CG7949
Gmer	CG3257	CG14977	Wbp2	velo	CG32262	CG6404
CG3800	CG43775	Ccz1	Ent3	CG8549	CG12006	SuUR
CG9849	CG43776	Ubi-p63E	ste14	CG10103	Scsalpha	CG45101
CG9890	CG43777	Eip63F-1	CR45445	CG32392	CR43932	CG6310
CG3085	CG4065	CG10866	RpS4	CG10077	enc	Mocs1
Rpi	CR44826	CG14982	trn	CG9948	CR45422	fd68A
CG3500	CG42568	CG12605	caps	CG10075	Fie	mRpL2
CG13551	DnaJ-60	CG43915	CG32119	Surf1	snRNA:U11	Ufd1-like
CR44784	mRpS17	scrt	Poc1	msl-3	CG14977	NaPi-III
CG30414	CG3356	Mul1	CG10089	BBS1	Ccz1	CG14143
CG30415	CG30419	CG11593	stv	CG8629	Ubi-p63E	CG7600
eIF2B-delta	nord	dib	Abp1	corn	Sc2	CG6163
CG3530	Ir60a	Ack	Vps36	BHD	ida	CG7394
CG3520	CG13575	RfC4	dysc	RpL18	Eip63F-1	CG7368
levy	nvy	Rop	CG13737	Neos	Eip63F-2	CG6091
pita	CG13578	CG18675	CG32137	mRpL50	CG10866	PCID2
Dcp-1	Rpn8	Teh4	Meics	mei-P22	CR43916	CG18815
Rrp4	Fcp1	Teh2	Hsc70-1	MED4	CG10863	CR45881
St3	CG13587	Teh3	CG17364	CG8602	CG14982	TfIIEalpha
Pal2	ATPsynF	VhaM9.7-c	26-29-p	mus312	CG12605	CG11652
CG4091	CG3548	tipE	CG17361	CG42307	scrt	Ccdc56
l(2)not	CG4707	CG1265	Nprl3	lark	CG11593	mtTFB1
CR45326	CG42360	CG15011	endos	CTCF	dib	crim
egl	CG42361	srw	Hsc70Cb	CR45822	wit	CG32087
Ssrp	CG4741	CG1316	CG13484	pst	CG14995	CG6024
CG5543	CG3608	TfIIEbeta	CG7768	CR45835	Fit1	Gr68a
CG4797	CG13594	Hexo1	CG7924	SMSr	Chd64	mir-956
CR44807	CR43787	CG15012	CG9384	CR45896	ens	CG5964
CG5549	Cyp9c1	Fdx2	CG17173	CG14837	RfC4	CG10907
CG4763	ND-19	CG15014	Tdrd3	CG32373	Rop	Klp68D
shu	CG34214	mRpS6	NHP2	CG7492	Ero1L	CG10361
Snap29	CG4806	CG33514	Prosbeta2	Ank2	CG18675	CG5946
CG5554	CG33228	CG11342	Sytbeta	CG44195	Teh4	CG11597
TBPH	Pof	DopEcR	CG32148	CG8281	Teh2	RpL10Ab
CG4585	ST6Gal	CR44360	Rpn12R	CG8111	Teh3	snoRNA:Psi18S-920
TM4SF	Mid1	CG15019	ind	CG32368	VhaM9.7-c	CG32095
CG4882	Eps-15	CG32243	CG43678	syd	tipE	CG6938
Nap1	egg	CG42540	CG18581	Srp9	ago	CG6931
CR45926	CR44067	Src64B	CG12310	CG8042	CG1265	viaf
kcc	Lcp9	CG32246	CG43679	HP4	CG1309	l(3)j2D3
CR44806	CG3594	CR45438	CG13461	CG8209	CG1311	ssp
CG3803	Aats-tyr-m	Rpd3	CG13463	CG8038	CG11583	CG11560
CG16787	CG3589	Aats-leu	Aats-gly	CG7565	srw	Atg12
alpha-catenin-related	Dll	CR45160	CR43973	Arp3	CG1316	ND-SGDH
CG13566	Atf-2	CG10674	Pdi	msk	Hexo1	RhoGAP68F
Alas	CG30423	Prpk	CR45396	CG7550	CG15012	CG5642
or	CG44247	CHMP2B	CR45397	Uba2	Fdx2	Nrx-IV
CG10904	Ance-5	CG10672	Pex3	CdsA	CG15014	CG32099
CG3065	Tpc2	Gdap1	FucTA	CG7979	mRpS6	CG11529
mr	CG9083	CG10671	Msh6	ERR	CG11342	Adk1
Gadd34	CG2811	shep	gdl	CR45869	DopEcR	CR43991
Phm	CG2790	Klp64D	gdl-ORF39	CR45870	CG42540	CG32100
CG30178	CG2765	Cyt-c1	Eip71CD	Atg18a	CG32246	Pbgs
Pask	CG30424	Membrin	CG7427	CG7387	CR45438	CG4300
CG3860	RpL19	CG10635	CG16979	UbcE2M	Rpd3	CG10426
mir-1009	CG3776	CR44516	mrn	cert	CR45160	ArfGAP1
CG11388	uzip	Ir64a	dbo	Rab19	CG10674	CG10681
CR45350	gol	DIP-delta	CG12713	CG7197	Prpk	CG10646
Adk2	mthl8	CR44518	CG15715	Gr66a	CHMP2B	vih
HSPC300	CR43988	CG34342	CG32150	BI-1	CG10672	CG10654
CG3163	Pdk1	Sras	pHCl	DNApol-alpha50	CG10671	tral
Not11	thoc7	bc10	CR44050	CG7083	Klp64D	Gcn5
tsr	CR42862	lin-28	sff	GAPcenA	Cyt-c1	ver
gammaSnap1	CG42846	CG44521	GXIVsPLA2	CG17352	Uev1A	eIF-2beta
sei	CG34454	snoRNA:Me18S-A1494	Hip14	mir-4913	Membrin	nst
eIF-5A	DIP2	DnaJ-1	mib1	Idh	Sras	Tsf2
RpL12	wac	CG10576	Diap1	mkg-p	snoRNA:Me18S-A1494	CG10688
RpL39	snoRNA:Tudor-SN-a	CR43603	CR45889	CG33057	DnaJ-1	CG32112
Rap2l	miple1	Txl	CG5235	CG13667	Usp47	Klc
CG3253	miple2	Ppat-Dpck	CG13074	Oseg1	CG10576	CG10984
CG3257	CG32845	CR45831	CG43295	Unr	snoRNA:684	Atg1
CG43775	ttm2	CR45026	Zn72D	ZC3H3	Txl	Sap130
CG43776	fwd	Bre1	Taf4	CG6745	Ppat-Dpck	CR46251
CG43777	CG32344	CG5537	SsRbeta	CG6765	CR45831	CG10754
tamo	Atac3	mad2	CG5157	CG6683	CR45026	Ent3
CR44826	CG1231	CG10483	CG5027	GstO3	Bre1	mRpL20
CG42568	Cdc5	CG6602	l(3)72Dp	se	CG5537	ste14
DnaJ-60	CG13891	ssp6	TMS1	GstO2	CG6602	CR45445
mRpS17	snmRNA:438	CG13293	Aats-tyr	GstO1	ssp6	RpS12
ocm	CG17180	CG10469	Rpn12	foi	CG13293	snoRNA:Me28S-A774a
cN-IIIB	Cypl	CG10467	UQCR-C2	CG6638	D19B	RpS4
nvy	Gale	D19B	Syx8	CG43078	CG43293	trn
CR44811	CG3402	D19A	l(3)73Ah	Nelf-E	D19A	caps
tRNA:N5:60C	RabX6	CG8270	tra	RpL14	SP1173	CG32119
CG13578	Vti1a	velo	CG4098	snoRNA:U49:66Db	velo	Poc1
mAChR-A	CG13894	CG8549	Prosbeta6	CG5989	CG8549	CG10222
Rpn8	emc	CG10103	Su(P)	CG6282	CG10103	flr
CG13585	CG13898	CG32392	Mo25	S-Lap1	CG32392	stv
Fcp1	CR45184	tow	Baldspot	SrpRbeta	CG10077	Abp1
CG13587	CG42553	CG10077	snRNA:U12:73B	Fhos	CG9948	dysc
ATPsynF	CG13901	CG9948	zetaCOP	CG43783	CG10075	CG13737
CG42360	CG13887	CG10075	Dab	orb2	Surf1	CG32137
CG42361	CG13902	Surf1	Nrt	CG5021	CG9953	CG17364
CG4741	Gr61a	msl-3	CG13025	pix	CG17744	26-29-p
ND-19	cep290	BBS1	CG9706	Srp68	msl-3	CG17361
CG34214	CG13890	CG8629	CG9674	CG5644	BBS1	CG17359
CG4806	dpr20	CG15829	TSG101	CG5068	CG8629	Nprl3
CG33228	CG13907	corn	CG9669	CG5280	CG15829	upSET
Pof	snoRNA:CG32479-b	BHD	CG6664	smg	corn	endos
ST6Gal	CG34056	RpL18	Fit2	CG5144	BHD	Hsc70Cb
Mid1	CR46200	Neos	CG7730	Argk	RpL18	CR45233
CR44828	Glut1	mRpL50	rogdi	nwk	Neos	Mpcp
CG12848	CR45810	mei-P22	CG7724	Rdl	mei-P22	Trl
Eps-15	CG12038	MED4	Rbp6	Klp67A	Cdc27	CG42507
egg	trio	CG8602	CG7630	CG4447	MED4	CG9384
CR44067	Aplip1	CG43780	CG33051	Fdx1	CG8602	CG17173
Lcp9	Sac1	CG43781	CG18265	Hsp67Bc	CG43780	Tdrd3
CG3589	CG32333	lark	U4-U6-60K	Hsp23	CG43781	CG5114
key	Rac1	CR45835	CG7564	Hsp27	lark	Prosbeta2
CG42851	CG9153	akirin	Edc3	CG4080	CTCF	Sytbeta
Dll	msd5	SMSr	CycT	eIF-4E	pst	Rpn12R
Atf-2	312	CG14837	CG43085	CG3967	akirin	ind
CG16896	Psa	CG7492	Ndfip	Shc	SMSr	CG43678
CG30423	cue	Ank2	Krn	RpS17	CG14837	CG18581
CG44247	Pex10	CG44195	Ccn	MTF-1	CG7492	CG12310
NaCP60E	CG7879	CG13685	CheB74a	CR45872	Ank2	CG13463
Tpc2	CG12003	CG8281	CG6052	CG3529	CG44195	Aats-gly
CG3760	GC	CG8111	CG7460	ghi	CG8281	CTPsyn
CG2811	CG13928	CG32368	CG6034	CG3552	CG8111	CR43973
Tina-1	nSyb	syd	Adgf-B	CR45873	syd	CR43972
CG2790	metl	Srp9	CG32182	CG3437	CG8042	CR45396
CG12851	Bgb	RNaseX25	NUCB1	CG44838	HP4	CR45397
CG2765	alphaCOP	CG8042	CG5589	Jarid2	CG8209	Pex3
CG30424	CG13919	HP4	CG32187	CG8336	CG8038	FucTA
RpL19	CG17249	CG8209	Ir75a	fry	CG7565	Msh6
CG3776	CR45815	CG8038	Ir75b	CG8329	Arp3	CG7011
uzip	CG13920	CG7565	Ir75c	CG18179	msk	CG12355
gol	CG7971	Arp3	Grd	CG6767	CG7550	CG7841
Pdk1	CG7974	ldbr	CG32189	CG16719	Uba2	gdl
mri	Oseg4	CG7550	CG5577	Ubc4	CdsA	gdl-ORF39
Gyk	CG13933	Uba2	CG5567	CG6761	CG7979	Eip71CD
CG13876	CR44351	CdsA	CR45175	CG16711	ERR	CG7427
CG7028	CG12018	CG7979	MED19	SH3PX1	CR45869	mrn
thoc7	CG2021	CR45869	CG7430	CG18178	CR45870	CkIIalpha-i1
CR42862	Cdc37	UbcE2M	CG14353	Naa60	Atg18a	dbo
CG42846	CR45818	cert	CG5290	ATPsynB	CG7387	CG12713
CG34454	CG12020	Rab19	mRpS26	CG6749	UbcE2M	CG18081
CG34453	JTBR	BI-1	CG5147	CG42268	cert	CG15715
mthl14	HBS1	DNApol-alpha50	CR43306	CR44348	Rab19	CG32150
wac	CG12025	CG7083	Atg3	Cdk8	CG7197	pHCl
miple1	CG13924	GAPcenA	ftz-f1	RasGAP1	Sbp2	GXIVsPLA2
ttm2	Mfap1	CG17352	Cat	CG10809	Gr66a	CR45446
fwd	Oseg2	mkg-p	Indy	CG8108	BI-1	Hip14
Atac3	CG2034	CG33057	CR32027	CalpB	CR45409	mRpS31
Cdc5	ecd	CG13667	Ugt	CR45875	DNApol-alpha50	Diap1
CG17180	yellow-g2	Oseg1	CG3961	CG6707	CG7083	CR45889
Cypl	MsR1	ZC3H3	RpL26	Dronc	GAPcenA	CR43951
hipk	CG8993	CG6745	CG6843	CG6674	CG17352	CG5235
CR45808	mRpL23	CG6765	CSN1b	CG42455	mir-4913	CG13074
Gale	CG15877	CG6683	CG14077	vnc	Idh	Zn72D
CG3402	CG32298	GstO3	Ir75d	CG11811	mkg-p	Taf4
RabX6	CG32299	se	CG6812	CG33493	CG33057	CG5157
Vti1a	CG16758	CG43078	MESR6	ND-13B	CG13667	CG32152
CG13896	Spn	CG5989	CG11577	CG6418	Oseg1	CG5027
hng3	CG32295	CG6282	CG10424	CG7949	Unr	l(3)72Dp
emc	RpL8	S-Lap1	CG14079	CG6404	ZC3H3	CG4729
CG13898	CG16986	GAPsec	Gem2	SuUR	CG6745	TMS1
CG42553	Snup	SrpRbeta	rept	CG45101	CG6765	Aats-tyr
CG13901	CG42304	CR45823	nes	CG6310	CG6683	Smn
CG13887	Non2	CG43783	CR45210	fd68A	GstO3	Rpn12
CG13902	CG9977	orb2	Bet1	mRpL2	se	UQCR-C2
Gr61a	Shab	mRpL12	Max	Ufd1-like	GstO2	Syx8
cep290	CG9970	pix	CG9666	NaPi-III	GstO1	l(3)73Ah
CG13890	CG32846	Srp68	CG42374	nol	foi	tra
dpr20	CG34025	CG5644	Shal	CG32074	CG6638	CG4098
Usp10	CG2113	CG5280	CG9231	CG14143	CG43078	Prosbeta6
CG13907	FMRFaR	CG5144	Taf6	CG7600	Nelf-E	Su(P)
Glut1	Jafrac2	CG4942	wnd	scyl	RpL14	Mo25
CG12038	CG32485	nwk	CG14102	CG6163	snoRNA:U49:66Db	Baldspot
trio	CG1271	mir-4940	Ir76a	CG7394	CG5989	Dab
CR45811	CG16753	Rdl	CG14103	CG7368	CG6282	Nrt
bab1	CG32486	CG4447	CG15881	CG6091	S-Lap1	CG13025
bab2	CG11537	Hsp67Bc	CG34116	CG18815	GAPsec	CG9706
Aplip1	CG1291	Hsp67Ba	CG14104	CG7339	SrpRbeta	Int6
Sac1	Usp5	CR43481	cyc	CG32085	Fhos	TSG101
CG32333	ND-30	Hsp23	Fibp	CR45881	CG13310	CG9669
Rac1	CG15812	CG3689	Deaf1	CR45882	CG43783	CG6664
CG2277	Hsp83	CG3982	trc	CG14135	orb2	Fit2
CG9153	RpL28	Shc	Rab8	CR43887	mRpL12	CG7730
ND-ACP	CG17746	CR45872	Usp32	CG11652	CG5021	rogdi
CG2211	ZnT63C	Nf-YA	Grasp65	CG11658	Srp68	CG7724
CG2199	CG12016	CG33926	CG8004	Ccdc56	CG5644	Rbp6
312	CG42456	CG3529	RhoGDI	mtTFB1	CG5068	CG7630
rho	Strip	CG3448	CG14182	CG32087	CG5280	CG33051
stet	PHGPx	ghi	CG17732	CG6024	smg	CG18265
CG12084	CR45380	phol	fln	Gr68a	CG5144	UQCR-Q
CR45812	CG14961	CG3552	Nca	mir-956	Argk	CG34250
Psa	YT521-B	CR45873	CG7433	CG5964	Dhpr	CG7564
cue	CG12010	CG3437	Tom20	CG10907	nwk	Edc3
CG12091	mir-2282	CG44838	CG14184	Klp68D	Rdl	CycT
Cct1	CG32267	Uch-L5	CG14186	CG10361	Klp67A	CG43085
CR45813	CG42324	Jarid2	CR44679	CG5946	CG4447	Ndfip
CG12099	Eip63E	fry	CG14185	CG11597	Hsp67Bc	Krn
Pex10	ppk27	CG8329	Ir76b	RpL10Ab	Hsp23	Ccn
CG7879	CG32262	CG18180	CR45942	snoRNA:Psi18S-920	Hsp27	CG6034
CG12003	CG12006	CNMaR	Clc	CG6938	eIF-4E	Adgf-B
CG12004	enc	CG16717	CG6951	CG6931	CG3689	CG32182
CG13917	CR45422	CG6767	rdgC	viaf	CG3967	NUCB1
CG12104	Fie	CG16719	CR43876	ssp	CG3982	CG5589
ABCB7	snRNA:U11	CR45804	CG17122	CG11560	Shc	CG32187
GC	Gr63a	Ubc4	Pex23	Atg12	RpS17	MED19
CG13928	CG14977	CG6761	CG6597	ND-SGDH	MTF-1	CG7430
nSyb	Ccz1	CG16711	CR43872	RhoGAP68F	Bet3	CG5290
metl	Ubi-p63E	SH3PX1	CG32225	CG5642	CR45872	CG5147
Bgb	Sc2	CG18178	Ide	Nrx-IV	Nf-YA	CR43306
alphaCOP	mge	Naa60	RhoBTB	CG32099	CG3529	CG13700
CG13919	Eip63F-1	ATPsynB	CG5498	CG11529	ghi	Dic4
CG17249	CG10866	CG6749	CG33969	Adk1	CG3552	MED11
Bro	CG14982	CG42268	CG5282	CG32100	CR45873	Nufip
CG13920	CG14984	CR44348	CG5274	CG4300	CG3437	Atg3
CG7967	CG12605	Cdk8	CG5262	CG10426	CG44838	ftz-f1
CG7970	scrt	RasGAP1	Las	CG32104	Jarid2	CR45939
CG7971	CG11593	CG10809	mRpL15	ArfGAP1	CG8336	HipHop
CG7974	dib	iPLA2-VIA	CG32425	CG10657	fry	Cat
Oseg4	RfC4	CG8108	CG18281	CR45682	CG8329	Rad9
CG13933	Rop	CalpB	CG13251	CG10638	CG18180	Blos3
CR44351	CG18675	CR45875	cmpy	CG10681	CG6767	RpL26
CG12018	Teh4	CG6707	CG34260	CG10646	CG16719	CG6843
CG2021	Teh2	CG6674	CG4186	vih	Ubc4	CSN1b
mRpL46	Teh3	CG8003	CG4042	CG10654	CG6761	CG34256
CG12020	VhaM9.7-c	CG33493	Pitslre	tral	CG16711	CG18135
JTBR	tipE	ND-13B	CG11399	Gcn5	SH3PX1	CG6812
HBS1	CG1265	CG6418	CG11396	ver	CG18178	MESR6
CG12025	CG15011	CG7949	CG3618	eIF-2beta	Naa60	CG10424
CG13924	CG1309	CG6404	Pka-R1	Tsf2	ATPsynB	CG14079
Oseg2	CG11586	CG6310	Mst77F	CG10688	CG6749	Gem2
CG9018	CG1311	mRpL2	CR45384	CG4069	CG42268	rept
CG2034	CG11583	Ufd1-like	CG3288	SmD1	CR44348	CR45210
ecd	srw	NaPi-III	scaRNA:PsiU6-40	CG32112	Cdk8	Bet1
MsR1	CG1316	nol	CG10584	Klc	RasGAP1	Max
CG1317	TfIIEbeta	CG32074	CG10581	CG10984	CG10809	CG9666
CG8993	Hexo1	CG14143	siz	Atg1	CG8108	CG42374
mRpL23	CG15012	CG7616	CG43072	CG42709	CalpB	CG9231
CG15877	Fdx2	CG7600	CG10566	Sap130	CR45875	CG9330
Spn	CG15014	CG6163	CG10565	CR46251	CG6707	Taf6
RpL8	Cip4	Sgs8	chb	CG10754	CG11811	CG9376
dos	CR45156	CG7368	AsnS	Ent3	CG33493	SREBP
Snup	mRpS6	CG6083	CG42337	mRpL20	ND-13B	CG14102
CG42304	CG33514	PCID2	CR45951	ste14	CG6418	Ir76a
Non2	CG11342	CG18815	park	CR45445	CG7949	CG14103
CG9977	DopEcR	CG7339	CG10508	RpS4	CG6404	CG15881
mRpS35	CR44360	CG32085	Ilk	snoRNA:Psi28S-3327a	SuUR	CG34116
Tet	CG15019	CR45881	CG43219	snoRNA:Psi28S-3327b	CG45101	CG14104
Shab	CG32243	CR45880	CG9391	trn	CG6310	Kap-alpha1
CG9970	CG42540	CR45883	CG9389	CG32119	mRpL2	cyc
CG34025	Src64B	CR45882	CR45162	Poc1	Ufd1-like	Fibp
FMRFaR	CG32246	CR45884	AcCoAS	CG10089	nol	Deaf1
CG2162	CR45438	TfIIEalpha	Rab26	stv	CG32074	trc
Jafrac2	Rpd3	CG14135	ebd2	Abp1	CG14143	CG32221
Sk2	CR45160	CR43887	barc	dysc	CG7616	Rab8
CG32485	CG10674	CG11652	CG33288	CG13737	CG7600	Mi-2
CG16753	Prpk	Ccdc56	Aef1	CG32137	CG6163	Su(Tpl)
CG32486	CHMP2B	mtTFB1	Mkrn1	Meics	CG7394	Grasp65
prominin-like	CG10672	CG32087	COX8	CG13738	CG7368	CG8004
CG11537	CG10671	CG6024	VhaM9.7-b	Hsc70-1	CG7339	CG14182
CR45819	shep	Gr68a	CG7166	CG17364	CG32085	CG17732
CG1291	CG4669	CG5964	Rpb8	26-29-p	CR45881	fln
Usp5	CR45741	Klp68D	CG14570	CG17361	CR45880	CR45161
BtbVII	tRNA:CR32421	CG10361	Syn1	CG17359	CR45883	Nca
ND-30	Klp64D	CG11597	CR45957	Nprl3	CR45882	Tom20
Hsp83	Cyt-c1	RpL10Ab	CG7370	endos	TfIIEalpha	CG14184
RpL28	Uev1A	snoRNA:Psi18S-920	CG7407	Hsc70Cb	CG14135	CG14186
snoRNA:Or-CD12	Membrin	CG6938	CG32448	blue	CR43887	CR44679
CG11505	DIP-delta	CG6931	CG7148	CG13484	CG11652	Ir76b
CG17746	CR44518	viaf	Nopp140	CG7924	Ccdc56	Clc
ZnT63C	CG34342	l(3)j2D3	P5CDh1	Mpcp	mtTFB1	CG6951
CG12016	Sucb	ssp	CG14563	CG9384	CG32087	rdgC
CG42456	Sras	CG11560	mub	CG17173	CG6024	CG17122
Strip	bc10	yps	tRNA:CR32449	Tdrd3	Gr68a	Pex23
PHGPx	Eaf6	CR45892	CG14561	NHP2	mir-314	CG6597
[truncated: 2,776 more rows]
