# Supplementary material for: Targeted molecular profiling of rare olfactory sensory neurons identifies fate, wiring, and functional determinants
Source: eLife. 2021 Mar 5;10:e63036. doi: 10.7554/eLife.63036 (PMC7993999; doi:10.7554/eLife.63036)
Supplement: Supplementary file 3. — IDs correspond to the counts displayed in Figure 2A. [file elife-63036-supp3.txt]

#IR31a	#IR40a	#IR64a	#IR75a	#IR75b	#IR75c	#IR84a
CR45339	CG11023	CG13693	CG9021	CG31913	Pi3K21B	c-cup
CG11911	Ir21a	mbm	OS9	Wnt10	CG11885	mir-2280
cbt	CG11377	CG4341	Hf	PGAP5	CG4291	Atxn7
drongo	Nhe1	CG5080	pdm3	Pvr	Tfb4	CG17261
CR45712	RpI135	robo3	boly	CR45341	CG4887	CR44057
CG15387	CG33543	CG10019	CG33477	TfIIB	CG3597	Dim1
CR44114	CR43464	CG11927	CG18368	CG9934	sip1	CG13392
CR44115	dpr3	CR44818	Prosap	CG4631	CG14006	mtDNA-helicase
Rab5	CG12674	CR42735	Indy	CR44975	bchs	Srp54
Arpc5	CR44055	CR44775	Ir75d	mir-9c	Nhe3	CG31717
Drp1	CG9879	CR44079	CG14185	CR43669	Mnn1	CG5390
CG15395	CR31953	mir-275	Os-C	CR43670	Nup107	CG4968
RpS21	CG34393	mir-305	htl	tweek	mir-4970	CG5168
lilli	lectin-24Db	CG7787	Mocs2	CR45700	CG6488	CG45012
msl-2	CG3714	Muc30E	CG42503	CG2611	snoRNA:Me18S-A934	zuc
lectin-24A	CR44058	CG5846	Gr98c	Pomp	CG5781	Rh5
CG43056	CG15431	CG5022		Cul2	CG16879	p38b
CG14036	CG34177	Gr32a		tRNA:N5:42Ag	cni	CG31826
CR45305	CG34178	CG18789		Spn42Da	CR42848	snoRNA:Me18S-A469
RpL37A	CG15630	Ada1-1		Atg10	snoRNA:Psi18S-640f	RpL21
CR43713	CG42523	CG18788		gcl	Bap170	snoRNA:Psi28S-2996
CR31647	CG15629	CG5780		stmA	Hsepi	CG12042
mid	CG3225	CR44972		eIF2B-gamma	CG3270	CG8713
chic	CG3036	CR45284		CG9010	Eaf	tRNA:L2:44EF
CG9135	betaggt-I	CR44862		CG43370	CG11112	Lsm11
CR9162	Hel25E	CR44866		MED8	CR43723	CG18004
CR44773	CG7251	CG42818		CG15674	CG30033	Den1
Ddr	CG18266	CG5968		Galphas	CG18336	tRNA:I:49Fb
retm	Daxx	Cyt-c-p		GstE12	CG42336	CG13344
Aatf	CR44914	CG6412		Orc4	CG33671	Ercc1
Coprox	Nlg2	CG10189		CR43334	CG33672	row
snRNP-U1-70K	snoRNA:nop5-x16-a	Hakai		CG42494	CG42287	icln
CG31908	Ziz	scw		CG13295	CG8613	CG10737
CG3476	CG46025	CG33510		loj	CG10734	tRNA:S4:56D
Sem1	SmE	CR45713		mus312	shark	tRNA:CR30225
CG13784	SLC5A11	CG43267		CG42307	Menl-2	PPO3
r2d2	CG7806	CG11635		CG18179	Menl-1	CG5532
baf	CG42819	snoRNA:Me28S-G3255b		snoRNA:Psi28S-3327a	Fen1	eIF6
Cka	fu2	CR44207		snoRNA:Psi28S-3327b	swi2	CR45928
Bsg	tRNA:CR31602	sut4		CG7275	Sardh	CG5569
Trs23	CG18661	CG18003		mir-263b	OstDelta	mRpL17
CG9314	CG9582	CG9067		CG32164	mir-3643	CG34263
C1GalTA	CR44352	CR45278		CG17637	snoRNA:abba-a	MED30
tai	CR44482	CG13331		tRNA:Y1:85Aa	CG4266	CR43701
CG13123	scat	scaRNA:PsiU5-44		CG34301	dom	snoRNA:Psi28S-2622
CG34183	CR18854	CG10265		CG4511	GM130	CR45827
CG4537	nAChRalpha6	CG8093		CG6752	CG3831	CR45828
Npc1a	chico	CG8299		CR46058	CG34424	CG12093
CG5708	CR44995	CG30095		tRNA:V4:89BC	Ice1	tRNA:CR32289
Mob3	RfC3	Atg9		mTerf5	bgcn	tRNA:CR32287
CG4953	CG7456	wcd		CG7705	DNA-ligI	tRNA:CR32285
CG34043	Lrr47	CG10953		CG14291	CG3650	CG45067
pim	Trim9	CG18467		Ire1	CR43466	Syx17
Mdh1	CG7329	CG10915		Cortactin	snoRNA:Me5.8S-G74	CR34047
Ir31a	CG6443	Nup75		mir-92b	CG9149	CG10591
CG5355	CR43807	CG5482		pins	CG7852	CG10590
CR44618	dpr2	CG43111		CR45518	alpha-Spec	tRNA:CR32370
Sfp33A4	CG14072	CG42878		MAPk-Ak2	oxt	mir-2501
CR46070	CR44492	mRpL54		bou	CG42787	snoRNA:U49:66Da
Rab6	CR44493	CG15657		CG2540	CG16984	snmRNA:838
snoRNA:SC35-a	CG16833	CG44245		Nup93-1	Atg2	crim
snoRNA:SC35-b	CG6201	Glycogenin		CR44655	CG33159	Smn
CG16865	CG6686	snoRNA:Me28S-A2589a		Ag5r	snoRNA:Me28S-C3351	Su(Tpl)
CG16888	CR43051	Grx-1		CG8206	CR43916	CR43878
mTTF	CR44596	CG30401		CR44026	CG17744	CG14671
Rab14	CG15485	l(2)tid		OdsH	Cdc27	CG2911
CG42313	CG17036	Chi		Atg101	CG13310	Ir84a
vas	CG16956	yki		CG7453	Dhpr	Nlg1
beat-Ia	Tehao	CR44827		Obp19d	Bet3	Mkk4
CG5050	CR45683	CG4612			Ncc69	Mst85C
BicD	CG9254	Roc1b			Spt20	tomboy20
Oli	CR43410	CG32318			CR46067	Tctp
CR44410	CG17341	CG13926			CG9425	mRpL40
CG6870	elB	CR45814			CG7945	CR45595
CR44900	CR44730	CR45425			a10	snmRNA:649
CR44487	CG3473	Acp62F			CG14089	Cys
MESR3	Pol32	CR44530			Gbs-76A	cv-d
CG10383	CG4891	CG32281			CG8786	ss
Swip-1	CG4935	CG14957			Su(z)12	CR45221
CR44977	chif	ImpE2			hale	CG5180
CG10166	CG42231	CG32263			CR45801	Rab11
snRNA:U4:38AB	squ	CG43915			Hr78	CG17843
CG10949	CG31808	Aats-leu			lost	CG10217
sky	CG31806	Gdap1			snoRNA:Pi4KIIalpha-a	CG13601
CG43739	CG43231	CG10635			RpL13A	tRNA:CR31070
CR33318	CR43274	CR44516			Sym	snoRNA:Psi28S-3405d
bur	elfless	Ir64a			mtTFB2	wdn
CR44911	rdo	CR43603			Fmr1	RpS28a
snRNA:U4:39B	CG7200	Hsp67Ba			GstD10	CG32812
Slmap	CG10283	CR43481			CG3610	a6
Tim23	CG10650	CG33926			SF1	ph-d
CG40191	CG17568	CG3448			CG7523	l(1)G0334
CG17508	pigeon	Uch-L5			CG4424	Ogg1
vlc	CG31697	thoc6			cDIP	CG44532
Or42a	CG10462	Est-P			CG11920	CG17841
EcR	CR43097	CG34244			alrm	CG32686
bin3	CR43608	Lk			Vps33B	CG2898
CR46075	mir-288	CG45081			CG3368	CG32681
CG33919	Mtp	CG43885			CG1523	CG1637
CG17266	CG12050	CG42655			Sas-6	CG15198
CR44172	del	Sfp78E			CG15526	CR44266
sPLA2	Ret	CG33769			CG12054	tRNA:S4:12Ea
az2	CG8677	CR45597			CG1774	CG7358
CG1603	CG8671	CG1236			png
boca	His1:CG31617	CG10979			CG2658
CG1358	His1:CG33813	CR46124			CG3626
CanB2	His1:CG33834	CAHbeta			CG11444
mir-4980	CG1416	CR31429			CR44817
phr	CR44803	CG18542			iav
slv	CR44809	Unc-115b			nonC
CG33199	CG3635	p24-2			Nek2
CG8229	CG3262	CG32939			Upf2
Hydr1	CG17490	Spc25			Nrg
CR44284	CG17715	CG14370			IntS4
CG13954	mle	Or88a			l(1)G0020
CG13739	Tbce	Dop1R1			CG43255
CG1814	CR43904	CG43179			CG12106
CG34033	sced	CR46021			bif
CG12128	Tsp42El	CG3817			PhKgamma
COX7C	CG12836	CG43317			CG2025
CG12895	LRR	MESK4			REG
CG11883	CG8078	CG31274			CG15744
CG12343	tsu	CG7655			CG11178
CG43112	CR45918	CG34283			CG9123
Or47a	CG8800	CG7715			snoRNA:Psi18S-1854c
CG9005	dila	CG14286			snoRNA:Psi28S-1135f
CG8407	FMRFa	CG11779			snoRNA:Psi18S-1854b
Oda	CG12913	Nsun5			snoRNA:Psi28S-1135e
CR46194	CR44302	Nlg4			snoRNA:Psi18S-1854a
mir-281-1	Taf5	CR44178			CG34422
CG13175	CG30020	CR46056
CG33964	CG43188	Nop56
SmF	CG13231	mir-4952
CG42700	cuff	Ime4
CG34021	ERp60	CG6425
Dyb	otk	CR46073
CR30055	CR45271	CG34293
CR45279	dgt5	CG13972
CG13322	CG8545	Cul5
Dp	mos	CG15563
CR43918	CR45137	CG13358
cid	CG13325	CG3706
mars	Tfb1	CG14770
fl(2)d	CG10104	CG14785
CG13339	ttv	Cyp4ae1
Rcd1	AttA	tko
CG13018	dup	CG2685
CR10102	CG30463	CG14423
Arc2	CR43104	CG17959
Uhg5	Acp53C14a	CG4116
snoRNA:Me18S-C1366	Acp53C14b	CR42499
snoRNA:Me28S-C3227a	mute	Rnp4F
Dro	ste24a	CR44108
Trpm	CR44390	Nf-YC
unc-5	CG9642	CR45666
CR45020	CG43237	CG1575
GalNAc-T1	CR44344	snoRNA:U3:9B
Khc-73	Dcr-2	RabX2
CG42524	RhoGAP54D	regucalcin
CG33463	CR45314	CG45603
CR44373	MFS15	mus101
CG8370	CG18190	Ste:CG33243
CG8386	CalpA	Ste:CG33242
spin	Ir56b	CG12479
tRNA:CR30237	CG15905	CG42299
CG7747	CR44213	CG8952
tRNA:G3:53E	CR44214	mir-4965
EDTP	CG15125	CR44692
Sema-1b	tRNA:CR30218	CG32554
Uhg1	Obp56i	CG6788
Snx16	CG8654	CR32496
pAbp	Ate1	AnxB10
snoRNA:Psi18S-1347a	CR44652	Sdic2
pen-2	CG30152	CR44710
sbb	Rbpn-5	ATbp
CheA56a	Sara	Su(Ste):CR42420
Gint3	CG30403
CG42306	CG13501
FK506-bp2	Liprin-gamma
hrg	CR45327
mago	CG4294
CG30285	CG3906
CG10307	RabX1
HmgZ	ppk29
mei-S332	CG4707
CR44784	CG13594
CG4091	mthl8
CR44807	CR43988
CG3860	DIP2
mir-1009	miple2
CG13585	CG32845
CR44828	CG32344
CG3760	snmRNA:438
CG12851	CG34056
CG13876	CR46200
CG7028	yellow-g2
CG34453	CG32298
hipk	CG32299
CR45808	CG16758
Usp10	CG2113
CR45811	CG14984
bab1	CR45156
CG2277	CG4669
CG2199	CR45741
stet	Eaf6
CG12004	Tektin-C
ABCB7	CG5592
mRpL46	CG10479
Tet	CG10144
CG2162	CG8398
CG11505	smid
CR45820	CG7548
CG32264	CG16998
CR45034	CR45866
CG32259	PGRP-SD
VhaM9.7-a	CG7409
CG33777	fan
CG34266	mthl7
CR43627	CG13314
sif	CG34456
CG10289	CG33703
Trn	I-2
Cpr65Eb	l(3)01239
Rint1	APP-BP1
Sh3beta	CR44718
snoRNA:Me18S-A1806	CR44717
CG33276	CR44716
CG32369	CG11726
Pdp1	CR45885
CG7927	CG6053
mRpL36	Grip163
CG6983	CG11534
CG4022	MICAL-like
snoRNA:Psi28S-612	CG10116
CG3434	bru-3
RpS9	CR45120
CR45874	CR46266
vsg	fz
CG8009	CR45025
simj	CR45398
Blos2	mRpL39
CG32069	CR45241
CG14142	CR45179
GlcAT-P	CG13026
chrb	CR46214
Mob2	CG9715
CG6084	CG6479
Pop2	CR45688
CAH2	Sec3
CR43868	CG12229
CG10960	Eip75B
CG10948	CR43253
CG11267	CR43280
tRNA:V4:70BCb	Dysb
nuf	fz2
CG3919	ms(3)76Ba
CG33260	CG33062
CG32147	CR45434
fwe	kug
DCP2	CG13813
CR44051	Rbbp5
CG5830	sa
MED10	CG5664
CG4101	CG7202
CR45865	M6
Abl	CR7448
Rh4	CR45803
Exn	CR45035
CG3764	Aats-ile
CR43433	Ten-m
CG32174	CR45962
Nedd4	CR45429
Eip74EF	CG40228
Vps60	CG31516
CR44567	CG9795
Pep	Skp2
CR45393	Sec8
CG13698	CG34113
MYPT-75D	CR45762
CG6852	Obp83a
asf1	CG14609
CR43875	Or85d
CR45973	CG11755
Uhg8	CG8379
CG32428	CG11975
CG5059	CG11997
skd	CG16736
Eip78C	sage
CG32442	CG8866
CR43877	CG18473
CR43939	CG42759
CG11306	CG3999
CG32452	CR44018
CG14448	CG6813
jim	Cad87A
CG11226	CG4848
Ssl1	CG44037
CR45970	CG10038
CkIIalpha	CG10041
Vps11	CG14380
mir-4942	CG10841
RpL15	omd
snoRNA:Me18S-C419	Rrp6
aux	CR45599
CG1103	RpL10Aa
CG12007	CR44944
CR45793	Det
Prosbeta7	CG14326
Cerk	tRNA:CR31570
CG31542	tRNA:A:90C
CG34277	CG17803
RpII18	Arp5
CG12746	CG7142
kra	CG31235
CG1239	hmw
CG11000	CG5555
ECSIT	CG5250
SmD2	CG3773
CG18048	CR43488
CG1024	GluRIIE
CR46131	GluRIID
CG31248	CG17270
CG31493	mir-1011
CG2656	Ktl
CG10055	Rlip
Nlg3	Ice2
CG2846	CG34148
CG10435	CG5791
CG10903	CG17110
CG45263	CG6726
CG31460	CG31145
tRNA:Y1:85Ac	Lsd-1
tRNA:Y1:85Ab	CG10694
CG11970	nct
CG11985	HdacX
Rel	CG10425
Kdm2	CG5890
CR43301	CR45226
ps	CG14244
JHDM2	CR45562
CG9393	sda
Glut4EF	CR45991
Npc2c	CR46087
CR45205	CG33346
nerfin-2	Sid
CG5361	CR45669
CR45054	Ssl2
mir-317	CR45044
CR43459	beta4GalNAcTB
Invadolysin	Slu7
jumu	CG11880
CG17734	trp
CG14722	alpha-Man-Ic
Lk6	Nlp
GC2	CR46082
svp	CG34300
Desat1	CR45570
CG5538	CG2246
Vha55	CG31019
Men	5-HT7
CG10126	CG31008
CG14372	CG31007
CR17025	CG11317
Set	stops
ATPsynO	CR43436
CG44040	CG1971
Acyp2	PlexB
alpha-Man-IIb	Eph
CG32856	mav
tara	CR44030
CG5823	PlexA
Lgr1	CG17707
PP2A-B'	CG3038
CG7985	cin
CG7156	CG13375
CG14302	Vha36-3
cdi	Pig1
CG17186	tRNA:CR32493
CG4936	CG15375
cic	CR44957
Sep2	mei-9
CR46044	CG15473
Synd	CG42594
SNF4Agamma	CR43495
Snmp1	CG44774
CR46055	Corp
glec	CG32712
Eip93F	CG12661
CG6332	mir-31b
Efa6	CG12115
fzo	CG32698
CG4393	CG9806
RNaseMRP:RNA	CG15196
CG18428	CG1572
CG6607	RPA3
Esyt2	Ptp10D
CG5807	inaF-A
CG11781	CR43961
msi	CG4661
SppL	Cpr12A
RpL34a	CG10993
Hmu	CG9512
snoRNA:Psi28S-3405a	CG32581
snoRNA:Psi28S-3305a	PGRP-LE
snoRNA:Psi28S-3405b	CR45527
snoRNA:Psi28S-3405c	disco-r
CG9986	disco
CG1646	CG13008
CG11837	CG34325
CG7837	CG42302
CG7789	CG12679
Fer2LCH	mst
cindr	CG14615
dco	CR44109
nero
FeCH
CG32000
Arl4
CR44441
RhoGAP102A
bip2
Pur-alpha
mir-980
CG13364
CR45475
Atf3
mir-4961
CG13759
CG2709
dnc
Mnt
tlk
mir-303
CG32767
RhoGAP5A
Act5C
Ctr1A
CG14441
unc-119
brk
CG15332
sws
sn
Smox
CG10555
Trf2
Lim1
CG34449
Sp1
CG43902
CR32690
CG12640
Rph
Tango5
Atg8a
CG2202
CG2186
CG44422
Met
CR45619
Usp7
CG42258
CR43963
CR45625
CG1622
Jafrac1
Syt12
CG1998
CR43833
CG6294
CG6299
mbt
CG13001
Ubr1
CG8034
kek5
RhoGAP19D
CG1812
Cbs
CG1494
mir-1007
Dd
CR45612
CG12576
FucTC
su(f)
