# Supplementary material for: Targeted molecular profiling of rare olfactory sensory neurons identifies fate, wiring, and functional determinants
Source: eLife. 2021 Mar 5;10:e63036. doi: 10.7554/eLife.63036 (PMC7993999; doi:10.7554/eLife.63036)
Supplement: Supplementary file 4. [file elife-63036-supp4.txt]

Gr89a
Gr92a
Gr77a
Gr98a
Gr61a
Gr61a
Gr9a
Gr33a
Gr98b
Gr93d
Gr59c
Gr59d
Gr39b
Gr59b
Gr22f
Gr68a
Gr32a
Gr93a
Gr47a
Gr93b
Gr59f
Gr98d
Gr64f
Gr39a
Gr39a
Gr39a
Gr39a
Gr64a
Gr43a
Gr43a
Gr66a
Gr10a
Gr64e
Gr64e
Gr22a
Gr8a
Gr94a
Gr59a
Gr63a
Gr59e
Gr58b
Gr58a
Gr64c
Gr64c
Gr5a
Gr28b
Gr28b
Gr28b
Gr28b
Gr28b
Gr21a
Gr21a
Gr57a
Gr28a
Gr64b
Gr58c
Gr64d
Gr64d
Gr36b
Gr98c
Gr22e
Gr10b
Gr93c
Gr2a
Gr36a
Gr85a
Gr97a
Gr36c
Gr47b
Gr22c
Gr23a
Gr23a
Gr22b
Gr22d
Ir62a
Ir54a
Ir68a
Ir93a
Ir7a
Ir94h
Ir76b
Ir85a
Ir20a
Ir7b
Ir52b
Ir56c
Ir67c
Ir7e
Ir60e
Ir94c
Ir75a
Ir94g
Ir40a
Ir40a
Ir10a
Ir8a
Ir60b
Ir94d
Ir7f
Ir56b
Ir52a
Ir11a
Ir75c
Ir75d
Ir60d
Ir47a
Ir84a
Ir56a
Ir75b
Ir94a
Ir87a
Ir21a
Ir52c
Ir94e
Ir7d
Ir56d
Ir68b
Ir31a
Ir31a
Ir48c
Ir67b
Ir64a
Ir100a
Ir51b
Ir48b
Ir60a
Ir76a
Ir76a
Ir76a
Ir76a
Ir41a
Ir52d
Ir94b
Ir7c
Ir7c
Ir7g
Ir67a
Ir25a
Ir25a
Ir25a
Ir25a
Ir92a
Ir94f
Or47b
Or19b
Or22c
Or45a
Or65b
Or7a
Or74a
Or42b
Or35a
Or24a
Or85a
Or43b
Or85b
Or85d
Or59a
Or65c
Or67d
Or94a
Or82a
Or59b
Or46a
Or46a
Or85c
Or33c
Or83a
Or98a
Or42a
Or71a
Or71a
Or83c
Or59c
Or30a
Or98b
Or47a
Or56a
Or43a
Or9a
Or85f
Or45b
Or65a
Or69a
Or69a
Or19a
Or1a
Or94b
Or2a
Or49b
Or92a
Or67a
Or22b
Or88a
Or33a
Or23a
Or67b
Or22a
Or10a
Or49a
Or13a
Or33b
Or63a
Or63a
Or67c
Orco
Obp56a
Obp58d
Obp69a
Obp50a
Obp50c
Obp50d
Obp8a
Obp56b
Obp57a
Obp57b
Obp46a
Obp47a
Obp85a
Obp47b
Obp57c
Obp99d
Obp83g
Obp83cd
Obp22a
Obp84a
Obp83ef
Obp57d
Obp56f
Obp99a
Obp58b
Obp19b
Obp56i
Obp51a
Obp99c
Obp50b
Obp83a
Obp44a
Obp58c
Obp93a
Obp99b
Obp50e
Obp18a
Obp83b
Obp56d
Obp56c
Obp57e
Obp19d
Obp59a
Obp19a
Obp28a
Obp19c
Obp56g
Obp56h
lush
Obp56e
Obp49a
