# Supplementary material for: Targeted molecular profiling of rare olfactory sensory neurons identifies fate, wiring, and functional determinants
Source: eLife. 2021 Mar 5;10:e63036. doi: 10.7554/eLife.63036 (PMC7993999; doi:10.7554/eLife.63036)
Supplement: Supplementary file 5. — Only significant OSs are listed. Values correspond to those plotted in Figure 1—figure supplements 1–4. NA = not applicable (i.e. where there is non-significant occupancy for a given gene in a particular neuron population). [file elife-63036-supp5.txt]

gene	OS.IR31a	FDR.IR31a	OS.IR40a	FDR.IR40a	OS.IR64a	FDR.IR64a	OS.IR75a	FDR.IR75a	OS.IR75b	FDR.IR75b	OS.IR75c	FDR.IR75c	OS.IR84a	FDR.IR84a
Gr2a	0.189176795	0.00059455	0.189618196	5.42E-07	0.300501701	9.82E-09	0.240526367	0.000417696	0.323987153	6.48E-05	0.236498395	6.28E-05	NA	NA
Gr32a	NA	NA	NA	NA	0.001367123	0.008210763	NA	NA	NA	NA	NA	NA	NA	NA
Gr47a	NA	NA	0.008821452	0.018919412	0.025206942	0.008240429	NA	NA	0.172810384	0.02025251	0.107037988	0.027304952	NA	NA
Gr47b	NA	NA	0.113168333	3.41E-05	0.030064099	0.000557721	NA	NA	NA	NA	0.064868757	0.035146204	0.080703861	0.036842888
Gr61a	0.187915655	0.001642578	0.11062883	9.28E-05	0.040395228	0.000762133	NA	NA	NA	NA	0.179632195	0.001333636	NA	NA
Gr63a	0.51906785	0.000456628	0.086341345	0.030394457	0.091260765	0.02096199	NA	NA	NA	NA	NA	NA	NA	NA
Gr66a	NA	NA	0.049136006	0.001666275	NA	NA	NA	NA	0.112354958	0.033094813	0.189542774	0.001694751	NA	NA
Gr68a	0.238745285	0.00037933	0.129923939	4.66E-05	0.091555677	0.000146783	0.416231771	2.27E-05	0.568900173	1.09E-06	0.445407903	4.77E-07	0.264788498	0.000406998
Gr85a	0.274569955	0.000569681	0.105946113	0.000645056	0.025987832	0.004297163	0.253651439	0.002686762	0.357242715	0.000498227	0.360910987	4.94E-05	0.519966917	7.46E-06
Gr98b	NA	NA	NA	NA	NA	NA	0.634282901	0.000206475	NA	NA	0.156580624	0.023363304	NA	NA
Gr98c	NA	NA	NA	NA	NA	NA	0.327611542	0.000344782	NA	NA	NA	NA	NA	NA
Gr9a	NA	NA	NA	NA	0.013330803	0.001004202	0.145117326	0.007549894	0.192831587	0.002940877	0.088667113	0.016059498	NA	NA
Ir21a	NA	NA	0.041382042	0.000558517	NA	NA	NA	NA	NA	NA	NA	NA	NA	NA
Ir25a	0.374055743	2.02E-14	0.202773959	1.12E-16	0.269634965	8.70E-19	0.577669342	3.29E-18	0.580951728	6.01E-17	0.502361859	9.97E-21	0.490154221	6.62E-17
Ir31a	0.410638439	2.67E-06	NA	NA	NA	NA	NA	NA	NA	NA	NA	NA	NA	NA
Ir40a	0.124741647	1.93E-13	0.209656444	5.55E-48	NA	NA	NA	NA	NA	NA	NA	NA	NA	NA
Ir47a	NA	NA	0.189365787	1.63E-09	0.160383297	1.19E-08	0.280571559	6.48E-06	0.277248947	1.28E-05	0.19413331	1.85E-05	NA	NA
Ir48c	NA	NA	0.135249135	0.000275901	0.103198421	0.00056407	0.27027516	0.001992718	0.289935002	0.00168758	0.311760521	0.000158731	0.117338262	0.03083219
Ir56b	NA	NA	0.01128085	0.01776227	NA	NA	NA	NA	NA	NA	NA	NA	NA	NA
Ir60a	NA	NA	0.019448485	6.57E-05	0.052863547	7.11E-06	NA	NA	0.084946814	0.01533809	NA	NA	NA	NA
Ir64a	NA	NA	NA	NA	0.201615956	4.26E-10	NA	NA	NA	NA	NA	NA	NA	NA
Ir75a	NA	NA	NA	NA	NA	NA	0.641669679	2.45E-11	0.680420008	2.59E-11	0.663278904	4.91E-15	NA	NA
Ir75b	NA	NA	NA	NA	NA	NA	0.750493508	4.09E-10	0.897419376	2.14E-11	0.541734917	1.07E-09	NA	NA
Ir75c	NA	NA	NA	NA	NA	NA	0.294677379	5.03E-05	0.330482345	2.79E-05	0.239474899	2.84E-05	NA	NA
Ir75d	NA	NA	NA	NA	NA	NA	0.137250549	0.000217312	NA	NA	NA	NA	NA	NA
Ir76a	NA	NA	0.113348676	1.51E-09	NA	NA	0.078482663	0.007307898	0.243337089	3.52E-06	0.196349325	1.02E-06	0.157505008	6.65E-05
Ir76b	0.069894746	0.003924532	NA	NA	NA	NA	0.36394448	4.09E-10	NA	NA	NA	NA	0.241700086	1.17E-07
Ir84a	NA	NA	NA	NA	NA	NA	NA	NA	NA	NA	NA	NA	0.374347304	0.000924739
Ir85a	NA	NA	NA	NA	NA	NA	NA	NA	0.30847816	2.75E-05	0.15058695	0.000599522	NA	NA
Ir8a	0.311133479	1.89E-11	0.039956673	7.02E-09	0.28289129	4.19E-18	0.858759939	7.26E-25	0.927520827	1.32E-24	0.589639675	1.20E-22	0.628169355	5.09E-20
Ir93a	0.056806026	0.008496319	0.047183096	1.40E-08	0.009397821	1.81E-07	NA	NA	0.035332049	0.033351949	0.112070197	8.36E-05	NA	NA
Obp19d	NA	NA	NA	NA	NA	NA	NA	NA	0.114254803	0.024897498	NA	NA	NA	NA
Obp28a	NA	NA	0.046856124	0.014212469	NA	NA	0.143108439	0.035810415	NA	NA	NA	NA	NA	NA
Obp56i	NA	NA	0.020287253	0.025730165	NA	NA	NA	NA	NA	NA	NA	NA	NA	NA
Obp69a	NA	NA	NA	NA	0.075887361	0.002523558	0.449257113	0.000217417	NA	NA	0.259904771	0.001152178	NA	NA
Obp83a	NA	NA	0.007044988	0.034587562	NA	NA	NA	NA	NA	NA	NA	NA	NA	NA
Obp83b	0.305871002	0.015237327	0.183021224	0.02088408	NA	NA	NA	NA	NA	NA	NA	NA	NA	NA
Obp85a	0.308720667	0.000575945	0.072940166	0.00365028	NA	NA	NA	NA	NA	NA	0.201121427	0.003891838	NA	NA
Or42a	0.135084558	0.00753526	NA	NA	NA	NA	NA	NA	NA	NA	NA	NA	NA	NA
Or43b	0.110051561	0.015508563	NA	NA	NA	NA	NA	NA	0.238741991	0.001594928	0.180811191	0.001287503	NA	NA
Or47a	0.112156723	0.008294048	NA	NA	NA	NA	NA	NA	NA	NA	NA	NA	NA	NA
Or83a	0.148571619	0.01599927	0.012208777	0.01734431	0.121964023	0.000860522	0.133360238	0.030870694	0.149377657	0.02956972	0.218457796	0.002718002	0.320969348	0.000992171
Or85d	NA	NA	0.055747976	0.002763468	NA	NA	NA	NA	NA	NA	NA	NA	NA	NA
Or85f	NA	NA	NA	NA	NA	NA	NA	NA	0.095820605	0.016144294	0.12997076	0.001426978	0.059813799	0.043063732
Or88a	NA	NA	NA	NA	0.071132795	0.006065837	NA	NA	NA	NA	NA	NA	NA	NA
Or98a	0.12578822	0.018656476	0.06294552	0.002243144	NA	NA	NA	NA	NA	NA	NA	NA	NA	NA
Or9a	NA	NA	0.036875415	0.000345159	0.003318939	0.000810616	NA	NA	NA	NA	NA	NA	NA	NA
Orco	0.391357027	3.34E-09	NA	NA	NA	NA	0.065899575	0.025574628	NA	NA	NA	NA	NA	NA
