# Supplementary material for: Targeted molecular profiling of rare olfactory sensory neurons identifies fate, wiring, and functional determinants
Source: eLife. 2021 Mar 5;10:e63036. doi: 10.7554/eLife.63036 (PMC7993999; doi:10.7554/eLife.63036)
Supplement: Supplementary file 6. — Genes correspond to those in Figure 2C. [file elife-63036-supp6.txt]

SUBMITTED ID	FBID_KEY	ANNOTATION_SYMBOL	NAME	SYMBOL
FBgn0000500	FBgn0000500	CG18090	Drosulfakinin	Dsk
FBgn0000564	FBgn0000564	CG5400	Eclosion hormone	Eh
FBgn0000715	FBgn0000715	CG2346	FMRFamide	FMRFa
FBgn0003034	FBgn0003034	CG17673	Sex Peptide	SP
FBgn0004552	FBgn0004552	CG1171	Adipokinetic hormone	Akh
FBgn0011581	FBgn0011581	CG6440	Myosuppressin	Ms
FBgn0012344	FBgn0012344	CG8348	Diuretic hormone 44	Dh44
FBgn0013323	FBgn0013323	CG13687	Prothoracicotropic hormone	Ptth
FBgn0013767	FBgn0013767	CG3302	Corazonin	Crz
FBgn0015591	FBgn0015591	CG13633	Allatostatin A	AstA
FBgn0023178	FBgn0023178	CG6496	Pigment-dispersing factor	Pdf
FBgn0027109	FBgn0027109	CG10342	neuropeptide F	NPF
FBgn0028374	FBgn0028374	CG6371	Hugin	Hug
FBgn0028418	FBgn0028418	CG13480	Leucokinin	Lk
FBgn0028738	FBgn0028738	CG18105	Ecdysis triggering hormone	ETH
FBgn0032048	FBgn0032048	CG13094	Diuretic hormone 31	Dh31
FBgn0032336	FBgn0032336	CG14919	Allatostatin C	AstC
FBgn0032337	FBgn0032337	CG14920	Allatostatin double C	AstCC
FBgn0032840	FBgn0032840	CG13968	short neuropeptide F precursor	sNPF
FBgn0033358	FBgn0033358	CG8216	space blanket	CG8216
FBgn0034935	FBgn0034935	CG13565	Orcokinin	Orcokinin
FBgn0035023	FBgn0035023	CG13586	Ion transport peptide	ITP
FBgn0035092	FBgn0035092	CG3441	Neuropeptide-like precursor 1	Nplp1
FBgn0035282	FBgn0035282	CG13936	CNMamide	CNMa
FBgn0036046	FBgn0036046	CG8167	Insulin-like peptide 2	Ilp2
FBgn0036690	FBgn0036690	CG14059	Insulin-like peptide 8	Ilp8
FBgn0036713	FBgn0036713	CG6456	Myoinhibiting peptide precursor	Mip
FBgn0037976	FBgn0037976	CG14734	Tachykinin	Tk
FBgn0038147	FBgn0038147	CG14375	CCHamide-2	CCHa2
FBgn0038199	FBgn0038199	CG14358	CCHamide-1	CCHa1
FBgn0038901	FBgn0038901	CG13419	Bursicon	Burs
FBgn0039007	FBgn0039007	CG4910	Crustacean cardioactive peptide	CCAP
FBgn0039722	FBgn0039722	CG15520	Capability	Capa
FBgn0040717	FBgn0040717	CG15361	Neuropeptide-like precursor 4	Nplp4
FBgn0042201	FBgn0042201	CG13061	Neuropeptide-like precursor 3	Nplp3
FBgn0044046	FBgn0044046	CG13317	Insulin-like peptide 7	Ilp7
FBgn0044047	FBgn0044047	CG14049	Insulin-like peptide 6	Ilp6
FBgn0044048	FBgn0044048	CG33273	Insulin-like peptide 5	Ilp5
FBgn0044049	FBgn0044049	CG6736	Insulin-like peptide 4	Ilp4
FBgn0044050	FBgn0044050	CG14167	Insulin-like peptide 3	Ilp3
FBgn0044051	FBgn0044051	CG14173	Insulin-like peptide 1	Ilp1
FBgn0045038	FBgn0045038	CG7105	Proctolin	Proc
FBgn0053527	FBgn0053527	CG33527	SIFamide	SIFa
FBgn0063368	FBgn0063368	CG40041	Glycoprotein hormone beta 5	Gpb5
FBgn0085512	FBgn0085512	CG40733	RYamide	RYa
FBgn0086782	FBgn0086782	CG11937	amnesiac	amn
FBgn0261386	FBgn0261386	CG17878	Glycoprotein hormone alpha 2	Gpa2
FBgn0264810	FBgn0264810	CG15284	Partner of Bursicon	Pburs
FBgn0287423	FBgn0287423	CG11051	Neuropeptide-like precursor 2	Nplp2
