# Supplementary material for: Targeted molecular profiling of rare olfactory sensory neurons identifies fate, wiring, and functional determinants
Source: eLife. 2021 Mar 5;10:e63036. doi: 10.7554/eLife.63036 (PMC7993999; doi:10.7554/eLife.63036)
Supplement: Supplementary file 7. — IDs correspond to the counts displayed in Figure 2C. [file elife-63036-supp7.txt]

#IR31a	#IR40a	#IR64a	#IR75a	#IR75b	#IR75c	#IR84a
sNPF	sNPF	sNPF	sNPF	sNPF	CG8216	sNPF
Gpb5	Gpb5	Gpb5	CG8216	CG8216	Ilp7	Gpb5
CG8216	CG8216	CG8216	Hug	Ilp7	amn	CG8216
Hug	FMRFa	Lk	amn	amn		Hug
Burs	Hug	Hug				Ilp7
Ilp7	Burs	Capa				amn
amn	Capa	Ilp7
	Ilp7	amn
	amn
