# Supplementary material for: Targeted molecular profiling of rare olfactory sensory neurons identifies fate, wiring, and functional determinants
Source: eLife. 2021 Mar 5;10:e63036. doi: 10.7554/eLife.63036 (PMC7993999; doi:10.7554/eLife.63036)
Supplement: Supplementary file 9. — Genes correspond to those in Figure 2D. [file elife-63036-supp9.txt]

SUBMITTED ID	FBID_KEY	ANNOTATION_SYMBOL	NAME	SYMBOL
FBgn0000037	FBgn0000037	CG4356	muscarinic Acetylcholine Receptor, A-type	mAChR-A
FBgn0000206	FBgn0000206	CG8285	bride of sevenless	boss
FBgn0001085	FBgn0001085	CG17697	frizzled	fz
FBgn0002940	FBgn0002940	CG4550	neither inactivation nor afterpotential E	ninaE
FBgn0003248	FBgn0003248	CG16740	Rhodopsin 2	Rh2
FBgn0003249	FBgn0003249	CG10888	Rhodopsin 3	Rh3
FBgn0003250	FBgn0003250	CG9668	Rhodopsin 4	Rh4
FBgn0003255	FBgn0003255	CG8930	rickets	rk
FBgn0003444	FBgn0003444	CG11561	smoothened	smo
FBgn0004168	FBgn0004168	CG16720	5-hydroxytryptamine (serotonin) receptor 1A	5-HT1A
FBgn0004514	FBgn0004514	CG7485	Octopamine-Tyramine receptor	Oct-TyrR
FBgn0004573	FBgn0004573	CG12073	5-hydroxytryptamine (serotonin) receptor 7	5-HT7
FBgn0004622	FBgn0004622	CG7887	Tachykinin-like receptor at 99D	TkR99D
FBgn0004841	FBgn0004841	CG6515	Tachykinin-like receptor at 86C	TkR86C
FBgn0004842	FBgn0004842	CG5811	RYamide receptor	RYa-R
FBgn0011582	FBgn0011582	CG9652	Dopamine 1-like receptor 1	Dop1R1
FBgn0014019	FBgn0014019	CG5279	Rhodopsin 5	Rh5
FBgn0016650	FBgn0016650	CG7665	Leucine-rich repeat-containing G protein-coupled receptor 1	Lgr1
FBgn0016797	FBgn0016797	CG9739	frizzled 2	fz2
FBgn0019940	FBgn0019940	CG5192	Rhodopsin 6	Rh6
FBgn0019985	FBgn0019985	CG11144	metabotropic Glutamate Receptor	mGluR
FBgn0023000	FBgn0023000	CG6936	methuselah	mth
FBgn0024836	FBgn0024836	CG11895	starry night	stan
FBgn0024944	FBgn0024944	CG3856	Octopamine receptor in mushroom bodies	Oamb
FBgn0025595	FBgn0025595	CG11325	Adipokinetic hormone receptor	AkhR
FBgn0025631	FBgn0025631	CG4322	moody	moody
FBgn0025632	FBgn0025632	CG4313	-	CG4313
FBgn0027342	FBgn0027342	CG4626	frizzled 4	fz4
FBgn0027343	FBgn0027343	CG16785	frizzled 3	fz3
FBgn0027575	FBgn0027575	CG6706	metabotropic GABA-B receptor subtype 2	GABA-B-R2
FBgn0028956	FBgn0028956	CG6530	methuselah-like 3	mthl3
FBgn0029723	FBgn0029723	CG6986	Proctolin receptor	Proc-R
FBgn0029768	FBgn0029768	CG16752	Sex peptide receptor	SPR
FBgn0029909	FBgn0029909	CG12796	muscarinic Acetylcholine Receptor, C-type	CG12796
FBgn0030437	FBgn0030437	CG4395	hector	hec
FBgn0030766	FBgn0030766	CG4521	methuselah-like 1	mthl1
FBgn0030954	FBgn0030954	CG32540	Cholecystokinin-like receptor at 17D3	CCKLR-17D3
FBgn0031275	FBgn0031275	CG3022	metabotropic GABA-B receptor subtype 3	GABA-B-R3
FBgn0031770	FBgn0031770	CG13995	-	CG13995
FBgn0033058	FBgn0033058	CG14593	CCHamide-2 receptor	CCHa2-R
FBgn0033313	FBgn0033313	CG8639	Calcium-independent receptor for alpha-latrotoxin	Cirl
FBgn0033579	FBgn0033579	CG13229	-	CG13229
FBgn0033744	FBgn0033744	CG12370	Diuretic hormone 44 receptor 2	Dh44-R2
FBgn0033932	FBgn0033932	CG8422	Diuretic hormone 44 receptor 1	Dh44-R1
FBgn0034219	FBgn0034219	CG6536	methuselah-like 4	mthl4
FBgn0034996	FBgn0034996	CG13575	-	CG13575
FBgn0035010	FBgn0035010	CG13579	-	CG13579
FBgn0035131	FBgn0035131	CG17084	methuselah-like 9	mthl9
FBgn0035132	FBgn0035132	CG17061	methuselah-like 10	mthl10
FBgn0035331	FBgn0035331	CG8985	Myosuppressin receptor 1	MsR1
FBgn0035385	FBgn0035385	CG2114	FMRFamide Receptor	FMRFaR
FBgn0035538	FBgn0035538	CG18314	Dopamine/Ecdysteroid receptor	DopEcR
FBgn0035610	FBgn0035610	CG10626	Leucokinin receptor	Lkr
FBgn0035623	FBgn0035623	CG17795	methuselah-like 2	mthl2
FBgn0035789	FBgn0035789	CG16992	methuselah-like 6	mthl6
FBgn0035847	FBgn0035847	CG7476	methuselah-like 7	mthl7
FBgn0036260	FBgn0036260	CG5638	Rhodopsin 7	Rh7
FBgn0036278	FBgn0036278	CG10698	Corazonin receptor	CrzR
FBgn0036789	FBgn0036789	CG13702	Allatostatin C receptor 2	AstC-R2
FBgn0036790	FBgn0036790	CG7285	Allatostatin C receptor 1	AstC-R1
FBgn0036934	FBgn0036934	CG7395	short neuropeptide F receptor	sNPF-R
FBgn0037100	FBgn0037100	CG14575	Capability receptor	CapaR
FBgn0037408	FBgn0037408	CG1147	Neuropeptide F receptor	NPFR
FBgn0037546	FBgn0037546	CG7918	muscarinic Acetylcholine Receptor, B-type	mAChR-B
FBgn0037960	FBgn0037960	CG6965	methuselah-like 5	mthl5
FBgn0038063	FBgn0038063	CG33976	Octopamine beta2 receptor	Octbeta2R
FBgn0038139	FBgn0038139	CG8795	Pyrokinin 2 receptor 2	PK2-R2
FBgn0038140	FBgn0038140	CG8784	Pyrokinin 2 receptor 1	PK2-R1
FBgn0038201	FBgn0038201	CG9918	Pyrokinin 1 receptor	PK1-R
FBgn0038541	FBgn0038541	CG16766	Tyramine receptor II	TyrRII
FBgn0038542	FBgn0038542	CG7431	Tyramine receptor	TyrR
FBgn0038653	FBgn0038653	CG18208	alpha2-adrenergic-like octopamine receptor	CG18208
FBgn0038874	FBgn0038874	CG5911	ETHR	ETHR
FBgn0038880	FBgn0038880	CG10823	SIFamide receptor	SIFaR
FBgn0038980	FBgn0038980	CG6919	Octopamine beta1 receptor	Octbeta1R
FBgn0039354	FBgn0039354	CG31096	Leucine-rich repeat-containing G protein-coupled receptor 3	Lgr3
FBgn0039396	FBgn0039396	CG33344	Crustacean cardioactive peptide receptor	CCAP-R
FBgn0039419	FBgn0039419	CG12290	-	CG12290
FBgn0039595	FBgn0039595	CG10001	Allatostatin A receptor 2	AstA-R2
FBgn0039747	FBgn0039747	CG9753	Adenosine receptor	AdoR
FBgn0039818	FBgn0039818	CG11318	-	CG11318
FBgn0039821	FBgn0039821	CG15556	-	CG15556
FBgn0045442	FBgn0045442	CG32853	methuselah-like 12	mthl12
FBgn0045443	FBgn0045443	CG31147	methuselah-like 11	mthl11
FBgn0046687	FBgn0046687	CG3171	Trapped in endoderm 1	Tre1
FBgn0050018	FBgn0050018	CG30018	methuselah-like 13	mthl13
FBgn0050106	FBgn0050106	CG30106	CCHamide-1 receptor	CCHa1-R
FBgn0050340	FBgn0050340	CG30340	-	CG30340
FBgn0050361	FBgn0050361	CG30361	mangetout	mtt
FBgn0051660	FBgn0051660	CG31660	smog	pog
FBgn0051720	FBgn0051720	CG31720	methuselah-like 15	mthl15
FBgn0052447	FBgn0052447	CG32447	-	CG32447
FBgn0052475	FBgn0052475	CG32475	methuselah-like 8	mthl8
FBgn0052476	FBgn0052476	CG32476	methuselah-like 14	mthl14
FBgn0052547	FBgn0052547	CG32547	-	CG32547
FBgn0052843	FBgn0052843	CG32843	Diuretic hormone 31 Receptor	Dh31-R
FBgn0053517	FBgn0053517	CG33517	Dopamine 2-like receptor	Dop2R
FBgn0053639	FBgn0053639	CG33639	-	CG33639
FBgn0053696	FBgn0053696	CG33696	CNMamide Receptor	CNMaR
FBgn0085410	FBgn0085410	CG34381	Trissin receptor	TrissinR
FBgn0085440	FBgn0085440	CG34411	Leucine-rich repeat-containing G protein-coupled receptor 4	CG34411
FBgn0087012	FBgn0087012	CG1056	5-hydroxytryptamine (serotonin) receptor 2A	5-HT2A
FBgn0250910	FBgn0250910	CG42244	Octopamine beta3 receptor	Octbeta3R
FBgn0259231	FBgn0259231	CG42301	Cholecystokinin-like receptor at 17D1	CCKLR-17D1
FBgn0260446	FBgn0260446	CG15274	metabotropic GABA-B receptor subtype 1	GABA-B-R1
FBgn0260753	FBgn0260753	CG13758	Pigment-dispersing factor receptor	Pdfr
FBgn0261929	FBgn0261929	CG42796	5-hydroxytryptamine (serotonin) receptor 2B	5-HT2B
FBgn0263116	FBgn0263116	CG15113	5-hydroxytryptamine (serotonin) receptor 1B	5-HT1B
FBgn0264002	FBgn0264002	CG43745	Myosuppressin receptor 2	MsR2
FBgn0266137	FBgn0266137	CG18741	Dopamine 1-like receptor 2	Dop1R2
FBgn0266429	FBgn0266429	CG2872	Allatostatin A receptor 1	AstA-R1
