# Supplementary material for: Targeted molecular profiling of rare olfactory sensory neurons identifies fate, wiring, and functional determinants
Source: eLife. 2021 Mar 5;10:e63036. doi: 10.7554/eLife.63036 (PMC7993999; doi:10.7554/eLife.63036)
Supplement: Supplementary file 10. — IDs correspond to the counts displayed in Figure 2D. [file elife-63036-supp10.txt]

#IR31a	#IR40a	#IR64a	#IR75a	#IR75b	#IR75c	#IR84a
pog	pog	pog	pog	pog	pog	pog
TrissinR	TrissinR	TrissinR	TrissinR	CG13995	CG13995	CG13995
CG13995	CG13995	CG13995	CG13995	GABA-B-R1	GABA-B-R1	Rh5
mthl15	mthl15	GABA-B-R1	GABA-B-R1	Cirl	Cirl	GABA-B-R1
GABA-B-R1	GABA-B-R1	stan	Cirl	stan	stan	Cirl
Cirl	stan	mthl13	mthl13	mthl13	mthl13	mAChR-A
stan	mthl13	CG13575	mAChR-A	mAChR-A	mAChR-A	mthl14
mAChR-A	CG13575	mAChR-A	mthl14	mthl14	mthl14	FMRFaR
mthl14	mthl8	mthl14	FMRFaR	DopEcR	DopEcR	DopEcR
MsR1	MsR1	MsR1	DopEcR	TkR86C	TkR86C	TkR86C
FMRFaR	FMRFaR	FMRFaR	5-HT2B	Octbeta3R	Octbeta3R	Octbeta3R
DopEcR	DopEcR	DopEcR	TkR86C	Oamb	Rh6	SIFaR
Rh4	mthl7	CNMaR	Octbeta3R	ETHR	Oamb	GABA-B-R2
Oct-TyrR	CNMaR	5-HT2B	Oamb	SIFaR	ETHR	Octbeta1R
mAChR-B	fz	Octbeta3R	ETHR	GABA-B-R2	SIFaR	boss
5-HT2B	fz2	Dop1R1	SIFaR	Octbeta1R	GABA-B-R2	CG12290
TkR86C	Oct-TyrR	Rh6	GABA-B-R2	boss	Octbeta1R	fz4
Octbeta3R	mAChR-B	Oamb	Octbeta1R	CG12290	boss	CG32547
Lgr1	Octbeta3R	ETHR	boss	fz4	CG12290
Oamb	Rh6	SIFaR	CG12290		fz4
ETHR	Oamb	GABA-B-R2	Pdfr
SIFaR	ETHR	Octbeta1R
GABA-B-R2	SIFaR	boss
Octbeta1R	GABA-B-R2	CG32547
boss	Octbeta1R
CG12290	boss
AdoR	CG12290
Pdfr	AdoR
fz4	5-HT7
hec	Pdfr
CG32547	hec
