# Supplementary material for: Targeted molecular profiling of rare olfactory sensory neurons identifies fate, wiring, and functional determinants
Source: eLife. 2021 Mar 5;10:e63036. doi: 10.7554/eLife.63036 (PMC7993999; doi:10.7554/eLife.63036)
Supplement: Supplementary file 13. — IDs correspond to the counts displayed in Figure 2E. [file elife-63036-supp13.txt]

#IR31a	#IR40a	#IR64a	#IR75a	#IR75b	#IR75c	#IR84a
Shaw	Shaw	Shaw	Shaw	Shaw	Shaw	Shaw
CG4495	CG4495	Ca-beta	CG15270	CG4495	CG15270	CG4495
Ca-beta	nAChRalpha6	CG15270	Trpgamma	CG15270	CG42817	CG15270
CG15270	Ca-beta	CG42817	CG42732	CG42817	Trpgamma	CG4587
CG42817	CG15270	Trpgamma	CG12344	ppk25	ppk25	CG8713
Trpgamma	CG4587	ppk25	ClC-b	CG42732	CG42732	KCNQ
CG1688	Trpgamma	CG1688	stj	CG12344	CG12344	CG12344
KCNQ	ppk25	CG42732	Ih	ClC-b	ClC-b	ClC-b
CG42732	KCNQ	CG12344	GPHR	stj	stj	stj
CG12344	CG42732	ClC-b	sei	Ih	Ih	Ih
ClC-b	CG12344	stj	Shab	GPHR	GPHR	GPHR
stj	ClC-b	Ih	Teh4	CngB	CngB	CG17680
Ih	stj	GPHR	Teh2	sei	NaCP60E	CngB
GPHR	Ih	CG17680	Teh3	NaCP60E	Shab	Teh4
Trpm	GPHR	sei	tipE	Shab	Teh4	Teh2
CG17680	CngB	NaCP60E	Rdl	Teh4	Teh2	Teh3
CngB	sei	Shab	CG6938	Teh2	Teh3	tipE
sei	ppk29	ppk27	pHCl	Teh3	tipE	CG6938
NaCP60E	Shab	Teh4	Grd	tipE	Rdl	pHCl
Shab	ppk27	Teh2	Shal	Rdl	CG6938	ppk5
ppk27	Teh4	Teh3	Teh1	CG6938	pHCl	Best1
Teh4	Teh2	tipE	Best1	pHCl	ClC-c	slo
Teh2	Teh3	Rdl	slo	ClC-c	Best1	CG11155
Teh3	tipE	CG6938	CG11155	Grd	slo	SK
tipE	Rdl	pHCl	CG3638	Teh1	CG11155	Hk
Rdl	CG6938	Shal	SK	Best1	CG3638	cac
CG6938	pHCl	Teh1	Hk	slo	SK	Stim
fwe	Shal	HisCl1	cac	CG11155	iav	para
pHCl	Teh1	slo	Clic	CG3638	cac	tty
Shal	Best1	CG11155	eag	SK	eag
ppk5	HisCl1	CG3638	para	cac	Cngl
Teh1	GluRIIE	SK	tty	Clic	para
Best1	GluRIID	cac		eag	tty
HisCl1	slo	eag		para
slo	trp	Cngl		tty
CG11155	CG11155	para
CG3638	CG3638	tty
SK	CG42594
Hk	SK
cac	cac
Clic	Clic
eag	eag
para	Cngl
Sh	Stim
tty	para
	Sh
	tty
