# Supplementary material for: Targeted molecular profiling of rare olfactory sensory neurons identifies fate, wiring, and functional determinants
Source: eLife. 2021 Mar 5;10:e63036. doi: 10.7554/eLife.63036 (PMC7993999; doi:10.7554/eLife.63036)
Supplement: Supplementary file 14. — IDs correspond to the counts displayed in Figure 2E. [file elife-63036-supp14.txt]

#IR31a	#IR40a	#IR64a	#IR75a	#IR75b	#IR75c	#IR84a
Trpm	nAChRalpha6				iav	CG8713
fwe	ppk29
	GluRIIE
	GluRIID
	trp
	CG42594
