# Supplementary material for: Targeted molecular profiling of rare olfactory sensory neurons identifies fate, wiring, and functional determinants
Source: eLife. 2021 Mar 5;10:e63036. doi: 10.7554/eLife.63036 (PMC7993999; doi:10.7554/eLife.63036)
Supplement: Supplementary file 15. — Genes correspond to those in Figure 2F. Note this list encompasses genes encoding molecules potentially directly or indirectly involved in neural guidance, and includes some neuronally-expressed transcription factors (such as pdm3, the unique marker of Ir75a neurons). [file elife-63036-supp15.txt]

# note: the following genes were excluded from the list
# due to a lack of ID match between the FlyBase IDs used
# in the DamID analyses and the IDs extracted subsequently
# from FlyBase using "neuron projection guidance":
# limb, diva, alf, roam, and rambl
SUBMITTED ID	FBID_KEY	ANNOTATION_SYMBOL	NAME	SYMBOL
FBgn0000017	FBgn0000017	CG4032	Abl tyrosine kinase	Abl
FBgn0000028	FBgn0000028	CG9151	abnormal chemosensory jump 6	acj6
FBgn0000212	FBgn0000212	CG5942	brahma	brm
FBgn0000229	FBgn0000229	CG5680	basket	bsk
FBgn0000239	FBgn0000239	CG9242	burgundy	bur
FBgn0000253	FBgn0000253	CG8472	Calmodulin	Cam
FBgn0000307	FBgn0000307	CG5813	chiffon	chif
FBgn0000308	FBgn0000308	CG9553	chickadee	chic
FBgn0000320	FBgn0000320	CG9554	eyes absent	eya
FBgn0000411	FBgn0000411	CG5893	Dichaete	D
FBgn0000414	FBgn0000414	CG9695	Disabled	Dab
FBgn0000464	FBgn0000464	CG10443	Leukocyte-antigen-related-like	Lar
FBgn0000499	FBgn0000499	CG18361	dishevelled	dsh
FBgn0000504	FBgn0000504	CG11094	doublesex	dsx
FBgn0000577	FBgn0000577	CG9015	engrailed	en
FBgn0000578	FBgn0000578	CG15112	enabled	ena
FBgn0000581	FBgn0000581	CG7776	Enhancer of Polycomb	E(Pc)
FBgn0000606	FBgn0000606	CG2328	even skipped	eve
FBgn0000629	FBgn0000629	CG6502	Enhancer of zeste	E(z)
FBgn0000635	FBgn0000635	CG3665	Fasciclin 2	Fas2
FBgn0000636	FBgn0000636	CG5803	Fasciclin 3	Fas3
FBgn0000719	FBgn0000719	CG9559	folded gastrulation	fog
FBgn0000721	FBgn0000721	CG10033	foraging	for
FBgn0000723	FBgn0000723	CG8874	FER tyrosine kinase	FER
FBgn0001085	FBgn0001085	CG17697	frizzled	fz
FBgn0001114	FBgn0001114	CG9280	Glutactin	Glt
FBgn0001138	FBgn0001138	CG9656	grain	grn
FBgn0001150	FBgn0001150	CG7952	giant	gt
FBgn0001250	FBgn0001250	CG9623	inflated	if
FBgn0001308	FBgn0001308	CG7765	Kinesin heavy chain	Khc
FBgn0001325	FBgn0001325	CG3340	Kruppel	Kr
FBgn0001404	FBgn0001404	CG9659	egghead	egh
FBgn0001965	FBgn0001965	CG7793	Son of sevenless	Sos
FBgn0002023	FBgn0002023	CG10699	Lim3	Lim3
FBgn0002306	FBgn0002306	CG2507	stranded at second	sas
FBgn0002526	FBgn0002526	CG10236	Laminin A	LanA
FBgn0002543	FBgn0002543	CG5481	roundabout 2	robo2
FBgn0002565	FBgn0002565	CG6806	Larval serum protein 2	Lsp2
FBgn0002573	FBgn0002573	CG32120	senseless	sens
FBgn0002873	FBgn0002873	CG12047	mushroom body defect	mud
FBgn0003053	FBgn0003053	CG12212	pebbled	peb
FBgn0003090	FBgn0003090	CG11084	prickle	pk
FBgn0003169	FBgn0003169	CG7904	punt	put
FBgn0003204	FBgn0003204	CG1799	raspberry	ras
FBgn0003300	FBgn0003300	CG1849	runt	run
FBgn0003312	FBgn0003312	CG14728	shadow	sad
FBgn0003435	FBgn0003435	CG9218	smooth	sm
FBgn0003444	FBgn0003444	CG11561	smoothened	smo
FBgn0003495	FBgn0003495	CG6134	spatzle	spz
FBgn0003888	FBgn0003888	CG3401	beta-Tubulin at 60D	betaTub60D
FBgn0003892	FBgn0003892	CG2411	patched	ptc
FBgn0003896	FBgn0003896	CG10619	tailup	tup
FBgn0004055	FBgn0004055	CG3533	unzipped	uzip
FBgn0004103	FBgn0004103	CG5650	Protein phosphatase 1 at 87B	Pp1-87B
FBgn0004108	FBgn0004108	CG9704	Neurotactin	Nrt
FBgn0004198	FBgn0004198	CG11387	cut	ct
FBgn0004368	FBgn0004368	CG6899	Protein tyrosine phosphatase 4E	Ptp4E
FBgn0004369	FBgn0004369	CG11516	Protein tyrosine phosphatase 99A	Ptp99A
FBgn0004370	FBgn0004370	CG1817	Protein tyrosine phosphatase 10D	Ptp10D
FBgn0004380	FBgn0004380	CG10642	Kinesin-like protein at 64D	Klp64D
FBgn0004435	FBgn0004435	CG17759	G protein alpha q subunit	Galphaq
FBgn0004449	FBgn0004449	CG5723	Tenascin major	Ten-m
FBgn0004456	FBgn0004456	CG1771	multiple edematous wings	mew
FBgn0004595	FBgn0004595	CG17228	prospero	pros
FBgn0004606	FBgn0004606	CG1322	Zn finger homeodomain 1	zfh1
FBgn0004647	FBgn0004647	CG3936	Notch	N
FBgn0004652	FBgn0004652	CG14307	fruitless	fru
FBgn0004657	FBgn0004657	CG1560	myospheroid	mys
FBgn0004795	FBgn0004795	CG5403	retained	retn
FBgn0004839	FBgn0004839	CG8967	off-track	otk
FBgn0004885	FBgn0004885	CG6863	tolkin	tok
FBgn0004926	FBgn0004926	CG4153	eukaryotic translation initiation factor 2 subunit beta	eIF-2beta
FBgn0005631	FBgn0005631	CG13521	roundabout 1	robo1
FBgn0005636	FBgn0005636	CG3385	nervy	nvy
FBgn0005677	FBgn0005677	CG4952	dachshund	dac
FBgn0010105	FBgn0010105	CG17943	commissureless	comm
FBgn0010194	FBgn0010194	CG6407	Wnt oncogene analog 5	Wnt5
FBgn0010303	FBgn0010303	CG4353	hemipterous	hep
FBgn0010333	FBgn0010333	CG2248	Rac1	Rac1
FBgn0010341	FBgn0010341	CG12530	Cdc42	Cdc42
FBgn0010415	FBgn0010415	CG10497	Syndecan	Sdc
FBgn0010452	FBgn0010452	CG11280	tartan	trn
FBgn0010453	FBgn0010453	CG4698	Wnt oncogene analog 4	Wnt4
FBgn0010473	FBgn0010473	CG15427	turtle	tutl
FBgn0010504	FBgn0010504	CG11546	kermit	kermit
FBgn0010583	FBgn0010583	CG3727	dreadlocks	dock
FBgn0010768	FBgn0010768	CG5557	squeeze	sqz
FBgn0011259	FBgn0011259	CG18405	Semaphorin 1a	Sema-1a
FBgn0011260	FBgn0011260	CG4700	Semaphorin 2a	Sema-2a
FBgn0011300	FBgn0011300	CG8224	baboon	babo
FBgn0011592	FBgn0011592	CG8581	frazzled	fra
FBgn0011655	FBgn0011655	CG1775	Medea	Med
FBgn0011661	FBgn0011661	CG10701	Moesin	Moe
FBgn0011715	FBgn0011715	CG1064	Snf5-related 1	Snr1
FBgn0011722	FBgn0011722	CG11527	Tiggrin	Tig
FBgn0013433	FBgn0013433	CG4846	beaten path Ia	beat-Ia
FBgn0013733	FBgn0013733	CG18076	short stop	shot
FBgn0013762	FBgn0013762	CG8203	Cyclin-dependent kinase 5	Cdk5
FBgn0013764	FBgn0013764	CG3924	Chip	Chi
FBgn0014007	FBgn0014007	CG10975	Protein tyrosine phosphatase 69D	Ptp69D
FBgn0014011	FBgn0014011	CG8556	Rac2	Rac2
FBgn0014020	FBgn0014020	CG8416	Rho1	Rho1
FBgn0014133	FBgn0014133	CG1822	bifocal	bif
FBgn0014141	FBgn0014141	CG3937	cheerio	cher
FBgn0014179	FBgn0014179	CG12245	glial cells missing	gcm
FBgn0014343	FBgn0014343	CG10601	mirror	mirr
FBgn0015296	FBgn0015296	CG3715	SHC-adaptor protein	Shc
FBgn0015380	FBgn0015380	CG17348	derailed	drl
FBgn0015550	FBgn0015550	CG7659	target of Poxn	tap
FBgn0015609	FBgn0015609	CG7100	Cadherin-N	CadN
FBgn0015754	FBgn0015754	CG8440	Lissencephaly-1	Lis-1
FBgn0015773	FBgn0015773	CG18657	Netrin-A	NetA
FBgn0015774	FBgn0015774	CG10521	Netrin-B	NetB
FBgn0015797	FBgn0015797	CG6601	Rab6	Rab6
FBgn0015805	FBgn0015805	CG7471	Histone deacetylase 1	Rpd3
FBgn0015838	FBgn0015838	CG8075	Van Gogh	Vang
FBgn0016059	FBgn0016059	CG6446	Semaphorin 1b	Sema-1b
FBgn0016061	FBgn0016061	CG31062	sidestep	side
FBgn0016797	FBgn0016797	CG9739	frizzled 2	fz2
FBgn0016977	FBgn0016977	CG18497	split ends	spen
FBgn0016997	FBgn0016997	-	limbo	limbo
FBgn0017407	FBgn0017407	-	divagari	diva
FBgn0020238	FBgn0020238	CG31196	14-3-3epsilon	14-3-3epsilon
FBgn0020294	FBgn0020294	CG10573	knockout	ko
FBgn0020306	FBgn0020306	CG9696	domino	dom
FBgn0020391	FBgn0020391	CG4007	Neurospecific receptor kinase	Nrk
FBgn0020493	FBgn0020493	CG5201	Daughters against dpp	Dad
FBgn0020510	FBgn0020510	CG9749	Abelson interacting protein	Abi
FBgn0020609	FBgn0020609	-	aloof	alf
FBgn0021760	FBgn0021760	CG32435	chromosome bows	chb
FBgn0021796	FBgn0021796	CG5092	Target of rapamycin	Tor
FBgn0022382	FBgn0022382	CG15862	Protein kinase, cAMP-dependent, regulatory subunit type 2	Pka-R2
FBgn0023095	FBgn0023095	CG11282	capricious	caps
FBgn0023169	FBgn0023169	CG3051	AMP-activated protein kinase alpha subunit	AMPKalpha
FBgn0024245	FBgn0024245	CG17559	doughnut on 2	dnt
FBgn0024277	FBgn0024277	CG18214	trio	trio
FBgn0024600	FBgn0024600	-	roaming	roam
FBgn0024601	FBgn0024601	-	rambling	rambl
FBgn0024836	FBgn0024836	CG11895	starry night	stan
FBgn0025641	FBgn0025641	CG14622	Dishevelled Associated Activator of Morphogenesis	DAAM
FBgn0025716	FBgn0025716	CG6546	Brahma associated protein 55kD	Bap55
FBgn0025740	FBgn0025740	CG17245	Plexin B	PlexB
FBgn0025741	FBgn0025741	CG11081	Plexin A	PlexA
FBgn0025800	FBgn0025800	CG2262	Smad on X	Smox
FBgn0025936	FBgn0025936	CG1511	Eph receptor tyrosine kinase	Eph
FBgn0026402	FBgn0026402	CG8980	Nuclear inhibitor of Protein phosphatase 1	NiPp1
FBgn0027491	FBgn0027491	CG5387	Cdk5 activator-like protein	Cdk5alpha
FBgn0027948	FBgn0027948	CG5000	mini spindles	msps
FBgn0028371	FBgn0028371	CG30092	jitterbug	jbug
FBgn0028482	FBgn0028482	CG16857	borderless	bdl
FBgn0028500	FBgn0028500	CG9063	RIC1 homolog	Rich
FBgn0028644	FBgn0028644	CG4838	beaten path Ic	beat-Ic
FBgn0028645	FBgn0028645	CG7644	beaten path Ib	beat-Ib
FBgn0028734	FBgn0028734	CG6203	Fmr1	Fmr1
FBgn0028999	FBgn0028999	CG13906	nervous fingers 1	nerfin-1
FBgn0029123	FBgn0029123	CG18024	SoxNeuro	SoxN
FBgn0029840	FBgn0029840	CG4320	raptor	raptor
FBgn0029903	FBgn0029903	CG4532	pod1 coronin	pod1
FBgn0029905	FBgn0029905	CG3075	Nuclear factor Y-box C	Nf-YC
FBgn0030057	FBgn0030057	CG12108	Palmitoyl-protein thioesterase 1	Ppt1
FBgn0030090	FBgn0030090	CG12664	forked end	fend
FBgn0030887	FBgn0030887	CG6867	-	CG6867
FBgn0030941	FBgn0030941	CG6531	wengen	wgn
FBgn0031375	FBgn0031375	CG31670	earmuff	erm
FBgn0031461	FBgn0031461	CG16987	dawdle	daw
FBgn0031604	FBgn0031604	CG15433	Elongator complex protein 3	Elp3
FBgn0032629	FBgn0032629	CG15138	beaten path IIIc	beat-IIIc
FBgn0032651	FBgn0032651	CG5545	Olig family	Oli
FBgn0032821	FBgn0032821	CG10538	Cd GTPase activating protein-related	CdGAPr
FBgn0033159	FBgn0033159	CG17800	Down syndrome cell adhesion molecule 1	Dscam1
FBgn0033438	FBgn0033438	CG1794	Matrix metalloproteinase 2	Mmp2
FBgn0033791	FBgn0033791	CG3915	Derailed 2	Drl-2
FBgn0033987	FBgn0033987	CG12424	caskin	ckn
FBgn0034012	FBgn0034012	CG16801	Hormone receptor 51	Hr51
FBgn0034013	FBgn0034013	CG8166	unc-5	unc-5
FBgn0034072	FBgn0034072	CG18250	Dystroglycan	Dg
FBgn0034085	FBgn0034085	CG18243	Protein tyrosine phosphatase 52F	Ptp52F
FBgn0034476	FBgn0034476	CG8595	Toll-7	Toll-7
FBgn0035379	FBgn0035379	CG9972	spatzle 5	spz5
FBgn0035574	FBgn0035574	CG32239	Rho guanine nucleotide exchange factor at 64C	RhoGEF64C
FBgn0035713	FBgn0035713	CG10107	veloren	velo
FBgn0036494	FBgn0036494	CG7250	Toll-6	Toll-6
FBgn0037240	FBgn0037240	CG1084	Contactin	Cont
FBgn0038084	FBgn0038084	CG14390	beaten path Vc	beat-Vc
FBgn0038087	FBgn0038087	CG10134	beaten path Va	beat-Va
FBgn0038092	FBgn0038092	CG31298	beaten path Vb	beat-Vb
FBgn0038300	FBgn0038300	CG4203	Mau2 sister chromatid cohesion factor	CG4203
FBgn0038320	FBgn0038320	CG4931	Cytoplasmic FMR1 interacting protein	Sra-1
FBgn0038494	FBgn0038494	CG4135	beaten path IIb	beat-IIb
FBgn0038498	FBgn0038498	CG14334	beaten path IIa	beat-IIa
FBgn0038853	FBgn0038853	CG3421	Rho GTPase activating protein at 93B	RhoGAP93B
FBgn0039089	FBgn0039089	CG10152	beaten path IV	beat-IV
FBgn0039132	FBgn0039132	CG5864	Adaptor Protein complex 1, sigma subunit	AP-1sigma
FBgn0039338	FBgn0039338	CG4548	XNP	XNP
FBgn0039584	FBgn0039584	CG14064	beaten path VI	beat-VI
FBgn0039617	FBgn0039617	CG14521	Dpr-interacting protein gamma	DIP-gamma
FBgn0039883	FBgn0039883	CG1976	Rho GTPase activating protein at 100F	RhoGAP100F
FBgn0040068	FBgn0040068	CG7893	Vav guanine nucleotide exchange factor	Vav
FBgn0040271	FBgn0040271	CG6725	Sulfated	Sulf1
FBgn0040324	FBgn0040324	CG1862	Ephrin	Ephrin
FBgn0040505	FBgn0040505	CG8250	Anaplastic lymphoma kinase	Alk
FBgn0041097	FBgn0041097	CG5423	roundabout 3	robo3
FBgn0041160	FBgn0041160	CG7554	comm2	comm2
FBgn0041191	FBgn0041191	CG1081	Ras homolog enriched in brain	Rheb
FBgn0041604	FBgn0041604	CG32146	dally-like	dlp
FBgn0041781	FBgn0041781	CG4636	SCAR	SCAR
FBgn0046704	FBgn0046704	CG11199	Liprin-alpha	Liprin-alpha
FBgn0051352	FBgn0051352	CG31352	Uncoordinated 115a	Unc-115a
FBgn0051721	FBgn0051721	CG31721	Tripartite motif containing 9	Trim9
FBgn0052227	FBgn0052227	CG32227	golden goal	gogo
FBgn0053179	FBgn0053179	CG33179	beaten path IIIb	beat-IIIb
FBgn0053202	FBgn0053202	CG33202	defective proboscis extension response 11	dpr11
FBgn0053208	FBgn0053208	CG33208	Molecule interacting with CasL	Mical
FBgn0085430	FBgn0085430	CG34401	-	CG34401
FBgn0086655	FBgn0086655	CG9397	jing	jing
FBgn0086677	FBgn0086677	CG30040	jelly belly	jeb
FBgn0086680	FBgn0086680	CG10037	ventral veins lacking	vvl
FBgn0243511	FBgn0243511	CG4845	phagocyte signaling impaired	psidin
FBgn0250753	FBgn0250753	CG2922	krasavietz	kra
FBgn0250788	FBgn0250788	CG5870	beta Spectrin	beta-Spec
FBgn0250789	FBgn0250789	CG1977	alpha Spectrin	alpha-Spec
FBgn0250820	FBgn0250820	CG5802	medial glomeruli	meigo
FBgn0259174	FBgn0259174	CG42279	Nedd4	Nedd4
FBgn0259236	FBgn0259236	CG42334	comm3	comm3
FBgn0259749	FBgn0259749	CG9535	mummy	mmy
FBgn0259984	FBgn0259984	CG7147	kuzbanian	kuz
FBgn0260660	FBgn0260660	CG42543	Multiplexin	Mp
FBgn0261046	FBgn0261046	CG31190	Down syndrome cell adhesion molecule 3	Dscam3
FBgn0261269	FBgn0261269	CG8561	convoluted	conv
FBgn0261458	FBgn0261458	CG33979	capulet	capt
FBgn0261509	FBgn0261509	CG14351	hattifattener	haf
FBgn0261526	FBgn0261526	CG42576	Neurotrophin 1	NT1
FBgn0261563	FBgn0261563	CG42677	wing blister	wb
FBgn0261588	FBgn0261588	CG42698	pou domain motif 3	pdm3
FBgn0261723	FBgn0261723	CG42234	Dbx	Dbx
FBgn0261822	FBgn0261822	CG31605	Basigin	Bsg
FBgn0261963	FBgn0261963	CG6634	midline	mid
FBgn0261985	FBgn0261985	CG1228	Protein tyrosine phosphatase Meg	Ptpmeg
FBgn0262018	FBgn0262018	CG42829	Cadherin-N2	CadN2
FBgn0262733	FBgn0262733	CG7524	Src oncogene at 64B	Src64B
FBgn0263120	FBgn0263120	CG8732	Acyl-CoA synthetase long-chain	Acsl
FBgn0263219	FBgn0263219	CG42330	Down syndrome cell adhesion molecule 4	Dscam4
FBgn0263391	FBgn0263391	CG43443	hu li tai shao	hts
FBgn0263930	FBgn0263930	CG4974	division abnormally delayed	dally
FBgn0264006	FBgn0264006	CG43749	dyschronic	dysc
FBgn0264089	FBgn0264089	CG43758	slit	sli
FBgn0264273	FBgn0264273	CG33960	Semaphorin 2b	Sema-2b
FBgn0264442	FBgn0264442	CG43860	abrupt	ab
FBgn0264959	FBgn0264959	CG44128	Src oncogene at 42A	Src42A
FBgn0264975	FBgn0264975	CG1634	Neuroglian	Nrg
FBgn0265002	FBgn0265002	CG44153	-	CG44153
FBgn0265296	FBgn0265296	CG42256	Down syndrome cell adhesion molecule 2	Dscam2
FBgn0265607	FBgn0265607	CG12621	beaten path IIIa	beat-IIIa
FBgn0265974	FBgn0265974	CG10117	tout-velu	ttv
FBgn0266136	FBgn0266136	CG42636	Guanylyl cyclase at 76C	Gyc76C
FBgn0266557	FBgn0266557	CG3696	kismet	kis
FBgn0266599	FBgn0266599	CG4264	Heat shock protein cognate 4	Hsc70-4
FBgn0266674	FBgn0266674	CG7034	Secretory 15	Sec15
FBgn0267001	FBgn0267001	CG42338	Tenascin accessory	Ten-a
FBgn0267376	FBgn0267376	CG6584	Selenoprotein R	SelR
FBgn0267487	FBgn0267487	CG9181	Protein tyrosine phosphatase 61F	Ptp61F
FBgn0267698	FBgn0267698	CG10295	p21-activated kinase	Pak
FBgn0267978	FBgn0267978	CG8376	apterous	ap
FBgn0283472	FBgn0283472	CG10539	Ribosomal protein S6 kinase	S6k
FBgn0283499	FBgn0283499	CG18402	Insulin-like receptor	InR
FBgn0283500	FBgn0283500	CG9128	Sac1 phosphatase	Sac1
FBgn0283521	FBgn0283521	CG12052	longitudinals lacking	lola
FBgn0284221	FBgn0284221	CG5661	Semaphorin 5c	Sema-5c
FBgn0284408	FBgn0284408	CG33950	terribly reduced optic lobes	trol
FBgn0285917	FBgn0285917	CG5580	scribbler	sbb
FBgn0285925	FBgn0285925	CG6588	Fasciclin 1	Fas1
FBgn0286785	FBgn0286785	CG8095	scab	scb
