# Supplementary material for: Targeted molecular profiling of rare olfactory sensory neurons identifies fate, wiring, and functional determinants
Source: eLife. 2021 Mar 5;10:e63036. doi: 10.7554/eLife.63036 (PMC7993999; doi:10.7554/eLife.63036)
Supplement: Supplementary file 16. — IDs correspond to the counts displayed in Figure 2F. [file elife-63036-supp16.txt]

#IR31a	#IR40a	#IR64a	#IR75a	#IR75b	#IR75c	#IR84a
spen	spen	spen	spen	spen	spen	spen
kis	dock	kis	kis	kis	kis	dock
dock	capt	dock	dock	dock	dock	capt
capt	tutl	capt	capt	capt	capt	tutl
tutl	bdl	robo3	tutl	tutl	tutl	Elp3
bdl	Elp3	tutl	Elp3	bdl	Elp3	Wnt4
Elp3	Wnt4	bdl	bsk	Elp3	mmy	bsk
mid	Sema-1a	Elp3	Cdk5alpha	mmy	Cdk5alpha	Cdk5alpha
chic	bsk	Sema-1a	beat-IIIa	Cdk5alpha	SCAR	beat-IIIa
mmy	Cdk5alpha	Cdk5alpha	pdm3	Tor	Tor	Acsl
Wnt4	Trim9	SCAR	Acsl	beat-IIIa	beat-IIIa	babo
Bsg	ab	ab	babo	Acsl	babo	Pka-R2
Sema-1a	kuz	beat-IIIa	Mmp2	babo	Vang	lola
bsk	chif	Lar	Pka-R2	Mmp2	Mmp2	E(Pc)
Cdk5alpha	beat-IIIb	babo	lola	Pka-R2	lola	jeb
SCAR	beat-IIIa	Vang	E(Pc)	lola	stan	Cam
ab	CadN	Mmp2	jeb	stan	E(Pc)	Dg
Rab6	Lar	Pka-R2	Cam	E(Pc)	jeb	Lis-1
kuz	Acsl	lola	Drl-2	jeb	Cam	NiPp1
beat-Ia	Mmp2	stan	Cdk5	Cam	Drl-2	Bap55
beat-IIIb	Pka-R2	E(Pc)	Dg	Galphaq	Cdk5	ena
beat-IIIa	lola	en	Lis-1	Drl-2	Lis-1	sm
Oli	stan	jeb	Khc	Cdk5	Khc	nvy
CadN	E(Pc)	Cam	ena	Lis-1	ena	uzip
Lar	en	Nrk	sm	Khc	sm	Rpd3
bur	otk	Cdk5	robo1	ena	Toll-7	Klp64D
Acsl	jeb	Dg	nvy	sm	dom	velo
babo	Cam	Lis-1	trio	Toll-7	robo1	Shc
Vang	Galphaq	Khc	Sac1	robo1	nvy	eIF-2beta
Mmp2	Nrk	ena	Rac1	nvy	Sac1	trn
Pka-R2	ttv	sm	Src64B	uzip	Rac1	caps
lola	sli	robo1	Rpd3	trio	alpha-Spec	dysc
stan	Dg	Chi	Klp64D	Sac1	Rpd3	Dab
E(Pc)	Lis-1	nvy	velo	Rac1	Klp64D	Nrt
en	Khc	Sac1	Shc	Src64B	velo	Rheb
jeb	Bap55	Rac1	trn	Rpd3	Shc	Unc-115a
Cam	ena	Src64B	caps	Klp64D	eIF-2beta	SelR
unc-5	sm	Rpd3	dysc	velo	trn	Pp1-87B
sli	Toll-7	Klp64D	Dab	Shc	dysc	Abi
Dg	Sdc	velo	Nrt	eIF-2beta	Dab	put
Lis-1	robo1	Shc	chb	trn	Nrt	CG4203
Khc	nvy	Ptp69D	Cont	dysc	chb	Hsc70-4
NiPp1	uzip	dysc	Pak	Dab	Cont	Sulf1
Sema-1b	trio	Dab	Unc-115a	Nrt	Snr1	Fas1
sbb	Sac1	Nrt	SelR	chb	Pak	14-3-3epsilon
ena	Rac1	gogo	Pp1-87B	Cont	Fmr1	AP-1sigma
sm	Src64B	chb	put	Rheb	SelR	XNP
Toll-7	Rpd3	Cont	Hsc70-4	Pak	Pp1-87B	Med
Sdc	Klp64D	Snr1	Sulf1	Unc-115a	put	RhoGAP100F
robo1	velo	Pak	Fas1	SelR	Hsc70-4	AMPKalpha
nvy	Shc	Unc-115a	14-3-3epsilon	Pp1-87B	Sra-1	egh
uzip	dysc	SelR	meigo	put	Fas1	peb
trio	fz	Pp1-87B	beat-IV	Hsc70-4	14-3-3epsilon	mys
Sac1	comm	Abi	AP-1sigma	Sra-1	RhoGAP93B	Ppt1
Rac1	Dab	put	XNP	Sulf1	beat-IV	ras
Src64B	Nrt	CG4203	Med	Fas1	AP-1sigma	dsh
Rpd3	fz2	Hsc70-4	RhoGAP100F	14-3-3epsilon	XNP	hep
Klp64D	gogo	Sra-1	AMPKalpha	AP-1sigma	Ptp99A	acj6
velo	Ten-m	Fas1	peb	XNP	Med	beta-Spec
Shc	Cont	14-3-3epsilon	mys	Med	RhoGAP100F	Wnt5
eIF-2beta	Unc-115a	RhoGAP93B	Ppt1	RhoGAP100F	AMPKalpha	CG34401
Ptp69D	SelR	beat-IV	ras	Ephrin	peb
caps	Pp1-87B	AP-1sigma	dsh	AMPKalpha	raptor
dysc	Abi	XNP	acj6	peb	pod1
comm	put	Ptp99A	beta-Spec	raptor	mys
Abl	Hsc70-4	Med	Wnt5	pod1	Nrg
Dab	Sulf1	RhoGAP100F	Cdc42	mys	Ppt1
Nrt	Fas1	AMPKalpha		Ppt1	ras
Nedd4	14-3-3epsilon	peb		ras	dsh
gogo	meigo	raptor		dsh	bif
chb	beat-IV	Nf-YC		hep	hep
Cont	XNP	mys		acj6	acj6
kra	Ptp99A	Ppt1		beta-Spec	beta-Spec
Pak	RhoGAP100F	ras		Wnt5	CG6867
Unc-115a	PlexB	dsh		Cdc42	Wnt5
SelR	Ephrin	hep
Pp1-87B	Eph	acj6
Abi	PlexA	beta-Spec
put	AMPKalpha	Wnt5
Hsc70-4	peb	CG34401
Sra-1	mys
Sulf1	Ppt1
Fas1	ras
14-3-3epsilon	dsh
meigo	Ptp10D
beat-IV	acj6
AP-1sigma	beta-Spec
XNP	CG6867
Ptp99A	Wnt5
Med	Cdc42
RhoGAP100F
Ephrin
AMPKalpha
egh
peb
pod1
mys
Smox
Ppt1
ras
dsh
hep
acj6
beta-Spec
Wnt5
CG34401
Cdc42
