# Supplementary material for: Targeted molecular profiling of rare olfactory sensory neurons identifies fate, wiring, and functional determinants
Source: eLife. 2021 Mar 5;10:e63036. doi: 10.7554/eLife.63036 (PMC7993999; doi:10.7554/eLife.63036)
Supplement: Supplementary file 17. — IDs correspond to the counts displayed in Figure 2F. [file elife-63036-supp17.txt]

#IR31a	#IR40a	#IR64a	#IR75a	#IR75b	#IR75c	#IR84a
mid	Trim9	robo3	pdm3		dom
chic	chif	Chi			alpha-Spec
Bsg	otk	Nf-YC			Fmr1
Rab6	ttv				Nrg
beat-Ia	fz				bif
Oli	fz2
bur	Ten-m
unc-5	PlexB
Sema-1b	Eph
sbb	PlexA
Abl	Ptp10D
Nedd4
kra
Smox
