# Supplementary material for: Targeted molecular profiling of rare olfactory sensory neurons identifies fate, wiring, and functional determinants
Source: eLife. 2021 Mar 5;10:e63036. doi: 10.7554/eLife.63036 (PMC7993999; doi:10.7554/eLife.63036)
Supplement: Supplementary file 19. — IDs correspond to the counts displayed in Figure 2G. [file elife-63036-supp19.txt]

#IR31a	#IR40a	#IR64a	#IR75a	#IR75b	#IR75c	#IR84a
CG11617	CG4133	CG4133	CG4133	CG11617	CG4133	CG4133
CG4133	chinmo	chinmo	CG11723	CG4133	CG11723	chinmo
cbt	CG11723	CG44002	CG3407	CG11723	CG3407	CG11723
chinmo	CG44002	CG3407	slp1	CG44002	CG15436	CG44002
CG11723	CG3407	CG15436	slp2	CG3407	Cf2	CG3407
lilli	CG15436	Cf2	CG15436	slp1	lid	CG15436
CG44002	lid	H15	Cf2	CG15436	Kr-h1	Cf2
CG3407	chm	lid	lid	Cf2	CG13775	lid
slp1	Trf	Trf	Rbsn-5	lid	chm	CG13775
slp2	Rbsn-5	Rbsn-5	Su(var)205	Kr-h1	Trf	Rbsn-5
CG15436	Su(var)205	Su(var)205	Ssb-c31a	Rbsn-5	Rbsn-5	Su(var)205
Cf2	Ssb-c31a	Ssb-c31a	CG3838	Su(var)205	Su(var)205	Ssb-c31a
H15	fu2	CG3838	Dref	Ssb-c31a	Ssb-c31a	CG3838
mid	CG3838	zf30C	da	CG3838	CG3838	Dref
lid	zf30C	Dref	CG12299	Dref	Dref	CG18619
Kr-h1	ab	CG12299	crol	da	CG12299	GATAd
chm	Plzf	ab	noc	CG12299	crol	crol
Trf	pdm2	crol	Su(H)	crol	CG16863	Plzf
Rbsn-5	CG16863	CG16863	CG17328	CG16863	wek	CG16863
Su(var)205	elB	Su(H)	her	Su(H)	CG17328	crp
Ssb-c31a	noc	stc	dl	CG17328	her	CG17328
tai	stc	wek	Sidpn	her	dl	her
zf30C	wek	CG17328	CG10366	CR43669	Sidpn	Dif
CG13123	CG17328	her	Nf-YB	dl	CG10366	dl
Dref	her	Sidpn	Clamp	Sidpn	Nf-YB	Sidpn
CG18619	Sidpn	Hakai	Atf6	CG10366	CG10631	CG10366
GATAd	CG17568	CG10366	Adf1	Nf-YB	Hr38	Nf-YB
da	CG10366	tio	CG42516	CG10631	E2f2	E2f2
CG12299	CG10462	Clamp	Pbp49	Hr38	tio	tio
ab	Mtp	Opbp	pdm3	E2f2	Clamp	Clamp
crol	E2f2	Adf1	rgr	tio	Bap170	Adf1
Plzf	Hr39	Hey	CG14767	Clamp	Adf1	rgr
pdm2	Clamp	CG42516	CG8216	Atf6	CG12769	CG14767
CG16863	Atf6	Pbp49	Su(var)2-10	Adf1	CG42516	CG8216
mTTF	Opbp	rgr	l(2)k10201	Hey	Pbp49	l(2)k10201
Su(H)	Adf1	CG8216	brp	CG12769	rgr	brp
crp	Hey	l(2)k10201	Not1	CG42516	CG14767	Not1
CG17328	rgr	brp	Mef2	Pbp49	CG8216	CG1663
her	CG14767	CG1663	Jra	rgr	Su(var)2-10	Mef2
Dif	CG8216	Jra	Hr46	CG14767	l(2)k10201	Jra
dl	l(2)k10201	Hr46	lola	CG8216	brp	Hr46
Oli	brp	lola	psq	l(2)k10201	Not1	lola
Sidpn	CG1663	psq	CG13204	brp	Jra	psq
CG10366	Jra	CG13204	seq	Not1	Hr46	CG12942
Nf-YB	Hr46	inv	mip120	Mef2	lola	CG13204
CG10949	lola	en	CG17385	Jra	CG13204	mip120
E2f2	psq	seq	BEAF-32	Hr46	seq	CG17385
Hr39	CG30020	mip120	chn	lola	mip120	Blos1
Clamp	CG12391	CG17385	CG8388	psq	cg	BEAF-32
Atf6	CG13204	Blos1	CG7786	CG12942	CG17385	chn
EcR	inv	BEAF-32	CG4282	CG13204	BEAF-32	row
Opbp	en	chn	Lhr	seq	chn	CG7786
Adf1	CG17385	CG8089	MESR4	mip120	CG8388	CG4282
az2	Blos1	CG8388	Dlip3	CG17385	CG7786	Lhr
CG1603	BEAF-32	CG7786	Hsf	BEAF-32	CG4282	MESR4
Hey	chn	CG4282	maf-S	chn	tef	Dlip3
CG12769	CG8089	tef	grau	CG8388	Lhr	Hsf
CG42516	CG8388	Lhr	ktub	CG4282	MESR4	maf-S
Pbp49	CG7786	MESR4	Xbp1	Lhr	Dlip3	CG10543
rgr	CG4282	Dlip3	Hmg-2	MESR4	Hsf	grau
CG14767	mute	Hsf	hng1	Dlip3	CG15073	ktub
CG8216	tef	CG15073	CG10321	Hsf	CG11906	Xbp1
Su(var)2-10	Lhr	rib	CG9890	maf-S	maf-S	Hmg-2
l(2)k10201	MESR4	CG11906	pita	CG10543	CG10543	hng1
brp	Dlip3	maf-S	CG3065	grau	grau	CG10321
Not1	Hsf	grau	Dll	ktub	ktub	CG9890
Mef2	CG15073	ktub	Atf-2	Xbp1	Xbp1	pita
Jra	rib	Hmg-2	Cdc5	Hmg-2	Hmg-2	Ssrp
Hr46	CG11906	hng1	hng3	hng1	hng1	CG3065
lola	maf-S	CG10321	emc	CG10321	CG10321	bs
psq	grau	CG30401	CG12104	CG9890	CG9890	CG11414
CG12391	ktub	CG9890	ecd	pita	pita	egg
CG13204	Hmg-2	pita	BtbVII	CG3065	CG3065	key
inv	hng1	CG3065	CG12605	bs	bs	Dll
en	CG10321	egg	scrt	CG11414	CG11414	Atf-2
seq	CG30403	Dll	D19B	Dll	egg	CG2790
Dp	CG9890	Atf-2	D19A	Atf-2	Dll	emc
mip120	pita	CG2790	CG6765	Cdc5	Atf-2	bab2
cg	CG3065	Cdc5	fd68A	hng3	CG2790	ecd
CG17385	CG4707	emc	CG7368	emc	Cdc5	BtbVII
Blos1	egg	ecd	CG10654	ecd	emc	CG15812
BEAF-32	Dll	BtbVII	Meics	BtbVII	ecd	CG12605
chn	Atf-2	CG15812	CG17361	CG12605	BtbVII	scrt
CG8089	CG2790	CG12605	ind	scrt	CG12605	D19B
CG8388	Cdc5	scrt	CG15715	D19B	scrt	D19A
CG7786	emc	CG15011	CG18265	D19A	D19B	CTCF
CG4282	ecd	lin-28	ftz-f1	CTCF	D19A	ERR
tef	CG15812	D19B	Max	ERR	CTCF	Gug
Lhr	CG12605	D19A	cyc	CG6765	ERR	CG6765
MESR4	scrt	CG6765	Deaf1	MTF-1	CG6765	phol
Dlip3	CG15011	Nf-YA	CG10565	Jarid2	MTF-1	tna
Hsf	lin-28	phol	Aef1	CG8108	Nf-YA	fd68A
sbb	D19B	Jarid2	CG14667	fd68A	Jarid2	CG7368
CG15073	D19A	CG8108	CG12162	CG7368	CG8108	CG10654
maf-S	Gug	CG7368	MTA1-like	CG10654	CG7368	CG17361
grau	CG6765	CG10654	Alh	Meics	CG10654	CG17359
ktub	phol	Meics	Fer1	CG17361	Meics	Trl
Xbp1	Jarid2	CG17361	Pbp95	CG17359	CG17361	ind
Hmg-2	tna	CG17359	Ada2b	ind	CG17359	CkIIalpha-i1
hng1	CG7368	ind	Pif1B	CG18265	ind	CG15715
CG10321	CG10654	CG15715	Pif1A	Max	CG18265	CG18265
HmgZ	Meics	CG18265	hng2	cyc	Nufip	Nufip
CG9890	CG17361	Max	tgo	Deaf1	Max	ftz-f1
pita	CG17359	cyc	D1	kin17	cyc	Max
Ssrp	CG45071	CG11456	CG43675	CG10565	Su(z)12	SREBP
CG3065	CkIIalpha-i1	CG10565	FoxP	Aef1	kin17	cyc
egg	CG15715	ppl	CG6254	CG14655	CG11456	Deaf1
key	CG18265	pzg	Rfx	CG14667	CG10565	Mi-2
Dll	Eip75B	Aef1	hth	CG12162	Aef1	CG10565
Atf-2	Nufip	CG9776	CG4820	MTA1-like	Hr78	ppl
CG2790	Max	CG14655	CG31441	Alh	CG9776	pzg
Cdc5	SREBP	CG14667	CG14710	Fer1	CG14655	Aef1
hng3	cyc	CG12162	l(3)neo38	Pbp95	CG14667	CG14667
emc	kin17	CG10979	CG3281	Pif1B	CG12162	CG12162
bab1	CG11456	Alh	CG5245	Pif1A	MTA1-like	MTA1-like
bab2	CG10565	Fer1	NK7.1	hng2	Zif	Zif
CG2199	ppl	Pbp95	CG6654	D1	Alh	Alh
CG12104	pzg	ranshi	pad	CG43675	Fer1	Fer1
ecd	Aef1	M1BP	osa	FoxP	Pbp95	Pbp95
BtbVII	CG9776	Pif1B	Ssdp	CG6254	Pif1B	Ada2b
CG12605	CG14667	Pif1A	Rpb4	Rfx	Pif1A	hng2
scrt	CG12162	hng2	CG4360	hth	hng2	tgo
CG15011	Alh	E(var)3-9	TFAM	CG4570	tgo	D1
lin-28	Fer1	D1	CG34149	CG4820	D1	CG43675
D19B	Pbp95	CG43675	tHMG2	CG6689	CG43675	MBD-like
D19A	Ada2b	FoxP	CG13617	CG31441	FoxP	FoxP
Pdp1	ranshi	CG6254	fd96Ca	CG31388	CG6254	CG6254
Gug	M1BP	Rfx	fd96Cb	CG14710	Rfx	Rfx
CG6765	Pif1B	CG4570	CG11902	CG18764	CG4570	CG4820
Nf-YA	Pif1A	CG4820	CG4553	CG18476	CG4820	CG6689
phol	hng2	CG6689	bigmax	l(3)neo38	CG6689	CG31441
CG8108	E(var)3-9	CG31441	Tusp	CG3281	CG31441	CG14710
tna	sage	CG14710	CG33213	MBD-R2	CG6791	CG18764
fd68A	CG43675	CG18764	CG15514	CG5245	CG14710	l(3)neo38
CG7368	FoxP	CG18476	ZIPIC	CG7518	CG18764	CG3281
CG10654	CG6254	l(3)neo38	Sry-beta	su(Hw)	CG18476	CG5245
Meics	Rfx	CG3281	Sry-delta	NK7.1	l(3)neo38	Ravus
CG17361	hth	CG5245	CG12071	CG7987	CG3281	su(Hw)
CG17359	CG4820	CG7518	Med	CG6654	MBD-R2	CG7987
CG3919	CG31441	CG6654	CG1792	pad	CG5245	CG6654
Trl	CG31388	Cp190	pan	osa	CG7518	pad
CG45071	CG6791	pad	CG32006	Ssdp	su(Hw)	ss
CkIIalpha-i1	CG14710	CG3995	NfI	Rpb4	CG7987	CG17806
CG15715	CG6813	osa	zfh2	CG31224	CG6654	Ssdp
CG18265	CG18764	Rpb4	onecut	TFAM	Cp190	Rpb4
Eip74EF	l(3)neo38	CG31224	pho	CG34149	pad	TFAM
Pep	CG5245	TFAM	ewg	tHMG2	osa	CG34149
ftz-f1	Ravus	CG34149	CG17829	CG31365	Ssdp	tHMG2
Max	NK7.1	tHMG1	Hr4	sba	Rpb4	CG31365
SREBP	CG6654	tHMG2	usp	Rootletin	CG31224	CG13617
cyc	pad	Rootletin	HLH3B	CG13617	CG4424	CG4553
Deaf1	CG3995	CG13617	CG2712	Hr96	CG4360	l(3)mbt
Mi-2	CG17803	Hr96	CR33221	fd96Ca	TFAM	bigmax
CG11456	CG17806	fd96Ca	bi	fd96Cb	CG34149	Tusp
CG10565	Rpb4	fd96Cb	peb	CG11902	tHMG2	wdn
Eip78C	CG34149	CG11902	CG3847	CG4553	CG31365	Brd8
ppl	tHMG1	CG4553	CG4617	l(3)mbt	Rootletin	CG15514
pzg	tHMG2	bigmax	CG2116	bigmax	CG13617	ZIPIC
Aef1	sba	Tusp	CG2129	Tusp	Hr96	Sry-beta
jim	CG13617	CG33213	CG15336	CG15514	fd96Ca	Sry-delta
CG14667	Hr96	Brd8	CG18262	ZIPIC	fd96Cb	CG12071
CG12162	fd96Ca	CG15514	Dlip1	Sry-beta	CG11902	Med
MTA1-like	fd96Cb	ZIPIC	mxc	CG12071	CG4553	CG1792
CG1024	CG11902	Sry-beta	nej	Med	l(3)mbt	NfI
Zif	CG4553	Sry-delta	CG2889	CG1792	bigmax	zfh2
Alh	l(3)mbt	CG12071	CG43347	pan	Tusp	onecut
Fer1	bigmax	Med	CG11122	NfI	CG33213	ewg
Pbp95	Tusp	CG1792	CG11696	zfh2	CG15514	CG17829
Ada2b	CG33213	CG32006	CG11695	onecut	ZIPIC	Hr4
M1BP	Brd8	NfI	Smr	pho	Sry-beta	z
hng2	CG15514	zfh2	CG4404	ewg	Sry-delta	dwg
E(var)3-9	ZIPIC	onecut	CG4318	CG17829	CG12071	CG2712
tgo	Sry-beta	ewg	Bap60	usp	CG12054	crm
Rel	Sry-delta	CG17829	dmrt11E	HLH3B	Med	CR33221
Kdm2	CG12071	Hr4	CG33178	dwg	CG1792	bi
D1	CG11317	usp	acj6	CG2712	NfI	Usf
CG43675	CG1792	z	CG8944	CR33221	zfh2	peb
MBD-like	pan	HLH3B	CG8578	bi	onecut	CG3847
FoxP	CG32006	CG2712	Myb	Usf	pho	CG4617
Glut4EF	NfI	crm	CG8924	peb	ewg	CHES-1-like
nerfin-2	zfh2	CR33221	exd	CG3847	CG17829	CG2116
CG6254	onecut	bi	Dsp1	CG4617	Hr4	CG2120
jumu	pho	peb	hang	CG2116	usp	CG2129
Rfx	ewg	CG12236	CG9609	CG15336	HLH3B	CG10959
hth	CG17829	CG3726	unc-4	CG10959	dwg	CG18262
CG4820	Hr4	CG3847	CG6769	CG18262	CG2712	dalao
CG31441	usp	Nf-YC	CrebB	Dlip1	crm	Dlip1
CG6791	z	CG3032	e(y)3	mxc	CR33221	mxc
CG14710	HLH3B	CG4617	CG11710	nej	bi	nej
CG18764	dwg	CG2116	bbx	CG43347	Usf	CG43347
l(3)neo38	CG2712	CG2129		CG11122	peb	CG11122
svp	crm	CG15336		CG11696	CG12236	CG11696
CG5245	CR33221	CG10959		CG11695	CG3847	CG11695
Ravus	peb	CG18262		Smr	CG4617	Smr
NK7.1	CG3726	dalao		CG4404	CG2116	CG4404
CG6654	CG3847	Dlip1		CG4318	CG2129	CG4318
Cp190	CG3032	mxc		Bap60	CG15336	Bap60
tara	CG4617	nej		Set2	CG10959	dmrt11E
pad	CG2116	CG2889		CG33178	CG18262	Set2
CG3995	CG2120	CG43347		acj6	Dlip1	CG33178
osa	CG10959	CG11122		CG8944	mxc	acj6
CG17806	CG18262	CG11696		CG8578	nej	CG8944
Ssdp	dalao	CG11695		Myb	CG43347	CG8578
Rpb4	Dlip1	Smr		CG8924	CG11122	Myb
CG31224	mxc	CG4404		hang	CG11696	exd
CG17186	CG2889	CG4318		unc-4	CG11695	CG9609
CG4936	CG43347	Bap60		OdsH	Smr	unc-4
cic	CG11122	dmrt11E		CG6769	CG4318	CG6769
Eip93F	CG11696	Set2		CoRest	Bap60	CrebB
tHMG1	CG11695	CG33178		e(y)3	dmrt11E	e(y)3
tHMG2	Smr	acj6		CG11710	Set2	CG11710
sba	CG4404	CG8944		bbx	CG33178	bbx
Rootletin	CG4318	CG8578			acj6
CG13617	Bap60	Myb			CG8944
Hr96	dmrt11E	CG8924			CG8578
CG11902	Set2	exd			Myb
bigmax	acj6	hang			CG8924
Tusp	CG8944	CG9609			exd
CG33213	CG8578	CG6769			hang
CG15514	Myb	CrebB			CG9609
ZIPIC	CG8924	e(y)3			unc-4
Sry-beta	exd	CG11710			CG6769
Sry-delta	disco-r	ATbp			CrebB
CG12071	disco				CG34422
Med	hang				CoRest
CG1792	CG9609				e(y)3
pan	CG6769				CG11710
CG32006	e(y)3				bbx
NfI	CG11710
zfh2	bbx
Pur-alpha
onecut
pho
ewg
CG17829
Atf3
Hr4
usp
HLH3B
crm
Mnt
CR33221
Usf
peb
CG32767
CG12236
CG3726
CG3847
CG14441
CG3032
CG4617
brk
CHES-1-like
CG2116
Smox
CG10959
CG18262
Lim1
Dlip1
mxc
nej
Sp1
CG2889
CG43347
CG2202
CG11122
CG11695
Met
Smr
CG4404
Bap60
dmrt11E
CG33178
acj6
CG8944
Myb
CG8924
exd
Dsp1
hang
CG9609
CG6769
CrebB
e(y)3
CG11710
bbx
