# Supplementary material for: Targeted molecular profiling of rare olfactory sensory neurons identifies fate, wiring, and functional determinants
Source: eLife. 2021 Mar 5;10:e63036. doi: 10.7554/eLife.63036 (PMC7993999; doi:10.7554/eLife.63036)
Supplement: Supplementary file 20. — IDs correspond to the counts displayed in Figure 2G. [file elife-63036-supp20.txt]

#IR31a	#IR40a	#IR64a	#IR75a	#IR75b	#IR75c	#IR84a
cbt	fu2	Hakai	pdm3	CR43669	Bap170	row
lilli	elB	CG30401		OdsH	Su(z)12	ss
mid	CG17568	CG10979			Hr78	wdn
tai	CG10462	Nf-YC			CG4424
CG13123	Mtp	ATbp			CG12054
mTTF	CG30020				CG34422
Oli	mute
CG10949	CG30403
EcR	CG4707
az2	Eip75B
CG1603	sage
Dp	CG6813
sbb	CG17803
HmgZ	CG11317
bab1	disco-r
CG2199	disco
Pdp1
CG3919
Eip74EF
Pep
Eip78C
jim
CG1024
Rel
Kdm2
Glut4EF
nerfin-2
jumu
svp
tara
CG17186
CG4936
cic
Eip93F
Pur-alpha
Atf3
Mnt
CG32767
CG14441
brk
Smox
Lim1
Sp1
CG2202
Met
